# Supplementary material for: Leukemia stemness and co-occurring mutations drive resistance to IDH inhibitors in acute myeloid leukemia
Source: Nat Commun. 2021 May 10;12:2607. doi: 10.1038/s41467-021-22874-x (PMC8110775; doi:10.1038/s41467-021-22874-x)
Supplement: Supplementary file 4 — Supplementary Data 1-3 [file 41467_2021_22874_MOESM4_ESM.xlsx]

## Sheet: Supplementary Data 1
Supplementary Data 1. 558 DMP showing a consistent trend of promoter hypermethylation and gene downregulation in Cluster 2.
Gene	Chromosome	Position	Strand	Annotation for DMP	Delta Beta for DMP	Adjusted P Value for DMP	Log2 Fold Change for DEG	Adjusted P Value for DEG
A4GALT	22	43117321	R	TSS1500-shore	-0.187556	0.000883834	1.81444	0.00589339
A4GALT	22	43117040	F	TSS200-island	-0.172286	0.00033981	1.81444	0.00589339
A4GALT	22	43117197	F	TSS1500-shore	-0.158706	0.000650311	1.81444	0.00589339
A4GALT	22	43117326	R	TSS1500-shore	-0.261452	0.000286423	1.81444	0.00589339
A4GALT	22	43116077	R	5'UTR-shore	-0.182805	0.000107003	1.81444	0.00589339
A4GALT	22	43115937	F	5'UTR-shore	-0.21278	0.000393709	1.81444	0.00589339
A4GALT	22	43117235	F	TSS1500-shore	-0.171853	0.000233927	1.81444	0.00589339
ABCB6	2	220083916	R	TSS1500-island	-0.291118	2.67e-07	1.42972	0.00851503
ABCB6	2	220083306	F	1stExon-island	-0.167102	0.000349929	1.42972	0.00851503
ABCB6	2	220083856	R	TSS200-island	-0.252841	7.03e-05	1.42972	0.00851503
ABCB6	2	220083701	F	TSS200-island	-0.294446	0.000171636	1.42972	0.00851503
ABCB6	2	220083951	R	TSS1500-island	-0.223231	3.11e-07	1.42972	0.00851503
ABCB6	2	220083696	F	TSS200-island	-0.299737	0.000286079	1.42972	0.00851503
ABCB6	2	220083502	R	5'UTR-island	-0.201046	0.00200981	1.42972	0.00851503
ABCB6	2	220083722	F	TSS200-island	-0.263939	0.000340446	1.42972	0.00851503
ABCB6	2	220083865	R	TSS200-island	-0.292834	4.45e-05	1.42972	0.00851503
ABCB6	2	220083833	R	TSS200-island	-0.240343	4.45e-05	1.42972	0.00851503
ABCC8	11	17498541	F	TSS200-island	-0.22415	0.000223661	1.61821	0.0236562
ABCC8	11	17498517	F	TSS200-island	-0.16544	0.00720021	1.61821	0.0236562
ABCC8	11	17498819	F	TSS1500-shore	-0.161664	0.0670869	1.61821	0.0236562
ABLIM3	5	148521450	F	5'UTR-island	-0.152562	0.0255554	1.4504	0.0419853
ABLIM3	5	148521466	F	5'UTR-island	-0.150639	0.0247848	1.4504	0.0419853
ACHE	7	100492376	R	5'UTR-island	-0.172736	0.00560389	1.6871	0.013733
ACHE	7	100493916	R	TSS1500-island	-0.15034	0.0165238	1.6871	0.013733
ACVR2A	2	148603859	F	5'UTR-shore	-0.211718	0.0179955	1.18828	0.0335911
ALDH1L2	12	105478345	F	TSS200-island	-0.160013	0.00400736	1.49645	0.00838199
ALDOC	17	26904150	R	TSS200-opensea	-0.254664	4.32e-06	1.30496	0.00868738
ALDOC	17	26904121	F	TSS200-opensea	-0.342386	1.2e-05	1.30496	0.00868738
ALDOC	17	26904098	F	TSS200-opensea	-0.256177	4.43e-05	1.30496	0.00868738
ALDOC	17	26904053	R	TSS200-opensea	-0.297434	5.32e-06	1.30496	0.00868738
ALDOC	17	26903872	F	5'UTR-opensea	-0.289096	1.61e-06	1.30496	0.00868738
ALOX15B	17	7942338	F	TSS200-opensea	-0.355182	6.49e-07	4.00108	0.0148768
ALOX15B	17	7942406	R	5'UTR-opensea	-0.271284	0.000402345	4.00108	0.0148768
ALOX15B	17	7942551	R	1stExon-opensea	-0.348331	1.98e-06	4.00108	0.0148768
ALOX15B	17	7942342	F	TSS200-opensea	-0.256688	1.65e-06	4.00108	0.0148768
ALOX15B	17	7942328	F	TSS200-opensea	-0.332406	5.17e-07	4.00108	0.0148768
ALOX15B	17	7942137	F	TSS1500-opensea	-0.172969	0.02332	4.00108	0.0148768
AOX1	2	201450690	R	TSS200-island	-0.158584	0.00750521	1.72979	0.00432728
AOX1	2	201450506	R	TSS1500-shore	-0.254692	0.000393604	1.72979	0.00432728
AOX1	2	201450601	R	TSS200-island	-0.189629	0.00143854	1.72979	0.00432728
AOX1	2	201450527	R	TSS1500-island	-0.199933	0.00224798	1.72979	0.00432728
AOX1	2	201450610	F	TSS200-island	-0.156646	0.0031892	1.72979	0.00432728
AOX1	2	201450731	R	1stExon-island	-0.156832	0.0238605	1.72979	0.00432728
AOX1	2	201450560	F	TSS200-island	-0.18921	0.000666858	1.72979	0.00432728
AOX1	2	201450743	R	1stExon-island	-0.200017	0.010264	1.72979	0.00432728
AOX1	2	201450323	F	TSS1500-shore	-0.202947	0.0157034	1.72979	0.00432728
APOC1	19	45417587	F	TSS1500-opensea	-0.177381	0.0245193	2.06172	0.00140141
APOC1	19	45417793	F	TSS200-opensea	-0.206056	0.0179477	2.06172	0.00140141
APOC1	19	45418020	R	5'UTR-opensea	-0.268119	0.000154626	2.06172	0.00140141
APOC1	19	45417814	R	TSS200-opensea	-0.178031	0.0169397	2.06172	0.00140141
APOC1	19	45417526	F	TSS1500-opensea	-0.156659	0.00728422	2.06172	0.00140141
AQP1	7	30951381	R	TSS200-opensea	-0.155994	0.0123754	1.43154	0.0433689
ARL9	4	57371927	F	5'UTR-island	-0.25277	0.00192398	1.33064	0.0399744
ARL9	4	57371589	R	5'UTR-island	-0.392754	1e-07	1.33064	0.0399744
ARL9	4	57371607	R	5'UTR-island	-0.353595	1.9e-06	1.33064	0.0399744
ARL9	4	57371719	R	5'UTR-island	-0.390511	5.17e-07	1.33064	0.0399744
ARL9	4	57371368	R	TSS200-shore	-0.213138	0.00546064	1.33064	0.0399744
ARL9	4	57372597	F	5'UTR-shore	-0.315557	6.11e-05	1.33064	0.0399744
ARL9	4	57372411	F	5'UTR-shore	-0.250901	0.00171768	1.33064	0.0399744
ATP2C2	16	84401958	R	TSS200-island	-0.183068	0.0102737	1.40427	0.0452639
BCAR1	16	75299270	R	5'UTR-island	-0.197653	4.47e-05	1.46651	0.0466422
BCAR1	16	75285784	F	TSS1500-island	-0.218577	0.0292816	1.46651	0.0466422
BCAR1	16	75300023	F	TSS200-island	-0.2956	1.46e-05	1.46651	0.0466422
BCAR1	16	75285778	F	TSS1500-island	-0.170722	0.0290163	1.46651	0.0466422
BICC1	10	60271722	R	TSS1500-shore	-0.245138	0.004282	1.41336	0.0494708
C15orf26	15	81425747	R	TSS1500-shore	-0.175041	0.0813222	1.76554	0.00470129
C15orf26	15	81426360	R	TSS1500-shore	-0.172185	0.00785241	1.76554	0.00470129
C3orf39	3	43146909	R	5'UTR-shore	-0.175945	0.0023138	1.2915	0.00230221
C4orf31	4	121993378	R	1stExon-island	-0.18831	0.00202498	1.38988	0.0338793
C4orf31	4	121993098	R	5'UTR-island	-0.271187	8.65e-06	1.38988	0.0338793
C4orf31	4	121993049	R	5'UTR-island	-0.160175	0.0530136	1.38988	0.0338793
C5orf32	5	139554307	R	TSS1500-shore	-0.183182	0.00229285	1.25088	0.0419853
C6orf25	6	31690949	F	TSS1500-shore	-0.31614	2.98e-06	1.27631	0.0466092
CACNA2D1	7	82073751	R	TSS1500-shore	-0.203467	0.0131244	1.51387	0.01789
CALD1	7	134541175	F	5'UTR-opensea	-0.267906	9.41e-05	2.15821	0.0329871
CALD1	7	134540954	R	5'UTR-opensea	-0.310122	2.9e-05	2.15821	0.0329871
CCDC80	3	112359557	R	5'UTR-opensea	-0.171927	0.032364	2.32123	0.0141706
CCNE1	19	30303674	F	1stExon-island	-0.155647	0.00111152	1.25845	0.0141706
CCNE1	19	30303651	F	1stExon-island	-0.21051	0.00107577	1.25845	0.0141706
CCNF	16	2478800	F	TSS1500-island	-0.228432	4.31e-05	1.21955	0.0174256
CCNF	16	2478698	R	TSS1500-island	-0.2539	4.28e-05	1.21955	0.0174256
CCNF	16	2478353	R	TSS1500-shore	-0.175093	0.00643567	1.21955	0.0174256
CDH1	16	68771059	R	TSS200-island	-0.184982	0.00130648	1.717	0.00862164
CDH1	16	68770947	R	TSS1500-shore	-0.176607	0.00366246	1.717	0.00862164
CELF3	1	151689403	R	TSS1500-opensea	-0.183543	0.0014013	1.85337	0.00523658
CELF3	1	151688709	F	1stExon-opensea	-0.158961	0.00645822	1.85337	0.00523658
CHL1	3	239214	F	TSS200-island	-0.250958	4.27e-05	1.37166	0.0355102
CHL1	3	239188	R	5'UTR-island	-0.152412	0.00026768	1.37166	0.0355102
CHL1	3	239665	F	5'UTR-island	-0.210938	0.00372847	1.37166	0.0355102
CHL1	3	239036	F	TSS1500-island	-0.17355	0.000845449	1.37166	0.0355102
CHL1	3	239207	F	5'UTR-island	-0.216398	0.00108168	1.37166	0.0355102
CHL1	3	239229	F	5'UTR-island	-0.188755	6.65e-05	1.37166	0.0355102
CHL1	3	238134	F	TSS1500-shore	-0.18601	0.021005	1.37166	0.0355102
CHL1	3	238496	F	TSS200-island	-0.151532	0.010522	1.37166	0.0355102
CNTNAP5	2	124782261	R	TSS1500-island	-0.201547	0.00111303	1.20828	0.0491662
CNTNAP5	2	124782263	R	TSS1500-island	-0.250702	0.000448459	1.20828	0.0491662
CNTNAP5	2	124782117	R	TSS1500-shore	-0.224291	0.00641138	1.20828	0.0491662
CNTNAP5	2	124782253	R	TSS1500-island	-0.210297	0.000502297	1.20828	0.0491662
COL15A1	9	101705908	R	TSS1500-island	-0.151311	0.0251414	1.97031	0.00238288
COL15A1	9	101705939	R	TSS200-island	-0.242396	0.00246669	1.97031	0.00238288
COL15A1	9	101706037	R	5'UTR-island	-0.191956	0.00146474	1.97031	0.00238288
COL15A1	9	101706041	R	TSS200-island	-0.161477	0.0027315	1.97031	0.00238288
COL16A1	1	32169770	R	TSS200-island	-0.164694	0.0128496	1.57141	0.0121839
COL16A1	1	32169868	F	TSS200-island	-0.258477	0.000363248	1.57141	0.0121839
COL16A1	1	32170066	R	TSS1500-shore	-0.164233	0.0110334	1.57141	0.0121839
COL16A1	1	32169706	R	1stExon-island	-0.197369	0.00209735	1.57141	0.0121839
COL16A1	1	32169991	R	TSS1500-shore	-0.153742	0.00515054	1.57141	0.0121839
COL16A1	1	32169785	R	TSS200-island	-0.180393	0.00212798	1.57141	0.0121839
COL16A1	1	32169701	R	1stExon-island	-0.238534	0.000884229	1.57141	0.0121839
COL1A1	17	48278927	F	1stExon-island	-0.252129	0.000594346	2.02431	0.00193264
COL1A2	7	94023743	F	TSS200-opensea	-0.1751	0.0353952	1.80675	0.00442511
COL1A2	7	94023796	F	TSS200-opensea	-0.245958	0.00346289	1.80675	0.00442511
COL1A2	7	94023483	F	TSS1500-opensea	-0.16686	0.0732984	1.80675	0.00442511
COL22A1	8	139926236	F	TSS200-opensea	-0.17541	0.00198994	1.29306	0.0215864
COL22A1	8	139926888	R	TSS1500-opensea	-0.152018	0.0179565	1.29306	0.0215864
CPEB1	15	83317309	F	TSS1500-island	-0.194601	0.0369285	2.69149	6.82e-06
CPEB1	15	83316911	F	TSS200-island	-0.154367	0.0190132	2.69149	6.82e-06
CPEB1	15	83316962	F	TSS1500-island	-0.248039	0.00871354	2.69149	6.82e-06
CPEB1	15	83316908	F	TSS1500-island	-0.196403	5.98e-05	2.69149	6.82e-06
CPEB1	15	83316960	F	TSS1500-island	-0.229389	0.00304842	2.69149	6.82e-06
CRMP1	4	5889561	R	TSS200-island	-0.21468	0.000307517	1.65463	0.0166771
CRMP1	4	5894923	R	TSS200-island	-0.194654	0.000717654	1.65463	0.0166771
CRMP1	4	5889549	R	TSS200-island	-0.190777	0.00218563	1.65463	0.0166771
CRMP1	4	5889554	R	TSS200-island	-0.233867	5.46e-05	1.65463	0.0166771
CRMP1	4	5889545	R	TSS200-island	-0.176923	1.15e-05	1.65463	0.0166771
CRMP1	4	5894691	F	1stExon-island	-0.208001	0.00343315	1.65463	0.0166771
CRMP1	4	5893332	F	TSS1500-shore	-0.26371	0.00126596	1.65463	0.0166771
CYYR1	21	27945542	F	1stExon-island	-0.258373	0.000475514	1.84629	0.00539327
CYYR1	21	27945533	F	1stExon-island	-0.158738	0.00484251	1.84629	0.00539327
DAAM2	6	39759897	F	TSS1500-shore	-0.204251	0.00520571	1.89533	0.00398431
DENND2C	1	115213248	F	TSS1500-shore	-0.217728	0.00124607	1.98654	0.000777916
DENND2C	1	115213259	F	TSS1500-shore	-0.163652	0.00395441	1.98654	0.000777916
DENND2C	1	115213199	R	TSS1500-shore	-0.153445	0.000248123	1.98654	0.000777916
DEPDC1	1	68963456	R	TSS1500-shore	-0.222386	0.00505437	1.34661	0.0280151
DEPDC1	1	68963198	R	TSS1500-shore	-0.169056	0.0187506	1.34661	0.0280151
DHRS13	17	27230393	F	TSS1500-shore	-0.164902	0.00615757	1.13315	0.0176393
DHRS13	17	27230589	R	TSS1500-shore	-0.213362	0.00149274	1.13315	0.0176393
DHRS13	17	27230533	R	TSS1500-shore	-0.173512	0.00208338	1.13315	0.0176393
DMC1	22	38965934	F	5'UTR-island	-0.268207	0.000293081	1.47971	0.0013252
DMC1	22	38965841	F	5'UTR-island	-0.295206	0.000183079	1.47971	0.0013252
DMC1	22	38965745	R	5'UTR-island	-0.330558	0.000402724	1.47971	0.0013252
DMC1	22	38965659	R	5'UTR-shore	-0.287378	0.000370206	1.47971	0.0013252
DNAJA4	15	78556720	R	TSS1500-island	-0.15888	0.00040642	1.20837	0.0454143
EGFR	7	55086868	F	5'UTR-island	-0.163572	0.0779883	1.3654	0.0408406
ELL2	5	95298041	R	TSS1500-shore	-0.170778	0.0408758	1.08915	0.0135237
EVC	4	5712688	F	TSS1500-shore	-0.19985	0.0130446	1.42778	0.0419853
EVC2	4	5710407	R	5'UTR-island	-0.164016	0.00670711	1.50602	0.025918
EVC2	4	5712581	R	TSS1500-shore	-0.165302	0.000790914	1.50602	0.025918
EVC2	4	5710337	F	5'UTR-island	-0.152044	0.00748103	1.50602	0.025918
EVC2	4	5712676	F	TSS1500-shore	-0.189326	0.0123599	1.50602	0.025918
EVC2	4	5710403	R	5'UTR-island	-0.21666	0.00192203	1.50602	0.025918
EYA2	20	45523294	R	5'UTR-island	-0.203532	0.00254365	1.678	0.0174256
FAM184A	6	119470389	R	TSS200-opensea	-0.154054	0.0745145	1.28927	0.0458127
FAM184A	6	119460241	R	5'UTR-opensea	-0.169954	0.0213232	1.28927	0.0458127
FAM19A2	12	62584024	R	5'UTR-shore	-0.321273	7.49e-05	1.97257	0.00032626
FAM19A2	12	62583974	F	5'UTR-shore	-0.262473	0.000189995	1.97257	0.00032626
FAM65C	20	49308700	F	TSS1500-opensea	-0.174593	0.0392669	1.83572	0.00070821
FAM83A	8	124194847	R	1stExon-opensea	-0.171795	0.017367	1.80209	0.00733536
FAM83A	8	124194965	R	1stExon-opensea	-0.151164	0.0330423	1.80209	0.00733536
FAM83A	8	124194935	R	1stExon-opensea	-0.174917	0.0236244	1.80209	0.00733536
FAM83A	8	124195058	R	5'UTR-opensea	-0.173039	0.0116921	1.80209	0.00733536
FAM83D	20	37554591	F	TSS1500-shore	-0.158233	0.0389469	1.54072	0.00223965
FAM83F	22	40390093	F	TSS1500-shore	-0.186791	0.00281024	1.51388	0.029042
FAM83F	22	40391352	F	1stExon-island	-0.18584	0.0095	1.51388	0.029042
FAM83F	22	40390264	R	TSS1500-shore	-0.155599	0.00227838	1.51388	0.029042
FAM83F	22	40390753	F	TSS200-island	-0.165274	8.33e-05	1.51388	0.029042
FAM83F	22	40390734	F	TSS1500-island	-0.182975	1.51e-06	1.51388	0.029042
FAM83F	22	40390595	R	TSS1500-island	-0.207807	6.55e-06	1.51388	0.029042
FAM83F	22	40390957	R	5'UTR-island	-0.244395	0.000129037	1.51388	0.029042
FAT1	4	187645280	F	TSS1500-island	-0.155325	0.0110187	2.60606	0.0109529
FAT1	4	187645132	F	TSS200-island	-0.150214	0.0137891	2.60606	0.0109529
FAT1	4	187644739	F	5'UTR-island	-0.188412	0.0327664	2.60606	0.0109529
FN3K	17	80693076	R	TSS1500-island	-0.237148	0.000454969	1.72012	0.00201985
FRAS1	4	78977420	R	TSS1500-shore	-0.192071	0.0194859	1.65644	0.00898863
FSTL1	3	120170217	R	TSS1500-island	-0.325948	4.35e-05	1.41132	0.0427501
GAS2L3	12	100967219	R	TSS1500-shore	-0.158026	0.0212814	1.41983	0.0163551
GAS2L3	12	100967065	F	TSS1500-shore	-0.175401	0.0141084	1.41983	0.0163551
GAS2L3	12	100967130	R	TSS1500-shore	-0.207609	1.29e-05	1.41983	0.0163551
GDF10	10	48439452	F	TSS1500-shore	-0.175857	0.00166331	2.51597	0.00789115
GDF10	10	48439430	F	TSS1500-shore	-0.150864	0.000150061	2.51597	0.00789115
GDF10	10	48439220	F	TSS200-island	-0.158866	0.00220187	2.51597	0.00789115
GDF10	10	48439222	F	TSS200-island	-0.19901	0.000183759	2.51597	0.00789115
GDF10	10	48439368	F	TSS1500-shore	-0.156944	0.00865186	2.51597	0.00789115
GDF10	10	48439443	F	TSS1500-shore	-0.211635	0.000323138	2.51597	0.00789115
GDF10	10	48439229	F	TSS200-island	-0.259227	5.07e-06	2.51597	0.00789115
GDF15	19	18496921	F	TSS200-shore	-0.16872	0.0348301	1.88267	0.00421878
GIPC2	1	78511433	F	TSS200-shore	-0.215308	0.00417312	2.23198	0.000224566
GIPC2	1	78510568	F	TSS1500-shore	-0.20325	0.0340691	2.23198	0.000224566
GIPC2	1	78511488	F	TSS200-shore	-0.220869	0.00072988	2.23198	0.000224566
GIPC2	1	78511600	R	1stExon-island	-0.294982	6.25e-05	2.23198	0.000224566
GIPC2	1	78511235	R	TSS1500-shore	-0.215156	0.0383126	2.23198	0.000224566
GIPC2	1	78511482	F	TSS200-shore	-0.168548	0.0138411	2.23198	0.000224566
GIPC2	1	78511344	R	TSS1500-shore	-0.170925	0.0904033	2.23198	0.000224566
GIPC2	1	78511466	R	TSS200-shore	-0.275079	0.00604264	2.23198	0.000224566
GJA1	6	121759264	R	5'UTR-opensea	-0.274643	0.00722733	1.56826	0.0147997
GJA1	6	121758980	F	5'UTR-opensea	-0.191442	0.0294489	1.56826	0.0147997
GJB6	13	20806746	R	TSS1500-island	-0.180956	5.03e-07	1.97767	0.00238288
GLB1L2	11	134201954	R	1stExon-island	-0.201161	0.0124606	1.57181	0.00574572
GLB1L2	11	134201447	R	TSS1500-shore	-0.193051	5.77e-05	1.57181	0.00574572
GLB1L2	11	134201952	R	1stExon-island	-0.185106	0.00968224	1.57181	0.00574572
GPM6A	4	176922556	R	5'UTR-island	-0.161979	0.00224893	1.4054	0.0196542
GPR161	1	168106843	R	5'UTR-shore	-0.223419	6.52e-06	1.72086	0.00203884
GPR161	1	168106925	F	TSS1500-shore	-0.259907	5.12e-05	1.72086	0.00203884
GPR161	1	168106828	R	5'UTR-shore	-0.267618	1.01e-05	1.72086	0.00203884
GPR161	1	168106687	F	TSS1500-shore	-0.150056	0.000663284	1.72086	0.00203884
GPR161	1	168106731	F	TSS1500-shore	-0.181362	0.000275234	1.72086	0.00203884
GPR63	6	97285743	F	TSS1500-island	-0.168485	0.0045723	2.01799	0.000706676
GSTM3	1	110283225	F	5'UTR-island	-0.170005	0.00345172	1.56182	0.00641869
GSTM3	1	110283342	F	5'UTR-shore	-0.178359	0.0167608	1.56182	0.00641869
GULP1	2	189157191	R	TSS200-island	-0.15755	0.0364615	1.83584	0.00134372
GYPC	2	127422064	F	5'UTR-opensea	-0.176099	0.0822951	1.01132	0.0343924
H2AFX	11	118966695	R	TSS1500-shore	-0.200113	0.0157458	1.1884	0.0167554
HBA1	16	225666	F	TSS1500-shore	-0.232263	0.000242261	1.65943	0.0159937
HES6	2	239149492	F	TSS1500-island	-0.219727	9.96e-05	1.3543	0.0331817
HES6	2	239149859	F	TSS1500-island	-0.262666	0.00109506	1.3543	0.0331817
HHIP	4	145566663	R	TSS1500-island	-0.256073	0.000529446	1.44106	0.0331817
HHIP	4	145566903	R	TSS1500-island	-0.275062	2.35e-05	1.44106	0.0331817
HIST1H1A	6	26017939	F	1stExon-shelf	-0.302028	0.000550552	1.37378	0.0204776
HIST1H1A	6	26018003	F	5'UTR-shelf	-0.28419	0.000193456	1.37378	0.0204776
HIST1H1A	6	26018074	R	TSS200-shelf	-0.322388	0.000113248	1.37378	0.0204776
HIST1H1A	6	26018058	F	TSS200-shelf	-0.310872	6.28e-05	1.37378	0.0204776
HIST1H1A	6	26018127	F	TSS200-shelf	-0.220365	0.000708534	1.37378	0.0204776
HIST1H1A	6	26017619	R	1stExon-shelf	-0.185805	0.00645292	1.37378	0.0204776
HIST1H1A	6	26018084	R	TSS200-shelf	-0.210572	0.00167288	1.37378	0.0204776
HIST1H2AL	6	27832098	R	TSS1500-shore	-0.155486	4.72e-05	1.24534	0.016226
HIST1H2AL	6	27832180	R	TSS1500-shore	-0.348932	0.000311692	1.24534	0.016226
HIST1H2AL	6	27831894	R	TSS1500-shore	-0.167672	0.00813565	1.24534	0.016226
HIST1H2AL	6	27831707	F	TSS1500-shore	-0.224038	0.00285443	1.24534	0.016226
HIST1H2BE	6	26183678	R	TSS1500-shore	-0.22491	0.00224379	1.52161	0.00398431
HIST1H2BE	6	26183576	F	TSS1500-shore	-0.180003	0.0150687	1.52161	0.00398431
HIST1H2BE	6	26183684	R	TSS1500-shore	-0.215218	0.00822929	1.52161	0.00398431
HIST1H2BE	6	26183572	F	TSS1500-shore	-0.178086	0.0196894	1.52161	0.00398431
HIST1H2BE	6	26183508	F	TSS1500-shore	-0.16038	0.00858152	1.52161	0.00398431
HIST1H3H	6	27776566	R	TSS1500-shore	-0.248222	0.0021189	1.05425	0.0391187
HIST1H3J	6	27858637	F	TSS200-shore	-0.158072	0.000115281	1.90884	0.000912558
HIST1H3J	6	27858545	F	1stExon-island	-0.304788	3.73e-06	1.90884	0.000912558
HIST1H3J	6	27858279	R	1stExon-island	-0.214029	1.53e-08	1.90884	0.000912558
HIST1H3J	6	27859160	R	TSS1500-shore	-0.347064	9.71e-07	1.90884	0.000912558
HIST1H3J	6	27858380	R	1stExon-island	-0.335699	2.75e-06	1.90884	0.000912558
HIST1H4D	6	26189597	R	TSS1500-shore	-0.180962	5.94e-05	1.86043	0.000359245
HIST1H4D	6	26189001	R	1stExon-island	-0.158398	0.000730356	1.86043	0.000359245
HIST1H4F	6	26240579	F	TSS200-shore	-0.277374	5.62e-06	1.80891	0.000620406
HIST1H4F	6	26240939	R	1stExon-island	-0.250929	1.81e-06	1.80891	0.000620406
HIST1H4F	6	26240505	F	TSS200-shore	-0.269963	0.000353221	1.80891	0.000620406
HIST1H4F	6	26240782	F	1stExon-island	-0.265938	6.32e-06	1.80891	0.000620406
HIST1H4F	6	26240519	R	TSS200-shore	-0.296872	0.000841378	1.80891	0.000620406
HOOK1	1	60280812	F	1stExon-island	-0.193809	0.00239311	1.60844	0.0082575
HOOK1	1	60280096	R	TSS1500-shore	-0.214091	0.000129126	1.60844	0.0082575
HOOK1	1	60280106	F	TSS1500-shore	-0.181178	0.00228191	1.60844	0.0082575
HOOK1	1	60280088	R	TSS1500-shore	-0.161077	0.00229203	1.60844	0.0082575
HS3ST2	16	22825856	F	TSS200-island	-0.170855	0.0170845	1.31722	0.0420138
HS3ST2	16	22826243	F	1stExon-island	-0.152331	0.0681288	1.31722	0.0420138
HS3ST2	16	22825621	R	TSS1500-island	-0.194457	0.00474122	1.31722	0.0420138
HS3ST2	16	22825100	R	TSS1500-island	-0.151619	0.0278327	1.31722	0.0420138
HS3ST2	16	22826117	F	1stExon-island	-0.160603	0.0035452	1.31722	0.0420138
HSPB6	19	36248077	F	TSS200-shore	-0.313604	1.23e-08	1.96592	0.00399928
HSPB6	19	36247867	F	1stExon-island	-0.292364	6.03e-08	1.96592	0.00399928
HSPB6	19	36247869	F	1stExon-island	-0.237438	4.01e-08	1.96592	0.00399928
HSPB6	19	36248020	F	TSS200-shore	-0.298239	2.43e-09	1.96592	0.00399928
HTR2A	13	47471562	R	TSS1500-opensea	-0.179583	0.0120627	1.4854	0.0321026
IRF4	6	393110	R	5'UTR-island	-0.196121	0.00816481	1.40395	0.016672
IRF4	6	392555	R	5'UTR-island	-0.165452	0.00102582	1.40395	0.016672
IRF4	6	391936	F	5'UTR-island	-0.263117	3.58e-05	1.40395	0.016672
KCNH2	7	150652948	F	TSS200-island	-0.208449	0.00451143	1.93014	0.00269147
KCNH2	7	150652785	R	1stExon-shore	-0.156864	0.0118068	1.93014	0.00269147
KCNN3	1	154842767	R	TSS200-opensea	-0.252433	2.11e-05	1.20928	0.0476767
KCNN3	1	154842717	F	5'UTR-opensea	-0.217084	0.000289394	1.20928	0.0476767
KCNN3	1	154842746	R	5'UTR-opensea	-0.232541	7.73e-05	1.20928	0.0476767
KCNN3	1	154843044	R	TSS1500-opensea	-0.204642	0.00224809	1.20928	0.0476767
KCNN3	1	154842763	R	TSS200-opensea	-0.223697	0.000143076	1.20928	0.0476767
KCNN3	1	154843050	R	TSS1500-opensea	-0.152613	0.00381792	1.20928	0.0476767
KCNT2	1	196578635	R	TSS1500-shore	-0.187821	0.00946152	1.59419	0.0152915
KIAA1244	6	138482336	F	TSS1500-shore	-0.160491	0.01536	2.6107	0.0228465
KIF18B	17	43025585	R	TSS1500-shore	-0.161108	0.0131606	1.24861	0.0463927
KIF18B	17	43025639	R	TSS1500-shore	-0.156127	0.0547273	1.24861	0.0463927
KIF18B	17	43025655	F	TSS1500-shore	-0.155293	0.0793601	1.24861	0.0463927
KIF5A	12	57944059	F	1stExon-shore	-0.256167	4.04e-05	2.10453	0.0182332
LAMA4	6	112575966	R	TSS200-shore	-0.244158	7.73e-05	2.22852	0.000394925
LAMA4	6	112575929	R	TSS200-shore	-0.219938	0.00133238	2.22852	0.000394925
LAMA4	6	112576009	R	TSS200-shore	-0.174977	0.0133032	2.22852	0.000394925
LAMA4	6	112575705	R	1stExon-shore	-0.198702	0.00818578	2.22852	0.000394925
LOC388588	1	3689683	F	5'UTR-island	-0.312746	4.15e-07	1.751	0.00280233
LOX	5	121415023	F	TSS1500-shore	-0.193272	0.0737858	1.18877	0.000912558
LRIG3	12	59313488	R	TSS200-shore	-0.162761	0.00268234	1.64242	0.0288859
LTF	3	46506519	F	TSS200-shore	-0.150624	0.0631349	1.80189	0.00745355
LTF	3	46506404	R	TSS200-island	-0.152208	0.0257112	1.80189	0.00745355
LTF	3	46506552	F	TSS200-shore	-0.207192	0.0421906	1.80189	0.00745355
MANSC1	12	12502846	F	5'UTR-shore	-0.210266	0.00346248	1.43623	0.00470129
MANSC1	12	12502816	R	5'UTR-shore	-0.342223	0.000113987	1.43623	0.00470129
MAP9	4	156298289	R	TSS200-shore	-0.158222	0.0136113	1.73143	0.00446337
MAP9	4	156298286	R	TSS200-shore	-0.159346	0.0304911	1.73143	0.00446337
MAP9	4	156298325	R	TSS1500-shore	-0.227665	0.00488099	1.73143	0.00446337
MAPK13	6	36097692	F	TSS1500-shore	-0.21086	0.0119121	1.04942	0.0331072
MBOAT2	2	9144629	R	TSS1500-island	-0.202623	0.00035758	1.88231	9.01e-06
MBOAT2	2	9144618	F	TSS1500-island	-0.249479	6.27e-05	1.88231	9.01e-06
MBOAT2	2	9144764	F	TSS1500-shore	-0.1652	0.00914454	1.88231	9.01e-06
MIPOL1	14	37666931	F	TSS200-island	-0.162549	0.0017464	1.45857	0.0372586
MIPOL1	14	37666934	F	TSS200-island	-0.21813	0.00101182	1.45857	0.0372586
MIPOL1	14	37666927	F	TSS200-island	-0.202622	0.00112412	1.45857	0.0372586
MLF1	3	158289061	F	5'UTR-island	-0.153299	0.000583141	1.48329	0.020807
MMP25	16	3096662	F	TSS200-island	-0.208425	0.000532816	1.35036	0.0297515
MMP25	16	3096660	F	TSS200-island	-0.193375	0.00963948	1.35036	0.0297515
MT2A	16	56642130	R	TSS1500-island	-0.19506	0.0231033	1.14459	0.0282443
MTUS2	13	30002931	F	1stExon-opensea	-0.17229	0.00139177	1.44201	0.0379578
MYL9	20	35169846	F	TSS200-shore	-0.285805	0.00146187	1.43412	0.000224566
MYL9	20	35169886	F	TSS200-shore	-0.329495	0.000240003	1.43412	0.000224566
MYL9	20	35169594	R	TSS1500-shore	-0.190356	0.0123843	1.43412	0.000224566
MYL9	20	35169881	F	TSS200-shore	-0.307105	0.000980523	1.43412	0.000224566
MYL9	20	35169539	F	TSS1500-island	-0.181299	0.073018	1.43412	0.000224566
NAALAD2	11	89867809	F	TSS200-opensea	-0.151682	0.00567256	1.99234	0.0021365
NAALAD2	11	89867819	F	5'UTR-opensea	-0.153912	0.00111354	1.99234	0.0021365
NAALAD2	11	89867653	F	TSS200-opensea	-0.19352	0.00733184	1.99234	0.0021365
NBL1	1	19970204	F	TSS1500-shore	-0.184019	0.000289407	1.69881	0.00776635
NBL1	1	19970190	R	TSS1500-shore	-0.223212	5.84e-05	1.69881	0.00776635
NBL1	1	19972300	F	5'UTR-shore	-0.297911	6.75e-06	1.69881	0.00776635
NBL1	1	19971984	F	TSS1500-shore	-0.309616	0.000102459	1.69881	0.00776635
NECAB1	8	91803692	R	TSS1500-island	-0.184633	0.00280543	1.42728	0.0134255
NECAB1	8	91803670	R	TSS1500-island	-0.208328	0.00536875	1.42728	0.0134255
NECAB1	8	91803321	R	TSS1500-shore	-0.218749	0.0026439	1.42728	0.0134255
NECAB1	8	91803798	R	TSS200-island	-0.180444	0.00155099	1.42728	0.0134255
NFIB	9	14314066	R	TSS200-island	-0.168154	0.00205272	1.44193	0.0372801
NFIB	9	14313762	R	5'UTR-island	-0.165045	0.0102438	1.44193	0.0372801
NOVA1	14	27066634	R	1stExon-shore	-0.186539	0.00103759	1.88889	3.1e-05
NRSN2	20	327377	R	1stExon-island	-0.301447	2.74e-06	1.10708	0.0215932
NRSN2	20	327619	R	1stExon-island	-0.485044	2e-10	1.10708	0.0215932
NRSN2	20	328035	R	5'UTR-island	-0.234272	0.000306261	1.10708	0.0215932
NRSN2	20	327811	F	5'UTR-island	-0.300197	1.14e-06	1.10708	0.0215932
NRSN2	20	327623	R	1stExon-island	-0.465775	2e-10	1.10708	0.0215932
NRSN2	20	327607	R	1stExon-island	-0.45362	2e-10	1.10708	0.0215932
OAT	10	126106614	F	5'UTR-shore	-0.214648	0.00284576	1.04353	0.0193692
OAT	10	126106594	F	5'UTR-shore	-0.178925	0.00421592	1.04353	0.0193692
OAT	10	126106555	R	5'UTR-shore	-0.194234	0.020393	1.04353	0.0193692
OTOA	16	21695535	R	TSS1500-opensea	-0.19161	0.0179273	1.60968	0.00679802
PABPC4L	4	135122410	R	5'UTR-opensea	-0.178522	0.0139767	1.1629	0.0275581
PAQR9	3	142683164	R	TSS1500-island	-0.283901	0.00103055	1.63856	0.0173574
PAQR9	3	142683153	R	TSS1500-island	-0.247097	0.00172181	1.63856	0.0173574
PAQR9	3	142683069	R	TSS1500-island	-0.160373	0.000130919	1.63856	0.0173574
PAQR9	3	142683176	R	TSS1500-island	-0.245717	0.00214179	1.63856	0.0173574
PF4	4	74848016	F	TSS1500-shore	-0.207549	0.00627577	1.95781	0.00776635
PF4V1	4	74719112	F	1stExon-island	-0.187854	0.000661038	1.87431	0.0332453
PF4V1	4	74719172	R	1stExon-island	-0.233101	3.35e-05	1.87431	0.0332453
PF4V1	4	74719046	F	1stExon-shore	-0.252794	0.000306432	1.87431	0.0332453
PFKM	12	48512744	R	TSS1500-opensea	-0.260331	0.00100988	1.38418	0.000224566
PHLPP2	16	71758267	R	5'UTR-shore	-0.180721	1.31e-05	1.01133	0.0133258
PHLPP2	16	71756545	R	5'UTR-shore	-0.168996	0.00541546	1.01133	0.0133258
PIF1	15	65116557	F	5'UTR-island	-0.267114	1.4e-05	1.38816	0.0197368
PIF1	15	65116713	F	5'UTR-shore	-0.272724	2.86e-06	1.38816	0.0197368
PIF1	15	65118189	F	TSS1500-shore	-0.16653	0.00135204	1.38816	0.0197368
PKDCC	2	42274610	F	TSS1500-opensea	-0.187213	4.6e-05	1.40395	0.0450886
PKDCC	2	42275740	F	1stExon-opensea	-0.250847	7.32e-05	1.40395	0.0450886
PKNOX2	11	125037226	R	5'UTR-shore	-0.151898	0.090584	1.28823	0.0193692
PLA2R1	2	160919282	R	TSS200-shore	-0.305707	2.6e-06	1.86084	0.00517725
PLA2R1	2	160919462	F	TSS1500-shore	-0.28148	3.06e-05	1.86084	0.00517725
PLA2R1	2	160919431	R	TSS1500-shore	-0.325385	3.3e-07	1.86084	0.00517725
PLA2R1	2	160919147	R	TSS200-island	-0.202452	0.000134393	1.86084	0.00517725
PLA2R1	2	160919253	R	TSS200-shore	-0.376121	5.95e-08	1.86084	0.00517725
PLA2R1	2	160919268	R	TSS200-shore	-0.250632	1.15e-05	1.86084	0.00517725
PLA2R1	2	160919532	R	TSS1500-shore	-0.291987	6.42e-06	1.86084	0.00517725
PLA2R1	2	160919034	F	5'UTR-island	-0.182663	0.00121157	1.86084	0.00517725
PLA2R1	2	160919162	R	TSS200-island	-0.291222	1.27e-05	1.86084	0.00517725
PLBD1	12	14720938	R	TSS200-island	-0.202379	0.00293912	1.60289	0.016226
PLBD1	12	14720858	F	TSS200-island	-0.2017	0.001673	1.60289	0.016226
PLBD1	12	14721020	F	TSS1500-island	-0.202577	0.00587364	1.60289	0.016226
PLBD1	12	14720805	R	TSS200-island	-0.226913	0.000228656	1.60289	0.016226
PLBD1	12	14720948	F	TSS200-island	-0.176625	0.00999259	1.60289	0.016226
PLD6	17	17110295	F	TSS1500-island	-0.165555	0.0039342	1.05908	0.000627458
PLD6	17	17110180	F	TSS1500-island	-0.186162	0.0221442	1.05908	0.000627458
PLD6	17	17110120	F	TSS1500-island	-0.243562	0.00360882	1.05908	0.000627458
PLD6	17	17109936	F	TSS1500-island	-0.236409	0.013853	1.05908	0.000627458
PLK1	16	23689753	R	TSS1500-shore	-0.355848	4.38e-07	1.2112	0.0280914
POMC	2	25391666	F	TSS200-island	-0.162871	0.0159243	1.47615	0.0392701
POMC	2	25391700	R	TSS200-island	-0.15784	0.00273848	1.47615	0.0392701
POMC	2	25391711	R	TSS200-island	-0.192089	0.0060124	1.47615	0.0392701
PPFIA4	1	202995445	R	TSS1500-shore	-0.240296	6.53e-05	1.36232	0.029042
PRDX2	19	12912252	F	5'UTR-island	-0.24341	0.000694492	1.44751	0.00818248
PRDX2	19	12913116	F	TSS1500-shore	-0.157574	6.68e-07	1.44751	0.00818248
PRDX2	19	12912244	F	5'UTR-island	-0.20656	0.000506295	1.44751	0.00818248
PROKR2	20	5296332	F	TSS1500-island	-0.237927	0.00116427	1.52139	0.0314912
PURG	8	30892276	R	TSS1500-opensea	-0.157894	0.00204749	1.47409	0.0229925
PURG	8	30892479	R	TSS1500-opensea	-0.246114	0.00509897	1.47409	0.0229925
RAB19	7	140103737	R	TSS200-opensea	-0.179734	0.00405478	1.75777	0.00194382
RAB19	7	140103726	R	TSS200-opensea	-0.241266	0.000828741	1.75777	0.00194382
RAB19	7	140103619	F	TSS1500-opensea	-0.170806	0.00335905	1.75777	0.00194382
RAB3IL1	11	61685257	F	TSS1500-shore	-0.216629	0.00390898	1.42472	0.0423614
RAB6B	3	133615119	R	TSS1500-island	-0.181364	0.00195555	1.82108	0.00203884
RAB6B	3	133615241	F	TSS1500-shore	-0.187029	0.0132451	1.82108	0.00203884
RAPGEF5	7	22396927	F	TSS1500-shore	-0.185787	0.00452896	2.02975	0.00194382
RAPGEF5	7	22396913	F	TSS1500-shore	-0.239644	0.000507234	2.02975	0.00194382
RAPGEF5	7	22396921	F	TSS1500-shore	-0.255592	0.000490844	2.02975	0.00194382
RPL39L	3	186848672	F	5'UTR-opensea	-0.181172	0.00843733	1.86266	0.000706676
RPL39L	3	186856928	R	5'UTR-island	-0.20152	0.0264475	1.86266	0.000706676
RPL39L	3	186857284	F	TSS200-island	-0.153967	0.00387894	1.86266	0.000706676
RPL39L	3	186857139	F	1stExon-island	-0.189962	0.000790293	1.86266	0.000706676
RPSAP52	12	66221950	R	TSS1500-shore	-0.177839	0.0409031	1.5168	0.038677
RPSAP52	12	66220810	F	TSS200-shore	-0.213235	2.62e-05	1.5168	0.038677
RSPO2	8	109096007	F	TSS200-shore	-0.185126	0.0131037	1.15819	0.00220656
RSPO2	8	109096151	F	TSS1500-shore	-0.224807	0.0430093	1.15819	0.00220656
RSPO2	8	109095991	R	TSS200-shore	-0.165111	0.00358263	1.15819	0.00220656
RYR2	1	237205384	R	TSS1500-island	-0.156342	0.0377538	2.45487	0.020807
SALL2	14	22005368	R	TSS200-opensea	-0.155835	0.0369392	1.47214	0.00813306
SALL2	14	22004993	F	1stExon-opensea	-0.185156	0.0461922	1.47214	0.00813306
SALL2	14	21995026	F	TSS1500-opensea	-0.300583	1.86e-07	1.47214	0.00813306
SCAND3	6	28554864	R	1stExon-island	-0.160508	0.00290098	1.48699	0.0354612
SEMA6D	15	47845637	R	5'UTR-opensea	-0.227109	0.00304945	1.21752	0.0482433
SEMA6D	15	48009928	R	TSS1500-island	-0.190861	0.00117967	1.21752	0.0482433
SEMA6D	15	48010299	R	TSS1500-island	-0.155426	0.000632618	1.21752	0.0482433
SEMA6D	15	47845639	R	5'UTR-opensea	-0.21404	0.00172636	1.21752	0.0482433
SEMA6D	15	48009313	F	TSS1500-shore	-0.167269	0.00276146	1.21752	0.0482433
SGIP1	1	66999171	F	TSS1500-shore	-0.174027	0.00272395	1.44495	0.0251483
SGIP1	1	66999059	F	TSS1500-island	-0.209466	0.00307707	1.44495	0.0251483
SGIP1	1	66999148	R	TSS1500-shore	-0.27714	0.00013757	1.44495	0.0251483
SGIP1	1	66998744	F	TSS1500-island	-0.161572	0.00199289	1.44495	0.0251483
SGIP1	1	66999304	F	TSS1500-shore	-0.278473	0.000515254	1.44495	0.0251483
SGIP1	1	66999684	F	TSS200-shore	-0.30761	4.13e-05	1.44495	0.0251483
SGIP1	1	66998812	R	TSS1500-island	-0.211088	0.000716691	1.44495	0.0251483
SGIP1	1	66999038	F	TSS1500-island	-0.207125	0.0015558	1.44495	0.0251483
SGIP1	1	66999588	R	TSS1500-shore	-0.325878	4.18e-05	1.44495	0.0251483
SGIP1	1	66999785	R	5'UTR-shore	-0.338495	4.82e-07	1.44495	0.0251483
SGIP1	1	66999751	R	5'UTR-shore	-0.400579	4.56e-07	1.44495	0.0251483
SGIP1	1	66998563	R	TSS1500-shore	-0.189983	0.00362902	1.44495	0.0251483
SGIP1	1	66998484	F	TSS1500-shore	-0.171756	0.00679467	1.44495	0.0251483
SGIP1	1	66999813	R	TSS200-shore	-0.398991	5.35e-07	1.44495	0.0251483
SGIP1	1	66999753	R	TSS200-shore	-0.37671	2.15e-08	1.44495	0.0251483
SH3RF2	5	145315639	R	TSS1500-shore	-0.181547	0.00266396	1.6338	0.0168732
SH3RF2	5	145316416	F	5'UTR-shore	-0.18418	0.00757611	1.6338	0.0168732
SH3RF2	5	145316212	F	1stExon-island	-0.160823	0.00174077	1.6338	0.0168732
SKA1	18	47902013	F	5'UTR-shore	-0.206885	0.0166919	1.46008	0.00649752
SLC16A1	1	113500329	F	TSS1500-shore	-0.263279	0.00514797	1.03235	0.0076948
SLC16A1	1	113481026	R	5'UTR-opensea	-0.188426	0.0219582	1.03235	0.0076948
SLC16A1	1	113500384	F	TSS1500-shore	-0.164254	0.031226	1.03235	0.0076948
SLC22A23	6	3457843	F	TSS1500-island	-0.171162	0.00022348	1.11469	0.0453013
SLC25A21	14	37641726	R	5'UTR-island	-0.196687	0.00133874	1.493	0.0330419
SLC25A27	6	46620240	F	TSS1500-shore	-0.216129	0.00132182	2.6286	0.00313164
SLC26A8	6	35992520	R	TSS1500-shelf	-0.22456	0.000698777	1.32341	0.0170388
SLC26A8	6	35992620	R	TSS1500-shelf	-0.162245	0.0143941	1.32341	0.0170388
SLC26A8	6	35992219	F	5'UTR-shelf	-0.211187	0.001908	1.32341	0.0170388
SLC26A8	6	35992082	F	5'UTR-shelf	-0.217926	0.000364105	1.32341	0.0170388
SLC26A8	6	35992500	F	TSS200-shelf	-0.246534	0.000278381	1.32341	0.0170388
SLC2A1	1	43425156	F	TSS1500-shore	-0.16312	0.00416001	1.38528	0.0117463
SLC2A1	1	43425222	R	TSS1500-shore	-0.155383	0.0852582	1.38528	0.0117463
SLC37A3	7	140098579	F	TSS1500-shore	-0.198778	0.0107999	1.27618	0.00471811
SLC37A3	7	140097579	R	5'UTR-shore	-0.208118	0.00177873	1.27618	0.00471811
SLC37A3	7	140098427	F	TSS200-island	-0.183802	5.4e-05	1.27618	0.00471811
SLC6A9	1	44497094	F	5'UTR-island	-0.191386	0.000444735	1.61206	0.0152674
SLC6A9	1	44497024	F	1stExon-island	-0.176845	0.000580885	1.61206	0.0152674
SLC6A9	1	44497231	R	TSS200-shore	-0.265721	0.000394953	1.61206	0.0152674
SLC6A9	1	44497153	R	5'UTR-shore	-0.273614	6.48e-05	1.61206	0.0152674
SLC6A9	1	44497352	R	TSS1500-shore	-0.171041	0.00401243	1.61206	0.0152674
SLC6A9	1	44497090	F	5'UTR-island	-0.161512	0.000100081	1.61206	0.0152674
SLC7A2	8	17355239	R	5'UTR-island	-0.217425	0.00536419	1.20509	0.000359245
SOX30	5	157078822	F	1stExon-island	-0.185508	0.00108524	1.8539	0.00326072
SOX30	5	157078629	F	1stExon-island	-0.167832	0.0351011	1.8539	0.00326072
SOX30	5	157078881	R	1stExon-island	-0.201225	0.00312062	1.8539	0.00326072
SRXN1	20	634731	F	TSS1500-shore	-0.200337	0.00382871	1.07108	0.0241615
SRXN1	20	634604	F	TSS1500-shore	-0.165398	0.0126867	1.07108	0.0241615
ST6GALNAC1	17	74639731	R	5'UTR-opensea	-0.168536	0.082089	2.0132	0.0017564
SULF1	8	70404846	F	5'UTR-opensea	-0.173702	0.0178605	1.97213	0.00195213
SYDE1	19	15217974	F	TSS1500-island	-0.203525	0.00011979	2.10175	0.000604231
SYDE1	19	15217993	F	TSS1500-island	-0.170681	0.000284777	2.10175	0.000604231
TAL1	1	47695572	F	5'UTR-shore	-0.341914	8.83e-06	1.27625	0.0483042
TAL1	1	47694517	R	5'UTR-shore	-0.281782	7.72e-05	1.27625	0.0483042
TAL1	1	47692625	F	5'UTR-shore	-0.255618	0.00130195	1.27625	0.0483042
TAL1	1	47694919	R	5'UTR-shore	-0.308701	1.48e-05	1.27625	0.0483042
TAL1	1	47695408	R	5'UTR-shore	-0.277576	2.14e-05	1.27625	0.0483042
TAL1	1	47696260	R	TSS1500-shore	-0.178786	0.000143263	1.27625	0.0483042
TAL1	1	47695138	F	5'UTR-shore	-0.263141	1.22e-06	1.27625	0.0483042
TAL1	1	47696212	F	TSS1500-shore	-0.240892	0.000173697	1.27625	0.0483042
TAL1	1	47695475	F	TSS200-shore	-0.295477	3.34e-06	1.27625	0.0483042
TAL1	1	47696701	F	TSS1500-island	-0.181448	0.000874644	1.27625	0.0483042
TAL1	1	47698518	F	TSS1500-shore	-0.238058	0.000468166	1.27625	0.0483042
TFDP1	13	114239958	R	5'UTR-opensea	-0.189633	0.00552964	1.03186	0.0182332
TFR2	7	100239180	F	TSS200-opensea	-0.204424	0.00188642	1.51932	0.0136665
TFR2	7	100239172	F	5'UTR-opensea	-0.179967	0.00641879	1.51932	0.0136665
TFR2	7	100239188	F	TSS200-opensea	-0.201522	0.00264455	1.51932	0.0136665
TIMP4	3	12200236	R	1stExon-island	-0.151629	0.0788557	2.30934	3.1e-05
TIMP4	3	12200427	F	1stExon-island	-0.182455	0.0280749	2.30934	3.1e-05
TJP1	15	30115147	R	TSS1500-island	-0.264002	1.33e-06	2.28916	0.000359245
TJP1	15	30114871	R	TSS200-island	-0.323948	2.27e-06	2.28916	0.000359245
TJP1	15	30114291	F	TSS1500-island	-0.28966	3.9e-05	2.28916	0.000359245
TJP1	15	30114867	R	TSS1500-island	-0.291007	1.61e-05	2.28916	0.000359245
TJP1	15	30114816	F	TSS200-island	-0.153776	0.00112993	2.28916	0.000359245
TJP1	15	30115149	F	TSS1500-island	-0.157387	2.86e-06	2.28916	0.000359245
TJP1	15	30113712	R	5'UTR-island	-0.172385	0.000448778	2.28916	0.000359245
TJP1	15	30114295	F	5'UTR-island	-0.26272	2.68e-05	2.28916	0.000359245
TJP1	15	30114829	F	TSS1500-island	-0.155552	0.00478133	2.28916	0.000359245
TMC5	16	19422554	F	5'UTR-shore	-0.174415	0.0876406	1.50016	0.0175441
TMC5	16	19421821	R	TSS1500-island	-0.172991	0.0825124	1.50016	0.0175441
TMEM108	3	132756991	F	TSS200-island	-0.244112	0.000543279	1.55155	0.0290179
TMEM108	3	132756986	F	TSS200-island	-0.291332	0.000212751	1.55155	0.0290179
TMEM108	3	132756780	F	TSS1500-shore	-0.18738	0.0460005	1.55155	0.0290179
TMEM108	3	132842658	R	5'UTR-opensea	-0.16228	0.0724174	1.55155	0.0290179
TMEM121	14	105994265	R	5'UTR-island	-0.181085	0.00865186	1.58077	0.00933357
TMEM121	14	105992619	R	TSS1500-island	-0.161249	0.00370987	1.58077	0.00933357
TMEM121	14	105993579	R	5'UTR-island	-0.17536	0.0133954	1.58077	0.00933357
TMEM132D	12	130388216	R	TSS200-island	-0.166955	9.74e-05	1.67007	0.00776635
TMEM132D	12	130388748	F	TSS1500-island	-0.173915	0.0015558	1.67007	0.00776635
TMEM132D	12	130388234	R	TSS200-island	-0.216601	4.03e-05	1.67007	0.00776635
TMEM132D	12	130389138	F	TSS1500-island	-0.159437	0.0378656	1.67007	0.00776635
TMEM40	3	12799985	R	5'UTR-opensea	-0.259468	2.18e-06	1.15847	0.00103487
TMEM45A	3	100210880	R	TSS1500-shore	-0.232772	0.00254173	1.39226	0.0375561
TNXB	6	32076967	F	5'UTR-opensea	-0.154664	0.0453715	1.82288	0.00471811
TNXB	6	32076967	F	5'UTR-opensea	-0.154664	0.0453715	1.77072	0.00238587
TNXB	6	32076144	R	5'UTR-opensea	-0.265288	0.0253911	1.82288	0.00471811
TNXB	6	32076144	R	5'UTR-opensea	-0.265288	0.0253911	1.77072	0.00238587
TNXB	6	32077017	F	5'UTR-opensea	-0.153605	0.0566417	1.82288	0.00471811
TNXB	6	32077017	F	5'UTR-opensea	-0.153605	0.0566417	1.77072	0.00238587
TNXB	6	32076147	R	5'UTR-opensea	-0.218523	0.0579074	1.82288	0.00471811
TNXB	6	32076147	R	5'UTR-opensea	-0.218523	0.0579074	1.77072	0.00238587
TPM1	15	63334943	R	5'UTR-island	-0.161778	0.00631799	1.2509	0.0039152
TREML1	6	41122461	F	TSS1500-opensea	-0.168462	0.06086	2.09024	0.00205264
TSPYL5	8	98290510	R	TSS1500-shore	-0.259438	0.00156329	1.77039	0.00339461
TSPYL5	8	98290148	F	1stExon-island	-0.180318	5.23e-05	1.77039	0.00339461
TSPYL5	8	98289880	F	1stExon-island	-0.199836	0.00237722	1.77039	0.00339461
TSPYL5	8	98290229	R	TSS200-island	-0.249378	0.000390574	1.77039	0.00339461
TTBK1	6	43211208	R	TSS200-island	-0.247211	0.0432823	1.38549	0.0339821
TTBK1	6	43211235	R	5'UTR-island	-0.181968	0.0959903	1.38549	0.0339821
TTBK1	6	43214396	F	5'UTR-island	-0.168459	0.00358403	1.38549	0.0339821
TTBK1	6	43211211	R	TSS200-island	-0.226396	0.0432465	1.38549	0.0339821
TTBK1	6	43211243	R	1stExon-island	-0.214963	0.00809851	1.38549	0.0339821
TTBK1	6	43211213	R	TSS200-island	-0.207615	0.0821802	1.38549	0.0339821
TTLL7	1	84464224	R	5'UTR-island	-0.163051	0.0388899	1.67753	0.00398431
TUBB2A	6	3158417	R	TSS1500-island	-0.20948	2.93e-05	1.48565	0.0262405
TUBB3	16	89989180	F	TSS1500-island	-0.185812	0.000597661	1.58344	0.0197368
UBE2C	20	44441606	R	1stExon-island	-0.20797	6.39e-08	1.779	0.000529207
UBE2C	20	44441446	F	TSS1500-island	-0.285695	1.03e-07	1.779	0.000529207
UBE2C	20	44440976	R	TSS1500-island	-0.48165	1.34e-08	1.779	0.000529207
UBE2C	20	44441519	R	1stExon-island	-0.224684	9.83e-08	1.779	0.000529207
UBE2C	20	44441641	R	1stExon-island	-0.279257	9.13e-08	1.779	0.000529207
UBE2C	20	44441818	F	1stExon-shore	-0.265602	3.91e-05	1.779	0.000529207
UBE2C	20	44441612	R	1stExon-island	-0.319478	3.73e-07	1.779	0.000529207
UBE2C	20	44442019	F	5'UTR-shore	-0.184719	0.0196542	1.779	0.000529207
UBE2C	20	44441124	R	TSS200-island	-0.24123	9.74e-09	1.779	0.000529207
UBE2C	20	44441325	R	5'UTR-island	-0.182275	1.9e-07	1.779	0.000529207
UBE2C	20	44440947	R	TSS1500-island	-0.463692	3.99e-08	1.779	0.000529207
UBE2C	20	44441164	R	TSS200-island	-0.26954	3.6e-08	1.779	0.000529207
UBE2C	20	44441064	F	TSS200-island	-0.222526	7.21e-08	1.779	0.000529207
UBE2C	20	44440824	R	TSS1500-shore	-0.313013	0.000254553	1.779	0.000529207
UBE2C	20	44441548	F	1stExon-island	-0.2642	4.25e-08	1.779	0.000529207
UBE2C	20	44441522	R	1stExon-island	-0.165778	2.9e-08	1.779	0.000529207
UBE2C	20	44441177	F	TSS200-island	-0.231238	5.86e-08	1.779	0.000529207
UCHL1	4	41258732	F	TSS200-shore	-0.194919	7.32e-05	3.53399	2.58e-09
UPB1	22	24890936	R	TSS1500-island	-0.240822	7.79e-05	1.50769	0.000861293
WASF3	13	27131676	F	TSS200-island	-0.154966	0.0121825	1.53417	0.0293242
WASF3	13	27131484	F	TSS1500-shore	-0.21876	0.000166195	1.53417	0.0293242
WDR72	15	54051239	F	5'UTR-shore	-0.165282	0.0406808	1.55269	0.000405469
WSCD2	12	108523597	R	5'UTR-island	-0.181222	0.00134865	1.041	0.0244091
WSCD2	12	108523888	R	5'UTR-shore	-0.15941	0.00197834	1.041	0.0244091
YPEL4	11	57414626	R	5'UTR-island	-0.239798	0.000394953	1.47426	0.0161278
YPEL4	11	57415113	R	5'UTR-shore	-0.156281	0.0148538	1.47426	0.0161278
YPEL4	11	57417949	R	TSS1500-shelf	-0.2149	0.00699857	1.47426	0.0161278
YPEL4	11	57414908	F	5'UTR-shore	-0.193048	0.0010968	1.47426	0.0161278
ZFHX4	8	77595027	F	5'UTR-shore	-0.15924	0.0185727	1.83895	0.0063879
ZFHX4	8	77592946	R	TSS1500-shore	-0.168533	0.0363635	1.83895	0.0063879
ZFR2	19	3869086	F	TSS200-island	-0.250607	0.000501085	1.48013	0.0275219
ZFR2	19	3869084	F	TSS200-island	-0.310472	0.000155041	1.48013	0.0275219
ZFR2	19	3869167	F	TSS200-island	-0.164749	0.0844011	1.48013	0.0275219
ZNF90	19	20188803	F	1stExon-opensea	-0.212705	0.000397964	1.5382	0.00129014
ZNF90	19	20188778	R	TSS200-opensea	-0.225942	0.000149863	1.5382	0.00129014

## Sheet: Supplementary Data 2
Supplementary Data 2. List of 50 amplicons covered by the single cell DNA sequencing.
Amplicon	Chr	Primer Start	Insert Start	Insert End	Primer Start	Amplicon Length (without primer)	Amplicon Length	Primer length [bp]
						[bp]	(with primer)
							[bp]
ASXL1_1	20	31022348	31022369	31022586	31022608	217	260	43
ASXL1_2_a1	20	31022880	31022899	31023110	31023130	211	250	39
DNMT3A_10	2	25457114	25457135	25457351	25457372	216	258	42
EZH2_1	7	148504627	148504654	148504874	148504901	220	274	54
EZH2_2	7	148506303	148506332	148506547	148506577	215	274	59
FLT3_1	13	28592473	28592494	28592723	28592747	229	274	45
FLT3_2_a3	13	28608168	28608191	28608368	28608392	177	224	47
FLT3_3	13	28602155	28602179	28602404	28602429	225	274	49
FLT3_4	13	28609521	28609547	28609769	28609795	222	274	52
FLT3_5_4	13	28607997	28608018	28608153	28608176	135	179	44
GATA2_1	3	128202704	128202723	128202891	128202911	168	207	39
IDH1_1	2	209112875	209112898	209113123	209113149	225	274	49
IDH2_1_4	15	90631738	90631759	90631985	90632009	226	271	45
JAK2_1	9	5073541	5073563	5073785	5073815	222	274	52
KIT_1	4	55599204	55599231	55599448	55599478	217	274	57
KIT_2	4	55589585	55589607	55589829	55589859	222	274	52
KRAS_1	12	25398161	25398183	25398405	25398435	222	274	52
KRAS_2	12	25380238	25380259	25380466	25380490	207	252	45
NPM1_1_2	5	170837385	170837412	170837636	170837659	224	274	50
NRAS_1	1	115256296	115256324	115256546	115256570	222	274	52
NRAS_2	1	115258525	115258553	115258776	115258799	223	274	51
PTPN11_1_1	12	112926827	112926848	112927043	112927063	195	236	41
PTPN11_2	12	112888095	112888116	112888327	112888351	211	256	45
RUNX1_2	21	36171458	36171482	36171710	36171732	228	274	46
RUNX1_3	21	36206684	36206705	36206884	36206907	179	223	44
RUNX1_4	21	36231583	36231604	36231834	36231857	230	274	44
RUNX1_5	21	36164768	36164785	36164997	36165018	212	250	38
RUNX1_7	21	36252789	36252811	36253007	36253030	196	241	45
SF3B1_1	2	198266733	198266761	198266977	198267007	216	274	58
SF3B1_2	2	198267134	198267156	198267384	198267406	228	272	44
SRSF2_2_2	17	74732865	74732882	74733050	74733069	168	204	36
TP53_1	17	7578062	7578086	7578296	7578319	210	257	47
TP53_2	17	7577376	7577397	7577615	7577637	218	261	43
TP53_3	17	7578363	7578384	7578605	7578627	221	264	43
TP53_4	17	7576930	7576953	7577180	7577204	227	274	47
U2AF1_1	21	44514679	44514700	44514922	44514947	222	268	46
U2AF1_2	21	44524258	44524279	44524505	44524532	226	274	48
WT1_1_a2	11	32414174	32414193	32414411	32414432	218	258	40
WT1_2	11	32413389	32413415	32413641	32413663	226	274	48
WT1_3	11	32417744	32417765	32417992	32418018	227	274	47
chr10_106721610	10	106721487	106721508	106721711	106721736	203	249	46
chr10_5554293	10	5554171	5554192	5554401	5554419	209	248	39
chr10_77210191	10	77210064	77210083	77210294	77210313	211	249	38
chr14_56969005	14	56968884	56968905	56969106	56969129	201	245	44
chr16_55770629	16	55770512	55770529	55770735	55770757	206	245	39
chr16_8569820	16	8569695	8569720	8569926	8569944	206	249	43
chr18_9750662	18	9750543	9750561	9750767	9750791	206	248	42
chr6_17076840	6	17076720	17076739	17076941	17076969	202	249	47
chr6_40116264	6	40116143	40116164	40116366	40116388	202	245	43
chr6_62094287	6	62094166	62094187	62094388	62094411	201	245	44

## Sheet: Supplementary Data 3
Supplementary Data 3. Driver mutation list of 59 baseline samples.
UPN	Gene	Type	AA_Change	VAF
757509	DNMT3A	nonsynonymous	DNMT3A:uc002rgd.4:exon17:c.C2012T:p.T671M	0.508671
757509	EP300	frameshift insertion	EP300:uc003azl.4:exon9:c.1771dupA:p.A590fs	0.152542
757509	IDH2	nonsynonymous	IDH2:uc002box.3:exon4:c.C418T:p.R140W	0.191589
757509	SRSF2	nonframeshift deletion	SRSF2:uc010wtg.2:exon1:c.281_292del:p.94_98del	0.25
757509	TET2	frameshift deletion	TET2:uc021xqk.1:exon3:c.1363delC:p.P455fs	0.0594595
974025	ASXL1	frameshift deletion	ASXL1:uc021wbw.1:exon13:c.1926delA:p.G642fs	0.162
974025	IDH2	nonsynonymous	IDH2:uc002box.3:exon4:c.G515A:p.R172K	0.45
974025	NRAS	nonsynonymous	NRAS:uc009wgu.3:exon2:c.G37C:p.G13R	0.312
974025	PHF6	stopgain	PHF6:uc010nrr.3:exon5:c.C385T:p.R129X	0.395
974025	RUNX1	stopgain	RUNX1:uc002yur.1:exon2:c.318_319ins5773:p.P107_P108delinsX	0.365
1794247	ASXL1	frameshift insertion	ASXL1:uc021wbw.1:exon13:c.1926_1927insG:p.G642fs	0.201342
1794247	IDH2	nonsynonymous	IDH2:uc002box.3:exon4:c.G515A:p.R172K	0.421829
1825001	IDH2	nonsynonymous	IDH2:uc002box.3:exon4:c.G419A:p.R140Q	0.096939
1825001	WT1	nonsynonymous	WT1:uc001mto.2:exon9:c.G1385C:p.R462P	0.047817
1850651	IDH2	nonsynonymous	IDH2:uc002box.3:exon4:c.G419A:p.R140Q	0.447661
1850651	SRSF2	nonframeshift deletion	SRSF2:uc010wtg.2:exon1:c.284_307del:p.95_103del	0.475
1873085	ASXL1	frameshift deletion	ASXL1:uc021wbw.1:exon13:c.2422delC:p.P808fs	0.315574
1873085	DNMT3A	nonsynonymous	DNMT3A:uc002rgd.4:exon18:c.C2125T:p.P709S	0.401639
1873085	DNMT3A	nonsynonymous	DNMT3A:uc002rgd.4:exon21:c.G2409T:p.R803S	0.395745
1873085	IDH2	nonsynonymous	IDH2:uc002box.3:exon4:c.G515A:p.R172K	0.38874
1873085	RUNX1	splicing	RUNX1:uc010gmw.1:exon6:c.508+2T>A	0.375
1956615	ASXL1	frameshift insertion	ASXL1:uc021wbw.1:exon13:c.1926_1927insG:p.G642fs	0.296875
1956615	IDH2	nonsynonymous	IDH2:uc002box.3:exon4:c.G419A:p.R140Q	0.488889
1956615	NRAS	nonsynonymous	NRAS:uc009wgu.3:exon2:c.G37C:p.G13R	0.154255
1956615	SRSF2	nonsynonymous	SRSF2:uc010wtg.2:exon1:c.C284A:p.P95H	0.470032
2010157	IDH2	nonsynonymous	IDH2:uc002box.3:exon4:c.A514T:p.R172W	0.28169
2150901	IDH1	nonsynonymous	IDH1:uc002vcu.3:exon4:c.G395A:p.R132H	0.318267
2150901	MGA	nonsynonymous	MGA:uc010ucy.2:exon17:c.G6125C:p.C2042S	0.027314
2150901	MGA	nonsynonymous	MGA:uc010ucy.2:exon17:c.G6202C:p.E2068Q	0.026354
2150901	MGA	nonsynonymous	MGA:uc010ucy.2:exon17:c.G6472C:p.A2158P	0.035541
2150901	RUNX1	nonsynonymous	RUNX1:uc010gmw.1:exon5:c.G497A:p.R166Q	0.282534
2150901	RUNX1	nonframeshift insertion	RUNX1:uc010gmw.1:exon7:c.677_678insGAG:p.S226delinsRS	0.192857
2150901	SRSF2	nonsynonymous	SRSF2:uc010wtg.2:exon1:c.C284G:p.P95R	0.31769
2151503	IDH2	nonsynonymous	IDH2:uc002box.3:exon4:c.G419A:p.R140Q	0.316872
2151503	MYB	frameshift insertion	MYB:uc010kgi.3:exon9:c.1109_1110insGATTGGGTGGG:p.S370fs	0.395973
2151503	NRAS	nonsynonymous	NRAS:uc009wgu.3:exon2:c.G34T:p.G12C	0.017906
2151503	PTPN11	nonsynonymous	PTPN11:uc001ttx.3:exon3:c.C215A:p.A72D	0.152174
2151503	RUNX1	nonsynonymous	RUNX1:uc010gmw.1:exon4:c.C337G:p.P113A	0.250804
2151503	RUNX1	nonsynonymous	RUNX1:uc010gmw.1:exon6:c.G592A:p.D198N	0.230769
2151503	SRSF2	nonsynonymous	SRSF2:uc010wtg.2:exon1:c.C284A:p.P95H	0.360324
2151503	TET2	frameshift deletion	TET2:uc021xqk.1:exon3:c.2747delA:p.Q916fs	0.0465116
2152641	ASXL1	stopgain	ASXL1:uc021wbw.1:exon13:c.C2616A:p.C872X	0.245098
2152641	CEBPA	frameshift insertion	CEBPA:uc002nun.3:exon1:c.749dupG:p.G250fs	0.0508475
2152641	IDH2	nonsynonymous	IDH2:uc002box.3:exon4:c.G419A:p.R140Q	0.275
2152641	SRSF2	nonsynonymous	SRSF2:uc010wtg.2:exon1:c.C284T:p.P95L	0.313725
2152641	STAG2	nonframeshift deletion	STAG2:uc004eud.3:exon11:c.1010_1012del:p.337_338del	0.497006
2163337	ASXL1	stopgain	ASXL1:uc021wbw.1:exon13:c.1772dupA:p.Y591_Q592delinsX	0.350482
2163337	BCOR	frameshift insertion	BCOR:uc004dep.4:exon14:c.4834dupC:p.L1612fs	0.0731707
2163337	DNMT3A	nonsynonymous	DNMT3A:uc002rgd.4:exon6:c.G494A:p.G165D	0.489914
2163337	IDH2	nonsynonymous	IDH2:uc002box.3:exon4:c.G419A:p.R140Q	0.415403
2163337	SRSF2	nonsynonymous	SRSF2:uc010wtg.2:exon1:c.C284A:p.P95H	0.480211
2163337	STAG2	frameshift deletion	STAG2:uc004eud.3:exon5:c.257_261del:p.E86fs	1
2210551	CEBPA	stopgain	CEBPA:uc002nun.3:exon1:c.C484T:p.Q162X	0.526316
2210551	IDH2	nonsynonymous	IDH2:uc002box.3:exon4:c.G419A:p.R140Q	0.479833
2210551	MPL	stopgain	MPL:uc009vwr.3:exon12:c.C1753T:p.R585X	0.499366
2210551	SRSF2	nonsynonymous	SRSF2:uc010wtg.2:exon1:c.C284A:p.P95H	0.487342
2210551	TP53	nonsynonymous	TP53:uc010cni.2:exon7:c.A704G:p.N235S	0.43609
2210551	WT1	stopgain	WT1:uc001mto.2:exon7:c.C1105T:p.R369X	0.533911
2219711	ASXL1	frameshift deletion	ASXL1:uc021wbw.1:exon13:c.3633_3636del:p.D1211fs	0.38587
2219711	DNMT3A	frameshift deletion	DNMT3A:uc002rgd.4:exon18:c.2083_2096del:p.I695fs	0.416667
2219711	IDH2	nonsynonymous	IDH2:uc002box.3:exon4:c.G419A:p.R140Q	0.287335
2219711	RUNX1	nonsynonymous	RUNX1:uc010gmw.1:exon6:c.G592T:p.D198Y	0.558304
2219711	SF3B1	nonsynonymous	SF3B1:uc002uue.3:exon15:c.A2098G:p.K700E	0.308609
2219711	TET2	frameshift deletion	TET2:uc021xqk.1:exon3:c.408_429del:p.S136fs	0.5
2219711	TET2	frameshift insertion	TET2:uc021xqk.1:exon3:c.623_624insTAATGGTGCTACAGTTTCTGCCTCT:p.P208fs	0.312849
2222935	CEBPA	nonsynonymous	CEBPA:uc002nun.3:exon1:c.T992A:p.L331Q	0.274194
2222935	DNMT3A	nonsynonymous	DNMT3A:uc002rgd.3:exon10:c.T1232C:p.L411P	0.253012
2222935	DNMT3A	nonsynonymous	DNMT3A:uc002rgd.3:exon20:c.A2366C:p.H789P	0.307317
2222935	IDH2	nonsynonymous	IDH2:uc002box.3:exon4:c.G419A:p.R140Q	0.305322
2222935	STAG2	frameshift deletion	STAG2:uc004eud.3:exon10:c.885delT:p.H295fs	0.283654
2246061	ASXL1	frameshift insertion	ASXL1:uc021wbw.1:exon13:c.1926_1927insG:p.G642fs	0.15736
2246061	IDH2	nonsynonymous	IDH2:uc002box.3:exon4:c.G419A:p.R140Q	0.053981
2246061	SRSF2	nonsynonymous	SRSF2:uc010wtg.2:exon1:c.C284A:p.P95H	0.083624
2246061	STAG2	frameshift deletion	STAG2:uc004eud.3:exon30:c.3101delG:p.R1034fs	0.155914
2246061	TBXA2R	nonsynonymous	TBXA2R:uc021umv.1:exon2:c.C272G:p.A91G	0.141026
2246061	TBXA2R	nonsynonymous	TBXA2R:uc021umv.1:exon2:c.G284C:p.W95S	0.139764
2246709	IDH2	nonsynonymous	IDH2:uc002box.3:exon4:c.G515A:p.R172K	0.41256
2246709	PTPN11	nonsynonymous	PTPN11:uc001ttx.3:exon3:c.C215T:p.A72V	0.109091
2246709	RUNX1	nonsynonymous	RUNX1:uc010gmw.1:exon5:c.G485A:p.R162K	0.894403
2246709	SF3B1	nonsynonymous	SF3B1:uc002uue.3:exon15:c.A2098G:p.K700E	0.444562
2247707	CBL	nonsynonymous	CBL:uc001pwe.3:exon8:c.C1192T:p.H398Y	0.094937
2247707	CBL	nonsynonymous	CBL:uc001pwe.3:exon9:c.G1259T:p.R420L	0.161702
2247707	DNMT3A	nonsynonymous	DNMT3A:uc002rgd.3:exon23:c.G2645A:p.R882H	0.441558
2247707	IDH1	nonsynonymous	IDH1:uc002vcu.3:exon4:c.G395T:p.R132L	0.272727
2247707	NPM1	frameshift insertion	NPM1:uc003mbi.3:exon11:c.859_860insTCTG:p.L287fs	0.116667
2247707	WT1	frameshift deletion	WT1:uc001mto.2:exon8:c.1328_1332del:p.443_444del	0.0645161
2247707	WT1	frameshift insertion	WT1:uc001mto.2:exon9:c.1400_1401insGTCAT:p.K467fs	0.0740741
2248361	ASXL1	stopgain	ASXL1:uc021wbw.1:exon13:c.C2077T:p.R693X	0.229
2248361	BCORL1	frameshift insertion	BCORL1:uc022cdu.1:exon3:c.809_810insAGTTATGT:p.S270fs	0.248
2248361	DNMT3A	nonsynonymous	DNMT3A:uc002rgd.3:exon19:c.A2281G:p.M761V	0.257
2248361	DNMT3A	nonsynonymous	DNMT3A:uc002rgd.3:exon19:c.T2194C:p.F732L	0.228
2248361	FLT3	nonframeshift insertion	FLT3:uc010tdn.2:exon14:c.1818_1819insGGGGAGGGGTGAATATGATCTCAAATGGGAGTTTCC:p.P606delinsPGRGEYDLKWEFP	0.13
2248361	IDH1	nonsynonymous	IDH1:uc002vcu.3:exon4:c.C394T:p.R132C	0.237
2248361	RUNX1	frameshift deletion	RUNX1:uc010gmv.3:exon9:c.977delA:p.D326fs	0.204
2248361	RUNX1	frameshift insertion	RUNX1:uc010gmw.1:exon5:c.352_353insTTTAG:p.V118fs	0.228
2260553	DNMT3A	nonsynonymous	DNMT3A:uc002rgd.3:exon23:c.G2645A:p.R882H	0.391403
2260553	FLT3	nonframeshift insertion	FLT3:uc010tdn.2:exon14:c.1780_1781insATGAAAGCCAGCTACAGATGGTACAGGTGACCGGCTCCTCAGATAATGAGTACTTCTACGTTGATT:p.F594delinsYESQLQMVQVTGSSDNEYFYVDF	0.387978
2260553	IDH2	nonsynonymous	IDH2:uc002box.3:exon4:c.G419A:p.R140Q	0.367241
2260553	NPM1	frameshift insertion	NPM1:uc003mbi.3:exon11:c.859_860insTCTG:p.L287fs	0.362745
2260671	IDH2	nonsynonymous	IDH2:uc002box.3:exon4:c.G419A:p.R140Q	0.21
2260671	NPM1	frameshift	NPM1:uc003mbi.3:exon11:c.859_860insTCTG:p.L287fs	0.09
2260671	SRSF2	nonsynonymous	SRSF2:uc010wtg.2:exon1:c.C284T:p.P95L	0.221
2263055	IDH1	nonsynonymous	IDH1:uc002vcu.3:exon4:c.C394T:p.R132C	0.061657
2263055	NRAS	nonsynonymous	NRAS:uc009wgu.3:exon2:c.G35C:p.G12A	0.019116
2263055	TP53	nonsynonymous	TP53:uc010cni.2:exon5:c.C380T:p.S127F	0.983607
2264727	DNMT3A	nonsynonymous	DNMT3A:uc002rgd.4:exon22:c.A2512G:p.N838D	0.348941
2264727	IDH1	nonsynonymous	IDH1:uc002vcu.3:exon4:c.C394T:p.R132C	0.129
2264727	MGA	nonsynonymous	MGA:uc010ucy.2:exon24:c.T8138G:p.L2713W	0.509989
2264727	NPM1	frameshift insertion	NPM1:uc003mbi.3:exon11:c.859_860insTCTG:p.L287fs	0.245283
2264727	NRAS	nonsynonymous	NRAS:uc009wgu.3:exon2:c.G38A:p.G13D	0.310308
2264727	RAD21	frameshift deletion	RAD21:uc003yod.3:exon3:c.219_228del:p.Y73fs	0.513514
2264727	TP53	nonsynonymous	TP53:uc010cni.2:exon7:c.A704G:p.N235S	0.480769
2280935	ASXL1	frameshift deletion	ASXL1:uc021wbw.1:exon13:c.2057_2058del:p.K686fs	0.18617
2280935	IDH2	nonsynonymous	IDH2:uc002box.3:exon4:c.G419A:p.R140Q	0.126415
2281469	ASXL1	frameshift deletion	ASXL1:uc021wbw.1:exon13:c.1888_1910del:p.630_637del	0.32381
2281469	BCOR	stopgain	BCOR:uc004dep.4:exon8:c.C3613T:p.Q1205X	0.021053
2281469	DNMT3A	nonsynonymous	DNMT3A:uc002rgd.3:exon23:c.C2644T:p.R882C	0.536913
2281469	IDH1	nonsynonymous	IDH1:uc002vcu.3:exon4:c.C394T:p.R132C	0.419355
2281469	RUNX1	nonsynonymous	RUNX1:uc010gmw.1:exon5:c.G497A:p.R166Q	0.46114
2281469	SRSF2	nonsynonymous	SRSF2:uc010wtg.2:exon1:c.C284A:p.P95H	0.492991
2283265	IDH2	nonsynonymous	IDH2:uc002box.3:exon4:c.G419A:p.R140Q	0.401544
2292873	DNMT3A	frameshift deletion	DNMT3A:uc002rgd.3:exon17:c.1979_1988del:p.660_663del	0.572917
2292873	DNMT3A	stopgain	DNMT3A:uc002rgd.3:exon8:c.G980A:p.W327X	0.448485
2292873	IDH1	nonsynonymous	IDH1:uc002vcu.3:exon4:c.C394T:p.R132C	0.446115
2292915	ASXL1	frameshift deletion	ASXL1:uc021wbw.1:exon13:c.1773_1774del:p.Y591fs	0.330909
2292915	IDH2	nonsynonymous	IDH2:uc002box.3:exon4:c.G419A:p.R140Q	0.412884
2292915	U2AF1	nonsynonymous	U2AF1:uc002zcz.1:exon7:c.A251C:p.Q84P	0.459119
2295595	DNMT3A	nonsynonymous	DNMT3A:uc002rgd.3:exon23:c.G2645A:p.R882H	0.381982
2295595	IDH2	nonsynonymous	IDH2:uc002box.3:exon4:c.G419A:p.R140Q	0.328025
2295595	PHF6	frameshift deletion	PHF6:uc010nrr.3:exon7:c.676delG:p.G226fs	0.150943
2295595	SMC1A	splicing/nonsynonymous	SMC1A:uc011moe.2:exon16:c.G2354A:p.R785H	0.695896
2295595	SRSF2	nonsynonymous	SRSF2:uc010wtg.2:exon1:c.C284A:p.P95H	0.389655
2296723	ASXL1	frameshift insertion	ASXL1:uc021wbw.1:exon13:c.1926_1927insG:p.G642fs	0.207143
2296723	DNMT3A	splicing	DNMT3A:uc002rgd.3:exon13:c.1474+1G>T	0.068182
2296723	DNMT3A	nonsynonymous	DNMT3A:uc002rgd.3:exon23:c.G2645A:p.R882H	0.408333
2296723	IDH2	nonsynonymous	IDH2:uc002box.3:exon4:c.G515A:p.R172K	0.452532
2297625	ASXL1	frameshift insertion	ASXL1:uc021wbw.1:exon13:c.1926_1927insG:p.G642fs	0.0990991
2297625	IDH2	nonsynonymous	IDH2:uc002box.3:exon4:c.G419A:p.R140Q	0.083045
2297625	PHF6	frameshift deletion	PHF6:uc010nrr.3:exon3:c.221delT:p.I74fs	0.179487
2297625	RUNX1	splicing	RUNX1:uc010gmw.1:exon6:c.508+2T>C	0.289655
2297625	SRSF2	nonsynonymous	SRSF2:uc010wtg.2:exon1:c.C284A:p.P95H	0.300283
2297625	STAG2	frameshift insertion	STAG2:uc004eud.3:exon28:c.2797_2798insA:p.E933fs	0.0681818
2297625	TET2	nonsynonymous	TET2:uc011cez.2:exon9:c.G4145C:p.G1382A	0.055901
2297625	TET2	frameshift deletion	TET2:uc021xqk.1:exon3:c.1222delC:p.P408fs	0.273196
2297941	DNMT3A	nonsynonymous	DNMT3A:uc002rgd.3:exon23:c.G2645A:p.R882H	0.349451
2297941	IDH1	nonsynonymous	IDH1:uc002vcu.3:exon4:c.G395T:p.R132L	0.361111
2307799	DNMT3A	nonsynonymous	DNMT3A:uc002rgd.3:exon16:c.C1915T:p.L639F	0.05
2307799	DNMT3A	nonsynonymous	DNMT3A:uc002rgd.3:exon23:c.C2611G:p.P871A	0.34
2307799	IDH2	nonsynonymous	IDH2:uc002box.3:exon4:c.G515A:p.R172K	0.32
2337831	BCORL1	stopgain	BCORL1:uc022cdu.1:exon3:c.2406_2407insTAGGGGA:p.L802_S803delinsLX	0.205263
2337831	IDH2	nonsynonymous	IDH2:uc002box.3:exon4:c.G419A:p.R140Q	0.447531
2337831	RUNX1	frameshift insertion	RUNX1:uc010gmv.3:exon9:c.1252_1253insC:p.M418fs	0.271318
2337831	SRSF2	nonsynonymous	SRSF2:uc010wtg.2:exon1:c.C284T:p.P95L	0.40201
2361361	IDH2	nonsynonymous	IDH2:uc002box.3:exon4:c.G515A:p.R172K	0.017354
2361361	MED12	nonsynonymous	MED12:uc011mpq.1:exon23:c.A3332G:p.N1111S	0.013447
2361405	ASXL1	frameshift insertion	ASXL1:uc021wbw.1:exon13:c.1926_1927insG:p.G642fs	0.153846
2361405	IDH2	nonsynonymous	IDH2:uc002box.3:exon4:c.G419A:p.R140Q	0.348135
2361405	SRSF2	nonsynonymous	SRSF2:uc010wtg.2:exon1:c.C284A:p.P95H	0.336879
2366711	DNMT3A	nonsynonymous	DNMT3A:uc002rgd.3:exon23:c.G2645A:p.R882H	0.155702
2366711	IDH2	nonsynonymous	IDH2:uc002box.3:exon4:c.G515A:p.R172K	0.138298
2366711	PHF6	frameshift insertion	PHF6:uc011mvk.2:exon2:c.93dupA:p.L31fs	0.112676
2366711	RUNX1	frameshift insertion	RUNX1:uc010gmw.1:exon6:c.548dupC:p.P183fs	0.179916
2366711	XPO1	nonsynonymous	XPO1:uc010ypn.2:exon19:c.C2170T:p.L724F	0.04401
2370233	ASXL1	frameshift deletion	ASXL1:uc021wbw.1:exon13:c.2032_2033del:p.R678fs	0.14218
2370233	CEBPA	frameshift deletion	CEBPA:uc002nun.3:exon1:c.273delC:p.A91fs	0.0641026
2370233	DNMT3A	nonsynonymous	DNMT3A:uc002rgd.4:exon14:c.G1628C:p.G543A	0.12967
2370233	IDH1	nonsynonymous	IDH1:uc002vcu.3:exon4:c.C394T:p.R132C	0.135011
2370233	NPM1	frameshift insertion	NPM1:uc003mbi.3:exon11:c.859_860insTCTG:p.L287fs	0.11828
2370233	SETD2	stopgain	SETD2:uc003cqv.3:exon3:c.C3997T:p.Q1333X	0.059805
2370759	BCOR	stopgain	BCOR:uc004dep.4:exon10:c.G4288T:p.E1430X	0.235294
2370759	CBL	nonframeshift deletion	CBL:uc001pwe.3:exon8:c.1096_1227del:p.366_409del	0.0686275
2370759	DNMT3A	nonsynonymous	DNMT3A:uc002rgd.3:exon23:c.G2645A:p.R882H	0.281538
2370759	IDH2	nonsynonymous	IDH2:uc002box.3:exon4:c.G419A:p.R140Q	0.215926
2370759	RUNX1	frameshift deletion	RUNX1:uc010gmv.3:exon9:c.1096_1103del:p.366_368del	0.222222
2370759	RUNX1	stopgain	RUNX1:uc010gmv.3:exon9:c.C1209A:p.Y403X	0.021786
2370759	SRSF2	nonsynonymous	SRSF2:uc010wtg.2:exon1:c.C284A:p.P95H	0.259155
2370759	TET2	frameshift deletion	TET2:uc021xqk.1:exon3:c.2936delG:p.R979fs	0.063253
2370759	TET2	stopgain	TET2:uc021xqk.1:exon3:c.G655T:p.E219X	0.325658
2382431	IDH2	nonsynonymous	IDH2:uc002box.3:exon4:c.G419A:p.R140Q	0.367857
2382431	SMC1A	stopgain	SMC1A:uc011moe.2:exon18:c.G2497T:p.E833X	0.776515
2383235	DNMT3A	frameshift deletion	DNMT3A:uc002rgd.3:exon21:c.2426_2427del:p.809_809del	0.391892
2383235	IDH2	nonsynonymous	IDH2:uc002box.3:exon4:c.G419A:p.R140Q	0.19244
2394529	ASXL1	stopgain	ASXL1:uc021wbw.1:exon13:c.C2309G:p.S770X	0.427918
2394529	DNMT3A	frameshift deletion	DNMT3A:uc002rgd.3:exon11:c.1372delC:p.R458fs	0.191257
2394529	DNMT3A	frameshift deletion	DNMT3A:uc002rgd.3:exon19:c.2194_2207del:p.732_736del	0.268293
2394529	IDH1	nonsynonymous	IDH1:uc002vcu.3:exon4:c.C394T:p.R132C	0.304348
2394529	IDH2	nonsynonymous	IDH2:uc002box.3:exon4:c.G419A:p.R140Q	0.194203
2394529	U2AF1	nonsynonymous	U2AF1:uc002zcz.1:exon7:c.A251G:p.Q84R	0.239286
2410163	IDH1	nonsynonymous	IDH1:uc002vcu.3:exon4:c.C394T:p.R132C	0.372685
2412147	DNMT3A	nonsynonymous	DNMT3A:uc002rgd.3:exon18:c.G2096A:p.G699D	0.554
2412147	IDH2	nonsynonymous	IDH2:uc002box.3:exon4:c.G515A:p.R172K	0.322
2419959	ASXL1	frameshift deletion	ASXL1:uc021wbw.1:exon13:c.3633_3636del:p.D1211fs	0.0730337
2419959	IDH2	nonsynonymous	IDH2:uc002box.3:exon4:c.G515A:p.R172K	0.050725
2426545	ASXL1	frameshift deletion	ASXL1:uc021wbw.1:exon13:c.2818delT:p.L940fs	0.261333
2426545	IDH1	nonsynonymous	IDH1:uc002vcu.3:exon4:c.C394T:p.R132C	0.096026
2426545	NF1	frameshift insertion	NF1:uc002hgh.3:exon5:c.504_505insCCCATCAC:p.S168fs	0.15894
2426545	RUNX1	frameshift insertion	RUNX1:uc010gmv.3:exon9:c.1028_1029insTGATC:p.S343fs	0.397727
2426545	RUNX1	frameshift insertion	RUNX1:uc010gmw.1:exon6:c.540dupC:p.T181fs	0.268817
2426545	SRSF2	nonframeshift insertion	SRSF2:uc010wtg.2:exon1:c.283_284insGCG:p.P95delinsRA	0.170213
2430935	IDH1	nonsynonymous	IDH1:uc002vcu.3:exon4:c.C394T:p.R132C	0.221154
2430935	SRSF2	nonsynonymous	SRSF2:uc010wtg.2:exon1:c.C284A:p.P95H	0.187234
2450523	ASXL1	frameshift insertion	ASXL1:uc021wbw.1:exon13:c.1926_1927insG:p.G642fs	0.276995
2450523	CEBPA	frameshift insertion	CEBPA:uc002nun.3:exon1:c.68dupC:p.P23fs	0.0416667
2450523	CEBPA	frameshift insertion	CEBPA:uc002nun.3:exon1:c.81_82insCC:p.S28fs	0.0769231
2450523	CEBPA	stopgain	CEBPA:uc002nun.3:exon1:c.C324G:p.Y108X	0.294118
2450523	CEBPA	nonsynonymous	CEBPA:uc002nun.3:exon1:c.C970G:p.L324V	0.008347
2450523	GATA2	frameshift insertion	GATA2:uc003ekm.3:exon3:c.72dupA:p.H25fs	0.15
2450523	IDH1	nonsynonymous	IDH1:uc002vcu.3:exon4:c.C394T:p.R132C	0.184676
2450523	RUNX1	splicing	RUNX1:uc010gmw.1:exon8:c.806-2A>G	0.233716
2450523	SRSF2	nonsynonymous	SRSF2:uc010wtg.2:exon1:c.C284A:p.P95H	0.440741
2450523	TET2	frameshift deletion	TET2:uc021xqk.1:exon3:c.1895delA:p.Q632fs	0.319202
2463247	ASXL1	frameshift insertion	ASXL1:uc021wbw.1:exon13:c.1926_1927insG:p.G642fs	0.22807
2463247	IDH1	nonsynonymous	IDH1:uc002vcu.3:exon4:c.C394T:p.R132C	0.26087
2463247	KRAS	nonsynonymous	KRAS:uc001rgq.1:exon4:c.C437T:p.A146V	0.021858
2463247	NRAS	nonsynonymous	NRAS:uc009wgu.3:exon2:c.G34C:p.G12R	0.016194
2463247	NRAS	nonsynonymous	NRAS:uc009wgu.3:exon3:c.T190G:p.Y64D	0.104972
2463247	RUNX1	nonsynonymous	RUNX1:uc010gmw.1:exon6:c.G602A:p.R201Q	0.475771
2463247	SRSF2	nonsynonymous	SRSF2:uc010wtg.2:exon1:c.C284A:p.P95H	0.462963
2480485	IDH2	nonsynonymous	IDH2:uc002box.3:exon4:c.G419A:p.R140Q	0.473214
2480485	JAK2	nonsynonymous	JAK2:uc003ziw.3:exon14:c.G1849T:p.V617F	0.997859
2480485	RUNX1	frameshift insertion	RUNX1:uc010gmv.3:exon9:c.1023dupC:p.I342fs	0.160714
2480485	RUNX1	nonsynonymous	RUNX1:uc010gmw.1:exon6:c.G592A:p.D198N	0.538018
2480485	SRSF2	nonsynonymous	SRSF2:uc010wtg.2:exon1:c.C284T:p.P95L	0.502058
2498789	ASXL1	frameshift insertion	ASXL1:uc021wbw.1:exon13:c.1926_1927insG:p.G642fs	0.0621118
2498789	IDH2	nonsynonymous	IDH2:uc002box.3:exon4:c.G419A:p.R140Q	0.075251
2498789	SRSF2	nonsynonymous	SRSF2:uc010wtg.2:exon1:c.C284A:p.P95H	0.104803
2502699	IDH1	nonsynonymous	IDH1:uc002vcu.3:exon4:c.C394T:p.R132C	0.488372
2502699	SRSF2	nonsynonymous	SRSF2:uc010wtg.2:exon1:c.C284G:p.P95R	0.400593
2502699	TET2	stopgain	TET2:uc021xqk.1:exon3:c.C2728T:p.Q910X	0.006897
2512641	DNMT3A	frameshift deletion	DNMT3A:uc002rgd.3:exon6:c.503delG:p.G168fs	0.287425
2512641	GATA2	frameshift deletion	GATA2:uc003ekm.3:exon4:c.625delG:p.D209fs	0.201646
2512641	IDH1	nonsynonymous	IDH1:uc002vcu.3:exon4:c.G395A:p.R132H	0.24826
2583919	DNMT3A	splicing	DNMT3A:uc002rgd.3:exon11:c.1429+1G>A	0.284738
2583919	IDH2	nonsynonymous	IDH2:uc002box.3:exon4:c.G419A:p.R140Q	0.301923
2583919	MGA	stopgain	MGA:uc010ucz.2:exon9:c.C3157T:p.R1053X	0.300842
2583919	NPM1	frameshift insertion	NPM1:uc003mbi.3:exon11:c.859_860insTCTG:p.L287fs	0.253968
2616045	BCOR	frameshift insertion	BCOR:uc004deq.4:exon4:c.1218dupG:p.P407fs	0.219697
2616045	DNMT3A	nonsynonymous	DNMT3A:uc002rgd.3:exon23:c.G2645A:p.R882H	0.422785
2616045	IDH2	nonsynonymous	IDH2:uc002box.3:exon4:c.G419A:p.R140Q	0.412556
2616045	RUNX1	nonframeshift deletion	RUNX1:uc010gmw.1:exon4:c.341_343del:p.114_115del	0.923077
2616045	SRSF2	nonsynonymous	SRSF2:uc010wtg.2:exon1:c.C284T:p.P95L	0.485149
2620771	BCOR	stopgain	BCOR:uc004dep.4:exon8:c.G3707A:p.W1236X	0.903509
2620771	DNMT3A	nonsynonymous	DNMT3A:uc002rgd.3:exon19:c.C2245G:p.R749G	0.426901
2620771	DNMT3A	nonsynonymous	DNMT3A:uc002rgd.3:exon23:c.T2726C:p.F909S	0.445596
2620771	IDH1	nonsynonymous	IDH1:uc002vcu.3:exon4:c.C394T:p.R132C	0.285714
2620771	NF1	splicing	NF1:uc002hgh.3:exon13:c.1527+3A>T	0.299065
2620771	SRSF2	nonsynonymous	SRSF2:uc010wtg.2:exon1:c.C284T:p.P95L	0.40583
2620771	STAG2	frameshift insertion	STAG2:uc004eud.3:exon22:c.2118_2119insGATTTATTTGCTTGTAATTA:p.W706fs	1
4128869	BCOR	stopgain	BCOR:uc004dep.4:exon9:c.C3814T:p.Q1272X	0.84375
4128869	DNMT3A	nonsynonymous	DNMT3A:uc002rgd.3:exon23:c.G2645A:p.R882H	0.413333
4128869	IDH1	nonsynonymous	IDH1:uc002vcu.3:exon4:c.C394T:p.R132C	0.408367
4128869	RUNX1	frameshift deletion	RUNX1:uc010gmw.1:exon7:c.648delC:p.P216fs	0.28777
4128869	SRSF2	nonframeshift insertion	SRSF2:uc010wtg.2:exon1:c.283_284insGCC:p.P95delinsRP	0.320225
4235533	FLT3	nonsynonymous	FLT3:uc010tdn.2:exon11:c.C1352T:p.S451F	0.446084
4235533	IDH1	nonsynonymous	IDH1:uc002vcu.3:exon4:c.G395A:p.R132H	0.459406
4235533	STAG2	frameshift deletion	STAG2:uc004eud.3:exon4:c.90delC:p.I30fs	0.572414
4235533	TET2	nonsynonymous	TET2:uc011cez.2:exon7:c.G3877A:p.A1293T	0.433007
4235533	WT1	frameshift deletion	WT1:uc001mtq.2:exon2:c.720delC:p.P240fs	0.316794
4259035	BCOR	splicing	BCOR:uc004deq.4:exon10:c.4326+2T>G	0.124306
4259035	HIST1H2BL	nonsynonymous	HIST1H2BL:uc003njl.3:exon1:c.C255G:p.N85K	0.026154
4259035	IDH1	nonsynonymous	IDH1:uc002vcu.3:exon4:c.C394T:p.R132C	0.241379
4259035	WT1	frameshift insertion	WT1:uc001mto.2:exon10:c.1527dupA:p.L510fs	0.208191
