# Supplementary material for: Leukemia stemness and co-occurring mutations drive resistance to IDH inhibitors in acute myeloid leukemia
Source: Nat Commun. 2021 May 10;12:2607. doi: 10.1038/s41467-021-22874-x (PMC8110775; doi:10.1038/s41467-021-22874-x)
Supplement: Supplementary file 6 — Source Data [file 41467_2021_22874_MOESM6_ESM.zip]

Archive with 143 entries (122 files):
- source data files/
- source data files/Tables/
- source data files/Tables/Table1.xlsx
- __MACOSX/
- __MACOSX/source data files/
- __MACOSX/source data files/Tables/
- __MACOSX/source data files/Tables/._Table1.xlsx
- source data files/Supplementary Figures/
- source data files/Supplementary Figures/FigS6_bottom.txt
- __MACOSX/source data files/Supplementary Figures/
- __MACOSX/source data files/Supplementary Figures/._FigS6_bottom.txt
- source data files/Supplementary Figures/FigS4.txt
- __MACOSX/source data files/Supplementary Figures/._FigS4.txt
- source data files/Supplementary Figures/FigS5.txt
- __MACOSX/source data files/Supplementary Figures/._FigS5.txt
- source data files/Supplementary Figures/FigS1.txt
- __MACOSX/source data files/Supplementary Figures/._FigS1.txt
- source data files/Supplementary Figures/FigS13K.txt
- __MACOSX/source data files/Supplementary Figures/._FigS13K.txt
- source data files/Supplementary Figures/FigS13J.txt
- __MACOSX/source data files/Supplementary Figures/._FigS13J.txt
- source data files/Supplementary Figures/FigS13H.txt
- __MACOSX/source data files/Supplementary Figures/._FigS13H.txt
- source data files/Supplementary Figures/FigS13I.txt
- __MACOSX/source data files/Supplementary Figures/._FigS13I.txt
- source data files/Supplementary Figures/FigS3.txt
- __MACOSX/source data files/Supplementary Figures/._FigS3.txt
- source data files/Supplementary Figures/FigS13D.txt
- __MACOSX/source data files/Supplementary Figures/._FigS13D.txt
- source data files/Supplementary Figures/FigS13E.txt
- __MACOSX/source data files/Supplementary Figures/._FigS13E.txt
- source data files/Supplementary Figures/FigS7_top.txt
- __MACOSX/source data files/Supplementary Figures/._FigS7_top.txt
- source data files/Supplementary Figures/FigS13G.txt
- __MACOSX/source data files/Supplementary Figures/._FigS13G.txt
- source data files/Supplementary Figures/FigS14.txt
- __MACOSX/source data files/Supplementary Figures/._FigS14.txt
- source data files/Supplementary Figures/FigS13F.txt
- __MACOSX/source data files/Supplementary Figures/._FigS13F.txt
- source data files/Supplementary Figures/FigS9.xlsx
- __MACOSX/source data files/Supplementary Figures/._FigS9.xlsx
- source data files/Supplementary Figures/FigS8.txt
- __MACOSX/source data files/Supplementary Figures/._FigS8.txt
- source data files/Supplementary Figures/FigS10.txt
- __MACOSX/source data files/Supplementary Figures/._FigS10.txt
- source data files/Supplementary Figures/FigS13B.txt
- __MACOSX/source data files/Supplementary Figures/._FigS13B.txt
- source data files/Supplementary Figures/FigS13C.txt
- __MACOSX/source data files/Supplementary Figures/._FigS13C.txt
- source data files/Supplementary Figures/FigS11.txt
- __MACOSX/source data files/Supplementary Figures/._FigS11.txt
- source data files/Supplementary Figures/FigS13A.txt
- __MACOSX/source data files/Supplementary Figures/._FigS13A.txt
- source data files/Supplementary Figures/FigS6_top.txt
- __MACOSX/source data files/Supplementary Figures/._FigS6_top.txt
- source data files/Supplementary Figures/FigS2.xlsx
- __MACOSX/source data files/Supplementary Figures/._FigS2.xlsx
- source data files/Supplementary Figures/FigS7_bottom.txt
- __MACOSX/source data files/Supplementary Figures/._FigS7_bottom.txt
- source data files/Supplementary Tables/
- source data files/Supplementary Tables/TableS1.xlsx
- __MACOSX/source data files/Supplementary Tables/
- __MACOSX/source data files/Supplementary Tables/._TableS1.xlsx
- source data files/Figure5/
- source data files/Figure5/Fig5A.txt
- __MACOSX/source data files/Figure5/
- __MACOSX/source data files/Figure5/._Fig5A.txt
- source data files/Figure5/Fig5B.txt
- __MACOSX/source data files/Figure5/._Fig5B.txt
- source data files/Figure5/Fig5C.txt
- __MACOSX/source data files/Figure5/._Fig5C.txt
- source data files/Figure5/Fig5D.txt
- __MACOSX/source data files/Figure5/._Fig5D.txt
- source data files/Figure5/Fig5E.txt
- __MACOSX/source data files/Figure5/._Fig5E.txt
- source data files/.DS_Store
- __MACOSX/source data files/._.DS_Store
- source data files/Figure2/
- source data files/Figure2/Fig2F.txt
- __MACOSX/source data files/Figure2/
- __MACOSX/source data files/Figure2/._Fig2F.txt
- source data files/Figure2/Fig2G.txt
- __MACOSX/source data files/Figure2/._Fig2G.txt
- source data files/Figure2/Fig2D.txt
- __MACOSX/source data files/Figure2/._Fig2D.txt
- source data files/Figure2/Fig2A.txt
- __MACOSX/source data files/Figure2/._Fig2A.txt
- source data files/Figure2/Fig2B.txt
- __MACOSX/source data files/Figure2/._Fig2B.txt
- source data files/Figure2/Fig2C.xlsx
- __MACOSX/source data files/Figure2/._Fig2C.xlsx
- source data files/Figure2/Fig2E.tsv
- __MACOSX/source data files/Figure2/._Fig2E.tsv
- source data files/Figure3/
- source data files/Figure3/Fig3B.txt
- __MACOSX/source data files/Figure3/
- __MACOSX/source data files/Figure3/._Fig3B.txt
- source data files/Figure3/Fig3C.txt
- __MACOSX/source data files/Figure3/._Fig3C.txt
- source data files/Figure3/Fig3A.txt
- __MACOSX/source data files/Figure3/._Fig3A.txt
- source data files/Figure3/Fig3D_3E.csv
- __MACOSX/source data files/Figure3/._Fig3D_3E.csv
- source data files/Figure4/
- source data files/Figure4/Fig4D_BL.txt
- __MACOSX/source data files/Figure4/
- __MACOSX/source data files/Figure4/._Fig4D_BL.txt
- source data files/Figure4/Fig4C_Cluster1.txt
- __MACOSX/source data files/Figure4/._Fig4C_Cluster1.txt
- source data files/Figure4/Fig4C_Cluster2.txt
- __MACOSX/source data files/Figure4/._Fig4C_Cluster2.txt
- source data files/Figure4/Fig4D_POST.txt
- __MACOSX/source data files/Figure4/._Fig4D_POST.txt
- source data files/Figure4/Fig4E.txt
- __MACOSX/source data files/Figure4/._Fig4E.txt
- source data files/Figure4/Fig4F_Responders.txt
- __MACOSX/source data files/Figure4/._Fig4F_Responders.txt
- source data files/Figure4/Fig4F_Non_responders.txt
- __MACOSX/source data files/Figure4/._Fig4F_Non_responders.txt
- source data files/Figure4/Fig4G.txt
- __MACOSX/source data files/Figure4/._Fig4G.txt
- source data files/Figure4/Fig4B.txt
- __MACOSX/source data files/Figure4/._Fig4B.txt
- source data files/Figure4/Fig4A.txt
- __MACOSX/source data files/Figure4/._Fig4A.txt
- source data files/Figure1/
- source data files/Figure1/Fig1A.txt
- __MACOSX/source data files/Figure1/
- __MACOSX/source data files/Figure1/._Fig1A.txt
- source data files/Figure1/Fig1B.xlsx
- __MACOSX/source data files/Figure1/._Fig1B.xlsx
- source data files/Figure6/
- source data files/Figure6/Fig6D.txt
- __MACOSX/source data files/Figure6/
- __MACOSX/source data files/Figure6/._Fig6D.txt
- source data files/Figure6/Fig6E.txt
- __MACOSX/source data files/Figure6/._Fig6E.txt
- source data files/Figure6/Fig6B.txt
- __MACOSX/source data files/Figure6/._Fig6B.txt
- source data files/Figure6/Fig6C.txt
- __MACOSX/source data files/Figure6/._Fig6C.txt
- source data files/Figure6/Fig6A.txt
- __MACOSX/source data files/Figure6/._Fig6A.txt
