# Supplementary material for: Leukemia stemness and co-occurring mutations drive resistance to IDH inhibitors in acute myeloid leukemia
Source: Nat Commun. 2021 May 10;12:2607. doi: 10.1038/s41467-021-22874-x (PMC8110775; doi:10.1038/s41467-021-22874-x)
Supplement: Supplementary file 6 — Source Data [file 41467_2021_22874_MOESM6_ESM.zip › source data files/Tables/Table1.xlsx]

## Sheet: Sheet1
UPN	Age at C1D1	Gender	Dx	Drug	WBC_pre	ANC	Hb_pre	Plt_pre	BM_Bl_pre	CG_pre	normal	complex	tri8	del5	11q23	other	CG_ELNrisk	Best response	DS_final
757509	78	M	AML	AG221	2	0.24	8.9	31	39	51,XY,+21,+21,+21,+21,+21[8]/48~53,XY,+12,+21,+21,+21[cp4]/87~93,XXYY,+mar[cp4]/46,XY[4]	0	1	0	0	0	0	adverse	SD	NO
974025	89	F	AML	AG221	0.3	0	8.6	75	16	47,XX,+8[4]/46,XX[3]	0	0	1	0	0	0	int	CRp	YES
1794247	75	F	AML	AG221	2	0.729	8.3	16	5	46,XX[20]	1	0	0	0	0	0	int	CR	NO
1825001	76	F	AML	AG221	1.9	0.931	10.6	76	6	46,XX[20]	1	0	0	0	0	0	int	MLFS	NO
1850651	69	M	CMML	AG221	7.4	0.102	13	32	6	46,XY[20]	1	0	0	0	0	0	int	MLFS	NO
1873085	33	M	AML	AG221	1.4	0	8.5	7	40	46,XY,r(7)(p22q22), 46,XY[19]	0	0	0	0	0	1	int	SD	YES
1956615	69	M	AML	AG221	3.2	2.42	12.4	119	20	46,XY[20]	1	0	0	0	0	0	int	Not done	NO
2010157	88	M	AML	AG221	0.7	0.12	9.6	100	80	83~90,XXYY,-3,-7,-8,-9,-11,add(11)(p15),-14,-15,+20,+22,+2~3mar[cp13]/54~76,<3n>XXY,add(11)(p15),+3mar[cp2)/46,XY[5]	0	1	0	0	0	0	adverse	SD	NO
2150901	78	M	AML	AG120	2.2	0.33	9.1	28	44	46,XY,der(6)t(1;6)(q25;p21),inv(9)(p12q13)[2]/46,XY,inv(9)(p12q13)[8]	0	0	0	0	0	1	int	SD	NO
2151503	78	F	AML	AG221	2.2	0.396	9	12	84	46,XX[20]	1	0	0	0	0	0	int	SD	NO
2152641	70	M	AML	AG221	1.8	0.66	7	31	18	46,XY[20]	1	0	0	0	0	0	int	SD	NO
2163337	59	M	MDS	AG221	2.4	0.408	8.3	221	12	46,XY[20]	1	0	0	0	0	0	int	hematological improvement (HI) with platelet and neutrophil response	NO
2192247	67	M	MDS	AG120	0.9	0.06	10.3	97	6	46,XY[20]	1	0	0	0	0	0	int	CR	NO
2210551	90	F	AML	AG221	2.5	0.368	11.3	24	47	46,XX[20]	1	0	0	0	0	0	int	SD	NO
2219711	79	M	AML	AG221	32.5	0.022	7.9	76	58	45,XY,-7[3], 46,XY[17]	0	0	0	0	0	1	adverse	SD	NO
2222935	81	F	AML	AG221	2.7	1.024	8.1	109	57	46,XX[20]	1	0	0	0	0	0	int	CR	NO
2246061	65	M	MDS	AG221	1	0.592	8.1	62	8	46,XY[20]	1	0	0	0	0	0	int	CR	NO
2246709	82	F	AML	AG221	9.1	0	8.3	17	80	46,XX,del(5)(q22q35)[20]	0	0	0	1	0	0	adverse	SD	NO
2247707	52	F	AML	AG120	1.3	0.03	13.5	59	36	46,XX,t(4;22)(q21;q13)[4]/46,XX,t(1;4)(q44;q13),del(11)(p13),del(20)(q11.2q13.3)[2]/46,XX[14]	0	1	0	0	0	0	adverse	CRp	NO
2248361	81	F	AML	AG120	1.1	0.022	9.2	47	56	46,XX[20]	1	0	0	0	0	0	int	SD	NO
2260553	51	M	AML	AG221	1.4	0.014	9.6	15	85	46,XY[20]	1	0	0	0	0	0	int	SD	YES
2260671	86	M	AML	AG221	1.3	0.364	9.4	53	17	46,XY[20]	1	0	0	0	0	0	int	CR	NO
2263055	72	F	AML	AG120	11.3	0.57	9.1	14	52	42~46,XX,+2,add(2)(p23),-3,add(3)(q29),del(4)(q25),der(5;17)(p10;q10),-6,der(7)del(7)(p21)t(?;7)(?;q11.2),-9,add(11)(p15),-13,del(13)(q12q22),-14,-16,-20,+22,+der(?)ins(?;7)(?;q21q31),+r,+2~5mar[cp20]	0	1	0	0	0	0	adverse	SD	NO
2264727	78	F	AML	AG120	0.7	0.02	10.5	28	38	47,XX,+8[20]	0	0	1	0	0	0	int	SD	NO
2280935	60	F	AML	AG221	0.9	1.152	10.6	288	11	46,XX,add(1)(p34)[1]/46,XX,inv(3)(p23q21)[1]/46,XX,del(11)(q13),add(12)(q24.1),add(19)(q13.3)[1]/46,XX[17]	0	1	0	0	0	0	int	SD	YES
2281469	46	M	AML	AG120	3.1	1.45	11.4	52	37	47,XY,+8[12]/48,idem,+9[7]/46,XY[1]	0	0	1	0	0	0	int	CRp	YES
2283265	46	M	AML	AG221	18	0.01	13	179	71	46,XY,del(7)(q22)[17]/46,idem,t(1;5)(q21;p15.3)[1]/46,XY[2]	0	0	0	0	0	1	int	SD	YES
2292873	51	M	AML	AG120	8.2	0.328	8.9	58	70	46,XY[20]	1	0	0	0	0	0	int	CRp	YES
2292915	72	M	AML	AG221	3.4	0.374	8.6	16	38	46,XY[20]	1	0	0	0	0	0	int	SD	NO
2295595	73	M	AML	AG221	1.2	0.01	10	16	42	46,XY[15]	1	0	0	0	0	0	int	CR	NO
2296723	74	F	AML	AG221	3.3	0.72	9.9	52	26	47,XX,+mar[1]/46,XX[19]	1	0	0	0	0	0	int	CR	NO
2297625	77	F	AML	AG221	1.7	0.4743	7.6	27	25	46,XX,t(2;3)(p12;q27)[1]/46,XX[19]	1	0	0	0	0	0	int	MLFS	NO
2297941	58	M	AML	AG120	1.4	0	13.2	307	45	47,XY,+11[3], 46,XY[17]	0	0	0	0	0	1	int	CRp	NO
2307799	77	F	AML	AG221	0.3	0.357	9.3	17	35	46,XX,t(5;7)(q13;q11.2)[1]/46,XX[16]	1	0	0	0	0	0	int	CR	NO
2337831	60	F	AML	AG221	1.8	0.072	9.3	27	70	47,XX,+8[19], 47,XX,-5,+8,del(11)(q23),+mar[1]	0	0	1	1	1	0	int	MLFS	NO
2361361	49	F	AML	AG221	0.3	0	9.4	47	51	47,XX,+8[19]/46,XX[1]	0	0	1	0	0	0	int	SD	NO
2361405	71	M	AML	AG221	0.7	0.245	8.6	125	38	47,XY,+11[19]/46,XY[1]	0	0	0	0	0	1	int	PR	NO
2366711	75	F	AML	AG221	1.4	0.165	8.2	29	68	46,XX,del(7)(q22q34)[2]/47,idem,+8[2]/47,XX,+11[13]/46,XX[3]	0	1	1	0	0	0	adverse	SD	NO
2370233	71	F	AML	AG120	1.3	0.62	10.9	31	15	47,XX,+4[5]/46,XX[15]	0	0	0	0	0	1	int	SD	NO
2370759	74	F	AML	AG221	1.1	0.216	9.6	70	60	46,XX,t(4;15)(q21;q11.2)[7]/46,XX[13]	0	0	0	0	0	1	int	MLFS	NO
2382431	66	M	AML	AG221	4	0.14	9.8	59	65	46,XY,del(5)(p14p15.3),-7,der(9)del(9)(p21p24)del(9)(q33),add(12)(p11.2),add(17)(p12),add(19)(p13.3),+mar[20]	0	0	0	1	0	0	adverse	SD	NO
2383235	67	F	AML	AG221	7.7	0	8.9	40	60	46,XX,t(6;11)(q27;q23)[20]	0	0	0	0	1	0	adverse	SD	NO
2394529	68	M	AML	AG120	1.1	4.27	9.9	23	19	47,XY,+8[7]/46,XY[13]	0	0	1	0	0	0	int	MLFS	NO
2410163	53	M	AML	AG120	21.7	0.97	9.5	16	95	44,XY,add(5)(q13),der(7;17)(p10;q10),inv(9)(p12q13),-15,-18,+mar[17]/44,idem, t(1;22)(q42;q13),del(2)(q11.2)[1]/44,idem,add(8)(q24.1)[1]/46,XY,inv(9)(p12q13)[1]	0	1	0	0	0	0	adverse	MLFS	YES
2412147	72	M	AML	AG221	1	0.18	9.2	47	62	46,XY,i(7)(p10)[14]/46,XY[6]	0	0	0	0	0	1	int	CR	NO
2419959	58	M	AML	AG221	0.8	0.384	9.6	16	24	46,XY[20]	1	0	0	0	0	0	int	PR	NO
2426545	85	M	AML	AG120	1.6	0.02	10.6	66	42	48,XY,+13,+13[18]/46,XY[2]	0	0	0	0	0	1	int	SD	NO
2430935	78	M	MDS	AG120	2.8	0.18	11	84	7	45,XY,-7[5]/46,XY[15]	0	0	0	0	0	1	adverse	CR	NO
2450523	72	M	AML	AG120	3.2	1.25	9.3	92	52	46,XY[20]	1	0	0	0	0	0	int	SD	YES
2463247	74	F	AML	AG120	5.4	5.77	11	164	25	47,XX,+8[20]	0	0	1	0	0	0	int	CRp	YES
2480485	75	M	AML	AG221	16.8	3.696	7.8	55	70	47,XY,del(20)(q11.2q13.3),+21[12]/48,idem,+8,+del(20)(q11.2q13.3),-21[8]	0	1	1	0	0	0	adverse	SD	YES
2498789	74	F	AML	AG221	2.6	0.6318	10.2	32	10	46,XX,r(8)[16]/47,idem,+r(8)[4]	0	0	0	0	0	1	int	SD	NO
2502699	77	F	AML	AG120	0.5	0.03	8.6	21	30	46,XX,+1,der(1;15)(q10;q10)[17]/47,idem,+15[2]/46,XX[1]	0	1	0	0	0	0	adverse	CR	NO
2512641	48	M	AML	AG120	0.5	0.011	7.8	36	70	46,XY,del(9)(p22),der(11)t(9;11)(p22;q23)[5]/46,idem,der(19)t(1;19)(q21;p13.3)[9]/46,idem,del(1)(p13p31)/46,XY[5]	0	1	0	0	1	0	adverse	PD	NO
2583919	60	M	AML	AG221	1.1	0.29	13.1	116	70	46,XY,del(2)(q22q32)[9]/46,XY[11]	0	0	0	0	0	1	int	PR	NO
2616045	60	M	AML	AG221	0.6	0.16	9.7	29	46	47,XX,+8,del(11)(p11.2)[5]/46,X,del(X)(q22q28),add(1)(p36.3)[13]/46,XX[2] 4/4/2016	0	1	1	0	0	0	adverse	SD	NO
2620771	69	M	AML	AG120	1.9	0	9.2	12	92	46,XY[20]	1	0	0	0	0	0	int	CR	NO
4128869	71	M	AML	AG120	0.7	0	9.4	48	35	46,XY[20]	1	0	0	0	0	0	int	CRp	NO
4235533	65	M	AML	AG120	1.8	0.07	9.3	18	65	46,XY,t(12;13)(p12;p11.2)[12]/47,idem,+mar[1]/46,XY,t(2;6)(q37;q21),del(14)(q22q31)[4]/46,XY[3]/	0	1	0	0	0	0	adverse	SD	NO
4259035	69	F	AML	AG120	2.3	1.7	9.1	338	17	46,XX,del(7)(q22)[8]/46,idem,add(11)(q25)[1]/44~45,XX,-7,+2mar[cp4]/46,XX[1]	0	1	0	0	0	0	adverse	SD	NO
