# Supplementary material for: Leukemia stemness and co-occurring mutations drive resistance to IDH inhibitors in acute myeloid leukemia
Source: Nat Commun. 2021 May 10;12:2607. doi: 10.1038/s41467-021-22874-x (PMC8110775; doi:10.1038/s41467-021-22874-x)
Supplement: Supplementary file 6 — Source Data [file 41467_2021_22874_MOESM6_ESM.zip › source data files/Supplementary Figures/FigS6_bottom.txt]

UPN	Gene	BL	POST1	POST2
974025	IDH2	0.45	0.422872	NA
1825001	IDH2	0.096939	0.221805	0.374118
2163337	IDH2	0.415403	0.490598	NA
2247707	IDH1	0.390496	0.304444	0.345133
2281469	IDH1	0.419355	0.515152	0
2292873	IDH1	0.446115	0.421911	0.547619
2297625	IDH2	0.057292	0.06383	0.047753
2297941	IDH1	0.361111	0.506024	0.146283
2361405	IDH2	0.348135	0.430473	0.410156
2370759	IDH1	0	0	0
2370759	IDH2	0.30122	0.072826	0.011532
2410163	IDH1	0.485542	0.55102	0.435616
2419959	IDH2	0.050725	0.481481	NA
2463247	IDH1	0.26087	0.444444	0.162791
4128869	IDH1	0.408367	0.229	0.011
4128869	IDH2	0	0	0.048
