# Supplementary material for: Leukemia stemness and co-occurring mutations drive resistance to IDH inhibitors in acute myeloid leukemia
Source: Nat Commun. 2021 May 10;12:2607. doi: 10.1038/s41467-021-22874-x (PMC8110775; doi:10.1038/s41467-021-22874-x)
Supplement: Supplementary file 6 — Source Data [file 41467_2021_22874_MOESM6_ESM.zip › source data files/Supplementary Figures/FigS4.txt]

UPN	Beta	Cluster
757509	0.538252672461434	Kmean_cluster1
1794247	0.575559004857771	Kmean_cluster1
1825001	0.557125797452224	Kmean_cluster1
1850651	0.604190396354785	Kmean_cluster1
1873085	0.566637040875215	Kmean_cluster1
2150901	0.566346192408017	Kmean_cluster1
2152641	0.573600030080237	Kmean_cluster1
2163337	0.568718685825982	Kmean_cluster1
2219711	0.619144028756829	Kmean_cluster1
2222935	0.604177097453502	Kmean_cluster1
2246061	0.576653595607706	Kmean_cluster1
2246709	0.601303203486871	Kmean_cluster1
2247707	0.622177710465699	Kmean_cluster1
2263055	0.588826994099299	Kmean_cluster1
2280935	0.52016151500655	Kmean_cluster1
2281469	0.56973861464288	Kmean_cluster1
2292873	0.60996188900546	Kmean_cluster1
2295595	0.596230327988988	Kmean_cluster1
2296723	0.616419327599284	Kmean_cluster1
2297625	0.562648621595526	Kmean_cluster1
2361361	0.602190407462522	Kmean_cluster1
2361405	0.543979861415096	Kmean_cluster1
2366711	0.560850217737869	Kmean_cluster1
2370233	0.562791589122207	Kmean_cluster1
2370759	0.611595434575955	Kmean_cluster1
2383235	0.577204522561534	Kmean_cluster1
2394529	0.602974337642156	Kmean_cluster1
2410163	0.625629378782467	Kmean_cluster1
2419959	0.602271223801485	Kmean_cluster1
2430935	0.590968752765001	Kmean_cluster1
2450523	0.582835500821667	Kmean_cluster1
2463247	0.562806422237432	Kmean_cluster1
2502699	0.583418752218581	Kmean_cluster1
2616045	0.616620647144097	Kmean_cluster1
2620771	0.623193950191006	Kmean_cluster1
4128869	0.477894706278104	Kmean_cluster1
1956615	0.559476835587428	Kmean_cluster2
2010157	0.667259935664038	Kmean_cluster2
2151503	0.552840957095993	Kmean_cluster2
2210551	0.670374125044876	Kmean_cluster2
2260553	0.580400465385001	Kmean_cluster2
2283265	0.672134909003591	Kmean_cluster2
2292915	0.596487792362217	Kmean_cluster2
2337831	0.668485657150188	Kmean_cluster2
2382431	0.530540735010033	Kmean_cluster2
2480485	0.553827257947135	Kmean_cluster2
2498789	0.566916377972905	Kmean_cluster2
2512641	0.602495794107627	Kmean_cluster2
2583919	0.600122152061652	Kmean_cluster2
4235533	0.643767462673475	Kmean_cluster2
4259035	0.611500004349439	Kmean_cluster2
Control1	0.587984172380982	Control
Control2	0.540032050571861	Control
Control3	0.551189273190911	Control
Control4	0.557133613941779	Control
Control5	0.559276599381603	Control
Control6	0.579872972561379	Control
Control7	0.573600803286757	Control
Control8	0.559361788985534	Control
