# Supplementary material for: Leukemia stemness and co-occurring mutations drive resistance to IDH inhibitors in acute myeloid leukemia
Source: Nat Commun. 2021 May 10;12:2607. doi: 10.1038/s41467-021-22874-x (PMC8110775; doi:10.1038/s41467-021-22874-x)
Supplement: Supplementary file 6 — Source Data [file 41467_2021_22874_MOESM6_ESM.zip › source data files/Supplementary Figures/FigS5.txt]

Gene	CHR	MAPINFO	Strand	feat.cgi	deltaBeta	adj.P.Val	log2FoldChange	padj
A4GALT	22	43117321	R	TSS1500-shore	-0.187555771486879	0.000883834014112277	1.8144402614111	0.00589339240122678
A4GALT	22	43117040	F	TSS200-island	-0.172285809455527	0.000339809804093248	1.8144402614111	0.00589339240122678
A4GALT	22	43117197	F	TSS1500-shore	-0.158706301124181	0.000650311453888404	1.8144402614111	0.00589339240122678
A4GALT	22	43117326	R	TSS1500-shore	-0.261452425612486	0.000286423371504447	1.8144402614111	0.00589339240122678
A4GALT	22	43116077	R	5'UTR-shore	-0.182805470923088	0.000107003425342764	1.8144402614111	0.00589339240122678
A4GALT	22	43115937	F	5'UTR-shore	-0.21277971787191	0.000393709153391235	1.8144402614111	0.00589339240122678
A4GALT	22	43117235	F	TSS1500-shore	-0.171852811269686	0.000233926501550235	1.8144402614111	0.00589339240122678
ABCA9	17	67057211	R	TSS200-opensea	-0.194329654918645	0.0206137790137082	-2.08735037547461	0.00201985306499038
ABCB6	2	220083916	R	TSS1500-island	-0.291117552505794	2.67486739893211e-07	1.42972239914569	0.00851503398960892
ABCB6	2	220083306	F	1stExon-island	-0.167101939575068	0.00034992859983044	1.42972239914569	0.00851503398960892
ABCB6	2	220083856	R	TSS200-island	-0.252841239996155	7.0347360157828e-05	1.42972239914569	0.00851503398960892
ABCB6	2	220083701	F	TSS200-island	-0.294445561245995	0.000171635814645	1.42972239914569	0.00851503398960892
ABCB6	2	220083951	R	TSS1500-island	-0.223231303447833	3.10856242557297e-07	1.42972239914569	0.00851503398960892
ABCB6	2	220083696	F	TSS200-island	-0.29973740883287	0.000286079265162917	1.42972239914569	0.00851503398960892
ABCB6	2	220083502	R	5'UTR-island	-0.201045932259453	0.00200981256240655	1.42972239914569	0.00851503398960892
ABCB6	2	220083722	F	TSS200-island	-0.263938616527553	0.000340446037857875	1.42972239914569	0.00851503398960892
ABCB6	2	220083865	R	TSS200-island	-0.292834429437834	4.44792353981889e-05	1.42972239914569	0.00851503398960892
ABCB6	2	220083833	R	TSS200-island	-0.240342610317858	4.44504107045962e-05	1.42972239914569	0.00851503398960892
ABCC8	11	17498541	F	TSS200-island	-0.224149800052484	0.00022366083716432	1.61820975326459	0.0236562439511274
ABCC8	11	17498517	F	TSS200-island	-0.165440198003064	0.00720021104504603	1.61820975326459	0.0236562439511274
ABCC8	11	17498819	F	TSS1500-shore	-0.16166352358728	0.0670868592173003	1.61820975326459	0.0236562439511274
ABLIM3	5	148521450	F	5'UTR-island	-0.152562208343839	0.0255554442323965	1.45039937860046	0.0419852806798263
ABLIM3	5	148521466	F	5'UTR-island	-0.150639049772107	0.0247848449733959	1.45039937860046	0.0419852806798263
ACHE	7	100492376	R	5'UTR-island	-0.172736410960585	0.00560388662383809	1.68709627519149	0.0137329809993871
ACHE	7	100493916	R	TSS1500-island	-0.150339565454959	0.0165237978296209	1.68709627519149	0.0137329809993871
ACVR2A	2	148603859	F	5'UTR-shore	-0.21171776379766	0.0179955181466713	1.1882785138635	0.0335911329031229
ADAMTS10	19	8657183	R	TSS200-island	-0.267601764569251	9.79238258800605e-06	-1.44455016043306	0.00421878080721777
ADAMTS10	19	8657122	R	TSS200-island	-0.337505261375504	3.08030304172111e-08	-1.44455016043306	0.00421878080721777
ADAMTS10	19	8657742	R	TSS1500-island	-0.232591626636589	6.25264184044165e-05	-1.44455016043306	0.00421878080721777
AGBL4	1	50489730	F	TSS200-island	-0.198401061742314	0.00391885207562044	-2.16466600591389	0.000224565734673841
ALDH1L2	12	105478345	F	TSS200-island	-0.160013309424711	0.00400736486781347	1.49645388170506	0.00838199479156573
ALDOC	17	26904150	R	TSS200-opensea	-0.254663513675643	4.32366735424341e-06	1.30496291850545	0.00868737493298846
ALDOC	17	26904121	F	TSS200-opensea	-0.342385851670413	1.20209192092453e-05	1.30496291850545	0.00868737493298846
ALDOC	17	26904098	F	TSS200-opensea	-0.256177244771509	4.4296547238715e-05	1.30496291850545	0.00868737493298846
ALDOC	17	26904053	R	TSS200-opensea	-0.297433831043959	5.32003585304871e-06	1.30496291850545	0.00868737493298846
ALDOC	17	26903872	F	5'UTR-opensea	-0.289096283577205	1.61172535581937e-06	1.30496291850545	0.00868737493298846
ALOX15B	17	7942338	F	TSS200-opensea	-0.355181847761266	6.48906507510128e-07	4.00108383772875	0.0148767964226318
ALOX15B	17	7942406	R	5'UTR-opensea	-0.271283918875763	0.000402344880813908	4.00108383772875	0.0148767964226318
ALOX15B	17	7942551	R	1stExon-opensea	-0.34833083219129	1.98338068198311e-06	4.00108383772875	0.0148767964226318
ALOX15B	17	7942342	F	TSS200-opensea	-0.256688229773455	1.65328651325806e-06	4.00108383772875	0.0148767964226318
ALOX15B	17	7942328	F	TSS200-opensea	-0.332406412169211	5.16990973308137e-07	4.00108383772875	0.0148767964226318
ALOX15B	17	7942137	F	TSS1500-opensea	-0.172969372437094	0.0233200499233411	4.00108383772875	0.0148767964226318
AMN	14	103389017	R	1stExon-island	-0.156198576097742	0.0437973323134566	-1.41223918818757	0.0238939984794731
AMN	14	103389022	R	1stExon-island	-0.240901841635055	0.00032522074038512	-1.41223918818757	0.0238939984794731
AMN	14	103389067	R	1stExon-island	-0.188512517413022	0.00663883843480442	-1.41223918818757	0.0238939984794731
AOX1	2	201450690	R	TSS200-island	-0.158584072904301	0.00750521236232205	1.72978799312971	0.00432727932018263
AOX1	2	201450506	R	TSS1500-shore	-0.254691773064891	0.000393604012249348	1.72978799312971	0.00432727932018263
AOX1	2	201450601	R	TSS200-island	-0.189628716133042	0.00143853870114113	1.72978799312971	0.00432727932018263
AOX1	2	201450527	R	TSS1500-island	-0.19993327417563	0.0022479792767762	1.72978799312971	0.00432727932018263
AOX1	2	201450610	F	TSS200-island	-0.156646093418608	0.00318919592394295	1.72978799312971	0.00432727932018263
AOX1	2	201450731	R	1stExon-island	-0.156831862408495	0.0238605263604337	1.72978799312971	0.00432727932018263
AOX1	2	201450560	F	TSS200-island	-0.189209910222305	0.000666857822201652	1.72978799312971	0.00432727932018263
AOX1	2	201450743	R	1stExon-island	-0.20001653565549	0.0102639993135581	1.72978799312971	0.00432727932018263
AOX1	2	201450323	F	TSS1500-shore	-0.202946838245896	0.0157034000726231	1.72978799312971	0.00432727932018263
APBA1	9	72195098	R	5'UTR-opensea	-0.207778578402409	0.010003470449958	-1.79600887344667	0.0172559979497975
APBA1	9	72164709	F	5'UTR-opensea	-0.185323825407641	0.0196165865110784	-1.79600887344667	0.0172559979497975
APOC1	19	45417587	F	TSS1500-opensea	-0.177380680259767	0.0245193257967707	2.06172263552951	0.00140140456580373
APOC1	19	45417793	F	TSS200-opensea	-0.206056433672477	0.0179476989012726	2.06172263552951	0.00140140456580373
APOC1	19	45418020	R	5'UTR-opensea	-0.268119200695994	0.000154626117042323	2.06172263552951	0.00140140456580373
APOC1	19	45417814	R	TSS200-opensea	-0.17803088588289	0.0169397025454165	2.06172263552951	0.00140140456580373
APOC1	19	45417526	F	TSS1500-opensea	-0.156659484786846	0.00728421591870088	2.06172263552951	0.00140140456580373
AQP1	7	30951381	R	TSS200-opensea	-0.155994286998915	0.0123754048866448	1.43154336784229	0.0433688805441442
ARL9	4	57371927	F	5'UTR-island	-0.252770010165939	0.00192397788768109	1.33063995464326	0.0399743897938523
ARL9	4	57371589	R	5'UTR-island	-0.392753591513786	1.0022455197851e-07	1.33063995464326	0.0399743897938523
ARL9	4	57371607	R	5'UTR-island	-0.35359490125406	1.90298495878043e-06	1.33063995464326	0.0399743897938523
ARL9	4	57371719	R	5'UTR-island	-0.390510793245983	5.16978700228176e-07	1.33063995464326	0.0399743897938523
ARL9	4	57371368	R	TSS200-shore	-0.213137715456765	0.00546064370000288	1.33063995464326	0.0399743897938523
ARL9	4	57372597	F	5'UTR-shore	-0.315557433194886	6.11380418902722e-05	1.33063995464326	0.0399743897938523
ARL9	4	57372411	F	5'UTR-shore	-0.250900615459699	0.00171767794930284	1.33063995464326	0.0399743897938523
ATP2C2	16	84401958	R	TSS200-island	-0.183068053940147	0.0102736522352398	1.40426531141916	0.0452638667750284
BCAR1	16	75299270	R	5'UTR-island	-0.197653147767032	4.46799043313634e-05	1.46651005095766	0.0466421590842437
BCAR1	16	75285784	F	TSS1500-island	-0.218576628070215	0.0292816446572775	1.46651005095766	0.0466421590842437
BCAR1	16	75300023	F	TSS200-island	-0.295599845323675	1.45744021483379e-05	1.46651005095766	0.0466421590842437
BCAR1	16	75285778	F	TSS1500-island	-0.170722320623191	0.0290163217805407	1.46651005095766	0.0466421590842437
BICC1	10	60271722	R	TSS1500-shore	-0.245138164216568	0.00428200002219982	1.41335920897693	0.0494707962807066
BIK	22	43505892	R	TSS1500-shore	-0.202879742394304	0.005940471976979	-1.25179669352377	0.0329871496259673
BIK	22	43506306	R	TSS1500-shore	-0.177615268286354	1.15327975305635e-05	-1.25179669352377	0.0329871496259673
BIK	22	43506033	R	TSS1500-island	-0.328424464930132	5.36174296103177e-06	-1.25179669352377	0.0329871496259673
BIK	22	43506316	R	TSS1500-shore	-0.213656766233603	1.11149862276398e-05	-1.25179669352377	0.0329871496259673
BIK	22	43506194	F	TSS1500-shore	-0.205711080495787	4.84995644828195e-06	-1.25179669352377	0.0329871496259673
BIK	22	43506327	F	TSS1500-shore	-0.357652255720867	1.86144422255586e-08	-1.25179669352377	0.0329871496259673
BIK	22	43506347	R	TSS1500-shore	-0.290549383804337	5.65688684245844e-07	-1.25179669352377	0.0329871496259673
BIK	22	43505954	F	TSS1500-island	-0.153454423072606	0.0222204234718195	-1.25179669352377	0.0329871496259673
BIK	22	43507665	R	5'UTR-shore	-0.158517030590956	0.0258260192554881	-1.25179669352377	0.0329871496259673
BIK	22	43506021	F	TSS1500-island	-0.242462434551623	0.00118294260532713	-1.25179669352377	0.0329871496259673
C15orf26	15	81425747	R	TSS1500-shore	-0.175041398336739	0.0813222071753527	1.765535738156	0.00470129195714079
C15orf26	15	81426360	R	TSS1500-shore	-0.17218496432532	0.00785241050723649	1.765535738156	0.00470129195714079
C19orf77	19	3480672	F	TSS200-shore	-0.162219423044508	0.0797992503080996	-1.24771980244264	0.0178645651199259
C2orf63	2	55450874	F	5'UTR-island	-0.267003391436709	0.0023086038496626	-1.09010024376832	0.0340463697369166
C3orf39	3	43146909	R	5'UTR-shore	-0.175945478887046	0.0023137959334383	1.2914985022583	0.00230220753167098
C4orf31	4	121993378	R	1stExon-island	-0.188309503639723	0.00202497517109146	1.38988110173208	0.0338792717750557
C4orf31	4	121993098	R	5'UTR-island	-0.271186974844466	8.64533630353026e-06	1.38988110173208	0.0338792717750557
C4orf31	4	121993049	R	5'UTR-island	-0.160174616603923	0.0530135936576427	1.38988110173208	0.0338792717750557
C5orf32	5	139554307	R	TSS1500-shore	-0.183181989023849	0.00229284964137342	1.25087904595364	0.0419852806798263
C6orf25	6	31690949	F	TSS1500-shore	-0.316139669775518	2.98126407489735e-06	1.27631389908732	0.0466092431448536
C9orf139	9	139921971	R	5'UTR-shore	-0.215540623831463	0.00266958764611741	-1.46286414141534	0.00303475387008661
C9orf139	9	139921736	F	TSS200-shore	-0.151508335909576	0.0227381249877106	-1.46286414141534	0.00303475387008661
C9orf139	9	139925856	R	5'UTR-island	0.184519958258328	0.0133366031901017	-1.46286414141534	0.00303475387008661
CACNA2D1	7	82073751	R	TSS1500-shore	-0.203466742076077	0.0131244239294734	1.51386867659615	0.0178900297645994
CALD1	7	134541175	F	5'UTR-opensea	-0.267905922787255	9.41474606640699e-05	2.15820801955428	0.0329871496259673
CALD1	7	134540954	R	5'UTR-opensea	-0.310121648052092	2.90084601698396e-05	2.15820801955428	0.0329871496259673
CARD10	22	37915089	F	1stExon-island	-0.165847880635297	0.0195252488872984	-1.96862474714941	0.00290031900109455
CCDC102B	18	66465334	F	5'UTR-opensea	-0.15041664468466	0.0219034256175748	-1.06284266795502	0.0177694184553874
CCDC80	3	112359557	R	5'UTR-opensea	-0.171927008114497	0.0323639757144624	2.32122784668131	0.0141706370676725
CCNA1	13	37004536	F	TSS1500-shore	-0.170680424469792	0.00503690955349471	-1.74049276991059	0.00950570022147895
CCNA1	13	37004737	R	TSS1500-shore	-0.206499229402243	0.00170072196218112	-1.74049276991059	0.00950570022147895
CCNA1	13	37005035	F	TSS1500-shore	-0.185998091487053	0.0234540198459258	-1.74049276991059	0.00950570022147895
CCNA1	13	37006748	F	5'UTR-shore	-0.177316832384562	0.00674818546745165	-1.74049276991059	0.00950570022147895
CCNA1	13	37004601	R	TSS1500-shore	-0.191660673485018	0.000784760900145582	-1.74049276991059	0.00950570022147895
CCNA1	13	37004812	R	TSS1500-shore	-0.187050593678357	1.08386166331634e-05	-1.74049276991059	0.00950570022147895
CCNA1	13	37005115	R	TSS1500-shore	-0.177511613264127	0.000572571562799388	-1.74049276991059	0.00950570022147895
CCNA1	13	37004721	F	TSS1500-shore	-0.212418778484829	0.00127553562244033	-1.74049276991059	0.00950570022147895
CCNA1	13	37004787	F	TSS1500-shore	-0.233217702091109	5.19745698489163e-05	-1.74049276991059	0.00950570022147895
CCNA1	13	37004620	F	TSS1500-shore	-0.152563806338777	0.000686416039694047	-1.74049276991059	0.00950570022147895
CCNA1	13	37004853	F	TSS1500-shore	-0.160735210359979	0.00077589890572058	-1.74049276991059	0.00950570022147895
CCNE1	19	30303674	F	1stExon-island	-0.155647046173234	0.00111152507435207	1.25845277975239	0.0141706370676725
CCNE1	19	30303651	F	1stExon-island	-0.210509825085075	0.00107577075080443	1.25845277975239	0.0141706370676725
CCNF	16	2478800	F	TSS1500-island	-0.228431898446768	4.30803275062814e-05	1.21954917885653	0.0174256081585585
CCNF	16	2478698	R	TSS1500-island	-0.253900372660207	4.2807117768227e-05	1.21954917885653	0.0174256081585585
CCNF	16	2478353	R	TSS1500-shore	-0.17509344418169	0.00643567005429234	1.21954917885653	0.0174256081585585
CDH1	16	68771059	R	TSS200-island	-0.184981661616165	0.00130647605577433	1.71699814504706	0.00862163733986993
CDH1	16	68770947	R	TSS1500-shore	-0.176606777456739	0.0036624580219873	1.71699814504706	0.00862163733986993
CELF3	1	151689403	R	TSS1500-opensea	-0.183543495973879	0.00140130355809913	1.85337392438636	0.00523658316959368
CELF3	1	151688709	F	1stExon-opensea	-0.158960510894219	0.0064582207838197	1.85337392438636	0.00523658316959368
CELSR1	22	46932833	F	1stExon-island	-0.158175225692449	0.0192961723443053	-1.50817608396984	0.0124911003944926
CELSR1	22	46932648	R	1stExon-island	-0.293240416686413	0.000473480879654998	-1.50817608396984	0.0124911003944926
CELSR1	22	46932642	R	1stExon-island	-0.27987632408073	0.000136160079082677	-1.50817608396984	0.0124911003944926
CHD5	1	6241179	F	TSS1500-island	-0.208595224126368	4.55459368144027e-06	-1.48942048855281	0.008236995292808
CHL1	3	239214	F	TSS200-island	-0.250958019796689	4.27104158226752e-05	1.37166092438031	0.0355102192880758
CHL1	3	239188	R	5'UTR-island	-0.152411674590722	0.000267679628339342	1.37166092438031	0.0355102192880758
CHL1	3	239665	F	5'UTR-island	-0.21093775393858	0.0037284719443239	1.37166092438031	0.0355102192880758
CHL1	3	239036	F	TSS1500-island	-0.173549796895019	0.000845449288658456	1.37166092438031	0.0355102192880758
CHL1	3	239207	F	5'UTR-island	-0.216397627872944	0.00108168146534661	1.37166092438031	0.0355102192880758
CHL1	3	239229	F	5'UTR-island	-0.188755387819569	6.64918316285759e-05	1.37166092438031	0.0355102192880758
CHL1	3	238134	F	TSS1500-shore	-0.186010154632232	0.021004958732052	1.37166092438031	0.0355102192880758
CHL1	3	238496	F	TSS200-island	-0.151532191143877	0.0105220441331797	1.37166092438031	0.0355102192880758
CLIP2	7	73720808	F	5'UTR-island	-0.173507668952844	0.0245104575070186	-1.15026845744603	0.0034258768377848
CLIP2	7	73720870	R	5'UTR-island	-0.177058916764202	0.033124072493032	-1.15026845744603	0.0034258768377848
CLIP2	7	73721031	F	5'UTR-shore	-0.173316054483838	0.0622725540472805	-1.15026845744603	0.0034258768377848
CNTNAP5	2	124782261	R	TSS1500-island	-0.201547180683262	0.00111303168703952	1.20827552772067	0.0491662340709776
CNTNAP5	2	124782263	R	TSS1500-island	-0.250702252931035	0.000448458965809276	1.20827552772067	0.0491662340709776
CNTNAP5	2	124782117	R	TSS1500-shore	-0.224291479463054	0.00641137899873216	1.20827552772067	0.0491662340709776
CNTNAP5	2	124782253	R	TSS1500-island	-0.210297416711821	0.000502297442867333	1.20827552772067	0.0491662340709776
COL15A1	9	101705908	R	TSS1500-island	-0.151311389410052	0.0251413913854908	1.97030651196667	0.00238288204468758
COL15A1	9	101705939	R	TSS200-island	-0.242396095802325	0.00246669303925554	1.97030651196667	0.00238288204468758
COL15A1	9	101706037	R	5'UTR-island	-0.191956369044369	0.00146473756509405	1.97030651196667	0.00238288204468758
COL15A1	9	101706041	R	TSS200-island	-0.161476929314283	0.00273149756400101	1.97030651196667	0.00238288204468758
COL16A1	1	32169770	R	TSS200-island	-0.164693706608227	0.0128496064007287	1.57140924107213	0.0121839293465662
COL16A1	1	32169868	F	TSS200-island	-0.258476789025092	0.00036324822737442	1.57140924107213	0.0121839293465662
COL16A1	1	32170066	R	TSS1500-shore	-0.164233416584816	0.0110334014977661	1.57140924107213	0.0121839293465662
COL16A1	1	32169706	R	1stExon-island	-0.197368740167201	0.00209735333256905	1.57140924107213	0.0121839293465662
COL16A1	1	32169991	R	TSS1500-shore	-0.153741648070334	0.00515053734158818	1.57140924107213	0.0121839293465662
COL16A1	1	32169785	R	TSS200-island	-0.180393388276537	0.00212797764908071	1.57140924107213	0.0121839293465662
COL16A1	1	32169701	R	1stExon-island	-0.238534444962818	0.00088422876922639	1.57140924107213	0.0121839293465662
COL1A1	17	48278927	F	1stExon-island	-0.25212929706765	0.00059434583150673	2.02430547225188	0.00193264393135439
COL1A2	7	94023743	F	TSS200-opensea	-0.175099867272233	0.0353951978866889	1.8067462008738	0.00442511326123627
COL1A2	7	94023796	F	TSS200-opensea	-0.24595805995344	0.00346289362644936	1.8067462008738	0.00442511326123627
COL1A2	7	94023483	F	TSS1500-opensea	-0.166859949720061	0.0732984036555782	1.8067462008738	0.00442511326123627
COL22A1	8	139926236	F	TSS200-opensea	-0.175409746309217	0.00198994542067587	1.29305970703897	0.0215864344716376
COL22A1	8	139926888	R	TSS1500-opensea	-0.152017854485855	0.0179565492255586	1.29305970703897	0.0215864344716376
COL2A1	12	48399140	R	TSS1500-shore	-0.225638711308032	5.28903240749504e-05	-2.51227805069513	0.00129566423038374
CPEB1	15	83317309	F	TSS1500-island	-0.194601363836637	0.0369285080799938	2.69149256904162	6.81806900730314e-06
CPEB1	15	83316911	F	TSS200-island	-0.154366511821031	0.0190132413991141	2.69149256904162	6.81806900730314e-06
CPEB1	15	83316962	F	TSS1500-island	-0.248039112302104	0.00871354072764353	2.69149256904162	6.81806900730314e-06
CPEB1	15	83316908	F	TSS1500-island	-0.196402603408212	5.98316069641378e-05	2.69149256904162	6.81806900730314e-06
CPEB1	15	83316960	F	TSS1500-island	-0.229389075560235	0.00304842020643647	2.69149256904162	6.81806900730314e-06
CRMP1	4	5889561	R	TSS200-island	-0.214679741059095	0.000307517020670128	1.65463358679668	0.0166771344089669
CRMP1	4	5894923	R	TSS200-island	-0.194653761354927	0.000717653963560954	1.65463358679668	0.0166771344089669
CRMP1	4	5889549	R	TSS200-island	-0.190777415056309	0.00218562897778269	1.65463358679668	0.0166771344089669
CRMP1	4	5889554	R	TSS200-island	-0.23386685572326	5.4588815994804e-05	1.65463358679668	0.0166771344089669
CRMP1	4	5889545	R	TSS200-island	-0.176922510737433	1.1473285303103e-05	1.65463358679668	0.0166771344089669
CRMP1	4	5894691	F	1stExon-island	-0.208000784672966	0.00343314734399215	1.65463358679668	0.0166771344089669
CRMP1	4	5893332	F	TSS1500-shore	-0.263710089757465	0.00126595671166169	1.65463358679668	0.0166771344089669
CSRP2	12	77273319	R	TSS1500-shore	-0.160090150642277	0.00594477226791255	-1.92155836677631	4.96661768997064e-05
CSRP2	12	77260534	F	5'UTR-opensea	0.249501445035064	0.00572420248026101	-1.92155836677631	4.96661768997064e-05
CYP1B1	2	38303138	F	1stExon-island	-0.159323409723609	0.00353104831259727	-1.76836429525491	0.00077677604658037
CYP1B1	2	38302594	R	5'UTR-island	-0.259305699256923	4.1989891069348e-06	-1.76836429525491	0.00077677604658037
CYP1B1	2	38303145	F	1stExon-island	-0.150519767801342	0.0122097137871571	-1.76836429525491	0.00077677604658037
CYYR1	21	27945542	F	1stExon-island	-0.258372791735196	0.000475513935494237	1.84629189318288	0.00539327392775207
CYYR1	21	27945533	F	1stExon-island	-0.158738085775499	0.0048425111838612	1.84629189318288	0.00539327392775207
DAAM2	6	39759897	F	TSS1500-shore	-0.204250995791419	0.00520571507763817	1.8953294336085	0.00398430962004466
DENND2C	1	115213248	F	TSS1500-shore	-0.217727651442206	0.00124607539196864	1.98653721702165	0.000777915726287872
DENND2C	1	115213259	F	TSS1500-shore	-0.163652242777769	0.00395440808669911	1.98653721702165	0.000777915726287872
DENND2C	1	115213199	R	TSS1500-shore	-0.153444788823976	0.000248123362749192	1.98653721702165	0.000777915726287872
DEPDC1	1	68963456	R	TSS1500-shore	-0.222386167626023	0.0050543705583105	1.34660916563932	0.028015140165394
DEPDC1	1	68963198	R	TSS1500-shore	-0.169055870031595	0.018750628720928	1.34660916563932	0.028015140165394
DFNB31	9	117266783	R	TSS1500-island	-0.197801528332059	0.00645169547061187	-1.19673803289269	0.0202202835359203
DFNB31	9	117255937	F	5'UTR-opensea	-0.18071907759282	0.0680349018508151	-1.19673803289269	0.0202202835359203
DFNB31	9	117267242	R	5'UTR-island	-0.213930715498154	0.000699763911212378	-1.19673803289269	0.0202202835359203
DFNB31	9	117266816	R	TSS1500-island	-0.169708060772036	0.0279835309397999	-1.19673803289269	0.0202202835359203
DFNB31	9	117266918	R	TSS1500-island	-0.239938424707747	0.00126084542480569	-1.19673803289269	0.0202202835359203
DFNB31	9	117267399	R	1stExon-island	-0.162496519003242	0.00112398924512671	-1.19673803289269	0.0202202835359203
DHRS13	17	27230393	F	TSS1500-shore	-0.164901650852562	0.00615757186016511	1.13315369176799	0.0176392768966493
DHRS13	17	27230589	R	TSS1500-shore	-0.213361960867248	0.00149273671818706	1.13315369176799	0.0176392768966493
DHRS13	17	27230533	R	TSS1500-shore	-0.173511587893743	0.00208338074264576	1.13315369176799	0.0176392768966493
DMC1	22	38965934	F	5'UTR-island	-0.268206523750632	0.00029308099047322	1.47970918366628	0.0013252034816903
DMC1	22	38965841	F	5'UTR-island	-0.295206455179177	0.000183079070744044	1.47970918366628	0.0013252034816903
DMC1	22	38965745	R	5'UTR-island	-0.330558497359697	0.000402723660968771	1.47970918366628	0.0013252034816903
DMC1	22	38965659	R	5'UTR-shore	-0.287378252711323	0.000370205585354762	1.47970918366628	0.0013252034816903
DNAH17	17	76574881	F	TSS1500-opensea	0.19697071398907	0.0156441108196802	1.89695001206276	0.00433483198583555
DNAJA4	15	78556720	R	TSS1500-island	-0.15888004348163	0.000406420270382998	1.20837436247328	0.0454142626773069
DNMT3B	20	31349427	F	TSS1500-shore	-0.198159599996766	0.00387582974042328	-1.19542007166389	0.020234673334974
DNMT3B	20	31349752	R	TSS1500-shore	-0.178224999697649	0.00103094362890539	-1.19542007166389	0.020234673334974
DNMT3B	20	31349615	R	TSS1500-shore	-0.209992307113907	0.000116821719421231	-1.19542007166389	0.020234673334974
DNMT3B	20	31352874	F	5'UTR-shore	-0.168288952511485	0.0224702963863107	-1.19542007166389	0.020234673334974
DPF1	19	38720852	R	TSS1500-shore	-0.210225304503347	0.0158722283125562	-2.03167992834413	0.000394925422986603
EGFR	7	55086868	F	5'UTR-island	-0.16357150591674	0.0779883360428552	1.36540080909772	0.0408406140007468
ELL2	5	95298041	R	TSS1500-shore	-0.170778450869243	0.0408757708892296	1.08915487300085	0.0135236867990869
EVC	4	5712688	F	TSS1500-shore	-0.199850209397996	0.0130445789989821	1.42778290602888	0.0419852806798263
EVC2	4	5710407	R	5'UTR-island	-0.164015876103232	0.00670710948535726	1.50602005869408	0.0259179608244214
EVC2	4	5712581	R	TSS1500-shore	-0.16530195751969	0.000790914040606158	1.50602005869408	0.0259179608244214
EVC2	4	5710337	F	5'UTR-island	-0.152044014509537	0.00748102754325153	1.50602005869408	0.0259179608244214
EVC2	4	5712676	F	TSS1500-shore	-0.189325682551185	0.012359871024447	1.50602005869408	0.0259179608244214
EVC2	4	5710403	R	5'UTR-island	-0.216660280725497	0.00192202852592186	1.50602005869408	0.0259179608244214
EYA2	20	45523294	R	5'UTR-island	-0.203532216096195	0.00254365138392415	1.6779957785642	0.0174256081585585
FAM184A	6	119470389	R	TSS200-opensea	-0.15405377577095	0.0745144585105232	1.28927150682897	0.0458127379355495
FAM184A	6	119460241	R	5'UTR-opensea	-0.169953727311283	0.0213231713494948	1.28927150682897	0.0458127379355495
FAM184A	6	119468481	R	5'UTR-opensea	0.197086780466714	0.00446156747319108	1.28927150682897	0.0458127379355495
FAM19A2	12	62584024	R	5'UTR-shore	-0.321272755250221	7.49119949211151e-05	1.97257415929119	0.00032625996532781
FAM19A2	12	62583974	F	5'UTR-shore	-0.262473265803402	0.000189995463102507	1.97257415929119	0.00032625996532781
FAM65C	20	49308700	F	TSS1500-opensea	-0.174592972648244	0.039266854011708	1.83572147213824	0.000708209662723046
FAM83A	8	124194847	R	1stExon-opensea	-0.171795260627525	0.017366972040193	1.80209310956038	0.00733535844475922
FAM83A	8	124194965	R	1stExon-opensea	-0.151163537562374	0.0330423211931439	1.80209310956038	0.00733535844475922
FAM83A	8	124194935	R	1stExon-opensea	-0.174917482624799	0.0236244410584368	1.80209310956038	0.00733535844475922
FAM83A	8	124195058	R	5'UTR-opensea	-0.173038715926152	0.0116920554423144	1.80209310956038	0.00733535844475922
FAM83D	20	37554591	F	TSS1500-shore	-0.158233107958283	0.0389468894634198	1.54072006697136	0.00223965140242519
FAM83F	22	40390093	F	TSS1500-shore	-0.186791022598371	0.00281023844215445	1.51388396659529	0.0290420186883546
FAM83F	22	40391352	F	1stExon-island	-0.185840078857261	0.00949999746389235	1.51388396659529	0.0290420186883546
FAM83F	22	40390264	R	TSS1500-shore	-0.155598803581504	0.00227838492039946	1.51388396659529	0.0290420186883546
FAM83F	22	40390753	F	TSS200-island	-0.165273596851815	8.32611441369232e-05	1.51388396659529	0.0290420186883546
FAM83F	22	40390734	F	TSS1500-island	-0.182974565502408	1.51452970613492e-06	1.51388396659529	0.0290420186883546
FAM83F	22	40390595	R	TSS1500-island	-0.20780675661515	6.5510846384628e-06	1.51388396659529	0.0290420186883546
FAM83F	22	40390957	R	5'UTR-island	-0.244394519903695	0.000129037215363592	1.51388396659529	0.0290420186883546
FAT1	4	187645280	F	TSS1500-island	-0.155324786384295	0.0110186887695366	2.60606106000192	0.0109528719146866
FAT1	4	187645132	F	TSS200-island	-0.1502137281423	0.0137891141850997	2.60606106000192	0.0109528719146866
FAT1	4	187644739	F	5'UTR-island	-0.188411973882604	0.0327663920513121	2.60606106000192	0.0109528719146866
FN3K	17	80693076	R	TSS1500-island	-0.237147537992289	0.000454969220993748	1.72012166498015	0.00201985306499038
FRAS1	4	78977420	R	TSS1500-shore	-0.192070842931334	0.0194858895527124	1.65644342376969	0.00898862650776582
FRMD6	14	52183356	R	TSS1500-opensea	0.15983912735876	0.0670701949849822	2.08863785984664	0.000827776753011119
FRMD6	14	52142383	F	5'UTR-opensea	0.199789530612849	0.0480413360111694	2.08863785984664	0.000827776753011119
FSTL1	3	120170217	R	TSS1500-island	-0.325947823945208	4.35290142500689e-05	1.41131905022288	0.0427501229054127
GAS2L3	12	100967219	R	TSS1500-shore	-0.158026036962583	0.0212813637754223	1.41982751775884	0.0163551009356626
GAS2L3	12	100967065	F	TSS1500-shore	-0.175401217586621	0.0141083808041925	1.41982751775884	0.0163551009356626
GAS2L3	12	100967130	R	TSS1500-shore	-0.20760872086909	1.29199034474037e-05	1.41982751775884	0.0163551009356626
GDF10	10	48439452	F	TSS1500-shore	-0.17585728958784	0.00166331275709506	2.51596575387811	0.00789114879715432
GDF10	10	48439430	F	TSS1500-shore	-0.15086402068703	0.00015006059018501	2.51596575387811	0.00789114879715432
GDF10	10	48439220	F	TSS200-island	-0.158865516094803	0.00220186686673375	2.51596575387811	0.00789114879715432
GDF10	10	48439222	F	TSS200-island	-0.199010092598927	0.000183759319997307	2.51596575387811	0.00789114879715432
GDF10	10	48439368	F	TSS1500-shore	-0.156944235438502	0.00865185998466268	2.51596575387811	0.00789114879715432
GDF10	10	48439443	F	TSS1500-shore	-0.211634804664134	0.000323137578988759	2.51596575387811	0.00789114879715432
GDF10	10	48439229	F	TSS200-island	-0.259227488087497	5.07058486091859e-06	2.51596575387811	0.00789114879715432
GDF15	19	18496921	F	TSS200-shore	-0.168719700788319	0.0348300646221444	1.88266717362428	0.00421878080721777
GIPC2	1	78511433	F	TSS200-shore	-0.215307954404365	0.00417312311853532	2.23198077787081	0.000224565734673841
GIPC2	1	78510568	F	TSS1500-shore	-0.203249901388247	0.0340690621570925	2.23198077787081	0.000224565734673841
GIPC2	1	78511488	F	TSS200-shore	-0.220868810437549	0.000729880422635443	2.23198077787081	0.000224565734673841
GIPC2	1	78511600	R	1stExon-island	-0.294981957788494	6.25180888309081e-05	2.23198077787081	0.000224565734673841
GIPC2	1	78511235	R	TSS1500-shore	-0.215156342432418	0.0383126107623583	2.23198077787081	0.000224565734673841
GIPC2	1	78511482	F	TSS200-shore	-0.168548075729394	0.0138410555321413	2.23198077787081	0.000224565734673841
GIPC2	1	78511344	R	TSS1500-shore	-0.170924840749185	0.0904033270936399	2.23198077787081	0.000224565734673841
GIPC2	1	78511466	R	TSS200-shore	-0.275078758756472	0.00604264111896696	2.23198077787081	0.000224565734673841
GJA1	6	121759264	R	5'UTR-opensea	-0.274643362775047	0.00722732567349872	1.56825516723286	0.0147997286731356
GJA1	6	121758980	F	5'UTR-opensea	-0.191442448987019	0.0294489466952478	1.56825516723286	0.0147997286731356
GJB6	13	20806746	R	TSS1500-island	-0.180955846973761	5.03266790112826e-07	1.97766634462347	0.00238288204468758
GJD3	17	38519841	R	1stExon-island	-0.226857212503968	0.00653423218738266	-1.17039439448576	0.0409301901820885
GJD3	17	38520181	R	5'UTR-island	-0.162586949567092	0.078548435369847	-1.17039439448576	0.0409301901820885
GJD3	17	38520151	R	5'UTR-island	-0.264601166353551	0.000737783287020404	-1.17039439448576	0.0409301901820885
GJD3	17	38520139	R	1stExon-island	-0.228225046047583	0.0119785133062408	-1.17039439448576	0.0409301901820885
GJD3	17	38519807	R	1stExon-island	-0.244045957041919	0.000400479971664484	-1.17039439448576	0.0409301901820885
GLB1L2	11	134201954	R	1stExon-island	-0.201160721533508	0.0124605706186862	1.57180941509375	0.00574572329096996
GLB1L2	11	134201447	R	TSS1500-shore	-0.193051331794166	5.7693279032118e-05	1.57180941509375	0.00574572329096996
GLB1L2	11	134201952	R	1stExon-island	-0.185105818232651	0.0096822370688317	1.57180941509375	0.00574572329096996
GNAI1	7	79763240	R	TSS1500-shore	-0.227773450469303	0.00707587230711175	-1.50147431694746	0.0277530244889534
GPC1	2	241374174	R	TSS1500-shore	-0.179384190133413	0.000563083973003252	-1.01380169794241	0.0171475716126088
GPM6A	4	176922556	R	5'UTR-island	-0.161978510863183	0.00224893290082244	1.40539824945548	0.0196541714912599
GPR161	1	168106843	R	5'UTR-shore	-0.223418747312973	6.5244401558394e-06	1.7208565236687	0.00203883504420801
GPR161	1	168106925	F	TSS1500-shore	-0.259906807282392	5.12142715839557e-05	1.7208565236687	0.00203883504420801
GPR161	1	168106828	R	5'UTR-shore	-0.267617684075808	1.00610137055965e-05	1.7208565236687	0.00203883504420801
GPR161	1	168106687	F	TSS1500-shore	-0.150056462535459	0.00066328394581297	1.7208565236687	0.00203883504420801
GPR161	1	168106731	F	TSS1500-shore	-0.181361844294892	0.000275233707746325	1.7208565236687	0.00203883504420801
GPR63	6	97285743	F	TSS1500-island	-0.168485321617654	0.00457229908594987	2.01799028969592	0.000706675647502235
GPRC5C	17	72426469	F	TSS1500-shore	-0.214277292152674	0.00501020789707823	-1.47517812954921	0.0297515120056528
GRID1	10	88127188	R	TSS1500-island	-0.154877349241752	0.0108380467822323	-3.18047856064057	0.000559479743402618
GSTM3	1	110283225	F	5'UTR-island	-0.170004568193665	0.00345172176688701	1.56181626426904	0.0064186882496068
GSTM3	1	110283342	F	5'UTR-shore	-0.178359235345562	0.01676083434037	1.56181626426904	0.0064186882496068
GTF2IRD1	7	73894884	F	5'UTR-island	-0.24131162145353	4.86037889824203e-06	-1.40665834060902	0.0208494073603354
GTF2IRD1	7	73894999	R	5'UTR-island	-0.288762278245879	4.50771932671811e-07	-1.40665834060902	0.0208494073603354
GTF2IRD1	7	73895109	F	5'UTR-island	-0.396860476540361	2.33770670836869e-08	-1.40665834060902	0.0208494073603354
GTF2IRD1	7	73868870	R	5'UTR-shore	-0.279671731369841	8.52803525265566e-06	-1.40665834060902	0.0208494073603354
GULP1	2	189157191	R	TSS200-island	-0.15754999197653	0.0364614810637654	1.83584474202486	0.00134371466231118
GYPC	2	127422064	F	5'UTR-opensea	-0.176098936002039	0.0822951039882528	1.01132408256795	0.0343924384845249
H2AFX	11	118966695	R	TSS1500-shore	-0.200112928492348	0.0157458005516666	1.18839960547783	0.0167554098133167
HBA1	16	225666	F	TSS1500-shore	-0.232262713259681	0.000242260557589686	1.65943158379598	0.0159936572713628
HES6	2	239149492	F	TSS1500-island	-0.219726847164756	9.955846263669e-05	1.35429988779935	0.0331816608688737
HES6	2	239149859	F	TSS1500-island	-0.262666048736534	0.00109506172060352	1.35429988779935	0.0331816608688737
HHIP	4	145566663	R	TSS1500-island	-0.25607331740254	0.000529445694079821	1.44105731759877	0.0331816608688737
HHIP	4	145566903	R	TSS1500-island	-0.27506166029168	2.34871527786455e-05	1.44105731759877	0.0331816608688737
HIST1H1A	6	26017939	F	1stExon-shelf	-0.302027527364919	0.000550552090116898	1.37378305104443	0.0204775596167184
HIST1H1A	6	26018003	F	5'UTR-shelf	-0.2841902436289	0.000193456166583332	1.37378305104443	0.0204775596167184
HIST1H1A	6	26018074	R	TSS200-shelf	-0.322388193517707	0.000113247951516145	1.37378305104443	0.0204775596167184
HIST1H1A	6	26018058	F	TSS200-shelf	-0.310872417833834	6.27770698409652e-05	1.37378305104443	0.0204775596167184
HIST1H1A	6	26018127	F	TSS200-shelf	-0.220364630660454	0.000708534455821665	1.37378305104443	0.0204775596167184
HIST1H1A	6	26017619	R	1stExon-shelf	-0.185805123400103	0.00645292517140481	1.37378305104443	0.0204775596167184
HIST1H1A	6	26018084	R	TSS200-shelf	-0.21057215081722	0.00167287738264588	1.37378305104443	0.0204775596167184
HIST1H2AL	6	27832098	R	TSS1500-shore	-0.155486389700921	4.72294557537639e-05	1.24534384057886	0.0162259993997833
HIST1H2AL	6	27832180	R	TSS1500-shore	-0.348931666395621	0.000311691553668539	1.24534384057886	0.0162259993997833
HIST1H2AL	6	27831894	R	TSS1500-shore	-0.167671722557697	0.00813564505901954	1.24534384057886	0.0162259993997833
HIST1H2AL	6	27831707	F	TSS1500-shore	-0.224037868295691	0.00285443174376497	1.24534384057886	0.0162259993997833
HIST1H2BE	6	26183678	R	TSS1500-shore	-0.224910266365476	0.00224378639326484	1.52160665895167	0.00398430962004466
HIST1H2BE	6	26183576	F	TSS1500-shore	-0.180003048254434	0.0150687380770818	1.52160665895167	0.00398430962004466
HIST1H2BE	6	26183684	R	TSS1500-shore	-0.215217740171594	0.0082292870161943	1.52160665895167	0.00398430962004466
HIST1H2BE	6	26183572	F	TSS1500-shore	-0.178085833115508	0.019689354620759	1.52160665895167	0.00398430962004466
HIST1H2BE	6	26183508	F	TSS1500-shore	-0.160380263428148	0.00858152489475411	1.52160665895167	0.00398430962004466
HIST1H3H	6	27776566	R	TSS1500-shore	-0.248222338958548	0.00211889740217326	1.05425029383725	0.0391187028716788
HIST1H3J	6	27858637	F	TSS200-shore	-0.158071927824882	0.000115280906150742	1.90883547708625	0.000912557994360015
HIST1H3J	6	27858545	F	1stExon-island	-0.304787993256119	3.72888734751352e-06	1.90883547708625	0.000912557994360015
HIST1H3J	6	27858279	R	1stExon-island	-0.214028765669065	1.53307410147854e-08	1.90883547708625	0.000912557994360015
HIST1H3J	6	27859160	R	TSS1500-shore	-0.34706361009033	9.70831613905765e-07	1.90883547708625	0.000912557994360015
HIST1H3J	6	27858380	R	1stExon-island	-0.335699135394538	2.75495021147048e-06	1.90883547708625	0.000912557994360015
HIST1H4D	6	26189597	R	TSS1500-shore	-0.18096183139109	5.94163927962057e-05	1.86042522627972	0.000359244872299875
HIST1H4D	6	26189001	R	1stExon-island	-0.158398049089808	0.000730355996576519	1.86042522627972	0.000359244872299875
HIST1H4F	6	26240579	F	TSS200-shore	-0.277374069934996	5.62015564235026e-06	1.8089061310529	0.000620406139497433
HIST1H4F	6	26240939	R	1stExon-island	-0.250928819863382	1.80691070880298e-06	1.8089061310529	0.000620406139497433
HIST1H4F	6	26240505	F	TSS200-shore	-0.269963120786378	0.00035322088311737	1.8089061310529	0.000620406139497433
HIST1H4F	6	26240782	F	1stExon-island	-0.26593789335133	6.32192294868433e-06	1.8089061310529	0.000620406139497433
HIST1H4F	6	26240519	R	TSS200-shore	-0.296872132665586	0.000841377747458084	1.8089061310529	0.000620406139497433
HOOK1	1	60280812	F	1stExon-island	-0.193808627122558	0.00239311266014271	1.60844312172844	0.00825750124046086
HOOK1	1	60280096	R	TSS1500-shore	-0.214090700937915	0.000129126211652882	1.60844312172844	0.00825750124046086
HOOK1	1	60280106	F	TSS1500-shore	-0.181178059506769	0.00228190632203738	1.60844312172844	0.00825750124046086
HOOK1	1	60280088	R	TSS1500-shore	-0.161077222156552	0.00229202686293076	1.60844312172844	0.00825750124046086
HS3ST2	16	22825856	F	TSS200-island	-0.170855214961594	0.0170845463371779	1.31721791646521	0.0420138133536057
HS3ST2	16	22826243	F	1stExon-island	-0.152331488438289	0.068128780093231	1.31721791646521	0.0420138133536057
HS3ST2	16	22825621	R	TSS1500-island	-0.194457320042958	0.00474122391107802	1.31721791646521	0.0420138133536057
HS3ST2	16	22825100	R	TSS1500-island	-0.151619463406572	0.0278327201833123	1.31721791646521	0.0420138133536057
HS3ST2	16	22826117	F	1stExon-island	-0.160603026469679	0.00354519888544232	1.31721791646521	0.0420138133536057
HSH2D	19	16247477	R	5'UTR-opensea	-0.154763260946435	0.0642375131947138	-1.02633882482404	0.0122820994938299
HSPB6	19	36248077	F	TSS200-shore	-0.313603866310358	1.232995898864e-08	1.96591749384036	0.00399928248240984
HSPB6	19	36247867	F	1stExon-island	-0.292363675242068	6.02745650586e-08	1.96591749384036	0.00399928248240984
HSPB6	19	36247869	F	1stExon-island	-0.237437630311769	4.00661855589106e-08	1.96591749384036	0.00399928248240984
HSPB6	19	36248020	F	TSS200-shore	-0.298239329208775	2.43468499751447e-09	1.96591749384036	0.00399928248240984
HTR2A	13	47471562	R	TSS1500-opensea	-0.179582517799438	0.0120627190959244	1.48540324236608	0.0321025574385772
IL33	9	6215727	R	TSS200-opensea	0.169669367463109	0.0499261081962906	1.39273790098487	0.0322463104905591
IRF4	6	393110	R	5'UTR-island	-0.196120931595612	0.0081648105136543	1.40394648230158	0.0166719649287577
IRF4	6	392555	R	5'UTR-island	-0.165451772184384	0.00102581551597802	1.40394648230158	0.0166719649287577
IRF4	6	391936	F	5'UTR-island	-0.263117155872665	3.58097618239182e-05	1.40394648230158	0.0166719649287577
JPH4	14	24047057	F	5'UTR-shore	-0.21259448716528	0.0010849884911887	-1.35827072532361	0.00776635077202827
KCNH2	7	150652948	F	TSS200-island	-0.208448692813465	0.00451143185897864	1.9301364176951	0.00269147168729657
KCNH2	7	150652785	R	1stExon-shore	-0.156864477934854	0.011806830319549	1.9301364176951	0.00269147168729657
KCNIP1	5	169931425	F	5'UTR-island	-0.257391855925027	1.11618853106725e-05	-1.57531198545075	0.0478516598495441
KCNIP1	5	169999009	F	5'UTR-opensea	-0.22543150139101	0.0103423530164758	-1.57531198545075	0.0478516598495441
KCNIP1	5	169930905	R	TSS200-shore	-0.186252791030115	3.07506416108606e-05	-1.57531198545075	0.0478516598495441
KCNIP1	5	169930879	R	TSS200-shore	-0.178695450614516	1.00529032908481e-05	-1.57531198545075	0.0478516598495441
KCNN3	1	154842767	R	TSS200-opensea	-0.252432809972806	2.10975561589482e-05	1.20928303855203	0.0476767150179167
KCNN3	1	154842717	F	5'UTR-opensea	-0.217083519354365	0.000289394072294376	1.20928303855203	0.0476767150179167
KCNN3	1	154842746	R	5'UTR-opensea	-0.232541337038706	7.72955289110637e-05	1.20928303855203	0.0476767150179167
KCNN3	1	154843044	R	TSS1500-opensea	-0.204642378144594	0.00224809079497804	1.20928303855203	0.0476767150179167
KCNN3	1	154842763	R	TSS200-opensea	-0.223697314372861	0.000143075956393119	1.20928303855203	0.0476767150179167
KCNN3	1	154843050	R	TSS1500-opensea	-0.152613238423089	0.00381792364588081	1.20928303855203	0.0476767150179167
KCNT2	1	196578635	R	TSS1500-shore	-0.187821041073779	0.00946151497746851	1.59419476822987	0.015291462836151
KIAA1244	6	138482336	F	TSS1500-shore	-0.160490524718621	0.0153599514661662	2.61069572057869	0.0228464545130437
KIAA1257	3	128712882	F	1stExon-island	-0.300496935510892	0.000830805369419226	-1.33990638292706	0.0223983098560914
KIAA1257	3	128713151	R	TSS200-shore	-0.33238911337192	8.79483502318721e-06	-1.33990638292706	0.0223983098560914
KIAA1257	3	128712555	R	5'UTR-island	-0.18473759105729	0.0158216225371232	-1.33990638292706	0.0223983098560914
KIAA1257	3	128713016	R	TSS200-island	-0.375969087534279	3.35717640794117e-05	-1.33990638292706	0.0223983098560914
KIAA1257	3	128713057	F	TSS200-island	-0.350215038916178	5.36102560719407e-05	-1.33990638292706	0.0223983098560914
KIAA1257	3	128712993	R	TSS200-island	-0.30881027512548	0.000122826780851881	-1.33990638292706	0.0223983098560914
KIAA1257	3	128713392	F	TSS1500-shore	-0.258894649631374	0.00114397969309312	-1.33990638292706	0.0223983098560914
KIAA1257	3	128712676	R	5'UTR-island	-0.325387036237187	3.7967826782642e-05	-1.33990638292706	0.0223983098560914
KIAA1257	3	128713146	R	TSS200-shore	-0.296719553984768	4.50170669705392e-05	-1.33990638292706	0.0223983098560914
KIF18B	17	43025585	R	TSS1500-shore	-0.161107696014585	0.0131606329831322	1.24860753159341	0.046392714494028
KIF18B	17	43025639	R	TSS1500-shore	-0.156126795324464	0.0547272944883568	1.24860753159341	0.046392714494028
KIF18B	17	43025655	F	TSS1500-shore	-0.155293329320481	0.0793601102948062	1.24860753159341	0.046392714494028
KIF5A	12	57944059	F	1stExon-shore	-0.256167488175725	4.0367195897937e-05	2.10452582244027	0.018233153987713
LAMA4	6	112575966	R	TSS200-shore	-0.244158450716631	7.73224009578062e-05	2.22851830629643	0.000394925422986603
LAMA4	6	112575929	R	TSS200-shore	-0.219937710940429	0.00133238146205517	2.22851830629643	0.000394925422986603
LAMA4	6	112576009	R	TSS200-shore	-0.174977253286722	0.0133031949441732	2.22851830629643	0.000394925422986603
LAMA4	6	112575705	R	1stExon-shore	-0.198702267659768	0.008185781170959	2.22851830629643	0.000394925422986603
LDHD	16	75150833	F	TSS200-shore	-0.182427024396569	0.0690960920184344	-1.01009333188794	0.040394388962922
LDHD	16	75150611	R	1stExon-shore	-0.1637565816454	0.0550055271097148	-1.01009333188794	0.040394388962922
LGI2	4	25033126	F	TSS1500-shore	-0.169214844196874	0.011098270916332	-1.76182166135106	0.0248044130986724
LOC388588	1	3689683	F	5'UTR-island	-0.312745549918547	4.1548918848778e-07	1.75100386137604	0.00280232761635905
LOX	5	121415023	F	TSS1500-shore	-0.193272373886819	0.0737858364486934	1.18876919308081	0.000912557994360015
LRIG3	12	59313488	R	TSS200-shore	-0.162761406132636	0.00268234144908873	1.6424204574652	0.0288858826621954
LTF	3	46506519	F	TSS200-shore	-0.150624104473756	0.0631349009727591	1.80188885977986	0.00745355364577222
LTF	3	46506404	R	TSS200-island	-0.152207603518421	0.0257112063855981	1.80188885977986	0.00745355364577222
LTF	3	46506552	F	TSS200-shore	-0.207191993784605	0.0421905554871544	1.80188885977986	0.00745355364577222
LTK	15	41806034	F	1stExon-shore	-0.164893784256616	0.0585291804205882	-1.3699970751444	0.0387104809046955
LTK	15	41805946	F	1stExon-shore	-0.163571673429647	0.0429932760175745	-1.3699970751444	0.0387104809046955
LTK	15	41806141	F	TSS200-shore	-0.17329521658352	0.0384137076503498	-1.3699970751444	0.0387104809046955
MANSC1	12	12502846	F	5'UTR-shore	-0.210266418752316	0.00346247860783591	1.43623236757038	0.00470129195714079
MANSC1	12	12502816	R	5'UTR-shore	-0.342223265032072	0.00011398746878912	1.43623236757038	0.00470129195714079
MAP9	4	156298289	R	TSS200-shore	-0.158222431869296	0.0136113309556303	1.73143072371336	0.00446336473974608
MAP9	4	156298286	R	TSS200-shore	-0.159345716271097	0.0304911095367185	1.73143072371336	0.00446336473974608
MAP9	4	156298325	R	TSS1500-shore	-0.227665263581736	0.00488099424632224	1.73143072371336	0.00446336473974608
MAPK13	6	36097692	F	TSS1500-shore	-0.210859663306951	0.011912137910906	1.04942182571136	0.0331071628191161
MBOAT2	2	9144629	R	TSS1500-island	-0.202623101455783	0.000357580248310762	1.88230655132105	9.00538944434312e-06
MBOAT2	2	9144618	F	TSS1500-island	-0.249478583813567	6.2666297258662e-05	1.88230655132105	9.00538944434312e-06
MBOAT2	2	9144764	F	TSS1500-shore	-0.165200354562245	0.0091445426418763	1.88230655132105	9.00538944434312e-06
MIPOL1	14	37666931	F	TSS200-island	-0.162548942654451	0.00174640399524801	1.45856762623509	0.0372586209455407
MIPOL1	14	37666934	F	TSS200-island	-0.218130123026289	0.00101182057294045	1.45856762623509	0.0372586209455407
MIPOL1	14	37667929	F	5'UTR-shore	0.191612270971047	0.051520012747367	1.45856762623509	0.0372586209455407
MIPOL1	14	37666927	F	TSS200-island	-0.202622023623494	0.00112411612397073	1.45856762623509	0.0372586209455407
MLF1	3	158289061	F	5'UTR-island	-0.15329943311921	0.000583140966377545	1.48328872596876	0.0208069837726408
MMP25	16	3096662	F	TSS200-island	-0.208424866639607	0.000532816150702469	1.35035988630543	0.0297515120056528
MMP25	16	3096660	F	TSS200-island	-0.19337542347219	0.00963947914257017	1.35035988630543	0.0297515120056528
MMP28	17	34123326	F	TSS1500-shore	-0.206976004639767	0.00150729076802621	-1.53577397588121	0.0164894254045863
MMP28	17	34122943	R	TSS1500-shore	-0.203211768549492	0.00141546601049138	-1.53577397588121	0.0164894254045863
MMP28	17	34123171	F	TSS1500-shore	-0.158662189264435	0.0545137586482694	-1.53577397588121	0.0164894254045863
MN1	22	28196421	R	1stExon-island	-0.191273943086794	8.98311870012164e-05	-1.46709493017289	0.0197145367767115
MN1	22	28196226	R	1stExon-island	-0.332663632889643	2.17309069063979e-05	-1.46709493017289	0.0197145367767115
MT2A	16	56642130	R	TSS1500-island	-0.195059813984553	0.0231033166157928	1.14458945635334	0.0282443177068578
MTUS2	13	30002931	F	1stExon-opensea	-0.172289526610543	0.00139176690678405	1.4420060347342	0.0379578238662243
MYL9	20	35169846	F	TSS200-shore	-0.285804693296073	0.00146186851938085	1.4341231982401	0.000224565734673841
MYL9	20	35169886	F	TSS200-shore	-0.329494550319165	0.000240002928669168	1.4341231982401	0.000224565734673841
MYL9	20	35169594	R	TSS1500-shore	-0.190355949381348	0.012384317660949	1.4341231982401	0.000224565734673841
MYL9	20	35169881	F	TSS200-shore	-0.307104864196028	0.000980523192159644	1.4341231982401	0.000224565734673841
MYL9	20	35169539	F	TSS1500-island	-0.181299346106126	0.0730180440843683	1.4341231982401	0.000224565734673841
NAALAD2	11	89867809	F	TSS200-opensea	-0.151681751170762	0.00567255830005115	1.99233826268387	0.00213649885165965
NAALAD2	11	89867819	F	5'UTR-opensea	-0.153912425319198	0.00111354368796044	1.99233826268387	0.00213649885165965
NAALAD2	11	89867653	F	TSS200-opensea	-0.193520071985786	0.00733183713428325	1.99233826268387	0.00213649885165965
NBL1	1	19970204	F	TSS1500-shore	-0.18401896024783	0.000289407123258564	1.69880932136418	0.00776635077202827
NBL1	1	19970190	R	TSS1500-shore	-0.223212438117848	5.83854738914423e-05	1.69880932136418	0.00776635077202827
NBL1	1	19972300	F	5'UTR-shore	-0.297911181531595	6.74621493752112e-06	1.69880932136418	0.00776635077202827
NBL1	1	19971984	F	TSS1500-shore	-0.309616223876732	0.000102458539990766	1.69880932136418	0.00776635077202827
NDFIP2	13	80055067	R	TSS200-island	-0.24271736354859	0.00186134377892854	-1.12652347541287	0.0420138133536057
NDFIP2	13	80055171	F	TSS200-island	-0.158196890453969	0.0806075766201132	-1.12652347541287	0.0420138133536057
NDFIP2	13	80055049	R	TSS1500-shore	-0.181662592362411	0.0549811482587912	-1.12652347541287	0.0420138133536057
NDFIP2	13	80054987	F	TSS1500-shore	-0.175220933737152	0.0487597222997011	-1.12652347541287	0.0420138133536057
NECAB1	8	91803692	R	TSS1500-island	-0.184633207387455	0.0028054309302061	1.42728063604476	0.0134254918386566
NECAB1	8	91803670	R	TSS1500-island	-0.208327838610994	0.00536875296877144	1.42728063604476	0.0134254918386566
NECAB1	8	91803321	R	TSS1500-shore	-0.218748584903345	0.0026438993163793	1.42728063604476	0.0134254918386566
NECAB1	8	91803798	R	TSS200-island	-0.180444184745987	0.0015509894198636	1.42728063604476	0.0134254918386566
NEK5	13	52703417	R	TSS1500-shore	-0.16120304195852	1.08129506295297e-05	-1.7291134349065	0.0099040180532575
NFIB	9	14314066	R	TSS200-island	-0.168153515914026	0.00205271516645428	1.44193228314118	0.0372801436850662
NFIB	9	14313762	R	5'UTR-island	-0.165044672202211	0.0102438012156076	1.44193228314118	0.0372801436850662
NOVA1	14	27066634	R	1stExon-shore	-0.186539447547601	0.00103758752264445	1.8888916006533	3.0991808437502e-05
NRSN2	20	327377	R	1stExon-island	-0.301446885627452	2.74463305008984e-06	1.10708193519767	0.0215931616034275
NRSN2	20	327619	R	1stExon-island	-0.485043678635065	2.00211508447318e-10	1.10708193519767	0.0215931616034275
NRSN2	20	328035	R	5'UTR-island	-0.234272328484187	0.000306261135301904	1.10708193519767	0.0215931616034275
NRSN2	20	327811	F	5'UTR-island	-0.300196908685781	1.13950356194346e-06	1.10708193519767	0.0215931616034275
NRSN2	20	327623	R	1stExon-island	-0.46577478012718	2.00211508447318e-10	1.10708193519767	0.0215931616034275
NRSN2	20	327607	R	1stExon-island	-0.453619548433422	2.00211508447318e-10	1.10708193519767	0.0215931616034275
NT5E	6	86159096	R	TSS1500-shore	-0.21804412167643	0.0188203485637477	-1.27295667828015	0.0431866468861293
NT5E	6	86159103	F	TSS200-shore	-0.275692060609194	0.00161034859986635	-1.27295667828015	0.0431866468861293
NT5E	6	86158972	R	TSS1500-shore	-0.173168865878174	0.0299956699162512	-1.27295667828015	0.0431866468861293
NYNRIN	14	24867491	R	TSS1500-shore	-0.171001841064117	0.0853304259268013	-1.36794088845259	0.0166771344089669
NYNRIN	14	24867261	R	TSS1500-shore	-0.189815711678781	0.00364539026509415	-1.36794088845259	0.0166771344089669
NYNRIN	14	24867472	R	TSS1500-shore	-0.236233109884662	0.0127634028204445	-1.36794088845259	0.0166771344089669
NYNRIN	14	24867164	F	TSS1500-shore	-0.182119463320566	0.0142358849539769	-1.36794088845259	0.0166771344089669
OAT	10	126106614	F	5'UTR-shore	-0.214647516322497	0.00284575710665034	1.04353260186873	0.0193692136250307
OAT	10	126106594	F	5'UTR-shore	-0.178924524438983	0.0042159183703357	1.04353260186873	0.0193692136250307
OAT	10	126106555	R	5'UTR-shore	-0.194233715868873	0.0203930231599789	1.04353260186873	0.0193692136250307
OTOA	16	21695535	R	TSS1500-opensea	-0.191610195084137	0.0179273121859382	1.60967824799654	0.0067980168531187
PABPC4L	4	135122410	R	5'UTR-opensea	-0.178521704471165	0.0139767019700296	1.16290077078975	0.0275581137556743
PAQR9	3	142683164	R	TSS1500-island	-0.283900924864278	0.00103054792979852	1.63856446812703	0.017357416182372
PAQR9	3	142683153	R	TSS1500-island	-0.247096851816834	0.00172181372971465	1.63856446812703	0.017357416182372
PAQR9	3	142683069	R	TSS1500-island	-0.16037273931165	0.000130919208610129	1.63856446812703	0.017357416182372
PAQR9	3	142683176	R	TSS1500-island	-0.245716900010031	0.00214179399835163	1.63856446812703	0.017357416182372
PCP4L1	1	161228489	R	TSS200-island	-0.164472999437026	0.000660369191234367	-1.24392989814406	0.0253142196453965
PF4	4	74848016	F	TSS1500-shore	-0.20754943575227	0.00627577072818303	1.9578109331503	0.00776635077202827
PF4V1	4	74719112	F	1stExon-island	-0.187853862271311	0.000661038442201117	1.87431081460077	0.0332453438672727
PF4V1	4	74719172	R	1stExon-island	-0.233101298668086	3.35314234617175e-05	1.87431081460077	0.0332453438672727
PF4V1	4	74719046	F	1stExon-shore	-0.252794032900196	0.000306431997888265	1.87431081460077	0.0332453438672727
PFKM	12	48512744	R	TSS1500-opensea	-0.260331183637037	0.00100988298185496	1.38418207042707	0.000224565734673841
PHLPP2	16	71758267	R	5'UTR-shore	-0.180720624219837	1.31359130347951e-05	1.01132878480252	0.0133258025127078
PHLPP2	16	71756545	R	5'UTR-shore	-0.168996248319167	0.00541545830758953	1.01132878480252	0.0133258025127078
PIF1	15	65116557	F	5'UTR-island	-0.267114293006806	1.39704266155688e-05	1.38815873680826	0.0197367709583211
PIF1	15	65116713	F	5'UTR-shore	-0.272724193493845	2.86147602030216e-06	1.38815873680826	0.0197367709583211
PIF1	15	65118189	F	TSS1500-shore	-0.166529606472441	0.00135204059113853	1.38815873680826	0.0197367709583211
PKDCC	2	42274610	F	TSS1500-opensea	-0.187213334824138	4.59673565882546e-05	1.40395332306841	0.0450885582361961
PKDCC	2	42275740	F	1stExon-opensea	-0.250847192887137	7.31779931667504e-05	1.40395332306841	0.0450885582361961
PKNOX2	11	125037226	R	5'UTR-shore	-0.151897632677104	0.0905839751077458	1.28823126487395	0.0193692136250307
PLA2R1	2	160919282	R	TSS200-shore	-0.305706834619705	2.60441385540069e-06	1.86083693626592	0.00517725357552401
PLA2R1	2	160919462	F	TSS1500-shore	-0.281480249444218	3.05549082876113e-05	1.86083693626592	0.00517725357552401
PLA2R1	2	160919431	R	TSS1500-shore	-0.325385309931775	3.30015797393186e-07	1.86083693626592	0.00517725357552401
PLA2R1	2	160919147	R	TSS200-island	-0.202452347511074	0.000134393362582873	1.86083693626592	0.00517725357552401
PLA2R1	2	160919253	R	TSS200-shore	-0.376121187372562	5.95074738758241e-08	1.86083693626592	0.00517725357552401
PLA2R1	2	160919268	R	TSS200-shore	-0.250632259081951	1.14702551023562e-05	1.86083693626592	0.00517725357552401
PLA2R1	2	160919532	R	TSS1500-shore	-0.291987020625367	6.41608555434113e-06	1.86083693626592	0.00517725357552401
PLA2R1	2	160919034	F	5'UTR-island	-0.182662544063897	0.00121156843102038	1.86083693626592	0.00517725357552401
PLA2R1	2	160919162	R	TSS200-island	-0.291222018215288	1.27374378448477e-05	1.86083693626592	0.00517725357552401
PLBD1	12	14720938	R	TSS200-island	-0.202379124989722	0.00293912248449801	1.60288583399731	0.0162259993997833
PLBD1	12	14720858	F	TSS200-island	-0.201699910296851	0.00167299975397749	1.60288583399731	0.0162259993997833
PLBD1	12	14721020	F	TSS1500-island	-0.202577024751855	0.00587363574478119	1.60288583399731	0.0162259993997833
PLBD1	12	14720805	R	TSS200-island	-0.226912844247578	0.000228655515070604	1.60288583399731	0.0162259993997833
PLBD1	12	14720948	F	TSS200-island	-0.176625361746994	0.00999259500051397	1.60288583399731	0.0162259993997833
PLD6	17	17110295	F	TSS1500-island	-0.165555124572473	0.00393419965807511	1.05908382167958	0.00062745751660639
PLD6	17	17110180	F	TSS1500-island	-0.186161753209908	0.02214423718774	1.05908382167958	0.00062745751660639
PLD6	17	17110120	F	TSS1500-island	-0.243561521905182	0.00360882155864107	1.05908382167958	0.00062745751660639
PLD6	17	17109936	F	TSS1500-island	-0.236409491130733	0.0138529879848241	1.05908382167958	0.00062745751660639
PLK1	16	23689753	R	TSS1500-shore	-0.355847628040348	4.3843327118465e-07	1.21120001577308	0.0280913622324671
POMC	2	25391666	F	TSS200-island	-0.162871285003173	0.0159243218349109	1.4761465262506	0.0392701199715493
POMC	2	25391700	R	TSS200-island	-0.157840376710424	0.00273847573136329	1.4761465262506	0.0392701199715493
POMC	2	25391711	R	TSS200-island	-0.192089135120867	0.00601240271670453	1.4761465262506	0.0392701199715493
PPFIA4	1	202995445	R	TSS1500-shore	-0.240295953267481	6.52552980264297e-05	1.36231615885621	0.0290420186883546
PPFIBP1	12	27770035	F	5'UTR-opensea	-0.336921703653712	7.12645833051201e-06	-1.56157386730912	0.00244348627094971
PRDX2	19	12912252	F	5'UTR-island	-0.24340954600344	0.000694492021542354	1.44751238548151	0.00818248029532016
PRDX2	19	12913116	F	TSS1500-shore	-0.157573916909302	6.67702503580563e-07	1.44751238548151	0.00818248029532016
PRDX2	19	12912244	F	5'UTR-island	-0.206559635436817	0.000506295263191275	1.44751238548151	0.00818248029532016
PRICKLE1	12	42982473	R	5'UTR-shore	-0.17712822638518	0.0371559859094725	-1.30906710731644	0.0166479462322769
PRICKLE1	12	42876523	R	5'UTR-shore	-0.270696922125749	6.07736599174001e-08	-1.30906710731644	0.0166479462322769
PRICKLE1	12	42982649	R	5'UTR-shore	-0.212374927355042	0.0309557501725619	-1.30906710731644	0.0166479462322769
PROKR2	20	5296332	F	TSS1500-island	-0.237926750510785	0.0011642680997534	1.52139167243224	0.0314911554786975
PURG	8	30892276	R	TSS1500-opensea	-0.157893513011132	0.0020474856381191	1.47408647528729	0.0229925351591752
PURG	8	30892479	R	TSS1500-opensea	-0.246114247673981	0.00509896629842457	1.47408647528729	0.0229925351591752
RAB19	7	140103737	R	TSS200-opensea	-0.179733919826725	0.00405478497685204	1.75777360414232	0.00194382314637472
RAB19	7	140103726	R	TSS200-opensea	-0.241265932584665	0.000828740528930444	1.75777360414232	0.00194382314637472
RAB19	7	140103619	F	TSS1500-opensea	-0.170805686273791	0.003359048983428	1.75777360414232	0.00194382314637472
RAB3IL1	11	61685257	F	TSS1500-shore	-0.216629322292258	0.00390897583334768	1.42471797696982	0.0423613735592718
RAB6B	3	133615119	R	TSS1500-island	-0.181363927680749	0.00195555258810077	1.82107507821045	0.00203883504420801
RAB6B	3	133615241	F	TSS1500-shore	-0.187028609669431	0.0132450955595477	1.82107507821045	0.00203883504420801
RALA	7	39664614	F	5'UTR-shore	-0.181134740534714	0.00884368911800263	-1.1921623218391	0.00399928248240984
RAPGEF5	7	22396927	F	TSS1500-shore	-0.185786525907898	0.00452895793413963	2.02975348775236	0.00194382314637472
RAPGEF5	7	22396913	F	TSS1500-shore	-0.239643800501952	0.000507234388735326	2.02975348775236	0.00194382314637472
RAPGEF5	7	22396921	F	TSS1500-shore	-0.255591551069557	0.000490843510349621	2.02975348775236	0.00194382314637472
RASGRP3	2	33663160	R	5'UTR-opensea	-0.21487821348294	0.0242476656392604	-1.31299440326218	0.00196065214700448
ROBO2	3	77239245	F	5'UTR-opensea	-0.198656209342324	0.00717351005763069	-2.09372925116671	0.00636651882187303
ROBO2	3	77146227	R	TSS1500-shore	0.229909156175126	0.0129081641425714	-2.09372925116671	0.00636651882187303
RPL39L	3	186848672	F	5'UTR-opensea	-0.181172013056115	0.00843733418746659	1.86266365455678	0.000706675647502235
RPL39L	3	186856928	R	5'UTR-island	-0.201520358053945	0.026447485349282	1.86266365455678	0.000706675647502235
RPL39L	3	186857284	F	TSS200-island	-0.153966525694162	0.0038789382218119	1.86266365455678	0.000706675647502235
RPL39L	3	186857139	F	1stExon-island	-0.189962423291246	0.000790292578079721	1.86266365455678	0.000706675647502235
RPSAP52	12	66221950	R	TSS1500-shore	-0.177839390056735	0.0409030832694045	1.51679579452269	0.0386769563142031
RPSAP52	12	66220810	F	TSS200-shore	-0.213234992608022	2.62353306667543e-05	1.51679579452269	0.0386769563142031
RSPO2	8	109096007	F	TSS200-shore	-0.185125519922757	0.0131036881925936	1.15819450111039	0.00220655655343285
RSPO2	8	109096151	F	TSS1500-shore	-0.224806928002516	0.0430092913182617	1.15819450111039	0.00220655655343285
RSPO2	8	109095991	R	TSS200-shore	-0.16511099084649	0.00358262767676155	1.15819450111039	0.00220655655343285
RYR2	1	237205384	R	TSS1500-island	-0.156342333778374	0.037753847451114	2.45487207420827	0.0208069837726408
S100Z	5	76163780	R	5'UTR-opensea	-0.165146090787347	0.00460205699139442	-1.48751623292814	0.000224565734673841
SALL2	14	22005368	R	TSS200-opensea	-0.155834649008327	0.0369391563646168	1.47214325276069	0.00813306326307433
SALL2	14	22004993	F	1stExon-opensea	-0.185155559108551	0.046192186497773	1.47214325276069	0.00813306326307433
SALL2	14	21995026	F	TSS1500-opensea	-0.300582609195482	1.86499070336931e-07	1.47214325276069	0.00813306326307433
SCAND3	6	28554864	R	1stExon-island	-0.16050754771159	0.00290097976293002	1.486994390293	0.0354611687649947
SEMA3F	3	50194470	F	5'UTR-shore	-0.154134791870433	0.0691797499474605	-1.79324361319878	0.0136017530887441
SEMA3F	3	50193604	R	5'UTR-shore	-0.164578520606781	0.0590368627614636	-1.79324361319878	0.0136017530887441
SEMA3F	3	50193697	R	5'UTR-shore	-0.225266516454367	0.00341329316738301	-1.79324361319878	0.0136017530887441
SEMA6D	15	47845637	R	5'UTR-opensea	-0.227108673154582	0.0030494552094077	1.21751872175852	0.0482432895064326
SEMA6D	15	48009928	R	TSS1500-island	-0.190861004142282	0.00117967323068011	1.21751872175852	0.0482432895064326
SEMA6D	15	48010299	R	TSS1500-island	-0.155426392707909	0.000632617622009911	1.21751872175852	0.0482432895064326
SEMA6D	15	47845639	R	5'UTR-opensea	-0.214040221555767	0.00172636089116956	1.21751872175852	0.0482432895064326
SEMA6D	15	48009313	F	TSS1500-shore	-0.167269148538964	0.00276146548236308	1.21751872175852	0.0482432895064326
SGIP1	1	66999171	F	TSS1500-shore	-0.174027299191113	0.00272394625261377	1.44494632494822	0.0251483129073296
SGIP1	1	66999059	F	TSS1500-island	-0.209465894951215	0.00307706697165458	1.44494632494822	0.0251483129073296
SGIP1	1	66999148	R	TSS1500-shore	-0.277139647399179	0.000137569534616017	1.44494632494822	0.0251483129073296
SGIP1	1	66998744	F	TSS1500-island	-0.161572188943403	0.00199289128359401	1.44494632494822	0.0251483129073296
SGIP1	1	66999304	F	TSS1500-shore	-0.278472888157206	0.000515253771447144	1.44494632494822	0.0251483129073296
SGIP1	1	66999684	F	TSS200-shore	-0.307609923273153	4.13129527534611e-05	1.44494632494822	0.0251483129073296
SGIP1	1	66998812	R	TSS1500-island	-0.211087723804258	0.000716691091225179	1.44494632494822	0.0251483129073296
SGIP1	1	66999038	F	TSS1500-island	-0.207124910098627	0.00155580127938033	1.44494632494822	0.0251483129073296
SGIP1	1	66999588	R	TSS1500-shore	-0.325877814765822	4.17619076771217e-05	1.44494632494822	0.0251483129073296
SGIP1	1	66999785	R	5'UTR-shore	-0.338495357932513	4.81609231813533e-07	1.44494632494822	0.0251483129073296
SGIP1	1	66999751	R	5'UTR-shore	-0.400578771391739	4.55919851158013e-07	1.44494632494822	0.0251483129073296
SGIP1	1	66998563	R	TSS1500-shore	-0.189982970549684	0.00362901570972354	1.44494632494822	0.0251483129073296
SGIP1	1	66998484	F	TSS1500-shore	-0.171755532661288	0.00679466822806854	1.44494632494822	0.0251483129073296
SGIP1	1	66999813	R	TSS200-shore	-0.398990833954033	5.34761581797494e-07	1.44494632494822	0.0251483129073296
SGIP1	1	66999753	R	TSS200-shore	-0.376709577117762	2.1477444833892e-08	1.44494632494822	0.0251483129073296
SH3RF2	5	145315639	R	TSS1500-shore	-0.181546951898694	0.00266395697371425	1.63379567895702	0.0168731881013413
SH3RF2	5	145316416	F	5'UTR-shore	-0.184180476842006	0.00757611086507933	1.63379567895702	0.0168731881013413
SH3RF2	5	145316212	F	1stExon-island	-0.160822621516118	0.0017407730277749	1.63379567895702	0.0168731881013413
SKA1	18	47902013	F	5'UTR-shore	-0.206884593970022	0.0166919486070873	1.46008170121933	0.00649751905101422
SLC12A5	20	44657948	F	1stExon-island	-0.172829939394468	0.0240643530698333	-2.29204629286809	0.000781178394854222
SLC16A1	1	113500329	F	TSS1500-shore	-0.263278974744801	0.00514797452149976	1.03234991684576	0.00769480110180375
SLC16A1	1	113481026	R	5'UTR-opensea	-0.18842625975979	0.0219581567260253	1.03234991684576	0.00769480110180375
SLC16A1	1	113500384	F	TSS1500-shore	-0.164254379914486	0.0312259806168351	1.03234991684576	0.00769480110180375
SLC22A11	11	64322994	F	TSS200-opensea	-0.153184902013863	0.0631334775799062	-1.90371544004405	0.0158337035324336
SLC22A23	6	3457843	F	TSS1500-island	-0.171162433033837	0.000223480417233839	1.11468891319195	0.045301336752393
SLC25A21	14	37641726	R	5'UTR-island	-0.196687001201622	0.00133874005855964	1.49299969345666	0.0330418904104938
SLC25A27	6	46620240	F	TSS1500-shore	-0.216129389679441	0.00132182266179021	2.62860336672393	0.00313163613438672
SLC26A8	6	35992520	R	TSS1500-shelf	-0.224559616212468	0.000698776572547545	1.3234081541982	0.0170387646558529
SLC26A8	6	35992620	R	TSS1500-shelf	-0.162244803620733	0.0143940837156245	1.3234081541982	0.0170387646558529
SLC26A8	6	35992219	F	5'UTR-shelf	-0.211186923904669	0.00190800304596999	1.3234081541982	0.0170387646558529
SLC26A8	6	35992082	F	5'UTR-shelf	-0.217925609138569	0.00036410465825895	1.3234081541982	0.0170387646558529
SLC26A8	6	35992500	F	TSS200-shelf	-0.246533540181306	0.00027838136079231	1.3234081541982	0.0170387646558529
SLC2A1	1	43425156	F	TSS1500-shore	-0.163119953402771	0.00416000648256875	1.38528347409253	0.0117462637662297
SLC2A1	1	43425222	R	TSS1500-shore	-0.155382576106652	0.0852581908597563	1.38528347409253	0.0117462637662297
SLC37A3	7	140098579	F	TSS1500-shore	-0.198777811241799	0.0107998909103272	1.27618302985987	0.00471810874168486
SLC37A3	7	140097579	R	5'UTR-shore	-0.208118168246694	0.00177872728332905	1.27618302985987	0.00471810874168486
SLC37A3	7	140090416	R	5'UTR-opensea	0.175316773504516	0.00391461757244918	1.27618302985987	0.00471810874168486
SLC37A3	7	140098427	F	TSS200-island	-0.183801747845017	5.40387710008432e-05	1.27618302985987	0.00471810874168486
SLC38A4	12	47219841	F	TSS200-opensea	-0.326263752925228	0.00016758965948431	-1.33417719767332	0.0488107978590739
SLC38A4	12	47219920	R	TSS200-opensea	-0.210041671636431	0.0117930675690228	-1.33417719767332	0.0488107978590739
SLC38A4	12	47219626	R	5'UTR-opensea	-0.246049735907966	3.76976329321997e-05	-1.33417719767332	0.0488107978590739
SLC38A4	12	47219793	F	TSS200-opensea	-0.3189281620684	0.000264272213794545	-1.33417719767332	0.0488107978590739
SLC38A4	12	47219797	F	TSS200-opensea	-0.244167322397824	0.00368001870210623	-1.33417719767332	0.0488107978590739
SLC4A11	20	3218500	F	TSS200-shore	-0.184406684120987	0.0106721376203799	-2.30506458513337	1.48509931485703e-07
SLC6A9	1	44497094	F	5'UTR-island	-0.191386216968827	0.000444734694368506	1.61206413505493	0.0152674365335534
SLC6A9	1	44497024	F	1stExon-island	-0.176844852198441	0.00058088472465289	1.61206413505493	0.0152674365335534
SLC6A9	1	44497231	R	TSS200-shore	-0.26572130548297	0.00039495251739466	1.61206413505493	0.0152674365335534
SLC6A9	1	44497153	R	5'UTR-shore	-0.273614082005693	6.48116209064461e-05	1.61206413505493	0.0152674365335534
SLC6A9	1	44497352	R	TSS1500-shore	-0.171041342049124	0.00401243105235814	1.61206413505493	0.0152674365335534
SLC6A9	1	44497090	F	5'UTR-island	-0.161512154143674	0.000100081389686678	1.61206413505493	0.0152674365335534
SLC7A2	8	17355239	R	5'UTR-island	-0.217424618235621	0.0053641870882142	1.20509343667482	0.000359244872299875
SMYD3	1	246670859	R	TSS1500-shore	-0.202240347472076	0.000579893554833524	-1.1985884521935	0.000691970292825112
SOX30	5	157078822	F	1stExon-island	-0.185507786141241	0.00108524109611191	1.8538996547905	0.00326072111581468
SOX30	5	157078629	F	1stExon-island	-0.167831752972614	0.0351010877874939	1.8538996547905	0.00326072111581468
SOX30	5	157078881	R	1stExon-island	-0.201224856785604	0.00312062355868188	1.8538996547905	0.00326072111581468
SPINK2	4	57688337	R	TSS1500-shore	-0.222774845655391	4.09722393959787e-05	-1.69733045785959	0.00779159244472696
SRXN1	20	634731	F	TSS1500-shore	-0.20033709026153	0.00382870771295847	1.07107843510635	0.0241615168022952
SRXN1	20	634604	F	TSS1500-shore	-0.165398359665968	0.0126866669943236	1.07107843510635	0.0241615168022952
ST6GALNAC1	17	74639731	R	5'UTR-opensea	-0.168535757941718	0.0820889866335097	2.01320328339636	0.00175639875344678
SULF1	8	70404846	F	5'UTR-opensea	-0.173701582284409	0.0178604681853033	1.97212759398748	0.00195213111969876
SWAP70	11	9685054	R	TSS1500-shore	-0.220576584259642	0.00180336939472597	-1.07647049851337	0.00169002638965039
SYCP2L	6	10886130	F	TSS1500-shore	-0.218964725198658	0.0308021827736519	-2.08644905899676	0.00479750613212698
SYCP2L	6	10887047	R	TSS200-shore	-0.17154826849046	0.038958160096564	-2.08644905899676	0.00479750613212698
SYDE1	19	15217974	F	TSS1500-island	-0.203524675470754	0.000119790102323879	2.10174765014993	0.000604231370166694
SYDE1	19	15217993	F	TSS1500-island	-0.170680660289714	0.000284776500791178	2.10174765014993	0.000604231370166694
TAL1	1	47695572	F	5'UTR-shore	-0.341914478800391	8.82597485536636e-06	1.27625063549739	0.0483041791829067
TAL1	1	47694517	R	5'UTR-shore	-0.28178185683866	7.72244034511945e-05	1.27625063549739	0.0483041791829067
TAL1	1	47692625	F	5'UTR-shore	-0.255617987522511	0.00130195375016993	1.27625063549739	0.0483041791829067
TAL1	1	47694919	R	5'UTR-shore	-0.308700829171449	1.48312347242381e-05	1.27625063549739	0.0483041791829067
TAL1	1	47695408	R	5'UTR-shore	-0.277575839370542	2.13625061273641e-05	1.27625063549739	0.0483041791829067
TAL1	1	47696260	R	TSS1500-shore	-0.178785621762844	0.000143262712653961	1.27625063549739	0.0483041791829067
TAL1	1	47695138	F	5'UTR-shore	-0.26314078464132	1.22217157839656e-06	1.27625063549739	0.0483041791829067
TAL1	1	47696212	F	TSS1500-shore	-0.2408919135755	0.00017369721708051	1.27625063549739	0.0483041791829067
TAL1	1	47695475	F	TSS200-shore	-0.295477087834001	3.34274600570593e-06	1.27625063549739	0.0483041791829067
TAL1	1	47696701	F	TSS1500-island	-0.181448389449162	0.000874643967370219	1.27625063549739	0.0483041791829067
TAL1	1	47698518	F	TSS1500-shore	-0.23805780100203	0.000468166164809233	1.27625063549739	0.0483041791829067
TFDP1	13	114239958	R	5'UTR-opensea	-0.189632919059803	0.0055296358336825	1.03185673095412	0.018233153987713
TFR2	7	100239180	F	TSS200-opensea	-0.204424266069857	0.00188642129624691	1.51932306291509	0.0136665411796836
TFR2	7	100239172	F	5'UTR-opensea	-0.17996737748738	0.00641879220511912	1.51932306291509	0.0136665411796836
TFR2	7	100239188	F	TSS200-opensea	-0.201521635471483	0.00264454725247463	1.51932306291509	0.0136665411796836
TIMP4	3	12200236	R	1stExon-island	-0.151629492645881	0.0788556862587455	2.3093371173489	3.0991808437502e-05
TIMP4	3	12200427	F	1stExon-island	-0.182454920328975	0.0280748790677585	2.3093371173489	3.0991808437502e-05
TJP1	15	30115147	R	TSS1500-island	-0.264001919421668	1.3348931177349e-06	2.28916478325689	0.000359244872299875
TJP1	15	30114871	R	TSS200-island	-0.323947582365504	2.26504957919863e-06	2.28916478325689	0.000359244872299875
TJP1	15	30114291	F	TSS1500-island	-0.289660438779273	3.90207082094459e-05	2.28916478325689	0.000359244872299875
TJP1	15	30114867	R	TSS1500-island	-0.291007144533915	1.60769617250575e-05	2.28916478325689	0.000359244872299875
TJP1	15	30114816	F	TSS200-island	-0.153775925824695	0.0011299284195428	2.28916478325689	0.000359244872299875
TJP1	15	30115149	F	TSS1500-island	-0.15738709688821	2.8562840717376e-06	2.28916478325689	0.000359244872299875
TJP1	15	30113712	R	5'UTR-island	-0.172384905775484	0.0004487777613876	2.28916478325689	0.000359244872299875
TJP1	15	30114295	F	5'UTR-island	-0.262719546122653	2.67603643966618e-05	2.28916478325689	0.000359244872299875
TJP1	15	30114829	F	TSS1500-island	-0.155551652302219	0.00478132540950312	2.28916478325689	0.000359244872299875
TMC5	16	19422554	F	5'UTR-shore	-0.174414603311343	0.0876405696991516	1.50016345059884	0.0175441046639826
TMC5	16	19421821	R	TSS1500-island	-0.172990684590762	0.0825123721667398	1.50016345059884	0.0175441046639826
TMEM108	3	132756991	F	TSS200-island	-0.244112469507132	0.000543278963891071	1.55154541611681	0.0290179440325909
TMEM108	3	132756986	F	TSS200-island	-0.291332433197216	0.000212751425718255	1.55154541611681	0.0290179440325909
TMEM108	3	132756780	F	TSS1500-shore	-0.187380005029436	0.0460004645911198	1.55154541611681	0.0290179440325909
TMEM108	3	132842658	R	5'UTR-opensea	-0.162279506528814	0.0724173706784247	1.55154541611681	0.0290179440325909
TMEM121	14	105994265	R	5'UTR-island	-0.181085143948678	0.00865185998466268	1.58077165740138	0.00933356518146574
TMEM121	14	105992619	R	TSS1500-island	-0.161249196325419	0.00370987315585776	1.58077165740138	0.00933356518146574
TMEM121	14	105993579	R	5'UTR-island	-0.175359663149857	0.013395425834165	1.58077165740138	0.00933356518146574
TMEM132D	12	130388216	R	TSS200-island	-0.166955113680098	9.74107996506798e-05	1.67006572615263	0.00776635077202827
TMEM132D	12	130388748	F	TSS1500-island	-0.173914915611641	0.00155580127938033	1.67006572615263	0.00776635077202827
TMEM132D	12	130388234	R	TSS200-island	-0.21660121781841	4.03175218273613e-05	1.67006572615263	0.00776635077202827
TMEM132D	12	130389138	F	TSS1500-island	-0.159436519755323	0.0378655962901196	1.67006572615263	0.00776635077202827
TMEM40	3	12799985	R	5'UTR-opensea	-0.259468040983972	2.18368116166325e-06	1.15846935137107	0.00103487320669059
TMEM45A	3	100210880	R	TSS1500-shore	-0.232771674215647	0.00254173131496729	1.39226079121084	0.037556139400397
TNXB	6	32076967	F	5'UTR-opensea	-0.154664201681812	0.0453714998458616	1.82288184856533	0.00471810874168486
TNXB	6	32076967	F	5'UTR-opensea	-0.154664201681812	0.0453714998458616	1.77072262990066	0.00238586696414845
TNXB	6	32076144	R	5'UTR-opensea	-0.265287583494741	0.0253911160579507	1.82288184856533	0.00471810874168486
TNXB	6	32076144	R	5'UTR-opensea	-0.265287583494741	0.0253911160579507	1.77072262990066	0.00238586696414845
TNXB	6	32077017	F	5'UTR-opensea	-0.153604760174335	0.0566417233041573	1.82288184856533	0.00471810874168486
TNXB	6	32077017	F	5'UTR-opensea	-0.153604760174335	0.0566417233041573	1.77072262990066	0.00238586696414845
TNXB	6	32076147	R	5'UTR-opensea	-0.218523071030537	0.057907365294548	1.82288184856533	0.00471810874168486
TNXB	6	32076147	R	5'UTR-opensea	-0.218523071030537	0.057907365294548	1.77072262990066	0.00238586696414845
TPM1	15	63334943	R	5'UTR-island	-0.161778166193193	0.00631799469548491	1.25089568526085	0.00391520407765153
TREML1	6	41122461	F	TSS1500-opensea	-0.168461625006046	0.0608600050300945	2.09024293539763	0.002052639431365
TSPYL5	8	98290510	R	TSS1500-shore	-0.259437760414259	0.00156329184152979	1.7703947961198	0.00339461123574946
TSPYL5	8	98290148	F	1stExon-island	-0.18031786400818	5.2326010222236e-05	1.7703947961198	0.00339461123574946
TSPYL5	8	98289880	F	1stExon-island	-0.199836176245437	0.00237722089802628	1.7703947961198	0.00339461123574946
TSPYL5	8	98290229	R	TSS200-island	-0.249378141588116	0.000390574448146997	1.7703947961198	0.00339461123574946
TTBK1	6	43211208	R	TSS200-island	-0.24721086887411	0.0432822657768069	1.3854864977124	0.033982121261335
TTBK1	6	43211235	R	5'UTR-island	-0.181968271443787	0.0959903433202066	1.3854864977124	0.033982121261335
TTBK1	6	43214396	F	5'UTR-island	-0.168459011764334	0.00358402730199854	1.3854864977124	0.033982121261335
TTBK1	6	43211211	R	TSS200-island	-0.226395779629982	0.0432464755212959	1.3854864977124	0.033982121261335
TTBK1	6	43211243	R	1stExon-island	-0.214962777228002	0.00809850452877052	1.3854864977124	0.033982121261335
TTBK1	6	43211213	R	TSS200-island	-0.207615436492992	0.082180200304543	1.3854864977124	0.033982121261335
TTLL7	1	84464224	R	5'UTR-island	-0.163050883667011	0.0388899029360572	1.67753242489081	0.00398430962004466
TUBB2A	6	3158417	R	TSS1500-island	-0.209479802012233	2.93462965770201e-05	1.48564566136781	0.026240515311687
TUBB3	16	89989180	F	TSS1500-island	-0.185812315395034	0.000597660514695025	1.58344396368266	0.0197367709583211
UBE2C	20	44441606	R	1stExon-island	-0.207970013031244	6.38629906693303e-08	1.77900096905041	0.000529206542253148
UBE2C	20	44441446	F	TSS1500-island	-0.285695024343574	1.02562361254901e-07	1.77900096905041	0.000529206542253148
UBE2C	20	44440976	R	TSS1500-island	-0.481650373289449	1.33739041360527e-08	1.77900096905041	0.000529206542253148
UBE2C	20	44441519	R	1stExon-island	-0.224684109636523	9.83023376737277e-08	1.77900096905041	0.000529206542253148
UBE2C	20	44441641	R	1stExon-island	-0.279257330231696	9.12987927050818e-08	1.77900096905041	0.000529206542253148
UBE2C	20	44441818	F	1stExon-shore	-0.265602443745538	3.90594324314353e-05	1.77900096905041	0.000529206542253148
UBE2C	20	44441612	R	1stExon-island	-0.319478387262485	3.73440714462674e-07	1.77900096905041	0.000529206542253148
UBE2C	20	44442019	F	5'UTR-shore	-0.184718640090424	0.0196541680829236	1.77900096905041	0.000529206542253148
UBE2C	20	44441124	R	TSS200-island	-0.241229601809545	9.73502643784458e-09	1.77900096905041	0.000529206542253148
UBE2C	20	44441325	R	5'UTR-island	-0.182274602694463	1.89710400876778e-07	1.77900096905041	0.000529206542253148
UBE2C	20	44440947	R	TSS1500-island	-0.463691782887628	3.98602501382355e-08	1.77900096905041	0.000529206542253148
UBE2C	20	44441164	R	TSS200-island	-0.269539679351418	3.60333252544356e-08	1.77900096905041	0.000529206542253148
UBE2C	20	44441064	F	TSS200-island	-0.22252561241215	7.20901918988294e-08	1.77900096905041	0.000529206542253148
UBE2C	20	44440824	R	TSS1500-shore	-0.313013361191674	0.000254552570764081	1.77900096905041	0.000529206542253148
UBE2C	20	44441548	F	1stExon-island	-0.264200381379076	4.24505458777709e-08	1.77900096905041	0.000529206542253148
UBE2C	20	44441522	R	1stExon-island	-0.165778092794249	2.89820032908517e-08	1.77900096905041	0.000529206542253148
UBE2C	20	44441177	F	TSS200-island	-0.231237519107769	5.861886715632e-08	1.77900096905041	0.000529206542253148
UCHL1	4	41258732	F	TSS200-shore	-0.194919092989503	7.32185560203595e-05	3.53399155900191	2.58381911372665e-09
UPB1	22	24890936	R	TSS1500-island	-0.240822162474924	7.79157899096551e-05	1.50768741306338	0.000861292834020113
WASF3	13	27131676	F	TSS200-island	-0.154965772505719	0.0121825314354512	1.53417202818109	0.0293242290716937
WASF3	13	27131484	F	TSS1500-shore	-0.218759888861549	0.000166194955731384	1.53417202818109	0.0293242290716937
WDR72	15	54051239	F	5'UTR-shore	-0.165282069000489	0.0406808439324334	1.55268707173602	0.000405468805267699
WSCD2	12	108523597	R	5'UTR-island	-0.18122228314703	0.00134864643177745	1.04100298681429	0.0244090765168648
WSCD2	12	108523888	R	5'UTR-shore	-0.159409817360141	0.00197834085876298	1.04100298681429	0.0244090765168648
YPEL4	11	57414626	R	5'UTR-island	-0.239798174743048	0.00039495251739466	1.47425600564551	0.0161277922272717
YPEL4	11	57415113	R	5'UTR-shore	-0.156281264577115	0.0148538393021812	1.47425600564551	0.0161277922272717
YPEL4	11	57417949	R	TSS1500-shelf	-0.214900259667406	0.00699856717907261	1.47425600564551	0.0161277922272717
YPEL4	11	57414908	F	5'UTR-shore	-0.193048232133204	0.00109680278357172	1.47425600564551	0.0161277922272717
ZFHX4	8	77595027	F	5'UTR-shore	-0.159240124857184	0.0185727110746243	1.83895136674263	0.00638790269424516
ZFHX4	8	77592946	R	TSS1500-shore	-0.168532896966986	0.0363634687586855	1.83895136674263	0.00638790269424516
ZFR2	19	3869086	F	TSS200-island	-0.250606894529985	0.000501084839024894	1.48013021939966	0.027521880212121
ZFR2	19	3869084	F	TSS200-island	-0.310472191424226	0.000155040680632998	1.48013021939966	0.027521880212121
ZFR2	19	3869167	F	TSS200-island	-0.16474935980073	0.0844011154467982	1.48013021939966	0.027521880212121
ZNF90	19	20188803	F	1stExon-opensea	-0.212705478054742	0.000397964189535289	1.53819567201316	0.00129014281126015
ZNF90	19	20188778	R	TSS200-opensea	-0.225942093440055	0.000149863192245538	1.53819567201316	0.00129014281126015
