# Supplementary material for: Leukemia stemness and co-occurring mutations drive resistance to IDH inhibitors in acute myeloid leukemia
Source: Nat Commun. 2021 May 10;12:2607. doi: 10.1038/s41467-021-22874-x (PMC8110775; doi:10.1038/s41467-021-22874-x)
Supplement: Supplementary file 6 — Source Data [file 41467_2021_22874_MOESM6_ESM.zip › source data files/Supplementary Figures/FigS1.txt]

UPN	GENE	VAF
757509	TET2	0.059459459
757509	EP300	0.152542373
757509	IDH2	0.191589
757509	SRSF2	0.25
757509	DNMT3A	0.508671
1794247	ASXL1	0.201342282
1794247	IDH2	0.421829
1825001	WT1	0.047817
1825001	IDH2	0.096939
1850651	IDH2	0.447661
1850651	SRSF2	0.475
1873085	ASXL1	0.31557377
1873085	RUNX1	0.375
1873085	IDH2	0.38874
1873085	DNMT3A	0.395745
1873085	DNMT3A	0.401639
1956615	NRAS	0.154255
1956615	ASXL1	0.296875
1956615	SRSF2	0.470032
1956615	IDH2	0.488889
2010157	IDH2	0.28169
2150901	MGA	0.026354
2150901	MGA	0.027314
2150901	MGA	0.035541
2150901	RUNX1	0.192857143
2150901	RUNX1	0.282534
2150901	SRSF2	0.31769
2150901	IDH1	0.318267
2151503	NRAS	0.017906
2151503	TET2	0.046511628
2151503	PTPN11	0.152174
2151503	RUNX1	0.230769
2151503	RUNX1	0.250804
2151503	IDH2	0.316872
2151503	SRSF2	0.360324
2151503	MYB	0.395973154
2152641	CEBPA	0.050847458
2152641	ASXL1	0.245098
2152641	IDH2	0.275
2152641	SRSF2	0.313725
2152641	STAG2	0.497005988
2163337	BCOR	0.073170732
2163337	ASXL1	0.350482315
2163337	IDH2	0.415403
2163337	SRSF2	0.480211
2163337	DNMT3A	0.489914
2163337	STAG2	1
2210551	TP53	0.43609
2210551	IDH2	0.479833
2210551	SRSF2	0.487342
2210551	MPL	0.499366
2210551	CEBPA	0.526316
2210551	WT1	0.533911
2219711	IDH2	0.287335
2219711	SF3B1	0.308609
2219711	TET2	0.312849162
2219711	ASXL1	0.385869565
2219711	DNMT3A	0.416666667
2219711	TET2	0.5
2219711	RUNX1	0.558304
2222935	DNMT3A	0.253012
2222935	CEBPA	0.274194
2222935	STAG2	0.283653846
2222935	IDH2	0.305322
2222935	DNMT3A	0.307317
2222935	ZNF639	0.318284
2246061	IDH2	0.053981
2246061	SRSF2	0.083624
2246061	TBXA2R	0.139764
2246061	TBXA2R	0.141026
2246061	STAG2	0.155913978
2246061	ASXL1	0.157360406
2246709	PTPN11	0.109091
2246709	SF3B1	0.444562
2246709	RUNX1	0.894403
2247707	WT1	0.064516129
2247707	WT1	0.074074074
2247707	CBL	0.094937
2247707	NPM1	0.116666667
2247707	CBL	0.161702
2247707	IDH1	0.272727
2247707	DNMT3A	0.441558
2260553	NPM1	0.362745098
2260553	IDH2	0.367241
2260553	FLT3	0.387978142
2260553	DNMT3A	0.391403
2263055	NRAS	0.019116
2263055	IDH1	0.061657
2263055	TP53	0.983607
2264727	NPM1	0.245283019
2264727	NRAS	0.310308
2264727	DNMT3A	0.348941
2264727	TP53	0.480769
2264727	MGA	0.509989
2264727	RAD21	0.513513514
2280935	IDH2	0.126415
2280935	ASXL1	0.186170213
2281469	BCOR	0.021053
2281469	ASXL1	0.323809524
2281469	IDH1	0.419355
2281469	RUNX1	0.46114
2281469	SRSF2	0.492991
2281469	DNMT3A	0.536913
2283265	IDH2	0.401544
2292873	IDH1	0.446115
2292873	DNMT3A	0.448485
2292873	DNMT3A	0.572916667
2292915	ASXL1	0.330909091
2292915	IDH2	0.412884
2292915	U2AF1	0.459119
2295595	PHF6	0.150943396
2295595	IDH2	0.328025
2295595	DNMT3A	0.381982
2295595	SRSF2	0.389655
2295595	SMC1A	0.695896
2296723	DNMT3A	0.068182
2296723	ASXL1	0.207142857
2296723	DNMT3A	0.408333
2296723	IDH2	0.452532
2297625	TET2	0.055901
2297625	STAG2	0.068181818
2297625	IDH2	0.083045
2297625	ASXL1	0.099099099
2297625	PHF6	0.179487179
2297625	TET2	0.273195876
2297625	RUNX1	0.289655
2297625	SRSF2	0.300283
2297941	DNMT3A	0.349451
2297941	IDH1	0.361111
2337831	BCORL1	0.205263158
2337831	RUNX1	0.271317829
2337831	SRSF2	0.40201
2337831	IDH2	0.447531
2361361	MED12	0.013447
2361361	IDH2	0.017354
2361405	ASXL1	0.153846154
2361405	SRSF2	0.336879
2361405	IDH2	0.348135
2366711	XPO1	0.04401
2366711	PHF6	0.112676056
2366711	IDH2	0.138298
2366711	DNMT3A	0.155702
2366711	RUNX1	0.179916318
2370233	SETD2	0.059805
2370233	CEBPA	0.064102564
2370233	NPM1	0.11827957
2370233	DNMT3A	0.12967
2370233	IDH1	0.135011
2370233	ASXL1	0.142180095
2370759	RUNX1	0.021786
2370759	TET2	0.063253012
2370759	CBL	0.068627451
2370759	IDH2	0.215926
2370759	RUNX1	0.222222222
2370759	BCOR	0.235294
2370759	SRSF2	0.259155
2370759	DNMT3A	0.281538
2370759	TET2	0.325658
2382431	IDH2	0.367857
2382431	SMC1A	0.776515
2383235	IDH2	0.19244
2383235	DNMT3A	0.391891892
2394529	DNMT3A	0.191256831
2394529	IDH2	0.194203
2394529	U2AF1	0.239286
2394529	DNMT3A	0.268292683
2394529	IDH1	0.304348
2394529	ASXL1	0.427918
2410163	IDH1	0.372685
2419959	IDH2	0.050725
2419959	ASXL1	0.073033708
2426545	IDH1	0.096026
2426545	NF1	0.158940397
2426545	SRSF2	0.170212766
2426545	ASXL1	0.261333333
2426545	RUNX1	0.268817204
2426545	RUNX1	0.397727273
2430935	SRSF2	0.187234
2430935	IDH1	0.221154
2450523	CEBPA	0.008347
2450523	CEBPA	0.041666667
2450523	CEBPA	0.076923077
2450523	GATA2	0.15
2450523	IDH1	0.184676
2450523	RUNX1	0.233716
2450523	ASXL1	0.276995305
2450523	CEBPA	0.294118
2450523	TET2	0.319201995
2450523	SRSF2	0.440741
2463247	NRAS	0.016194
2463247	KRAS	0.021858
2463247	NRAS	0.104972
2463247	ASXL1	0.228070175
2463247	IDH1	0.26087
2463247	SRSF2	0.462963
2463247	RUNX1	0.475771
2480485	RUNX1	0.160714286
2480485	IDH2	0.473214
2480485	SRSF2	0.502058
2480485	RUNX1	0.538018
2480485	JAK2	0.997859
2498789	ASXL1	0.062111801
2498789	IDH2	0.075251
2498789	SRSF2	0.104803
2502699	TET2	0.006897
2502699	SRSF2	0.400593
2502699	IDH1	0.488372
2512641	GATA2	0.201646091
2512641	IDH1	0.24826
2512641	DNMT3A	0.28742515
2583919	NPM1	0.253968254
2583919	DNMT3A	0.284738
2583919	MGA	0.300842
2583919	IDH2	0.301923
2616045	BCOR	0.21969697
2616045	IDH2	0.412556
2616045	DNMT3A	0.422785
2616045	SRSF2	0.485149
2616045	RUNX1	0.923076923
2620771	IDH1	0.285714
2620771	NF1	0.299065421
2620771	SRSF2	0.40583
2620771	DNMT3A	0.426901
2620771	DNMT3A	0.445596
2620771	BCOR	0.903509
2620771	STAG2	1
4128869	RUNX1	0.287769784
4128869	SRSF2	0.320224719
4128869	IDH1	0.408367
4128869	DNMT3A	0.413333
4128869	BCOR	0.84375
4235533	WT1	0.316793893
4235533	TET2	0.433007
4235533	FLT3	0.446084
4235533	IDH1	0.459406
4235533	STAG2	0.572413793
4259035	HIST1H2BL	0.026154
4259035	BCOR	0.124306
4259035	WT1	0.208191126
4259035	IDH1	0.241379
