# Supplementary material for: Leukemia stemness and co-occurring mutations drive resistance to IDH inhibitors in acute myeloid leukemia
Source: Nat Commun. 2021 May 10;12:2607. doi: 10.1038/s41467-021-22874-x (PMC8110775; doi:10.1038/s41467-021-22874-x)
Supplement: Supplementary file 6 — Source Data [file 41467_2021_22874_MOESM6_ESM.zip › source data files/Supplementary Figures/FigS13K.txt]

UPN	Parameter1	Parameter2	Parameter3	Parameter4	Parameter5	Parameter6	Parameter7	Parameter8	Parameter9	Parameter10	Parameter11	Parameter12	Parameter13	Parameter14	Parameter15	Parameter16	Parameter17
4259035	Days	BCOR	FLT3	HIST1H2BL	IDH1	MIA3	NRAS	POTEJ	WT1	BM Blast	ANC	HGB	PLT	2HG
4259035	-14													244
4259035	0	0.124306	0	0.026154	0.241379	0	0	0	0.20819113	17	17	8.1	289
4259035	5													538
4259035	12													42.9
4259035	19													48.3
4259035	30									58	10	9.9	139
4259035	32													61.7
4259035	60	0.40919	0.203297	0.246073	0.434453	0.147095	0.056503	0.12963	0.26123596	60	3	9	268
4259035	87									52	4	8.4	274
4259035	88													55.5
4259035	103									54	12	8.3	120
4259035	104													79
