# Supplementary material for: Leukemia stemness and co-occurring mutations drive resistance to IDH inhibitors in acute myeloid leukemia
Source: Nat Commun. 2021 May 10;12:2607. doi: 10.1038/s41467-021-22874-x (PMC8110775; doi:10.1038/s41467-021-22874-x)
Supplement: Supplementary file 6 — Source Data [file 41467_2021_22874_MOESM6_ESM.zip › source data files/Supplementary Figures/FigS13J.txt]

UPN	Parameter1	Parameter2	Parameter3	Parameter4	Parameter5	Parameter6	Parameter7	Parameter8	Parameter9	Parameter10	Parameter11	Parameter12	Parameter13	Parameter14	Parameter15	Parameter16	Parameter17
2010157	Days	IDH2	BM Blast	ANC	HGB	PLT	2HG
2010157	0	0.28169	80	1	9.6	100	491
2010157	29						258
2010157	36		64	0	10	258
2010157	57						291
2010157	62		62	0	11.2	155
2010157	85						181
2010157	91		84	1	7.5	165
2010157	113						143
2010157	119	0.352201	86	2	9.7	124
