# Supplementary material for: Leukemia stemness and co-occurring mutations drive resistance to IDH inhibitors in acute myeloid leukemia
Source: Nat Commun. 2021 May 10;12:2607. doi: 10.1038/s41467-021-22874-x (PMC8110775; doi:10.1038/s41467-021-22874-x)
Supplement: Supplementary file 6 — Source Data [file 41467_2021_22874_MOESM6_ESM.zip › source data files/Supplementary Figures/FigS13H.txt]

UPN	Parameter1	Parameter2	Parameter3	Parameter4	Parameter5	Parameter6	Parameter7	Parameter8	Parameter9	Parameter10	Parameter11	Parameter12	Parameter13	Parameter14	Parameter15	Parameter16	Parameter17
4235533	Days	FLT3	IDH1	STAG2	TET2	WT1	BM Blast	ANC	HGB	PLT	2HG
4235533	-12										885
4235533	0	0.446084	0.459406	0.57241379	0.433007	0.31679389	65	0.1	9.3	18
4235533	1										974
4235533	8										53.1
4235533	15										41.3
4235533	28						45	0.4	9.4	21
4235533	29										46.3
4235533	55	0.47032	0.465776	0.52941176	0.440751	0.33463035	31	0.6	9.2	23
4235533	57										41.7
4235533	83	0.438914	0.492091	0.53900709	0.444089	0.33333333	29	0.8	9.2	6
4235533	85										54.9
4235533	110	0.457079	0.444653	0.57647059	0.478437	0.33203125	16	2.5	7.6	2
4235533	113										30
4235533	138	0.446674	0.429354	0.46486486	0.424209	0.28793774	12	1.3	8.1	30
4235533	141										36.2
4235533	169	0.480506	0.486047	0.5625	0.475824	0.29245283	14	1.8	8.2	29
4235533	171										38.7
4235533	195	0.437234	0.444301	0.56547619	0.464475	0.33980583	36	2.8	7.7	43
4235533	197										45.3
4235533	223	0.468717	0.496158	0.54878049	0.498382	0.29184549	50	2.1	8.1	25
4235533	226										50.2
