# Supplementary material for: Leukemia stemness and co-occurring mutations drive resistance to IDH inhibitors in acute myeloid leukemia
Source: Nat Commun. 2021 May 10;12:2607. doi: 10.1038/s41467-021-22874-x (PMC8110775; doi:10.1038/s41467-021-22874-x)
Supplement: Supplementary file 6 — Source Data [file 41467_2021_22874_MOESM6_ESM.zip › source data files/Supplementary Figures/FigS13I.txt]

UPN	Parameter1	Parameter2	Parameter3	Parameter4	Parameter5	Parameter6	Parameter7	Parameter8	Parameter9	Parameter10	Parameter11	Parameter12	Parameter13	Parameter14	Parameter15	Parameter16	Parameter17
2480485	Days	IDH2	JAK2	RUNX1_1	RUNX1_2	SRSF2	BM Blast	ANC	HGB	PLT	2HG
2480485	0	0.473214	0.997859	0.538018	0.16071429	0.502058	70	3.7	7.8	55	2570
2480485	1										2680
2480485	15										117
2480485	22						72	8.5	9.1	55	66
2480485	29										75.6
2480485	35						64	3.5	9.9	12
2480485	62	0.509506	1	0.671378	0	0.519313	72	13.6	8.2	18
