# Supplementary material for: Leukemia stemness and co-occurring mutations drive resistance to IDH inhibitors in acute myeloid leukemia
Source: Nat Commun. 2021 May 10;12:2607. doi: 10.1038/s41467-021-22874-x (PMC8110775; doi:10.1038/s41467-021-22874-x)
Supplement: Supplementary file 6 — Source Data [file 41467_2021_22874_MOESM6_ESM.zip › source data files/Supplementary Figures/FigS3.txt]

Type	Counts
CR1	4
CR2	5
CR3	2
CR4	4
CR5	3
CR6	2
CR7	1
CR8	1
CR9	2
CR10	6
CR11	1
nonCR1	6
nonCR2	7
nonCR3	4
nonCR4	5
nonCR5	5
nonCR6	6
nonCR7	3
nonCR8	6
nonCR9	7
nonCR10	3
nonCR11	2
nonCR12	6
nonCR13	1
nonCR14	5
nonCR15	2
nonCR16	2
nonCR17	7
nonCR18	1
nonCR19	3
nonCR20	1
nonCR21	2
nonCR22	4
nonCR23	5
nonCR24	8
nonCR25	1
nonCR26	1
nonCR27	4
nonCR28	1
nonCR29	5
nonCR30	9
nonCR31	6
nonCR32	4
nonCR33	2
nonCR34	2
nonCR35	3
nonCR36	4
nonCR37	4
nonCR38	4
nonCR39	3
nonCR40	4
nonCR41	4
nonCR42	1
nonCR43	1
nonCR44	4
OR1	5
OR2	4
OR3	5
OR4	6
OR5	2
OR6	5
OR7	2
OR8	4
OR9	3
OR10	7
OR11	1
OR12	2
OR13	3
OR14	2
OR15	8
OR16	4
OR17	1
OR18	1
OR19	1
OR20	6
OR21	2
OR22	3
OR23	6
OR24	4
OR25	4
OR26	1
OR27	1
OR28	1
nonOR1	6
nonOR2	7
nonOR3	4
nonOR4	5
nonOR5	6
nonOR6	3
nonOR7	7
nonOR8	3
nonOR9	2
nonOR10	6
nonOR11	1
nonOR12	2
nonOR13	1
nonOR14	4
nonOR15	5
nonOR16	1
nonOR17	1
nonOR18	5
nonOR19	9
nonOR20	4
nonOR21	2
nonOR22	2
nonOR23	4
nonOR24	4
nonOR25	3
nonOR26	4
nonOR27	4
