# Supplementary material for: Leukemia stemness and co-occurring mutations drive resistance to IDH inhibitors in acute myeloid leukemia
Source: Nat Commun. 2021 May 10;12:2607. doi: 10.1038/s41467-021-22874-x (PMC8110775; doi:10.1038/s41467-021-22874-x)
Supplement: Supplementary file 6 — Source Data [file 41467_2021_22874_MOESM6_ESM.zip › source data files/Supplementary Figures/FigS13D.txt]

UPN	Parameter1	Parameter2	Parameter3	Parameter4	Parameter5	Parameter6	Parameter7	Parameter8	Parameter9	Parameter10	Parameter11	Parameter12	Parameter13	Parameter14	Parameter15	Parameter16	Parameter17
2150901	Days	CBL	IDH1	MGA_1	MGA_2	MGA_3	RUNX1_1	RUNX1_2	SRSF2	BM Blast	ANC	HGB	PLT	2HG
2150901	-13													416
2150901	0	0	0.318267	0.027314	0.026354	0.035541	0.282534	0.19285714	0.31769	43	4	9.1	19
2150901	2													454
2150901	8													64.5
2150901	15													53.3
2150901	27									37	11.1	8.6	4
2150901	29													33.9
2150901	69	0.092466	0.430464	0.16726	0.176166	0.182143	0.383019	0.3220339	0.418773	54	1	10.4	3
2150901	71													60.9
2150901	96									60	0	8.3	7
