# Supplementary material for: Leukemia stemness and co-occurring mutations drive resistance to IDH inhibitors in acute myeloid leukemia
Source: Nat Commun. 2021 May 10;12:2607. doi: 10.1038/s41467-021-22874-x (PMC8110775; doi:10.1038/s41467-021-22874-x)
Supplement: Supplementary file 6 — Source Data [file 41467_2021_22874_MOESM6_ESM.zip › source data files/Supplementary Figures/FigS13E.txt]

UPN	Parameter1	Parameter2	Parameter3	Parameter4	Parameter5	Parameter6	Parameter7	Parameter8	Parameter9	Parameter10	Parameter11	Parameter12	Parameter13	Parameter14	Parameter15	Parameter16	Parameter17
2283265	Days	IDH2	BM Blast	ANC	HGB	PLT	2HG
2283265	-3						242
2283265	-3						217
2283265	-3						247
2283265	-3						194
2283265	-3						223
2283265	-3						193
2283265	-3						186
2283265	-3						174
2283265	-3						167
2283265	-2						136
2283265	-1						101
2283265	0	0.401544	71	1.8	13	179	99.6
2283265	5						39.1
2283265	14						0
2283265	14						0
2283265	14						0
2283265	14						0
2283265	14						0
2283265	14						0
2283265	14						31
2283265	14						0
2283265	14						0
2283265	20						55.8
2283265	25		84	1	8.8	16
2283265	27						30.8
2283265	27						0
2283265	27						34.1
2283265	27						30.2
2283265	27						0
2283265	27						31.9
2283265	27						0
2283265	27						0
2283265	27						34.9
2283265	39						47.3
2283265	54						32.8
2283265	68						0
2283265	69		55	1.25	7.6	49
2283265	84						0
2283265	84						0
2283265	84						0
2283265	84						30.3
2283265	84						32.3
2283265	84						35.8
2283265	84						30.9
2283265	84						32.7
2283265	96		70	13.05	9.3	13
2283265	109						0
2283265	139						0
2283265	151	0.433243	72	14	8.6	17
2283265	166						0
2283265	194						37.9
2283265	208		69	9.8	9.6	63
2283265	264	0.434483	64	8	7.9	70
2283265	318		70	18	7.7	80
2283265	373	0.471963	55	5.6	8.3	65
