# Supplementary material for: Leukemia stemness and co-occurring mutations drive resistance to IDH inhibitors in acute myeloid leukemia
Source: Nat Commun. 2021 May 10;12:2607. doi: 10.1038/s41467-021-22874-x (PMC8110775; doi:10.1038/s41467-021-22874-x)
Supplement: Supplementary file 6 — Source Data [file 41467_2021_22874_MOESM6_ESM.zip › source data files/Supplementary Figures/FigS7_top.txt]

Type	VAF	IDH_Clearance
IDH2_R88Q	0.305322	IDH-Cleared
IDH2_R88Q	0.230548	IDH-Cleared
IDH1_R132C	0.061657	IDH-Cleared
IDH2_R88Q	0.369792	IDH-Cleared
IDH2_R120K	0.452532	IDH-Cleared
IDH2_R88Q	0.30122	IDH-Cleared
IDH2_R88Q	0.19244	IDH-Cleared
IDH1_R132C	0.184676	IDH-Cleared
IDH1_R132C	0.4533585	IDH-Cleared
IDH1_R132C	0.408367	IDH-Cleared
IDH2_R120K	0.45	IDH-Stable
IDH2_R120K	0.421829	IDH-Stable
IDH2_R88Q	0.096939	IDH-Stable
IDH2_R120W	0.28169	IDH-Stable
IDH1_R132H	0.318267	IDH-Stable
IDH2_R88Q	0.419729	IDH-Stable
IDH2_R88Q	0.275	IDH-Stable
IDH2_R88Q	0.415403	IDH-Stable
IDH2_R88Q	0.479833	IDH-Stable
IDH2_R88Q	0.287335	IDH-Stable
IDH1_R132L	0.390496	IDH-Stable
IDH1_R132C	0.237	IDH-Stable
IDH2_R88Q	0.21	IDH-Stable
IDH1_R132C	0.129	IDH-Stable
IDH1_R132C	0.419355	IDH-Stable
IDH2_R88Q	0.401544	IDH-Stable
IDH1_R132C	0.446115	IDH-Stable
IDH2_R88Q	0.412884	IDH-Stable
IDH2_R88Q	0.0701685	IDH-Stable
IDH1_R132L	0.361111	IDH-Stable
IDH2_R120K	0.32	IDH-Stable
IDH2_R120K	0.017354	IDH-Stable
IDH2_R88Q	0.348135	IDH-Stable
IDH2_R120K	0.138298	IDH-Stable
IDH1_R132C	0.135011	IDH-Stable
IDH2_R88Q	0.367857	IDH-Stable
IDH1_R132C	0.5126125	IDH-Stable
IDH2_R120K	0.322	IDH-Stable
IDH2_R120K	0.050725	IDH-Stable
IDH1_R132C	0.096026	IDH-Stable
IDH1_R132C	0.26087	IDH-Stable
IDH2_R88Q	0.473214	IDH-Stable
IDH2_R88Q	0.222222	IDH-Stable
IDH1_R132C	0.48951	IDH-Stable
IDH1_R132H	0.459406	IDH-Stable
IDH1_R132C	0.241379	IDH-Stable
