# Supplementary material for: Leukemia stemness and co-occurring mutations drive resistance to IDH inhibitors in acute myeloid leukemia
Source: Nat Commun. 2021 May 10;12:2607. doi: 10.1038/s41467-021-22874-x (PMC8110775; doi:10.1038/s41467-021-22874-x)
Supplement: Supplementary file 6 — Source Data [file 41467_2021_22874_MOESM6_ESM.zip › source data files/Supplementary Figures/FigS13G.txt]

UPN	Parameter1	Parameter2	Parameter3	Parameter4	Parameter5	Parameter6	Parameter7	Parameter8	Parameter9	Parameter10	Parameter11	Parameter12	Parameter13	Parameter14	Parameter15	Parameter16	Parameter17
2210551	Days	CEBPA	IDH2	JAK2	NRAS	PTPN11_1	PTPN11_2	SRSF2	TP53	WT1	BM Blast	ANC	HGB	PLT	2HG
2210551	-3														560
2210551	-3														601
2210551	-3														580
2210551	-3														551
2210551	-3														567
2210551	-3														673
2210551	-3														563
2210551	-3														507
2210551	-3														491
2210551	-2														459
2210551	-1														305
2210551	0	0.526316	0.479833	0	0	0	0	0.487342	0.43609	0.533911	47	0.4	9.2	8	342
2210551	7														105
2210551	14											1.2	8.2	4
2210551	14														86.6
2210551	14														103
2210551	14														93.8
2210551	14														90.9
2210551	21														77.7
2210551	27	0.387097	0.477143	0.102731	0.062699	0.063373	0.097669	0.504918	0.434272	0.664731	39	0.9	9.7	9
2210551	27														75.5
2210551	27														65.9
2210551	27														89.3
2210551	27														82.9
2210551	27														90.1
2210551	27														91.3
2210551	27														84.7
2210551	27														81.2
2210551	59														64
