# Supplementary material for: Leukemia stemness and co-occurring mutations drive resistance to IDH inhibitors in acute myeloid leukemia
Source: Nat Commun. 2021 May 10;12:2607. doi: 10.1038/s41467-021-22874-x (PMC8110775; doi:10.1038/s41467-021-22874-x)
Supplement: Supplementary file 6 — Source Data [file 41467_2021_22874_MOESM6_ESM.zip › source data files/Supplementary Figures/FigS14.txt]

UPN	DNA_Seq_BL	DNA_Seq_RES	DNA_Seq_REL	DNA_Seq_NRES	Methylation_BL	Methylation_RES	Methylation_NRES	RNA_Seq_BL	RNA_Seq_REL	Best_Response	Drugs	IDH_Isoform
UPN1794247	1	1	0	0	1	1	0	1	0	CR	AG221	IDH2
UPN1825001	1	1	1	0	1	1	0	1	1	MLFS	AG221	IDH2
UPN1850651	1	0	0	0	1	0	0	0	0	MLFS	AG221	IDH2
UPN1873085	1	0	0	0	1	0	0	0	0	SD	AG221	IDH2
UPN1956615	1	0	0	0	1	0	0	0	0	Not_Assessed	AG221	IDH2
UPN2010157	1	0	0	1	1	0	1	1	0	SD	AG221	IDH2
UPN2150901	1	0	0	1	1	0	1	1	0	SD	AG120	IDH1
UPN2151503	1	0	0	1	1	0	1	1	0	SD	AG221	IDH2
UPN2152641	1	0	0	1	1	0	1	1	0	SD	AG221	IDH2
UPN2163337	1	1	0	0	1	1	0	1	0	HI	AG221	IDH2
UPN2192247	0	1	0	0	0	0	0	0	0	CR	AG120	IDH1
UPN2210551	1	0	0	1	1	0	1	1	0	SD	AG221	IDH2
UPN2219711	1	0	0	1	1	0	1	1	0	SD	AG221	IDH2
UPN2222935	1	1	1	0	1	0	0	0	0	CR	AG221	IDH2
UPN2246061	1	1	1	0	1	1	0	0	0	CR	AG221	IDH2
UPN2246709	1	0	0	0	1	0	0	0	0	SD	AG221	IDH2
UPN2247707	1	1	1	0	1	1	0	1	0	CRp	AG120	IDH1
UPN2248361	1	0	0	1	0	0	0	0	0	SD	AG120	IDH1
UPN2260553	1	0	0	0	1	0	0	1	0	SD	AG221	IDH2
UPN2260671	1	1	1	0	0	1	0	0	1	CR	AG221	IDH2
UPN2263055	1	0	0	1	1	0	0	1	0	SD	AG120	IDH1
UPN2264727	1	0	0	1	0	0	1	0	0	SD	AG120	IDH1
UPN2280935	1	0	0	0	1	0	0	1	0	SD	AG221	IDH2
UPN2281469	1	1	1	0	1	1	0	0	0	CRp	AG120	IDH1
UPN2283265	1	0	0	1	1	0	1	1	0	SD	AG221	IDH2
UPN2292873	1	1	1	0	1	1	0	0	1	CRp	AG120	IDH1
UPN2292915	1	0	0	1	1	0	1	1	0	SD	AG221	IDH2
UPN2295595	1	1	1	0	1	1	0	1	0	CR	AG221	IDH2
UPN2296723	1	1	0	0	1	0	0	1	1	CR	AG221	IDH2
UPN2297625	1	1	1	0	1	1	0	1	1	MLFS	AG221	IDH2
UPN2297941	1	1	1	0	0	1	0	1	0	CRp	AG120	IDH1
UPN2307799	1	1	1	0	0	1	0	0	0	CR	AG221	IDH2
UPN2337831	1	0	0	0	1	0	0	0	0	MLFS	AG221	IDH2
UPN2361361	1	0	0	1	1	0	1	1	0	SD	AG221	IDH2
UPN2361405	1	1	0	0	1	1	0	1	0	PR	AG221	IDH2
UPN2366711	1	0	0	1	1	0	1	1	0	SD	AG221	IDH2
UPN2370233	1	0	0	1	1	0	1	1	0	SD	AG120	IDH1
UPN2370759	1	1	1	0	1	0	0	0	0	MLFS	AG221	IDH2
UPN2382431	1	0	0	1	1	0	1	1	0	SD	AG221	IDH2
UPN2383235	1	0	0	1	1	0	0	0	0	SD	AG221	IDH2
UPN2394529	1	0	1	0	1	0	0	0	0	MLFS	AG120	IDH1_and_IDH2
UPN2410163	1	1	1	0	1	1	0	1	1	MLFS	AG120	IDH1
UPN2412147	1	1	1	0	0	1	0	0	0	CR	AG221	IDH2
UPN2419959	1	1	0	0	1	1	0	1	0	PR	AG221	IDH2
UPN2426545	1	0	0	1	0	0	0	0	0	SD	AG120	IDH1
UPN2430935	1	0	1	0	1	0	0	1	1	CR	AG120	IDH1
UPN2450523	1	0	0	1	1	0	0	1	0	SD	AG120	IDH1
UPN2463247	1	1	1	0	1	1	0	1	1	CRp	AG120	IDH1
UPN2480485	1	0	0	1	1	0	1	1	0	SD	AG221	IDH2
UPN2498789	1	0	0	1	1	0	1	1	0	SD	AG221	IDH2
UPN2502699	1	1	0	0	1	0	0	1	0	CR	AG120	IDH1
UPN2512641	1	0	0	0	1	0	0	1	0	PD	AG120	IDH1
UPN2583919	1	0	0	0	1	0	0	1	0	PR	AG221	IDH2
UPN2616045	1	0	0	0	1	0	0	1	0	SD	AG221	IDH2
UPN2620771	1	1	1	0	1	1	0	1	0	CR	AG120	IDH1
UPN4128869	1	1	0	0	1	0	0	1	0	CRp	AG120	IDH1
UPN4235533	1	0	0	1	1	0	1	1	0	SD	AG120	IDH1
UPN4259035	1	0	0	1	1	0	1	1	0	SD	AG120	IDH1
UPN757509	1	0	0	0	1	0	0	1	0	SD	AG221	IDH2
UPN974025	1	1	0	0	0	1	0	0	1	CRp	AG221	IDH2
