# Supplementary material for: Leukemia stemness and co-occurring mutations drive resistance to IDH inhibitors in acute myeloid leukemia
Source: Nat Commun. 2021 May 10;12:2607. doi: 10.1038/s41467-021-22874-x (PMC8110775; doi:10.1038/s41467-021-22874-x)
Supplement: Supplementary file 6 — Source Data [file 41467_2021_22874_MOESM6_ESM.zip › source data files/Supplementary Figures/FigS13F.txt]

UPN	Parameter1	Parameter2	Parameter3	Parameter4	Parameter5	Parameter6	Parameter7	Parameter8	Parameter9	Parameter10	Parameter11	Parameter12	Parameter13	Parameter14	Parameter15	Parameter16	Parameter17
2219711	Days	ASXL1	DNMT3A	IDH2	RUNX1	SF3B1	TET2_1	TET2_2	BM Blast	ANC	HGB	PLT	2HG
2219711	0	0.38586957	0.41666667	0.287335	0.558304	0.308609	0.5	0.31284916	18	0	8.5	29
2219711	1												217
2219711	8												63
2219711	12								21	1	8.8	46
2219711	15												60.2
2219711	15												70.9
2219711	15												65.6
2219711	15												56.9
2219711	15												59.4
2219711	15												54.8
2219711	15												67.6
2219711	26								21	3	9.5	45
2219711	81								33	24	9.7	16
2219711	115	0.48924731	0.52136752	0.447482	0.887118	0.424888	0.56770833	0.32820513	38	2	9.5	15
2219711	142								45	8	8	23
2219711	145												34.8
