# Supplementary material for: Leukemia stemness and co-occurring mutations drive resistance to IDH inhibitors in acute myeloid leukemia
Source: Nat Commun. 2021 May 10;12:2607. doi: 10.1038/s41467-021-22874-x (PMC8110775; doi:10.1038/s41467-021-22874-x)
Supplement: Supplementary file 6 — Source Data [file 41467_2021_22874_MOESM6_ESM.zip › source data files/Supplementary Figures/FigS9.xlsx]

## Sheet: Sheet1
UPN	IDH_clearance	OS_d	OS_e	RFS_d	RFS_e	Best response
2222935	YES	323	1	232	1	CR
2246061	YES	973	1	627	1	CR
2260671	NO	263	1	172	1	CR
2295595	YES	300	1	253	1	CR
2307799	NO	317	1	283	1	CR
2412147	NO	712	1	391	1	CR
2430935		598	1	308	1	CR
2620771	NO	603	1	310	1	CR
974025	NO	96	1	84	1	CRp
2247707	NO	369	1	272	1	CRp
2281469	NO	215	1	181	1	CRp
2292873	NO	287	1	178	1	CRp
2297941	NO	316	1	164	1	CRp
2463247	NO	337	1	326	1	CRp
1825001	NO	218	1	114	1	MLFS
1850651		104	1	53	1	MLFS
2297625	NO	246	1	56	1	MLFS
2370759	YES	459	1	285	1	MLFS
2394529		451	1	196	1	MLFS
2410163	NO	279	1	189	1	MLFS
1794247	NO	551	1	551	0	CR
2192247		812	0	812	0	CR
2296723	YES	956	1	956	0	CR
2502699	YES	517	0	517	0	CR
4128869	YES	694	0	694	0	CRp
2337831		1214	0	1214	0	MLFS
2163337	NO	444	1			hematological improvement (HI) with platelet and neutrophil response
1956615		21	1			Not done
2512641		85	1			PD
2361405	NO	1074	0			PR
2419959	NO	717	1			PR
2583919		430	1			PR
757509		101	1			SD
1873085		149	1			SD
2010157	NO	842	0			SD
2150901	NO	126	1			SD
2151503	NO	172	1			SD
2152641	NO	80	1			SD
2210551	NO	67	1			SD
2219711	NO	168	1			SD
2246709		41	1			SD
2248361	NO	203	1			SD
2260553		198	1			SD
2263055	YES	80	1			SD
2264727	NO	78	1			SD
2280935		358	1			SD
2283265	NO	854	0			SD
2292915	NO	121	1			SD
2361361	NO	1202	0			SD
2366711	NO	230	1			SD
2370233	NO	365	1			SD
2382431	NO	227	1			SD
2383235	YES	248	1			SD
2426545	NO	254	1			SD
2450523	YES	225	1			SD
2480485	NO	73	1			SD
2498789	NO	320	1			SD
2616045		290	1			SD
4235533	NO	308	1			SD
4259035	NO	274	1			SD
