# Supplementary material for: Leukemia stemness and co-occurring mutations drive resistance to IDH inhibitors in acute myeloid leukemia
Source: Nat Commun. 2021 May 10;12:2607. doi: 10.1038/s41467-021-22874-x (PMC8110775; doi:10.1038/s41467-021-22874-x)
Supplement: Supplementary file 6 — Source Data [file 41467_2021_22874_MOESM6_ESM.zip › source data files/Supplementary Figures/FigS8.txt]

IDH_Clearance	Hugo_Symbol	Counts
IDH-Cleared	ASXL1	3
IDH-Stable	ASXL1	15
IDH-Cleared	BCOR	2
IDH-Stable	BCOR	4
IDH-Cleared	BCORL1	0
IDH-Stable	BCORL1	1
IDH-Cleared	CBL	1
IDH-Stable	CBL	1
IDH-Cleared	CEBPA	2
IDH-Stable	CEBPA	3
IDH-Cleared	DNMT3A	6
IDH-Stable	DNMT3A	13
IDH-Cleared	FLT3	0
IDH-Stable	FLT3	2
IDH-Cleared	GATA2	1
IDH-Stable	GATA2	0
IDH-Cleared	HIST1H2BL	0
IDH-Stable	HIST1H2BL	1
IDH-Cleared	IDH1	4
IDH-Stable	IDH1	14
IDH-Cleared	IDH2	6
IDH-Stable	IDH2	22
IDH-Cleared	JAK2	0
IDH-Stable	JAK2	1
IDH-Cleared	KRAS	0
IDH-Stable	KRAS	1
IDH-Cleared	MED12	0
IDH-Stable	MED12	1
IDH-Cleared	MGA	0
IDH-Stable	MGA	2
IDH-Cleared	MPL	0
IDH-Stable	MPL	1
IDH-Cleared	MYB	0
IDH-Stable	MYB	1
IDH-Cleared	NF1	0
IDH-Stable	NF1	2
IDH-Cleared	NPM1	0
IDH-Stable	NPM1	4
IDH-Cleared	NRAS	1
IDH-Stable	NRAS	4
IDH-Cleared	PHF6	1
IDH-Stable	PHF6	3
IDH-Cleared	PTPN11	0
IDH-Stable	PTPN11	1
IDH-Cleared	RAD21	0
IDH-Stable	RAD21	1
IDH-Cleared	RUNX1	3
IDH-Stable	RUNX1	11
IDH-Cleared	SETD2	0
IDH-Stable	SETD2	1
IDH-Cleared	SF3B1	0
IDH-Stable	SF3B1	1
IDH-Cleared	SMC1A	1
IDH-Stable	SMC1A	1
IDH-Cleared	SRSF2	6
IDH-Stable	SRSF2	14
IDH-Cleared	STAG2	2
IDH-Stable	STAG2	5
IDH-Cleared	TBXA2R	1
IDH-Stable	TBXA2R	0
IDH-Cleared	TET2	3
IDH-Stable	TET2	4
IDH-Cleared	TP53	1
IDH-Stable	TP53	2
IDH-Cleared	U2AF1	0
IDH-Stable	U2AF1	1
IDH-Cleared	WT1	0
IDH-Stable	WT1	5
IDH-Cleared	XPO1	0
IDH-Stable	XPO1	1
