# Supplementary material for: Leukemia stemness and co-occurring mutations drive resistance to IDH inhibitors in acute myeloid leukemia
Source: Nat Commun. 2021 May 10;12:2607. doi: 10.1038/s41467-021-22874-x (PMC8110775; doi:10.1038/s41467-021-22874-x)
Supplement: Supplementary file 6 — Source Data [file 41467_2021_22874_MOESM6_ESM.zip › source data files/Supplementary Figures/FigS10.txt]

UPN	Gene	BL	POST1	POST2	POST3	POST4	POST5	POST6	POST7
2010157	IDH2	0.28169	0.352201	NA	NA	NA	NA	NA	NA
2150901	IDH1	0.318267	0.430464	NA	NA	NA	NA	NA	NA
2151503	IDH2	0.419729	0.475822	NA	NA	NA	NA	NA	NA
2152641	IDH2	0.2475	0.420959	NA	NA	NA	NA	NA	NA
2210551	IDH2	0.479833	0.477143	NA	NA	NA	NA	NA	NA
2219711	IDH2	0.287335	0.447482	NA	NA	NA	NA	NA	NA
2248361	IDH1	0.237	0.347826	NA	NA	NA	NA	NA	NA
2263055	IDH1	0.061657	0	NA	NA	NA	NA	NA	NA
2264727	IDH1	0.129	0.232456	NA	NA	NA	NA	NA	NA
2283265	IDH2	0.401544	0.433243	0.434483	0.471963	NA	NA	NA	NA
2292915	IDH2	0.412884	0.443425	NA	NA	NA	NA	NA	NA
2361361	IDH2	0.017354	0.20075	NA	NA	NA	NA	NA	NA
2366711	IDH2	0.138298	0.385301	NA	NA	NA	NA	NA	NA
2370233	IDH1	0.135011	0.384146	NA	NA	NA	NA	NA	NA
2382431	IDH2	0.367857	0.388655	0.351988	NA	NA	NA	NA	NA
2383235	IDH1	0	0.133333	0.137931	0	NA	NA	NA	NA
2383235	IDH2	0.19244	0.164384	0.065693	0.017804	NA	NA	NA	NA
2426545	IDH1	0.096026	0.035714	NA	NA	NA	NA	NA	NA
2450523	IDH1	0.184676	0.01573	NA	NA	NA	NA	NA	NA
2480485	IDH2	0.473214	0.509506	NA	NA	NA	NA	NA	NA
2498789	IDH2	0.222222	0.292857	0.390244	0.460317	0.426	NA	NA	NA
4235533	IDH1	0.459406	0.465776	0.492091	0.444653	0.429354	0.486047	0.444301	0.496158
4259035	IDH1	0.241379	0.434453	NA	NA	NA	NA	NA	NA
