# Supplementary material for: Leukemia stemness and co-occurring mutations drive resistance to IDH inhibitors in acute myeloid leukemia
Source: Nat Commun. 2021 May 10;12:2607. doi: 10.1038/s41467-021-22874-x (PMC8110775; doi:10.1038/s41467-021-22874-x)
Supplement: Supplementary file 6 — Source Data [file 41467_2021_22874_MOESM6_ESM.zip › source data files/Supplementary Figures/FigS13B.txt]

UPN	Parameter1	Parameter2	Parameter3	Parameter4	Parameter5	Parameter6	Parameter7	Parameter8	Parameter9	Parameter10	Parameter11	Parameter12	Parameter13	Parameter14	Parameter15	Parameter16	Parameter17
2382431	Days	IDH2	NRAS	SMC1A	BM Blast	ANC	HGB	PLT	2HG
2382431	0	0.367857	0	0.776515	65	2	8.9	98
2382431	28				52	0	10.1	67
2382431	28								915
2382431	28								761
2382431	28								735
2382431	28								821
2382431	28								807
2382431	28								762
2382431	28								719
2382431	28								764
2382431	28								684
2382431	56	0.388655	0.005568	0.713693	16	3	9.6	67
2382431	83				67	0	9.2	64
2382431	83								139
2382431	83								137
2382431	83								138
2382431	83								104
2382431	83								103
2382431	83								108
2382431	83								111
2382431	83								134
2382431	110				21	1	9.5	66
2382431	141	0.351988	0.277778	0.729537	84	2	11.5	90
2382431	141								88.2
