# Supplementary material for: Leukemia stemness and co-occurring mutations drive resistance to IDH inhibitors in acute myeloid leukemia
Source: Nat Commun. 2021 May 10;12:2607. doi: 10.1038/s41467-021-22874-x (PMC8110775; doi:10.1038/s41467-021-22874-x)
Supplement: Supplementary file 6 — Source Data [file 41467_2021_22874_MOESM6_ESM.zip › source data files/Supplementary Figures/FigS13C.txt]

UPN	Parameter1	Parameter2	Parameter3	Parameter4	Parameter5	Parameter6	Parameter7	Parameter8	Parameter9	Parameter10	Parameter11	Parameter12	Parameter13	Parameter14	Parameter15	Parameter16	Parameter17
2292915	Days	ASXL1	IDH2	U2AF1	BM Blast	ANC	HGB	PLT	2HG
2292915	0	0.33090909	0.412884	0.459119	38	4	8.6	16
2292915	8								119
2292915	15								89.6
2292915	15								78.4
2292915	15								73.2
2292915	15								72.7
2292915	15								72.2
2292915	15								71.2
2292915	15								76.3
2292915	15								88.7
2292915	15								77
2292915	22								77.4
2292915	26				52	2	9.2	13
2292915	29								61.8
2292915	29								52.5
2292915	29								50.6
2292915	29								39.5
2292915	29								50.3
2292915	29								47.7
2292915	29								36.4
2292915	29								52.4
2292915	29								55.5
2292915	40				23	6	8.4	5
2292915	69	0.33098592	0.443425	0.458333	38	9	9.1	15
2292915	95				23	1	8.7	9
