# Supplementary material for: Leukemia stemness and co-occurring mutations drive resistance to IDH inhibitors in acute myeloid leukemia
Source: Nat Commun. 2021 May 10;12:2607. doi: 10.1038/s41467-021-22874-x (PMC8110775; doi:10.1038/s41467-021-22874-x)
Supplement: Supplementary file 6 — Source Data [file 41467_2021_22874_MOESM6_ESM.zip › source data files/Supplementary Figures/FigS11.txt]

Gene	REL	REL	REL	REL	BL	BL	BL	BL	BL	BL	REL	BL	REL	BL	REL	BL	REL	BL	BL	BL	REL	BL	BL	BL	BL	BL	BL	BL	BL	BL	BL	BL	BL	BL	BL	BL	BL	BL	BL	BL	BL	BL	BL	BL	BL	BL	BL	BL	BL
A1BG|1	321.811715566191	367.521202233327	621.624292921072	163.154948387271	925.768598353598	281.873053377765	803.823088757459	773.805746138687	313.565004104952	550.577785192937	559.331950889748	544.455283960752	195.258733434733	252.18160256579	637.186368682313	247.414452063066	733.232797192765	579.093300494124	40.7512574253161	260.106271717651	517.301839707457	265.949467924821	421.182708798635	131.196485431372	194.448316245221	69.3463691973012	132.622985948502	289.61573627395	140.696355049236	327.681576692969	428.437947944644	1047.52996025025	383.860420697521	435.212091767061	481.997177991879	435.528054482213	286.77062930058	357.397718532593	445.03295014864	491.641725822943	353.055305407618	385.960720163807	311.677751490203	427.625909006774	514.274643483202	773.60550889948	354.10958858802	389.441213503393	664.327281063892
A1CF|29974	0	0	0	0	0	0	0	0	0	0	0	0	0	0	0	0	0	0	0	0	0	0	0.618476811745426	0	0	0.753764882579361	0	0	0	1.98594894965436	0	0	0	0	0	6.85870951940492	1.40573837892441	0	0	0	0	2.68650153246269	0	0	0	0	0	0	0
A2BP1|54715	0	0	0	0	0	0	19.5846727133703	0	0	0	0	0	0	0	0	0	0	0	0	9.12653584974214	0	0	0	0	0	0	0	0	0	0	0	0	0	0	0	0	0	0	0	0	0	0	0	11.0712209451592	0	0	0	0	0
A2LD1|87769	2.05959497962362	29.2346410867419	5.52554927040952	4.33922735072529	24.2588088803705	17.8400666694788	22.9907027504782	6.76494599852249	18.5130629729861	12.6086515693039	34.8710692574656	53.8472258862282	17.313582275001	21.2115366644122	10.9623461278678	7.98111135687311	82.7073871020039	13.8225787806386	0.970268033936097	34.9850540906782	16.4396771093472	13.9973404170958	23.5021188463262	2.99877680985994	27.2227642743309	4.52258929547617	0	0.626873888038854	7.1692410216171	23.1694044126342	9.91754509131121	9.76510979894303	20.5823281875347	29.6995128239989	10.4554702384356	40.0091388631954	19.6803373049418	24.2303537988198	11.2666569657883	13.9472830020693	7.78798467810921	34.0290194111941	8.94157483783368	15.9148801086663	0	5.45840962020159	13.3397447755761	12.2395809958209	20.9472566101227
A2ML1|144568	58.1835581743674	34.4551127093744	4.60462439200794	21.6961367536265	71.4651396746049	21.4080800033746	74.0811533070963	37.4673932225861	111.078377837917	46.2317224207809	8.36905662179174	2.9915125492349	14.4279852291675	14.9266369119938	66.4592234001982	25.2735192967648	42.9442202260405	40.7402321955665	5.82160820361658	27.3796075492264	16.4396771093472	0	0.618476811745426	9.74602463204481	214.865389450969	25.6280060076983	0	16.9255949770491	8.96155127702137	17.2115575636711	1.98350901826224	19.5302195978861	17.4949789594045	25.1303570049221	5.22773511921778	9.14494602587323	16.8688605470929	24.987552355033	33.799970897365	21.7926296907333	10.3839795708123	18.8055107272388	11.4963105057862	13.839026181449	57.5102827121	20.3449813116605	121.270407050692	31.1552970802714	22.4434892251315
A2M|2	448.99170555795	4113.73163863439	146.427055665852	25.1675186342067	849.058310812967	4201.33570066226	739.108518052409	661.923946932354	1294.75734167322	1543.2989520828	1001.49710907441	3395.36674338161	3875.35683255438	2433.82742912404	894.801502687205	1253.03448302908	5609.78758286092	1238.21205708668	1322.4753302549	1114.95846297683	6819.1780649572	1667.43317718654	1952.53129468031	634.241295285378	892.517771565564	4512.03658712005	719.550242912085	1290.733335472	7401.34519969195	5548.74136533428	1828.79531483779	70.1312431015	1294.62844299593	412.366312671677	1169.96711968094	2809.78466644955	1629.25078117339	7904.39572830876	9120.35881380567	1009.43460727477	994.266043905276	4940.47631819889	1320.79834033143	250.486373884227	1641.25499124532	1350.7082714717	5098.20791241109	783.333183732538	942.626547455522
A4GALT|53947	389.263451148865	486.547955229347	9.20924878401587	152.74080274553	2.62257393301302	1073.97201350262	0	0.520380461424807	82.1517169426258	186.608043225698	210.621258315092	1.49575627461745	328.958063225018	619.062625613217	89.7542089219172	1906.15542906653	31.8105335007707	718.046592446859	2.91080410180829	6.08435723316143	129.325459926864	3502.83443937823	22.2651652228353	0.749694202464986	330.562137616876	36.1807143638093	1138.58244319618	126.628525383848	49.2885320236175	466.698003168774	2310.78800627551	26.632117633481	11.3202805031441	34.2686686430757	308.436372033849	0	223.512402248981	9.08638267455744	2999.74741714115	12.2038726268106	20.7679591416246	0	2400.17416004136	85.1100110159113	642.566812610195	26.299609988244	1346.10151826268	10.0142026329444	5.98493046003506
A4GNT|51146	0	4.17637729810598	0.920924878401588	34.7138188058023	0	0	0	2.60190230712403	0	30.2607637663293	11.158742162389	0	18.2754479569454	0	5.48117306393388	5.32074090458207	0	2.91001658539761	3.88107213574439	1.52108930829036	0	0	0	0	10.6946573934872	15.0752976515872	0	2.50749555215542	0	0	11.9010541095735	4.43868627224683	4.11646563750693	2.28457790953838	13.5921113099662	0	21.0860756838662	0	0	0	0	0	0	24.9102471266082	9.95370277709424	1.98487622552785	0	7.78882427006785	0
AAA1|404744	0	0	0	0	0	0	0	0	0	0	0	0	0	0	0	0	0	0	0	0	0	0	0	0	0	0	0	0	0	0	0	0	0	0	0	0	0	0	0	0	0	0	0	0	0	0	0	0	0
AAAS|8086	10306.2132780366	9394.76073208941	10098.8622165518	4899.855524439	10081.8298419853	9285.75470146372	10354.3313128079	11916.1921861666	6947.02688061304	9316.112356173	8476.45951510473	12118.6173369506	7062.0178368365	8110.663130496	7810.67161610577	13408.2670795468	7416.62588570469	10847.0868220696	6681.26568168396	5460.71061676238	6541.89551104621	12396.3946068905	10023.6536879581	3698.99119496224	6441.10047562294	6504.99093665988	5259.77118740442	8553.06732840212	5426.21929823644	6274.27471494134	9026.94954211146	11727.8968685306	8899.79870828999	7783.55693779725	9189.31279256102	7820.07197037485	7096.16733681043	6829.17377848613	10518.8326096841	8498.25387419836	6610.70099426837	8481.28533798472	11868.0245454732	10436.7015947398	9943.74907431714	7021.99586686115	11581.3238733411	8547.67829180875	9100.08676448331
AACSL|729522	0	0	0	0	0	0	0	0	0	0	0	0	0	0	0.685146632991735	0	0	0	0	0	0	0	0	0	5.83344948735663	0	0	0	0	0	0	0	0	0	0	0	0	0	0	0	0	0	0	0	0	0	0	0	0
AACS|65985	1080.7724655575	1759.29893682715	1481.76812934815	1166.38431187496	1053.61907758798	1209.55652019066	1659.58813558081	1665.21747655938	1606.00821290654	1490.34261549172	1980.67673382404	1293.82917754409	1121.53538514728	971.802624217702	1155.84236985706	1219.77985237544	1293.09818680633	1683.44459465252	437.59088330518	997.834586238474	1398.46853276846	1182.7752652446	1598.14408155018	1512.88290057434	465.703717407304	640.700150192457	777.3964389109	1278.82273159926	818.189631592051	1129.34296937011	1342.83560536354	1482.52121493044	1522.06316946819	2397.66451606053	1845.39049708388	1315.72910947251	1788.09921799185	1390.21654920729	1697.04020547187	2801.66047304067	1214.92560978504	1242.95470901941	698.720205185003	1059.37745418992	1105.96697523269	617.792725195543	913.16616509171	1409.77719288228	1056.34022619619
AADACL2|344752	0	0	0	0	0	0	0	0	0	0	0	0	0	0	0	0	0	0	0	0	0	0	0	0	0.972241581226105	0	0	0	0.896155127702137	0	0	1.77547450889873	4.11646563750693	0	0	0	0	0	0	0	0	0	0	2.07585392721735	0	0	0	0	0
AADACL3|126767	0	0	0	0	0	0	0	0	0	0	0	0	0	0	0	0	0	0	0	0	0	0	0	0	0	0	0	0	0	0	0	0	0	0	0	0	0	0	5.63332848289417	0	0	0	0	0	0	0	0	0	0
AADACL4|343066	0	0	0	0	0	0	0	0	0	0	0	0	0	0	0	0	0	0	0	0	0	0	0	0	0	0.753764882579361	0	0	0	0	0	0	0	0	0	0	0	0	0	0	0	0	0	0	0	0	0	0	0
AADAC|13	0	0	0	0	0.655643483253256	0	0	0	0	0	0	0	0	0	2.74058653196694	1.33018522614552	7.95263337519268	0	0	0	0	0	0	0	0	0.753764882579361	0	0	0	0.661982983218119	0	0	1.02911640937673	0	0	0	0	0	0	0	0	0	0	1.3839026181449	0	5.45840962020159	0	0	0
AADAT|51166	0.514898744905906	90.8362062338051	4.60462439200794	39.9208916266727	78.0215745071375	8.92003333473941	36.6148228989097	846.138630276736	152.732769527135	494.259141516713	235.728428180467	713.475742992523	11.542388183334	32.9957237001968	92.4947954538842	25.2735192967648	9.54316005023122	24.7351409758797	52.3944738325492	71.4911974896468	119.461653661256	211.709773808574	13.6064898583994	4758.30910304526	55.417770129888	6.78388394321425	443.017208381166	2173.99864371875	1314.65957233904	138.354443492587	240.004591209731	53.264235266962	6.1746984562604	5.71144477384594	576.0964101378	9.14494602587323	141.979576271366	26.5019494674592	16.8999854486825	239.718926598066	569.820878948324	0	113.685737223885	1221.29406051287	117.232499374665	42.1786197924668	344.407956023965	0	22.4434892251315
AAGAB|79719	3586.26975826964	2458.8421342599	3909.32610881474	3270.04173150658	3253.95860738591	3785.66214726341	2143.24440085013	3486.02871108478	2252.80835052525	2069.50001090841	2580.45912505245	5024.24532644001	2756.70704445293	3071.74475399451	2271.94623500059	3896.11252738022	4450.29363675782	3508.75249784316	2629.42637196682	4227.1071877389	2779.40140995363	3413.60139421925	3540.77974724256	3652.51015440941	2828.25075978674	2423.35409749265	3675.34977016859	1880.62166411656	2520.88437422611	3638.25847576678	3504.86043526938	3230.47586894125	2584.11130394498	2935.68261375681	3597.72730904568	3093.27799325162	3362.52620238719	3301.3857050892	2877.2225226382	2661.31593783235	3581.17495448389	3463.79597585523	3201.08379194446	3468.05996107112	3145.37007756178	2412.6170521291	3338.57430610555	3239.03820716679	2766.53410515121
AAK1|22848	6555.17592139709	10732.2455618079	5328.47134643159	10350.7929224201	5704.75394778658	15515.5059824457	6792.47540150238	3484.98795016193	6729.49839068045	5559.57476529173	5025.61850138594	2459.02331547109	15023.3800862911	14425.4161567384	9486.54028040355	11341.1592381167	18268.7893894926	6251.44312958041	7300.29668733519	9888.60159319561	13523.278390149	5616.4328423597	15129.7982457284	11394.6021832653	3397.01208480401	22471.9924443385	19323.4512292626	12551.895860202	9820.06788936002	11432.4461201769	6099.29023115639	7045.97058856462	9985.51652018244	9835.10790056271	6238.7790912745	27352.5335633868	6761.60160262642	14373.1429940374	8903.47566721424	6884.72757189646	7068.89409283046	16785.2615748269	7235.01141164142	6015.82468107588	6786.2133600278	9217.26897229495	7204.6748828816	6653.88130500082	5830.81850068916
AAMP|14	5154.65133525303	4842.50947715389	6301.88894290206	1444.96270779152	6764.9294602071	5376.99609418091	5193.34429908023	4554.36979838991	6449.48831321403	5257.80770439972	5545.89485470733	13898.5673037453	4221.6284780544	5018.49245230613	5494.19084996072	5355.32572046186	6882.20892289175	6449.32425738744	5248.17979556035	5912.47414132462	5393.31007033982	6737.96974327951	6907.76751038466	2260.32802043193	5520.38769820182	2124.10943910864	2878.20097164834	2961.97912098358	4332.91004243983	4184.39443692173	5722.42351768657	6067.68413416142	6886.8470115491	8039.42966366555	4900.47890075475	4543.89505660576	4721.8752148071	4691.60225429649	5002.39569281003	5008.81800811814	5633.30891716566	5419.56909148807	5229.54391229873	6876.612109562	3961.57370528351	5327.40778931675	5594.20387724842	7062.23823458866	4573.98310408179
AANAT|15	8.7532786634004	14.6173205433709	0.920924878401588	0.867845470145058	11.1459392153054	1.78400666694788	15.3271351669854	5.20380461424807	37.0261259459722	25.2173031386078	65.5576102040353	0	62.5212693263923	10.9985745667323	32.8870383836033	17.2924079398917	47.7158002511561	43.6502487809641	12.6134844411693	53.2381257901625	21.9195694791295	13.9973404170958	31.5423173990167	5.99755361971989	5.83344948735663	27.8893006554364	62.0788444865328	5.64186499234969	25.0923435756598	21.1834554629798	39.6701803652448	23.9689058701329	32.9317251000555	55.9721587836902	34.5030517868374	19.4330103049806	18.2745989260173	66.6334729467546	12.6749890865119	17.4341037525866	71.3898595493344	66.2670378007464	28.1020923474773	4.84365916350715	8.84773580186154	47.1408103562864	21.8286732691245	18.9157160844505	14.9623261500876
AARS2|57505	3858.65119432486	3736.81358748033	3947.0840288292	1058.77147357697	3578.50213159627	3369.98859386455	6393.96988716076	2712.22296494609	4094.85811633736	4667.7228109563	4127.33975731363	3507.54846397792	3244.37294519879	3413.48617803227	4025.23646882644	3799.0090058716	4458.24627013302	4090.02831077634	3433.77857209985	2748.60838008068	3718.65496213433	3959.49767048598	3349.67041241323	631.242518475518	2579.35691499286	1707.27745904225	1646.50026172236	3338.73032769494	3451.09339678093	2706.84841837889	3229.15268173093	3290.8420022438	2500.75287478546	2672.9561541599	4190.55247156497	4339.27688927685	3223.35810287367	3317.28687476968	4085.571482219	3768.3815261216	2788.0985147631	3773.63915259926	3995.60658467768	4512.21448646144	3848.76507380977	3326.65255398468	4252.95317526776	4994.86173547637	3412.90659483499
AARSD1|80755	2177.50679220708	2321.0216834224	2798.69070546242	1146.42386606162	2954.98517902243	1616.31004025478	2386.77554850334	3048.90912348794	1987.84013672438	2309.90496749647	2062.97245727166	5453.52737725522	1446.64598564452	2024.52333274779	2318.53620604403	2282.59784806571	1798.88566946858	2493.1567095394	1872.61730549667	1338.55859129551	1778.77306323136	2101.35073011651	2422.57367160683	1201.75980655137	2265.32288425682	1191.70227935797	881.801768274614	2342.00084571316	1329.89420950997	1431.86919270079	1999.37709040834	2000.07203427442	1947.08824654078	1681.44934142025	1942.62637030133	2831.503913261	1602.54175197383	1692.33877313632	2347.68964524615	2439.03111498687	1617.30481815401	1605.63241590187	2518.96936860115	3102.70966988086	2302.62324243447	2391.77585176106	2262.90579556591	2940.83750654133	2057.31984563705
AARS|16	21117.027326081	19050.5450453104	18267.4658879739	11375.7184226614	17907.5904580962	27307.7900509712	24737.1446520052	17597.7060640027	17494.8445094719	15540.5833475527	13057.1231727654	33222.2426155282	11493.3330335548	15997.4267073121	16816.2389601491	22994.9120043776	25106.4635654833	16362.2957555444	13409.1042289969	9398.81083592612	14955.7222556101	25534.6482558871	15977.1114778196	24129.657600538	55587.9124066025	12232.8502793804	13938.1114700559	30940.6144919337	25344.1631665441	18359.4360565713	24460.63321321	18230.5722573722	16591.4147519717	11194.431756738	21586.3638542741	9826.24450480078	11600.1531028842	14601.0597594576	16604.2357033306	17683.4114362486	12276.4598475928	11993.4383414243	31856.2764115335	18470.94824438	16567.3852889857	13835.5797300419	26793.4837337799	16160.6976712094	13092.0353813267
AASDHPPT|60496	907.766487269113	973.095910458694	816.860367142208	1074.39269203958	1277.8491488606	1311.24490020669	670.136409800975	1873.3696611293	1126.98270848053	1150.7495998918	1361.36654381146	1108.35539949153	1122.49725082923	1102.21429408038	1185.98882170869	1092.08207066547	1134.04551930248	1097.0762526949	957.654549494928	1025.2141937877	1082.826732269	1298.25332368564	695.786413213604	2200.35248423473	1236.69129131961	929.392100220352	759.054962130788	834.369144979715	1272.54028133703	1344.487438916	1198.03944703039	1194.89434448885	1035.29110783299	1197.11882459811	936.810133363826	845.907507393274	1901.96402668473	1472.75119183452	854.857597279191	1262.22911168727	1135.74776555759	1233.9997039112	1304.19255848974	1334.08212389168	1239.78897923585	1057.93902820634	1047.77631691798	913.517817960815	872.30361455011
AASDH|132949	2575.00862327444	1577.62652435954	2182.59196181176	3769.05287683999	2781.89529944357	2210.38426034843	2353.56675564154	4623.58039975941	1678.90339836268	2519.20858354692	1814.69044415851	2128.46117878063	2230.56651642929	2121.15366644122	2403.494388535	1765.1557950951	1367.85294053314	2910.74408954396	1703.79066759179	1437.42939633439	2107.5666054183	2054.10970620881	987.0889915457	4951.73020728123	2359.63031763576	3177.87274495459	2050.01275088482	2816.54437895857	3120.41215465884	2199.10747025059	1787.14162545428	1668.94603836481	1752.58524516858	2318.84657818145	1504.54216731088	1441.47211732827	2126.88216731263	2108.04078049733	1715.34852304128	2168.80250682178	2018.38602907664	2513.66993387426	3114.22277923407	2677.15961480131	2342.43805354284	2164.01130488174	2243.5025304378	2511.33948250616	2148.59003515259
AASS|10157	99.3754577668399	2563.25156671255	1.84184975680318	4521.47489945575	38.0273220286889	726.090713447788	20.4361802226473	55.1603289110295	1092.27071540618	2955.46792784483	1800.74201645552	6696.50084146232	674.267843043093	1753.48703092475	2608.35323179953	1221.11003760159	660.068570140993	109.12562195241	21.3458967465941	1425.26068186806	1147.48946223243	4442.40591487579	496.018403019832	13850.6003905406	113.752265003454	3183.90286401522	2746.98886852908	638.784491911592	7286.63734334608	2644.62201795639	3247.00426289529	20.4179568523354	221.260028015998	1358.18156722057	4156.04941977814	1751.25716395472	4369.03488169707	335.438960402412	309.833066559179	4017.68920978359	1455.05513736007	1986.22013300075	2676.08561218022	74.0387900707521	238.888866650262	364.721006440742	827.064176085718	24.4791619916418	359.095827602104
AATF|26574	5826.59419735523	6990.21150270489	6266.8937975228	16391.8652400999	6330.23783081019	6970.11404776537	5198.4533441359	4828.08992109936	6918.10021971774	6824.64280607855	7042.56114723775	19519.6193837577	7696.84918691987	7195.42460405006	7219.39007183391	6559.14335012355	13851.8968129106	6382.3938759233	6596.85236273152	8416.18714277054	6792.87458158224	7609.30418424372	7944.33464687	9607.33120458879	8030.71546092762	13173.5488528395	11799.213100929	11272.4462547147	6699.65573470118	6698.60580718415	7471.87847179387	8040.23631354791	6697.48959222378	8208.48842897139	7841.60267882667	7349.10725004237	6684.28599178557	6949.56834892401	7700.76003611633	5481.28221981324	6319.94956628562	7155.94458196979	5866.95046145287	6358.34057906674	6484.28437578928	6450.84773296551	6509.79545048114	5546.75556946975	5763.48803301376
AATK|9625	494.817693854576	450.00465387092	361.923477211824	715.104667399528	74.0877136076179	476.329780075084	19.5846727133703	477.188883126548	835.401966655998	824.605812632475	1523.1683051661	501.078351996846	2750.93585036126	806.824005716718	771.475108748693	948.422066241754	664.840150166108	1002.50071366948	824.727828845683	3303.80597760666	805.54417835801	311.440824280382	368.612179800274	95.2111637130532	185.698142014186	194.471339705475	385.171012382351	119.106038727382	123.669407622895	767.238277549801	604.970250569984	411.910086064506	408.559214522563	1695.15680887748	1477.35794469095	90.3063420054981	768.938893271653	195.357227502985	276.033095661814	583.170770524023	3206.05369248829	513.121792700374	328.283533331894	199.281977012865	266.538041031079	367.202101722652	397.766935126269	323.792551798535	676.297141983962
ABAT|18	970.584134147633	2610.23581131624	881.325108630319	1520.46526369414	1449.62774147295	1432.55735355915	1488.43512621614	1409.19028953838	1438.23357971386	1161.67709791853	1032.18365002098	1476.31144304742	5090.19318885028	2221.71206247992	2034.20035335246	1263.67596483824	1525.31508136196	1401.9004900153	972.208570003969	2427.65853603141	1883.98699673118	2279.81682043448	1204.17435246834	2214.59667408157	1004.32555340657	2071.34589732808	680.045523693382	1839.87486139404	1827.26030538466	1537.78647001569	1178.20435684777	1180.69054841766	1214.35736306455	3081.89559996727	705.744241094401	1731.82415364974	2254.80435979476	1487.13796440257	1174.54898868344	1353.75815638835	3804.43051525635	2414.26937717314	674.450216339455	716.861556199058	1159.05339004386	1238.066545673	687.603207977423	1113.8018706197	1188.00869631696
ABCA10|10349	20.5959497962362	534.576294157566	31.311445865654	174.436939499157	17.7023740478379	101.688380016029	62.1600481772187	270.077459479475	53.225056047335	66.4055649316672	89.2699372991119	20.9405878446443	151.974777747231	139.053407022258	187.045030806744	83.8016692471677	81.1168604269653	38.5577197565183	11.6432164072332	112.560608813486	289.33831712451	188.964095630794	163.896355112538	320.869118655014	90.4184670540277	225.375699891229	33.8611879017452	149.195985353247	440.908322829451	103.931328365245	85.2908877852764	35.5094901779747	54.5431696969669	76.5333599695356	80.5071208359538	217.192468114489	87.1557794933135	127.209357443804	150.691536917419	42.7135541938373	68.7938646566314	238.203135878359	26.824724513501	33.2136628354776	46.4506129597731	128.024516546546	32.7430099036868	16.690337721574	62.8417698303681
ABCA11P|79963	325.416006780533	167.055091924239	201.682548369948	234.318276939166	45.2394003444747	264.032986708287	553.47988103003	262.792133019527	236.041552905573	305.969944748441	167.381132435835	221.371928643383	233.733360712513	227.827616025169	290.502172388495	51.8772238196752	90.6600204771966	104.033092927964	90.234927156057	95.8286264222925	193.988189890296	236.205119538492	98.9562898792681	494.798173626891	160.419860902307	258.541354724721	167.895056679487	434.423604410926	467.792976660516	372.696419551801	247.93862728278	158.017231291987	299.472875128629	99.3791390649194	165.196429767282	290.352036321475	288.176367679504	221.101978414231	81.6832630019655	315.557277921818	206.381593969894	539.986808025001	157.116243579078	29.7539062901153	227.829196897935	164.744726718812	281.347344357605	31.1552970802714	248.374614091455
ABCA12|26154	106.069141450617	89.7921119092786	566.368800216976	13.0176820521759	22.2918784306107	12.4880466686352	151.5683366513	9.36684830564652	24.2983951520443	59.6809507613718	64.1627674337367	125.643527067866	10.5805225013895	16.4978618500984	71.9403964641321	25.2735192967648	19.0863201004624	12.3675704879398	97.9970714275458	0	0	55.9893616683833	7.42172174094511	110.954741964818	169.170035133342	71.6076638450393	95.940032388278	218.77898692556	196.257972966768	29.1272512615973	33.7196533104581	25.7443803790316	123.493969125208	9.13831163815351	23.0020345245582	10.2880642791074	11.2459070313953	18.929963905328	40.8416315009827	6.10193631340532	9.08598212446075	0	2.55473566795248	80.2663518524041	8.84773580186154	184.59348897409	40.0192343267283	168.016066397178	107.728748280631
ABCA13|154664	26480.2126530209	48561.8711280519	773.576897857334	11456.4280513849	77.3659310238842	1785.79067361483	815.744193887336	666.607371085177	10422.8544537912	23655.5114975567	55410.1290501128	167.524702757154	27016.883274457	11171.4093099238	3886.15170232912	47330.6507167098	3058.58279609911	15837.7652660265	55.3052779343575	7190.18916028852	21046.0746353862	2771.47340258498	168.225692794756	7134.83972485927	9833.25135252082	20037.3318736071	81989.222972759	3353.14842711983	5894.90843002466	7904.07681962435	2971.29650935684	5974.47172244424	4891.39029376761	7203.2741487745	65634.2144217793	70.8733317005175	42269.1473158781	790.515292686497	35858.9524578629	15854.5739526023	2314.32944684479	3003.50871329329	2350.35681451628	263.633448756603	6966.48597699073	12885.3202370704	189.181834999079	9237.54558430047	9514.54319884074
ABCA17P|650655	1.02979748981181	2.08818864905299	0.920924878401588	0	0	1.78400666694788	0.851507509276969	3.64266322997365	12.7277307939279	0	5.57937108119449	0	0	3.14244987620922	0	1.33018522614552	1.59052667503854	2.91001658539761	0	0	0	0	13.6064898583994	0	0	0	0	8.77623443254395	0.896155127702137	0.661982983218119	7.93403607304897	0	0	0	1.04554702384356	2.28623650646831	1.40573837892441	0	0	5.23023112577599	0	0.895500510820897	11.4963105057862	0.69195130907245	1.10596697523269	9.42816207125729	10.9143366345623	1.11268918143826	1.49623261500876
ABCA1|19	13735.43891911	9462.62686318363	15577.4443181629	4647.31249262679	3581.12470552928	4930.99442744394	69475.3491894172	1524.19437151326	11149.4921754809	17526.8662581037	7724.63926191378	5565.70909785153	49378.3366483027	8130.30344222231	9847.6125559902	6309.06852760819	3726.60399961529	8981.76619082971	24190.7226220948	44426.4554272365	5363.718651543	4316.42985112193	4504.36661994194	89.9633042957983	6553.88049904517	4300.22865511525	4963.48579326415	4307.25048471496	16736.5931649651	9306.81876106354	4815.95989634072	10457.5448574135	9220.88302801553	18220.6511175233	8318.37212169933	7075.90198751941	5656.69123679183	5077.01631940897	8510.55100553237	2745.8713410324	16014.6924930852	5721.35276363471	7022.96835120137	5002.11601328474	10877.1852014135	11742.0315311664	8873.35568389912	14439.3675075244	22533.263182032
ABCA2|20	12119.1717588503	11536.1981916933	40945.241018613	6404.69956967053	17957.4193628234	18293.2043628836	44905.1000092302	16529.885357159	19716.4120662302	20092.3065640714	9367.76404532555	17062.0918245612	14053.819478891	19087.2405480948	19520.5127205675	11683.0168412361	23811.7748520019	22629.0164721981	22320.045852666	24977.807531436	21829.6992442651	19333.8264511136	33112.6300240384	11003.2618095786	5714.83601444704	22698.8756739949	11941.7122666821	32724.0707034042	6275.77435929807	28109.1214334078	16724.9480419872	13225.5096167867	16118.0212036584	11095.0526176731	40892.3896495453	21957.0154081216	21587.9242851422	25206.3827377785	19054.7335933895	16337.4986265489	23583.315602761	22416.1687868687	24906.1180268687	39961.5720015521	12074.9474355905	18377.9689721624	25612.3099691061	32420.4246795667	27173.0805211742
ABCA3|21	675.547153316549	3648.06556989558	886.850657900729	2049.85100048263	802.507623501985	2827.65056711239	1798.38385959296	8120.53710053411	1308.64213890296	1506.31357414617	1478.53333651654	2315.43071310781	1133.07777333062	2362.33669444028	2384.99542944423	783.47909819971	2826.36590154348	1015.59578830376	2560.53734155736	3337.26994238904	2791.45717316715	2180.08576996268	3748.58795598903	946.863777713277	1408.77805119663	2061.54695385455	911.430307688641	6618.53450991422	1332.58267489308	2590.3394133325	3451.3056917763	3406.24784532222	2966.94260823312	1801.38968167101	4044.17588822688	3877.45711497025	2580.93566370522	3049.23858587023	1308.34054015217	6459.33544033335	3028.22804233813	3928.56074097128	3294.33164382472	2209.40052986833	714.45466600032	1043.05245651489	1468.58462938388	628.669387512619	890.258405930215
ABCA4|24	16.476759836989	27.1464524376889	4.60462439200794	22.5639822237715	7.86772179903907	53.5202000084364	17.8816576948163	1.04076092284961	6.94239861486979	36.9853779366248	19.5277987841807	0	15.389850911112	29.8532738239876	1.37029326598347	61.1885204026938	17.4957934254239	10.1850580488916	0.970268033936097	7.60544654145179	4.38391389582591	8.7483377606849	3.09238405872713	0	38.8896632490442	24.1204762425395	0	0	18.8192576817449	26.4793193287248	7.93403607304897	6.21416078114557	1.02911640937673	12.5651785024611	10.4554702384356	2.28623650646831	14.0573837892441	4.54319133727872	90.1332557263068	2.615115562888	0	5.37300306492538	29.3794601814535	26.9861010538255	28.75514135605	9.42816207125729	81.2511727239635	20.0284052658888	17.9547913801052
ABCA5|23461	919.609158401948	2406.63741803357	938.422451091218	3282.19156808861	268.158184650582	1610.95802025394	1247.45850109076	2586.29089328129	1063.34405451089	1351.64744822938	1683.57522375044	0	2864.43600083071	1659.99914710752	1930.74321177071	1223.77040805388	916.143364822197	843.904809765306	192.113070719347	1057.1570692618	2259.90761329826	761.105385179586	1136.76037998809	527.78471853535	1467.11254607019	3322.59560240982	1488.48138484755	872.608452150085	8441.78130295413	1173.03384626251	1622.51037693851	392.37986646662	354.016044825596	1060.04415002581	1619.55233993367	2303.38328026682	1442.28757677645	1153.21340111258	1091.45739356075	722.643600544716	1037.09995963488	2093.68019429926	717.880722694647	810.966934232911	857.124405805337	1668.28846755616	639.095045157146	195.833295933135	393.509177747305
ABCA6|23460	111.733027644582	227.612562746776	736.73990272127	191.793848902058	12.4572261818119	62.4402333431759	255.452252783091	104.076092284961	48.5967903040885	261.419375870234	27.8968554059725	13.461806471557	248.16134594168	43.9942982669291	43.1642378784793	26.6037045229104	30.2200068257322	1123.26640196348	9.70268033936097	103.434072963744	113.981761291474	348.183842875259	342.636153706966	4526.65359448358	34.0284553429137	186.933690879682	0	18.8062166411656	159.51561273098	23.8313873958523	119.010541095735	31.9585411601772	1006.47584837045	516.314607555673	95.1447791697636	152.034727680142	113.864808692877	270.319884568084	95.7665842092009	39.2267334433199	51.9198978540614	88.6545505712688	21.7152531775961	13.839026181449	19.9074055541885	135.467802392276	120.057702980185	5.56344590719132	459.343412807691
ABCA7|10347	28332.8183371924	14560.9394498465	8978.09663953708	18218.6799547552	6597.08472849426	18300.3403895514	10778.3820524279	6938.23269217695	9182.47923460111	12229.5514454535	22622.9548914734	9369.4173042037	42244.1788853204	22152.7004023369	11753.0053423402	14432.5097036789	16695.7585078795	14665.0285821112	8595.60451263988	24355.6820043452	18022.2700257403	18068.8168109186	14998.6811616383	3860.92514269468	5385.24611841139	15004.4437526248	22057.7421523285	10514.5557240757	4864.3300331672	17157.9369420304	13938.1178713288	8595.07209757877	10825.2755102339	8515.7641578043	13538.7884117502	12072.4718724059	14337.1257266501	11510.9324515518	13901.6463636621	8638.59840940668	25221.3883800567	18821.6297364336	12897.5830196581	7628.07123121468	12662.2158994391	10537.211662271	15795.4705183526	10406.9819139921	16123.4026593344
ABCA8|10351	0	156.614148678974	0	0.867845470145058	0	7.13602666779153	17.8816576948163	12.4891310741954	1.15706643581163	42.0288385643463	0	0	434.763288238913	7.85612469052305	16.4435191918016	1.33018522614552	0	3.63752073174701	0	0	3.28793542186943	696.367685750518	0	6779.48467289087	0	0	0	0	0	12.5776766811443	19.8350901826224	0	0	14.8497564119995	95.1447791697636	0	0	9.84358123077056	109.849905416436	3.48682075051733	0	0.895500510820897	22.9926210115723	0.69195130907245	12.1656367275596	22.3298575371883	54.5716831728113	1.11268918143826	5.98493046003506
ABCA9|10350	79.8093054604155	113.806281373388	503.745908485668	274.239168565838	6.55643483253256	64.2242400101237	802.120073738905	98.8722876707133	41.6543916892187	104.231519639579	6.97421385149312	206.414365897208	247.199480259736	4.71367481431383	41.1087979795041	42.5659272366566	3.18105335007707	198.608631953387	42.6917934931883	16.7319823911939	89.8702348644311	220.458111569259	54.4259594335975	6618.30041936089	32.0839721804615	268.340298198252	33.8611879017452	25.0749555215542	77.9654961100859	15.8875915972349	35.7031623287204	29.2953293968291	541.315231332162	718.49975254982	53.3228982160214	28.5779563308538	11.2459070313953	370.270093988216	60.5582811911124	28.766271191768	46.7279080686553	44.7750255410449	44.7078741891684	1.3839026181449	14.377570678025	104.206001840212	33.9557139741937	107.930850599512	827.416636099847
ABCB10|23456	6897.58358675952	15255.2621756566	4199.41744551124	3619.78345597504	3093.32595398886	17565.3296427688	3864.14107709889	3092.62108224763	9396.53652522626	6143.77562133614	9073.45222079254	4840.26730466207	9133.87651574495	11508.4370591472	5244.79747555173	32979.2823118258	3682.06925271421	9581.95711156797	4038.25555724204	4415.72226196691	4252.39647895113	15026.1449377524	3678.08159945005	4293.49869751697	12256.0773729363	2770.08594347915	4582.54742936951	3948.0517468687	3130.26986106356	11690.619483632	10984.6729431363	5121.3562209184	4706.1493400798	3815.24510892909	6933.02231510662	2904.66348146798	12336.7600134406	2888.71249195305	24707.7787259738	6461.07885070861	6097.99200295951	2703.51604216829	28961.7608997433	5612.41706788664	11257.6378408936	4054.10969064063	28407.5928516246	4062.4282014311	8673.66046920581
ABCB11|8647	12.3575698777417	5.22047162263248	0	106.744992827842	0	1.78400666694788	0	3.12228276854884	21.984262280421	10.0869212554431	32.0813837168683	47.8642007877584	30.7797018222239	4.71367481431383	3.42573316495867	79.8111135687311	108.15581390262	8.00254560984342	0	82.1388226476793	32.8793542186943	1.74966755213698	0	14.2441898468347	87.5017423103494	32.4118899509125	0	0	121.877097367491	3.97189789930872	19.8350901826224	8.87737254449367	6.1746984562604	2.28457790953838	1.04554702384356	1.14311825323415	5.62295351569764	3.02879422485248	7.04166060361772	0.871705187629332	11.6819770171638	11.6415066406717	1.27736783397624	4.84365916350715	2.21193395046539	7.44328584572944	10.9143366345623	0	5.98493046003506
ABCB1|5243	6450.13657743629	2276.12562746776	9241.48115475993	328.913433184977	1498.80100271694	4383.30438069095	16446.8675416847	3712.914592266	11104.3665844842	6789.3385816845	1934.64692240419	19857.6603018213	2867.32159787655	4890.4376198506	16000.229320256	1516.41115780589	3481.66289165936	1204.74686635461	19362.6688852288	8826.88125600894	6479.42473803069	13671.9022523984	4726.39979535854	3318.14654011003	13967.2225558942	4858.01466822398	3484.88058822127	28688.8834860981	13908.3275819372	9776.82667914841	5821.59896859968	4757.38394659416	7470.35601566571	665.954460630437	9375.42016280517	6689.52801792627	10513.5173359757	4789.28086804798	2774.41427782538	4591.27122324369	10808.4247357692	9631.10799387875	8689.93337454036	622.756178165205	1020.80751813978	1950.14089158111	9138.93787534014	4555.34950880825	4579.96803454183
ABCB4|5244	453.110895517197	713.116423651597	113.273760043395	210.886449245249	47.2063307942344	196.240733364267	129.429141410099	674.413078006549	550.763623446337	269.825143583103	239.912956491363	245.304029037262	216.419778437512	264.751402070627	283.650706058578	1234.41188986304	437.394835635597	622.016045128738	48.5134016968049	69.9701081813564	434.007475686765	691.118683094107	565.287805935319	251.14755782577	69.0291522670534	233.667113599602	139.677400094699	131.643516488159	473.169907426728	262.145261354375	723.980791665718	71.0189803559493	358.132510463103	151.924430984302	122.329001789696	136.031072134864	569.324043464386	398.286440568101	245.049789005897	36.6116178804319	2398.69928085764	1345.04176725299	671.895480671502	194.438317849358	180.272616962929	146.384621632679	1120.53856114839	149.100350312727	194.510239951139
ABCB5|340273	1.54469623471772	21.9259808150564	0	0	5.9007913492793	92.7683466812898	0.851507509276969	0	21.984262280421	0	1.39484277029862	0	21.1610450027789	22.7827616025169	9.59205286188428	144.990189649861	6.36210670015414	2.1825124390482	0	0	10.9597847395648	76.9853722940271	0	8.99633042957983	809.877237161345	3.01505953031744	1.41088282923938	0	1.79231025540427	121.142885928916	3.96701803652448	0	14.4076297312743	0	13.5921113099662	0	35.1434594731103	0	147.874872675972	0	73.9858544420375	0	60.0362881968833	17.2987827268112	61.9341506130308	3.9697524510557	40.0192343267283	3.33806754431479	83.7890264404908
ABCB6|10058	1898.43167246808	2939.12552354209	213.654571789168	739.40434056359	218.329279923334	6245.80734098453	1456.07784086362	733.736450608977	1342.19706554149	1008.69212554431	1124.24327286069	357.48574963357	2604.7322667057	2531.24337528653	1070.19904073309	9129.06120703669	543.960122863179	1885.69074733765	359.969440590292	743.812671753985	987.476605034786	5644.4275231939	496.636879831577	467.809182338151	3106.3118520174	517.082709449442	1581.59965157735	848.787244404608	621.931658625283	1316.02217063762	7039.4735058127	216.607890085645	1934.73884962826	570.002188429825	1248.38314646921	594.42149168176	3328.78848129301	611.059234863988	7378.25198047064	450.671582004365	1334.34137484938	375.214714033956	6338.2991921901	1228.90552491267	2474.04812359553	770.628194561188	14301.4191034881	633.120144238372	3215.40388965384
ABCB7|22	7144.22008556945	5264.32358426259	8090.32505675795	5722.57303013651	8071.62692233084	6252.94336765232	5707.65483468352	8675.78305287438	6030.63026345022	7757.68302220704	6292.13573681709	11659.420160643	4968.99811292527	5460.00665991352	6045.73388951907	7805.5269070219	4428.02626330728	8386.6677991159	8276.38632947491	4444.62295882442	5031.63717393418	8571.62133791906	5332.50707086906	7250.29263203888	7758.48781818432	3563.04659995264	3881.33866323754	5739.03044499571	6670.97877061471	5569.92482079726	6722.11206289074	7111.66314539388	4019.72869502552	7340.34882334681	5994.12108769511	5066.30009833377	7076.48699950549	5491.20392965755	8471.11770615211	6984.97366847384	5582.68701675795	5210.9174724668	8228.80358647494	8035.63055225836	7633.38406305605	5420.20075286018	8275.49257713921	6415.76582017303	4632.33617606714
ABCB8|11194	659.07039347956	1093.16675777924	533.215504594519	453.01533541572	1064.10937332003	1236.31662019488	938.36127522322	355.940235614568	944.166211622291	984.31539917699	750.425410420659	857.068345355798	1128.2684449209	1339.46925973418	1056.49610807325	1049.51614342881	1784.57092939324	1165.46164245174	1089.61100211024	979.58151453899	1111.32217259187	967.56615633175	1519.59752645851	206.915599880336	652.374101002716	659.544272256941	455.715153844321	892.041542679289	650.608622711751	1154.4983227324	1045.3092526242	1391.08427772216	1100.12544162373	1066.89788375442	914.853645863112	1515.77480378849	639.610962410607	1447.76363947949	1350.59050377388	997.230734647956	1227.90558424855	1482.94884591941	1190.50682126586	1019.93622957279	1135.82808356398	953.733026366132	1587.42962829356	1061.5054790921	1059.33269142621
ABCB9|23457	253.845081238612	343.507032769217	339.821280130186	63.3527193205892	245.210662736718	178.400666694788	372.960289063312	347.614148231771	195.544227652166	184.086312911837	125.535849326876	212.397390995678	66.3687320541703	180.69086788203	231.579561951206	167.603338494335	146.328454103545	305.551741466749	299.812822486254	45.6326792487107	223.579608687121	547.645943818874	263.471121803551	20.9914376690196	284.866783299249	36.9344792463887	80.4203212666448	151.076607017364	94.0962884087244	135.044528576496	313.394424885434	130.497376404057	130.697783990845	124.509496069842	249.88573869861	360.082249768758	149.008268165988	120.394570437886	194.349832659849	191.775141278453	92.157818690959	193.428110337314	454.742948895541	359.122729408601	224.511295972237	185.585927086854	375.938261857145	283.735741266757	198.998937796166
ABCC10|89845	3350.44613310273	3538.43566582029	2715.80746640628	1876.28190645362	3185.11604164432	4529.59292738067	3475.00214535931	1818.20933221827	3497.81183545856	2542.74473314295	3382.49371797416	1703.66639678927	3242.4492138349	3895.85223403038	3402.43817943695	2978.28472133982	4962.44322612023	2146.86473587708	3692.84013716079	4482.65019153168	4800.38571592937	2554.51462611999	3667.56749365038	777.43288795619	1586.698260561	2148.22991535118	1832.73679518196	1750.23189540448	3257.52388919727	3448.26935958318	2842.36842316979	2785.71950446211	3765.53694190947	4725.64940588013	2024.17903816113	5036.57902374968	3511.53447055318	5232.99922198887	2898.34750444905	3263.66422248422	4121.14189216612	6217.46004662949	2060.39431620368	2998.91697352	2835.69932449662	2733.67078160823	3006.29339078665	3952.27197246871	3733.10037444687
ABCC11|85320	0.514898744905906	7.30866027168547	2.76277463520476	0.867845470145058	4.58950438277279	0	5.96055256493878	9.36684830564652	17.3559965371745	12.6086515693039	0	0	6.73305977361148	1.57122493810461	6.85146632991734	10.6414818091641	0	5.82003317079521	0	3.04217861658071	16.4396771093472	1.74966755213698	13.6064898583994	0.749694202464986	0	0	0	0	0	17.2115575636711	0	1.77547450889873	30.873492281302	9.13831163815351	9.40992321459201	11.4311825323415	0	5.30038989349184	7.04166060361772	8.71705187629332	16.87396680257	7.16400408656718	0	4.84365916350715	1.10596697523269	3.9697524510557	15.7651529165899	18.9157160844505	7.48116307504382
ABCC12|94160	3.08939246943544	0	0	0	0	0	0	0	0	0	0	0	0	0	0	0	0	0	0	0	0	1.74966755213698	0	0	0	0	0	0	0	0	0	0	0	0	0	0	0	0	0	0	0	0	0	0	0	0	0	0	0
ABCC13|150000	19.5661523064244	168.099186248766	0.920924878401588	0.867845470145058	0.655643483253256	1698.37434693438	0	0	436.214046300985	8.40576771286926	2.78968554059725	0	357.814033683353	0.785612469052305	0	1479.16597147382	1.59052667503854	34.9201990247713	0.970268033936097	745.333761062275	131.517416874777	92.7323802632599	0	326.866672274734	157.503136158629	61.8087203715076	47.970016194139	6.89561276842739	149.657906326257	47.0007918084865	97.1919418948498	156.241756783089	581.450771297854	0	139.057754171193	0	536.992060749125	16.6583682366886	1292.84888682421	233.616990284661	1073.44388813272	17.014509705597	691.055998181146	82.3422057796215	506.532874656573	2.48109528190981	600.288514900925	6.67613508862959	833.401566559882
ABCC1|4363	30659.6457654222	15034.9582731815	36015.5301445293	13685.0552187174	46755.2480777562	12680.7193886655	61472.0301097229	29557.0898284676	21494.8231780727	19598.887999326	12807.446316882	22590.4070155473	11600.1001242506	13595.0237769501	21692.4275471513	21016.9265730992	24441.6234153172	19258.4897621614	50092.9980560528	20517.9736795286	31061.1259304005	13678.9009226069	22124.1525097574	19698.2151697675	39495.3697541481	16599.4102441627	18677.2668934709	24164.1077622337	31800.0647065103	19478.8492811932	11780.0600594595	40880.3005673933	19658.1816519144	17817.4231164898	14441.0954933272	26579.7856242005	18186.0374081451	24262.913336737	20563.0572946845	22091.6245700902	24076.5546323746	19562.2086588825	16447.3882302781	28300.8085410632	21350.6924568671	17752.7329611211	32076.022664908	41633.4911018755	44520.4014595858
ABCC2|1244	600.371936560287	887.480175847522	297.458735723713	1723.54110370809	839.223658564168	708.250646778309	484.507772778595	547.960625880321	725.480655253893	654.809304832515	815.983020624695	625.226122790094	1721.73957068065	1104.57113148754	930.429127602775	1010.94077187059	567.818022988757	942.845373668824	884.884446949721	1983.50045801063	1487.24278915894	374.428856157314	643.215884215243	1591.60079183316	714.597562201187	2144.46109093828	479.70016194139	1617.33463114024	1354.98655308563	858.591929233901	325.295478995008	779.433309406544	1810.21576409367	1057.75957211627	857.348559551716	1426.61158003622	766.127416513804	1019.18925666286	1592.82362853833	1080.91443266037	983.882064334464	1431.90531680262	546.713432941831	407.559321043673	1438.86303477773	1476.74791179272	583.310657913828	627.556698331181	899.235801620268
ABCC3|8714	210.593586666516	1677.85957951408	4.60462439200794	29.506745984932	38.6829655119421	1420.06930689051	101.329393603959	55.1603289110295	461.669507888841	574.954511560258	503.538240077803	0	1841.97278092371	175.191580598664	359.701982320661	262.046489550667	628.258036640222	104.033092927964	75.6809066470156	9620.88987493651	1129.95380664913	118.977393545315	2463.39314118203	165.682418744762	109.86329867855	225.375699891229	1646.50026172236	176.778436426957	116.500166601278	191.975065133255	4815.95989634072	42.6113882135696	8025.04976031977	3937.47002708939	660.785719069128	3846.59292213293	89.9672562511623	452.804736615446	222.51647507432	622.397503967343	1730.2305959866	335.812691557837	166.057818416911	45.6687863987817	253.266437328287	354.796625313103	154.013416954379	32.2679862617097	1662.31443527474
ABCC4|10257	6628.80644191864	3361.98372497532	274.435613763673	1119.52065648713	3290.01899896484	11469.3788618079	19.5846727133703	3611.96078274958	3198.13162858335	3106.77174667648	2689.25686113575	3981.70320303165	2957.73697197933	2370.19281913081	2697.42229408846	6777.29372721141	3314.65759078031	4269.72183492464	1692.14745118455	8893.80918557372	3581.65765288977	3935.00232475607	4926.78628236406	3114.97941124202	6042.48142732024	1334.16384216547	3096.88781018044	1695.6938671451	5588.42337635053	3902.38968607081	15479.3043785185	2120.80430087954	2612.92656340753	1739.70607811347	3598.77285606952	4374.71355512711	3823.6083906744	1623.43370452093	7248.68542536408	2542.76403231476	4045.85804027773	1746.22599610075	5617.8637338275	3142.84284580707	5226.79992494971	1075.80291423609	11171.4298975097	2164.18045789742	5372.97132049647
ABCC5|10057	3758.24593906821	4502.13472735825	902.506380833556	2680.77465727808	3015.96002296498	7009.36219443823	1426.27507803892	3551.59664922431	3671.37180083031	4524.82475983752	5541.71032639643	1409.00241068964	9610.96189398942	5244.74884339319	2957.77801462532	8465.29877919008	4202.17147545181	4142.40860931349	1857.09301695369	6744.50999295944	3818.38900326437	7815.76495539589	3022.4961789999	3950.13875278801	3715.90732344617	3757.51793965811	3903.91278850537	2990.18844594533	3715.45915945306	5357.42828318424	5740.27509885093	2865.61585736256	2502.81110760422	4645.68917904629	4602.49799895933	4391.86032892562	6195.08903591988	3106.02847758622	6857.16909580293	5426.36479299259	7129.89997280898	4612.72313123844	7177.52985911249	3620.28924906706	4067.74653490584	3065.14511127138	10749.4088809733	4131.41493068028	2486.73860614457
ABCC6P1|653190	8.2383799184945	85.6157346111727	3.68369951360635	409.623061908467	6.55643483253256	3.56801333389576	0	198.785336264276	11.5706643581163	39.5071082504855	27.8968554059725	14.9575627461745	50.9788811430584	4.71367481431383	23.294985521719	54.5375942719662	1.59052667503854	22.5526285368314	0	6.08435723316143	1.09597847395648	1.74966755213698	3.71086087047256	0	0	0.753764882579361	45.1482505356602	0	23.3000333202556	2.64793193287248	43.6371984017693	3.55094901779747	0	22.8457790953838	3.13664107153067	4.57247301293661	46.3893665045056	4.54319133727872	0	0	6.48998723175768	2.68650153246269	1.27736783397624	253.946130429589	37.6028771579116	8.43572395849336	0	0	2.99246523001753
ABCC6P2|730013	0	0	0	0	0	0	0	15.6114138427442	0	0	0	0	0	0	4.11087979795041	0	0	0	0	12.1687144663229	2.19195694791295	0	0	0	0	0	0	0	0	0	7.93403607304897	0	8.23293127501387	9.13831163815351	0	0	0	0	0	0	2.59599489270307	0	0	11.0712209451592	0	0	0	0	0
ABCC6|368	1265.10621623381	2849.33341163281	463.225213835999	2278.09435913078	259.634819368289	501.305873412355	711.860277755546	2932.34390012879	1551.6260904234	1657.61739297782	3455.02554202969	484.625032976054	4060.03504348772	1689.85242093151	3134.54584593719	1378.07189428676	284.704274831898	1006.13823440122	394.899089811991	1734.04181145101	1159.54522544595	122.476728649589	324.081849354603	174.678749174342	589.178398223019	334.671607865236	883.212651103853	54.5380282593803	603.112400943538	660.659017251683	1481.68123664189	288.514607696044	314.90962126928	3423.43999744326	709.926429189775	362.368486275227	1847.14022990668	964.670960615515	1430.86543465512	275.458839290869	1052.67592899109	558.79231875224	160.948347081006	4400.11837439171	4565.43167376056	1553.16564647554	429.297240959449	2030.65775612483	807.965612104733
ABCC8|6833	2.05959497962362	20.8818864905299	0	0	0	1.78400666694788	5.10904505566181	17.1725552270186	15.0418636655512	19.3332657395993	6.97421385149312	0	50.0170154611139	0	1.37029326598347	1.33018522614552	0	2.91001658539761	11.6432164072332	0	23.015547953086	111.978723336767	0	0	1.94448316245221	0	0	0.626873888038854	1.79231025540427	2.64793193287248	1.98350901826224	0	8.23293127501387	1.14228895476919	21.9564875007147	1.14311825323415	0	0	22.5333139315767	1.74341037525866	0	0	6.3868391698812	5.5356104725796	0	1.98487622552785	8.48892849354843	1.11268918143826	0
ABCC9|10060	3.08939246943544	20.8818864905299	0	10.4141456417407	0	10.7040400016873	2.55452252783091	0	0	198.376118023715	0	0	57.7119409166698	8.64173715957536	0	6.65092613072759	0	0	0	0	7.67184931769534	318.43949448893	0.618476811745426	0	2.91672474367831	9.04517859095233	0	0	49.2885320236175	0	21.8185992008847	0	0	22.8457790953838	46.0040690491165	0	0	0.75719855621312	4.22499636217063	0	0	0	28.1020923474773	0	0	0.992438112763925	4.85081628202767	1.11268918143826	8.97739569005259
ABCD1|215	2391.18977134303	2527.75235967865	2124.57369447246	2199.98826681772	1298.8297403247	2313.8566470314	2376.55745839202	1180.74326697289	3371.69159395509	1637.44355046693	2166.19082227376	1563.06530697523	2907.71995651822	2329.34097074009	2748.12314492985	1394.0341170005	2417.60054605857	1557.58637733407	3734.56166262004	4529.80396008868	2584.31724158937	1443.47573051301	2426.90300928905	741.447566237871	1559.47549628667	992.708350357018	1522.34257274929	761.651773967207	1075.38615324256	2052.14724797617	3024.85125284992	4510.59298985723	4174.09615643203	5496.69445034934	1605.9602286237	1417.46663401035	2405.21836633967	2004.30457829613	1108.35737900943	2659.57252745709	2662.192762467	2083.82968868023	1336.12675433915	1330.62236734632	1579.32084063229	3606.02388272772	1030.79845993088	2548.05822549363	3465.2747363603
ABCD2|225	53.0345707253083	388.403088723856	0	4.33922735072529	336.34510690892	2595.72970040917	0	4.16304369139845	112.235444273728	68.086718474241	191.093459530911	0	486.704035063916	1804.55184141315	1008.53584376383	274.018156585977	1493.50454786119	206.61117756323	13.5837524751054	390.919952230622	1387.5087480289	248.452792403451	648.782175520952	856.900473417479	0.972241581226105	2296.72159721931	1028.53358251551	192.450283627928	1102.27080707363	1534.4765550996	599.019723515197	0	434.287124756981	229.600079908607	77.3704797644232	3655.69217384282	612.901933211043	1821.06252769255	323.916387766415	462.875454631175	525.688965772372	2592.4739788265	321.896694162013	73.3468387616796	429.115186390285	417.816445473612	394.128822914749	150.213039494166	85.2852590554996
ABCD3|5825	10840.6781752489	6656.10131885641	11506.0354307494	9538.48956236434	5536.25357259049	6208.34320097863	5821.75684092664	4322.28011259444	6300.22674299433	7526.52441010314	8702.42404389311	7447.37049132028	6446.42380039202	5837.88625752768	5886.77987066498	7261.48114952838	5138.99168704951	7646.79608227856	6121.42102610284	4835.54291105504	4417.88922851856	7497.32546090696	4746.1910533344	10670.3975836841	12910.3959571014	7265.53970318246	10835.5801285585	7246.03527184111	7776.83419819915	5579.19258256231	7707.91604496707	6993.59409055211	4837.87624048002	5744.57115353425	8956.1558062439	4554.18312088487	7848.23736953499	6560.36829103047	5729.09506710337	4580.81076099214	4405.40333291711	6825.50489347688	7332.09136702362	3975.95222193029	5505.50360270835	7796.09759481701	6188.42887179681	7210.22589571995	5751.51817209369
ABCD4|5826	4155.23287139066	3644.933286922	4502.40173050536	1667.9989936188	5803.10047027457	3239.75610717735	5367.90333848201	5295.39157545883	4269.57514814492	4743.37472037212	3226.27132770072	7080.91020403901	3164.5380935974	4113.46688795787	4420.56607606267	4200.72494416755	4380.31046305613	5115.80915712899	5778.91641012339	3334.22776377246	4082.51981548788	4801.08776306387	4173.48152565813	2022.67495825053	2703.8038373898	2335.16360623086	1832.73679518196	4280.92178141733	4263.00994247907	4451.83556214185	3336.26216871709	5065.42877388809	3910.64235563159	2927.68659107343	3395.93673344387	4929.12590794567	3300.67371371452	3982.86440568101	3147.62228981712	4226.89845481463	4550.77904690848	4739.88420377501	3848.70928377041	6155.59884550851	4705.88947961511	3970.74488916846	4308.73756251108	5535.62867765537	4274.73658108004
ABCE1|6059	5045.49280133297	4322.55050353969	6882.99254117346	6580.87220010998	7351.07473423551	4158.51954065551	4882.54405819414	10406.5684675733	5563.17542338232	5701.63223963922	3897.19070021435	6582.82336459139	2913.49115060988	4331.86715435441	5473.63645097097	5025.43978437777	3842.7124468931	6397.67146299664	5373.34437193811	2340.95644545886	4006.89730078488	6946.18018198381	3788.78894875248	17078.7836263548	9906.16947111278	8394.67949728634	4754.67513453672	9280.24103852719	5799.91598648823	4168.5068453245	5155.13993846357	5352.16790707523	5318.47360365896	2222.89430598084	5762.00964840184	6400.31909985803	4599.57597584067	5264.04436279361	8048.61806993505	5816.0170118629	3524.06306684442	4004.67828439105	6209.2850409585	6527.86864978949	6054.06322242376	5728.35278687337	5609.96903016501	4961.48106003322	4443.81086657603
ABCF1|23	11336.0107678484	13432.2734850334	9677.99954712228	24702.3534622089	9742.20651766013	13000.0565820492	11136.8667138335	8360.43249325094	11807.8629774577	8687.36093125038	10897.9065643431	30680.9527049531	10667.0904127645	12589.4398165632	10680.0657150752	11975.6575909881	16962.966989286	9868.59374522963	13709.8873195171	13172.6334097945	11335.7053561318	14191.553515383	11157.9401606992	27734.1873259897	19085.1022394684	22364.9578310122	18585.5595095704	18116.0284904348	12047.0133816998	11023.3406365481	12648.8370094583	10263.1303986891	10231.4753420235	10293.1657714252	11340.0030206072	12366.2532634871	11400.538253077	12149.2508344395	13222.8302814733	10942.515220311	12205.0699880435	11705.9826774508	11621.4925535158	11251.128285518	11708.8723667885	11129.2009965347	12825.5582496812	9441.16770450367	9032.75629680791
ABCF2|10061	2182.65577965614	4142.96627972114	2129.17831886447	2771.03058617317	5481.83516348047	6673.96894105203	1675.76677825707	2143.9675010702	5283.16534591591	4534.07110432168	3615.43246061403	4427.43857286765	3464.64018636408	4796.16412356432	4598.70420064052	5300.78812618989	6164.88139244937	5316.60030152143	3712.24549783951	2984.37722286568	3430.41262348377	7061.65824042485	3718.2825922135	2363.7858203721	5864.56121795586	3773.34700219228	2902.18597974541	3248.46048781734	4408.18707316681	5310.42749137575	6194.49866403298	4821.30102891451	3648.21767124052	5264.80979253119	4855.52037872948	4401.00527495149	4152.55117134271	4792.30966227284	4730.58759351038	5150.03424851409	4021.19608879706	4938.68531717725	5861.84099011697	5852.52417213478	4572.06747561195	5873.74497039329	5773.68407968344	5029.35510010095	2636.36186764544
ABCF3|55324	5616.51550943362	5509.68575052632	3150.48400901183	3493.945862804	5283.83083153799	5628.54103422057	4929.37697120437	3399.12517402684	6360.39419765654	4939.22910808198	5596.10919443808	8017.25363194953	5652.88461278781	6620.35627670378	5879.92840433507	5408.53312950768	5576.38652268511	5366.79808761954	4177.97415412883	6072.1885186951	5939.10735037015	5878.88297518025	6115.49871453877	4368.46811776347	4334.25296910597	4537.66459312775	4321.53410596023	3872.82688030404	5525.69251741138	5644.7288979009	5020.26132522173	5354.83111883858	5333.91034979961	6359.12261120007	5245.50941862312	6273.43297374904	5867.55199363049	7115.39483273469	5153.08722972744	6635.41988823447	5926.65634004111	7352.95469435039	5272.97441865392	5718.28561817472	4944.77834626537	4573.65104267255	4392.41414337606	5927.29526952163	4578.47180192682
ABCG1|9619	1249.65925388663	713.116423651597	2421.11150531777	197.868767193073	3417.21383471597	1728.7024602725	8520.18413782535	722.288080457632	4085.60158485087	2812.56987672605	1470.16427989475	1829.30992385714	5964.52909373783	3362.42136754387	4331.49701377375	578.6305733733	1035.43286545009	3214.11331857166	3425.04615979442	3169.9501184771	3035.86037285944	2683.99002497813	1146.65600897602	1667.31990628213	1138.49489161577	4105.0035505272	1642.26761323464	3326.19284993416	3309.50088660399	3883.85416254071	2419.88100227994	3298.83163753385	2032.50490851905	924.111764408274	3128.27669533992	2482.85284602458	4321.23977681364	2290.52563254469	1447.7654201038	1324.99188519658	2852.99838708067	1842.04455075859	1594.15505680235	1730.5702239902	3480.47807105728	3023.4627105353	2292.01069325808	3107.74088375707	3532.60520403569
ABCG2|9429	227.585245248411	1034.69747560576	93.9343375969619	251.675186342067	5.24514786602605	3664.34969391095	6.81206007421575	111.361418744909	546.13535770309	296.723600264285	295.706667303308	44.8726882385235	695.428888045872	1388.17723281542	752.976149657916	3399.95343802794	249.71268798105	435.047479516942	116.432164072332	742.291582445694	508.534011915805	1606.19481286175	65.5585420450151	549.525850406834	770.987573912301	265.325238667935	1650.73291021008	60.17989325173	341.435103654514	806.957256542888	1027.45767145984	289.402344950494	570.13049079471	41.1224023716908	628.373761329977	277.777735535899	1959.59930022063	90.1066281893613	2164.60646955209	196.1336672166	1425.20119609399	125.370071514926	2929.00444330752	667.733013254914	903.57501876511	42.1786197924668	3729.06501680877	132.410012591153	2022.90649549185
ABCG4|64137	0.514898744905906	0	0	0	0	0	0.851507509276969	0	0	0	0	0	0.961865681944497	0	0.685146632991735	0	0	0	0.970268033936097	0	0	0	0.618476811745426	0	0	0	0	0	0	0	0	0	0	1.14228895476919	0	8.00182777263907	0	0.75719855621312	14.0833212072354	3.48682075051733	0	0	2.55473566795248	0	0	2.97731433829177	0	0	0
ABCG5|64240	6.69368368377678	12.529131894318	0.920924878401588	13.8855275223209	8.52336528229233	3.56801333389576	1.70301501855394	3.12228276854884	0	12.6086515693039	12.5535849326876	0	13.466119547223	7.07051222147075	4.79602643094214	1.33018522614552	0	2.91001658539761	0	0	0	6.99867020854792	0.618476811745426	0	0	13.5677678864285	4.23264848771815	0	19.715412809447	5.95784684896307	0	3.55094901779747	0	0	0	0	4.21721513677323	21.9587581301805	1.40833212072354	0	3.89399233905461	5.37300306492538	0	17.9907340358837	17.6954716037231	11.9092573531671	12.1270407050692	25.5918511730801	11.9698609200701
ABCG8|64241	7.20858242868269	16.7055091924239	3.68369951360635	13.8855275223209	2.62257393301302	10.7040400016873	23.8422102597551	10.4076092284961	1.15706643581163	2.52173031386078	5.57937108119449	0	6.73305977361148	11.7841870357846	15.0732259258182	6.65092613072759	0	5.82003317079521	14.5540205090415	10.6476251580325	15.3436986353907	76.9853722940271	9.27715217618139	0	5.83344948735663	5.27635417805553	0	6.26873888038854	33.1577397249791	0.661982983218119	1.98350901826224	0	20.5823281875347	5.71144477384594	1.04554702384356	12.5743007855757	7.02869189462206	5.30038989349184	8.44999272434126	15.690693377328	16.87396680257	13.4325076623135	10.2189426718099	6.22756178165205	6.63580185139616	29.7731433829177	4.85081628202767	2.22537836287653	0
ABHD10|55347	1570.95607070792	1389.68954594477	1205.49066582768	1305.23958709817	2079.04548539608	1184.58042685339	1117.17785217138	2828.78818830525	1858.24869591348	1787.06621575601	1366.94591489265	1386.56606657038	1157.12441537923	1310.40159837925	1734.10612810208	1429.94911810643	877.970724621272	1606.32915513948	1290.45648513501	1008.48221139651	1226.3999123573	1908.88729938144	1147.27448578777	4155.55496426342	2042.67956215605	1461.55010732138	2292.684597514	2933.76979602184	1959.89126428457	1187.59747189331	1801.02618858212	2085.29481070156	1454.14148644932	1323.91289857749	1555.77397147921	1159.12190877943	1509.76301896482	1517.42590665109	1373.12381770545	1560.3522858565	1323.95739527857	1906.52058753769	1751.27130038143	2243.99809532195	1762.91135852091	1819.63527975266	1831.18314646545	1522.15880020755	1122.17446125657
ABHD11|83451	541.158580896107	644.206198232848	566.368800216976	233.450431469021	449.771429511734	388.913453394638	498.131892927027	138.941583200423	241.826885084631	374.056663222682	761.584152583048	88.2496202024295	655.992395086147	532.645254017463	486.454109424131	266.037045229104	421.489568885212	685.308905861136	101.87814356329	474.579864186591	434.007475686765	299.193151415423	510.861846501722	70.4712550317087	129.308130303072	224.62193500865	389.40366087007	334.750656212748	312.758139568046	350.188998122385	394.718294634186	291.177819459392	473.393548313297	1127.43919835719	332.483953582251	430.955581469276	348.623117973254	450.533140946806	588.682826462441	229.258464346514	546.456924913996	419.989739575001	288.68513047863	509.276163477323	501.00303978041	360.751253989687	180.692906505531	554.119212356256	498.245460797919
ABHD12B|145447	242.002410105776	388.403088723856	87.4878634481508	904.294979891151	246.521949703224	82.0643066796026	647.145707050496	286.209253783644	669.941466334935	1096.95268652944	463.087799739143	164.533190207919	414.564108918078	383.378884897525	1972.5371563832	250.074822515357	0	690.401434885582	812.114344404513	427.42609562959	189.60427599447	1418.98038478309	41.4379463869435	891.386406730868	105.974332353645	633.162501366663	649.006101450116	787.3536033768	613.866262475964	356.146844971348	323.311969976745	209.505992050051	230.522075700388	237.596102591991	404.626698227456	24.0054833179172	946.061929016129	131.752548781083	276.033095661814	921.392383324204	385.505241566406	188.055107272388	196.714646432341	186.134902140489	315.200587941318	596.951524827501	343.195251953458	679.85308985878	327.67494268692
ABHD12|26090	4667.55712257204	4174.28910945693	5291.63435129552	1588.15721036546	4510.17152129915	4129.97543398435	4891.91064079619	2823.584383691	3157.63430332994	4324.76748827123	3183.03120182146	2765.65335176766	2908.68182220016	3594.1770459143	3783.37970738036	3849.55604446513	5512.76545568357	3740.09881638227	5421.85777363491	3793.59673487615	3224.36867037995	3413.60139421925	6452.56857694003	1743.03902073109	4503.42300423932	2066.06954315003	3157.55577183774	2101.28127270624	2655.30764338143	3102.05225936011	3719.0794092417	4765.3735818842	4620.73267810153	5056.9132027632	4827.2906090857	4344.99248054302	3431.40738295449	3788.26437673424	3633.49687146674	4539.84061717356	3021.73805510637	4194.52439268508	4233.19700179726	3476.36337677999	4222.58191143842	4438.67945933665	4336.62975613274	3925.5674321142	4140.07564572925
ABHD13|84945	1005.08235005633	943.861269371952	724.767879302049	1619.39964729068	974.941859597592	1163.17234685002	547.519328465091	1299.39001217774	835.401966655998	861.591190569099	767.163523664243	212.397390995678	1242.73046107229	1169.77696641888	844.785798478809	869.941137899169	949.544424998006	1116.71886464633	1034.30572417588	1492.18861143284	1017.06802383161	698.117353302655	997.603097345372	2176.36226975585	3231.73101599557	1606.27296477662	1035.58799666171	1302.64393934474	1310.17879670052	1306.09242588935	948.117310729352	889.512728958265	1176.28005591761	1157.13871118119	1142.78289706101	1624.37103784573	1093.66445880319	1282.69435422503	1019.63245540385	1108.80899866451	1186.3696659653	1268.92422383321	947.80693281037	705.790335253899	1002.00607956082	1060.91634254464	645.158565509681	761.079400103773	795.995751184663
ABHD14A|25864	125.120395012135	314.272391682475	158.399079085073	133.648202402339	323.232237243855	260.464973374391	77.4871833442042	226.365500719791	313.565004104952	207.622462507871	340.341635952864	234.83373511494	199.106196162511	290.676613549353	230.894415318215	121.046855579242	284.704274831898	187.696069758146	242.567008484024	120.166055354938	174.26057735908	166.218417453013	304.29059137875	129.697097026443	201.254007313804	122.863675860436	349.898941651367	164.24095866618	138.904044793831	274.060955052301	228.103537100158	310.708039057278	201.70681623784	146.212986210456	259.295661913202	300.640100600582	248.815693069621	207.472404402395	425.31630045851	209.20924503104	129.799744635154	268.650153246269	241.422520621509	525.191043585989	309.670753065154	279.371328743045	237.689997819356	346.0463354273	122.691074430719
ABHD14B|84836	843.404144155874	835.275459621197	808.572043236594	150.137266335095	887.741276324909	877.731280138358	567.955508687738	845.097869353886	753.250249713372	1217.99574159476	951.282769343661	541.463771411517	462.657393015303	1011.86886013937	1051.01493500932	542.715572267371	787.310704144075	1019.96081318186	1605.79359616424	578.013937150336	612.651966941671	1235.26529180871	1149.74839303475	294.629821568739	345.145761335267	291.707009558213	527.670178135529	564.813373123007	516.185353556431	740.096975237858	979.853455021547	813.16732507562	1075.42664779869	732.20722000705	1051.82030598662	1313.44287296604	857.500411143891	717.067032733825	836.549279709785	707.824612355018	642.50873594401	864.157992942166	1241.60153462491	759.76253736155	767.541080811489	755.245403813347	884.061267399544	912.405128779377	490.764297722875
ABHD15|116236	652.891608540689	530.39991685946	859.222911548681	212.622140185539	767.10287540631	599.426240094488	670.136409800975	609.365520328449	767.135046943112	421.12896241475	273.38918297853	846.598051433476	294.330898675016	707.051222147075	636.501222049321	595.922981313192	1014.75601867459	760.969337081474	880.03310678004	647.984045331692	763.896996347664	752.357047418901	1304.98607278285	199.418657855686	268.338676418405	570.600016112576	284.998331506355	611.828914725921	276.91193445996	635.503663889395	509.761817693396	475.827168384861	507.35438982273	452.346426088599	466.313972634226	513.260095702135	407.664129888079	503.537039881725	718.249381569007	501.230482886866	467.279080686553	727.146414786569	608.02708897269	694.027162999667	805.143957969401	1085.23107630735	531.16438288203	1124.92876243409	754.101237964417
ABHD1|84696	119.45650881817	136.776356512971	63.5438166097095	132.780356932194	96.3795920382287	78.4962933457068	207.76783226358	218.559793798419	194.387161216354	240.404956588061	244.097484802259	86.7538639278121	232.771495030568	149.266369119938	217.876629291372	175.584449851208	76.3452804018497	150.593358294326	49.4836697307409	179.488538378262	164.396771093472	54.2396941162464	75.454171032942	20.2417434665546	31.1117305992354	94.2206103224201	32.4503050725058	106.568560966605	178.334870412725	97.9734815162817	124.961068150521	44.3868627224683	66.8925666094877	172.485632170147	117.101266670478	129.172362615459	196.803373049418	107.522194982263	97.1749163299245	172.597627150608	123.309757403396	228.352630259329	135.400990401481	189.594658685851	118.338466349898	137.452678617804	174.629386152996	146.874971949851	64.3380024453769
ABHD2|11057	9439.12379161507	6781.39263779959	7432.78469357921	8048.39889012527	14967.6850791886	4524.24090737983	13618.1595958666	8562.86049274519	6078.0699873185	6295.07944016779	9063.68832140045	6875.99159441641	13590.2002201938	5502.42973324235	7690.08580869923	8118.1204351661	7626.57540680978	7799.57195301193	6934.50563854129	11631.7699404964	7739.79998308064	3625.31116802782	5967.68275653161	4262.76123521591	6542.21360007046	4377.86643802093	5832.58961607561	3670.97348835553	8990.22824110784	5467.31745839845	5496.30348960467	8676.74392498811	6393.90025145764	11035.6535920251	7355.42331273942	3829.44614833441	6067.16684343776	7631.80424807204	8497.87601644586	5127.36991363573	7148.0719370579	7121.9155625586	5017.50085185867	7533.96585318083	11145.9351763951	5733.3149774372	5905.86882336869	8036.95395752858	10602.3043099521
ABHD3|171586	1065.84040195523	1693.52099438198	1794.88258800469	1864.99991534173	1071.97709511907	2149.7280336722	1391.36327015857	1485.68621736782	1044.8309915379	1402.08205450659	810.4036495435	619.243097691624	3186.66100428212	2001.74057114527	1525.1364050396	1323.53430001479	1428.29295418461	1059.97354123108	519.093398155812	1823.78608064014	1345.86156601855	701.616688406929	1108.92892345955	2149.37327846711	609.595471428768	1916.07033151674	1155.51303714705	1209.86660391499	1333.47883002078	1672.16901560897	954.067837784138	1336.93230520075	854.166619782689	2743.77806935559	1241.0643173023	2478.28037301165	1137.24234854985	1906.62596454464	871.757582727873	1221.25896786869	2011.89604184488	1927.11709928657	850.726977428176	1010.24891124578	953.343532650581	724.976041374047	1161.77049954563	1160.53481624011	1494.73638239376
ABHD4|63874	821.778396869826	725.645555545915	560.843250946567	970.251235622175	2628.4747243623	2001.65548031552	2215.62253913867	2441.62512500519	956.893942416219	776.69293666912	809.008806773201	688.047886324027	1990.10009594316	1782.55469227968	1585.42930874287	1674.70319971721	943.182318297852	774.064411715763	821.817024743874	2377.46258885783	1091.59456006065	1599.1961426532	1244.3753452318	814.917598079439	943.074333789321	385.927619880633	804.203212666448	1174.76166618481	1260.89026467691	2227.57273852897	1933.92129280569	1340.48325421854	1279.19169685528	1247.37953860795	1022.544989319	1432.32717130239	2001.77145158836	1341.75584160965	2258.96472164056	924.879204074721	1567.98091519265	1298.4757406903	1660.57818416911	2082.77344030807	2378.93496372552	437.665207728891	1221.19299900047	765.530156829526	2362.55129909884
ABHD5|51099	6759.07582437983	4274.52216461147	1274.5600317078	8573.44539956303	911.344441722026	3955.14278062345	1790.72029200947	1134.42940590608	3725.75392331345	5310.7640409908	9229.67461106599	1067.96998007686	11718.4096031298	3997.19624253813	2698.10744072145	6609.69038871708	1623.92773521435	5408.9933281078	1694.08798725243	9833.84237809716	3558.64210493668	1690.17885536432	1656.899378666	1142.53396455664	5061.4896718631	3583.39825178228	5441.7750723763	860.697848277346	1516.29447607202	6945.52545992451	3770.65064371652	3042.27557099798	4751.43046209238	5890.78413974471	7321.96580797642	1175.12556432471	5589.21579460346	2380.63226073405	6365.66118567041	3985.43611784131	5791.66460562055	2546.80345277463	4086.29970088999	1339.61773436426	3505.91531148764	3620.4142353628	4494.28128529864	2953.07708753715	4066.76024759382
ABHD6|57406	217.802169095198	214.039336527932	69.9902907585207	113.687756589003	134.406914066917	376.425406726003	256.303760292368	530.788070653303	114.549577145352	200.897848337575	200.857358923002	83.7623513785772	247.199480259736	172.049130722455	141.825353029289	74.490372664149	403.993775459788	348.474486101363	153.302349361903	389.398862922331	419.759755525331	300.94281896756	200.386487005518	284.883796936695	204.170732057482	122.109910977856	198.934478922753	185.554670859501	319.927380589663	324.371661776879	366.949168378515	245.903219482475	871.661598742093	543.729542470134	384.761304774429	181.75580226423	390.795269340986	539.125372023741	194.349832659849	659.880827035404	381.611249227351	628.64135859627	197.992014266317	191.670512613069	316.30655491655	461.483722435225	325.004690895854	55.6344590719132	270.818103316586
ABHD8|79575	453.625794262103	699.543197432752	570.052499730583	224.77197676757	364.53777668881	292.577093379453	992.857755816946	682.218784927922	538.035892652409	474.925875777113	496.56402622631	394.879656499007	338.576720044463	531.074029079358	591.966690904859	490.838348447696	524.873802762717	459.055116346472	585.071624463466	471.537685570011	307.96995118177	568.641954444518	421.182708798635	71.2209492341736	254.727294281239	95.7281400875788	234.206549653737	327.855043444321	283.185020353875	336.949338458023	412.569875798546	485.592278183804	539.256998513408	793.890823564586	609.553914900793	342.935475970246	513.09450830741	286.221054248559	463.341267718046	561.37814083329	298.539412660853	313.425178787314	374.268775355038	421.398347225122	424.691318489354	532.443047497846	361.385813011062	639.796279327002	528.170113098094
ABI1|10006	8644.63502822526	8939.53560659586	11925.9771753006	24887.2045473498	10681.743629162	9255.42658812561	11731.2189553088	12712.894672608	8262.61141813086	9478.34367303138	8911.6504594379	9556.38683853088	10592.0648895728	9868.07822376601	9527.64907838306	9783.51233830029	11935.3121694892	10406.2193093818	12147.7557848799	14540.0926979475	10316.4453753523	9806.88662972777	11054.036056326	22235.9300451115	10019.9217361162	19909.1918435687	20411.2418906061	20241.7578447746	10620.334418398	10383.8650747594	11811.7962037516	11879.6999390414	11771.0334904511	12666.8422194355	10284.0005265252	11035.6636167225	9172.44292248178	9698.19910797764	8151.42631474787	9260.99591337402	10137.3600560055	10169.3038008821	8806.1738474322	7339.52753533147	8300.28214912136	9129.43819931535	7444.79028884197	10943.2980994453	11835.1999847193
ABI2|10152	271.866537310318	753.83610230813	2462.55312484585	728.122349451704	984.776511846391	852.755186801087	1137.61403239403	2867.29634245068	248.769283699501	393.389928962281	316.629308857787	1168.18565047623	317.415675041684	613.56333832985	608.41021009666	774.167801616692	916.143364822197	934.115323912632	461.847584153582	751.418118295436	930.485724389049	953.568815914654	844.220848032506	1444.66072815003	888.62880524066	1169.08933288059	578.461959988147	1199.83662170637	1168.58628652359	598.43261682918	934.232747601516	44.3868627224683	752.284095254392	367.817043435679	1080.05007563039	1266.57502458344	551.049444538369	951.798585159892	901.332557263068	504.717303637383	1146.13174512841	815.800965357838	761.311229049839	1412.96457312594	760.905278960093	454.536655645878	1193.30080537881	734.374859749254	1539.62336084402
ABI3BP|25890	72.6007230317328	182.716506792137	75.5158400289302	90.2559288950861	87.2005832726831	26.7601000042182	103.88391613179	156.634518888867	62.4815875338281	69.7678720168149	40.4504403386601	70.3005449070201	141.394255245841	81.7036967814398	205.54398989752	63.8488908549849	154.281087478738	46.5602653663617	116.432164072332	79.0966440310986	89.8702348644311	418.170544960738	60.6107275510517	423.577224392717	48.6120790613052	192.963809940316	55.0244303403359	78.3592360048567	257.196521650513	95.9875325666273	79.3403607304897	38.1727019413228	53.5140532875901	49.1184250550751	120.237907742009	140.603545147801	33.7377210941859	81.0202455148038	111.25823753716	33.9965023175439	1613.41082581496	85.9680490388062	118.79520855979	143.233920977997	82.947523142452	139.933773899713	569.970913138252	164.677998852863	73.3153981354295
ABI3|51225	507.690162477223	474.018823335029	98.5389619889699	210.018603775104	432.724698947149	1767.95060694535	221.391952412012	1.04076092284961	317.036203412387	126.927092464326	389.161132913316	43.376931963906	1444.72225428063	968.660174341493	419.309739390942	627.847426740685	3796.58717331699	277.906583905471	158.153689531584	4684.9550695343	2623.77246665181	344.684507770985	1277.77309306605	219.660401322241	170.142276714568	1271.60135691138	859.227643006784	334.750656212748	897.947437957541	1932.99031099691	640.673412898704	373.737384123183	1599.24690017144	1109.16257508088	85.7348559551716	297.21074584088	836.414335460025	2023.23454220146	437.991289545022	455.901813130141	1963.87013632987	3136.9382894056	279.743555640797	202.741733558228	412.525681761794	548.81827635845	372.300149645624	142.424215224098	1259.82786183738
ABL1|25	7454.70402874771	4871.74411824063	8268.98448316785	4905.06259725987	8039.50039165143	3646.50962724147	7824.50250274607	6171.71227249821	8039.29759601922	6366.52846572718	4724.33246300144	6011.44446768753	3702.22100980437	4387.64563965713	6567.81562385877	4688.90292216295	4959.26217277016	6578.09249129129	11948.850837923	3974.6063625627	5045.88489409562	8128.95544722841	5538.45984918029	2328.55019285625	4903.98653570447	3117.57155434824	4909.87224575305	7352.60383280772	5225.48054963116	5563.96697394829	5609.36350364562	9321.24117171835	4423.1423275012	5458.99891484195	5418.02467755731	3531.0922842403	5230.75250797773	4956.62174897108	6893.78573094174	6450.61838845706	3505.8911025955	4202.58389728247	8066.57787155996	4128.18150992623	7653.29146861023	6940.61594161451	6612.87529647423	7350.42473258117	6768.95635029965
ABL2|27	1852.60568417145	2436.91615344484	3295.99013979928	2739.78814924795	3030.38417959655	1953.48730030793	3506.50792320256	3376.74881418557	2617.28427780591	2435.99148318951	1605.46402861372	3328.05771102382	1844.85837796955	2116.43999162691	2951.61169492839	2069.76821188243	2687.99008081513	2322.92073929364	3487.14331396633	1574.32743408052	2556.91777974046	2306.06183371654	2149.8253976271	2982.28353740571	2811.72265290589	2732.39769935018	3154.73400617926	5986.01875688302	3379.40098656476	1981.31506877183	2245.33220867286	3219.82302188785	2567.64544139495	3143.57920352481	2598.18435425124	3773.43335392594	2322.27980198313	2794.06267242641	2550.48947063034	2313.50556796825	2547.96898718806	2638.14450487836	3804.00140958124	3540.02289721465	2899.84540906012	2821.50155458784	2436.3224776484	3512.7597458006	2688.73000917075
ABLIM1|3983	4369.94564801643	2468.23898318064	9851.13342426178	458.222408236591	7270.43058579536	8029.81400793242	19460.3526170158	9726.95158495249	1623.36420944372	1897.18177279459	1909.53975253882	7777.93262801074	2424.86338418208	10421.9350144479	4523.33807101143	3008.87898154116	4265.79254245335	2592.82477758927	3836.43980618333	4780.78369595659	7309.08044281574	7689.78889164202	7227.52002205705	7161.07902194554	7071.11302025746	8546.18623868479	5242.84059345354	18426.9579389021	4917.20318570163	12469.7734548797	5186.87608275576	2150.98736753082	3125.42653527714	1432.43034928056	4917.20765313625	25574.9846796077	4679.70306343936	8223.17632047448	1398.47379587848	2692.69732458701	10595.5531545676	10307.2108795485	3236.85009129579	5723.12927733823	3075.69415812212	1014.27175124473	6845.71447801156	10042.0198624803	10406.297837386
ABLIM2|84448	10.2979748981181	54.2929048753778	10.1301736624175	0.867845470145058	18.3580175310912	162.344606692257	7.66356758349272	2.60190230712403	16.1989301013628	21.0144192821732	6.97421385149312	0	41.3602243236134	80.1324718433351	55.4968772723305	65.1790760811304	66.8021203516185	23.2801326831808	0.970268033936097	59.3224830233239	157.820900249733	17.4966755213698	165.133308736029	0	0.972241581226105	133.416384216547	105.816212192954	31.9705682899815	88.7193576425116	106.579260298117	67.4393066209162	13.3160588167405	51.4558204688367	51.4030029646135	8.36437619074845	330.36117518467	50.6065816412788	149.168115573985	38.0249672595357	23.536040065992	99.9458033690682	313.425178787314	5.10947133590496	13.1470748723765	45.3446459845404	15.3827907478408	10.9143366345623	4.45075672575306	25.435954455149
ABLIM3|22885	65.3921406030501	105.453526777176	4.60462439200794	36.4495097460924	10.4902957320521	977.635653487439	24.6937177690321	23.9375012255411	60.1674546622048	68.9272952455279	12.5535849326876	5.9830250984698	1047.47172763756	51.8504229574522	21.2395456227438	142.32981919757	260.84637470632	32.0101824393737	90.234927156057	2374.42041024125	423.0476909472	118.977393545315	4642.90542577291	130.446791228908	40.8341464114964	108.542143091428	184.825650630359	334.123782324709	38.5346704911919	79.4379579861743	2517.07294417478	14.2037960711899	11274.9993811315	179.339365898763	655.55798394991	4665.06559144858	25.3032908206394	59.8186859408365	156.324865400313	173.469332338237	48.0259055150068	45.6705260518658	11.4963105057862	1.3839026181449	22.1193395046539	78.4026109083501	14.552448846083	4.45075672575306	1244.86553568729
ABO|28	3221.20654813135	1582.84699598217	2517.80861754994	118.026983939728	1511.25822889876	85.6323200134983	8343.92208340502	1.56114138427442	3751.20938490131	23.5361495960339	156.222390273446	0	50.9788811430584	571.140265001026	2625.48189762433	1666.72208836033	917.733891497235	173.145986831158	3622.01057068345	480.664221419753	751.841233134143	951.819148362517	403.865358069763	2.24908260739496	546.399768649071	100.250729383055	366.829535602239	1832.97924862561	1742.12556825295	686.47635359719	238.021082191469	3836.80041373016	1485.01497873063	492.32653950552	1426.12614052261	326.931820424968	12.6516454103197	3.7859927810656	273.216431420367	1797.45609689168	2181.93370731693	265.963651713807	998.90164616942	165.376362868315	48.6625469102385	2054.84311247771	2426.62084508434	5241.87873375566	4371.99170105561
ABP1|26	4.11918995924725	6599.72022533198	1.84184975680318	0.867845470145058	37.3716785454356	28.5441066711661	0.851507509276969	19.2540770727178	222.156755675833	173.158814885107	53.0040252713477	7.47878137308725	325.11060049724	207.401691829809	55.4968772723305	385.7537155822	12.7242134003083	39.2852239028677	0	687.532367347241	9.86380626560829	12.2476728649589	8.04019855269054	0	0	0	451.482505356602	0	45.703911512809	70.8321792043388	13.8845631278357	94.1001489716329	72.0381486563713	83.3870936981508	936.810133363826	5.71559126617077	861.717626280664	17.4155667929018	335.183044732203	9.58875706392265	2.59599489270307	111.042063341791	54.9268168609783	1293.25699665641	322.942356767946	33.7428958339734	0	6.67613508862959	13.4660935350789
ABRA|137735	9.78307615321222	157.658243003501	12.8929482976222	34.7138188058023	34.0934611291693	62.4402333431759	49.3874355380642	17.1725552270186	42.8114581250304	68.086718474241	68.3472957446325	77.7793262801074	40.3983586416689	35.3525611073537	82.2175959590081	17.2924079398917	25.4484268006166	29.1001658539761	13.5837524751054	16.7319823911939	65.7587084373886	33.2436834906026	19.1727811641082	0	35.0006969241398	116.833556799801	129.801220290023	17.5524688650879	159.51561273098	48.3247577749227	25.7856172374091	20.4179568523354	45.2811220125763	30.8418017787681	37.639692858368	176.04021099806	68.8811805672961	84.8062382958694	57.7416169496653	38.3550282556906	51.9198978540614	97.6095556794778	28.1020923474773	18.6826853449561	75.2057543158231	163.256069549666	53.3589791023044	60.0852157976663	26.9321870701578
ABR|29	8676.55875040943	11117.5163675581	10691.016913364	17051.4277974101	2665.84640290774	10088.5577015903	10816.6998903453	3249.77598159792	8580.80468797906	6880.96144975478	8491.80278557802	584.840703375423	15846.7371100356	9366.07185604158	7666.10567654452	8743.30749145449	20780.2310093785	11002.7727093883	12131.261228303	15931.8894150332	12116.0420295889	6244.56349357688	14108.0745527249	3690.74455873512	8283.49827204641	11332.8550095807	17209.948751062	10777.842757052	4106.18279513119	8986.41899718597	10379.7026925663	9694.97855584153	10091.5155103482	20393.2847094943	10821.4116967808	8879.74259112291	8941.90182833818	11143.6911517885	6362.84452142897	10950.3605669997	10936.926482958	11077.3413188545	6787.93266974974	8084.7590952025	7742.87479360408	13333.4060449833	5542.05760221662	11383.9230152949	16946.3305975893
ABT1|29777	1118.87497268053	946.993552345532	1185.23031850284	419.169362080063	1030.01591219087	1339.78900687786	890.67685470371	1068.86146776655	936.06674657161	854.866576398804	1157.71949934786	870.530151827356	884.916427388937	1195.70217789761	942.076620363635	909.846694683534	1550.76350816257	808.984610740535	1290.45648513501	1189.49183908306	1030.21976551909	1004.30917492663	1736.68288738116	261.64327666028	1239.60801606328	553.263423813251	651.827867108595	631.262005255126	875.543559764988	999.59430465936	967.952400911974	1127.4263131507	1289.48286094905	980.083923191964	1185.65032503859	1937.58543923189	1073.98412149825	1278.90836144396	1147.79067838969	1101.83535716348	898.214232875262	1701.45097055971	923.536943964822	947.973293429256	966.615136353374	842.08373868019	1050.20172505899	1031.46287119327	1017.43817820596
ABTB1|80325	4899.2615577797	4020.80724375154	3309.80401297531	6959.25282509322	5366.4419104279	17085.4318493599	5212.07746428433	4873.88340170474	10523.5192337068	6219.42753075197	11273.1192695535	3232.32930944831	32369.6657944782	16841.9601115433	11666.6768665833	11142.961639421	4957.67164609512	6730.14085787831	6203.8938089874	33282.9551547013	12488.6747107341	4295.43384049628	6529.25970159646	1973.19514088784	1459.33461342038	5865.04455135001	8606.38525836023	2176.5061392709	5434.28469438576	20007.7736847844	6511.86010695494	12312.9157192127	9087.09789479655	8141.09338064001	7544.6673240551	7567.4428364101	17663.1027311852	6274.90443533812	8072.55971598735	7515.8421277401	25717.223404563	11956.7228204806	4547.42948895541	3097.86601071736	6645.75555417325	5606.77911805979	4588.87220279818	3824.31271660331	14827.6652147369
ABTB2|25841	2568.31493959066	262.06767545615	2457.02757557544	599.681219870235	1310.63132302326	90.984340014342	6915.94399034754	288.290775629343	522.994028986857	961.619826352243	689.05232852752	481.633520426819	2308.47763666679	158.693718748566	204.173696631537	1096.07262634391	1113.36867252698	1116.71886464633	400.720698015608	428.947184937881	461.406937535677	41.9920212512875	398.9175435758	127.448014419048	550.288734973975	599.996846533171	646.184335791637	1375.98818424528	600.423935560432	253.53948257254	105.125977967899	921.471270118443	307.705806403643	568.859899475056	430.765373823545	166.895264972186	373.926408793893	420.245198698282	1078.78240447423	720.028484981828	430.93515218871	126.265572025747	357.662993513347	1547.89507839507	987.628508882795	583.553610305188	728.835146374658	1359.70617971756	3245.32854195401
ACAA1|30	3325.21609460234	4760.02602551629	3214.02782562154	3934.81136163769	5580.83732945172	5371.64407418007	2173.04716367482	2950.03683581723	6934.29914981911	5473.83593462046	8816.8011510576	4910.56784956909	11247.095418977	6370.53151154514	5673.01412117156	6584.41686942032	5013.34007972147	5927.70378445492	5885.64589385636	9003.32761577062	6465.17701786926	5032.04387994595	5704.21163472806	1680.06470772403	1961.98351091428	3670.08121327891	4241.11378469358	2768.90196346762	3555.04739159438	4743.10807475783	4266.52789828208	9275.96657174143	5668.37318284705	12294.4560201808	4491.67001443192	5205.76052522834	6344.09730408587	4707.50342397697	3936.2882774223	4756.89520889326	6663.91888956878	6495.96070549479	4459.29110841105	4868.56941063376	5180.34931198993	6111.93011745663	3401.63491777191	6950.96931644484	4271.74411585002
ACAA2|10449	1563.23258953433	3063.37274816074	2773.82573374558	1798.17581414056	1873.17343165455	3211.21200050619	1115.47483715283	1695.39954332202	3093.9956493603	3464.85745124471	3869.29384480838	65.8132760831678	2368.11330894735	3539.96978554969	3601.13070300456	2663.03082274333	4289.65044257893	2843.08620393346	514.242057986131	3151.69704677762	2105.37464847039	3796.77858813725	2855.50743982863	397.337927306442	1443.77874812077	1354.51549399511	1852.48915479131	1370.97319314097	2089.83375780138	2418.88582067901	3820.23836917308	5037.90891900016	1141.2900979988	3994.58447482785	2986.0823000972	3113.85412180983	2694.8004723981	2510.11321384649	3040.58904864213	2705.77290240145	2001.51206227407	3548.86852438322	2893.23814395618	507.892260859178	2544.83001001043	1835.0180705005	3239.13257232398	1714.65402859637	1207.45972031207
ACACA|31	15075.2054533551	11523.6690597989	22429.1254134707	6946.23514304105	16169.4795839918	5979.9903476093	19302.8237277996	17672.1204699864	13108.40565131	9449.76406280762	11401.4448044209	11122.4436580554	8241.26516290045	6900.0343156864	9463.24529488184	11629.8094321903	8024.20707556941	13084.8895762403	17337.7194984041	5326.85475763283	11027.7354049501	9556.68416977218	8008.03775847978	13729.8996239437	10316.4554183902	7687.6480374269	5255.5385389167	14676.9983406537	10005.5720007944	7779.62401877934	9197.53131768202	16996.6174736876	9207.50451469363	10112.6841165716	12172.2584515867	9388.4302138121	8015.52023662699	10310.7727399541	10770.9240592937	13413.7994272402	7106.53601877465	7161.31758503472	14905.6052546687	17710.4937557093	10838.4763572804	13805.806586659	15534.7391431936	21020.9240157317	14057.1054180073
ACACB|32	6257.56444684148	5826.04633085785	1565.5722932827	3758.63873119825	2262.62566070699	3295.06031385274	2553.67102032163	1980.04765572139	3623.93207696203	2537.70127251523	3390.86277459595	1386.56606657038	4400.53549489607	4402.57227656912	5339.34771090459	2374.38062866975	2330.12157893146	3855.04447150548	1426.29400988606	3417.88767572843	5290.28809378791	3768.78390730305	2186.31552952008	376.346489637423	2135.04251237253	2968.32610759752	2429.54023195022	8964.29659895561	2571.06906137743	2304.36276458227	2913.77474782723	1534.00997568851	6361.99764276697	1941.89122310762	2008.49583280347	6406.0346911242	2188.73465598531	3454.33981344425	2263.18971800273	3882.57490570104	2594.69689525672	4145.27186458993	3253.45587313748	3870.77562295128	5712.31942707686	3628.35374026491	2772.24150517882	7348.1993542183	3119.64500229327
ACAD10|80724	3322.64160087781	3177.17902953413	3009.58250261639	2503.73418136849	3793.55319410334	2274.60850035855	3687.02751516928	2603.98382896973	3916.66988522237	4041.49311634754	3379.70403243356	3679.56043555893	3309.77981157102	2996.32595696549	3925.89020704264	2817.33230897621	2120.17205782637	2961.66937978841	4856.19150985017	2573.68310962728	3097.235167401	2202.83144814046	2552.45380207337	1923.71532352515	1831.70313902998	2610.28778837233	2353.35255917129	4263.36931255224	3771.02077737059	3068.29112721598	2802.69824280455	3333.45339045737	2535.74283270427	4080.25614643554	2530.22379770141	2205.07511048868	2845.21447894301	3141.61680972823	2827.93089841287	2984.71856244283	2675.17273693051	3082.31275824553	3055.46385887117	3773.90243968114	3608.77024018428	3375.77824056649	3281.57721479172	4852.43752025227	3216.90012226884
ACAD11|84129	1877.83572267184	1384.46907432213	2121.81091983726	3890.5512426603	3353.6164168404	1541.38176024297	2861.91673867989	3008.31944749681	2429.83951520443	2433.46975287565	2224.7742186263	3256.26140984219	1520.70964315425	1887.04115066364	2457.62097254135	1388.71337609592	1091.10129907644	2381.12107100159	3291.14917111124	1609.3124881712	2482.39124351142	1730.42120906347	1625.97553807872	9200.99694685277	865.295007291233	3600.73484408161	1800.28649010945	3835.21444702171	3434.06644935459	2149.45874650923	1646.31248515766	3797.73997453439	1579.69368839329	808.740579976586	1325.75362623363	2694.3297228729	1834.48858449636	2010.36216674583	1873.08172056231	2432.05747348584	1874.30831253162	2411.58287564068	1696.34448352045	2056.47929056332	1958.6675131371	2377.88171818236	1731.74141268388	2854.04775038915	2597.45981965522
ACAD8|27034	3252.61537157061	2481.81220939948	2214.82433255582	1248.82963153874	4171.85948394047	3955.14278062345	1823.07757736199	2075.79766062355	2510.83416571124	2609.99087484591	3177.45183074026	2654.96738744597	2868.28346355849	3913.13570834953	2912.55833684786	3290.87824948401	3922.23878064503	3178.46561540054	2053.08715980878	3428.53530088646	3653.99223217089	2561.51329632854	2575.33744410795	966.355826977367	1757.8127788568	1992.20058465725	1551.97111216332	1743.96315652409	2317.45716023773	3259.60420936602	2802.69824280455	2555.79555555973	3961.06905969105	2814.59998455128	3288.24538998798	4501.5996812361	6384.86371707468	4833.19838430834	3578.57191875852	3849.45010857113	3742.12663783148	4956.59532739367	2170.24794992563	2763.65352843536	3457.2527645774	2717.29555274763	2647.3329859166	2939.72481735989	2670.77521779065
ACAD9|28976	8096.78276364537	9686.0630486323	9339.0991918705	7294.24117656921	8310.28115023502	7458.93187450909	9971.15293363331	5967.72313161968	8235.99889010719	7845.94358319217	10056.8163738531	9149.54113183494	7899.80284581016	7054.7999720897	8832.22524589645	7930.56431827958	7389.58693222904	7423.45230934929	6412.50143628367	5191.47780919499	6547.37540341599	6557.7539854094	4988.01548672686	3650.26107180202	5117.87968357422	8325.33312808904	7177.16095234074	9215.04615417115	11151.7544091254	6022.72118131845	7519.48268823216	7826.29163522562	7562.97649250961	6067.83892773393	7312.55588476183	5935.06997079173	7027.28615624313	7668.90697732648	9797.76656387369	8690.90072066444	5869.54445240164	7768.46693137128	8035.92104354453	11022.092402215	8789.11955217421	10425.562374585	10298.2829667448	8472.01542747094	7656.22229099985
ACADL|33	4.11918995924725	1.0440943245265	0	20.8282912834814	0	0	2.55452252783091	3.64266322997365	9.25653148649305	10.0869212554431	0	0	4.80932840972249	0	0	1.33018522614552	0	0	0	0	0	0	0	0	0	0	0	0.626873888038854	0	0	0	0	0	5.71144477384594	0	9.14494602587323	0	0.75719855621312	0	0	18.1719642489215	0	5.10947133590496	0	0	0.496219056381963	1.21270407050692	0	0
ACADM|34	9019.99621326166	8706.70257222645	10255.4194458801	20738.0353545863	10594.5430458894	6304.67956099381	9206.49919030259	12995.4612631617	8541.46442916146	10930.8603338152	10220.012977978	23142.3410808812	6046.28767670311	6198.48238082269	7508.52195095642	8644.87378471972	6479.805674107	9673.62263400799	7792.2225805408	4117.588757542	5493.04411146986	12525.8700057486	5681.32799269348	30339.3746795555	14004.1677359808	13957.464330722	11240.5035005502	16967.5955275477	8095.86542366111	5800.29489895716	8418.01227350496	11603.6136529077	7668.97548267542	7033.07309451389	9855.32624674936	3300.182397087	8420.37288975722	6443.75971337365	6475.51109108685	8814.6828573078	5137.47389265938	5238.67798830225	8987.56007985682	10683.7282120786	8313.55375282415	8233.7628025459	6804.48253961432	7414.96070510459	5655.75928473313
ACADSB|36	1133.80703628281	1024.25653236049	1198.12326680047	1402.43827975441	1995.77876302291	2028.41558031974	739.960025561686	1030.35331362112	1440.54771258548	1283.56072975514	1161.90402765875	1594.4761887422	1079.21329514173	2126.65295372459	1869.76516143444	1428.61893288029	1692.320382241	1418.63308538133	1126.48118739981	1335.51641267893	1531.0819281172	1891.39062386007	1513.41275834106	4672.84396396426	1085.02160464833	2954.75833971109	1331.87339080198	4756.71906243882	1840.70263230019	1735.05739901469	1804.99320661864	3400.03368454107	1427.38445980553	1186.83822400519	1679.14852029275	3251.02831219793	1525.22614113299	1745.34267207124	1839.28174966495	1785.25222426487	1207.13762510693	2538.74394817724	1278.64520181022	972.883540555864	1634.61918939392	1669.28090566892	1073.24310239862	1370.83307153194	579.042022008392
ACADS|35	3175.38055983472	3591.68447637115	3520.69581012927	308.085141901496	2622.57393301302	1932.07922030456	3183.78657718659	1933.73379465458	3259.45614968137	2751.20777242211	3335.06906378401	991.686410071369	1871.79061706399	2074.80253076714	2001.99846160185	2162.88117771261	2053.36993747475	2209.43009246313	2453.80785782439	2048.90729826711	2073.59127272565	2962.18716576791	2240.12301214193	196.419881045826	1357.24924739164	175.627217640991	452.893388185842	499.618488766967	783.239581611668	1501.37740593869	1350.76964143659	4268.24071939256	3727.45963476253	2276.58188685499	2419.39581317399	1260.85943331727	2280.10765061539	1958.11546636713	3516.60530544669	2425.0838319848	1374.57929568628	2024.72665496605	3105.28120439624	1384.59456945397	2510.54503377821	2318.33543141653	3727.85231273827	2254.30828159392	3480.23706251039
ACADVL|37	45460.4101877425	53984.8970496425	42925.2295071764	54672.5289281984	45362.6613193263	41146.3297664859	55353.9486555679	19547.5716529614	47997.4298903381	49013.1909569694	58456.465660445	35265.4456866556	47532.5164046512	41821.2941775304	48933.1725282697	37097.5357719724	41869.0241937144	49888.5968359102	46171.1746628831	36697.8006518132	29573.8831412416	43584.2187237322	55436.5505439895	25505.3464620613	16670.0541517028	28146.3344803959	37554.8791486939	58445.9600774145	24509.8427426534	32667.5362558478	38009.9833169593	65819.5032566394	59515.8601870752	59354.4763787618	44976.2963246783	40321.2101463283	36175.2714432408	39778.6689521	47553.7423883512	40002.55106031	34084.114943745	36110.1625983419	41146.5726680426	49729.1566804188	48630.4738679567	55490.6884180257	45654.670142374	50512.7507697529	42934.3948876765
ACAN|176	73.1156217766387	106.497621101703	124.324858584214	0	22.2918784306107	133.800500021091	0	2.08152184569923	24.2983951520443	13.4492283405908	22.317484324778	0	66.3687320541703	121.769932703107	47.2751176764297	29.2640749752014	111.336867252698	40.7402321955665	1.94053606787219	45.6326792487107	149.053072458081	97.9813829196708	220.796221793117	0	0	258.541354724721	135.444751606981	70.2098754603516	99.4732191749372	74.1420941204294	51.5712344748183	0	95.7078260720362	46.8338471455367	39.7307869060551	1495.19867523027	33.7377210941859	176.427263597657	49.291624225324	14.8189881896986	85.6678314592013	379.69221658806	43.4305063551922	9.68731832701429	27.6491743808173	79.395049021114	6.06352035253459	30.0426078988331	0
ACAP1|9744	18258.8243931083	14027.4072500135	22882.2204536442	14115.5065719094	16661.2121964317	18575.0774162613	30837.3444484654	10095.9013321027	12160.7682403802	17842.9231241076	18520.7223040251	26438.987910138	16862.467270169	22824.3990633766	18687.3744148496	15129.5267621791	25962.166916654	16324.4655399342	20770.52780247	17495.5692239557	20244.914370924	11229.3663496151	21451.8682153901	8673.21222831742	7267.50581966513	19220.2507408911	16153.1975119617	26041.5950569101	20061.32868874	18276.0262006858	12018.0811416509	19710.4302605393	15645.6567717545	13403.6185952617	19566.3670042083	32940.0955851954	17918.9471161495	24972.4083839087	15076.1953523455	14782.3765718182	21960.8187948216	25612.2101099885	10001.790140034	22635.803173687	13299.2528771731	10453.8468607988	11001.6513276388	19816.9943214155	22142.7464695147
ACAP2|23527	11164.5494857948	10840.8313715586	14202.5034747093	37739.128114728	10816.8061867122	10347.2386682977	12141.6455747803	11499.3674365654	8522.95136618848	10187.7904679975	11536.7445531399	13028.037151918	15123.4141172133	10813.955636505	10486.1692179385	12067.4403715921	10675.6150428587	13305.3233325842	11827.567333681	19898.8903310545	11773.0007672405	8793.82911704046	12076.9967029529	31705.3175164467	13582.2148897287	27244.831680831	27833.8964552345	11451.7321866938	11018.2272950978	11532.4055506429	10804.1736224744	11299.1197746315	14121.5353694675	20749.6788633823	14512.1926909486	12838.3611020728	10275.9475499374	11694.1745021554	9173.87543439316	13741.5605777888	14353.2557617553	12556.7081627306	9487.01090294153	9899.74737889954	8758.1524768677	9435.60535710302	8781.1901745406	10665.1258040858	14350.3670105491
ACAP3|116983	2996.71069535237	3250.26563225098	3339.27360908416	1282.6756048744	3074.31229297452	2160.43207367388	5482.8568522344	2326.10066256889	3453.84331089772	3079.03271322401	2415.86767815722	3887.47055773075	2066.08748481678	2015.09598311916	2388.42116260919	2169.53210384334	5969.24661141963	3038.78481930145	3481.32170576272	2709.06005806513	2410.05666423029	3093.41223217818	6174.25401165459	538.28043736986	1524.47479936253	881.904912617852	1195.01775636576	2157.0730487417	1598.74074782061	2326.20820302847	3120.05968572651	3719.61909614285	3985.76785351609	4950.68032996966	3103.18356676768	3499.08497314974	1633.46799631017	3253.68219604778	1795.62345392252	2921.08408374589	2563.54495654428	2724.11255391717	2688.85929051999	2363.70567179149	2959.56762572269	2768.40611555497	3056.01425767744	4418.48873949135	4400.42012074078
ACAT1|38	3168.17197740604	5266.41177291165	2455.18572581863	5936.93086126234	2708.4632293192	4363.68030735452	1252.56754614642	4082.90510033903	2848.69756496824	4666.04165741373	6285.1615229656	2234.65987427847	3069.31339108489	3779.58158861064	2490.50801092495	4923.01552196456	2882.03433516983	4255.899256144	862.56828216919	1551.51109445616	3369.03782894221	4578.87998394247	2133.74500052172	6267.44353260728	4722.17736001519	6215.54522174941	3259.13933554297	3855.90128532699	1895.36809509002	2636.01623917455	4714.80093640935	5820.8931774245	3937.39938227538	2046.98180694639	4155.00387275429	2290.80897948124	4347.9488060132	3018.1934450655	4063.03816828742	5760.22787985462	1908.05624613676	3470.9599799418	4290.67855432619	2035.02879998207	3199.56245934818	6041.46701145039	4757.43806859864	1305.18440982708	1942.10993428138
ACAT2|39	1995.23263651039	1155.81241725083	2637.52885174215	764.571859197796	1931.52570166409	1480.72553356674	2173.8986711841	2459.31806069364	1544.68369180853	1120.48883612547	2081.10541328555	2539.79415430043	1522.63337451814	1287.61883677673	1249.02231194393	1601.5430122792	1803.6572494937	1017.77830074281	891.676323187273	1028.25637240428	1852.20362098645	1513.46243259849	1941.39871206889	3487.57742986711	2063.09663536179	1176.62698170638	925.539135981035	1328.34576875433	1313.76341721133	1692.02850510551	1328.9510422357	2424.41044190122	1541.61638124635	1395.87710272795	1271.38518099376	1375.17125864069	1249.7014188638	1671.13721356236	1629.44026367714	3301.14754555228	1573.17290497806	1513.39586328732	1268.42625913841	1482.15970403319	1310.57086565074	1486.17607386398	1577.7279957295	1911.60001371094	1512.69117377386
ACBD3|64746	2623.9240040405	4400.85757787918	2586.87798343006	4460.7257165456	2683.54877695558	2636.76185374897	2798.9051829934	2623.23790604245	2522.40483006936	2582.25184139344	2386.57597998094	7278.35003228851	2925.99540447516	2974.32880783203	2676.18274846571	2496.75766947514	5388.70437503056	2902.01403978776	2784.6692573966	3071.07931343823	2536.09418873529	3399.60405380215	3525.93630376067	6262.94536739249	2882.6962883354	3562.29283507006	2588.96999165427	2601.52663536124	3528.16273776331	2701.55255451315	3290.64146129706	2669.42592412925	3054.41750303014	3940.8968939537	2492.58410484304	2780.06359186546	2603.42747776801	2847.06657136133	2011.09826839322	2414.62336973325	3202.15970014924	3388.57393294628	3362.03213902546	3427.92678514491	2836.80529147186	2530.71718754801	1977.92033899678	2669.3413462704	2524.14442151979
ACBD4|79777	1606.99898285133	1048.2707018246	1346.39217222312	861.770551854043	1552.56376834371	1505.70162690401	2261.60394463963	1511.70524043906	1055.24458946021	1291.96649746801	1323.70578901339	2644.49709352365	838.746874655602	1282.11954949336	1585.42930874287	1171.8931842342	1948.39517692221	1465.92085489404	1463.16419517563	917.216852899085	1230.78382625312	1254.51163488221	1791.10884681475	686.719889457927	695.152730576665	906.779153742971	613.734030719131	1744.59003041213	1303.90571080661	1004.89016852511	1059.19381575204	1436.35887769908	1446.93767158369	1251.94869442703	1297.52385658985	1890.71759084929	984.016865247088	1496.22434707713	1188.63230989067	1596.96390373694	1214.92560978504	2038.15916262836	1104.92317638945	1678.67387580976	1665.58626470044	1282.72626074737	1245.44708041061	1202.81700513476	1594.98396759934
ACBD5|91452	5725.67404335368	4887.40553310853	5524.62834553112	11249.0129840202	6328.27090036043	6144.1189609685	6006.53397043974	5451.50571388627	4767.11371554392	5846.21144430057	4421.65158184664	8338.84123099228	6395.44491924896	5755.39694827719	6028.60522369427	5899.37147795537	8307.32082372627	6704.67821275608	5684.80041083159	7603.9254521435	6619.70998269712	4547.38596800401	6524.3118871025	12793.531565065	5494.13717550872	12410.7387916692	6707.33697020402	8918.53480512877	7585.95315599859	6127.31449266691	5147.20590239052	6508.88954962276	7469.32689925633	7470.56976419049	4241.78427573331	6342.02006894308	5572.34693405637	7025.28820454533	4192.60472339399	5880.52319574747	5918.868355363	6530.88522541681	5343.22964952261	5055.39626408332	5571.86162122231	5391.9162666464	5143.07796301984	5468.86732676907	4951.033723064
ACBD6|84320	3121.83109036451	3696.0939088238	5252.95550640266	3337.73367817789	4227.589180017	2326.34469370004	4122.99935991908	3319.50696342884	3570.70702091469	3099.2065557349	2824.55660985471	6433.24773712965	2599.92293829598	3087.45700337556	3701.16211142135	3656.67918667403	3014.04804919803	3945.2549856528	3908.2396406946	2219.26930079563	3189.29735921335	4129.21542304327	4185.2325850813	7759.3349955126	4223.4174288462	3557.77024577458	2232.0166358567	3566.28554905304	3675.13217870646	2656.53771165431	3131.96073983608	3993.9299077677	3332.27893356186	1805.95883749009	3288.24538998798	4789.6654810511	2932.37025843632	2613.84941604769	3008.19740986549	3661.16178804319	1958.67814654447	3065.29824853993	5000.89507001698	4297.70958064898	3208.41019515004	3617.93314008089	3290.06614328527	2888.54111501373	2663.2940547156
ACBD7|414149	39.1323046128489	49.0724332527453	98.5389619889699	67.6919466713145	28.8483132631433	7.13602666779153	33.2087928618018	35.3858713768869	40.4973252534071	27.7390334524686	30.6865409465697	70.3005449070201	9.61865681944497	31.4244987620922	67.14437003319	33.254630653638	34.9915868508478	26.9176534149279	36.8701852895717	28.9006968575168	24.1115264270425	71.7363696376161	9.27715217618139	48.7301231602241	65.140185942149	30.1505953031744	16.9305939508726	26.3287032976319	56.4577730452346	31.1132002112516	61.4887795661295	18.6424823434367	65.8634502001109	12.5651785024611	63.7783684544569	42.2953753696637	32.3319827152615	22.7159566863936	45.0666278631534	60.1476579464239	51.9198978540614	13.4325076623135	45.9852420231446	62.2756178165205	63.0401175882635	6.94706678934747	56.9970913138252	22.2537836287653	7.48116307504382
ACCN1|40	0.514898744905906	0	0	0	0	0	0.851507509276969	1.04076092284961	1.15706643581163	0	0	0	3.84746272777799	0	0.685146632991735	0	0	0	0	0	0	0	0	0	0	6.03011906063489	0	0	0	7.28181281539931	0	0	0	5.71144477384594	13.5921113099662	0	0	0	0	0	0	0	0	5.5356104725796	0	0	3.63811221152076	0	1.49623261500876
ACCN2|41	0.514898744905906	21.9259808150564	6.44647414881111	361.891561050489	5.24514786602605	67.7922533440195	11.9211051298776	9.36684830564652	1.15706643581163	13.4492283405908	2.78968554059725	23.9321003938792	42.3220900055579	53.4216478955568	48.6454109424132	2.66037045229104	27.0389534756551	69.1128939031932	10.6729483732971	1.52108930829036	5.47989236978238	26.2450132820547	3.09238405872713	68.9718666267787	34.0284553429137	31.6581250683332	11.2870626339151	0	6.27308589391496	0	23.8021082191469	4.43868627224683	47.3393548313297	103.948294883996	4.18218809537423	246.913542698577	1.40573837892441	43.917516260361	7.04166060361772	32.2530919422853	5.19198978540614	53.7300306492538	20.4378853436198	48.4365916350715	32.0730422817481	23.8185147063342	1.21270407050692	0	2.99246523001753
ACCN3|9311	237.883220146529	173.319657871398	96.6971122321667	650.016257138649	115.393253052573	183.752686695632	762.099220802887	282.046210092245	230.256220726515	656.490458375089	172.960503517029	293.16822982502	232.771495030568	203.473629484547	203.488549998545	199.527783921828	276.751641456705	657.663748299859	518.123130121876	247.937557251328	222.483630213165	153.970744588054	453.343503009397	802.172796637535	80.6960512417667	279.646771436943	280.765683018637	2207.84983367284	161.307922986385	207.86265673049	117.027032077472	687.996372198259	283.007012578602	124.509496069842	358.62262917834	500.685794916559	178.5287741234	364.969704094724	273.216431420367	615.423862466308	220.659565879761	369.841710969031	434.305063551922	169.52807072275	163.683112334439	388.043302090695	516.611934035947	368.300119056066	436.899923582559
ACCN4|55515	13.9022661124595	111.718092724335	12.8929482976222	29.506745984932	11.1459392153054	89.2003333473941	22.1391952412012	21.3355989184171	20.8271958446094	47.9128759633548	50.2143397307504	26.9236129431141	12.5042538652785	39.2806234526153	30.1464518516363	0	9.54316005023122	8.73004975619282	32.0188451198912	66.9279295647757	15.3436986353907	313.190491832519	29.6868869637804	0	9.72241581226105	1.50752976515872	31.0394222432664	16.2987210890102	12.5461717878299	61.5644174392851	122.977559132259	7.9896352900443	21.6114445969114	19.4189122310762	11.5010172622791	8.00182777263907	36.5491978520347	6.81478700591808	15.491653327959	21.7926296907333	1.29799744635154	5.37300306492538	62.5910238648358	14.5309774905214	11.0596697523269	31.7580196084456	773.705196983414	15.5776485401357	14.9623261500876
ACCN5|51802	0	0	0	0	0.655643483253256	0	0	11.9687506127706	0	0	1.39484277029862	0	0	0.785612469052305	8.90690622889255	1.33018522614552	0	0	0	3.04217861658071	0	0	0	0	0	0	0	0	0	0	0	0	0	0	0	0	0	0	0	0	0	0	0	53.2802507985786	11.0596697523269	0	0	0	0
ACCSL|390110	3.08939246943544	0	0	0.867845470145058	0	0	0	0	0	5.04346062772156	0	0	28.8559704583349	2.35683740715692	0.685146632991735	0	36.5821135258863	0.727504146349402	0	21.295250316065	16.4396771093472	0	3.09238405872713	0	0	13.5677678864285	47.970016194139	0	0	0	0	8.87737254449367	19.5532117781579	1.14228895476919	10.4554702384356	169.181501478655	0	3.02879422485248	0	0.871705187629332	0	3.58200204328359	1.27736783397624	0	0	0.992438112763925	0	6.67613508862959	52.3681415253068
ACCS|84680	1253.77844384588	2515.22322778433	2378.7489609113	536.328500549646	3242.15702468735	1268.42874019994	657.36379716182	2237.11560366524	4074.03092049275	2062.77539673812	2290.33182883034	3218.86750297675	4556.35773537108	1994.6700589238	4667.90401057269	804.762061818039	909.781258122043	3254.12604662087	6200.9830048856	1046.50944410377	2378.27328848555	1999.87001209257	1909.23791785813	1308.2163833014	720.431011688544	753.764882579361	1371.37811002068	1562.16972899282	3517.40887623089	2063.40095869088	1360.6871865279	3966.41005287977	2456.50086918226	1519.24430984302	870.940670861682	1471.19319191236	3806.7395301273	1715.81192837893	1529.44868310577	2734.53917359321	1391.45326248885	1989.80213504403	1718.05973669804	3462.52435059854	2886.57380535733	2774.36074423155	2133.14646002167	4132.52761986171	4964.49981659908
ACD|65057	1224.42921538624	1542.12731732563	1897.10524950727	3283.05941355876	1721.0641435398	1753.67855360977	2483.84740456092	1642.84111671811	1729.81432153839	1815.64582597976	1944.41082179628	1311.7782528395	1604.39195748342	1855.61665190155	1638.18559948324	1517.74134303204	2444.63949953423	1533.57874050454	1818.28229559625	1533.25802275668	1885.08297520514	1749.66755213698	1959.33453960951	2859.33368820146	408.341464114964	4309.27383370621	4307.42527766783	4973.61742770027	1429.36742868491	2055.45716289226	1572.92265148196	2003.62298329222	888.127461292121	1628.90404950086	1640.46328041054	1825.55985041494	1584.26715304781	1535.59867200021	1754.78182242153	1840.16965108552	1555.00094072914	2076.66568459366	1824.08126691807	1769.31949729825	2020.60166375013	1820.13149880904	1592.28044457558	1679.04797479034	1620.41992205449
ACE2|59272	2.57449372452953	0	0	80.7096287234904	0.655643483253256	0	0	3.12228276854884	10.4135979223047	0.840576771286926	23.7123270950766	0	9.61865681944497	16.4978618500984	3.42573316495867	11.9716670353097	0	14.550082926988	0	1.52108930829036	2.19195694791295	1.74966755213698	0	0	11.6668989747133	10.5527083561111	46.5591333648996	0.626873888038854	0	11.253710714708	3.96701803652448	0	0	2.28457790953838	9.40992321459201	0	0	0	0	0	16.87396680257	0.895500510820897	1.27736783397624	0	0	4.46597150743766	1.21270407050692	1.11268918143826	8.97739569005259
ACER1|125981	2.57449372452953	7.30866027168547	0	0	2.62257393301302	37.4641400059055	3.40603003710788	6.24456553709768	1.15706643581163	0	4.18452831089587	0	3.84746272777799	39.2806234526153	8.22175959590081	0	0	5.82003317079521	0	0	16.4396771093472	0	45.1488072574161	0	0	3.7688244128968	0	0	8.96155127702137	9.92974474827179	3.96701803652448	5.3264235266962	16.4658625500277	4.56915581907675	0	122.313653096054	9.84016865247088	23.4731552426067	23.9416460523002	6.97364150103466	3.89399233905461	32.2380183895523	1.27736783397624	0.69195130907245	2.21193395046539	1.48865716914589	4.85081628202767	15.5776485401357	1.49623261500876
ACER2|340485	199.780713023492	179.584223818557	110.510985408191	50.3350372684134	70.8094961913517	306.849146715036	119.211051298776	328.880451620478	131.905573682526	147.941511746499	196.672830612106	296.159742374255	302.987689812517	139.83901949131	109.623461278678	188.886302112664	214.721101130202	126.585721464796	100.907875529354	471.537685570011	212.619823947557	131.225066410273	282.64390296766	115.452907179608	138.058304534107	40.7033036592855	56.4353131695753	139.166003144626	395.204411316642	146.298239291204	402.652330707235	61.2538705570063	115.261037850194	100.521428019689	143.239942266567	613.854501986741	154.631221681685	252.147119218969	230.966467798661	169.11080640009	192.103622060027	232.830132813433	153.284140077149	185.442950831416	153.729409557344	77.4101727955861	284.985456569126	90.1278236964994	296.254057771735
ACER3|55331	895.923816136277	1395.95411189193	1218.3836141253	2411.74256153312	707.439318430263	884.867306806149	1176.78337782077	757.673951834518	1080.70005104806	1007.85154877302	1029.39396448038	682.064861225557	1436.06546314313	694.481422642238	733.792043934148	1078.78021840402	965.449691748391	1102.89628586569	1167.23244482512	1928.74124291217	1303.11840553425	519.651262984683	1631.54182938443	1934.96073656213	1430.1673659836	1659.03650655717	1536.45140104169	1382.88379701371	750.977997014391	793.055613895307	1777.22408036297	1357.35026205308	1421.20976134927	2321.13115609099	1465.85692742867	1161.4081452859	1130.21365665523	1274.36517010668	988.649148747927	1121.88457647895	837.20835289674	841.770480171644	891.602748115416	566.016170821264	733.256104579275	1444.98989218427	1116.90044893687	753.290575833705	923.175523460408
ACE|1636	390.808147383583	205.68658193172	1171.41644532682	128.441129581469	1104.75926928174	1154.25231351528	6924.45906544031	930.960645488979	203.643692702847	725.417753620617	553.752579808553	1797.89904209017	162.55530024862	610.420888453641	354.220809256727	129.027966936115	494.653795936985	541.990589030304	511.331253884323	285.964789958587	653.20317047806	463.6619013163	947.506475593992	5049.94014780414	4370.22590761134	948.989987167415	538.957240769444	979.803887004729	2096.1068436953	740.758958221076	468.108128309889	315.146725329525	8612.67523007388	391.805111485832	1083.18671670192	6459.7612490262	403.446914751306	1671.13721356236	254.908113850961	577.068834210618	960.518110300136	1510.70936175485	132.846254733529	1010.94086255485	306.352852139456	299.220090998323	888.912083681571	448.413740119621	1500.72131285379
ACHE|43	103.494647726087	1425.18875297867	0	54.6742646191387	0.655643483253256	1965.97534697657	0	0.520380461424807	536.878826216597	200.897848337575	234.333585410169	0	421.29716869169	764.400932387893	195.266790402644	2164.21136293876	42.9442202260405	317.919311954688	2.91080410180829	136.898037746132	105.213933499822	1758.41588989766	9.27715217618139	11.9951072394398	337.367828685458	24.8742411251189	251.13714360461	38.8661810584089	52.8731525344261	1151.18840781631	2566.66066963134	30.1830666512785	112.173688622064	12.5651785024611	377.442475607524	1.14311825323415	494.819909381393	4.54319133727872	1820.97343209554	68.8647098227172	279.06945096558	1.79100102164179	1900.72333695665	220.040516285039	603.85796847705	22.3298575371883	2506.6593137378	16.690337721574	397.997875592331
ACIN1|22985	26212.9802044148	25391.3298781599	24115.338865824	39624.9563213532	25151.1396610782	22375.0116168603	31091.9451937392	21811.7470406208	22120.7961198468	23695.8591825784	25109.9595509158	43852.5824592344	26207.9542359417	25875.7178931758	22596.1359560674	27923.2482672467	33518.7591497621	28222.0683493323	29260.3730994109	25037.1300144593	23716.9741764182	25340.4351575999	23938.1449986067	45409.7275375066	18801.2076977504	37652.0634146042	31579.7903668651	32966.6708980753	23687.1723354229	21748.7889306481	24434.8475959726	22914.2740118471	21180.2448213825	29460.7744324521	23774.6937751786	22223.3619611252	19531.3290367758	23286.8843977783	24375.4123454831	24760.7858546112	25270.712283018	23786.2845684247	25487.3203913279	23805.2008860195	24503.8043032555	20291.3896535712	24516.0254893679	26134.843493622	23591.0996408432
ACLY|47	18611.015134624	16380.7958574962	21321.2527847536	10782.1121210822	22621.6671026871	18266.4442628794	20053.8533509819	18009.3270089897	19125.1511175305	15215.2801370647	17515.0406666398	14182.7609959227	14633.8244851036	17167.9892862	16272.9176801867	20538.0598916868	27512.9304248166	19518.9362465544	24269.3143328436	19507.9703788238	17233.1655244916	20700.3168093326	22083.9515169939	12175.0338480314	14658.486320146	11777.5762903025	15871.0209461138	13805.6436362797	17058.3128558102	17069.2312222792	18843.3356734913	24539.7209247438	18527.1827180093	24845.9270551846	17453.3164690205	16758.1135924127	14275.2732379774	17282.2998470082	18797.0088152971	19167.0536655938	16253.5240232139	17550.0190110679	18921.64972469	22778.345143356	18021.7318614167	15503.868197598	19130.4067122466	24659.4176390348	18363.2628840026
ACMSD|130013	10.2979748981181	25.0582637886359	10.1301736624175	29.506745984932	68.8425657415919	37.4641400059055	19.5846727133703	14.5706529198946	33.5549266385373	21.8549960534601	19.5277987841807	2.9915125492349	61.5594036444478	20.4259241953599	21.9246922557355	42.5659272366566	7.95263337519268	29.8276700003255	51.4242057986131	39.5483220155493	23.015547953086	31.4940159384656	24.739072469817	2.99877680985994	13.6113821371655	30.9043601857538	0	38.8661810584089	28.6769640864684	33.7611321441241	45.6207074200316	13.3160588167405	8.23293127501387	25.1303570049221	14.6376583338098	35.4366658502588	15.4631221681685	23.4731552426067	30.9833066559179	40.0984386309493	22.0659565879761	56.4165321817165	26.824724513501	29.0619549810429	25.4372404303519	30.7655814956817	44.870050608756	36.7187429874627	35.9095827602104
ACN9|57001	308.939246943544	304.875542761737	191.55237470753	407.887370968177	213.084132057308	358.585340056524	48.5359280287872	462.097849745228	271.910612415733	412.723194701881	645.812202648263	674.58607985247	487.66590074586	290.676613549353	328.185237203041	309.933157691906	238.57900125578	351.384502686761	163.005029701264	416.778470471558	166.588728041384	486.40757949408	262.234168180061	624.495270653333	479.31509954447	709.292754507179	1013.01387139388	336.004403988826	428.362151041621	341.58321934055	412.569875798546	221.934313612342	229.492959291012	485.472805776905	567.732033947051	289.208918068241	445.619066119038	381.628072331412	552.066191323629	872.576892816961	247.917512253143	353.722701774254	215.875163941985	337.672238827355	362.757167876323	393.005492654514	392.916118844242	233.664728102035	207.976333486218
ACO1|48	2452.97762073174	2537.14920859939	2481.89254729228	1856.32146064028	1648.28771689869	1980.24740031215	2499.1745397279	4683.94453328468	2069.99185366701	2491.46955009445	2318.22868423631	1697.6833716908	1673.64628658343	2079.51620558145	2416.51217456185	1626.81653157597	1345.5855670826	1868.95815197161	2533.36983660715	2018.4855121013	2286.21109667321	2795.96874831489	1112.02130751828	2644.92114629647	2020.31800578785	2185.91815948015	2607.31146843438	2568.30231929518	2617.66912801794	1987.93489860401	2735.25893618363	1642.31392073133	2536.77194911365	1909.90713237408	2490.49301079535	1755.82963696766	2760.87017620754	2359.43070116008	1989.97328658237	2629.06284589007	1544.61696115833	2449.19389709515	3055.46385887117	1973.44513347463	1908.89899925163	2819.51667836231	2940.80737097928	2672.67941381471	1957.07226043146
ACO2|50	10057.0022855022	9214.13241394633	9141.10034301416	6271.05136726819	8592.20784803392	12256.1258019319	8535.51127299234	6579.17017379383	11117.0943152782	7980.43586659808	9367.76404532555	7855.71195429084	7516.98030439625	9622.96713342169	8011.41957957235	11315.8857188199	9873.98959863923	8682.76198668011	10363.4328704715	10116.7649894392	7976.53133345524	9203.25132424051	12715.2647726742	5261.35391289927	6968.05541264749	6299.9668885983	7888.24589827739	10689.4535388385	7042.88314861109	10266.0321037466	9453.40398103785	12610.3076994533	12647.8406712401	10124.1070061193	9340.91711101833	9266.11656071605	8267.14740645446	10073.0123933031	13186.2136463345	7703.25874308041	10154.2340228081	8990.82512864181	10014.5638183737	11772.8595725587	9571.03820366373	8881.32867112437	11891.7761153908	9294.29273255382	11072.1213510649
ACOT11|26027	966.979842933292	3350.49868740553	1646.61368258204	1048.35732793523	2263.28130419024	210.51278669985	3349.8305414956	1596.00687518988	4268.41808170911	3109.29347699034	1666.83711050685	888.479227122765	397.250526643077	1141.494917533	2775.52901024952	719.630207344725	827.073871020039	1940.9810624602	1284.63487693139	330.076379899007	735.401556024796	1065.54753925142	567.143236370556	185.924162211316	1270.71974666252	32.4118899509125	634.897273157722	2940.66540879026	572.643126601666	743.406890153948	874.727477053649	3336.11660222072	2619.10126186379	1095.45510762365	2357.70853876722	88.0201054990298	3115.1162476965	735.996996639152	1518.18202613998	915.290447010798	802.162421845249	557.896818241419	1652.91397716525	3161.52553115202	2013.96586189873	1668.28846755616	1665.042688806	3782.03052770866	1252.34669876234
ACOT12|134526	6.17878493887087	2.08818864905299	41.4416195280714	0	3.27821741626628	14.2720533355831	10.2180901113236	2.08152184569923	5.78533217905816	6.72461417029541	0	0	13.466119547223	10.21296209768	8.90690622889255	7.98111135687311	0	0	15.5242885429776	13.6898037746132	9.86380626560829	26.2450132820547	16.0803971053811	11.9951072394398	10.6946573934872	6.78388394321425	0	12.5374777607771	57.3539281729368	1.98594894965436	7.93403607304897	0.887737254449367	12.3493969125208	0	4.18218809537423	20.5761285582148	1.40573837892441	0	1.40833212072354	7.84534668866399	6.48998723175768	15.2235086839553	1.27736783397624	8.30341570886939	27.6491743808173	6.94706678934747	2.42540814101384	37.831432168901	37.4058153752191
ACOT13|55856	490.183605150423	413.461352512492	555.317701676157	1015.37920006972	516.647064803566	342.529280053993	488.76531032498	918.991894876209	492.910301655755	667.417956401819	619.310190012589	928.864646537436	464.581124379192	463.51135674086	511.119388211834	480.196866638532	720.508583792457	413.22235512646	307.574966757743	292.049147191749	336.465391504638	899.329121798407	217.70383773439	991.845429861176	544.455285486619	562.308602404203	493.808990233784	658.217582440797	612.07395222056	610.348310527106	565.300070204739	654.262356529183	303.589340766136	507.17629591752	574.005316090113	197.759457809509	517.311723444183	365.726902650937	530.941209512776	500.358777699236	340.075330944102	358.200204328359	415.144546042278	656.661792309755	544.135751814485	437.168988672509	630.606116663598	526.301982820299	365.080758062139
ACOT1|641371	791.914269665284	745.483347711918	827.911465683027	30.374591455077	532.382508401644	0	811.486656340951	885.687545345021	808.78943863233	312.694558918737	492.379497915414	149.575627461745	334.729257316685	696.838260049395	698.164419018577	83.8016692471677	25.4484268006166	88.0280017082776	495.806965341346	448.721345945655	404.41605688994	302.692486519697	601.159461016554	68.9718666267787	282.922300136796	42.2108334244442	0	86.5085965493618	1935.69507583662	250.891550639667	446.289529109004	828.258858401259	1035.29110783299	6.85373372861513	451.676314300416	395.518915619017	470.922356939678	200.657617396477	821.057626381826	454.158402754882	355.651300300321	614.313350423136	261.860405965129	773.601563542999	677.957755817641	207.915784624042	118.844998909678	461.76601029688	647.868722298795
ACOT2|10965	1109.09189652732	1148.50375697915	1640.16720843323	603.152601750815	1048.37392972196	865.243233469723	1524.19844160577	1554.3764382759	1066.81525381832	599.331237927578	1104.71547407651	3129.1221264997	529.987990751418	1134.42440531153	972.908218848263	540.05520181508	1006.80338529939	233.528830978158	770.392818945261	727.080689362791	809.928092253836	701.616688406929	1229.53190174991	690.468360470252	879.878631009625	255.526295194403	210.221541556668	907.086515992222	1449.97899662206	1055.20087524968	896.546076254533	1386.64559144991	1820.50692818744	938.961520820273	792.524644073416	1683.81318701391	1000.88572579418	976.786137514925	937.94919240188	784.534668866399	706.110610815235	1005.64707365187	485.399776910971	1077.3681882258	1199.97416812747	685.774735919872	731.260554515672	1082.64657353943	930.656686535452
ACOT4|122970	178.154965737444	106.497621101703	94.8552624753635	59.013491969864	138.99641844969	67.7922533440195	4.25753754638485	143.104626891822	90.2511819933073	47.0722991920679	66.9524529743339	20.9405878446443	98.1102995583387	163.40739356288	140.455059763306	19.9527783921828	47.7158002511561	18.9151078050844	15.5242885429776	209.910324544069	107.405890447735	20.9960106256438	138.538805830975	2.99877680985994	38.8896632490442	24.1204762425395	90.2965010713205	3.76124332823312	43.9116012574047	91.3536516841005	182.482829680126	0.887737254449367	69.9799158376179	185.050810672609	104.554702384356	138.317308641333	88.5615178722379	114.336981988181	114.074901778607	62.7627735093119	59.7078825321706	237.307635367538	26.824724513501	239.415152939068	282.021578684337	8.43572395849336	40.0192343267283	37.831432168901	64.3380024453769
ACOT6|641372	14.9320636022713	2.08818864905299	11.9720234192206	13.0176820521759	5.9007913492793	0	0	13.529891997045	8.09946505068142	1.68115354257385	2.78968554059725	0	0	0	26.0355720536859	1.33018522614552	0	1.4550082926988	0	15.2108930829036	1.09597847395648	0	5.56629130570883	0	0	11.3064732386904	0	5.01499110431083	0	0	9.91754509131121	0	10.2911640937673	0	0	4.57247301293661	2.81147675784882	0	1.40833212072354	7.84534668866399	0	0	0	30.4458575991878	11.0596697523269	5.95462867658355	24.2540814101384	7.78882427006785	0
ACOT7|11332	1809.35418959935	1867.8847465779	3387.16170276104	418.301516609918	1484.37684608537	1600.25398025225	1961.87330137414	5714.81822736723	1293.6002752374	1538.25549145507	1963.93862058046	2276.54104996776	1323.52717835563	1647.42934760268	983.870564976131	2927.73768274629	4179.90410200127	1449.18825952801	1117.74877509438	1696.01457874375	1649.4476033045	2594.75697981914	1950.05738743333	109.455353559888	1314.47061781769	505.776236210751	431.730145747251	319.078809011777	460.623735638898	1048.5810454175	2382.19433093295	1330.7181444196	1289.48286094905	797.317690428894	2571.00013163131	2278.23467869567	1031.81197013052	1160.78538667471	2006.87327203105	1473.18176709357	1059.16591622285	989.528064457092	2274.99211231168	1604.63508573901	1697.65930698218	1570.03709439253	3738.76664937283	903.503615327871	1551.59322176409
ACOT8|10005	567.418416886309	502.209370097245	624.387067556276	385.323388744406	603.192004592996	629.754353432602	745.920578126625	530.267690191878	591.260948699744	500.143178915721	592.808177376915	297.655498648872	632.907618719479	559.356077965241	586.485517840925	645.139834680576	545.550649538218	582.730821225871	530.736614563045	584.098294383497	608.268053045845	404.173204543642	712.485287130731	147.689757885602	303.339373342545	303.767247679482	395.047192187027	342.900016757253	400.581342082855	641.461510738358	541.497961985592	627.630238895702	568.072257975957	943.53067663935	537.411170255588	720.164499537517	431.561682329794	523.981400899479	467.566264080216	556.147909707514	526.986963218723	758.4889326653	424.086120880112	659.429597546044	504.320940706108	458.506408096933	443.849689805532	634.232833419811	513.207786948006
ACOT9|23597	1397.43519367463	2349.21223018462	620.70336804267	4760.13240374564	2488.82266242936	1958.83932030877	716.117815301931	1795.31259191558	1588.65221636937	1635.76239692436	2110.39711146182	2361.79915762095	2685.52898398904	1594.00769970713	1455.25144847444	2193.47543791396	2447.82055288431	1794.75272904397	1870.6767694288	3918.32605815596	2189.76499096504	2006.86868230112	3075.06670799826	4302.49502794655	1742.25691355718	3685.91027581307	2402.73345819467	1466.88489801092	2390.0457255816	1505.349303838	2277.06835296505	2765.30154760978	3427.9867596339	3873.50184562232	1779.52103458173	1840.42038770699	1789.50495637078	2367.75988527843	1194.26563837356	2385.85709854148	2950.34819555704	2238.75127705224	1345.06832917698	1517.44922079588	1676.64593445276	1506.52105517564	1316.99662057051	1781.41537948266	980.032362830741
ACOX1|51	8839.7816525446	8071.89322291434	10533.5387591574	9832.68917674351	10574.2180979085	7981.64582792482	10388.391613179	8696.59827133137	8364.43326448228	9067.30163187207	9003.71008227761	6181.96068299392	22019.9910567554	9677.96000625535	9683.17736407218	12403.977233807	6769.28152896401	11696.0841608593	7577.79334504092	16429.2856188441	9178.81971938549	6972.42519526586	7011.05313794615	8764.67492101815	7079.86319448849	8812.26524223531	10415.1370454451	8893.45984960722	7312.62584204944	10401.0766323231	8090.73328549168	12781.640989562	13447.4641213258	14887.4519475068	11432.0111587054	5128.02848400841	9471.86519719268	8070.22221211943	7828.91825910218	10656.5959187686	16395.0057448662	9050.82366286681	7169.86565210864	10364.7386585962	9074.45903178424	8660.51119103439	7219.22733172769	10982.2422207957	13699.5058230203
ACOX2|8309	16.9916585818949	123.203130294127	2.76277463520476	78.9739377832003	21.6362349473575	390.697460061586	6.81206007421575	14.0502724584698	11.5706643581163	26.8984566811816	20.9226415544793	8.9745376477047	33.6652988680574	14.9266369119938	27.4058653196694	14.6320374876007	23.857900125578	69.1128939031932	0	59.3224830233239	4.38391389582591	33.2436834906026	48.2411913161432	110.954741964818	108.891057097324	33.1656548334919	0	0	12.5461717878299	9.92974474827179	109.092996004423	3.55094901779747	79.2419635220085	52.5452919193827	36.5941458345245	5.71559126617077	264.278815237789	69.662267171607	9.8583248450648	6.10193631340532	28.5559438197338	14.3280081731344	17.8831496756674	103.100745051795	7.74176882662885	30.2693624392997	8.48892849354843	31.1552970802714	4.48869784502629
ACOX3|8310	1799.05621470124	1924.26584010233	1813.30108557273	662.166093720679	3137.90971085008	1539.59775357602	2175.60168620266	1621.5055177997	1925.35854919055	2019.0654046312	2181.53409274705	1274.38434597407	1191.75157992923	1630.14587328353	2065.71709847008	1654.75042132502	1550.76350816257	2159.95981051137	1568.92341087467	1463.28791457532	1859.87547030414	1238.76462691298	1403.94236266212	939.366835688627	960.574682251391	1080.8988416188	1182.3198109026	1448.70555525779	1455.35592738827	1577.50544900878	1356.72016849137	2520.28606538175	1792.72078513427	2153.21467973992	1747.10907684258	1455.18953636708	1456.34496056569	1785.47419555054	2247.69806467477	1823.60725252056	1649.7547543128	2176.06624129478	1516.2356189298	2333.95176550137	2102.44321991735	2713.82201935295	1642.00131146637	3064.34600568098	1425.90968210335
ACOXL|55289	12.3575698777417	135.732262188444	7.3673990272127	52.9385736788485	8.52336528229233	17.8400666694788	0	3.64266322997365	18.5130629729861	15.1303818831647	79.5060379070215	0	62.5212693263923	26.7108239477784	13.017786026843	111.735558996224	0	18.187603658735	13.5837524751054	1.52108930829036	10.9597847395648	31.4940159384656	179.358275406174	0	0	2.26129464773808	0	22.5674599693987	1.79231025540427	11.253710714708	23.8021082191469	8.87737254449367	31.9026086906787	66.2527593766129	26.1386755960889	20.5761285582148	25.3032908206394	10.6007797869837	15.491653327959	8.71705187629332	66.1978697639283	2.68650153246269	1.27736783397624	18.6826853449561	19.9074055541885	4.96219056381962	25.4667854806453	1.11268918143826	19.4510239951139
ACP1|52	2440.10515210909	2290.74294801113	2550.040988294	2027.28701825886	3012.68180554871	9901.23700156074	2098.96601036773	3384.03414064552	2719.10612415733	2198.10825691531	2725.52277316351	3616.73867202499	2784.60114922932	2927.97767215794	2504.89609021778	4766.05366527939	2520.98477993608	2456.78150222193	2545.01305301438	2864.21116751074	2527.32636094364	3011.17785722774	2775.72393111347	3719.23293842879	3831.60407161208	2206.26981130979	3125.10546676523	3071.05517750235	2532.53439088624	3301.97112029198	3036.75230695949	3202.06827679887	2949.44762927372	1614.05429308886	2489.44746377151	3663.69400161546	3528.40333110027	2249.63691050918	5455.87863568301	2503.53729887144	4144.50584620045	2476.05891241978	5170.78499193582	3033.51453897362	4270.13849137343	2299.9753263304	5471.72076612722	2059.58767484223	4723.60636558267
ACP2|53	844.433941645686	900.00930774184	868.432160332697	558.024637303272	616.960517741314	899.139360141732	1140.16855492186	851.342434890984	590.103882263932	920.431564559184	749.030567650361	498.086839447611	741.598440779207	697.623872518447	565.931118851173	956.403177598628	1157.90341942805	593.643383421112	848.014261660149	1145.38024914264	896.510391696398	850.338430338572	632.701778415571	510.541751878655	921.685019002347	499.746117150116	616.55579637761	705.859997931749	728.574118821837	724.871366623841	688.277629336998	553.060309521955	997.213800686054	1229.10291533165	614.781650020011	676.726005914619	857.500411143891	893.494296331481	628.1161258427	722.643600544716	893.022243089856	825.651470976867	785.581217895388	1139.64380604232	650.308581436823	568.170819557347	1062.32876576406	613.091738972484	665.8235136789
ACP5|54	726.007230317328	1244.56043483558	889.613432535933	833.131651339256	438.625490296428	2001.65548031552	153.271351669854	509.97285219631	470.926039375334	806.113123664162	1248.38427941727	44.8726882385235	1997.79502139872	1696.13732068393	1539.52448433243	1618.8354202191	15020.9339190639	573.273267323328	62.0971541719102	1779.67449069972	1845.62775014271	787.350398461641	1776.88388014461	1132.03824572213	365.562834541015	1010.79870753892	2394.26816121923	258.898915760047	825.358872613668	2469.19652740359	1067.12785182509	281.412709660449	889.156577701498	588.278811706132	603.280632757732	1939.87167573836	2963.29650277266	1373.5581809706	1233.69893775382	222.28482284548	7616.64901519081	2015.77164985784	1525.17719376763	2314.57712884734	1615.81775081496	973.085569565028	1120.53856114839	466.216767022633	745.123842274365
ACP6|51205	630.236063764829	643.162103908321	735.818977842868	482.522081400652	1060.17551242052	308.633153381984	704.196710172053	1153.6834829788	620.187609595034	1384.42994230957	1440.87258171848	336.545161788926	836.823143291713	707.051222147075	1177.0819154798	903.195768552807	197.225307704778	1243.30458611113	125.164576377757	439.594810095913	680.602632326972	566.892286892381	317.278604425404	227.157343346891	582.372707154437	326.380194156863	746.357016667633	1110.19365571681	797.578063654902	388.584011149036	501.827781620347	12.4283215622911	371.511023785001	374.670777164294	1159.5116494425	909.922129574386	1076.7955982561	355.883321420166	546.432862840735	998.102439835585	772.308480579163	683.266889756345	402.370867702516	1347.22919876406	938.965961972556	294.257900434504	409.893975831338	1094.88615453525	368.073223292156
ACPL2|92370	264.657954881636	712.07232932707	252.333416682035	363.627251990779	133.751270583664	833.131113464661	67.2690932328806	193.581531650028	647.957204054514	418.607232100889	690.447171297818	186.969534327181	599.242319851422	1058.21999581346	786.548334674511	353.829270154708	714.146477092303	218.25124390482	187.261730549667	772.713368611501	727.729706707101	563.392951788107	421.80118561038	366.600465005378	219.7265973571	579.645194703529	647.595218620876	161.106589225985	711.547171395497	1222.02058702065	850.925368834502	165.119129327582	1253.46378662086	1747.70210079686	437.038655966607	881.344173243533	1106.31610421351	884.407913656924	339.408041094374	373.089820305354	581.502855965488	854.307487323136	315.509854992131	279.54832886527	200.180022517117	501.181246945782	235.264589678342	333.806754431479	366.576990677147
ACPP|55	3584.72506203492	2500.60590724096	693.456433436395	12269.5992569108	1194.58242648743	1168.52436685086	83.4477359091429	204.509521339949	2693.65066256948	6063.92082806388	14085.1222944755	886.983470848147	7635.28978327542	1572.01055057366	1168.17500925091	4047.75364316081	515.330642712486	4014.367879556	137.778060818926	6662.37117031176	3032.57243743757	409.422207200053	4645.99780983164	1561.61302373457	1043.21521665561	1605.51919989404	8517.49964011815	113.464173735033	826.25502774137	1554.33604459614	1803.00969760038	6213.27304389112	4611.47063041714	15546.5526744087	3507.81026499513	134.88795388163	1866.82056721162	2824.35061467494	2237.83973982971	3299.40413517702	3744.72263272418	2222.63226785747	1420.43303138158	3587.07558623158	3379.83507631111	3864.55401110272	904.677236598161	1749.14739322095	2039.36505425695
ACPT|93650	106.069141450617	185.848789765716	400.602322104691	14.753372992466	135.718201033424	48.1681800075928	414.684157017884	186.296205190081	251.083416571124	302.607637663293	152.03786196255	134.61806471557	142.356120927786	115.485032950689	252.133960940958	140.999633971425	122.470553977967	229.891310246411	356.088368454548	103.434072963744	153.436986353907	141.723071723095	207.808208746463	26.2392970862745	47.6398374800791	56.5323661934521	22.5741252678301	184.300923083423	168.477164008002	53.6206216406677	111.076505022686	148.252121493044	87.4748947970223	85.6716716076891	215.382686911773	374.942787060802	109.647593556104	121.908967550312	259.133110213132	132.499188519658	93.4558161373105	110.14656283097	155.838875745101	171.603924649967	158.153277458275	324.031043817422	289.836272851154	312.665659984152	125.683539660736
ACRBP|84519	580.290885508956	1359.4108105335	143.664281030648	140.590966163499	575.654978296359	738.578760116423	539.004253372321	1318.64408925046	1049.45925728115	1313.82149352147	2293.12151437094	414.324488069033	1100.3743401445	895.598214719628	1185.3036750757	787.469653878147	120.880027302929	486.70027390775	641.34717043176	1023.69310447941	416.471820103461	824.093417056517	1248.70468291401	1084.80751096683	413.202672021094	817.081132716027	2288.45194902628	1243.09091998105	565.473885580048	419.03522837707	1400.35736689314	288.514607696044	1480.89851309312	743.630109554742	440.175297038137	698.445252726068	420.315775298399	430.088779929052	404.191318647657	373.961525492983	686.640649119962	522.076797808583	422.808753046135	793.6681515061	764.223179885791	1524.38494120539	462.040250863136	787.783940458291	502.734158642945
ACRC|93953	849.068030349839	1127.62187048862	713.71678076123	858.299169973463	578.277552229372	2240.71237368654	1007.33338347465	1653.24872594661	836.55903309181	409.360887616733	1125.63811563099	411.332975519799	1707.31158545148	1291.54689912199	765.993935684759	901.865583326661	1272.42134003083	726.776642203052	348.326224183059	1749.25270453391	1819.32426676775	1170.52759237964	1238.19057711434	1497.88901652504	675.707898952143	2989.43152430975	316.037753749622	1006.13259030236	1411.44432613087	1756.24085447767	1162.33628470167	411.910086064506	658.634502001109	475.192205183982	679.605565498312	1882.71576307665	1182.22597667543	2020.2057479766	716.841049448283	817.659465996313	1948.29416697365	1868.01406557239	521.166076262306	665.657159327696	655.838416312987	1266.84725094315	1056.26524541153	733.262170567816	1398.9774950332
ACRV1|56	102.464850236275	73.0866027168547	46.967168798481	0.867845470145058	19.0136610143444	30.328113338114	188.18315955021	36.4266322997365	122.649042196033	80.6953700435449	174.355346287328	62.8217635339329	92.3391054666717	69.1338972766029	76.0512762620825	105.084632865496	28.6294801506936	48.7427778054099	16.4945565769136	1.52108930829036	66.8546869113451	22.7456781777807	10.5141057996722	98.9596347253781	60.2789780360185	9.79894347353169	0	0	0.896155127702137	5.95784684896307	75.3733426939652	86.9982509360379	1.02911640937673	7.99602268338432	3.13664107153067	19.4330103049806	89.9672562511623	33.3167364733773	52.1082884667711	47.9437853196133	6.48998723175768	5.37300306492538	89.4157483783368	61.583666507448	67.4639854891943	89.8156492051352	203.734283845162	18.9157160844505	16.4585587650964
ACR|49	8.2383799184945	7.30866027168547	72.7530653937254	17.3569094029012	14.4241566315716	0	100.477886094682	42.6711978368341	20.8271958446094	26.8984566811816	0	26.9236129431141	0	0	10.9623461278678	10.6414818091641	9.54316005023122	16.0050912196868	94.1159992918014	0	19.7276125312166	20.9960106256438	0	14.2441898468347	70.9736354295056	23.3667113599602	2.82176565847876	120.35978650346	49.2885320236175	29.1272512615973	15.8680721460979	9.76510979894303	39.1064235563159	0	29.2753166676196	2.28623650646831	14.0573837892441	13.6295740118362	0	23.536040065992	45.4299106223037	3.58200204328359	0	4.84365916350715	6.63580185139616	27.7882671573899	8.48892849354843	35.6060538060245	86.7814916705084
ACSBG1|23205	178.154965737444	359.168447637115	8.28832390561429	19.0926003431913	12.4572261818119	98.1203666821335	94.5173335297436	13.529891997045	62.4815875338281	69.7678720168149	73.926666825827	0	95.2247025125052	11.7841870357846	23.294985521719	235.442785027757	1.59052667503854	196.426119514338	21.3458967465941	86.7020905725503	19.7276125312166	127.725731305999	24.739072469817	0	365.562834541015	16.5828274167459	25.3958909263089	21.313712193321	43.0154461297026	4.63388088252684	192.400374771437	15.9792705800886	19.5532117781579	36.553246552614	48.0951630968036	84.5907507393274	4.21721513677323	19.6871624615411	363.349687146674	20.920924503104	16.87396680257	1.79100102164179	240.145152787533	69.195130907245	252.160470353054	44.1634960179947	569.970913138252	31.1552970802714	38.9020479902279
ACSBG2|81616	29.8641272045426	48.0283389282188	25.7858965952445	27.7710550446419	29.5039567463965	8.92003333473941	44.2783904824024	17.6929356884434	32.3978602027257	41.1882617930594	16.7381132435835	0	53.8644781888918	10.9985745667323	30.831598484628	27.9338897490559	0	37.8302156101689	26.1972369162746	12.1687144663229	17.5356555833036	43.7416888034245	16.0803971053811	2.99877680985994	5.83344948735663	27.8893006554364	31.0394222432664	52.6574065952637	73.4847204715752	5.29586386574496	37.6866713469826	8.87737254449367	24.6987938250416	15.9920453667686	15.6832053576533	19.4330103049806	12.6516454103197	28.0163465798854	39.4332993802592	33.9965023175439	15.5759693562184	42.9840245194031	42.1531385212159	49.1285429441439	49.7685138854712	43.6672769616127	70.3368360894013	41.1694997132158	8.97739569005259
ACSF2|80221	1280.55317858099	914.62662828521	1801.32906215351	1190.68398503902	1783.35027444886	783.17892679012	3504.804908184	2828.78818830525	836.55903309181	1455.03839109767	583.044277984824	1165.19413792699	585.776200304199	879.885965338582	1181.19279527775	937.78058443259	1051.33813220047	1776.56512538524	590.893232667083	1268.58848311416	1433.53984393507	888.831116485585	1500.4247452944	1815.00966416773	973.213822807331	465.072932551466	775.98555608166	2361.43393624236	1368.42888000116	1807.87552716868	1082.99592397118	984.500615184348	2803.31309914222	1528.38262148117	1007.90733098519	684.727833687258	1580.04993791104	1152.45620255637	1181.59064928705	1772.17664645043	1301.89143869059	1106.83863137463	411.312442540349	2349.86664561004	1182.27869652375	1409.75833918116	806.448206887101	2351.11224037905	2874.26285343184
ACSF3|197322	9672.37292305745	5334.27790400587	8115.19002847479	3018.36654516451	10058.2266765882	6554.44049436652	11589.0172012595	6647.34001424048	8606.26014956692	8258.66677789405	5512.41862822016	7423.4383909264	4043.68332689467	5612.41547890967	9212.48162720686	6009.77685172545	5495.26966225814	6900.37682812407	9427.12421772312	5100.21245069757	6493.67245819213	4904.31814863995	5840.8950101238	1867.48825834028	2939.08630004651	3409.27856390645	3919.432499627	7098.09303426394	6619.00177320798	4525.97765626228	4401.40651152391	12062.573813458	6276.5809807887	7215.83932727696	6369.47246925495	7216.50553266721	5323.53124098674	7636.34743940931	7057.15225694567	6162.95567653938	5892.90840643597	8025.47557797688	5519.50641061133	7803.82686371909	6421.24425820102	6199.76089043624	10776.0883705245	6040.78956602834	8132.02426257264
ACSL1|2180	14001.1266714814	11904.7634882511	1160.365346786	41959.4606360434	6547.25582376702	17558.1936161011	1227.02232086811	4177.09396385692	9743.65645596975	10396.2535072767	19402.2629348538	1913.07227523572	46712.0449779526	19040.1037999517	11406.3211460464	21229.7562092825	10856.935083813	19850.6781372898	3931.52607350907	65201.4931998662	10124.6491424099	2685.73969253026	4912.56131569392	6400.88910064605	4442.17178462207	19284.3207559104	17191.6072742819	1336.49512929884	5719.26202499504	14832.3907219852	7561.13637761567	11124.235535505	15979.0904883925	70042.8741285371	43583.6276889186	1707.81867033183	10138.1851888029	11272.4149063447	11759.5732080416	6407.90483426322	44777.0179067889	12002.3933465325	6683.18850736369	2873.67378657788	9509.10405305069	10181.9188179015	3151.81787924748	5515.60027238948	7850.73253095099
ACSL3|2181	3409.65948876691	2316.84530612429	2976.42920699393	10996.469952208	1766.95918736753	2192.54419367895	2284.59464739011	2499.38735622335	2069.99185366701	1681.15354257385	2385.18113721065	2254.1047058485	2794.21980604876	2209.92787544413	1974.59259628218	2184.16414133094	2374.65632583253	1992.63385685101	3310.55453178996	3176.03447571027	2506.50276993846	1884.39195365153	1956.86063236253	12611.355873866	3908.41115652894	6103.98801912766	4174.80229171933	4027.66473064964	3016.45815984539	2542.6766385408	2887.98913058982	1804.76983829556	4172.03792361328	4475.48812478568	2096.32178280633	2642.88940147736	2267.45600520508	2560.08831855656	1791.39845756035	2006.66534192272	2240.34359240275	2257.55678777948	2133.20428274032	1501.53434068722	1122.55647986118	2479.11040568428	2409.64298809725	1744.6966364952	2013.9290998018
ACSL4|2182	3003.91927778106	4674.41029090512	3358.61303153059	10394.1851959274	6222.71229955665	5942.52620760339	2343.34866553022	5939.62258670274	5339.86160127068	4483.63649804446	3993.43485136496	7570.02250583891	5991.46133283227	5199.96893265721	6130.00692537705	5103.92071272035	5916.75923114335	6146.68253250609	4839.69695327325	11727.5985669187	5420.70953218873	5159.76961125195	5561.96196802662	13645.1841790652	5806.2267230823	8294.42876790329	5721.1298725657	3873.45375419208	5651.15423528968	5032.39463842414	7279.47809702243	7937.25879203179	8426.40515997669	11281.2457173005	4615.04456324546	3667.12335637516	4574.27268502003	6197.67018260439	3243.38887402632	4587.78440249317	5720.27474607122	5028.23536825934	5031.55189803241	2970.54696984803	4616.30615462126	5278.77832179132	4728.33317090648	4200.40165992945	4090.69996943396
ACSL5|51703	6564.9589975503	7330.58625250053	6452.92062295992	6636.41431019926	9705.49048259795	9986.86932157424	5291.26766264708	8737.70832778393	7423.73825216743	6905.3381761221	8581.07272287713	9019.41033594322	5455.70214798919	9169.66873877851	8500.61427552845	5727.7775837826	10023.4991060929	5551.58414079228	6644.39549639439	9798.85732400648	8821.53073687568	5754.65657897852	7191.64836697581	7634.13606370095	8332.11035110772	8374.3278454567	6155.68178397143	6095.09481340178	7487.37609195135	10391.1468875748	7628.57568423658	7884.88229401927	5742.46956432217	8500.9144013923	7560.35052941276	8759.71517453332	8364.14335460025	12486.2041919543	7586.68513433773	6408.77653945085	8166.99993244386	12975.8024017948	5380.27331670792	7891.70467997129	7645.54969978361	7326.17814842329	6698.97728548022	6291.14463185195	4940.56009475894
ACSL6|23305	475.251541548151	2365.91773937704	8.28832390561429	5.20707282087035	229.47521913864	16081.0360958682	34.9118078803557	0	2969.03247429265	1669.38546777584	2420.05220646811	65.8132760831678	5851.02894326838	5089.98318698989	1687.51615705864	20040.5706171084	321.286388357784	3395.98935515901	31.0485770859551	1720.35200767639	2118.52639015787	4468.65092815784	716.814624812949	1549.61791649513	871.12845677859	908.28668350813	541.779006427923	136.65850759247	1070.00922247635	6865.42551895512	4853.64656768771	986.276089693246	1420.18064493989	357.536442842756	2048.22661970953	4570.18677643015	3756.13294848603	1312.98229647355	15202.9452432106	1087.88807416141	6275.81765310967	2183.23024538135	7037.01939737511	3270.1618866764	9031.32631975017	237.192708950578	20363.7267519522	389.441213503393	13672.5736359501
ACSM1|116285	787.795079706036	1817.76821900063	171.292027382695	136.251738812774	373.716785454356	66.0082466770716	23.8422102597551	487.596492355044	1344.51119841312	1028.8659680552	1242.80490833607	1067.96998007686	946.475831033385	293.819063425562	459.048244104462	1544.34504755495	287.885328181975	221.161260490218	5630.46540093117	264.669539642522	683.890567748841	874.83377606849	107.614965243704	0.749694202464986	174.031243039473	382.158795467736	581.283725646626	77.7323621168179	163.996388369491	276.046904001956	376.866713469826	250.341905754721	61.746984562604	42.26469132646	383.715757750585	136.031072134864	331.754257426161	216.558787076952	570.374508893035	1003.33267096136	162.249680793942	325.962185938807	945.252197142418	34.5975654536225	764.223179885791	1401.32261522266	787.04494175899	1300.73365310133	160.096889805938
ACSM2A|123876	0	0	0	0	0	0	0	0	0	0	0	0	0	0	0	0	0	0	0	0	0	0	0	0	0	0	0	0	0	0	0	0	0	0	0	0	0	0.75719855621312	0	0	0	0	0	0	0	0	0	0	0
ACSM2B|348158	0	0	0	0	0	0	0	0	0	0	0	0	0	0	0	0	0	0	0	0	0	13.9973404170958	0	0	0	0	0	0	0	0	0	0	0	0	0	0	0	0.75719855621312	0	0	0	0	0	0	0	0	0	0	0
ACSM3|6296	2301.08249098449	1942.01544361928	249.57064204683	785.400150481278	3246.09088558687	1152.46830684833	61.3085406679418	4582.99072376827	1344.51119841312	4012.91350612379	2054.60340064987	6298.62967241408	1448.56971700841	734.547658563906	975.64880538023	4676.93125512764	3123.79438977568	767.516874398619	3580.2890452242	2064.11819135001	1825.90013761149	1413.73138212668	207.189731934718	2198.8530958298	2808.80592816222	1396.72632741956	1135.7606775377	673.262555753729	1109.44004809525	624.911936157905	795.387116323159	769.668199607601	299.472875128629	146.212986210456	571.914222042425	923.639548613196	1948.35339318923	1049.47719891138	1382.98214255052	1150.65084767072	2266.30354132978	543.568810068285	1287.58677664805	2752.5823074902	2760.4935701808	1147.2584583551	3816.37970988527	2183.09617398187	481.786902032822
ACSM4|341392	7.72348117358859	3.13228297357949	0.920924878401588	0.867845470145058	3.93386089951954	0	0.851507509276969	2.08152184569923	0	0	0	0	17.313582275001	0.785612469052305	0.685146632991735	1.33018522614552	0	0	0	4.56326792487107	0	10.4980053128219	2.4739072469817	29.2380738961344	97.2241581226105	7.53764882579361	0	5.01499110431083	16.1307922986385	0.661982983218119	3.96701803652448	0	28.8152594625485	3.42686686430757	1.04554702384356	0	0	0	1.40833212072354	3.48682075051733	0	3.58200204328359	1.27736783397624	0.69195130907245	1.10596697523269	1.98487622552785	1.21270407050692	1.11268918143826	0
ACSM5|54988	6.17878493887087	53.2488105508513	0	0	0	69.5762600109674	51.0904505566181	0	27.7695944594792	24.3767263673209	1.39484277029862	0	73.1017918277818	16.4978618500984	0.685146632991735	63.8488908549849	19.0863201004624	20.3701160977832	0	6.08435723316143	0	73.4860371897531	0	0	0	0	8.46529697543629	3.76124332823312	0.896155127702137	29.7892342448154	9.91754509131121	0	0	22.8457790953838	35.5485988106809	0	14.0573837892441	7.5719855621312	70.4166060361772	6.10193631340532	0	0	30.6568280154298	8.99536701794184	16.5895046284904	61.5311629913633	59.422499454839	0	0
ACSS1|84532	5117.5786256198	5306.08735724365	6595.66397911217	1164.64862093467	9298.33587949768	5564.31679421044	7539.24748713828	7316.54928763278	7144.88524113682	6814.55588482311	6293.53057958739	11197.2314717862	3353.06376725852	5133.97748525682	6714.437003319	7959.82839325478	5043.5600865472	6836.35646324533	11825.6267976132	4812.72657143069	6441.06549144221	8706.34573943361	6503.28367550315	3147.21626194801	9085.59757655795	1681.64945303455	2706.07326648114	3314.90911994946	5257.74213422844	5868.47914622863	6380.94851174963	7821.85294895337	4545.60718021703	3024.78115222881	5165.00229778717	4950.84515475712	6926.07299296057	4962.67933742079	6441.71112018949	6050.50570733519	7081.87406729398	5890.60236017986	8831.72120411172	6886.99137919809	7329.24314486706	5297.63464593383	10311.6227115203	9031.69808573439	5459.75281216698
ACSS2|55902	4126.39854167593	3012.21212625894	3814.47084633938	4675.08354767143	3922.71496030423	2299.58459369582	6543.83520879351	3841.44856623792	2631.16907503565	4228.10115957324	4411.88768245455	3298.14258553148	2661.48234194042	2371.76404406891	2683.03421479563	2205.44710494927	1724.13091574177	3194.47070662022	2703.16674254597	3539.57482039166	2505.40679146451	1238.76462691298	4085.03934157854	4378.21414239552	1375.72183743494	2745.21170235403	3477.82617407508	2540.71986822147	759.04339316371	2236.84050029403	3264.85584405965	5260.73096986695	4823.46861074875	8785.34435112983	4057.76799953684	2438.27123414845	2291.35355764679	3478.57016724307	3153.25561830001	3871.24273826186	2776.41653774593	2081.14318714777	2042.51116652801	3292.99627987579	3748.1220790636	4020.36679480666	2831.66400463366	3854.35532450215	6695.64095216422
ACSS3|79611	18.0214560717067	25.0582637886359	0	1694.9022031933	0	14.2720533355831	0	0.520380461424807	492.910301655755	26.0578799098947	16.7381132435835	0	274.131719354182	4.71367481431383	10.277199494876	9.31129658301863	22.2673734505395	0	0	65.4068402564854	3.28793542186943	85.733710054712	0	0	8.75017423103494	8.29141370837297	0	0	3.58462051080855	50.9726897077952	206.284937899273	0	0	307.275728832912	11.5010172622791	0	1128.8079182763	0	35.2083030180886	0	12.9799744635154	5.37300306492538	0	2.07585392721735	2.21193395046539	0	1.21270407050692	1.11268918143826	1.49623261500876
ACTA1|58	398.531628557171	521.003067938721	433.755617727148	35.5816642759474	6.55643483253256	1.78400666694788	556.034403557861	285.688873322219	1.15706643581163	642.200653263212	11.158742162389	0	24.0466420486124	691.338972766029	502.897628615933	675.734094881923	1022.70865204978	440.867512687737	20.375628712658	16.7319823911939	26.3034833749554	267.699135476958	1128.7201814354	0	3.88896632490442	12.8140030038491	0	3.13436944019427	52.8731525344261	9.26776176505367	11.9010541095735	15.0915333256392	1.02911640937673	21.7034901406146	760.112686334266	24.0054833179172	8.43443027354647	24.987552355033	23.9416460523002	20.920924503104	10.3839795708123	31.3425178787314	463.684523733375	26.9861010538255	21.0133725294212	47.6370294126684	24.2540814101384	6.67613508862959	1.49623261500876
ACTA2|59	791.914269665284	1769.73988007241	364.686251847029	765.439704667941	4735.71287953827	2294.23257369498	859.171076860462	1872.84928066788	1711.3012585654	1968.63079835398	1394.84277029862	3778.28034968368	1589.00210657231	2677.36729453026	2976.27697371609	2347.77692414684	3642.30608583825	1915.51841733797	4134.31209260171	1467.85118250019	2242.37195771495	3992.74135397659	1162.11792926966	1872.73611775753	1850.17572907328	2881.6431461009	1781.94501332934	1803.51617588778	3544.29353006195	4269.12825877365	1699.86722865074	2248.63846552025	1885.34126197818	2335.98091250299	2214.46859650065	3638.54540004431	2777.73903675464	3549.74683152711	1761.82348302515	3179.10881928417	2379.22931916236	2786.79758967463	4303.45223266595	4411.18959533687	1969.72718288943	2244.895011072	1350.95233454471	3521.66125925211	804.973146874715
ACTBL2|345651	0	0	0	0	0	0	0	0	0	0	0	0	0	3.14244987620922	0	0	0	0	0	0	0	0	0	0	0	0	0	0	0	0	0	0	0	0	0	0	0	0	0	0	0	0	0	0	0	0	0	0	0
ACTB|60	1500520.49689852	1529487.51143292	1473392.31757909	1606013.99875916	1165641.01184967	2518844.36508371	1585010.55339581	742847.792108064	1751719.90330117	1947859.30575871	2469032.11034715	672112.098974252	2735914.39400634	2233317.12987276	1713739.45928977	2511271.32047761	3034933.25496796	1640430.18449546	1026271.90485489	3643516.93718437	2010107.8156002	1160451.25694688	3361540.83786106	690351.408174667	791477.565236641	1239690.72060738	1983558.75874482	746129.122751589	1020330.86297218	2520769.63567716	2484053.46954777	2566231.79472303	2031343.03609286	4015285.03526618	2422448.81048361	2376535.98976429	2305661.16286748	1861652.91349691	1484496.13014439	1195159.24284588	1917477.11160238	2028092.84138622	1071709.0579704	918171.642498815	1117786.444297	1636414.82890758	1272063.50935009	1104152.63003827	1507509.72022809
ACTC1|70	0	0	0	0.867845470145058	0.655643483253256	0	0	0	0	0	0	0	1.92373136388899	0	0	0	0	0.727504146349402	0	3.04217861658071	0	17.4966755213698	3.71086087047256	0	0	0	0	0	0	0	0	0	0	0	0	3.42935475970246	0	0	0	0	0	0	0	0	0	0.496219056381963	0	0	0
ACTG1|71	371479.36339856	275107.369475162	482666.858943934	517838.184962735	646823.11147305	421603.591559791	330691.456302804	240088.974248486	501837.069208042	495186.297695442	569108.403866771	238435.516224218	489734.873827723	432697.278867222	591521.345593414	500148.314845489	615153.687364579	510749.378473622	237001.551041367	485054.085163479	438509.755257778	404090.970168692	596832.597241583	272157.737849851	369958.338729739	280124.658372498	423051.8054646	475688.204964971	274037.068810292	397019.660304185	553686.624902813	774429.134503213	839732.233024771	599850.198817944	337398.024594316	319482.118768641	453593.819942677	361217.028050132	358714.866137373	550214.212495321	260611.927278461	360184.633460338	260388.878220389	253160.765693792	407767.811834343	473899.619444958	269139.052479812	493037.027052021	396112.62249742
ACTG2|72	0	2.08818864905299	0	0	0	8.92003333473941	0	0	0	0.840576771286926	0	0	0	0.785612469052305	2.74058653196694	7.98111135687311	151.100034128661	0.727504146349402	0	0	8.76782779165181	0	0	0	0	0	0	0	1.79231025540427	0	1.98350901826224	0	1.02911640937673	0	0	2.28623650646831	0	26.5019494674592	0	3.48682075051733	0	13.4325076623135	0	0	0	2.97731433829177	0	0	0
ACTL6A|86	4246.36994923901	3346.32231010742	4800.78139110748	2752.80583130012	4214.47631035193	3452.05290054415	3419.65415725631	5249.07771439202	3368.22039464766	3612.79896299121	3813.50013399644	4309.27382717287	3387.69093180852	2874.55602426239	3277.05634559947	3983.90475230583	3255.80810380388	3960.53257272614	2951.55535923361	1889.19292089662	2619.38855275598	5172.01728411691	2164.05036429725	4242.51949174935	5183.01986951636	4503.74517341168	3133.57076374067	2624.72096921868	3731.5899517517	3114.62993604125	3732.96397236954	4136.85560573405	2472.96673173229	2736.92433562698	4236.55654061409	2280.52091520214	3607.12468032004	3335.45964011879	4336.25459970779	4389.90732490132	2461.00315828251	3556.9280289806	3924.07398597501	4559.95912678744	5089.66002002085	4548.34387079707	4762.28888488067	3733.07220372538	2712.66973101089
ACTL6B|51412	1.02979748981181	5.22047162263248	0.920924878401588	6.07491829101541	15.0798001148249	1.78400666694788	1.70301501855394	0	31.240793766914	4.20288385643463	5.57937108119449	0	15.389850911112	6.28489975241844	39.0533580805289	3.99055567843655	0	4.36502487809641	0	4.56326792487107	2.19195694791295	12.2476728649589	3.71086087047256	0	0	1.50752976515872	0	10.0299822086217	15.2346371709363	9.26776176505367	13.8845631278357	0	1.02911640937673	0	2.09109404768711	4.57247301293661	35.1434594731103	1.51439711242624	2.81666424144709	3.48682075051733	0	0.895500510820897	0	5.5356104725796	25.4372404303519	4.96219056381962	0	54.5217698904749	1.49623261500876
ACTL7A|10881	9.26817740830631	11.4850375697915	26.706821473646	0	11.1459392153054	14.2720533355831	15.3271351669854	12.4891310741954	0	4.20288385643463	11.158742162389	0	13.466119547223	19.6403117263076	39.7385047135206	2.66037045229104	0	11.6400663415904	2.91080410180829	7.60544654145179	18.6316340572601	20.9960106256438	17.9358275406174	0	17.5003484620699	6.03011906063489	14.1088282923938	8.77623443254395	37.6385153634898	9.92974474827179	13.8845631278357	0.887737254449367	6.1746984562604	6.85373372861513	9.40992321459201	37.7229023567271	14.0573837892441	12.1151768994099	8.44999272434126	17.4341037525866	15.5759693562184	39.4020224761195	11.4963105057862	5.5356104725796	7.74176882662885	18.8563241425146	26.6794895511522	6.67613508862959	1.49623261500876
ACTL7B|10880	0	1.0440943245265	0.920924878401588	0	1.31128696650651	0	2.55452252783091	0	0	0	1.39484277029862	0	9.61865681944497	0.785612469052305	0	1.33018522614552	0	0	0.970268033936097	10.6476251580325	8.76782779165181	0	1.85543043523628	0	0	2.26129464773808	0	5.01499110431083	0	2.64793193287248	0	0	0	4.56915581907675	0	0	0	3.02879422485248	8.44999272434126	3.48682075051733	1.29799744635154	9.85050561902987	0	3.45975654536225	0	2.97731433829177	0	0	0
ACTL8|81569	2.05959497962362	0	0	0	0	0	0	0	1.15706643581163	0	4.18452831089587	0	0	0	0.685146632991735	0	0	3.63752073174701	0	0	0	6.99867020854792	0	0	0	0	0	0	0	0	0	0	0	6.85373372861513	0	0	0	0	0	0	0	0	1.27736783397624	0	0	0	0	0	0
ACTL9|284382	0	0	7.3673990272127	0	0	0	0	0	0	0	0	0	0	0	0	0	0	0.727504146349402	0	6.08435723316143	1.09597847395648	0	0.618476811745426	0	0	0	0	0	0	0	0	0	0	0	0	0	0	8.32918411834432	0	0	1.29799744635154	0	0	0.69195130907245	0	0	0	0	0
ACTN1|87	74956.8996884222	41327.3415534078	40227.8405383381	45614.8257562944	14285.1602131219	16903.4631693312	28344.1304613025	17874.5484694807	44571.3561738999	59780.9793971549	85586.1575427532	12161.9942689145	77086.8013480778	30681.3093663687	25220.2475604257	46540.5206923794	22121.044996436	41633.6072872836	32770.8028461917	59451.7756145286	28100.8880722441	17169.4876891202	38064.773855684	8407.82048064481	20736.9406859716	18140.8594290375	50358.6408240413	3361.29778766433	7853.90353918153	17114.9080481213	49827.7300477658	38026.2252943386	26771.4342735263	38416.3198378426	63480.3875526615	30833.3286444848	39051.4121665201	14288.3367557416	28648.2919997583	62031.4128568909	24132.3685225677	15431.2648024657	26132.3911474859	26857.3981103381	25626.3607831167	32741.5257781946	14916.2600672351	51096.912590008	36633.7593458746
ACTN2|88	0	9.39684892073846	13.8138731760238	15.621218462611	0	0	0	11.9687506127706	0	0.840576771286926	8.36905662179174	5.9830250984698	12.5042538652785	0.785612469052305	3.42573316495867	7.98111135687311	0	5.09252902444581	5.82160820361658	1.52108930829036	7.67184931769534	8.7483377606849	0.618476811745426	0	19.4448316245221	4.52258929547617	0	12.5374777607771	0.896155127702137	5.29586386574496	3.96701803652448	0	4.11646563750693	11.4228895476919	10.4554702384356	34.2935475970246	2.81147675784882	0	2.81666424144709	6.97364150103466	1.29799744635154	0	7.66420700385744	237.33929901185	0	0.992438112763925	40.0192343267283	0	0
ACTN3|89	1.54469623471772	18.7936978414769	6.44647414881111	11.2819911118858	34.0934611291693	169.480633360049	11.0695976206006	13.529891997045	10.4135979223047	63.0432578465195	25.1071698653752	1.49575627461745	8.65679113750048	47.1367481431383	39.0533580805289	15.9622227137462	189.272674329586	9.45755390254222	30.078309052019	188.615074228004	170.97264193721	108.479388232493	20.4097347875991	0	0	146.984152102975	0	53.9111543713414	25.988498703362	18.5355235301073	37.6866713469826	0	46.310238421953	0	33.4575047629938	70.8733317005175	36.5491978520347	64.3618772781152	22.5333139315767	14.8189881896986	37.6419259441945	137.011578155597	28.1020923474773	15.9148801086663	16.5895046284904	9.92438112763925	15.7651529165899	10.0142026329444	10.4736283050614
ACTN4|81	117585.366779182	92500.4925871004	104591.280289825	109082.968524413	108020.54208339	97622.628822055	117095.055138222	62306.7137877764	115742.512640673	84996.6013822201	113425.824395143	40051.8657654314	119229.984336794	92369.1716612938	90461.2802471647	108117.455181108	179651.578472278	81409.8964889371	109681.039092204	132223.730301756	95118.8757762087	75758.8553399791	113139.200126214	52948.6524374945	86779.3668154984	83901.5690799087	113299.534719239	79935.1969593864	79472.8290348809	112928.339090162	86318.3454567362	168938.174996223	120323.261467918	130896.033615956	104363.367278992	50070.8657281624	94226.6435393033	101810.646272747	124438.817855012	96773.2231098579	86222.0763687934	101785.274561436	72678.3976497461	84876.1314734448	81956.5767326435	94798.6809693229	83592.9042841124	117354.215277112	141591.484823509
ACTR10|55860	3387.51884273596	2538.19330292391	3837.49396829941	5001.39344444597	3985.65673469654	5896.14203426275	2523.01674998766	4406.06136688384	2788.53011030603	3041.2067585161	2806.42365384083	2424.62092115489	3376.14854362519	3628.7439945526	3111.25086041547	4041.10271703008	2870.90064844456	3107.89771320464	3293.08970717911	4003.50705942022	3157.51398346861	2888.70112857815	3410.28113996428	4885.75711746431	2206.01614780203	4106.51108029236	4293.31644937544	3220.25116285559	3304.12395583778	3963.9541035101	3417.58603846584	4624.22335842675	4560.0148099483	4326.99056066569	3407.43775070615	3401.91992162484	4061.17817671262	3521.73048494722	3594.06357208648	3426.6730925709	3903.07832117907	3741.40113420971	3774.62194939979	3533.10338412393	3337.80833125227	2578.35421696068	3562.92455914933	3123.31853229721	3973.99382546328
ACTR1A|10121	8053.53126907328	4818.49530768978	6848.91832067261	5788.52928586754	6970.14587046537	8591.776108021	7918.16832876653	5568.07093724543	5859.3844309501	5448.61863148186	5873.6829057275	3239.8080908214	6991.80164205455	6626.6411764562	5035.82775248925	10408.6993945887	7667.92910036078	6148.86504494514	5938.04036768891	8157.60196036118	5935.81941494828	5800.14793533409	5896.55792318089	4906.74855513333	4649.25924142323	5566.55365784858	6350.38361440646	5303.3530928087	6006.03166585972	7549.25394061943	6019.9498704259	8861.39327391358	8616.79169571139	10648.4176363584	5783.96613590255	3818.01496580207	7052.58944706377	6794.34264490032	6862.80242428583	6688.59390467986	8331.8456081305	6718.94033268919	6015.12513019411	5616.56877574107	5847.24739805525	5478.25838245687	6726.86947910188	8417.49365758047	8304.09101329864
ACTR1B|10120	5826.59419735523	4952.13938122917	5872.73794956692	3097.34048294771	10151.3280512102	5107.61108747179	7791.29370988427	4453.41598887349	5343.33280057811	5067.83735408888	6617.13410229667	5131.93977821247	3734.92444299048	6855.25440495042	6325.95886241268	4587.80884497589	5336.21699475429	6302.36841982487	7308.05883160668	4572.39446072081	5338.511146642	5166.7682814605	7658.59835984361	2933.55341424549	2845.75110824881	2770.83970836173	3079.95721622957	2997.7109326018	3769.22846711519	4344.59431886052	4397.43949348739	6482.25743198928	6486.52072830155	4841.02059031182	5268.51145314768	8579.10249052232	6204.92920457235	4792.30966227284	5116.47059458863	5492.61438725242	5615.13695291674	6089.4034735821	4286.84645082426	6383.25082619335	6117.10334001203	4666.94022527236	3669.64251735394	6657.21937254514	4205.90988078964
ACTR2|10097	41866.9318470441	34093.8560730882	36565.322296935	57522.5334521547	37328.4060755409	37257.1952325396	31090.2421787207	35905.7314578502	35597.1488977448	33703.7662215206	41884.3387065271	22032.489925115	45871.3743719331	35648.7370081865	33170.0039430288	34433.1747640029	44913.2922497382	36188.2387518583	32988.1428857934	59202.316967969	36530.0585154433	28096.1615522156	45497.0097024288	56236.0615153035	43308.5012357168	36428.7030101779	34513.0157688538	20735.1075946612	31162.0022555864	34186.1252193501	40465.567481568	50276.9994057399	57083.0289953086	68537.3372861513	49145.9378557664	31768.3993756304	38317.6167327216	39353.1233635083	30119.9990659144	42910.5595662415	39646.0340013613	39049.1952748561	27030.3807347712	33889.0073131323	34801.4628096471	38257.4968089365	20620.8200148996	29007.8069600955	30937.6017805362
ACTR3B|57180	564.329024416873	1042.00613587744	568.210649973779	622.245202094007	1130.98500861187	929.467473479846	564.54947865063	323.67664700623	1109.62671194335	792.663895323571	779.71710859693	1114.33842459	649.259335312536	956.090374836656	1385.36649190929	968.374844633937	593.266449789374	742.05422927639	1081.84885783875	1125.60608813486	623.611751681235	610.633975695806	813.915484256981	859.899250227339	825.433102460963	874.367263792059	574.229311500429	797.383585585422	1142.59778782022	838.732439737357	1178.20435684777	696.873744742753	372.540140194377	888.700806810429	805.071208359538	1296.29609916753	1003.69720255203	740.540187976431	753.457684587096	825.504812684977	572.416873841027	1042.36259459552	632.297077818239	1026.16379135444	771.96494871242	924.456102039596	867.083410412447	1099.33691126101	592.508115543471
ACTR3C|653857	118.941610073264	354.992070339009	168.529252747491	239.525349760036	396.008663884967	249.760933372703	244.38265516249	373.112790841586	345.962864307678	338.752438828631	224.569686018078	287.18520472655	231.809629348624	314.244987620922	378.886088044429	278.008712264413	260.84637470632	338.289428052472	60.156618104038	260.106271717651	306.873972707813	223.957446673533	335.832908777766	372.598018625098	99.1686412850627	439.444926543767	112.870626339151	1098.28305184407	359.358206208557	310.470019129298	297.526352739336	189.975772452164	242.871472612909	169.05876530584	354.440441082966	398.94827037872	350.028856352178	282.435061467494	116.891566020054	336.478202424922	376.419259441945	391.333723228732	238.867784953557	445.616643042657	369.392969727719	412.854254909793	223.137548973273	415.033064676473	146.630796270859
ACTR3|10096	24963.3209505281	23592.3553570007	19275.8786298236	123296.541634449	22106.33132485	34884.4663654989	16121.5916731409	19521.0322494288	21418.4567933091	21445.6351658433	29668.3057242517	19398.4631255137	37655.1177167632	24915.6994559939	19606.1560496915	28270.4266112707	32645.560005166	20682.9428807135	16153.9924970021	42923.6191906456	25862.9000284249	15673.5219320431	22197.7512503551	91638.1211441051	39841.4877570645	74205.8913952903	64629.7206417976	31412.650529627	23391.4411432812	27615.2821279271	26951.9205401473	29579.4053182529	31583.5826037719	42134.4703856163	29531.4756884613	24503.8828763273	32135.179342212	31740.2490793416	24040.2293007509	30353.646338441	32313.6464269215	33263.3664744422	17941.9085960303	15721.8256934351	23440.9700400569	22277.7545362682	18205.1135064499	18323.7654399253	23546.2126623929
ACTR5|79913	1059.66161701635	1130.7541534622	1728.57599675978	310.688678311931	1678.44731712834	1181.0124135195	1463.74140844711	1161.48918990017	1468.31730704496	1177.64805657298	987.548681371425	708.988474168671	554.03463280003	1203.55830258813	1218.8758600923	1175.88373991264	1420.34032080941	1120.35638537808	1531.08295755116	1149.94351706751	1082.826732269	860.836435651394	1007.4987263333	1171.77203845277	763.209641262492	709.292754507179	369.651301260718	1270.04649716672	1197.26325061006	1240.55611055076	833.073787670142	1119.43667786065	995.155567867301	848.720693393507	1473.17575659557	1643.80404815071	1013.5373712045	1431.1052712428	1451.99041646597	1241.30818718417	978.690074549057	1329.81825856903	1193.06155693381	986.722566737313	1281.81572429469	1139.31895345299	1309.72039614747	1373.05844989482	1358.57921442796
ACTR6|64431	1180.14792332434	878.083326926783	1144.70962385317	1075.26053750973	1365.70537561653	1448.61341356168	928.143185111896	1955.069393573	654.899602669383	970.025594065113	694.631699608714	2062.64790269746	773.340008283376	1135.21001778058	1005.11011059887	1012.27095709674	890.69493802158	1121.81139367078	784.946839454303	930.906656673699	1042.27552873261	787.350398461641	814.533961068726	1814.25996996527	1799.61916684952	1404.26397624535	729.426422716761	1083.23807853114	1348.71346719172	1128.68098638689	926.298711528467	1138.96689745854	1153.63949491132	973.230189463349	972.358732174507	1578.64630771637	1217.36943614854	1475.02278750316	870.34925060715	1159.36789954701	1148.72774002111	1682.64545983247	1029.55847418485	1251.73991811206	1236.47107831015	1018.73772275217	794.321166182032	1049.26589809628	903.724499465294
ACTR8|93973	2544.11469858008	1763.47531412525	2107.07612178283	1973.48059910986	3021.86081431426	2210.38426034843	2407.21172872599	2541.53817359876	2107.01797961298	2331.75996354993	2058.78792896077	2548.76869194813	1864.09569160844	1894.11166288511	2102.02987001864	2080.40969369159	2353.97947905703	2381.84857514794	2308.26765273397	2100.62433474898	1907.00254468427	1712.9245335421	1823.26964102552	3031.01366056594	1526.41928252498	1799.99053959951	1717.04440318433	1727.66443543508	2399.90343198632	2066.04889062375	1947.80585593352	2742.22037899409	2875.35124779859	1884.77677536916	1751.29126493796	2018.74683521152	1852.76318342237	2206.47659280503	1702.67353395476	2238.53892183212	2476.57912763873	2581.72797269665	2139.5911219102	2610.04033782128	2498.37939705065	1896.05301443548	2055.53339950923	2519.12830677623	2117.1691502374
ACTRT1|139741	0	0	0	0	0	0	0	0	0	0	0	0	0	0	0	0	0	0	0	0	0	0	0	0	0	0	0	0	0	0	0	0	0	0	0	0	0	0	0	0	0	0	0	0	0	0	0	0	0
ACTRT2|140625	0	0	0	0	0	0	0	0	0	0	0	0	0	0	0	0	0	0	0	0	0	0	0	0	0	0	0	0	0	0	0	0	0	0	0	0	0	0	0	0	0	0	0	0	0	0	0	0	0
ACVR1B|91	493.787896364764	1159.98879454894	46.967168798481	1515.25819087327	203.905123291763	1411.14927355577	5.10904505566181	1321.76637201901	1703.20179351472	1112.0830684126	1428.31899678579	163.037433933302	2015.10860367372	1326.89946022934	1535.41360453448	1094.74244111776	666.430676841147	1213.4769161108	1736.77978074561	2439.82725049773	1251.6074172583	829.342419712928	771.240584246546	70.4712550317087	1141.41161635945	1028.13529983825	1384.07605548383	459.49855993248	483.923768959154	1278.28914059419	1334.90156929049	607.212282043367	1856.52600251563	3223.53943035865	1167.87602563325	1371.74190388098	1802.1566017811	1154.72779822501	564.741180410141	2459.95203948997	1117.57580130867	1303.84874375523	984.850599995681	420.014444606977	966.615136353374	1627.59850493284	288.623568780647	1272.91642356537	288.772894696692
ACVR1C|130399	13.3873673675536	78.3070743394872	15.655722932827	5.20707282087035	3.93386089951954	201.592753365111	7.66356758349272	15.0910333813194	34.7119930743489	24.3767263673209	6.97421385149312	0	44.2458213694469	239.611803060953	111.678901177653	14.6320374876007	7.95263337519268	37.1027114638195	5.82160820361658	12.1687144663229	165.492749567428	57.7390292205203	181.832182653155	35.9853217183193	0	131.908854451388	14.1088282923938	21.313712193321	109.330925579661	64.2123493721576	63.4722885843917	8.87737254449367	17.4949789594045	43.4069802812292	13.5921113099662	673.296651154917	61.8524886726741	48.4607075976397	22.5333139315767	27.0228608165093	7.78798467810921	213.129121575374	52.3720811930258	3.45975654536225	6.63580185139616	15.3827907478408	16.9778569870969	22.2537836287653	34.4133501452016
ACVR1|90	1764.55799879254	1756.16665385357	2953.40608503389	1430.20933479906	3198.88455479264	2745.58626043279	1887.79214806704	2882.387375832	2182.22729794074	2023.26828848763	742.056353798867	2319.91798193166	1490.89180701397	2183.21705149636	1856.7473754076	1185.19503649566	2909.07328864548	1268.76723123336	3452.21366474463	3379.86044302117	2161.26955064217	1382.23736618821	4567.45125473997	2375.03123340907	1657.67189599051	1165.32050846769	1756.54912240303	2368.32954901079	3083.66979442305	2316.94044126342	4250.65982613598	1808.32078731336	2983.40847078315	4109.95565925954	1574.5938179084	7133.05790018112	1408.54985568226	3262.01138016612	797.115980329525	1120.14116610369	2250.72757197356	2248.60178267127	1425.54250271748	474.6785980237	1329.3723042297	1657.86786737214	2477.55441604563	3045.43028959653	3640.33395231632
ACVR2A|92	111.218128899676	912.538439636157	40.5206946496698	820.11396928708	323.887880727108	1289.83682020332	60.4570331586648	823.241889974044	297.366074003589	695.156989854288	206.436730004196	74.7878137308725	954.170756488941	809.180843123875	305.575398314314	195.537228243391	838.207557745309	205.156169270531	164.945565769136	3636.92453612224	828.559726311096	467.161236420573	1959.95301642125	316.370953440224	225.560046844456	1010.04494265634	1223.23541295054	383.01994559174	745.601066248178	577.911144349418	1517.38439897061	6.21416078114557	526.907601600887	649.962415263668	401.490057155926	4259.25861155046	716.92657325145	1359.92860695876	268.991435058197	267.613492602205	1122.76779109408	1405.04030147799	199.269382100293	157.072947159446	254.372404303519	209.90066084957	637.882341086639	123.508499139647	409.967736512402
ACVR2B|93	16.9916585818949	571.119595515993	155.636304449868	908.634207241876	118.015826985586	1373.68513354987	9.36658260204666	198.264955802851	534.564693344974	286.636679008842	1005.68163738531	86.7538639278121	1101.33620582645	706.265609678023	373.404914980495	279.338897490559	295.837961557168	296.094187564206	15.5242885429776	355.934898139944	635.667514894757	593.137300174436	246.772247886425	424.326918595182	462.786992663626	314.319956035593	380.938363894633	117.225417063266	3442.13184550391	660.659017251683	846.958350797977	17.7547450889873	772.866423441927	463.769315636291	186.107370244153	1339.73459279043	1345.29162863066	808.688058035612	412.641311371998	231.001874721773	450.405113883983	1136.39014823172	228.648842281747	464.299328387614	904.680985740343	198.487622552785	196.458059422121	71.2121076120489	178.051681186043
ACVRL1|94	22.6555447758599	158.702337328027	0.920924878401588	648.280566198358	0.655643483253256	110.608413350769	48.5359280287872	10.4076092284961	25.4554615878559	108.434403496013	18.1329560138821	0	159.669703202787	25.9252114787261	4.79602643094214	85.1318544733132	163.824247528969	31.2826782930243	0	115.602787430067	42.7431604843026	348.183842875259	90.2976145148322	0	71.9458770107317	56.5323661934521	194.701830435035	0	7.1692410216171	52.2966556742314	63.4722885843917	0	2405.04504871343	384.951377757217	95.1447791697636	1.14311825323415	64.6639654305229	164.312086698247	125.341558744395	861.24472537778	116.819770171638	14.3280081731344	52.3720811930258	32.5217115264051	39.8148111083769	63.0198201605092	82.4638767944705	12.2395809958209	20.9472566101227
ACY1|95	1053.99773082239	1882.50206712127	1765.41299189584	814.039050996065	1912.51204064975	1739.40650027418	679.502992403021	2004.50553740836	2903.07968745138	2213.23863879848	2613.93535153962	1639.34887698072	1230.22620720701	1740.13161895086	2737.84594543497	1680.02394062179	1202.43816632913	1948.2561039237	1803.7282750872	682.96909942237	1177.08088102926	3343.61469213377	1353.22726409899	826.912705318879	1396.13891064069	916.578097216503	548.83342057412	1177.89603562501	1213.39404290869	1366.99486034542	2564.67716061308	2823.00446914899	1495.30614282439	1257.66013920088	1956.21848161129	1056.24126598836	1827.45989260173	1038.8764191244	2091.37319927446	1450.51743221521	880.042268626341	1161.4641625347	4417.13796988984	2371.31713619128	2065.94630973467	2698.43922860511	2340.51885607835	2160.84239035311	638.891326608743
ACY3|91703	957.19676678008	89.7921119092786	10003.086029198	587.531383288204	1066.07630376979	453.137693404762	516.86505813112	68.1698404466497	1034.4173936156	138.695167262343	122.746163786279	152.56714001098	11.542388183334	2904.40929808637	6062.86255534386	30.5942602013469	6.36210670015414	268.449030002929	22.3161647805302	69.9701081813564	1284.48677147699	139.973404170958	353.768736318384	757.191144489636	1114.18885208512	1545.97177417027	36.6829535602239	478.931650461684	229.415712691747	93.3396006337548	404.635839725497	3688.54829223712	151.28011217838	231.884657818145	169.378617862656	30.8641928373222	312.073920121219	116.60857765682	461.932935597322	39.2267334433199	22.0659565879761	105.669060276866	38.3210350192872	599.921784965814	179.166649987696	1174.55050645611	49.7208668907837	415.033064676473	2576.51256304509
ACYP1|97	703.351685541468	563.810935244308	1129.97482579875	218.697058476555	823.48821496609	592.290213426697	1119.73237469921	1255.67805341806	453.57004283816	585.882009586987	609.546290620498	1136.77476870926	468.42858710697	589.209351789229	663.221940735999	755.545208450654	488.291689236831	501.977860981087	460.877316119646	281.401522033716	508.534011915805	747.10804476249	380.981716035182	369.599241815238	1159.88420640274	324.872664391705	158.018876874811	285.854492945717	750.081841886689	413.077381528107	708.11271951962	625.854764386803	436.345357575735	293.568261375681	635.692590496882	730.452563816624	593.221595906101	548.211754698299	612.624472514741	638.088197344671	419.253175171546	640.282865236942	528.830283266163	835.185230050447	851.594570929174	501.181246945782	916.80427730323	718.797211209119	489.268065107866
ACYP2|98	214.197877880857	230.744845720356	161.161853720278	165.758484797706	244.555019253465	153.424573357518	110.695976206006	254.46604563673	181.659430422426	128.6082460069	172.960503517029	424.794781991356	177.945151159732	175.191580598664	97.2908218848263	129.027966936115	197.225307704778	229.163806100061	181.44012234605	107.997340888615	138.093287718516	162.719082348739	285.117810214641	142.441898468347	106.946573934872	174.873452758412	149.553579899375	74.5979926766236	150.554061453959	162.847813871657	186.449847716651	245.015482228025	249.046171069169	145.070697255687	122.329001789696	148.60537292044	132.139407618895	208.229602958608	261.949774454579	174.341037525866	202.487601630839	128.952073558209	186.495703760531	139.774164432635	259.902239179683	188.067022368764	152.800712883872	175.804890667246	134.660935350789
ADAD1|132612	0	0	0	4.33922735072529	0	0	0	0	0	0	0	0	0	0.785612469052305	0	0	0	0	0	0	0	0	0.618476811745426	0	0	5.27635417805553	0	0	0	0	0	0	0	0	0	0	0	1.51439711242624	0	0	0	1.79100102164179	0	0	1.10596697523269	0	0	0	0
ADAD2|161931	0.514898744905906	3.13228297357949	0	19.0926003431913	0	1.78400666694788	0	0	1.15706643581163	0	5.57937108119449	0	0	1.57122493810461	9.59205286188428	0	15.9052667503854	0.727504146349402	0	3.04217861658071	8.76782779165181	0	0	0	0	0.753764882579361	0	0	0	1.98594894965436	0	0	1.02911640937673	0	0	16.0036555452781	0	6.05758844970496	0	0	0	0.895500510820897	0	8.30341570886939	0	1.48865716914589	0	0	0
ADAL|161823	418.097780863596	320.536957629634	698.981982706805	298.5388417299	609.092795942275	451.353686737814	634.373094411342	109.800277360634	506.795098885495	326.984364030614	444.954843725261	830.144732412684	529.026125069473	399.091134278571	447.400751343603	563.9985358857	326.0579683829	425.5899256144	322.128987266784	342.24509436533	375.920616567072	801.347738878737	363.66436530631	618.497717033613	830.294310367093	357.284554342617	187.647416288838	262.033285200241	440.908322829451	587.84088909769	345.13056917763	504.23476052724	419.879495025707	109.659739657842	345.030517868374	248.056660951811	362.680501762498	246.846729325477	750.641020345648	407.086322622898	341.373328390454	338.499193090299	668.063377169574	653.202035764392	637.036977734031	352.315530031193	702.155656823506	601.964847158101	652.357420143822
ADAM10|102	19820.512286408	19962.0393906221	24348.3328600596	43319.3744877607	24063.427122361	23270.5829636682	27187.7832637043	14733.5320043206	21737.8071295931	20942.1296798425	18601.6231847024	30534.3685900406	24370.7907834277	20981.3522109799	23897.9145587517	19186.591701923	21265.3416452652	25033.4176758829	29138.1193271349	42050.5139276869	23599.7044797048	21181.4753861703	30640.5782074919	55724.7700692224	27315.1272245474	30901.3451262235	29545.2973271019	15009.2415013143	20998.7069523165	25464.4994154514	30282.2321818096	37217.4966555353	36047.8895876482	43843.334661951	21338.5692096231	27048.4641080265	21533.1004883641	25956.7665069858	12574.9975059405	35867.1816501965	23565.1436385121	25402.6629904564	19559.0562738442	12269.6806124727	17708.7432074259	26474.7753151468	16828.6943864245	23833.8022664076	28600.4864358925
ADAM11|4185	244.0620050854	188.981072739296	108.669135651387	179.644012320027	110.148105186547	10.7040400016873	469.18063761161	251.343762868182	111.078377837917	93.3040216128488	61.3730818931394	5.9830250984698	49.0551497791694	92.702271348172	132.918446800396	65.1790760811304	97.0221271773507	194.97111122164	57.2458140022297	31.9428754740975	73.430557755084	57.7390292205203	71.7433101624694	0	77.7793264980884	7.53764882579361	25.3958909263089	253.883924655736	17.0269474263406	18.5355235301073	39.6701803652448	57.7029215392088	185.240953687812	29.6995128239989	105.600249408199	33.1504293437905	149.008268165988	62.0902816094758	212.658150229255	159.522049336168	33.7479336051399	37.6110214544777	47.2626098571209	297.539062901153	113.914598448967	128.520735602928	47.2954587497698	213.636322836147	106.232515665622
ADAM12|8038	60.7580518988969	49.0724332527453	39.5997697712683	91.1237743652311	137.029487999931	114.176426684664	50.2389430473412	18.733696611293	35.8690595101606	87.4199842138403	33.476226487167	1.49575627461745	59.6356722805588	113.128195543532	70.5701031981486	7.98111135687311	104.974760552543	24.7351409758797	16.4945565769136	34.9850540906782	38.3592465884767	36.7430185948766	334.595955154275	12.7448014419048	10.6946573934872	155.275565811348	80.4203212666448	134.777885928354	108.434770451959	72.8181281539931	216.202482990584	18.6424823434367	180.095371640928	82.2448047433816	13.5921113099662	484.682139371281	146.196791408139	162.040491029608	105.624909054266	30.5096815670266	63.6018748712252	243.576138943284	43.4305063551922	121.783430396751	139.351838879319	39.697524510557	24.2540814101384	111.268918143826	74.8116307504382
ADAM15|8751	9334.59934639917	8029.08535560875	7060.73104270497	3214.4996214173	7719.54637182384	5921.11812760002	8513.37207775114	10488.268200017	15233.9366938959	9158.08392317106	18449.5853227399	5417.6292266644	5363.36304252252	6809.68888174538	5613.40636410128	7858.73431606772	3359.19233768139	10665.2107854822	10798.1129496748	6355.11113003711	4953.82270228328	5759.90558163494	11450.4796926548	1458.90491799686	6786.24623695821	2429.38421655328	6408.22981040528	3387.62649096197	2774.49627536582	9451.79303438831	9693.40857224758	15574.4623920597	19977.2077388211	15877.8164712917	14752.6685064326	2545.72434995246	12260.8501409787	9966.24739687708	9603.41673121384	26632.3368924513	3858.94640800311	4053.03531197538	12428.7890245888	7062.05506039342	8291.4344133195	11173.860711609	7231.35437243276	14958.993355256	6062.73455601552
ADAM17|6868	7710.60870496594	7268.98468735346	5694.07852315702	14973.8057418828	8259.79660202452	4228.09580066648	4493.40512645457	15713.9287936449	4946.45901309472	5073.72139148789	4611.35019860725	5487.92977157142	6009.73678078922	6368.96028660704	4574.72406848581	5258.22219895323	5876.99606426739	5454.82608932781	11065.9069270412	9164.5630824494	6681.08477723868	4454.65358774075	8862.15423550021	10652.404922825	6146.51127651143	7558.00047762325	7361.9866029711	5721.47797613062	5125.11117532852	5996.24186198973	4808.02586026767	7666.49892942473	12356.6007273864	8752.21797144152	5080.31298885584	4189.52839810317	4981.93681490811	6706.5076123796	5296.73710604125	5574.55467488958	8051.47815971857	5753.59078202427	4717.31941087425	5849.75636689849	5660.33897924092	5822.13818852957	4073.47297283274	7904.54394493743	6391.90573131744
ADAM18|8749	0	0	0	0	0	0	0	0	0	5.04346062772156	0	0	0	0	0	0	0	0	0	0	0	0	0	0	0.972241581226105	0	0	0	0	0	0	0	0	0	0	0	0	0	0	0	0	0	0	0	0	0	0	0	0
ADAM19|8728	1413.91195351162	4744.3646106484	717.400480274837	196.133076252783	1499.4566462002	2913.28288712589	2131.32329572025	52.0380461424807	2034.12279415685	826.286966175048	1412.97572631251	245.304029037262	13191.9878278688	3412.70056556321	3305.14735755213	5836.85277232653	6979.2310500691	2693.22034978548	212.488699432005	4663.65981921823	5097.39588237157	2094.35205990796	10146.1120966837	391.340373686723	168.197793552116	4147.96814883422	1364.32369587448	1624.85711779671	3688.574505622	3346.98596315081	2850.30245924284	1423.04281888233	2093.22277667228	20081.4398248423	902.307081576989	11345.448663349	1485.8654665231	5967.4818215156	1208.3489595808	897.856343258212	18766.4470793505	7384.29721222912	1368.06095018855	988.79842066453	1255.27251688911	1720.39146847626	873.146930764981	636.458211782687	2162.05612868767
ADAM20|8748	33.4684184188839	114.850375697915	54.3345678256937	63.3527193205892	41.9611829282084	62.4402333431759	74.0811533070963	66.0883186009504	43.968524560842	25.2173031386078	25.1071698653752	61.3260072593154	37.5127615958354	50.2791980193475	27.4058653196694	21.2829636183283	46.1252735761176	45.1052570736629	80.5322468166961	16.7319823911939	59.1828375936498	38.4926861470135	52.5705289983612	0	10.6946573934872	223.114405243491	25.3958909263089	63.3142626919242	156.827147347874	68.1842472714663	1.98350901826224	6.21416078114557	48.3684712407065	10.2806005929227	14.6376583338098	53.7265579020052	9.84016865247088	68.1478700591808	11.2666569657883	45.3286697567253	37.6419259441945	70.7445403548509	44.7078741891684	38.7492733080572	26.5432074055846	63.0198201605092	95.8036215700466	72.3247967934872	107.728748280631
ADAM21P1|145241	2.57449372452953	3.13228297357949	4.60462439200794	0	3.93386089951954	0	4.25753754638485	5.20380461424807	6.94239861486979	0.840576771286926	0	0	0	6.28489975241844	0	5.32074090458207	1.59052667503854	0.727504146349402	5.82160820361658	9.12653584974214	0	29.7443483863286	4.32933768221798	0	2.91672474367831	13.5677678864285	0	0	1.79231025540427	10.5917277314899	0	0	4.11646563750693	0	5.22773511921778	6.85870951940492	9.84016865247088	0	28.1666424144709	8.71705187629332	15.5759693562184	8.95500510820897	0	2.7678052362898	0	5.45840962020159	4.85081628202767	10.0142026329444	5.98493046003506
ADAM21|8747	75.6901155011682	75.1747913659077	58.0182673393	25.1675186342067	62.9417743923126	41.0321533398013	78.3386908534811	47.8750024510822	20.8271958446094	30.2607637663293	19.5277987841807	71.7963011816376	20.1991793208344	31.4244987620922	14.3880792928264	42.5659272366566	19.0863201004624	56.0178192689039	54.3350099004214	21.295250316065	59.1828375936498	10.4980053128219	11.7510594231631	146.940063683137	44.7231127364008	93.4668454398408	0	68.3292537962351	112.915546090469	16.549574580453	29.7526352739336	11.5405843078418	28.8152594625485	2.28457790953838	30.3208636914631	109.739352310479	19.6803373049418	34.8311335858035	61.9666133118359	31.3813867546559	48.0259055150068	34.924519922015	29.3794601814535	40.8251272352745	18.8014385789558	27.7882671573899	73.974948300922	89.0151345150611	182.540379031069
ADAM22|53616	530.345707253083	1186.0911526621	735.818977842868	422.640743960643	141.618992382703	920.547440145107	346.563556275726	2191.84250352129	660.684934848442	985.996552719564	2074.13119943405	3652.63682261581	402.0598550528	737.690108440115	762.5682025198	460.244088246349	470.795895811407	245.896401466098	298.842554452318	707.306528355016	748.553297712274	888.831116485585	345.728537765693	3271.6654995572	1180.30127960849	1140.44626734257	996.083277443004	667.620690761379	2267.27247308641	950.60756390122	962.001873857187	552.172572267506	210.96886392223	231.884657818145	1776.3843935102	1057.38438424159	1356.53753566206	986.629718745695	1209.75729170152	796.738541493209	613.952792124276	1397.87629739142	558.209743447617	1163.17015055079	245.524668501658	1569.04465627977	747.025707432262	462.878699478318	266.32940547156
ADAM23|8745	39.6472033577548	108.585809750756	0.920924878401588	1.73569094029012	40.6498959617019	818.859060129078	1.70301501855394	0.520380461424807	48.5967903040885	16.8115354257385	29.2916981762711	0	107.728956377784	267.108239477784	98.6611151508098	1146.61966493744	0	209.521194148628	0	24.3374289326457	654.299148952017	405.922872095779	392.732775458345	0	9.72241581226105	826.12631130698	213.043307215147	18.8062166411656	118.292476856682	303.850189297117	355.048114268941	0	184.211837278435	82.2448047433816	6.27328214306134	1302.0116904337	61.8524886726741	37.859927810656	98.583248450648	212.696065781557	825.526375879576	1511.60486226567	180.10886459065	14.5309774905214	81.8415561672193	31.7580196084456	18.1905610576038	0	13.4660935350789
ADAM28|10863	2988.47231543388	2606.05943401813	8140.97592507003	4317.53121397166	9416.35170648326	654.730446769873	4459.34482608349	7811.43110644777	4419.99378480043	6856.58472338746	1687.75975206133	19763.4276565204	1915.07457275149	2630.23054638712	8573.23981862557	2789.39841922715	2258.54787855472	4654.57152834347	9153.50863215314	1410.04978878516	2776.11347453176	7621.55185710868	4616.9293996796	12526.6404289874	7038.05680649577	1879.88961715293	4897.1743002899	17906.0257379418	2137.3299795696	4480.30083042023	4088.01208663848	2301.90270078721	1747.43966312169	3107.02595697219	5061.49314242666	810.470841543015	3992.29699614533	4258.48468014259	3344.78878671841	2539.27721156424	5955.21228386084	4164.97287582799	6710.01323187719	7709.02953437616	4113.09118089038	1934.26188177689	5210.98939096823	8692.32788539572	5648.27812165809
ADAM29|11086	0	0	0	0	0	7.13602666779153	0	0	0	0	0	0	0.961865681944497	1.57122493810461	0.685146632991735	0	0	0	5.82160820361658	0	1.09597847395648	13.9973404170958	0	0	0	9.79894347353169	0	11.2837299846994	34.0538948526812	0	0	0	1.02911640937673	0	0	4.57247301293661	21.0860756838662	0	0	0	0	16.1190091947762	5.10947133590496	0	0	0	0	0	0
ADAM2|2515	0	0	0	0	0	0	0	1.04076092284961	0	0	0	0	0	0	0	0	0	0	0	0	0	0	0	0	0	0	0	0	0	0	0	0	0	0	0	0	0	0	0	0	0	0	0	0	0	0	0	0	0
ADAM30|11085	0	1.0440943245265	3.68369951360635	0	0	0	0	0.520380461424807	1.15706643581163	0	0	0	16.3517165930565	0.785612469052305	0	5.32074090458207	0	0.727504146349402	7.76214427148878	1.52108930829036	4.38391389582591	0	0	0	0	0.753764882579361	0	0	6.27308589391496	1.98594894965436	0	0	0	10.2806005929227	1.04554702384356	0	1.40573837892441	0	2.81666424144709	0.871705187629332	5.19198978540614	0	0	1.3839026181449	3.31790092569808	0.496219056381963	0	3.33806754431479	14.9623261500876
ADAM32|203102	5.66388619396497	521.003067938721	11.051098540819	1603.77842882807	35.4047480956758	108.824406683821	9.36658260204666	323.67664700623	488.282035912508	242.926686901922	658.36578758095	0	62.5212693263923	119.41309529595	215.136042759405	13.3018522614552	60.4400136514644	49.4702819517593	5.82160820361658	68.4490188730661	36.1672896405637	27.9946808341917	82.8758927738871	0.749694202464986	144.86399560269	22.6129464773808	256.780674921568	21.313712193321	1.79231025540427	13.2396596643624	178.515811643602	2.6632117633481	48.3684712407065	195.331411265531	475.723895848818	19.4330103049806	598.844549421799	13.6295740118362	26.7583102937473	3.48682075051733	61.0058799785221	22.3875127705224	33.2115636833822	17.2987827268112	0	50.1181246945782	16.9778569870969	173.579512304369	40.3982806052366
ADAM33|80332	0.514898744905906	1.0440943245265	0	0	0	0	0.851507509276969	0.520380461424807	4.62826574324653	17.6521121970254	0	0	4.80932840972249	0	6.16631969692561	0	0	0.727504146349402	0	0	1.09597847395648	24.4953457299177	1.23695362349085	0	5.83344948735663	0	0	0	0	0	0	0	0	1.14228895476919	3.13664107153067	0	0	0	0	0.871705187629332	0	3.58200204328359	12.7736783397624	0.69195130907245	0	14.8865716914589	0	0	1.49623261500876
ADAM3A|1587	0	0	0	0	0	0	0	0	0	0	0	0	0	0	0	0	0	0	0	0	0	0	0	0	0	0	0	0	0	0	0	0	0	0	0	0	0	0	0	0	0	0	0	0	0	0	0	0	0
ADAM5P|255926	0	0	0	0	0	0	0	0	0	0	0	0	0	0	0	0	0	0	0	0	0	0	0	0	0	0	0	0	0	0	0	0	0	0	0	0	0	0	0	0	0	0	0	0	0	0	0	0	0
ADAM6|8755	61392.407152621	2705328.79011114	34896.6064172714	8380.78370519083	126589.021172606	1078034.19668327	18909.4272585136	38112.6649947528	304313.100884202	128312.362983407	29431.1824533009	70732.8184703846	623330.322124358	1019046.21565663	152858.269260355	996609.356244102	2818799.76615032	376531.411009474	70555.9508917651	11294.0881140559	166842.995047342	6502835.42028292	1997386.94392896	112035.05131057	41644.995890239	425028.419399555	227176.120515638	473958.659907872	196945.323949716	382347.469464138	3126811.55042467	4248.71049979467	338704.850886889	252705.158596723	351602.826460254	252200.464619785	205748.086354514	263552.043872651	575133.26312896	40801.9047173661	352742.488023047	213035.989522248	710374.909302203	217862.253564079	623840.579785555	457456.408573629	529513.89264207	82770.7228288296	51189.1102246799
ADAM7|8756	0	4.17637729810598	0	0	0	0	0	0	0	0	0	0	4.80932840972249	6.28489975241844	0	0	0	0	0	0	1.09597847395648	3.49933510427396	0	0	4.86120790613052	3.01505953031744	0	0	0	17.2115575636711	11.9010541095735	0	0	0	2.09109404768711	0	0	0	0	0	0	0	5.10947133590496	0	0	0	0	0	0
ADAM8|101	6518.61811050877	3769.18051154065	5720.78534463066	435.658426012819	4995.34769890656	7937.04566125113	10308.349907307	11841.7777801829	4122.62771079684	2951.2650439884	6594.81661797189	3558.40417731491	22628.8520334262	9398.28196727273	6863.1138226782	7128.46262691383	11299.1014994738	7684.62629788873	12195.2989185428	24983.8918886691	11331.321442236	2458.28291075246	11634.1673057432	601.254750376919	3357.15017997374	3621.84026079383	2512.78231887534	1115.20864682112	5683.41581988695	7113.66913766191	3804.37029702698	895.726889739411	2243.47377244128	9308.51269241412	8594.39653599403	5821.90126372154	9141.51667814544	6847.34654383524	3396.89707518519	1999.69170042169	16696.1411524198	9570.21395914293	2105.10219039284	7630.1470851419	4822.01601201454	2284.59253558256	2889.87380001799	2156.39163362736	6276.69581996177
ADAM9|8754	6195.26169870786	18887.6663306843	2462.55312484585	37593.3300757436	2557.66522817095	6467.02416768607	4776.9571270438	4870.24073847477	7723.41845904264	11441.9310107576	13944.2431746753	8150.37594039048	8433.63829928935	6863.89614210999	5408.54752083675	8072.89413747715	8304.1397703762	7400.89968081246	6734.63042355045	9914.46011143655	4618.45328925259	3609.56416005859	8899.88132101668	14370.1384728488	8811.42545065219	9901.45549756249	25132.0558372411	7244.154650177	3088.15057006156	5480.55711806281	10302.3458408541	10895.1993238571	15442.9208391073	27702.7917310624	13473.9644962719	4868.54064052426	8971.42233429559	8638.87832783548	6306.51123660003	12270.1222210705	5820.22054944028	4524.06858066717	6124.97876391607	567.400073439409	1996.27039029501	15280.0734031698	3667.21710921292	1902.69850025943	4533.58482347656
ADAMDEC1|27299	23.6853422656717	26.1023581131624	40.5206946496698	70.2954830817497	206.527697224776	30.328113338114	81.744720890589	32.7839690697628	59.0103882263932	204.260155422723	20.9226415544793	124.147770793248	982.064861265332	38.495010983563	101.401701682777	23.9433340706193	8857.64305328961	70.5679021958919	9.70268033936097	6.08435723316143	71.238600807171	76.9853722940271	84.1128463973779	0	177.920209364377	63.3162501366663	42.3264848771815	0	19.715412809447	19.1975065133255	61.4887795661295	111.85489406062	474.422664722674	439.781247586138	51.2318041683343	19.4330103049806	50.6065816412788	163.554888142034	25.3499781730238	35.7399126928026	22.0659565879761	103.878059255224	251.641463293319	107.25245290623	127.18620215176	6.45084773296551	40.0192343267283	65.6486617048576	43.3907458352542
ADAMTS10|81794	2335.58070689319	1042.00613587744	11313.5621311635	448.676108064995	482.553603674396	915.195420144263	13979.1987798	129.574734894777	466.297773632088	917.909834245323	431.006416022275	4889.62726172444	672.344111679204	980.444361377277	1143.5097304632	287.320008847432	1079.96761235117	1372.80032416132	1559.22073053531	5836.4196759101	2651.17192850072	561.64328423597	3668.18597046212	3951.63814119294	444.31440262033	1998.98446860047	578.461959988147	14630.6096729388	3035.27741752714	1856.86226792683	591.085687442148	1558.86661881309	2274.34726472258	2531.31232376852	629.419308353821	3843.16356737322	894.049608995925	1979.3170259411	633.749454325594	1151.52255285835	1505.67703776778	3567.67403511046	1350.17780051289	2903.427692868	475.565799350058	2231.0008774933	1473.43544566591	2570.31200912239	8028.78421213703
ADAMTS12|81792	1.54469623471772	7.30866027168547	10.1301736624175	0	0	0	0.851507509276969	0	2.31413287162326	0	0	0	0	0.785612469052305	0	0	0	21.0976202441326	0	3.04217861658071	0	0	0	32.2368507059944	0	0	0	0	8.96155127702137	0	0	0	0	0	11.5010172622791	1.14311825323415	0	0.75719855621312	0	0	0	12.5370071514926	1.27736783397624	0	1.10596697523269	0	8.48892849354843	0	0
ADAMTS13|11093	462.89397167041	661.955801749798	465.067063592802	431.319198662094	332.411246009401	137.368513354987	929.84620013045	738.940255223225	392.245521740143	338.752438828631	333.367422101371	572.874653178483	194.296867752788	256.109664911052	496.731308919007	131.688337388406	502.606429312177	696.948972202727	506.479913714643	199.262699386037	381.400508936854	190.713763182931	536.83787259503	26.9889912887395	261.532985349822	244.219821955713	66.311492974251	632.515753031204	336.954328016004	374.682368501456	249.922136301042	383.502493922126	344.753997141206	490.041961595982	609.553914900793	454.961064787193	276.930460648109	442.961155384675	353.491362301609	453.286697567253	528.284960665075	402.079729358583	315.509854992131	879.470113831083	233.359031774098	355.789063425867	315.303058331799	490.695929014275	570.064626318339
ADAMTS14|140766	41.7067983373784	310.096014384369	41.4416195280714	19.0926003431913	464.851229626559	35.6801333389576	5.96055256493878	1116.21608975621	340.17753212862	126.086515693039	139.484277029862	245.304029037262	24.0466420486124	112.34258307448	264.46660033481	90.4525953778952	254.484268006166	92.393026586374	1557.28019446744	80.6177333393889	212.619823947557	106.729720680356	15.4619202936356	2.99877680985994	8.75017423103494	21.8591815948015	16.9305939508726	42.0005504986032	10.7538615324256	147.622205257641	339.180042122843	585.018850682133	187.299186506565	37.6955355073832	89.9170440505459	36.5797841034929	26.7090291995638	53.7610974911315	63.3749454325594	26.15115562888	106.435790600826	227.457129748508	68.977863034717	1095.35892226169	308.564786089921	35.7277720595013	112.781478557143	3.33806754431479	26.9321870701578
ADAMTS15|170689	0.514898744905906	0	12.8929482976222	0	0	10.7040400016873	1.70301501855394	2.08152184569923	0	0.840576771286926	0	0	0	1.57122493810461	0	0	1.59052667503854	0.727504146349402	0.970268033936097	1.52108930829036	0	0	6.18476811745426	0	0	0	0	6.26873888038854	0	0.661982983218119	0	0	0	0	5.22773511921778	0	1.40573837892441	0	1.40833212072354	0	0	3.58200204328359	1.27736783397624	5.5356104725796	0	0	0	4.45075672575306	0
ADAMTS16|170690	5.14898744905906	0	13.8138731760238	0	7.21207831578582	3.56801333389576	5.10904505566181	0	3.47119930743489	6.72461417029541	0	11.9660501969396	0	1.57122493810461	4.11087979795041	2.66037045229104	0	2.91001658539761	17.4648246108497	10.6476251580325	1.09597847395648	1.74966755213698	0.618476811745426	0	0	3.01505953031744	0	0.626873888038854	4.48077563851068	5.29586386574496	0	0.887737254449367	1.02911640937673	0	1.04554702384356	12.5743007855757	0	1.51439711242624	0	6.10193631340532	0	15.2235086839553	6.3868391698812	7.61146439979694	1.10596697523269	4.46597150743766	7.27622442304151	1.11268918143826	0
ADAMTS17|170691	63.3325456234265	369.60939088238	52.4927180688905	115.423447529293	99.6578094544949	626.186340098707	35.7633153896327	8.84646784422171	225.627954983268	409.360887616733	888.514844680223	0	562.691423937531	1011.08324767032	380.941527943404	194.207043017246	252.893741331127	169.508466099411	32.0188451198912	181.009627686552	523.877710551196	510.902925223998	641.978930591752	0	0.972241581226105	321.103839978808	91.7073839005599	148.569111465208	237.481108841066	209.848605680144	360.998641323728	16.867007834538	242.871472612909	590.563389615671	189.244011315684	3155.00637892626	210.860756838662	629.232000213103	208.433153867084	78.4534668866399	124.607754849747	781.771945946643	223.539370945842	134.238553960055	188.014385789558	205.930908398514	172.203978011982	15.5776485401357	139.149633195815
ADAMTS18|170692	0.514898744905906	75.1747913659077	21.1812722032365	0	0.655643483253256	0	0	0.520380461424807	8.09946505068142	10.92749802673	1.39484277029862	0	4.80932840972249	0	23.9801321547107	13.3018522614552	0	0.727504146349402	0	45.6326792487107	27.3994618489119	15.7470079692328	0	0	0.972241581226105	0	0	1303.89768712082	0.896155127702137	0	1.98350901826224	1.77547450889873	7.20381486563713	7.99602268338432	2.09109404768711	0	30.926244336337	0.75719855621312	0	0	0	0	39.5984028532634	70.5790335253898	56.4043157368673	2.97731433829177	0	0	92.7664221305434
ADAMTS19|171019	0.514898744905906	7.30866027168547	0	0	0	0	0	0	0	0	0	0	0	0	0	0	0	0	0	0	0	1.74966755213698	0	0	0	6.03011906063489	0	0	0	0	0	0	0	0	0	0	1.40573837892441	0	0	0	0	0	0	0	0	0	0	1.11268918143826	5.98493046003506
ADAMTS1|9510	237.883220146529	600.354236602735	16.5766478112286	0	137.685131483184	365.721366724316	0	93.6684830564652	179.345297550803	53.7969133623633	75.3215095961257	0	2535.47793760569	150.05198158899	62.3483436022478	607.894648348502	1522.13402801188	216.796235612122	78.5917107488239	687.532367347241	347.425176244203	864.335770755668	497.255356643322	84.7154448785434	109.86329867855	73.115193610198	67.7223758034904	200.599644172433	400.581342082855	290.610529632754	850.925368834502	15.0915333256392	314.90962126928	805.313713112278	240.475815484018	94.8788150184348	829.385643565403	377.842079550347	226.74147143649	97.6309810144852	2344.18338811087	947.439540448509	1011.67532450918	312.070040391675	621.553440080773	62.0273820477453	33.9557139741937	104.592783055197	142.142098425833
ADAMTS20|80070	8.7532786634004	15.6614148678974	0	39.0530461565276	0	0	0.851507509276969	0	0	24.3767263673209	0	0	11.542388183334	0	0	7.98111135687311	25.4484268006166	0	0	1.52108930829036	1.09597847395648	5.24900265641094	3.71086087047256	0	3.88896632490442	6.03011906063489	0	0	0	0	0	0	0	0	0	0	0	0	0	16.5623985649573	0	0	0	0	0	4.96219056381962	0	0	0
ADAMTS2|9509	441.783123129267	387.35899439933	32.2323707440556	228.24335864815	3.93386089951954	1559.22182691245	16.1786426762624	0	49.7538567399002	94.9851751554227	322.208679938982	0	266.436793898626	29.8532738239876	17.8138124577851	78.4809283425856	453.300102385983	11.6400663415904	1.94053606787219	156.672198753907	44.9351174322155	232.705784434218	24.1205956580716	0	92.3629502164799	39.1957738941268	0	42.6274243866421	14.3384820432342	2.64793193287248	975.886436985023	1.77547450889873	10281.9020460829	14624.7254879099	107.691343455886	18.2898920517465	9.84016865247088	5.30038989349184	78.8665987605184	1.74341037525866	46.7279080686553	3.58200204328359	145.619933073291	32.5217115264051	0	672.873040453941	12.1270407050692	16.690337721574	2.99246523001753
ADAMTS3|9508	178.154965737444	374.829862505012	64.4647414881111	466.900862938041	3.27821741626628	165.912620026153	5.96055256493878	48.9157633739318	63.6386539696397	80.6953700435449	78.1111951367229	0	287.597838901405	217.614653927489	21.2395456227438	512.121312066025	27.0389534756551	90.2105141473258	19.4053606787219	181.009627686552	24.1115264270425	1504.7140948378	0	8.99633042957983	736.959118569387	17.3365922993253	8.46529697543629	2.50749555215542	93.2001332810222	35.0850981105603	668.442539154375	7.9896352900443	1.02911640937673	31.9840907335373	148.467677385785	10.2880642791074	206.643541701888	174.155667929018	563.332848289417	12.2038726268106	53.2178953004129	0	449.633477559637	1147.94722175119	139.351838879319	4.96219056381962	428.084536888942	0	22.4434892251315
ADAMTS4|9507	3.60429121434134	39.6755843320068	0	15.621218462611	13.1128696650651	39.2481466728534	0.851507509276969	0	6.94239861486979	5.04346062772156	9.76389939209036	0	10.5805225013895	57.3497102408183	29.4613052186446	5.32074090458207	23.857900125578	15.2775870733374	6.79187623755268	25.8585182409361	50.4150098019979	12.2476728649589	16.6988739171265	0	0	18.0903571819047	1.41088282923938	0.626873888038854	9.85770640472351	7.94379579861743	1.98350901826224	5.3264235266962	5.14558204688367	5.71144477384594	12.5465642861227	52.5834396487711	37.9549362309591	36.3455306982298	8.44999272434126	24.4077452536213	6.48998723175768	61.7895352466419	12.7736783397624	25.6021984356806	9.95370277709424	14.3903526350769	9.70163256405535	5.56344590719132	10.4736283050614
ADAMTS5|11096	5.14898744905906	91.8803005583316	0	0	0	346.097293387889	3.40603003710788	0	71.7381190203212	200.897848337575	453.323900347053	0	430.915825511135	4.71367481431383	5.48117306393388	10.6414818091641	224.264261180434	101.850580488916	0	59.3224830233239	4.38391389582591	83.984042502575	11.1325826114177	0	14.5836237183916	0.753764882579361	47.970016194139	0	3.58462051080855	5.29586386574496	755.716935957914	0	9.2620476843906	412.366312671677	29.2753166676196	1.14311825323415	539.803537506974	9.08638267455744	1.40833212072354	0	22.0659565879761	10.7460061298508	0	0	1163.47725794479	3.9697524510557	0	6.67613508862959	10.4736283050614
ADAMTS6|11174	95.2562678075926	121.114941645074	291.012261574902	133.648202402339	950.027407233968	362.15335339042	40.8723604452945	121.24864751198	188.601829037296	1457.56012141153	111.58742162389	1030.57607321142	159.669703202787	157.908106279513	355.59110252271	121.046855579242	151.100034128661	567.453234152533	385.196409472631	786.403172386115	541.4133661345	573.890957100929	342.017676895221	340.361167919103	816.682928229928	390.450209176109	400.690723503985	527.200939840676	291.250416503195	401.823670813399	567.283579223001	395.930815484418	293.298176672369	159.920453667686	190.289558339527	880.201054990298	362.680501762498	415.702007361003	1002.73246995516	615.423862466308	96.0518110300136	715.504908145897	518.611340594353	181.291242976982	118.338466349898	680.316326299671	264.369487370508	459.540631934003	335.156105761963
ADAMTS7|11173	3.60429121434134	158.702337328027	9.20924878401587	144.06234804408	2.62257393301302	30.328113338114	4.25753754638485	67.6494599852249	65.952786841263	52.9563365910763	73.926666825827	140.60108981404	190.44940502501	2.35683740715692	13.017786026843	325.895380405652	609.171716539759	13.0950746342892	5.82160820361658	57.8013937150336	37.2632681145202	178.466090317972	18.5543043523628	134.195262241232	5.83344948735663	177.888512288729	2.82176565847876	24.4480816335153	45.703911512809	11.9156936979261	45.6207074200316	0.887737254449367	3.0873492281302	25.1303570049221	18.819846429184	0	18.2745989260173	4.54319133727872	46.4749599838769	291.149532668197	5.19198978540614	5.37300306492538	30.6568280154298	293.387355046719	2.21193395046539	14.3903526350769	1.21270407050692	6.67613508862959	2.99246523001753
ADAMTS8|11095	11.8426711328358	17.7496035169504	11.051098540819	0	7.86772179903907	1.78400666694788	30.6542703339709	6.76494599852249	8.09946505068142	15.1303818831647	0	17.9490752954094	4.80932840972249	13.3554119738892	25.3504254206942	1.33018522614552	6.36210670015414	53.8353068298557	2.91080410180829	3.04217861658071	14.2477201614342	0	6.80324492919969	0	0	0	0	0	8.06539614931923	1.32396596643624	11.9010541095735	4.43868627224683	3.0873492281302	0	2.09109404768711	19.4330103049806	12.6516454103197	37.859927810656	26.7583102937473	4.35852593814666	9.08598212446075	9.85050561902987	6.3868391698812	19.3746366540286	12.1656367275596	4.46597150743766	8.48892849354843	11.1268918143826	8.97739569005259
ADAMTS9|56999	0	101.27714947907	0	1185.47691221815	0	14.2720533355831	10.2180901113236	0	1.15706643581163	232.839765646479	48.8194969604518	14.9575627461745	169.288360022232	18.069086788203	9.59205286188428	1.33018522614552	12.7242134003083	1.4550082926988	0	0	7.67184931769534	600.135970382984	4.32933768221798	0	13.6113821371655	4.52258929547617	0	0	8.96155127702137	7.94379579861743	81.3238697487519	0	59.6887517438505	42.26469132646	176.697447029561	4.57247301293661	0	11.3579783431968	115.483233899331	8.71705187629332	20.7679591416246	0	31.934195849406	78.1904979251868	0	6.94706678934747	15.7651529165899	0	0
ADAMTSL1|92949	0	11.4850375697915	0.920924878401588	0	0	0	0	0	0	16.8115354257385	0	0	0	4.71367481431383	2.74058653196694	0	0	0	0.970268033936097	0	4.38391389582591	1.74966755213698	0	0	3.88896632490442	7.53764882579361	0	0	0	0	1.98350901826224	3.55094901779747	0	0	4.18218809537423	0	1.40573837892441	0	0	0	0	0	0	0	0	6.94706678934747	0	0	0
ADAMTSL2|9719	3.08939246943544	138.864545162024	0	55.5421100892837	19.6693044975977	0	0	0	59.0103882263932	5.04346062772156	5.57937108119449	0	7.69492545555598	7.85612469052305	65.0889301342148	0	0	8.00254560984342	3.88107213574439	1.52108930829036	23.015547953086	13.9973404170958	9.27715217618139	0	0	4.52258929547617	0	0	0	0.661982983218119	63.4722885843917	0	8.23293127501387	1.14228895476919	0	30.8641928373222	91.3729946300867	0	0	0	0	17.014509705597	8.94157483783368	105.868550288085	23.2253064798866	37.7126482850291	0	0	0
ADAMTSL3|57188	0	17.7496035169504	0	0	0	7.13602666779153	0.851507509276969	0	0	5.04346062772156	0	0	20.1991793208344	1.57122493810461	0	1.33018522614552	31.8105335007707	0.727504146349402	0	22.8163396243554	15.3436986353907	38.4926861470135	0	0	0	0	0	0	7.1692410216171	10.5917277314899	1.98350901826224	0	0	2.28457790953838	6.27328214306134	2.28623650646831	14.0573837892441	8.32918411834432	29.5749745351944	0	0	0.895500510820897	1.27736783397624	0	0	3.47353339467374	18.1905610576038	0	0
ADAMTSL4|54507	4176.85861867671	12142.8169942431	2014.98363394267	43607.4991838489	3350.99384290739	4203.11970732921	6052.51537594069	20228.7496769665	7011.82260101849	11012.39628063	5922.50240268795	5100.5288964455	6636.87320541703	19573.5346664382	21736.2769316628	3752.45252295651	1606.43194178892	2774.70081417662	8551.94245111276	14854.9581847636	5019.58141072066	2857.20711263969	3510.47438346704	4459.9308104642	2340.18548601123	11632.0996679647	18334.4223659658	1866.20356469167	3079.18901878454	7279.16488346644	11294.1003499852	7399.29001583547	10390.9883854769	39838.4695865302	11738.3564366916	1473.47942841882	6495.9170490097	10894.5728267944	2901.1641686905	4095.2709714826	6161.59387783074	3976.91776855561	3869.14716911403	6016.51663238495	4217.05207656226	9385.98345146482	3430.73981546407	4625.44892723886	5711.11989148846
ADAMTSL5|339366	0.514898744905906	60.5574708225368	0	192.661694372203	10.4902957320521	58.8722200092801	0	7.8057069213721	10.4135979223047	4.20288385643463	0	1.49575627461745	25.0085077305569	89.5598214719628	26.7207186866776	3.99055567843655	167.005300879046	9.45755390254222	0.970268033936097	73.0122867979371	54.7989236978238	6.99867020854792	82.2574159621416	0	6.80569106858273	55.0248364282933	8.46529697543629	16.9255949770491	16.1307922986385	70.1701962211207	71.4063246574407	0.887737254449367	17.4949789594045	13.7074674572303	8.36437619074845	397.805152125485	14.0573837892441	77.2342527337382	38.0249672595357	23.536040065992	14.2779719098669	173.727099099254	11.4963105057862	4.1517078544347	11.0596697523269	21.3374194244244	12.1270407050692	10.0142026329444	11.9698609200701
ADAP1|11033	2215.60929933011	2748.05626215374	2220.34988182623	2205.19533963859	2163.62349473575	2417.32903371438	1057.572326522	1972.24194880002	1833.95030076144	1757.64602876096	1973.70251997255	252.782810410349	2402.74047349735	2070.87446842188	1544.32051076337	1730.57097921532	4098.78724157431	3163.1880283272	3283.38702683975	6437.24995268479	2976.67753526579	731.361036793257	5537.84137236854	357.604134575798	1107.38316101653	1083.91390114912	2711.71679779809	381.766197815662	850.451216189328	2543.33862152401	2467.48521871823	4558.5308015975	3535.01486620908	8586.58607299999	2398.48487269712	849.336862152976	1459.15643732354	3030.30862196491	1577.33197521037	1726.84797669371	2812.76046624378	2365.91234958881	1244.15627029286	1782.46657217063	1560.51940205333	2954.4882616982	1204.21514201337	1561.10292155788	3807.91200519731
ADAP2|55803	228.100143993316	620.192028768739	70.9112156369222	1591.62859224604	114.73760956932	579.802166758062	264.818835385137	103.555711823537	521.836962551046	305.129367977154	291.522138992412	53.8472258862282	1490.89180701397	160.26494368667	336.406996798942	663.762427846614	1240.61080653006	320.829328540086	32.9891131538273	2768.38254108845	876.782779165181	425.169215169286	898.646807466104	47.9804289577591	326.673171291971	419.093274714125	1360.09104738676	237.585203566726	362.046671591663	366.07658971962	634.722885843917	1518.91844236287	2220.83321143499	4006.00736437554	329.34731251072	54.8696761552394	129.327930861046	828.375220497153	254.908113850961	408.829732998157	1108.48981918421	1129.22614414515	281.020923474773	197.206123085648	392.618276207606	605.387248785994	312.877650190785	120.170431595333	246.878381476446
ADARB1|104	2924.10997232064	2153.96659149816	3001.29417871077	1298.29682333701	2206.24032114721	1857.15094029274	1491.84115625325	1999.30173279411	2682.07999821136	1808.92121180946	1244.19975110637	330.562136690456	1481.27315019453	2290.06034728747	2569.985020352	2327.82414575466	2680.03744743993	2277.81548221998	3209.64665626061	1431.34503910123	2058.24757409026	2566.76229898495	2141.78519907441	101.958411535238	2070.8745680116	1915.31656663416	1391.13046963003	3156.93690016367	1174.8593724175	1974.03325595643	2043.01428881011	925.02221913624	1228.76499279582	2123.51516691592	1388.48644766424	2912.66530924062	2083.30427756598	2791.79107675777	1813.93177149192	2124.34554225268	2268.89953622248	2044.42766620411	2662.03456600648	1911.16951565811	2408.79607205681	1969.98965383639	1411.58753807005	2941.95019572277	1989.98937796166
ADARB2|105	14.4171648573654	126.335413267706	10.1301736624175	17.3569094029012	0.655643483253256	0	58.7540181401109	17.6929356884434	47.4397238682769	76.4924861871103	41.8452831089587	122.652014518631	560.767692573642	14.1410244429415	95.9205286188428	17.2924079398917	6.36210670015414	18.187603658735	29.1080410180829	3.04217861658071	4.38391389582591	69.9867020854792	3.71086087047256	29.2380738961344	0.972241581226105	12.8140030038491	1.41088282923938	206.868383052822	370.112067740983	332.315457575496	7.93403607304897	15.9792705800886	10.2911640937673	23.988068050153	123.37454881354	8.00182777263907	119.487762208575	0	109.849905416436	63.6344786969412	25.9599489270307	178.204601653359	88.1383805443606	1.3839026181449	28.75514135605	50.6143437509602	21.8286732691245	132.410012591153	17.9547913801052
ADAR|103	45881.5973610755	48005.3688530792	49745.5991566186	100604.118281096	49115.5646174679	56802.7722756206	66199.5998012287	44387.9329790746	46967.6407624657	50807.822363667	47650.6187189416	49666.5870986724	69462.0920873038	60585.6480008447	61644.6980101653	74586.1460004315	65792.1359129691	53916.0597901005	54734.7603304031	81828.520428788	55798.4560660721	45757.3058234863	55014.1308815674	78713.3930936087	81636.2088508123	83924.182026386	78071.2013559612	64935.9854402808	64141.4071101528	79471.0571353352	44194.564435901	52286.8365498132	54130.4940168068	55291.3545666478	57543.7715512778	72945.805093631	54823.796778052	56904.2286979722	43309.0293764904	52155.8647862382	82603.2594883653	60895.8257368427	104797.811835079	42140.5266738213	40258.3038654453	50877.836069899	43346.8942961993	52112.7978126611	53399.0457970478
ADAT1|23536	2024.58186497002	1650.71312707639	2456.10665069703	1233.20841307613	2136.74211192236	2408.40900037964	2153.46249096145	1076.1467942265	1625.67834231534	1370.14013719769	1428.31899678579	1703.66639678927	2036.2696486765	2136.86591582227	1582.68872221091	2790.7286044533	2528.93741331127	1839.85798611764	1907.54695471837	2255.7754441946	2308.13066615234	2248.32280449602	2153.53625849757	1865.23917573288	643.623926771681	1586.67507782955	1436.27872016569	1580.97594563399	2401.69574224173	2453.30893580635	2154.09079383279	2067.54006561257	1985.16555368772	1781.97076943993	1847.48159113156	3173.29627097801	2218.25516194272	1680.22359623691	2749.06429965236	2179.26296907333	2017.08803163029	2830.67711470486	1997.80329233884	2055.78733925425	2333.59031774098	1269.32834622506	2601.25023123734	2238.73063305379	2625.88823934038
ADAT2|134637	1160.58177101791	1111.96045562072	1629.11610989241	742.007876974025	1835.14610962586	918.763433478159	1028.62107120658	1781.26231945711	1764.52631461274	1138.98152509378	1481.32302205714	2675.90797529062	725.246724186151	1162.70645419741	1732.7358348361	1134.64799790213	873.199144596156	1958.44116197259	1620.34761667328	535.423436518206	987.476605034786	635.129321425723	652.493036391424	1454.40675278207	1513.78014196904	956.527635993209	482.521927599869	2180.89425648717	1171.27475190669	642.785476704794	1033.40819851463	948.103387751924	1016.76701246421	452.346426088599	1286.02283932757	1753.54340046119	1259.54158751627	910.15266456817	1309.7488722729	1706.79875737823	847.592332467552	972.513554751495	1315.68886899553	1718.11510042689	1678.85786840323	1603.28377117012	1372.78100781383	1794.76764965992	899.235801620268
ADAT3|113179	30.3790259494485	17.7496035169504	58.0182673393	15.621218462611	55.0740525932735	41.0321533398013	51.0904505566181	25.4986426098155	59.0103882263932	32.7824940801901	27.8968554059725	261.757348058054	21.1610450027789	22.7827616025169	26.0355720536859	2.66037045229104	81.1168604269653	10.1850580488916	112.551091936587	95.8286264222925	52.6069667499109	20.9960106256438	66.1770188567606	0.749694202464986	28.195005855557	2.26129464773808	5.64353131695753	97.7923265340612	17.0269474263406	47.6627747917046	35.7031623287204	53.264235266962	52.4849368782134	98.2368501101502	25.0931285722454	50.2972031423028	22.4918140627906	57.5470902721971	66.1916096740065	23.536040065992	48.0259055150068	89.5500510820897	19.1605175096436	35.2895167626949	51.9804478359366	35.7277720595013	13.3397447755761	27.8172295359566	46.3832110652717
ADA|100	16155.4630201677	7608.31534282458	25678.1483844715	3730.86767615361	19083.1592235693	7141.37868779237	27474.7412943307	15026.5062041027	14354.5662026791	27928.1632260081	11188.0338605653	10663.2464817478	21670.8338142095	11159.625122888	19865.8266235953	22978.9497816638	16671.9006077539	26621.5592273637	15438.9049559912	10293.2113492008	13807.1368149037	12560.8633567914	15343.1727457805	10076.6397753319	7541.67794557089	7108.75660760595	4146.58463513455	28809.2432726016	13778.3850884204	12343.3347050851	8905.95549199747	32148.5169326294	9815.71231263528	4235.60744428415	19368.7586167019	9455.87419075292	9627.90215725329	14271.6783875049	15095.9120020357	18239.5593459561	8373.38152641375	7335.94018464479	22632.403282391	15739.1244761619	20476.9785464333	21905.5902439817	13942.458698618	31326.6512142129	29332.1441846318
ADCK1|57143	742.483990154317	813.34947880614	709.112156369222	320.234978483526	692.359518315438	610.130280096176	493.022847871365	374.673932225861	645.64307118289	338.752438828631	516.091825010491	575.866165727718	609.822842352811	556.213628089032	456.307657572495	698.347243726397	647.344356740684	750.056774886233	293.991214282637	374.187969839428	438.391389582591	811.845744191558	405.720788504999	348.607804146218	539.594077580488	364.822203168411	399.279840674745	779.831116720334	500.054561257792	1018.12982818947	612.904286643033	501.571548763892	842.846339279545	734.491797916588	359.668176202183	856.195571672381	421.721513677323	586.828881065168	1049.20742993904	538.713805954927	613.952792124276	639.387364726121	777.91701089153	705.790335253899	932.33016012116	703.638621949623	910.740756950696	810.037724087056	661.334815833874
ADCK2|90956	1129.68784632356	1640.27218383113	1024.06846478257	359.288024640054	1245.72261818119	1719.78242693776	1011.59092102104	804.508193362751	1986.68307028857	1704.68969216989	2417.26252092751	2638.51406842518	1039.776802182	1566.5112632903	2197.26525200449	787.469653878147	1259.69712663052	1088.3462029387	2088.01680903048	1005.44003277993	1057.619227368	1588.69813734038	2203.63288024895	733.950624213221	1741.28467197595	560.047307756465	785.861735886336	698.964385163322	859.412767466349	1174.35781222894	1981.52550924398	1779.91319517098	1090.86339393934	1381.02734631595	2215.5141435245	1784.40759329851	2720.10376321874	1178.20095346761	1456.21541282814	1780.0219931391	891.724245643505	1916.37109315672	1799.81127807252	1884.87536591335	1375.82291718947	2104.4650181159	1869.98967672167	973.603033758481	605.97420907855
ADCK4|79934	1946.83215448923	2056.8658193172	2247.05670329987	644.809184317778	2446.2058360179	1705.51037360217	2568.99815548862	2305.28544411189	2133.63050763665	2319.15131198063	2729.70730147441	2758.17457039458	2068.97308186261	2842.34591303124	3055.75398314314	1896.84413248351	2317.39736553115	1794.75272904397	2081.22493279293	2377.46258885783	2418.82449202194	1977.12433391479	1953.7682483038	359.103522980728	1193.91266174566	709.292754507179	960.811206712019	885.772803798901	1561.10223245712	1974.69523893965	1463.82965547753	2992.56228474882	2303.16252418513	2869.4298543802	1952.03629351592	1651.80587592335	2638.57093724112	1924.79872989375	1416.78211344788	1752.12742713496	2507.73106635117	2350.68884090486	1514.95825109582	2486.87300480638	2302.62324243447	1562.5938085468	1455.2448846083	2678.2428597219	2337.11534464369
ADCK5|203054	456.200287986633	872.862855304151	392.313998199076	578.852928586754	375.683715904116	540.554020085208	395.950991813791	497.483721122115	291.580741824531	437.940497840488	590.018491836318	348.511211985866	399.174258006966	579.782002160601	426.846352353851	303.282231561178	601.219083164567	432.137462931545	354.147832386675	433.510452862752	470.174765327329	411.17187475219	612.910520439717	101.958411535238	234.310221075491	257.787589842141	229.973901166019	334.750656212748	154.138681964768	428.302990142123	446.289529109004	419.89972135455	460.0150349914	535.733519786749	400.444510132082	667.581059888746	396.418222856684	692.079480378792	504.182899219028	502.102188074495	454.299106223037	685.953391288807	356.385625679371	379.881268680775	589.480397799025	517.060256750005	516.611934035947	408.356929587843	445.877319272612
ADCY10|55811	29.8641272045426	74.1306970413812	52.4927180688905	77.2382468429102	49.8289047272475	114.176426684664	45.1298979916794	60.8845139867024	55.5391889189583	19.3332657395993	57.1885535822436	25.4278566684966	94.2628368305607	51.8504229574522	24.6652787877024	130.358152162261	73.1642270517727	82.2079685374824	21.3458967465941	63.885750948195	69.046643859258	152.221077035917	16.6988739171265	0	105.002090772419	45.2258929547617	8.46529697543629	49.5230371550695	63.6270140668517	71.4941621875569	49.587725456556	23.0811686156835	37.0481907375624	18.276623276307	49.1407101206471	49.1540848890686	37.9549362309591	26.5019494674592	83.091595122689	35.7399126928026	36.343928497843	33.1335189003732	94.5252197142418	47.0526890169266	36.4969101826789	45.1559341307586	234.051885607835	127.9592558654	43.3907458352542
ADCY1|107	206.989295452174	19.8377921660034	52.4927180688905	48.5993463281233	15.0798001148249	19.6240733364267	2.55452252783091	1.56114138427442	5.78533217905816	25.2173031386078	114.377107164487	0	263.551196852792	32.9957237001968	10.9623461278678	33.254630653638	27.0389534756551	77.842943659386	0	13.6898037746132	40.5512035363896	124.226396201726	12.9880130466539	0	2.91672474367831	0	0	20.6868383052822	17.0269474263406	4.63388088252684	71.4063246574407	0	0	116.513473386457	33.4575047629938	0	32.3319827152615	26.5019494674592	1.40833212072354	0.871705187629332	10.3839795708123	0.895500510820897	29.3794601814535	22.1424418903184	19.9074055541885	5.45840962020159	2.42540814101384	8.90151345150611	0
ADCY2|108	475.766440293057	16.7055091924239	622.545217799473	0	93.1013746219624	0	355.078631368496	1991.49602587274	188.601829037296	225.274574704896	566.306164741241	216.88465981953	5.77119409166698	296.961513301771	2343.20148483173	198.197598695682	437.394835635597	21.825124390482	7.76214427148878	16.7319823911939	218.099716317339	5.24900265641094	58.13682030407	0	110.835540259776	17.3365922993253	16.9305939508726	0	12.5461717878299	3.97189789930872	134.878613241832	0	700.828274785555	1680.30705246548	42.8674279775858	1.14311825323415	96.9959481457844	342.25374740833	412.641311371998	0	167.441670579348	0	10.2189426718099	2.07585392721735	0	62.5236011041273	846.467441213829	670.951576407273	1177.5350680119
ADCY3|109	4831.80982219702	4122.08439323061	15043.3078886899	796.682141593163	7132.08981082892	2347.75277370341	22099.1743882652	6284.63483262739	7021.07913250498	8420.89809475243	3230.45585601161	4973.38961310302	985.91232399311	3792.93700058453	5276.99936730234	2838.61527259454	2953.60803554656	4680.0341734657	3762.69943560418	918.737942207376	3834.82868037371	2577.26030429777	4243.36940538537	1147.78182397389	8282.52603046519	2569.58448471304	1955.48360132578	10016.1909830848	4333.80619756753	3114.62993604125	2415.91398424341	10388.3013515665	3918.8752869066	1623.19260472702	8188.72429074273	5020.5753682044	3532.62054623704	3968.47763311296	3264.51385583717	4212.95117181256	2559.65096420523	2768.88757945821	2373.34943552785	4987.58503579422	3794.57269202337	4981.54310701852	8173.62543521663	3519.43588088923	10663.6498471675
ADCY4|196883	2133.74039889008	1320.77932052602	361.923477211824	1964.80214440841	725.797335961355	479.89779340898	2723.97252217702	417.86551052412	1217.23389047384	1750.08083781938	1438.08289617788	260.261591783436	2619.16025193487	1414.10244429415	1336.03593433388	1259.68540915981	1390.12031398368	2048.65167611991	670.455211449843	1495.23079004942	838.423532576705	404.173204543642	619.713765368917	810.419432864649	232.365737913039	1081.65260650138	1748.08382542759	1564.67722454498	371.904377996387	1141.92064605126	616.871304679557	1089.25361120937	702.886507604309	1482.69106329041	1004.77068991366	472.107838585705	1558.96386222717	498.993848544446	899.924225142344	1858.47546002574	1000.75603113703	965.349550664927	574.815525289308	539.030069767438	525.334313235529	1124.43238176153	311.664946120278	923.532020593759	1862.80960568591
ADCY5|111	4.11918995924725	22.9700751395829	0.920924878401588	2.60353641043517	9.83465224879884	7.13602666779153	2.55452252783091	7.28532645994729	13.8847972297396	4.20288385643463	1.39484277029862	5.9830250984698	5.77119409166698	21.9971491334645	13.7029326598347	21.2829636183283	0	5.82003317079521	0.970268033936097	10.6476251580325	10.9597847395648	24.4953457299177	4.32933768221798	0	6.80569106858273	0	1.41088282923938	20.0599644172433	4.48077563851068	3.3099149160906	35.7031623287204	0.887737254449367	12.3493969125208	0	1.04554702384356	8.00182777263907	11.2459070313953	15.1439711242624	22.5333139315767	11.3321674391813	0	11.6415066406717	16.6057818416911	17.2987827268112	7.74176882662885	3.47353339467374	9.70163256405535	0	8.97739569005259
ADCY6|112	655.466102265219	526.223539561354	3169.82343145826	2232.96639468323	2547.1749324389	66.0082466770716	3250.20416291019	2608.66725312256	809.946505068142	2062.77539673812	588.623649066019	2596.63289273589	198.144330480566	109.20013319827	628.27946245342	363.140566737726	221.083207830357	737.689204398293	3507.51894267899	673.842563572628	1169.40903171156	908.077459559092	1772.55454246239	3815.94349054678	1274.60871298742	636.93132577956	894.499713737769	3197.68370288619	1420.40587740789	947.297648985129	1073.07837887987	1907.74735981169	1463.40353413371	608.840012891977	1382.21316552118	262.917198243855	1244.0784653481	890.465502106629	133.791551468737	1083.52954822326	1396.64525227425	158.503590415299	1120.25159039716	2706.91352109142	420.267450588423	1330.36329016004	1969.43141050324	598.626779613786	6848.25667889512
ADCY7|113	17136.8600279584	19627.9292067736	23068.2472790814	12643.6406545434	16084.2459311689	23473.9597237002	34881.1536100218	13405.000686303	20322.7148785955	11199.844900627	18138.5353849633	15859.5037797688	21294.7443325692	25252.7272052173	19903.5096884099	12959.9946583358	27640.1725588197	14825.0794943081	12268.069021088	38237.143031803	28177.606565421	12039.4624262546	28075.7548691836	6363.4043905228	7546.53915347702	10787.8829994758	10908.9460356789	9417.5264200077	18251.9914859094	25784.899179329	23284.4123653805	26535.354272746	25144.4012303017	39910.4337906807	10545.3872824861	16352.3066125146	19555.2265892175	30622.624010371	10980.7655452815	17518.6591557867	28492.3419448625	33711.1167298527	8936.46536649778	9041.03580434062	14911.7527270624	18001.3387083685	11376.3768854254	17184.3717181326	33331.5739645503
ADCY8|114	0	0	0	0	0	0	0	0	1.15706643581163	0	0	0	0	0	0	0	0	0	0	0	0	0	0	0	0	0	0	0	0	0	0	0	0	0	0	0	0	0	0	0	0	0	0	0	0	0	0	0	0
ADCY9|115	290.917790871837	944.905363696479	984.468695011297	2631.30746547982	626.795169990113	2356.67280703815	103.032408622513	1248.91310741954	678.040931385616	2744.48315825181	1863.50994111896	234.83373511494	1166.74307219868	1117.14093099238	450.14133787557	1045.52558775038	3931.78194069526	2374.57353368445	251.299420789449	4219.50174119745	4365.28226176865	465.411568868436	3701.58371829637	494.798173626891	680.569106858273	2100.74272774868	2254.59076112453	1144.04484567091	949.924435364265	1458.34851202952	1872.43251323956	534.417827178519	2517.21873733549	5120.88138423027	2232.24289590599	2671.46735780822	1283.43913995799	2644.13735829621	959.074174212733	1481.89881896986	1745.80656534281	2845.90062338881	464.961891567351	900.228653103257	1478.67784588611	2334.71066027713	1226.04381528249	26.7045403545183	1036.88920220107
ADCYAP1R1|117	0	0	0	3.47138188058023	0	0	0	0	0	0	0	0	0	0	0	0	0	0	0	0	0	0	0	0	0	0	0	0	0	0	0	0	0	0	0	2.28623650646831	0	0	0	0	1.29799744635154	0	5.10947133590496	0	0	0	0	0	0
ADCYAP1|116	82.383799184945	91.8803005583316	0.920924878401588	0	0	0	0	0	0	4.20288385643463	13.9484277029862	0	0	0	16.4435191918016	1.33018522614552	42.9442202260405	0	0.970268033936097	267.711718259103	0	0	4.94781449396341	0	0	0	0	0	8.96155127702137	121.804868912134	67.4393066209162	0	0	0	0	0	0	0	0	0	0	0	243.977256289462	0	0	9.92438112763925	0	1.11268918143826	0
ADC|113451	55.094165704932	56.3810935244308	3.68369951360635	0.867845470145058	42.6168264114616	267.601000042182	6.81206007421575	1.56114138427442	3.47119930743489	10.92749802673	0	0	131.775598426396	149.266369119938	92.4947954538842	33.254630653638	179.729514279355	34.1926948784219	8.73241230542487	57.8013937150336	222.483630213165	43.7416888034245	150.908342065884	0.749694202464986	5.83344948735663	104.019553795952	1.41088282923938	18.8062166411656	77.9654961100859	152.918069123386	97.1919418948498	5.3264235266962	84.3875455688921	37.6955355073832	13.5921113099662	498.399558410091	87.1557794933135	201.41481595269	38.0249672595357	98.5026862021145	79.1778442274436	277.605158354478	19.1605175096436	10.3792696360867	55.2983487616346	61.5311629913633	80.0384686534566	5.56344590719132	20.9472566101227
ADD1|118	20094.9533174428	21115.7636192239	20570.6990088563	27625.2570056575	21511.0070420561	37341.0435458861	22318.8633256586	19619.3841566381	22311.7120817557	17446.1708880602	22893.5543889113	36260.1236092762	22650.974944111	27013.2847483635	19276.6005192224	31723.5874583445	29478.8213951642	16635.1098104254	22501.485975012	32925.4991672531	23667.6551450901	23818.2243872407	29111.0850520455	27848.1408447644	25589.3984178711	27824.4768755345	35497.8119836629	20562.7172754505	23737.3570225742	48378.3783965634	20666.1804612743	30265.6262159423	25703.2114405933	27307.5597527122	20243.8814756589	26914.7192723981	30919.2156444424	24824.7546654471	34667.5034837307	20424.9242513429	33972.4871633587	28571.8392982516	24773.2717721352	17514.6715352418	19890.81604956	18825.5585610189	28460.9518307269	19506.5540397942	35070.1962631904
ADD2|119	2267.61407256561	6001.4541773783	26.706821473646	2628.70392906938	6.55643483253256	6752.46523439773	61.3085406679418	86.9035370579427	4786.78384495272	7519.79979593284	2694.83623221694	285.689448451933	3035.64809221683	2747.28680427591	1377.14473231339	14322.1043299088	383.316928684287	4398.49006882848	8.73241230542487	418.299559779848	896.510391696398	7602.30551403518	197.912579758536	131.196485431372	7183.89304367969	563.062367286783	3209.75843651959	2713.7370613202	579.812367623283	2114.37364839867	5085.71712282439	5115.14206013725	217.143562378491	1745.41752288732	4358.88554240379	1220.85029445408	2479.72250042266	339.224953183478	11442.6984808788	329.504560923887	725.580572510508	1103.25662933135	11493.7557701182	1487.00336319669	4582.02117838905	393.997930767278	15852.4676096664	51.1837023461602	2126.14654592746
ADD3|120	18651.6921354715	10333.4015298387	10710.3563358105	36137.0853768402	13160.0759958594	23402.5994570223	9256.73813334993	10640.7396752144	10251.6086212911	16112.1755520278	20638.0936293384	17809.96996187	21596.7701566998	18556.1665190155	12597.105994186	10054.870124434	20029.5024187603	16996.6793711611	18741.6973435097	29250.5473984236	20365.4720030593	8366.91023431904	23015.9960722943	24679.9331451473	13826.2475266164	34166.6545975573	30743.1368491261	17060.3728629774	20953.8991959314	24753.5296914751	17339.8358376485	20653.2072247645	27230.4201921084	38861.8125302026	18545.913108937	44155.2287676757	16746.5613081265	28875.7669411873	9665.38334452568	17685.1548466239	18339.4059195008	33621.5666787706	12703.4231088937	9453.4387845478	11568.414560934	17013.366567112	8256.0893120111	14747.5824107828	9668.65515818664
ADH1A|124	4.11918995924725	3.13228297357949	20.2603473248349	3.47138188058023	6.55643483253256	1.78400666694788	7.66356758349272	10.4076092284961	12.7277307939279	1.68115354257385	6.97421385149312	0	0.961865681944497	26.7108239477784	34.2573316495867	9.31129658301863	0	0.727504146349402	0.970268033936097	1.52108930829036	0	10.4980053128219	4.32933768221798	0	12.6391405559394	0	0	3.76124332823312	43.9116012574047	3.3099149160906	1.98350901826224	0	15.436746140651	2.28457790953838	5.22773511921778	18.2898920517465	0	9.84358123077056	0	14.8189881896986	20.7679591416246	7.16400408656718	14.0510461737386	6.91951309072449	3.31790092569808	0	1.21270407050692	35.6060538060245	1.49623261500876
ADH1B|125	8.7532786634004	14.6173205433709	0.920924878401588	0	0	0	0.851507509276969	0	11.5706643581163	20.1738425108862	0	0	17.313582275001	16.4978618500984	2.74058653196694	6.65092613072759	6.36210670015414	0.727504146349402	0	0	0	38.4926861470135	4.94781449396341	0	0	0	0	0	10.7538615324256	0	0	0	16.4658625500277	3.42686686430757	2.09109404768711	0	0	3.02879422485248	64.783277553283	0	0	0	0	0	2.21193395046539	34.7353339467374	1.21270407050692	7.78882427006785	0
ADH1C|126	0	20.8818864905299	0	0	0	1.78400666694788	0	0	0	5.04346062772156	1.39484277029862	0	4.80932840972249	7.07051222147075	0	0	0	0	0.970268033936097	0	0	24.4953457299177	0	0	0	0	0	0	0	0	1.98350901826224	0	0	9.13831163815351	4.18218809537423	0	0	0	5.63332848289417	5.23023112577599	0	0	0	0	0	5.95462867658355	0	0	0
ADH4|127	3.60429121434134	1.0440943245265	14.7347980544254	14.753372992466	15.7354435980781	1.78400666694788	8.51507509276969	9.36684830564652	4.62826574324653	3.3623070851477	1.39484277029862	0	0	5.49928728336614	19.8692523567603	0	0	0.727504146349402	7.76214427148878	3.04217861658071	2.19195694791295	20.9960106256438	8.65867536443596	0	15.5558652996177	20.3516518296427	5.64353131695753	20.0599644172433	28.6769640864684	4.63388088252684	1.98350901826224	0	1.02911640937673	1.14228895476919	6.27328214306134	4.57247301293661	8.43443027354647	19.6871624615411	8.44999272434126	17.4341037525866	3.89399233905461	4.47750255410449	1.27736783397624	6.91951309072449	1.10596697523269	8.43572395849336	2.42540814101384	11.1268918143826	8.97739569005259
ADH5|128	4009.00162783739	3966.51433887616	5135.07712196725	2531.50523641313	4896.34553293532	3418.15677387214	3589.10415160242	7233.28841380481	3745.42405272225	4754.30221839885	4191.50252474736	8539.27257179102	2547.02032578903	3526.6143735758	3593.59409004165	3330.78380626838	3844.30297356814	4713.49936419777	4233.27943206319	2667.99064674129	3193.68127310917	5306.74168563146	4013.29603141607	3973.37927306442	4614.25854449909	2257.52582332519	2670.80119575015	2501.22681327503	3791.63234530774	2823.35742342528	4899.26727510774	4986.42015824209	5617.94647878759	3346.90663747372	4064.0412816799	4158.66420526585	3597.28451166757	4001.79436958634	3809.53838655718	4262.63836750743	2869.87235388324	4352.13248258956	4649.61891567351	4357.21739322921	3959.36177133304	3667.55504571908	3625.98517081569	4257.1488081828	3541.58259972575
ADH6|130	21.6257472860481	14.6173205433709	24.8649717168429	45.127964447543	31.4708871961563	17.8400666694788	21.2876877319242	37.4673932225861	17.3559965371745	11.768074798017	4.18452831089587	0	12.5042538652785	26.7108239477784	67.14437003319	10.6414818091641	0	4.36502487809641	22.3161647805302	25.8585182409361	18.6316340572601	45.4913563555615	12.3695362349085	102.708105737703	23.3337979494265	18.844122064484	67.7223758034904	59.5530193636911	84.2385820040009	48.9867407581408	3.96701803652448	18.6424823434367	15.436746140651	1.14228895476919	25.0931285722454	33.1504293437905	1.40573837892441	21.9587581301805	25.3499781730238	51.4306060701306	11.6819770171638	8.05950459738808	6.3868391698812	10.3792696360867	32.0730422817481	5.45840962020159	13.3397447755761	47.8456348018454	7.48116307504382
ADH7|131	0	0	0	0	0	0	0	0	0	0	0	0	0	0	0	0	0	0	0	0	0	0	0	0	0	0	0	0	0	0	0	0	0	0	0	0	0	0	0	0	0	0	1.27736783397624	0	0	0	0	0	0
ADHFE1|137872	583.895176723298	1679.94776816313	537.820128986527	576.249392176319	1235.88796593239	1040.07588683061	979.233635668514	1056.37233669236	710.438791588342	1360.89379271353	584.439120755123	921.385865164349	864.717248068103	1561.01197600693	2002.68360823484	351.168899702417	841.388611095386	715.136575861462	730.611829553881	1645.81863157017	1485.05083221103	754.106714971038	697.023366837095	569.767593873389	581.400465573211	1691.44839650809	1262.74013216925	2323.82150296003	690.039448330646	1310.06432378866	595.052705478673	748.362505500816	963.252959176622	1400.44625854703	431.810920847389	1154.5494357665	1289.06209347368	1592.38856371619	850.63260091702	884.780765443772	1077.33788047177	2030.09965803097	648.90285965993	1105.73819189777	1426.69739805017	1015.76040841388	700.942952752999	1762.49966339821	1307.70730551766
ADI1|55256	924.243247106102	866.598289356992	908.031930103965	532.857118669066	737.598918659913	804.587006793495	842.140926674922	935.644069641802	948.794477365538	728.780060705765	862.012832044549	1773.96694169629	1006.11150331394	695.26703511129	472.066030131305	589.272055182465	753.909643968266	656.20874000716	685.009231958884	763.586832761759	663.066976743668	678.871010229148	915.34568138323	265.391747672605	928.49071007093	339.194197160712	565.764014524992	767.920512847596	403.269807465962	888.381163478716	1168.28681175646	1436.35887769908	969.427657632883	1187.98051295996	800.889020264164	1119.11276991624	771.750370029502	516.409415337348	697.124399758154	1054.76327703149	530.880955557778	692.221894864554	535.217122436045	1296.71675320177	933.436127096393	768.64331833566	674.263463201847	985.842614754302	807.965612104733
ADIG|149685	3.08939246943544	0	0.920924878401588	0	0.655643483253256	1.78400666694788	0	0.520380461424807	0	0	1.39484277029862	0	0.961865681944497	0	2.74058653196694	0	0	0	0	0	6.57587084373886	1.74966755213698	3.71086087047256	0	0	0	0	0	5.37693076621282	0	1.98350901826224	0	1.02911640937673	0	0	1.14311825323415	11.2459070313953	4.54319133727872	0	0.871705187629332	0	7.16400408656718	0	0	3.31790092569808	3.9697524510557	0	1.11268918143826	0
ADIPOQ|9370	0	0	0	0	0	0	0	0	0	1.68115354257385	0	0	6.73305977361148	0	0	0	0	0	0	0	0	17.4966755213698	0	0	0.972241581226105	0	0	0	0.896155127702137	0	11.9010541095735	0	0	0	0	0	0	0	4.22499636217063	0	0	0	0	0	0	0	0	0	0
ADIPOR1|51094	5635.05186425024	7509.12638199456	3419.39407350509	4334.02027790442	2813.36618663972	118176.169631962	3964.61896319357	4091.23118772183	14067.6137265978	6525.39747550041	9592.33373134363	3072.28338806424	15487.9612106703	20662.3935485447	7990.18003394961	36927.2720630257	5428.46754190652	7730.45905910874	6835.5382990798	48985.1600841827	12019.5959238807	5712.66455772724	6332.58407546142	9060.05443678935	7573.76191775136	4334.9018397139	17813.8066019764	4766.12217075941	16148.7154011925	55429.1591508196	7503.61461608606	11080.736410037	14621.6859444246	9010.37527521936	9901.33031579848	6771.83253215913	42049.8521287659	3655.75462939694	30452.3654464052	7298.7875360204	54948.1258963995	4283.17894325635	45391.2659803457	9319.20023058775	9814.35093821492	3409.02491734408	26418.7581759932	3346.9690577663	52143.7066330555
ADIPOR2|79602	2668.72019484731	1756.16665385357	1649.37645721724	1096.08882879321	1525.02674204707	2112.26389366629	2518.75921244127	1695.91992378344	1925.35854919055	1808.92121180946	2166.19082227376	857.068345355798	2421.97778713624	1531.15870218294	1474.43555419821	1814.37264846249	1401.25400070895	2039.19412221737	1519.43974114393	2020.00660140959	1773.29317086158	1366.49035821898	1485.58130181251	910.878455994958	2441.29861045875	966.326579466741	1027.12269968627	1274.43461438299	1316.45188259444	1877.38374040659	2009.29463549965	2086.18254795601	2148.79506277862	1659.74585127963	1969.81059292126	1137.40266196798	1880.87795100086	1650.6928525446	2112.49818108531	2157.4703393826	1503.08104287508	1533.9923750362	2091.05114421911	1666.21875224646	2384.46479860169	1972.4707491183	1992.47278784287	2317.7315649359	2094.72566101227
ADK|132	6277.64549789281	5612.00699432992	13780.7198804014	3545.14874554256	9092.46382575616	5170.05132081496	6488.4872206905	7429.47184776196	5903.35295551094	6361.48500509946	5345.03749578432	9076.24907437868	4557.31960105303	6062.57142367664	6960.40464456303	5761.03221443624	3767.95769316629	7764.65175398716	5177.35022908301	3439.1829260445	4960.39857312701	6587.49833379573	6531.73360884344	9448.39603366621	8542.11453265256	3805.00512726061	3874.28424909134	5328.42804833026	7185.37181391573	4255.88859910929	5754.15966197876	8739.77327005401	8442.87102252672	6226.61709244685	4716.46262455828	5352.07966164231	5315.0968107132	7137.35359086487	7551.47683131964	4217.30969775071	5077.7660101272	5744.63577691606	6276.98553615924	5634.55950977696	6010.93051038969	8994.96283503583	5700.92183545302	5784.87105429754	7240.26962402741
ADM2|79924	10.812873643024	20.8818864905299	2.76277463520476	28.6389005147869	6.55643483253256	14.2720533355831	15.3271351669854	108.23913597636	5.78533217905816	9.24634448415619	1.39484277029862	0	14.4279852291675	25.9252114787261	4.11087979795041	10.6414818091641	14.3147400753468	5.09252902444581	8.73241230542487	6.08435723316143	27.3994618489119	41.9920212512875	19.7912579758536	0	3.88896632490442	0.753764882579361	5.64353131695753	44.5080460507586	5.37693076621282	28.4652682783791	13.8845631278357	0	25.7279102344183	7.99602268338432	20.9109404768711	50.2972031423028	19.6803373049418	46.1891119290003	1.40833212072354	27.8945660041386	25.9599489270307	42.0885240085822	12.7736783397624	0.69195130907245	3.31790092569808	3.47353339467374	1.21270407050692	1.11268918143826	7.48116307504382
ADM|133	798.093054604155	570.075501191467	69.9902907585207	1076.12838297987	8.52336528229233	308.633153381984	73.2296457978193	95.7500049021644	723.16652238227	486.69395057513	552.357737038255	128.635039617101	1816.00240751121	469.010644024226	129.492713635438	529.413720005916	443.756942335752	239.348864148953	78.5917107488239	2400.27892848218	1068.57901210756	307.941489176108	363.66436530631	73.4700318415686	236.254704237943	471.103051612101	434.55191140573	81.493605445051	145.177130687746	581.883042248727	230.08704611842	521.989505616228	1451.05413722119	3816.38739788386	1000.58850181828	93.7356967652006	605.873241316421	524.738599455692	435.174625303575	654.650595909628	3121.68385847544	174.622599610075	356.385625679371	26.2941497447531	101.748961721408	254.064156867565	468.103771215671	126.846566683962	258.848242396516
ADNP2|22850	2348.96807426074	3724.28445558601	3998.65582201969	2836.11899643405	2090.19142461138	2485.1212870584	2631.15820366583	1977.96613387569	3428.38784930986	2203.99229431432	2639.042521405	2867.36477844165	1902.57031888622	2691.5083189732	2329.4985521719	2295.89970032716	2511.44161988585	2362.93346734286	5485.89546387469	2867.25334612732	2325.66632173564	2145.09241891994	4487.66774602481	5128.65803906297	4671.62079779143	1934.91445358122	2433.77288043793	2384.6282700998	1411.44432613087	2714.13023119429	2098.55254132145	3392.93178650548	2749.79904585463	2442.21378529653	3461.80619594602	5764.74535105984	2779.14477513356	2509.35601529028	4358.78791363937	2459.08033430235	1972.95611845433	2516.35643540672	2927.72707547354	2041.25636176373	2079.21791343746	2015.14558796715	2238.65171415577	2751.68034569683	2673.76768302066
ADNP|23394	10053.3979942878	8160.64124049909	12475.7693277063	11800.0948575624	11454.0916524344	9060.96986142829	8457.17258213886	9722.26816079966	9618.69328090209	8617.59305923357	8498.77699942951	6817.65709970633	7705.50597805737	8582.81622439644	10344.3438649092	8577.0343381863	7876.28809479083	8141.49890179615	10702.0564143151	8122.61690627051	9747.6325473689	11574.0508573861	7006.72380026393	23613.8679892421	7449.31499535441	15492.8833965362	11160.0831792835	14695.1776834068	17617.5136554963	10635.4186083823	9378.03063834388	7462.31936090138	7584.58793710652	9688.89491435226	9161.08302291724	11343.1624268425	9362.21760363658	8530.59893429701	8655.6092139669	8489.53682232206	9080.79013467534	10000.054204337	10151.2421766092	13156.0702393945	10631.6605329119	9433.12426182111	10417.1279656544	10222.2755098733	9867.6540959828
ADORA1|134	0	1.0440943245265	0	7.81060923130552	0	0	0	0	0	4.20288385643463	0	0	0.961865681944497	0	0	1.33018522614552	0	0.727504146349402	0	0	0	0	0.618476811745426	0	0	3.01505953031744	1.41088282923938	0	0	0	0	0	17.4949789594045	0	1.04554702384356	0	0	12.1151768994099	0	0	1.29799744635154	0	1.27736783397624	0	1.10596697523269	0	3.63811221152076	0	5.98493046003506
ADORA2A|135	187.42314314575	1034.69747560576	192.473299585932	1575.13952831328	369.127281071583	1245.23665352962	120.062558808053	164.960606271664	970.778739645959	1051.56154087994	2162.00629396287	173.507727855624	3358.83496135018	1583.0091251404	765.993935684759	1589.57134524389	911.371784797081	857.727388545944	341.534347945506	3017.84118764807	2807.89685027649	304.442154071834	606.725752322263	23.9902144788795	791.404647118049	1300.2444224494	1797.46472445097	472.662911581296	698.104844479965	1312.05027273831	511.745326711658	569.927317356493	817.118429045126	694.511684499667	1230.60884706387	979.65234302167	1774.04183420261	1475.02278750316	1264.68224440974	612.80874690342	3102.21389678017	2061.44217590971	270.801980802963	174.371729886257	466.718063548196	590.996896150917	348.046068235486	180.255647392999	582.034487238409
ADORA2B|136	210.07868792161	219.259808150564	146.427055665852	182.247548730462	223.57442778936	151.64056669057	80.0417058720351	721.247319534782	126.120241503468	257.216492013799	294.311824533009	113.677476870926	101.957762286117	29.0676613549353	50.7008508413884	94.4431510563318	124.061080653006	392.124734882327	131.956452615309	141.461305671003	151.245029405994	104.980053128219	363.045888494565	85.4651390810084	105.002090772419	111.557202621745	258.191557750807	105.941687078566	208.804144754598	29.1272512615973	251.905645319305	347.105266489702	326.229901772424	824.732625343354	376.39692858368	141.746663401035	64.6639654305229	264.262296118379	187.308172056231	236.232105847549	86.9658289055529	99.4005567011196	243.977256289462	207.585392721735	284.233512634802	127.528297490164	258.305967017974	63.4232833419811	161.593122420947
ADORA3|140	233.764030187281	117.982658671494	39.5997697712683	228.24335864815	198.659975425737	226.568846702381	217.134414865627	38.5081541454357	197.858360523789	85.7388306712665	40.4504403386601	1.49575627461745	467.466721425026	195.617504794024	372.719768347504	98.4337067347684	338.782181783208	152.775870733374	130.015916547437	104.955162272035	48.223052854085	136.474069066684	46.3857608809069	297.628598378599	24.3060395306526	124.371205625595	49.3808990233784	251.37642910358	552.031558664516	173.439541603147	75.3733426939652	232.587160665734	2972.08819028001	735.634086871357	110.827984527417	2.28623650646831	88.5615178722379	171.126873704165	139.424879951631	155.163523398021	97.3498084763651	204.174116467165	80.4741735405031	59.5078125802307	100.642994746175	140.429992956095	156.438825095393	310.440281621276	163.089355035955
ADO|84890	198.75091553368	196.289733010981	185.105900558719	32.1102823953672	211.772845090802	240.840900037964	183.074114494548	221.161696105543	226.78502141908	217.709383763314	311.049937776593	228.85071001647	156.784106156953	199.545567139286	166.490631816991	139.669448745279	227.445314530511	173.873490977507	206.667091228389	142.982394979294	169.876663463254	243.20378974704	205.334301499481	1.49938840492997	124.446922396941	56.5323661934521	66.311492974251	115.344795399149	111.123235835065	174.101524586365	166.614757534028	177.547450889873	154.36746140651	244.449836320606	200.745028577963	285.779563308538	168.688605470929	196.114426059198	157.733197521037	216.182886532074	184.315637381918	211.338120553732	213.320428274032	154.997093232229	188.014385789558	209.90066084957	155.226121024886	191.382539207381	145.13456365585
ADPGK|83440	4982.67515445445	4512.57567060352	4687.50763106408	3694.41816640751	4674.08239211246	2599.29771374306	3736.41495070734	3422.54229479095	4921.00355150687	4985.46083050276	4948.90214901951	2360.30340134634	4069.65370030717	3836.14568638241	4313.68320131596	4422.86587693385	3880.88508709403	5419.90589030304	5867.21080121158	3731.23207323625	3297.79922813504	2488.02725913878	4555.70019531681	1079.55965154958	3528.26469826953	2049.48671573328	2896.54244842845	1855.54670859501	2910.71185477654	3129.85554465527	2878.07158549851	4803.54628382552	4025.90339348178	6507.62017532007	4834.6094382526	3105.8522940372	3593.06729653079	3533.84566184663	3787.00507262561	4808.32581496339	3944.61423946232	3234.54784508508	3275.17112631508	4647.83694303964	4873.99645985048	4150.37618757873	2880.17216745393	6031.88805257683	4237.33076570482
ADPRHL1|113622	22.6555447758599	54.2929048753778	53.4136429472921	11.2819911118858	129.817409684145	30.328113338114	85.1507509276969	57.7622312181535	69.4239861486979	36.1448011653378	62.767924663438	20.9405878446443	49.0551497791694	25.9252114787261	50.0157042083966	14.6320374876007	15.9052667503854	51.6527943908075	1.94053606787219	22.8163396243554	55.8949021717803	29.7443483863286	56.8998666805792	29.9877680985994	217.782114194647	12.8140030038491	5.64353131695753	65.8217582440797	114.707856345874	38.3950130266509	13.8845631278357	10.6528470533924	34.9899579188089	102.806005929227	39.7307869060551	53.7265579020052	16.8688605470929	31.0451408047379	11.2666569657883	56.6608371959066	51.9198978540614	45.6705260518658	24.2699888455486	62.9675691255929	40.9207780836096	85.3496776976975	38.8065302562214	52.2963915275984	46.3832110652717
ADPRHL2|54936	851.642524074369	636.897537961162	546.108452892141	161.419257446981	812.997919234038	724.30670678084	607.124854114479	1033.47559638967	862.014494679665	901.938875590872	1062.87019096755	725.441793189463	811.814635561156	915.238526445936	929.058834336792	587.941869956319	944.77284497289	777.70193244751	746.136118096859	762.065743453469	954.597250816091	547.645943818874	610.436613192735	121.450460799328	709.736354295056	237.435938012499	387.99277804083	278.95888017729	502.743026640899	820.858899190468	559.349543149952	690.659583961607	620.55719485417	741.345531645203	600.143991686201	836.762561367401	826.574166807554	992.6873071954	726.699374293348	916.162152198428	995.564041351627	790.726951054852	927.36904746675	914.067679284706	747.6336752573	808.837061902599	784.619533617976	1030.35018201183	602.981743848532
ADPRH|141	360.429121434134	401.976314942701	248.649717168429	273.371323095693	495.666473339462	289.009080045557	11.9211051298776	517.778559117683	280.010077466415	104.231519639579	407.294088927198	216.88465981953	365.508959138909	211.32975417507	352.850515990743	164.942968042044	448.528522360867	257.536467807688	74.7106386130795	360.498166064815	179.740469728862	180.215757870109	367.993702988528	0.749694202464986	161.392102483533	91.2055507921027	69.1332586327297	13.7912255368548	219.558006287024	122.466851895352	160.664230479242	154.46628227419	790.361402401331	1160.5655780455	221.655969054834	142.889781654269	175.717297365551	330.13857050892	214.066482349979	276.330544478498	373.823264549242	385.065219652986	118.79520855979	320.373456100544	455.658393795869	301.701186280233	167.353161729955	467.329456204071	175.059215956025
ADRA1A|148	0	0	0	0	0	0	0	0	0	0	0	0	0	0	0	0	0	0	0	0	0	8.7483377606849	0	0	0	0	0	0	0	0	0	0	0	4.56915581907675	0	0	0	0	0	0.871705187629332	2.59599489270307	0	0	0	0	0	0	0	0
ADRA1B|147	0.514898744905906	1.0440943245265	0.920924878401588	0	0	0	0.851507509276969	0	0	0	0	0	0	0.785612469052305	0	1.33018522614552	0	0	0	0	4.38391389582591	1.74966755213698	0.618476811745426	0	0	0	0	22.5674599693987	0	0	0	0.887737254449367	10.2911640937673	0	0	0	0	0.75719855621312	0	0	1.29799744635154	0	0	0	0	0	0	0	0
ADRA1D|146	2.57449372452953	4.17637729810598	19.3394224464333	0	0	0	10.2180901113236	3.12228276854884	8.09946505068142	0.840576771286926	0	0	0.961865681944497	0.785612469052305	0.685146632991735	0	0	0.727504146349402	4.85134016968049	0	6.57587084373886	8.7483377606849	0.618476811745426	0	1.94448316245221	0	0	14.4180994248936	1.79231025540427	0	0	6.21416078114557	114.231921440817	7.99602268338432	2.09109404768711	0	1.40573837892441	0.75719855621312	0	0	0	0	5.10947133590496	0	3.31790092569808	9.92438112763925	12.1270407050692	5.56344590719132	0
ADRA2A|150	125.120395012135	39.6755843320068	50.6508683120873	7.81060923130552	51.7958351770072	14.2720533355831	223.946474939843	111.361418744909	17.3559965371745	179.883429055402	69.7421385149312	240.816760213409	40.3983586416689	1.57122493810461	23.9801321547107	13.3018522614552	50.8968536012332	29.8276700003255	46.5728656289327	244.895378634747	46.031095906172	15.7470079692328	249.864631945152	82.4663622711484	69.0291522670534	0	22.5741252678301	38.2393071703701	114.707856345874	92.6776176505367	9.91754509131121	15.0915333256392	45.2811220125763	21.7034901406146	57.5050863113956	49.1540848890686	21.0860756838662	4.54319133727872	73.2332702776242	263.254966664058	70.0918621029829	0.895500510820897	14.0510461737386	457.379815296889	16.5895046284904	29.7731433829177	253.455150735946	24.4791619916418	77.8040959804558
ADRA2B|151	25.7449372452953	206.730676256246	7.3673990272127	130.176820521759	0	0	40.0208529360175	0	27.7695944594792	5.04346062772156	0	0	15.389850911112	23.5683740715692	0	13.3018522614552	0	13.0950746342892	0	6.08435723316143	107.405890447735	1.74966755213698	30.9238405872713	0	0	12.0602381212698	0	0	3.58462051080855	0.661982983218119	0	0.887737254449367	0	35.4109575978448	26.1386755960889	19.4330103049806	14.0573837892441	28.0163465798854	21.1249818108531	21.7926296907333	37.6419259441945	5.37300306492538	11.4963105057862	2.7678052362898	4.42386790093077	20.3449813116605	14.552448846083	0	14.9623261500876
ADRA2C|152	109.673432664958	1.0440943245265	10.1301736624175	50.3350372684134	2.62257393301302	10.7040400016873	34.0603003710788	0.520380461424807	1179.05069809205	0	8.36905662179174	1130.79174361079	0	60.4921601170275	301.464518516363	0	6.36210670015414	10.912562195241	0	1.52108930829036	74.5265362290404	0	2.4739072469817	4.49816521478991	4.86120790613052	0	0	0	0	2.64793193287248	1.98350901826224	1833.17743043794	909.738905889032	238.73839154676	1.04554702384356	0	16.8688605470929	0	0	0	0	60.894034735821	0	20.066587963101	1.10596697523269	101.724906558302	6.06352035253459	653.148549504261	172.066750726008
ADRB1|153	4.11918995924725	27.1464524376889	0	0	1266.70320964529	37.4641400059055	0.851507509276969	18.733696611293	28.9266608952908	137.854590491056	64.1627674337367	55.3429821608456	75.0255231916708	38.495010983563	64.403783501223	125.037411257679	104.974760552543	391.397230735978	3.88107213574439	144.503484287584	229.059501056904	34.9933510427396	162.659401489047	5.99755361971989	69.0291522670534	20.3516518296427	235.617432482977	90.8967137656338	25.988498703362	100.621413449154	103.142468949637	31.0708039057278	40.1355399656926	277.576216008913	172.515258934187	36.5797841034929	293.799321195202	661.034339574054	187.308172056231	81.9402876371572	50.6219004077099	58.2075332033583	141.787829571363	220.040516285039	1307.25296472504	23.8185147063342	77.6130605124428	329.355997705726	4.48869784502629
ADRB2|154	2976.62964430104	1826.12097359684	2512.28306827953	14613.6498717726	4670.8041746962	10768.2642416974	2406.36022121671	427.752739291191	2301.40514082933	5614.21225542538	6864.02127263952	330.562136690456	12891.8857351021	4931.28946824132	2636.44424375219	6138.80481866157	8208.70816987389	4576.72858468409	502.598841578898	11478.139920359	8988.11946491707	1186.27460034887	3477.69511244453	2060.15966837378	1225.99663392612	7454.73468870988	6810.3314167385	1743.33628263605	3354.3086429891	7890.83715995998	3407.66849337453	7920.39178419725	4809.06098101747	12127.6818327845	6028.62413948195	1310.01351820634	6055.92093640636	11407.9534479069	8631.6675679146	3313.35141817909	5181.60580583533	11567.1800982735	2294.15262982133	4769.62037343639	21025.5381661487	4309.16628562096	2900.78813665255	3557.26731305813	7292.63776555272
ADRB3|155	1.54469623471772	0	0	0	0	0	0	0.520380461424807	0	0	0	0	0	0	0	0	0	0.727504146349402	0	0	0	0	0	1.49938840492997	0	0	0	0	0	0	0	0	5.14558204688367	0	0	0	0	6.05758844970496	0	3.48682075051733	0	0	0	0	0	0	0	0	0
ADRBK1|156	77814.0728239051	64302.6371646133	41580.6791847101	30820.6640267316	50201.3102257353	43872.2919535823	53192.822597023	43233.2087351729	68944.9606442719	60265.9921941875	76689.8503537886	62993.7755055139	68662.7817056079	51549.5333818051	59775.6179953639	47998.4037002349	77670.1891221568	47829.7601017414	65463.0139816345	65873.8146741305	70335.5145446309	48490.2865399242	65450.3086029597	18018.1504620435	43600.1737100847	24991.8284468013	40300.4571343937	28735.272153813	41520.6593766954	46839.9299435645	47108.3391837282	91989.1097805523	49618.8476780992	69633.9346827297	66377.598355732	39602.188765044	85245.3810363552	58135.4335503747	57510.6504818666	105762.247004692	50898.3738637827	50885.0255263759	47601.1123331246	46719.1684859536	45123.4525894939	61688.9606512928	72486.96040641	53991.0171509289	48340.2833257032
ADRBK2|157	4019.2996027355	5152.60549153826	1441.24743469848	19418.9102399658	3147.74436309888	2988.2111671377	5745.12116509171	2968.2501519671	6689.00106542704	4309.63710638807	3565.21812088328	10838.249965878	4912.24803769055	3486.54813765413	6541.09490517209	2847.92656917755	2622.77848713855	2330.92328490348	7895.07099213802	8312.7530698068	4138.41471765966	6162.32911862644	4138.84682420039	42521.9054696115	8793.92510219012	7353.73019444425	7127.78005331736	9779.85952729416	13404.6884001686	3679.96340370953	7906.2669467933	5775.61857744758	10723.3929857056	14496.7891249758	2809.38485306764	1334.01900152426	4238.3012124571	5349.60779964569	3137.76396497205	5832.57941042786	6914.43239671463	4476.60705359367	4208.92701295171	4999.34820804845	5970.00973230608	5652.92749030332	3197.90063392674	2817.32900740169	2214.42427021297
ADRM1|11047	5247.848008081	5147.38501991562	4467.4065851261	4583.09192783605	6868.52113056111	6745.32920772994	4057.43328170476	3083.7746144034	6502.71336926137	4734.96895265925	5527.76189869344	5794.559807868	5751.95677802809	5526.78371978297	4597.33390737454	5389.91053634164	9474.76740320456	4247.16920638781	5118.16387901291	7054.81221185068	5128.08327964235	5840.39028903324	7478.62160762569	2246.0838305851	6679.29966302334	4382.3890273164	6732.73286113033	3875.33437585619	3688.574505622	7480.40771036475	5599.44595855431	8219.55923894669	5827.88622630044	6850.30686175082	5370.97506148435	4320.9869972251	5107.04753063239	5788.02576369309	6537.47770439869	4940.82500348305	5437.31130276658	6395.66464828285	4703.26836470052	4238.89371937783	6311.75352765298	4817.79081841247	5471.72076612722	4507.50387400641	4448.29956442106
ADSL|158	13469.2362679936	10782.3620893851	15727.5550733423	8384.25508707141	17776.4617614455	14231.0211822433	8154.03590883625	14260.5061648854	14886.8167631525	13735.0244428284	15187.0480830114	13415.4380270439	10151.5304072422	13356.1975863582	13239.7735359323	14545.5754479012	11400.8952066762	14409.6746267426	17415.340941119	8823.83907739236	11204.1879392571	17692.6382872091	13065.9411249339	11024.2532472476	18547.4526450504	8320.81053879356	8207.10541768549	12206.4883478926	12038.9479855505	11350.3602302579	15913.692853518	19337.5806136706	19078.7891134353	11645.6358938719	13631.8420968723	17186.7829373755	12737.3954514341	15941.3012039548	14807.2039172873	14884.3660787708	11509.3433567991	12585.3641790769	13924.586758175	16453.2182271247	15448.1467100503	15443.8256917758	15757.8766921669	12189.5099826562	9315.54426104457
ADSSL1|122622	421.187173333031	251.626732210886	326.928331832564	140.590966163499	43.2724698947149	83.8483133465504	139.647231521423	105.637233669236	67.1098532770746	242.926686901922	365.448805818239	130.130795891718	85.6060456930603	120.984320234055	131.548153534413	43.8961124628021	136.785294053314	204.428665124182	64.0376902397824	284.443700650297	88.7742563904746	108.479388232493	71.7433101624694	35.9853217183193	87.5017423103494	57.2861310760314	259.602440580046	57.6723976995746	53.7693076621282	91.3536516841005	210.251955935798	105.640733279475	166.716858319031	450.06184817906	170.4241648865	200.045694315977	258.655861722092	106.76499642605	50.6999563460475	160.393754523797	50.6219004077099	102.087058233582	37.043667185311	225.576126757619	139.351838879319	166.729602944339	84.8892849354843	24.4791619916418	41.8945132202454
ADSS|159	4886.38908915705	3915.35371697436	5683.9483494946	11741.0813655925	5239.90271816002	5439.43632752409	5226.55309194204	5010.22308259804	5718.22232578108	8964.75126577507	12322.041032818	5700.3271625671	7625.67112645597	4956.42906725099	4995.40410114274	7729.70634913161	7728.36911401225	8463.78323862894	3674.405044516	4608.90060411978	5044.78891562166	5364.48071485198	4860.6092635073	10189.0939057016	7810.98886357052	9219.29827882816	11529.7344805442	6891.22465121112	5634.12728786334	4930.44925900855	6432.51974622445	6905.70810236162	6314.65828793564	5232.82570179765	9511.34127590483	5276.63385692885	9037.49203810504	5472.27396575222	5620.65349380766	9061.3754254069	4825.95450553501	5957.76489849143	6172.24137377319	5456.72802334534	5944.57249187573	5554.67611713969	3544.73399809172	5092.77838344294	5603.39114320782
AEBP1|165	1563.74748827924	1638.18399518207	2284.81462331434	4012.91745395075	1593.21366430541	1054.3479401662	365.29672147982	4929.56411107719	3623.93207696203	3133.67020335766	1757.50189057627	30075.1714137331	2002.60434980844	2029.2370075621	3425.73316495867	10630.840327355	1829.10567629432	7149.18324617557	5078.38288962153	933.948835290279	4106.63134191492	4983.05318848612	3631.69583856914	4795.79381316851	863.350524128781	2388.68091289399	2971.31923837814	1399.18251810272	3928.74407984617	4202.92996045184	2558.72663355829	210.3937293045	2702.4596910233	676.23506122336	2703.78460365944	3672.83894764134	5805.69950495782	3724.65969801234	2913.83915777701	2921.95578893352	5895.50440132867	2146.51472443769	2407.83836704521	17880.7137777412	5149.38223668342	7423.43708347416	4993.91536234749	2965.31666853297	1009.95701513092
AEBP2|121536	2520.94425505932	2786.68775216122	2967.21995820992	8813.83859479321	2895.97726552963	3027.45931381056	3446.90239755317	3190.45260899549	2344.21659895437	2500.71589457861	1856.53572726747	3263.74019121527	1915.07457275149	2457.39580319561	2541.89400839933	2201.45654927083	5166.03064052516	2342.56335124507	2750.70987620884	2949.392168775	3179.43355294774	2902.69846899525	2884.57584998067	15940.747827013	3328.95517411818	9701.70780367895	5788.85224836919	7104.98864703237	4392.95243599588	3242.39265180235	2491.28732693738	2177.6194851643	2691.13941052016	2280.0087537193	2125.59709947395	3771.14711741947	2500.80857610653	3608.05112035552	2392.7562731093	2300.42999015381	2842.61440750986	3356.33591455672	2548.3488287826	2614.88399698479	2448.61088316518	2128.28353282224	2113.74319489356	2686.03168399197	3230.36621580392
AEN|64782	1680.62950337288	1366.71947080518	994.598868673714	1469.26238095558	930.35810273637	2948.96302046485	845.54695671203	381.438878224383	1432.4482475348	810.316007520597	948.493083803064	665.611542204765	883.954561706993	1952.24698559498	1264.09553786975	1360.77948634687	1803.6572494937	1147.27403879301	1511.67759687244	1075.41014096128	1266.95111589369	2565.01263143281	1989.63990338504	1063.81607329781	1830.73089744876	1838.43254861106	1182.3198109026	815.562928338549	884.505111042009	1975.35722192287	1882.35005833087	658.70104280143	1835.94367432809	886.41622890089	1253.61088158842	3259.03013997057	1894.93533479011	1330.39786326645	1756.19015454226	991.12879833455	891.724245643505	1225.04469880299	1291.41888014998	999.86964160969	1058.41039529769	1068.35962839037	3109.37323677974	1118.25262734546	948.611477915557
AES|166	9274.87109199009	10403.355849582	10449.7345952228	3932.20782522726	18203.9413125267	26535.3151641828	15265.8266263175	12348.1079691492	9082.97152112131	5863.8635564976	6045.24856647423	8842.91109553836	9871.62749379638	20392.9284716597	12066.1173536174	11879.8842547056	32233.613596331	10014.0945744995	18224.5444814217	18529.9099535931	14626.9287134231	15064.6376238994	31902.8893802643	4633.11017123361	7774.04368348393	5886.14996806223	5808.60460797854	6723.84932310475	10866.7770785161	32124.0482266257	17270.4130220093	17799.1319517098	19776.5300389927	17315.9582653461	9211.26928006173	49303.8333802423	12868.1291206741	22877.239978867	11001.8905270923	15568.6546510599	20239.6741809595	29171.8246405016	12712.3646837315	8604.41452831591	11838.2705028907	12925.017761581	10873.104696165	13218.7474754866	10922.498089564
AFAP1L1|134265	88.5625841238159	67.8661310942222	67.2275161233159	65.9562557310244	6.55643483253256	51.7361933414886	28.9512553154169	190.979629342904	61.3245210980165	124.405362150465	61.3730818931394	1672.25551502231	26.9322390944459	42.4230733288245	19.8692523567603	41.2357420105111	3.18105335007707	29.8276700003255	47.5431336628688	24.3374289326457	18.6316340572601	131.225066410273	17.9358275406174	259.394194052885	0.972241581226105	0.753764882579361	0	152.95722868148	337.850483143706	31.7751831944697	69.4228156391785	0	344.753997141206	23.988068050153	21.9564875007147	122.313653096054	53.4180583991276	18.1727653491149	61.9666133118359	10.460462251552	37.6419259441945	8.05950459738808	44.7078741891684	80.2663518524041	11.0596697523269	32.2542386648276	128.546631473733	7.78882427006785	26.9321870701578
AFAP1L2|84632	103.494647726087	109.629904075282	73.673990272127	13.0176820521759	955.928198583247	183.752686695632	150.716829142023	286.209253783644	101.821846351424	211.825346364305	82.2957234476188	1791.9160169917	366.470824820853	181.476480351083	102.77199494876	284.659638395141	540.779069513102	171.690978538459	16.4945565769136	342.24509436533	261.938855275598	362.181183292355	124.313839160831	674.724782218487	1356.27700581042	238.189702895078	174.949470825683	630.635131367087	1074.48999811486	187.341184250728	176.53230262534	61.2538705570063	200.677699828463	59.3990256479978	299.026448819257	642.432458317594	181.340250881249	280.920664355067	145.058208434525	178.699563464013	455.597103669389	280.291659886941	154.561507911125	1248.97211287577	175.848749061998	94.7778397689548	194.032651281107	234.777417283474	151.119494115885
AFAP1|60312	54.0643682151201	271.464524376889	0	52.9385736788485	139.652061932944	1748.32653360892	1.70301501855394	0	203.643692702847	26.0578799098947	29.2916981762711	8.9745376477047	191.411270706955	342.527036506805	127.437273736463	86.4620396994587	329.239021732977	468.512670249015	19.4053606787219	605.393544699562	522.781732077239	202.96143604789	508.38793925474	0	0	287.184420262737	69.1332586327297	32.5974421780204	438.219857446345	565.995450651492	339.180042122843	0	855.195736192065	61.6836035575362	55.4139922637085	1680.38383225421	345.811641215405	685.264693372873	405.59965076838	190.031730903194	472.471070471959	1485.63534745187	146.897300907268	29.0619549810429	144.881673755483	76.9139537392042	181.905610576038	32.2679862617097	395.005410362314
AFARP1|246182	43.766393317002	522.047162263248	101.301736624175	37.3173552162375	45.2394003444747	132.016493354143	18.7331652040933	92.6277221336156	306.622605490082	116.840171208883	142.27396257046	1.49575627461745	70.2161947819483	131.197282331735	91.1245021879007	138.339263519134	178.138987604316	165.870945367664	201.815751058708	88.2231798808407	186.316340572601	48.9906914598354	165.751785547774	26.9889912887395	109.86329867855	0.753764882579361	0	102.807317638372	113.811701218171	144.31229034155	77.3568517122274	0	85.4166619782689	113.08660652215	196.562840482589	321.216229158797	198.209111428342	129.480953112444	318.283059283521	199.620487967117	119.415765064341	25.0740143029851	185.218335926555	7.61146439979694	74.0997873405904	232.72673744314	208.58510012719	202.509431021764	95.7588873605609
AFF1|4299	28624.765925554	29238.81746404	12353.2863188789	41325.9334428375	34106.5739988344	31500.2057182987	16372.7863883776	27459.4361884642	24506.6671104904	20903.4631483633	21405.2571530027	22725.0250802629	26637.9081957709	29509.1755625427	27301.0378848216	33495.3941795703	23527.07057717	21652.7059077972	45361.9711225804	25146.6484446562	25423.4126603684	29467.900913091	23368.5278549892	52812.9577868484	25980.239533524	39329.9440432259	51103.5869578797	41808.1002149753	36194.8094527616	53731.8347818483	24508.2374296483	12996.4734051387	32187.6739360761	18399.9904834221	30804.9519635027	27477.1334529894	47723.4122261048	24292.4440804293	53044.8293270523	26987.9926090041	27607.1076864508	17173.0132960123	36043.4881713076	25756.5035776038	27733.227870935	35490.0831314943	45507.9329498426	25843.3189280851	26294.791976164
AFF2|2334	20719.0105962688	15901.5565625385	1094.05875554109	62457.1027953996	142.274635865957	3061.35544048256	1411.79945038121	941.368254717475	12850.379836124	14196.5010902649	28025.1809408399	172.011971581007	14654.0236644244	11539.0759454403	6429.41600399444	10154.6340163949	7287.79322502657	7637.33852837602	779.125231250686	8025.26719053992	5956.64300595345	2829.2124318055	583.223633475937	15595.1387996766	5653.5847948298	11996.1681062505	53037.9073167669	920.877741529076	1183.82092369452	7138.8244910242	5123.40379417137	1901.53319903054	862.399551057702	5741.14428666994	11956.8757646749	500.685794916559	16150.5282354626	1567.40101136116	9471.03351186583	21067.3709746257	2050.83596523543	2785.00658865299	5147.79237092425	11803.9973814669	7259.5672254274	16656.5850655733	676.688871342861	7714.27409491149	2612.4221458053
AFF3|3899	1870.62714024316	718.336895274229	12839.5346546749	269.032095744968	2903.84498732867	1543.16576690992	1712.38160115598	429.313880675465	3295.32520919153	485.853373803843	802.034592921708	1934.01286308036	438.610750966691	1135.99563024963	4143.08168970102	4659.63884718775	1902.26990334609	5101.98657834835	326.010059402529	769.671189994921	4991.0859703978	1452.22406827369	4829.68542292003	3785.95572244818	2078.65250066141	5326.85642518834	761.876727789267	8592.56038334857	3572.97049414842	3799.78232367201	1703.83424668727	4106.67253908277	2346.38541337895	1803.67425958055	965.039903007603	1378.60061340039	1383.24656486162	1806.6757551245	460.524603476599	1074.81249634697	8215.02583795886	3855.12969908396	2533.02041477488	4169.00663716151	2102.44321991735	12599.4980605944	2927.4676262037	2542.49477958643	7027.80459269617
AFF4|27125	10556.9689668058	12055.1130709829	14604.9476465708	20275.473718999	11313.7839470182	9719.26832153206	14505.4304205332	5954.71362008406	9055.20192666183	8751.24476586819	7218.31133629537	6590.30214596448	10038.0302567728	9901.85955993526	10310.0865332596	10880.9151498703	9617.91480395803	9910.06148157155	17274.6520761983	12879.0631732945	11843.1433895737	8039.72240206942	12143.1737218097	23301.9952010167	5439.69164696006	20190.3461447708	17290.3690723286	19453.1504936217	13937.9007011513	11902.4540382618	7761.47078846015	10833.9454533001	11432.4541917661	10719.2395515541	10476.3811789124	15054.8673950938	8932.06165968571	10440.2536930665	10252.6578388674	10241.664249457	11179.6520054258	11707.7736784724	10012.0090827058	8957.30969594286	9307.81806355834	11100.9165103209	8402.82650454244	12398.6955487666	13407.7404630935
AFG3L1|172	252.8152837488	298.610976814578	267.06821473646	252.543031812212	200.626905875496	292.577093379453	240.125117616105	139.461963661848	218.685556368398	157.187856230655	210.621258315092	180.986509228711	204.877390254178	292.247838487458	178.823271210843	280.669082716704	182.910567629432	261.901492685785	341.534347945506	304.217861658071	309.065929655726	104.980053128219	273.985227603224	365.101076600448	167.22555197089	484.670819498529	323.092167895819	342.900016757253	225.831092180939	117.170988029607	236.037573173207	163.343654818683	201.70681623784	153.066719939071	190.289558339527	296.067627587646	224.918140627906	267.291090343231	240.824792643726	225.771643595997	255.705496931252	337.603692579478	200.54674993427	205.509538794518	214.557593195142	175.165326902833	194.032651281107	250.355065823609	266.32940547156
AFG3L2|10939	7268.82558183668	8677.46793113971	10922.1690578428	5150.66286531092	10476.5272189038	7869.25340790711	7032.60051911849	7079.25579722307	10670.4666710549	8634.40459465931	8745.66416977237	19093.3288454917	5302.76550456001	7480.60193031605	8911.70225532349	8493.23266893913	6742.24257548835	10174.8729908427	12386.4417212282	6209.08655644124	4393.77770209152	10583.7390228766	9783.06620818915	3627.77024572807	9631.02510362579	4660.52826898819	5726.77340388265	6317.00816976753	6159.27419269679	7185.82528283269	8265.28207909876	12168.2145467375	12126.078651686	6114.67277487947	8868.32985624105	11825.5583297073	7581.14707753935	6714.83679649795	9614.68338817963	7843.60327828873	6484.79524197227	6925.80095068882	9882.99493147417	9521.94196414598	8449.58769077777	8802.92606021601	10666.9450041789	8789.13184418085	7654.72605838484
AFMID|125061	813.540016951332	1076.46124858682	1048.93343649941	600.54906534038	1535.51703777913	438.865640069179	506.646968019797	2144.48788153163	1798.08124125128	1502.95126706102	1676.60100989894	1575.03135717217	661.763589177814	864.173715957536	1867.02457490248	832.695951567094	405.584302134827	995.225672205981	652.020118805057	511.08600758556	695.946330962363	1095.29188763775	622.806149427644	1188.265310907	1632.39361487863	529.896712453291	301.928925457228	680.785042410195	630.893209902304	509.064914094734	902.49660330932	1281.00485817044	1199.94973333327	724.211197323665	773.704797644232	185.185157023933	840.631550596798	518.681011005987	1325.24052560085	899.599753633471	473.76906791831	244.471639454105	1190.50682126586	1446.87018727049	1727.52041531347	1466.82353066508	1227.256519353	1849.2894195504	801.980681644698
AFM|173	0	0	0	0	0	0	0	0	0	0	1.39484277029862	0	0	0	0	0	0	0	0	6.08435723316143	0	0	0	0	0	0	0	0	0	0	0	0	0	0	0	0	0	0	1.40833212072354	0	0	0	0	0	0	0	0	0	0
AFP|174	0	0	0	0	0	0	0	0.520380461424807	0	0	0	0	0	0	0	0	0	0	0	0	0	0	0	0	0	0	0	0	0	0	0	0	0	0	0	0	0	0	0	0	0	0	0	0	0	0	0	0	0
AFTPH|54812	7047.93402027204	6219.66989120434	5732.75736804988	12117.7262996354	7555.63550101052	8777.31280138358	5797.91463066688	10051.6689928816	6604.53521561279	5652.03821013329	6827.75536061176	4300.29928952517	8727.96919796437	7422.46660760618	7166.63378109354	5951.24870177505	6126.70875224844	6500.97705177825	7465.24225310433	9818.63148501426	6845.48154833215	5933.1226692965	5809.97116953653	12912.7329432569	9975.19862337983	8639.65308412463	6514.04602259823	5187.38142352152	7248.99882798259	8417.77561460161	7932.05256403071	7538.66476478402	7427.13312647188	9051.49767759105	6131.08774781861	4119.79818465589	8434.43027354647	8027.06189441528	5555.87021625438	7357.19178359156	8584.95511016905	8271.73821845263	7017.85887986546	5243.60702015102	6529.62902177382	6634.94500288322	5468.0826539157	6528.1474274983	7650.23736053981
AG2|387763	166.827193349514	292.346410867419	51.5717931904889	155.344339155965	25.570095846877	33.8961266720097	110.695976206006	191.500009804329	92.5653148649305	161.39074008709	107.402893312994	5.9830250984698	132.737464108341	33.7813361692491	26.7207186866776	53.2074090458207	109.746340577659	36.3752073174701	15.5242885429776	710.348706971597	82.1983855467358	104.980053128219	302.435160943513	0	29.1672474367831	22.6129464773808	70.5441414619691	55.791776035458	186.400266562044	39.7189789930872	210.251955935798	31.9585411601772	54.5431696969669	476.334494138752	268.705585127794	49.1540848890686	99.8074249036332	83.2918411834432	115.483233899331	104.60462251552	31.1519387124368	4.47750255410449	126.459415563648	46.3607377078541	29.8611083312827	145.888402576297	82.4638767944705	65.6486617048576	44.8869784502629
AGAP11|119385	25.2300385003894	79.3511686640137	207.208097640357	382.719852333971	15.7354435980781	41.0321533398013	47.6844205195103	493.841057892142	34.7119930743489	263.941106184095	54.3988680416463	26.9236129431141	49.0551497791694	37.7093985145107	148.676819359206	9.31129658301863	184.50109430447	89.4830100009764	40.7512574253161	15.2108930829036	24.1115264270425	124.226396201726	38.3455623282164	0	121.530197653263	18.0903571819047	114.28150916839	134.777885928354	65.419324322256	58.2545025231945	1.98350901826224	58.5906587936582	135.843366037729	108.517450703073	61.6872744067698	129.172362615459	68.8811805672961	62.0902816094758	98.583248450648	76.7100565113812	172.633660364754	57.3120326925374	52.3720811930258	181.291242976982	279.809644733871	57.0651914839257	41.2319383972352	15.5776485401357	23.9397218401402
AGAP1|116987	152.410028492148	2001.52882011729	59.8601170961032	4426.0118977398	352.080550506999	3839.18234727184	70.6751232699884	139.982344123273	341.334598564431	673.301993800828	1117.2690590092	31.4108817669664	807.967172833378	1058.21999581346	245.282494611041	760.865949355236	3020.41015589818	297.549195856905	195.994142855092	3246.00458389162	1720.68620411167	1076.04554456424	3026.82551668211	64.4737014119888	262.505226931048	743.965939105829	516.383115501614	317.825061235699	1011.75913917571	2305.68673054871	3802.38678800872	33.7340156690759	2259.93963499131	590.563389615671	353.394894059122	2298.81080725388	2153.5911965122	3586.09236222534	1033.71577661108	561.37814083329	420.551172617897	3556.9280289806	716.603354860671	327.984920500341	516.486577433668	48.6294675254323	745.813003361755	89.0151345150611	641.88379183876
AGAP2|116986	3645.99801267872	3197.01682170013	4728.94925059215	2875.17204259058	5565.10188585364	4939.91446077868	8488.6783599821	5812.64975411509	4428.09324985111	4803.89624790478	4321.22290238513	7459.33654151722	4021.56041620994	5534.63984447349	5096.80580282551	4730.13866417346	7166.91319772364	4317.00960443735	4291.49551409936	4884.21776892034	5959.93094137532	4004.98902684155	3473.98425157406	3228.93293001669	3651.73937908525	4891.18032305747	4861.90222955891	5063.88726757786	4729.01060888418	6525.82824856422	3447.33867373978	4228.29254294233	3124.39741886776	3077.32644414819	6337.0605115158	5172.61009588455	6331.44565867555	5681.26076726704	2870.18086203458	4491.02512666632	5900.69639111408	6022.24093527054	2640.31931282889	7871.63809200819	4137.4224543455	2858.2217647601	3548.37211030324	6094.19864673737	5739.54831117362
AGAP3|116988	202.870105492927	4209.78831649083	46.0462439200794	3625.85837426605	1414.22299337727	2595.72970040917	32.3572853525248	1608.49600626408	2039.90812633591	1309.61860966503	2286.14730051944	4416.96827894533	1298.51867062507	1971.88729732129	1446.34454224555	1085.43114453474	3446.67130480851	2717.22798661501	4793.12408764432	2155.38354984744	1422.58005919551	2949.93949290295	3981.13523720531	842.656283570644	2329.49082861775	835.925254780511	2543.82174111861	4054.62030783531	542.173852259793	1856.86226792683	2985.18107248467	3479.93003744152	2620.13037827316	4706.23049364906	2534.40598579678	1928.44049320602	2791.79642054388	3392.24953183478	2281.49803557214	4035.99501872381	2424.65922978467	2264.72079186605	2415.50257404907	349.435411081587	1509.64492119263	4043.19287140023	2148.91161293826	2486.86032051452	602.981743848532
AGAP4|119016	1947.34705323414	3036.22629572305	1886.05415096645	2341.44707845137	244.555019253465	1470.02149356505	2126.21425066459	3205.02326191538	2272.47847993404	3134.51078012895	2192.69283490944	1693.19610286695	5274.87139978362	321.315499842393	524.822320871669	3203.08602455841	2824.77537486844	2093.75693319358	1276.8727326599	100.391894347164	72.3345792811275	3229.88630124486	1523.92686414073	3224.4347648019	1319.33182572382	1637.93108984495	4066.1643138679	2152.68493152542	998.316812260181	3819.64181316855	1971.60796415267	75.4576666281962	1801.98283281866	1224.53375951257	837.483166098689	3213.30540984121	1393.08673351409	352.097328639101	1281.58222985842	1606.55266080086	3132.06783804625	1843.83555178023	4512.94055743806	2271.67614768485	1595.91034526078	249.598185360127	1814.20528947835	323.792551798535	1716.17880941505
AGAP5|729092	6936.20099262746	4988.6826825876	5051.27295803271	4188.22223892005	5102.21758667684	4679.44948740429	7609.07110289899	4995.65242967814	3522.11023061061	4897.20026951763	3209.53321445713	5410.15044529131	4873.77341041277	4575.40701976063	5551.05802049903	5224.9675682996	4556.85892398541	5886.96355225936	5362.67142356481	3226.23042288385	4677.63612684624	3712.79454563467	4280.47801409009	5688.67960830431	3143.257032104	7322.82583425849	3704.97830958262	12259.1457544878	5046.24952409073	3617.0750203038	4770.33918892069	3539.40843348963	3879.76886335028	4682.2424255989	3385.48126320544	3668.2664746284	3601.50172680434	5055.814759835	3332.1137976319	4858.8847158459	4768.84261789554	5163.45594539329	7754.90012006975	4569.64644511446	4424.973867906	6854.77004486043	8052.35502816594	6775.16442577759	7439.26856182358
AGAP6|414189	16047.8491824824	11353.4816849011	13125.0213669794	9325.8674221788	11805.5165594581	11558.5791951553	18642.0539006007	13588.694989186	14461.0163147738	14156.1534052431	8523.88416929489	13959.8933110047	11870.384380877	11997.8736273668	13171.9440192661	14009.5108017646	12977.1071416394	17514.6623233618	11921.6833329728	7690.62754271605	11905.6141625892	11850.4983306238	11665.7096231422	13313.0696473732	9300.46296600892	15206.452741156	8657.17704021285	27923.4704688027	14308.90892402	9521.30124762621	10419.3728729316	8026.03251747672	9301.15410794692	7255.81944069389	7924.20089371031	13645.4025888561	11535.4891374537	13394.8424594101	9538.63345366056	13931.592308692	11837.736710726	13516.6847103306	18827.1245049758	11130.0368064304	14303.4708906844	16256.6325061295	18062.01442613	19230.6071227975	11465.6305288122
AGAP7|653268	4112.49627556347	576.340067138626	1135.50037506916	3319.50892330485	782.838319004388	1475.3735135659	1043.09669886429	308.58561362491	1017.06139707842	7882.92896112879	7514.01800359868	993.182166345986	43635.0366614121	1582.22351267134	985.926004875106	1473.84523056923	835.026504395231	1234.57453635493	251.299420789449	1046.50944410377	1064.19509821174	766.354387835997	1134.28647274111	196.419881045826	1918.2326397591	1069.59236838011	1509.64462728614	3889.12560139305	522.458439450346	716.927570825223	446.289529109004	2028.4796264168	319.026086906787	2198.90623793069	978.632014317569	1764.97458299353	406.258391509155	3978.32121434373	808.382637295314	1922.98164391031	733.368557188617	4702.27318232053	752.369654212005	1216.45040134937	1755.16958969428	3780.19677151779	1370.35559967282	2337.75997020179	3670.2586046165
AGAP8|728404	205.959497962362	344.551127093744	850.013662764665	222.168440357135	2123.6292422573	1152.46830684833	3033.92125555384	289.331536552193	1005.49073272031	623.707964294899	468.667170820337	602.789778670832	781.034933738932	1339.46925973418	2501.47035705282	220.810747540156	755.500170643305	1062.15605367013	2172.43012798292	1753.81597245878	3075.31559792187	1014.80718023945	896.791377030868	62.2246188045938	240.143670562848	1079.39131185364	626.431976182286	358.571863958224	1812.92182334142	1118.75124163862	803.321152396208	2511.40869283726	541.315231332162	453.488715043368	758.021592286578	923.639548613196	1158.32842423371	1266.79318454455	984.424152385757	2339.65672359713	1248.67354339018	461.182763072762	356.385625679371	829.649619577867	1287.34555917085	1614.20059041052	2249.56605079033	4732.26708865694	1562.06685006915
AGA|175	2892.18625013647	3268.01523576793	2264.5542759895	5108.13843727381	3743.06864589284	3027.45931381056	2058.09364992243	3711.87383134315	3311.52413929289	2738.59912085281	2703.20528883873	1773.96694169629	1798.68882523621	4003.48114229055	3299.66618448819	2906.45471912796	3484.84394500943	2558.63208271085	2496.49965131758	3207.97735118436	2423.20840591777	3128.40558322092	3802.39543861088	2012.92893361849	2707.6928037147	2205.51604642721	3019.28925457228	1310.1664260012	2025.31058860683	2591.66337929894	2647.98453938009	3527.86784918178	2280.52196317884	6764.63519014313	3292.42757808336	3926.61119985932	3386.42375482891	2725.15760381102	1482.97372312189	3443.23549113586	2458.40716338981	3506.78000037463	1941.59910764388	3036.97429551898	2907.58717788675	2322.80140292397	2363.56023341798	2718.29967025368	1496.23261500876
AGBL1|123624	0	0	0	0	0	0	0	0	0	0	1.39484277029862	0	0	0	0.685146632991735	0	0	0	0	0	0	0	0	0	0	0	0	0	0	0	0	0	0	0	0	0	0	0	0	0	5.19198978540614	0	0	13.1470748723765	0	0	0	0	0
AGBL2|79841	117.396913838547	88.7480175847521	142.743356152246	155.344339155965	455.01657737776	246.192920038808	35.7633153896327	159.756801657416	89.0941155574956	184.086312911837	104.613207772397	47.8642007877584	188.525673661121	184.618930227292	244.597347978049	107.745003317787	138.375820728353	221.888764636567	43.6620615271244	159.714377370487	241.115264270425	68.2370345333422	236.258142086753	316.370953440224	35.9729385053659	382.912560350315	107.227095022193	169.255949770491	159.51561273098	148.946171224077	142.812649314881	363.97227432424	158.483927044017	61.6836035575362	74.2338386928925	516.689450461838	129.327930861046	243.060736544411	132.383219348013	108.091443266037	244.023519914089	362.677706882463	70.2552308686932	112.096112069737	321.836389792714	279.867547799427	116.419590768664	129.071945046839	127.179772275745
AGBL3|340351	22.6555447758599	11.4850375697915	69.0693658801191	58.1456464997189	66.8756352918321	58.8722200092801	22.1391952412012	60.3641335252776	45.1255909966536	53.7969133623633	19.5277987841807	89.745376477047	80.7967172833378	73.0619596218644	73.9958363631073	62.5187056288394	30.2200068257322	48.7427778054099	45.6025975949966	47.1537685570011	96.44610570817	41.9920212512875	81.0204623386508	12.7448014419048	236.254704237943	186.933690879682	42.3264848771815	294.630727378261	237.481108841066	50.3107067245771	75.3733426939652	67.4680313381519	59.6887517438505	25.1303570049221	27.1842226199325	163.465910212484	46.3893665045056	69.662267171607	85.9082593641361	32.2530919422853	98.6478059227167	172.831598588433	38.3210350192872	53.2802507985786	84.0534901176847	53.591658089252	47.2954587497698	15.5776485401357	29.9246523001753
AGBL4|84871	1.54469623471772	6.26456594715898	29.4695961088508	140.590966163499	8.52336528229233	7.13602666779153	22.9907027504782	5.20380461424807	8.09946505068142	5.04346062772156	0	20.9405878446443	5.77119409166698	1.57122493810461	8.90690622889255	5.32074090458207	0	4.36502487809641	0.970268033936097	0	8.76782779165181	0	3.09238405872713	1055.5694370707	4.86120790613052	11.3064732386904	8.46529697543629	45.1349199387975	333.369707505195	8.60577878183555	3.96701803652448	0.887737254449367	2.05823281875347	1.14228895476919	3.13664107153067	3.42935475970246	1.40573837892441	0.75719855621312	12.6749890865119	0.871705187629332	2.59599489270307	6.26850357574628	5.10947133590496	33.2136628354776	8.84773580186154	11.9092573531671	10.9143366345623	23.3664728102036	315.705081766849
AGBL5|60509	1810.89888583407	1693.52099438198	2576.74780976764	1310.44665991904	2670.43590729051	1461.10146023032	2005.30018434726	2902.16183336615	1452.1183769436	1607.1827867006	1686.36490929104	1784.43723561862	1504.35792656119	1440.81326824193	1677.23895756377	1975.32506082609	1313.77503358183	1772.20010050714	2544.04278498045	1443.51375356755	1309.69427637799	1840.6502648481	1650.0961337368	1496.38962812011	1807.39709949933	1225.62169907404	2265.87782375845	2118.83374157133	1793.20641053198	2265.3057685724	1753.42197214382	1717.77158735952	1241.11438970834	1102.30884135227	2145.46249292698	2273.66220568273	1861.19761369592	1207.73169715993	2402.61459795436	1728.59138706897	1644.56276452739	1445.33782446493	1709.11816186021	2722.13644989102	2325.84854891435	1662.33383887957	2275.03283627098	1894.90967598936	1792.4866727805
AGER|177	1231.63779781493	1363.5871878316	909.873779860768	1543.89709138806	1334.89013190363	1782.22266028093	1925.25847847523	1136.51092775178	1491.45863576119	1468.48761943826	2050.41887233898	1724.60698463392	2491.23211623625	1767.62805536769	1737.53186126704	1988.62691308755	2018.3783506239	1666.71199928648	1244.85388754001	2482.41775112986	1687.80684989297	1688.42918781219	2070.04188891194	652.233956144538	709.736354295056	2886.91950027895	1231.70070992598	1485.69111465208	1598.74074782061	1157.14625466527	1745.48793607077	1122.98762687845	1496.33525923377	1478.12190747133	1781.61212862942	2104.48070420408	1037.43492364622	1534.08427488778	1418.19044556861	1678.03248618646	2019.68402652299	2000.54814117388	1152.18578624657	1168.70576102337	1326.054403304	1705.50489678481	1843.31018717052	1364.15693644331	2045.34998471698
AGFG1|3267	7234.32736592798	6812.71546753539	5591.85586165444	19252.283909698	5572.31396416942	9765.6524948727	4554.71366712251	6058.78971236902	6980.58180725157	7398.75674086752	9245.01788153927	1298.31644636795	10905.6331018867	7154.57275565934	5728.51099844389	8840.41101296311	6966.50683666879	6673.39553446306	7841.70625027154	15321.9326024088	7811.03858388781	5579.68982376483	7338.22737135948	11136.7073776174	9903.2527463691	15228.3119227508	21204.1580406387	7958.16400865325	7738.29952770795	11919.6655958255	8900.00496494268	9310.58832466496	17623.6185105766	31620.8428459207	9403.64993244895	8013.25895517142	9750.20139621972	9202.23405365805	8248.60123107779	8684.79878435103	11047.2562658979	9015.00364243397	7007.63993719365	4798.68232841744	4278.98622717529	7639.29237300031	6227.23540205303	5231.86453112272	7084.6614320665
AGFG2|3268	627.6615700403	1716.49106952156	316.798158170146	177.040475909592	1408.97784551125	3473.46098054753	507.498475529073	267.995937633775	916.396617162812	1023.82250742748	638.837988796769	510.05288964455	1385.08658200008	2386.6906809809	1494.30480655497	2004.5891358013	3672.52609266398	1385.16789464926	474.461068594751	1516.52604036549	1807.26850355423	2117.09773808574	1263.54812639591	233.154896966611	312.08954757358	1180.39580611928	1182.3198109026	1033.08816748803	1734.95632723134	2273.91154735424	1779.20758938123	522.877242870677	720.381486563713	815.594313705201	1154.28391432329	2551.43994121863	1634.87373468909	3380.13435493537	2184.32311924222	1269.20275318831	1212.32961489233	3526.48101161269	1847.07388792964	1006.78915470041	2019.4956967749	769.635756448424	2299.28691768112	1008.09639838307	661.334815833874
AGGF1|55109	6270.43691546413	5297.73460264744	3908.40518393634	9757.18662084089	5949.9646105233	6349.27972766751	5401.11213134381	3801.89965116964	4470.90470797614	6049.63102295201	5746.75221363033	11225.650841004	6348.31350083368	6632.14046373956	6965.20067099397	5497.65553965943	6527.52147435815	6440.59420763125	4766.92685072804	5638.67806583235	5119.3154518507	6538.50764233589	3700.96524148463	15975.2337603264	9159.48793673113	9652.7130863113	7971.48798520251	8047.80697464281	7341.30280613591	6068.3980071605	6589.21695866717	5280.26118946483	5578.84005523127	7343.77569021111	5948.11701864599	5118.88353798254	7087.73290653688	6419.52935957483	4401.03787726107	6195.20876848166	5674.84483544891	6286.4135859627	5822.2425872637	6431.68741782842	6558.38416312987	5821.1457504168	5331.04709394841	4879.14206060679	4817.86902032822
AGK|55750	1185.2969107734	2270.90515584513	1457.82408250971	1970.00921722928	3019.23824038124	2804.45848044207	1059.27534154055	1382.65088600571	2014.45266474805	2128.3403848985	1909.53975253882	2629.53953077748	1677.4937493112	2631.01615885617	2333.60943196985	2089.72099027461	3969.95458089619	2082.11686685199	2415.96740450088	2353.12515992518	2091.12692830896	2223.8274587661	2645.22532383519	3482.32957044986	3142.28479052277	3080.63707510185	2121.96777517603	2261.76098804418	3074.70824314603	2802.83595094552	2019.21218059096	2524.724751654	1805.07018204679	1745.41752288732	2304.3856405512	2950.38821159735	2467.07085501234	2648.68054963349	1925.19000902908	1474.0534722812	3605.83690596456	3491.55649169068	2168.97058209166	3162.90943377017	2377.82899675029	2079.6540652968	2034.91743031061	3095.50130276125	894.747103775241
AGL|178	14563.3961009186	8299.50578566112	10990.3174988445	16343.2658937717	10399.8169313631	9508.75553483221	9150.29969469031	7623.05337941199	8622.45907966828	12033.6970577436	15957.0012922162	10488.2429976176	12576.3937914243	9053.39809335877	9460.50470834987	11528.7153550032	7346.642712003	8606.37405131342	8347.21589595224	7619.1363452264	9725.71297788978	7787.77027456169	5668.95845645857	19045.2315194205	12420.3862001635	11973.5551597731	10711.4224395854	9836.9050511057	11571.15500889	9629.20447389077	10790.2890593466	12187.7447663354	10332.3287501424	8561.45571599507	10613.3478390359	12447.4146594667	11518.6202769066	10332.7314980842	10576.5742266338	9896.4689951558	7804.85864491178	11785.6822229138	7753.62275223578	13474.3678415678	10608.435226432	10247.4197333439	5930.12290477883	9583.59191972777	9125.52271893846
AGMAT|79814	78.2646092256977	204.642487607193	115.115609800198	45.9958099176881	182.268888344405	244.40891337186	57.0510031215569	116.565223359157	160.832234577817	94.1445983841357	118.561635475383	35.8981505908188	112.538284787506	382.593272428473	311.741718011239	111.735558996224	268.799008081513	250.261426344194	15.5242885429776	56.2803044067432	196.180146838209	71.7363696376161	236.876618898498	19.4920492640896	37.9174216678181	125.878735390753	158.018876874811	55.1649021474191	133.527114027618	172.777558619929	142.812649314881	146.476646984146	180.095371640928	117.655762341226	205.972763697181	812.757078049483	119.487762208575	373.298888213068	195.758164780572	127.268957393882	149.269706330427	361.782206371643	72.8099665366457	176.447583813475	342.849762322135	150.850593140117	127.333927403226	92.3532020593759	53.8643741403155
AGPAT1|10554	383.5995649549	338.286561146585	363.765326968627	259.485795573372	599.258143693476	908.059393476472	378.920841628251	512.05437404201	532.25056047335	363.969741967239	617.91534724229	451.71839493447	932.047845804218	406.947258969094	363.127715485619	415.017790557402	585.313816414181	346.291973662315	496.777233375282	940.033192523441	600.596203728149	533.648603401779	543.022640712484	246.64939261098	725.292219594674	342.963021573609	320.27040223734	392.423053912323	511.70457791792	951.931529867656	882.661513126698	790.973893714386	804.769032132605	951.526699322734	435.993108942763	1245.99889602523	551.049444538369	489.150267313675	722.474377931178	458.516928693029	759.328506115648	581.179831522762	499.45082308471	701.638627399464	634.825043783566	506.143437509602	659.711014355764	538.54156381612	725.672818279251
AGPAT2|10555	1655.39946487249	1487.83441245026	1584.91171572913	722.047431160688	1517.15902024803	859.891213468879	2223.28610672217	1745.87644808023	1864.03402809254	2202.31114077175	2194.08767767973	523.514696116107	1385.08658200008	1507.59032811137	1850.58105571067	1431.27930333258	1178.58026620356	1738.00740562872	2494.55911524971	1408.52869947687	1392.98864039868	1504.7140948378	1855.43043523628	659.730898169187	1122.93902631615	457.535283725672	1299.42308572947	729.681205677226	940.066728959542	1629.14012169979	1515.40088995235	2498.98037127497	2450.326170726	2794.03878336544	2253.15383638286	440.100527495149	1806.37381691787	899.551884781186	1035.1241087318	2742.38452028188	1035.80196218853	739.683421938061	933.755886636632	1378.36700767232	1236.47107831015	2274.66815445492	1095.07177566775	1854.85286545759	1285.26381629253
AGPAT3|56894	2618.77501659144	5053.41653070824	2491.10179607629	3703.09662110896	2614.05056773073	8192.15861462467	2732.48759726979	1939.45797973025	4282.30287893885	1419.73416670362	4035.28013447392	6615.73000263298	3801.29317504465	4105.61076326735	3090.01131479272	5780.98499282842	5842.00447741654	3448.36965369616	4025.64207280087	6875.32367347241	3644.12842590529	3338.36568947736	5726.4767999509	1719.79850045468	5968.59106714706	3138.67697106046	2612.95499975134	1807.90429310405	2390.0457255816	5392.5133812948	5226.54626312101	3691.21150400047	6595.60706769548	8295.30238953385	2604.4576363943	5828.75997324095	4543.3464406837	5126.99142411903	5796.6950088981	2903.6499799933	5230.92970879669	4083.48232934329	3838.4903410986	1599.7914265755	3810.05622967663	4636.17464377668	5350.45035907653	2439.01468571268	4656.27589790728
AGPAT4|56895	1818.10746826275	907.317968013525	1547.15379571467	822.717505697515	2463.90821006574	1735.83848694029	1500.35623134602	1861.92129097796	791.433442095156	618.664503667178	778.322265826632	1257.93102695327	949.361428079219	1268.76413751947	1061.97728113719	2306.54118213633	1315.36556025687	581.275812933172	590.893232667083	1726.43636490956	1386.41276955494	1532.70877567199	1278.3915698778	446.817744669131	1016.96469396251	573.615075642894	637.719038816201	117.225417063266	1564.68685296793	2627.41046039272	2489.30381791911	920.583532863993	641.139523041705	1339.90494394426	515.454682754873	1089.39169533215	1362.16048917775	1409.90371166883	1582.96530369326	210.080950218669	2586.90891057861	1429.21881527015	1854.7380949335	543.873728930945	808.461858895099	297.235214772796	2931.10573841522	1468.74971949851	1719.17127464507
AGPAT5|55326	1906.67005238657	1612.08163706891	2330.86086723442	2209.53456698932	3766.0161678067	956.227573484065	1939.73410613294	2742.92541217016	1975.11240593045	2504.07820166375	2115.97648254301	5677.89081844784	962.827547626442	875.95790299332	1617.63120049349	1229.09114895846	995.669698574124	1573.59146855376	1632.96110111445	816.824958551922	1247.22350336247	2377.79820335415	922.14892631243	2701.14821148134	4251.61243470176	1395.97256253698	1097.66684114824	3441.53764533331	2502.06511654437	1187.59747189331	1939.87181986047	2378.24810466985	1229.7941092052	483.188227867367	1634.18999826748	1071.1018032804	1398.70968702979	1278.15116288775	1811.11510725048	2074.65834655781	1625.09280283212	1062.95910634441	1822.80389908409	2194.86955237781	2637.73123592997	2064.76749360535	2558.8055887696	1946.09337833552	1583.01410667927
AGPAT6|137964	3182.0742435185	5487.75976971126	2548.19913853719	6405.56741514067	3905.66822973965	4914.93836744141	3195.70768231646	3646.30589320362	4292.71647686115	4849.28739355428	5540.31548362613	5704.81443139095	4794.90042449332	4518.05730951981	3969.05444492112	3063.41657581313	5253.50960765229	3728.45875004068	5581.95199923437	8011.57738676531	5304.53581394935	4101.22074220908	5772.24408402006	5115.91323762106	4690.09338783473	5418.81574086302	4538.81006166309	3587.59926124636	6100.12795426845	4757.00971740541	5395.1445296733	5329.974475714	7233.65924150906	7761.85344765664	3463.8972899937	5744.16922250162	4353.5717595289	6211.29975661622	3803.90505807429	4792.63512158607	5464.56924913996	5974.77940819703	3966.22712449623	3376.72238827355	3573.37929697683	5636.05604238633	3616.28353825163	2631.5099141015	3558.04115849084
AGPAT9|84803	716.224154164115	551.28180334999	1886.97507584485	6309.23656795457	1672.54652577906	1061.48396683399	587.540181401109	2552.46616328868	919.867816470247	1710.57372956889	2705.99497437933	290.176717275785	4788.16736471971	1428.24346873709	1448.39998214453	1985.96654263526	640.98225004053	2834.35615417727	861.598014135254	6884.45020932216	2022.0802844497	295.693816311149	1953.14977149206	834.409647343529	1877.39849334761	3936.913981712	3130.74899808219	2004.74269394825	215.973385776215	1545.73026581431	1993.42656335355	422.562933117899	663.780084047993	5273.94810416934	4754.10231741665	464.106010813066	3820.79691391655	1166.84297512442	871.757582727873	818.531171183943	5586.58100909701	1848.31305433433	219.707267443913	1102.97038666148	1314.99473355167	843.572395849336	1714.76355569678	1361.93155808044	3411.41036221998
AGPHD1|123688	12.8724686226477	35.4992070339009	46.0462439200794	29.506745984932	7.21207831578582	64.2242400101237	17.0301501855394	18.2133161498682	45.1255909966536	2.52173031386078	9.76389939209036	5.9830250984698	16.3517165930565	78.5612469052305	18.4989590907768	6.65092613072759	33.4010601758093	18.9151078050844	0.970268033936097	0	21.9195694791295	0	28.4499333402896	0	47.6398374800791	47.4871876024997	14.1088282923938	11.2837299846994	53.7693076621282	14.5636256307986	17.8515811643602	7.10189803559493	30.873492281302	33.1263796883065	39.7307869060551	211.476876848318	11.2459070313953	32.5595379171642	25.3499781730238	38.3550282556906	20.7679591416246	72.5355413764927	5.10947133590496	15.2229287995939	23.2253064798866	20.8412003680424	9.70163256405535	12.2395809958209	26.9321870701578
AGPS|8540	33321.1573778408	10658.1148647665	40315.3284017863	31965.3522018529	19269.3619728132	9094.8659881003	11772.9428232634	12531.8022720322	10919.2359547544	13106.2730179058	19982.5175272981	24881.9056282613	12067.5668456757	8579.67377452023	9402.26724454557	13563.8987510058	11001.6730112416	11957.9856535451	11907.1293124638	9296.89785227066	12782.3969417544	10032.5937439534	11155.4662534522	23014.1126272701	22230.3037547349	14262.7391081667	15223.4257274929	20859.8554983809	11845.3784779668	9430.60957892533	11700.719698729	22538.761153215	45060.8911009696	13011.8134837758	14856.1776617931	8837.44721575324	12037.3377387297	11502.6032674335	12966.5138355017	13774.6853749187	10964.1844293314	9268.43028699629	9368.21569438174	14602.2484753559	11876.9793470239	12720.5755103516	10639.0528105572	10526.039656406	21749.2372917674
AGR2|10551	1581.76894435094	2.08818864905299	6339.64686291653	8.67845470145058	44.5837568612214	21.4080800033746	36743.4005328105	5.20380461424807	54.3821224831467	5.88403739900848	1.39484277029862	287.18520472655	3.84746272777799	55.7784853027137	42.4790912454875	5.32074090458207	12.7242134003083	8.73004975619282	0.970268033936097	0	67.9506653853016	3.49933510427396	118.747547855122	43.4822637429692	8.75017423103494	36.1807143638093	0	762.905521743285	53.7693076621282	38.3950130266509	5.95052705478673	33564.4578534761	28.8152594625485	1.14228895476919	8.36437619074845	0	0	15.9011696804755	5.63332848289417	8.71705187629332	32.4499361587884	118.206067428358	6.3868391698812	6.91951309072449	1.10596697523269	23.3222956499522	48.5081628202767	60.0852157976663	21137.2781522288
AGR3|155465	0	0	0.920924878401588	0	0	0	0	0	0	0	0	0	0	0	0	0	0	0	0	0	0	0	0	0	0	0	0	0	0	0	0	0	0	0	0	0	0	0	0	0	0	0	0	0	0	0	0	2.22537836287653	5.98493046003506
AGRN|375790	1322.25997691837	1032.6092869567	5031.93353558627	1530.01156386574	944.782259367942	1036.50787349672	1153.79267507029	2088.28679169775	1661.5474018255	465.679531292957	239.912956491363	5440.06557078366	3805.14063777243	527.931579203149	660.481354204032	1338.16633750239	11787.3931887106	2646.66008441912	2805.04488610926	1267.06739380587	1414.90820987781	3172.14727202434	4979.35681136242	748.194814060056	452.092335270139	337.686667395554	380.938363894633	3350.64093156767	354.877430570046	1114.11736075609	1118.6990862999	3947.76757053633	2022.21374442528	1807.10112644486	1185.65032503859	2377.68596672704	492.008432623544	1565.12941569252	3447.59703153123	3782.32880912367	1021.52399027866	736.101419894778	5524.61588194724	2089.6929533988	3660.75068802021	2055.83555059047	5488.69862311431	1177.22515396168	873.799847165119
AGRP|181	17.5065573268008	15.6614148678974	7.3673990272127	15.621218462611	32.1265306794095	19.6240733364267	41.7238679545715	14.5706529198946	62.4815875338281	56.318643676224	46.0298114198546	0	119.271344561118	16.4978618500984	45.9048244104462	5.32074090458207	0	28.3726617076267	23.2864328144663	7.60544654145179	71.238600807171	13.9973404170958	6.80324492919969	0	0	58.7936608411901	39.5047192187027	13.7912255368548	48.3923768959154	30.4512172280335	15.8680721460979	19.5302195978861	60.7178681532273	21.7034901406146	17.7742994053405	38.8660206099612	29.5205059574126	29.5307436923117	8.44999272434126	38.3550282556906	44.1319131759522	36.7155209436568	29.3794601814535	40.8251272352745	28.75514135605	48.1332484690504	42.4446424677421	52.2963915275984	56.8568393703331
AGTPBP1|23287	7085.52162865017	15747.0306025086	9596.03723294454	38517.5855014481	2629.13036784556	14459.3740356126	5697.4367445722	8806.398548692	16353.9770037616	12868.3897916316	20612.9864594731	8691.839711802	17045.2217497384	17549.0113336904	16349.6541030818	13438.8613397482	8415.4766376289	16157.8670904202	14652.017580469	23071.8826281481	14344.1662671424	11661.534234993	12280.4755740172	29199.0897976063	5431.91371431025	27856.8887654854	28118.8947867409	7482.36672763176	8465.08133627439	14996.5625018233	17222.808805571	19573.7187233541	16100.526224699	26486.2539942332	17818.2123803419	9130.08548858119	17940.0331918333	10618.9525523328	12276.4310963471	20547.8346827986	14519.3994348883	14334.2766767101	13409.8075210826	2113.21929790726	6995.24111834678	14474.7098746618	7918.95758041018	7101.182355939	12852.6381629253
AGTR1|185	1.02979748981181	174.363752195925	0	10.4141456417407	0	41.0321533398013	0.851507509276969	0	50.9109231757118	11.768074798017	37.6607547980628	8.9745376477047	68.2924634180593	3.92806234526153	0.685146632991735	65.1790760811304	0	10.1850580488916	0	0	1.09597847395648	139.973404170958	6.18476811745426	0	29.1672474367831	0	36.6829535602239	0	14.3384820432342	33.7611321441241	144.796158333144	0	0	0	2.09109404768711	0	11.2459070313953	0	233.783132040108	0	0	0	38.3210350192872	13.839026181449	61.9341506130308	0.992438112763925	486.294332273274	1.11268918143826	88.2777242855171
AGTR2|186	0	0	0	0	0	0	0	0	0	0	0	0	0	0	0	0	0	0	0	0	0	0	0	0	0	0	0	0	0	0	0	0	0	0	0	0	0	0	0	0	0	0	0	0	0	0	0	0	0
AGTRAP|57085	4248.94444296354	4279.74263623411	1488.21460349697	2193.91334852671	771.692379789082	3448.48488721026	86.0022584369739	410.059803602748	3937.49708106698	3160.56866003884	7674.42492218302	207.910122171825	6484.8984276698	4585.61998185831	2757.03005115874	3058.09583490855	2869.31012176952	2018.09650197324	1740.66085288136	7178.0204458222	3321.91075456208	1007.8085100309	2103.43963674619	362.102299790588	1895.8710833909	1372.60585117702	3947.65015621179	157.345345897752	573.539281729368	3826.26164300073	3826.18889622786	211.281466558949	5270.10513241825	11519.9841088473	4299.2893620447	791.037831238034	5398.03537506974	3258.22538738506	2951.86412503655	4508.4592304189	3866.73439268122	3353.64941302426	1032.1132098528	990.182323282675	2559.20758068845	4120.60304419582	1167.83401989816	2959.75322262578	1687.75038972989
AGT|183	10.2979748981181	4.17637729810598	3.68369951360635	67.6919466713145	0	3.56801333389576	0	4.16304369139845	0	10.0869212554431	0	0	30.7797018222239	0	4.79602643094214	63.8488908549849	0	1.4550082926988	0	0	5.47989236978238	0	2.4739072469817	0	245.004878468978	0	0	1.25374777607771	3.58462051080855	2.64793193287248	15.8680721460979	0.887737254449367	7.20381486563713	7.99602268338432	13.5921113099662	0	22.4918140627906	0.75719855621312	67.5999417947301	2.615115562888	0	0.895500510820897	255.473566795248	10.3792696360867	28.75514135605	0	1.21270407050692	7.78882427006785	0
AGXT2L1|64850	0	0	0	0	0	0	0	0	0	0	0	0	4.80932840972249	0.785612469052305	1.37029326598347	0	0	0	0	0	0	1.74966755213698	0	0	0	0	0	0	0	0	0	0	0	0	1.04554702384356	0	0	0	0	0	0	0	0	0	0	0	1.21270407050692	0	0
AGXT2L2|85007	3826.21257339579	4586.7063676449	3750.00610485126	2279.83005007107	5518.55119854266	3807.07022726678	7273.57714424387	2085.68488939062	5147.78857292595	4597.95493893949	4731.30667685293	3049.84704394498	4666.9722887947	4830.73107220263	6094.37930046148	4265.90402024868	3920.64825396999	4433.41026785325	4214.84433941841	4739.71428463275	4797.0977805075	2843.20977222259	4898.33634902377	1933.4613481572	2517.13345379438	2932.89915811629	3298.64405476168	5688.8805339526	4464.64484621205	4334.00259112903	2755.09402636625	6421.00356143227	5579.86917164065	7346.06026812065	4119.45527394361	6730.6802750427	3917.79286206233	5454.1012004031	3734.89678415884	4996.61413549133	5180.30780838898	5546.73016402464	3428.45526639223	3744.14853339102	4291.15186390285	5667.81406199478	3754.53180228942	5755.94113558014	4957.01865352404
AGXT2|64902	0	6.26456594715898	0	0	0	0	0	0	0	0	32.0813837168683	0	0.961865681944497	1.57122493810461	0	0	0	0.727504146349402	0	0	0	0	3.71086087047256	0	0	0	0	0	0	0	1.98350901826224	0	1.02911640937673	0	0	1.14311825323415	0	0.75719855621312	0	0	0	0	0	0.69195130907245	0	3.47353339467374	2.42540814101384	0	0
AGXT|189	0	0	0	0	218.984923406588	0	0	0	30.0837273311024	0	0	0	0	28.282048885883	178.138124577851	5.32074090458207	22.2673734505395	0	0	0	0	0	0	0	0	0	0	0	0	0	0	0	0	0	0	0	0	0	1.40833212072354	0	0	8.95500510820897	0	4.84365916350715	470.035964473895	0	0	0	1.49623261500876
AHCTF1|25909	8558.64693782597	10427.3700190461	12120.2923246433	22411.241421026	6610.19759815933	9405.28314814923	20532.4005711956	9136.84014169676	7768.54405003929	9458.16983052049	7998.0284448923	8693.33546807662	20607.9722356609	10711.0404030591	9266.60821121321	9912.5403052364	8669.96090563506	11802.2997662263	8493.72636907659	15963.8322905073	11320.3616574964	8919.80518079432	7131.65611623651	29648.9063190853	10660.6289381442	22361.1890065993	11588.9915593723	15332.0815536543	14623.4593738435	9948.94225478512	7945.93712715854	6401.47334183438	7328.33795117172	9452.44110071504	10882.0534241637	10448.1008345602	7786.38488086231	10569.7346461789	8826.01740057444	8172.23613402499	12499.7154083653	11842.0987550955	13531.1574653103	8501.31378326412	7541.58880411173	8617.34013312916	9470.00608658853	9309.87038109396	13877.5575042063
AHCYL1|10768	11479.6675176772	7248.10280086293	10318.9632624898	12742.5750381399	10250.9858606647	7778.26906789276	11303.7621856518	10597.5480969162	7849.53870054611	7613.10381754569	8773.56102517834	11948.1011216442	6364.66521742674	7799.56059275129	7636.64437132587	7575.40486289873	9177.33891497235	9203.65495546628	11018.3637933783	8271.68365848296	6847.67350528007	8286.42552692073	8945.03012827409	12531.8882884047	10193.9529791557	10411.0005581861	18237.0714507483	15690.0265437245	7221.21801902382	7877.59750029562	10627.6413198491	10334.1493790451	11944.9541636357	7161.00945744804	10635.3043265367	4908.54977938746	8826.63128126638	9439.99440030897	8945.72563083595	9585.27024317213	8035.90219036235	7646.67886189964	9002.88849386454	8695.75210111347	9195.00943208461	8765.70963098737	9497.89828021019	10107.6685241852	10027.7509857887
AHCYL2|23382	1053.48283207748	1107.78407832261	1627.27426013561	2679.03896633779	2225.25398216155	1482.50954023369	868.537659462508	1859.83976913226	1107.31257907173	1576.92202293427	853.643775422757	5149.88885350788	1185.98038583757	1448.66939293245	1552.54227035927	1598.88264182691	1816.38146289401	2076.29683368119	2263.63532317291	1840.51806303133	1647.25564635658	1401.48370926172	2253.11102518859	2764.87221869087	1806.4248579181	2033.65765319912	1717.04440318433	2104.41564214643	2109.54917061083	1893.27133200382	2039.04727077358	2392.45190074104	2281.55107958822	1829.94690554024	1607.00577564755	2285.09338821507	1591.29584494243	2401.0766217518	1904.06502721823	1482.77052415749	1754.89254746728	2202.03575610859	1258.2073164666	3430.00263907213	2128.98642732293	2493.50075831936	1264.85034553872	2081.84145847099	2124.65031331245
AHCY|191	8565.34062150975	9392.67254344036	10150.4340097423	4728.02212135028	9771.71047440653	6044.21458761942	3950.99484304514	7539.79250558402	9884.81856113877	10882.1068810805	15551.1020460593	5938.15241023127	7639.1372460032	7361.1888350201	8555.42600616779	10331.5486514722	6734.28994211316	11073.3406115842	6349.43401407782	3413.32440780356	6742.45957178024	12987.7822395128	6979.51082054713	2609.68551878061	14902.5189570337	2335.16360623086	3357.90113358973	3297.35665108437	2381.08417430458	4249.93075226033	8723.47266231734	9535.18585004065	12429.6679924522	6747.5008558216	11510.4271854937	5220.62106252038	7464.47079208862	4114.61695446209	10610.3741975312	6920.46748458927	4531.30908521321	3190.66832005486	8509.82450994971	16017.9808537181	10771.0123717912	10056.8716156932	7806.17610185304	11049.003571682	4232.8420678598
AHDC1|27245	1967.94300303037	1193.39981293378	3711.3272599584	481.654235930507	4909.45840260038	1115.00416684243	5243.58324212757	2798.08574108119	3215.48762512052	2882.33774874287	945.703398262467	8332.85820589381	555.958364163919	1777.84101746537	3456.5647634433	2192.14525268781	1983.38676377305	2906.37906466586	6183.51818027475	1741.64725799246	2598.56496175081	3375.10870807223	2959.41154420186	718.956740163921	1323.22079204873	587.182843529322	876.158236957657	2365.1951795706	2409.76113839105	2180.57194672049	1015.55661735027	3968.18552738867	3909.61323922221	1198.26111355288	2361.89072686259	1746.68469094179	1623.62782765769	1967.9590475979	2268.82304648563	1811.40337989375	2287.0715004714	1347.72826878545	3459.11209440766	3254.9389578768	1803.83213660452	2429.48850004609	2872.89594303089	5393.20446243127	4439.32216873101
AHI1|54806	1279.00848234627	1540.03912867658	2914.72724014102	1302.63605068773	2914.33528306072	736.794753449475	1938.88259862366	4009.01107481671	1884.86122393715	1287.76361361157	955.467297654557	777.793262801074	1558.22240475009	983.586811253486	1758.77140688978	1439.26041468945	1353.53820045779	2419.67879075811	2460.59973406194	629.730973632208	1425.86799461738	1459.22273848224	1037.80409010882	6700.76678163204	1265.85853875639	2252.24946914713	706.852297448931	2138.26683210053	2532.53439088624	1641.71779838094	1691.93319257769	1299.64734051387	787.274053173201	1134.2929320858	1086.32335777345	1611.79673706016	809.705306260461	1088.09432527825	2995.52242077898	1492.35928122142	758.030508669297	1204.44818705411	1397.44041037001	2915.19086512223	2238.47715787097	1892.5794810408	783.406829547469	2937.49943899702	948.611477915557
AHNAK2|113146	3860.71078930448	6145.53919416296	23804.9871818026	2100.18603775104	6510.53978870483	701.114620110518	3708.3152029012	1078.2283160722	7791.68537875553	22369.4290374877	4979.58868996608	3709.47556105127	437.648885284746	5630.48456569787	18603.7865256246	7457.01837777177	1445.78874761003	11398.5349650024	1667.89075033615	1998.71135109353	8211.07072688192	3375.10870807223	7871.35438308404	868.145886454453	6387.62718865551	2442.19821955713	1295.19043724175	3953.06673797301	2501.16896141666	3807.0641364874	6716.16153583595	11315.0990452116	5087.95152795857	2648.96808610975	5544.53586744238	142.889781654269	10337.8000386101	2762.26033306546	3906.71330288711	840.323800874676	6203.12979611399	3384.99193090299	6427.71494056844	13488.2068677493	1998.48232424548	11189.2435023569	6507.37004234013	1572.22981337227	6016.35134495024
AHNAK|79026	320464.225550773	334274.106657429	543665.239189742	258092.90359379	493761.173377128	901581.665268784	752882.503522473	464612.848515294	220256.852588231	211660.593317133	201411.11150281	675586.740800189	319437.516705131	359292.006596381	182277.780534387	321956.701951035	747396.437233983	386929.627773246	495217.042376712	908633.345932403	747735.697770702	136831.00124732	901064.433323217	471385.223683909	295665.470541927	445763.73755443	375733.617137569	133368.046554154	406751.370137084	610288.070075633	452658.576566644	980219.058406138	1642917.45500335	1236166.83022794	171301.378839504	857306.682614525	263640.610013758	1028381.64713529	408699.389766093	463389.760691877	693443.45373629	934331.203971113	170773.860459951	222856.758112964	297549.355016604	350959.363350101	329879.761259292	500300.66202845	1154967.39147972
AHRR|57491	29.8641272045426	17.7496035169504	11.9720234192206	10.4141456417407	16.3910870813314	19.6240733364267	17.8816576948163	24.4578816869659	3.47119930743489	800.229086265154	670.919372513638	1.49575627461745	13.466119547223	10.9985745667323	2.74058653196694	13.3018522614552	9.54316005023122	20.3701160977832	11.6432164072332	30.4217861658071	18.6316340572601	6.99867020854792	74.8356942211965	0	27.2227642743309	3.01505953031744	0	7.52248665646625	15.2346371709363	38.3950130266509	0	14.2037960711899	57.6305189250971	5.71144477384594	23.0020345245582	208.047522088616	19.6803373049418	31.0451408047379	22.5333139315767	739.205999109673	11.6819770171638	55.5210316708956	0	6.91951309072449	12.1656367275596	4.96219056381962	15.7651529165899	13.3522701772592	237.900985786394
AHR|196	9844.34910385602	10203.9338335974	27245.562527511	36111.0500127359	15863.2940773125	5291.36377416742	8935.71980235251	11759.0372868164	6168.32116931181	3406.85765402591	2832.9256664765	3655.62833516505	3569.48354569603	6429.45244672407	7137.85762250789	4885.77033563249	9430.23265630348	8736.59729350996	5823.54873968445	11779.3156034005	7665.2734468516	2981.43350884141	32750.2026123555	25626.0472286581	12584.6950273907	19789.3432272385	16021.9854088424	3148.16066573112	11405.3663102651	6701.91572210024	3871.8096036479	22564.505533594	24517.6693369913	19593.6824411559	5575.90227815769	8152.71938206598	2222.47237707949	15823.1782291856	15771.911419983	5897.08559431243	11852.0146826359	6195.96803436979	3514.03891126864	4902.4750247783	4908.28143608269	6166.01799460227	4288.12159331246	5017.11551910513	16551.325187227
AHSA1|10598	8415.50508674213	7659.47596472637	7529.48180581138	8141.25835543079	10538.8133498128	10093.9097215911	4381.85764273928	18049.9166849808	7715.31899399196	7480.29268768236	9438.90102661078	21362.3911140864	5964.52909373783	7867.90887755884	6782.26651998518	7284.09429837286	10481.570788504	8985.40371156146	7092.65932807287	6241.02943191533	6100.21618604175	12289.6648862101	6764.89936687147	14294.4193583999	11595.9253392838	9547.93976763276	10038.4313300382	11350.8054907195	8295.70801713868	8491.91770872204	9741.01278868587	10954.6777199052	7199.69839999963	7959.46943683171	9037.7084741037	5981.93781917433	7866.511968461	9368.06053746872	7462.75190771406	7979.5892875589	7418.05540589902	7506.98078221158	8672.05022486469	11229.6777949368	8510.41587441557	7579.74608623448	8342.19130101709	8328.47852306541	5551.02300168252
AHSA2|130872	4897.20196280007	2404.54922938452	3188.2419290263	2909.01801592623	5988.64757603524	3585.85340056524	4930.22847871365	3277.35614605343	3148.37777184345	3621.20473070408	3526.16252331492	9414.28999244223	3949.42049006411	3652.31236862417	4152.6737425629	2486.11618766597	2544.84268006166	3897.96721614009	5284.07971281598	3722.1055373865	3835.92465884767	2188.83410772336	2566.67876874352	7786.32398680134	2367.40825028556	5329.11771983608	2051.42363371406	4178.11446377896	4458.37176031813	3416.49417638871	2725.34139109232	4393.41167226992	3186.14440343037	2894.56021138512	2942.16932509577	4012.34506885188	3888.27235610492	3963.93444177568	3412.38872851314	4158.90545017954	5081.66000246626	4702.27318232053	3359.47740335751	3528.25972496042	4629.57775832405	5011.81246945782	3313.1075206249	5374.28874634682	4591.9378954619
AHSG|197	0	0	0	0	0	7.13602666779153	0	0	0	0.840576771286926	1.39484277029862	0	0.961865681944497	0	0	0	0	0	0	0	0	0	2.4739072469817	0	0	0	0	0	3.58462051080855	0	0	0	0	0	1.04554702384356	4.57247301293661	1.40573837892441	0	0	0	0	0	0	0	4.42386790093077	0	4.85081628202767	0	0
AHSP|51327	17180.1115225305	29886.1559452464	75.5158400289302	4059.78110933858	206.527697224776	97117.7549353088	33.2087928618018	62.9660358324016	14926.15702197	11095.6133809874	14887.1568873972	2.9915125492349	29718.7639750391	29583.0231346336	6615.0907415352	146039.70579329	162.233720853931	21984.4477985326	1132.30279560343	28305.9509379753	12714.4462763691	51149.7812191725	8.65867536443596	7945.25915772392	44455.7463015636	1380.14350000281	13701.0831547436	1859.93482581128	9495.65973313184	34944.7577181181	20943.871723831	14926.4141963117	13859.1106850765	1116.0163088095	20496.9038554291	493.827085397154	27812.5338270195	595.915263739725	128663.814217182	4978.30832655111	44507.0344379478	501.480286059703	79039.6894629478	20443.7014265455	44624.6614836639	779.063918519681	120757.433228867	2523.57906350198	90173.4510087332
AICDA|57379	3.08939246943544	13.5732262188444	0	0	7.86772179903907	0	0.851507509276969	0	0	7.56519094158234	0	0	9.61865681944497	15.7122493810461	0	23.9433340706193	0	0	0	1.52108930829036	17.5356555833036	3.49933510427396	3.71086087047256	0	176.947967783151	40.7033036592855	0	0	0	11.9156936979261	1.98350901826224	0	3.0873492281302	0	1.04554702384356	0	9.84016865247088	12.872375455623	12.6749890865119	8.71705187629332	7.78798467810921	18.8055107272388	6.3868391698812	4.1517078544347	17.6954716037231	0	19.4032651281107	0	0
AIDA|64853	1408.76296606256	1840.73829414021	1274.5600317078	1115.1814291364	1749.91245680294	4533.16094071457	1211.69518570113	2803.80992615686	585.475616520686	1264.22746401554	291.522138992412	824.161707314215	642.526275538924	2881.62653648386	1740.957594432	3756.44307863494	2353.97947905703	1767.1075714827	860.627746101318	2208.6216756376	1010.49215298787	2607.0046526841	2386.7020165256	1967.19758726812	2714.49849478328	1338.68643146094	799.97056417873	670.755060201574	1622.93693626857	2404.98417803143	1009.60609029548	1082.15171317378	2200.25088324746	678.519639132898	1565.1838946938	1656.37834893629	1633.46799631017	1136.55503287589	1578.74030733109	680.801751538508	2660.89476502065	1973.68312584926	5308.74071800525	580.547148311785	1402.36612459505	766.658442110132	1820.26880983088	439.512226668114	1063.82138927123
AIF1L|83543	184.84864942122	152.437771380868	374.816425509446	126.705438641178	253.078384535757	8.92003333473941	30.6542703339709	49.9565242967814	503.32389957806	60.5215275326587	290.127296222114	1039.55061085913	0	77.7756344361782	186.359884173752	17.2924079398917	0	94.5755390254222	20.375628712658	9.12653584974214	174.26057735908	132.97473396241	32.1607942107621	0	44.7231127364008	58.7936608411901	16.9305939508726	126.628525383848	29.5731192141705	11.9156936979261	33.7196533104581	101.202047007228	157.45481063464	26.2726459596913	216.428233935616	46.8678483826003	331.754257426161	13.6295740118362	18.3083175694061	32.2530919422853	28.5559438197338	15.2235086839553	63.868391698812	398.563954025731	36.4969101826789	204.442251229369	411.106679901845	288.18649799251	73.3153981354295
AIF1|199	8510.24645580482	7720.03343554891	11595.3651439544	11787.9450209803	7482.20343088616	6377.82383433868	7938.60450898918	6487.58321258306	10531.6186987575	8019.10239807728	13280.2980160132	22837.2068008592	13975.9083586535	6176.48523168922	8699.99194572904	6130.82370730469	5843.59500409158	8102.94118203963	5109.43146670749	19649.4316844948	7047.14158754015	4533.38862758691	8411.90311654954	4696.08448424067	12407.7470596075	4947.71268925092	6904.86056629754	2330.71711572846	4035.38654004272	5391.85139831158	9389.93169245345	15161.6645687407	12330.872817152	29861.7178555761	9395.2855562582	1045.95320170925	10599.2673770901	5369.29496210723	5738.95339194844	9313.29822463178	7671.16490793757	5317.48203325449	3374.80581736523	12678.6238361345	10714.6080560543	5431.11757210058	3178.49736879863	8109.27875432207	9906.55614397303
AIFM1|9131	5630.93267429099	5505.50937322821	7331.48295695504	5082.97091863961	6936.70805281945	5214.65148748866	6110.41788657153	4909.78965354305	4480.16123946264	3987.69620298518	4064.57183265019	9272.19314635357	3998.47563984328	4503.91628507687	4703.53163548826	6507.26612630388	5352.12226150467	5936.43383421112	4116.84726799086	3472.64689082689	3878.66781933197	6604.9950093171	5284.88435636466	6957.91189307753	4433.42161039104	4496.20752458589	7075.5773886355	6393.48678410827	3821.20546452191	4341.28440394443	5916.80740147627	5172.84498167646	5760.99365969095	4641.12002322721	6142.58876508089	4226.10818220667	4182.07167730012	4526.53296904203	5202.37885395277	4830.99014984176	3812.21849993446	4621.67813634665	5101.8071289011	6918.82113941542	5952.31426070235	4898.17830554635	5282.53893112814	6088.63520083018	5250.28024606576
AIFM2|84883	206.989295452174	445.828276572814	96.6971122321667	61.6170283802991	198.659975425737	274.737026709974	201.807279698642	139.461963661848	241.826885084631	120.20247829403	227.359371558676	82.2665951039597	170.250225704176	333.88529934723	277.484386361652	299.291675882742	332.420075083054	299.731708295953	138.748328852862	275.317164800555	352.905068613986	468.91090397271	202.8603942525	0	228.476771588135	137.185208629444	84.6529697543629	53.9111543713414	198.946438349874	250.891550639667	416.536893835071	51.4887607580633	158.483927044017	283.287660782759	273.933320247012	317.786874399095	327.537042289388	266.533891787018	353.491362301609	113.321674391813	221.957563326113	405.661731401867	371.714039687086	124.551235633041	461.188228672033	176.157765015597	743.387595220741	53.4090807090367	173.562983341017
AIFM3|150209	453.110895517197	993.977796949224	115.115609800198	297.670996259755	1745.97859590342	356.801333389576	6.81206007421575	961.142712251618	1378.06612505165	1394.51686356501	1092.16188914382	26.9236129431141	800.272247377822	619.848238082269	450.826484508561	368.461307642309	1224.70553977967	1576.50148513915	1372.92926801958	517.170364818721	298.106144916162	496.905584806902	1214.68845826802	131.946179633837	142.919512440237	294.72206908853	462.769567990517	608.067671397688	68.1077897053624	438.894717873613	729.931318720505	578.804689900987	400.326283247549	3019.06970745497	616.872744067698	200.045694315977	577.758473737933	929.082628473498	908.374217866685	215.311181344445	442.617129205873	243.576138943284	627.187606482334	566.016170821264	1853.60065048999	679.323888186907	366.236629293089	263.707336000869	312.712616536832
AIG1|51390	3340.14815820461	5050.28424773466	329.691106467768	1504.84404523153	420.92311624859	503.089880079303	126.023111372991	615.610085865546	608.616945236918	880.083879537412	2371.23270950766	128.635039617101	1386.04844768202	860.245653612274	642.667541746247	1464.53393398622	979.764431823738	268.449030002929	212.488699432005	877.668530883536	305.777994233857	453.163896003478	524.468336360121	5.99755361971989	714.597562201187	198.993929000951	331.557464871255	255.764546319852	238.377263968768	557.389671869657	1430.11000216708	173.996501872076	155.396577815887	686.515661816282	1310.07042087598	965.93492398286	1102.09888907674	261.99070044974	1633.66526003931	1116.65434535317	359.545292639375	411.034734466792	516.056604926401	963.19622222885	496.579171879479	634.167954056148	457.189434581108	652.035860322823	284.284196851665
AIM1L|55057	15.9618610920831	33.4110183848479	22.1021970816381	47.7315008579782	48.517617760741	126.6644733533	103.88391613179	48.395382912507	12.7277307939279	135.332860177195	150.643019192251	166.028946482537	57.7119409166698	101.344008507747	82.2175959590081	69.169631759567	108.15581390262	60.3828441470003	10.6729483732971	79.0966440310986	83.2943640206922	26.2450132820547	59.9922507393063	27.7386854912045	21.3893147869743	146.984152102975	35.2720707309846	137.912255368548	159.51561273098	48.3247577749227	73.3898336757029	6.21416078114557	88.5040112063991	10.2806005929227	64.8239154783005	34.2935475970246	84.3443027354647	136.295740118362	45.0666278631534	61.0193631340532	133.693736974208	253.426644562314	16.6057818416911	50.5124455622888	36.4969101826789	45.1559341307586	27.8921936216591	4.45075672575306	50.871908910298
AIM1|202	3813.34010477314	5911.66206546902	3674.49026482233	13455.076169129	5258.91637917437	11323.0903151182	4065.94835679753	7232.76803334339	5516.89276594986	6037.86294815399	8383.00504949472	5505.87884686683	12710.0931212146	9394.35390492747	8292.32969909896	8099.49784200006	8784.47882623784	8008.36564301421	1975.46571709389	10495.5162272035	11282.002410908	3350.61336234232	9460.83978926978	25395.8911085014	9239.21174639167	22911.4373708823	14596.9937513107	14732.1632428011	6514.15162326683	7351.98301162043	7196.17071825541	10171.6934614808	12456.425019096	11936.919577338	8947.79143005316	14003.1986021184	5946.27334285026	13034.4159466526	7100.8105526881	5731.46160866286	9515.6192792031	11980.005833762	7137.93145625923	3313.75481914796	7928.67724544318	12008.0049453871	4596.14842722122	5117.25754543458	4871.73339446854
AIM2|9447	61.7878493887087	200.466110309087	0	216.961367536265	61.6304874258061	627.970346765654	18.7331652040933	11.9687506127706	173.559965371745	74.8113326445364	66.9524529743339	59.830250984698	781.034933738932	392.806234526153	258.985427270876	238.103155480048	520.102222737601	30.5551741466749	3.88107213574439	346.808362290201	293.722231020336	281.696475894054	205.334301499481	153.687311505322	98.1963997038366	860.045731023051	21.1632424385907	63.9411365799631	545.758472770601	311.793985095734	136.862122260095	41.7236509591202	105.998990165804	463.769315636291	21.9564875007147	145.176018160738	267.090291995638	317.266195053297	23.9416460523002	99.3743913897438	591.8868355363	1342.35526572053	84.3062770424318	71.9629361435347	85.1594570929174	181.119955579416	44.870050608756	67.8740400677341	38.9020479902279
AIMP1|9255	3436.43422350202	2598.75077374645	4190.20819672722	3823.72714145913	5008.46056857162	3255.81216717988	3408.58455963571	5931.29649931995	3842.61763333043	3674.16106729515	3654.48805818239	11164.3248337446	2624.93144602653	3205.29887373341	3625.11083515927	2692.29489771853	3284.43758395458	3987.45022614107	4792.15381961038	2763.81927316358	3210.12095021852	3585.06881432867	4269.96390829042	6740.50057436269	4587.03578022476	3705.50816276014	1709.98998903813	2870.45553332991	3219.88537383378	3997.71523565422	3715.11239120518	5590.96922852211	4825.5268435675	3160.71353784634	3291.38203105952	5842.47739227976	3913.57564692556	3945.00447787035	4978.45404675773	3510.35679058332	2877.66033856135	3548.86852438322	4001.99342384756	3546.2504589963	4245.80721791831	4265.49900865935	3760.59532264195	3103.29012703132	3534.1014366507
AIMP2|7965	780.586497277354	515.782596316089	791.995395425365	1605.51411976836	1078.53352995161	578.018160091114	470.032145120887	943.970157024599	946.480344493915	669.93968671568	832.721133868278	801.725363194953	657.916126450036	703.123159801813	831.768012451966	816.733728853348	811.168604269653	822.807189521173	588.952696599211	530.860168593335	705.810137227971	916.825797319777	552.918269700411	1381.68641514297	405.424739371286	1481.90175915102	1900.45917098545	1265.03150606241	572.643126601666	720.899468724532	993.738018149383	1079.48850141043	844.904572098298	600.843990208593	542.638905374806	483.539021118047	683.188852157264	902.580679006039	932.315863918986	579.683949773506	537.370942789536	613.417849912315	952.916404146275	1059.37745418992	1045.13879159489	1007.82090351177	1038.07468435392	835.629575260137	607.470441693559
AIPL1|23746	0	0	0	0	0	0	5.96055256493878	0	0	0	0	0	0	0	0	0	0	0.727504146349402	0	0	0	0	0	0	0	4.52258929547617	0	0	0	0	0	0	0	0	0	0	0	0	0	0.871705187629332	0	0	0	0	0	0	0	0	0
AIP|9049	4884.84439292233	3487.2750439185	4080.61813619743	2860.41866959811	4802.5885148301	6456.32012768438	4229.43779857871	5606.05871092944	5085.30698539212	4656.79531292957	4199.87158136915	6388.37504889113	4289.92094147246	6475.80358239815	5320.84875181381	3348.07621420827	8342.31241057712	4420.31519321896	6818.07347446895	6330.77370110447	6790.68262463433	5805.3969379905	7531.19213662405	2586.4449985042	2971.17027222698	4050.73247898149	4160.69346342694	3850.25942033464	4089.15584770485	6336.50111536384	4675.1307560441	6761.89466714083	6494.75365957656	6657.26002839483	3691.8265411916	9237.5386043852	5840.84296443093	7992.23076082948	3565.89692967201	4417.80189090545	5426.92732319577	8964.855613828	4201.26280594785	4681.74255718419	4885.0561296028	4564.71909965767	3693.89659876407	4145.87989003897	4345.05951398545
AIRE|326	16.476759836989	13.5732262188444	8.28832390561429	0	48.517617760741	19.6240733364267	8.51507509276969	0.520380461424807	42.8114581250304	1.68115354257385	5.57937108119449	0	11.542388183334	34.5669486383014	30.1464518516363	13.3018522614552	22.2673734505395	3.63752073174701	16.4945565769136	1.52108930829036	63.5667514894757	22.7456781777807	24.739072469817	10.4957188345098	5.83344948735663	42.9645983070236	1.41088282923938	0	48.3923768959154	8.60577878183555	35.7031623287204	0	10.2911640937673	9.13831163815351	6.27328214306134	180.612684010996	5.62295351569764	79.5058484023776	1.40833212072354	18.305808940216	36.343928497843	163.876593480224	2.55473566795248	0.69195130907245	44.2386790093077	16.8714479169867	13.3397447755761	13.3522701772592	19.4510239951139
AJAP1|55966	12.3575698777417	1.0440943245265	0	0	0	0	0	0	0	0	0	0	87.5297770569493	0	0	0	0	0.727504146349402	0	0	6.57587084373886	0	2.4739072469817	0	0	25.6280060076983	0	2.50749555215542	0	14.5636256307986	7.93403607304897	0	0	0	0	0	0	0.75719855621312	0	0	2.59599489270307	0	0	0	0	0.496219056381963	0	0	14.9623261500876
AK1|203	1465.40182800221	2172.76028933964	693.456433436395	1252.30101341932	786.772179903907	8031.59801459936	1918.44641840101	613.008183558422	1690.47406272079	933.880792899775	1170.27308428054	1597.46770129144	2434.48204100152	3133.80813904965	1120.89989157448	6422.13427183056	2099.49521105087	1754.74000099476	362.8802446921	4138.88400785806	2317.99447241795	1732.17087661561	2583.37764266064	3027.26518955361	3323.12172463083	2274.86241562451	840.886166226672	1068.19310521821	2141.81075520811	2602.25510703043	2437.7325834443	489.143227201601	1808.15753127492	711.646018821205	1057.04804110584	2720.62144269729	2867.7062930058	2313.24158923108	5284.06211695473	1224.74578861921	3460.46119197319	1994.27963759814	5230.8212801327	1091.89916571633	2638.83720290521	556.26156220418	3491.37501898942	755.515954196581	3474.25213205035
AK2|204	31597.2763798958	31295.6832833572	25118.2260584033	30542.9534762852	26659.1196725606	20430.4443498871	18724.6501290005	27317.3723224952	30042.0729394132	28048.3657043022	37122.3454887276	19230.9384227565	43448.4347191149	17910.3930694545	21438.2381463114	28061.5875307659	41827.6705001634	39488.9250638455	22068.7464318765	14071.5971909941	16040.740944827	25184.7147454597	18448.5448175543	22807.1970273898	30471.0233972073	25206.6514383364	31194.6193544827	26925.4872390449	13282.8113028011	15048.8591574975	24319.8040729133	23805.5622153142	14974.6728728408	25943.6667407178	29262.7701033335	11803.8390828959	20345.251558173	16025.3502436945	24238.8041297729	30999.5798824743	12097.3361999963	13282.9590770064	25910.1291443741	35215.4779726242	37912.5479109767	41867.4904441153	18826.0179905494	29232.5701747461	16020.1626088988
AK3L1|205	121.516103797794	95.0125835319111	126.166708341017	29.506745984932	2.62257393301302	21.4080800033746	180.519591966717	1120.89951390903	46.2826574324653	708.606218194879	64.1627674337367	300.647011198107	4.80932840972249	4.71367481431383	1.37029326598347	70.4998169857125	7.95263337519268	373.937131223592	7.76214427148878	76.0544654145178	52.6069667499109	0	168.225692794756	32.9865449084594	31.1117305992354	27.135535772857	64.9006101450116	1039.98378025646	5.37693076621282	7.94379579861743	31.7361442921959	247.678693991373	161.571276272147	137.074674572303	560.413204780146	28.5779563308538	40.7664129888079	84.0490397396563	95.7665842092009	206.594129468152	72.687856995686	28.6560163462687	445.801374057708	62.9675691255929	122.762334250829	206.923346511278	138.248264037789	28.9299187173949	130.172237505763
AK3|50808	3193.40201590643	2174.84847798869	5004.30578923423	1804.25073243158	3497.20233967287	2131.88796700272	3439.23882996968	4097.99613372035	2560.58802245114	2030.83347942921	2304.28025653333	3764.81854321212	1828.50666137649	1992.31322151665	2554.22664779319	2740.18156585977	3255.80810380388	2664.12018393151	4406.95741013775	1816.18063409869	1848.91568556458	2668.24301700889	2602.55042382475	2572.95050285983	1983.37282570125	1774.36253359182	2092.339235762	2636.63157309142	2934.9080432245	1883.34158725555	3060.55441517864	3182.53805720098	2665.41150028574	2020.70916098669	2804.15711794842	3024.69089805757	2680.74308860885	2075.48124258016	2477.25620035271	2157.4703393826	1797.72646319688	2105.32170093993	2619.88142748527	2745.66279439948	3024.81967726142	3273.06089589542	3302.19318399034	3343.63099022198	3077.75048907303
AK5|26289	111.733027644582	124.247224618653	2204.6941588934	13.0176820521759	949.371763750715	950.875553483221	77.4871833442042	238.854631793986	84.4658498142491	616.983350124604	33.476226487167	2853.90297197009	78.8729859194488	902.668726941099	278.169532994644	122.377040805388	117.698973952852	3679.71597223527	188.231998583603	1387.23344916081	1264.75915894577	160.969414796602	2510.39737887468	9577.34343649019	155.558652996177	609.795790006703	716.728477253606	86.5085965493618	818.189631592051	437.570751907177	65.455797602654	7089.46971403264	521.762019554004	501.464851143674	231.065892269426	2525.14822139425	119.487762208575	1141.85542276938	1992.78995082381	172.597627150608	154.461696115833	826.546971487688	95.802587548218	2869.52207872345	1604.75808106264	168.714479169867	295.899793203688	52.2963915275984	240.893451016411
AK7|122481	156.01431970649	200.466110309087	125.245783462616	22.5639822237715	0	690.41058010883	14.4756276577085	123.330169357679	80.9946505068142	122.724208607891	85.085408988216	0	150.051046383342	93.4878838172243	40.4236513465123	416.347975783547	0	99.668068049868	0.970268033936097	33.4639647823879	84.3903424946487	264.199800372684	6.18476811745426	34.4859333133893	113.752265003454	32.4118899509125	166.484173850247	12.5374777607771	57.3539281729368	107.241243281335	299.509861757599	98.5388352438797	6.1746984562604	23.988068050153	106.645796432043	17.1467737985123	167.282867092005	1.51439711242624	859.082593641361	12.2038726268106	144.07771654502	13.4325076623135	425.363488714088	109.328306833447	379.346672504814	11.4130382967851	851.318257495857	7.78882427006785	270.818103316586
AKAP10|11216	3961.63094330604	3213.72233089255	2754.48631129915	3746.48889461622	2936.62716149133	3421.72478720604	3308.9581810503	2901.1210724433	3938.65414750279	4102.85522065149	3527.55736608522	2023.75823955741	4676.59094561415	3942.98898217352	3965.62871175616	3115.2937996328	2285.58683203038	4420.31519321896	3819.94524960641	5161.05602302918	3894.01151796736	2668.24301700889	2533.28102090926	3884.16566297109	3172.42427954078	4220.32957756184	3048.91779398631	2942.54603045438	4426.11017572085	3689.8931484578	2683.68770170881	3109.74360233613	3647.18855483114	5196.27245524504	3058.2250447424	3708.27561349159	3446.87050512266	3530.81686762178	2520.91449609514	4344.57865514459	3910.86630585718	3801.39966843471	4546.15212112144	2648.09765982026	3166.3834500912	3660.60797892974	3285.21532700324	4595.40631934003	3421.88399052505
AKAP11|11215	7409.39293919599	6491.13441558122	8034.14863917545	8009.34584396874	8261.10788899103	7157.4347477949	7231.8532762893	10846.8103379387	6815.12130693051	5462.90843659373	4541.60806009232	5588.14544197079	4426.50586830858	7449.17743155396	8333.43849707847	4575.83717794058	4994.253759621	6072.47710957845	8740.17444969636	6076.75178661998	7760.62357408581	5838.6406214811	5907.07202898056	15852.2839111221	6800.8298606766	11278.583938035	7793.71674871835	14138.5136708283	10424.972600559	9075.78669992042	6474.17343560796	6624.29539270117	7506.37508999389	4638.83544531767	5935.57045435987	9298.12387180661	8244.65559239167	10361.5050432203	6896.60239518319	7217.71895357087	6125.24994933289	9752.00056283957	7143.04092759513	3481.20703594349	7312.65364023857	7692.88403108956	6673.51049999957	7280.32531415056	7328.54734831293
AKAP12|9590	43.2514945720961	1454.42339406541	8.28832390561429	69.4276376116047	24.9144523636237	1792.92670028262	18.7331652040933	6.24456553709768	70.5810525845095	126.927092464326	44.6349686495559	11.9660501969396	230.847763666679	232.541290839482	878.357983495404	2329.1543309808	42.9442202260405	186.241061465447	2.91080410180829	498.917293119237	82.1983855467358	472.410239076984	65.5585420450151	0	10.6946573934872	150.752976515872	40.9156020479421	55.1649021474191	89.6155127702137	64.2123493721576	200.334410844486	869.982509360379	42.1937727844461	100.521428019689	56.459539287552	41.1522571164295	19.6803373049418	46.1891119290003	212.658150229255	27.8945660041386	307.625394785314	576.702328968658	785.581217895388	11.7631722542316	74.0997873405904	74.9290775136763	25.4667854806453	28.9299187173949	306.727686076797
AKAP13|11214	23931.4638657367	37590.5279659274	20628.7172761956	94639.4163647887	33543.3762467198	47021.0637207453	37684.3163305615	24739.9278970582	35813.5203212416	27240.5714270954	35175.1449813907	53993.8100011407	53139.2314647057	48941.2999845515	41391.7635389297	31752.8515333197	42801.072825287	23152.8194575697	36457.8213751488	78509.5035580985	58051.7878085267	22313.5102924029	39579.4235676485	97087.648301823	29545.4494118801	94527.3926296299	60665.139891635	34054.2970938227	52434.036521852	62600.4208080215	36917.0698478968	51386.6709738016	68257.1749683212	111726.14037702	21996.2182876207	52623.4487876343	38380.8749597732	60448.6751396058	30121.4073980351	48102.4356637618	65274.9935795724	64832.4459824113	22213.4266328468	20753.69561301	22639.1439830132	38570.1148144572	23584.6687632186	26497.5801667708	38448.6895078802
AKAP14|158798	3.08939246943544	16.7055091924239	11.9720234192206	3.47138188058023	5.9007913492793	0	5.96055256493878	1.56114138427442	19.6701294087977	0	19.5277987841807	0	18.2754479569454	7.85612469052305	4.11087979795041	10.6414818091641	0	1.4550082926988	22.3161647805302	3.04217861658071	8.76782779165181	1.74966755213698	12.9880130466539	0	0.972241581226105	2.26129464773808	0	5.64186499234969	10.7538615324256	15.2256086140167	7.93403607304897	4.43868627224683	23.6696774156649	6.85373372861513	1.04554702384356	52.5834396487711	2.81147675784882	5.30038989349184	8.44999272434126	13.07557781444	7.78798467810921	0.895500510820897	3.83210350192872	5.5356104725796	3.31790092569808	8.93194301487532	2.42540814101384	10.0142026329444	43.3907458352542
AKAP1|8165	1803.69030340539	4767.33468578798	1455.98223275291	4309.72060474036	3305.09879907966	3118.4436538249	1278.96427893401	3044.22569933512	4330.89966924294	3176.53961869329	3629.38088831702	3512.03573280177	3214.55510905851	3309.78533211736	3910.81698111682	2322.50340485007	3052.22068939895	2779.79334320106	2955.43643136935	1446.55593218413	2622.67648817785	3558.82380104662	2078.08208746463	4521.40573506633	4024.10790469485	5382.63502649922	4112.7234472328	7967.56711697383	1616.66385037466	2545.32457047367	3197.41653743873	2420.85949288342	2631.45065877631	1892.77279805255	2967.26245366801	4675.35365572769	2949.23911898341	3055.29617431994	3254.65553099211	3246.23011873163	2074.19991926975	3355.4404140459	3006.92388118007	4236.81786545061	4077.70023768294	4487.30892686209	2885.02298373596	3065.45869486242	1273.29395537246
AKAP2|11217	10.812873643024	12.529131894318	46.967168798481	0	20.9805914641042	5.35202000084364	42.5753754638484	15.0910333813194	31.240793766914	70.6084487881018	40.4504403386601	1576.52711344679	9.61865681944497	25.1395990096738	43.849384511471	7.98111135687311	62.0305403265029	12.3675704879398	46.5728656289327	22.8163396243554	12.0557632135212	96.2317153675339	41.4379463869435	44.9816521478991	1.94448316245221	8.29141370837297	29.628539414027	38.2393071703701	28.6769640864684	27.803285295161	9.91754509131121	29.2953293968291	54.5431696969669	2.28457790953838	43.9129750014294	16.0036555452781	11.2459070313953	19.6871624615411	4.22499636217063	19.1775141278453	16.87396680257	17.014509705597	33.2115636833822	0.69195130907245	21.0133725294212	31.2618005520636	14.552448846083	1.11268918143826	8.97739569005259
AKAP3|10566	1.02979748981181	28.1905467622154	1.84184975680318	5.20707282087035	26.8813828133835	33.8961266720097	13.6241201484315	14.5706529198946	15.0418636655512	57.9997972187979	59.9782391228408	5.9830250984698	14.4279852291675	25.9252114787261	27.4058653196694	14.6320374876007	17.4957934254239	24.7351409758797	5.82160820361658	42.59050063213	32.8793542186943	43.7416888034245	16.6988739171265	32.9865449084594	50.5565622237574	82.9141370837297	36.6829535602239	58.9261454756523	6.27308589391496	78.7759750029562	13.8845631278357	7.9896352900443	38.0773071469391	9.13831163815351	52.2773511921778	89.163223752264	22.4918140627906	74.2054585088858	11.2666569657883	4.35852593814666	19.469961695273	72.5355413764927	21.7152531775961	15.9148801086663	26.5432074055846	8.93194301487532	19.4032651281107	18.9157160844505	4.48869784502629
AKAP4|8852	0	0	0	13.8855275223209	0	1.78400666694788	0	0	0	0	0	0	0	3.14244987620922	0	0	0	0	0	0	0	0	0	0	46.667595898853	0	0	0	0	0	0	0	1.02911640937673	0	0	0	1.40573837892441	0	0	0	0	0.895500510820897	0	0	0	0	0	4.45075672575306	0
AKAP5|9495	56.6388619396497	144.085016784656	93.9343375969619	10.4141456417407	74.0877136076179	128.448480020247	121.765573826607	40.5896759911349	41.6543916892187	33.623070851477	34.8710692574656	163.037433933302	208.724852981956	142.98146936752	126.752127103471	85.1318544733132	326.0579683829	92.393026586374	35.8999172556356	381.79341638088	254.267005957903	20.9960106256438	174.41046091221	106.456576750028	24.3060395306526	610.549554889282	87.4747354128417	102.180443750333	217.765696031619	144.974273324768	134.878613241832	23.0811686156835	41.1646563750693	34.2686686430757	31.3664107153067	148.60537292044	96.9959481457844	147.653718461558	77.4582666397949	67.1212994474586	158.355688454887	309.843176744031	102.189426718099	71.9629361435347	67.4639854891943	124.054764095491	67.9114279483874	50.0710131647219	176.555448571034
AKAP6|9472	47.3706845313434	84.5716402866462	116.0365346786	15.621218462611	3.93386089951954	99.9043733490814	0.851507509276969	268.5163180952	286.952476081285	115.999594437596	234.333585410169	297.655498648872	61.5594036444478	269.465076884941	480.287789727206	25.2735192967648	44.534746901079	42.1952404882653	5.82160820361658	10.6476251580325	72.3345792811275	145.222406827369	359.953504435838	32.9865449084594	311.117305992354	74.6227233753567	84.6529697543629	224.42085191791	299.315812652514	129.086681727533	105.125977967899	44.3868627224683	140.988948084612	35.4109575978448	138.012207147349	644.718694824063	172.905820607703	63.6046787219021	47.8832921046005	181.314679026901	37.6419259441945	316.111680319777	72.8099665366457	130.778797414693	26.5432074055846	75.4252965700583	83.6765808649774	62.3105941605428	35.9095827602104
AKAP7|9465	780.071598532448	974.140004783221	1029.59401405297	699.483448936917	822.832571482836	1371.90112688292	848.952986749138	865.392707349453	716.2241237674	569.070474161249	484.010441293622	2182.30840466686	766.606948509764	1196.48779036666	1030.46053601957	1262.3457796121	359.459028558709	422.679909029002	1172.08378499481	628.209884323917	619.227837785409	815.345079295832	614.765950874953	3160.71075759238	1301.83147726175	1019.0901212473	770.342024764703	986.072625885117	1117.50544424456	1300.7965620236	930.265729564991	300.055192003886	790.361402401331	664.812171675668	536.365623231744	755.601165387776	1117.56201124491	514.895018224922	1471.7070661561	444.569645690959	681.448659334556	666.252380050748	698.720205185003	354.971021554167	783.024618464747	755.741622869729	1525.5817206977	588.612576980842	1322.66963166775
AKAP8L|26993	11300.4827544499	9440.70088236858	10713.1191104457	14289.9435114085	9441.26615884689	16147.0443425453	15579.1813897314	8065.8971520845	10301.362478031	8957.18607483348	8339.76492361547	16632.809773746	11342.3201214895	10874.447796622	8734.24927737863	17477.303686326	15746.2140828815	10663.0282730432	12619.3060493729	11628.7277618798	9589.81164711917	15995.4607616363	12543.9466958207	19477.0553800403	9919.78085324995	12706.2146256403	11538.1997775197	14366.0688921864	12589.1872339596	11852.8053145204	17994.3938136751	9688.76439506039	9159.13604345293	9709.4561155381	7393.06300559779	12646.3172355294	10943.6732799265	8830.4495625574	15425.461718285	10793.4536332264	12725.5669640304	10404.820435228	14605.4238136843	9567.61075054476	10905.9403427696	6457.29858069848	20093.2937442291	11638.7288378442	19041.0562586015
AKAP8|10270	4425.03981372136	5378.12986563598	4542.00150027663	6243.28031222355	3681.43815846703	4038.99109397	5290.41615513781	2352.11968564013	4715.0457259324	3436.27784102095	3526.16252331492	5402.67166391823	3876.31869823632	3752.08515219381	3527.13486664145	4333.7434667821	7995.57759541872	4306.09704224211	5973.94028494455	4657.57546198507	4223.90103862826	3779.28191261588	7847.23378742596	4045.34991650106	2980.89268803924	5388.66514555985	5338.78062584182	5399.89167156669	3726.21302098549	2635.35425619133	3621.88746734685	3218.9352846334	3773.76987318448	5372.18495427949	4065.08682870375	7158.20650175227	2859.27186273225	3849.5974597875	4351.74625303575	4446.56816209722	4013.40810411895	3753.04264085038	2971.15758182873	3724.08194542792	3552.36592444741	3432.84343205042	3765.44613892398	4332.8116725206	3981.47498853832
AKAP9|10142	28811.15927121	33295.1239148254	38754.3607328956	91817.182895877	32470.0878646343	31102.3722315694	37658.7711052832	23244.3544509233	28127.1279881449	32824.5229187545	25215.9676014585	78397.0736215244	34157.774097213	31811.805709335	30132.7489189765	35123.5408963724	24075.8022800583	27445.8214251775	54089.5320878356	23036.8975740575	26111.6871420131	28565.0724561883	19717.0407584442	245812.733881029	59079.2319247855	86969.3921520067	44071.7469369506	55876.4040103432	64808.1465251631	42478.7860501235	27245.4798748502	26874.4699039457	22593.2216514568	17696.3404872843	25493.5730823774	29891.3992038199	33848.7744261209	34341.2261199336	33256.3546987657	34414.920807606	27241.0724065797	30701.3395129836	32512.8434781972	27837.2011639846	27821.7052289536	35669.7144299046	34662.7204472993	28477.0542205495	36572.4138086592
AKD1|221264	1428.84401711389	1125.53368183956	1686.21345235331	2419.55317076442	2256.06922587445	1462.88546689726	2069.16324754303	1702.68486978197	2348.84486469761	1923.23965270449	1905.35522422792	3550.92539594182	2433.52017531958	1590.07963736187	2358.27471075755	1789.09912916572	1480.78033446088	1352.43020806354	2626.51556786501	2231.43801526195	2487.8711358812	1767.16422765835	900.50223790134	9410.91132354296	2146.70941134724	3661.78979957054	1048.28594212486	4574.92563490756	4694.06055890379	2328.19415197813	1549.12054326281	1856.25859905363	957.078260720362	825.874914298123	1395.80527683115	1787.83694805822	1849.95170666453	1733.98469372804	1153.42400687258	2704.90119721382	2290.96549281046	1964.72812074105	2130.64954707237	1599.09947526643	1726.41444833823	1962.05014893428	1903.94539069586	2144.15205263154	1955.57602781646
AKIRIN1|79647	1891.7379887843	1739.46114466114	2503.99474437392	3851.49819650377	1901.36610143444	2579.67364040664	1759.21451416622	1596.00687518988	2082.71958446094	1447.47320015609	1246.98943664697	553.429821608456	2302.70644257513	2269.63442309211	1542.26507086439	1946.06098585089	2075.63731092529	1907.51587172813	2907.89329770648	2699.93352221538	2052.76768172048	1637.68882880021	2177.65685415564	4051.34747012078	2834.08420927409	3131.13932223467	2538.17820980165	2147.04306653307	1861.31420023734	2467.87256143715	1832.76233287431	2198.92517927108	2418.42356203532	2452.49438588945	1884.07573696609	2199.35951922251	1724.84099094025	2125.45634729023	2488.5228573185	1479.28370340698	2229.95961283194	2016.66715036866	1638.86293099152	1745.79315278979	1859.13048536616	1809.21467956864	1754.78279002351	2235.39256550947	2866.78169035679
AKIRIN2|55122	1454.58895435918	1606.86116544628	1019.46384039056	1960.46291705769	1457.49546327199	1700.15835360133	1271.30071135051	1512.74600136191	1276.24427870023	1441.58916275708	1651.49384003357	1323.74430303644	3336.71205066546	1561.79758847598	1362.07150638757	2387.68248093121	2635.50270053885	1533.57874050454	1391.36436066436	4398.99027957571	1608.89639976811	1380.48769863608	3049.09068190495	2482.23750436157	1765.59071150661	1907.02515292578	2425.3075834625	1231.80718999635	1292.25569414648	2280.53137718642	1797.05917054559	1149.61974451193	2267.14344985694	3538.81118187495	1782.65767565326	2027.89178123739	1491.4884200388	1512.1255167576	1654.79024185016	1284.02174137801	2341.58739321817	1302.95324324441	1194.33892476778	1199.15161862256	1417.84966224831	1271.80944150697	1017.4587151553	1061.5054790921	1922.65891028626
AKNAD1|254268	53.5494694702142	0	25.7858965952445	8.67845470145058	30.815243712903	0	140.4987390307	121.24864751198	8.09946505068142	45.391145649494	27.8968554059725	50.8557133369933	23.0847763666679	3.92806234526153	13.017786026843	17.2924079398917	0	15.2775870733374	10.6729483732971	16.7319823911939	16.4396771093472	43.7416888034245	4.94781449396341	56.9767593873389	42.7786295739486	13.5677678864285	0	68.9561276842739	76.1731858546816	13.9016426475805	7.93403607304897	17.7547450889873	7.20381486563713	1.14228895476919	4.18218809537423	1.14311825323415	9.84016865247088	9.84358123077056	12.6749890865119	35.7399126928026	6.48998723175768	6.26850357574628	7.66420700385744	51.2043968713613	19.9074055541885	11.9092573531671	13.3397447755761	38.9441213503393	13.4660935350789
AKNA|80709	23678.133683243	30248.4566758571	29099.3843077334	50066.0051726684	23466.7915526005	49527.5930878071	43208.8970507505	16929.0171710718	31410.8825329784	27712.9755725587	23063.7252068877	20910.6727191519	53611.5075145404	54840.4640146652	42659.9699565974	26292.4411799923	66472.8813298855	31092.7997108271	22461.7049856206	73579.6531099294	58881.4435133117	24917.0156099827	63472.4197589978	22388.8676624143	13460.6846920754	61252.441888164	59437.6718301967	54183.2176387503	30225.5201471377	54117.1088780813	31127.2070235894	30576.3342549995	46270.1028819873	50021.9756182975	26706.407630036	53571.0938195654	33576.0611806096	48858.9940382078	28283.5339804909	29270.1167902177	56275.9772840172	71360.6447062957	21453.392771631	22461.4314438008	23248.5317863664	26142.8047664273	20620.8200148996	35489.2214419734	46356.2788782015
AKR1A1|10327	5170.61319634511	5240.30941479848	7740.37360296534	2260.73744972788	9784.82334407159	4402.92845402737	4861.25637046222	6010.91470991794	6162.53583713275	5051.02581866314	6566.91976256592	6552.90823909905	4608.29848219609	4461.49321174804	6499.98610719259	3769.7449308964	5597.06336946061	5350.0654922535	4996.8803747709	4826.4163752053	5437.14920929808	5920.87499643154	5612.05858977799	4672.09426976179	8037.52115199621	3912.03974058688	3469.36087709964	5994.16811742752	4638.49894098626	5299.17378066105	6654.67275626982	6419.22808692337	6972.26367352737	6564.73462305853	5678.36588649435	3500.22809140298	6788.31063182598	4790.79526516041	5084.07895581199	4878.06222997374	4649.4268528312	4570.63460722986	4547.42948895541	7696.57441081286	6602.62284213918	6310.41774000942	5002.40429084104	6128.69201136196	4608.396454227
AKR1B10|57016	0	0	0	0	0.655643483253256	0	0	0	0	0	0	0	0	0	0	0	0	0	0	6.08435723316143	3.28793542186943	0	16.6988739171265	0	0	0	0	0	0	0	1.98350901826224	0	0	0	0	6.85870951940492	0	0	0	0	0	0	0	0	0	0	0	0	0
AKR1B15|441282	0	0	0	0	0	7.13602666779153	0	0	0	0	0	0	0	0	0	0	0	0	0	0	0	0	0	0	0	4.52258929547617	0	0	0	0	0	0	0	0	0	0	0	0	0	0	0	0	10.2189426718099	0	0	1.98487622552785	0	0	0
AKR1B1|231	2477.69276048722	5497.156618632	4598.17791785913	628.320120385022	4499.02558208384	7765.78102122413	2643.93081630499	3934.59666883296	4034.69066167516	3511.92975043678	2831.5308237062	2701.33583195911	2289.2403230279	6599.14474003936	6389.67749928092	5363.30683181873	15323.1339873213	6126.31241640831	1892.99293420933	5822.72987213549	5406.4618120273	10065.837427444	7846.61531061422	612.500163413893	2559.91208336833	2222.09887384396	1289.5469059248	626.873888038854	5458.48088283372	4993.99962539749	8039.16205101687	1371.55405812427	4553.84011149204	5043.20573530597	6938.25005022584	13159.5773312316	5146.40820524227	5000.53926523144	2271.63971072707	5591.98877864216	4226.2796853206	8368.45227362129	4373.70746353465	6329.2786240857	4340.92037778832	6812.59142506796	3948.56445357053	4286.07872690019	1608.45006113442
AKR1C1|1645	110.188331409864	688.058159862961	50.6508683120873	141.458811633644	50.4845482105007	931.251480146794	135.389693975038	129.054354433352	695.39692792279	282.433795152407	246.887170342856	2001.32189543815	856.060456930603	1077.07469507071	907.134142081056	333.876491762525	701.422263691994	74.205422927639	0	150.587841520745	187.412319046558	136.474069066684	187.398473958864	0	377.229733515729	114.572262152063	84.6529697543629	0	771.58956495154	1868.11597864153	172.565284588815	59.4783960481076	222.289144425374	45.6915581907675	253.022379770141	156.607200693079	1187.84893019113	95.4070180828531	432.357961062128	40.9701438185786	314.115382017072	44.7750255410449	938.865357972536	44.9768350897092	399.254078059002	202.953594060223	1091.43366345623	163.565309671425	433.907458352542
AKR1C2|1646	9.78307615321222	44.8960559546393	24.8649717168429	8.67845470145058	12.4572261818119	82.0643066796026	385.732901702467	50.4769047582062	17.3559965371745	75.6519094158234	33.476226487167	106.198695497839	102.919627968061	167.335455908141	73.9958363631073	79.8111135687311	90.6600204771966	21.825124390482	9.70268033936097	1.52108930829036	14.2477201614342	104.980053128219	21.6466884110899	7.49694202464986	14.5836237183916	16.5828274167459	4.23264848771815	8.1493605445051	89.6155127702137	320.39976387757	35.7031623287204	1.77547450889873	63.8052173813575	36.553246552614	28.229769643776	123.456771349289	18.2745989260173	8.32918411834432	122.524894502948	0	89.5618237982559	8.95500510820897	81.7515413744794	13.1470748723765	161.471178383973	17.8638860297506	137.035559967282	115.719674869579	11.9698609200701
AKR1C3|8644	4514.63219533499	1543.17141165016	5980.48616033991	512.028827385584	7950.33287792898	1730.48646693945	6345.43395913197	8228.77623651047	2088.50491663999	4800.53394081964	1737.97409179208	12749.8264848391	1164.81934083479	2140.79397816753	4015.64441596456	7393.16948691679	2357.16053240711	4382.48497760879	3834.49927011546	3138.00724300301	1841.24383624688	6988.1722032351	1891.30209031751	4261.26184681098	5842.19966158766	1117.07955598261	2009.09714883688	6622.92262713049	4168.91365407034	3566.10233059601	2886.00562157156	3367.18740612645	18149.4969957681	1023.49090347319	4674.64074360454	864.19739944502	2216.8494235638	1630.24849152685	5148.86223336527	2402.41949710644	4476.79319246644	2250.39278369292	5209.10602695511	3993.25100465711	2764.91743808173	1625.61362870731	7255.60845384289	5111.69409952739	4442.31463396102
AKR1C4|1109	8.2383799184945	28.1905467622154	12.8929482976222	0	17.0467305645847	0	43.4268829731254	14.0502724584698	11.5706643581163	5.04346062772156	1.39484277029862	76.2835700054899	22.1229106847234	35.3525611073537	22.6098388887272	18.6225931660373	38.1726402009249	6.54753731714461	13.5837524751054	15.2108930829036	29.5914187968249	45.4913563555615	29.068410152035	0	5.83344948735663	9.04517859095233	0	2.50749555215542	38.5346704911919	11.9156936979261	765.634481049225	5.3264235266962	24.6987938250416	1.14228895476919	11.5010172622791	20.5761285582148	14.0573837892441	62.0902816094758	18.3083175694061	6.10193631340532	22.0659565879761	18.8055107272388	10.2189426718099	0	2.21193395046539	3.9697524510557	8.48892849354843	33.3806754431479	5.98493046003506
AKR1CL1|340811	7.20858242868269	8.35275459621197	3.68369951360635	3.47138188058023	13.1128696650651	16.0560600025309	17.8816576948163	3.64266322997365	11.5706643581163	1.68115354257385	1.39484277029862	0	0.961865681944497	34.5669486383014	52.7562907403636	15.9622227137462	11.1336867252698	7.27504146349402	4.85134016968049	62.3646616399046	16.4396771093472	8.7483377606849	61.2292043627972	43.4822637429692	10.6946573934872	15.0752976515872	0	10.6568560966605	54.6654627898304	35.7470810937784	21.8185992008847	0	68.9507994282411	25.1303570049221	1.04554702384356	48.0109666358345	5.62295351569764	138.567335787001	16.8999854486825	6.10193631340532	12.9799744635154	18.8055107272388	16.6057818416911	5.5356104725796	13.2716037027923	19.3525431988965	13.3397447755761	6.67613508862959	20.9472566101227
AKR1D1|6718	0	0	3.68369951360635	0	0.655643483253256	0	0	0	0	0	0	0	0	0	0	0	0	0	0	0	0	0	2.4739072469817	0	0	0	0	0	3.58462051080855	0	0	0	8.23293127501387	0	0	0	0	0	0	0	0	0	0	1.3839026181449	1.10596697523269	0.496219056381963	0	1.11268918143826	0
AKR1E2|83592	261.5685624122	454.181031169026	172.212952261097	1068.31777374857	108.836818220041	1404.01324688798	1473.95949855843	383.000019608658	1507.65756586256	727.939483934478	838.300504949472	13.461806471557	109.652687741673	1020.51059729894	1151.73149005911	425.659272366566	302.200068257322	109.85312609876	37.8404533235078	444.158078020784	424.143669421157	293.944148759013	454.580456632888	115.452907179608	4891.34739514853	265.325238667935	419.032200284097	20.0599644172433	1585.29842090508	982.382747095689	975.886436985023	362.196799815342	1457.22883567745	254.730436913529	854.211918480186	769.318584426585	302.233751468748	338.467754627265	173.224850848996	152.548407835133	279.06945096558	209.54711953209	38.3210350192872	220.732467594111	384.876507380977	668.903288002885	1678.38243358158	99.0293371480055	169.07428549599
AKR7A2|8574	6740.53946956322	6765.73122293169	10599.8453504023	2664.28559334533	6507.91721477182	6693.59301438845	6714.1367106489	6922.6212783342	7289.51854561328	8557.9121084722	7965.94706117544	4282.35021422976	3949.42049006411	6415.31142228113	6491.07920096369	6249.21019243164	5708.40023671331	8581.63891033754	8986.62253031613	4601.29515757833	4847.5127903095	8046.72107227797	7229.37545249228	1876.48458876986	4056.19187687531	3613.54884708546	3269.01551534765	4639.49364537556	3646.45521462	4600.11975038271	4532.31810672922	10402.5051476377	4399.47265008553	8145.66253645908	9239.49904970551	6894.14618525518	5000.21141383413	4278.17184260413	6151.59470332044	5038.45598449754	3335.85343712345	5648.81722225822	6638.48063317452	9681.78271654171	5880.42640731223	9790.40198241612	7439.93947255995	6873.08107374416	6311.10917010697
AKR7A3|22977	108.12873643024	218.215713826038	261.542665466051	70.2954830817497	195.38175800947	35.6801333389576	321.869838506694	93.1481025950404	167.774633192687	154.666125916794	48.8194969604518	149.575627461745	48.0932840972249	84.0605341885967	113.734341076628	178.244820303499	92.2505471522351	224.798781221965	193.083338753283	123.208233971519	149.053072458081	71.7363696376161	154.619202936356	0	31.1117305992354	51.2560120153965	33.8611879017452	293.376979602184	88.7193576425116	113.861073113517	301.493370775861	126.946427386259	89.5331276157758	38.8378244621524	143.239942266567	156.607200693079	28.1147675784882	67.3906715029677	198.57482902202	152.548407835133	70.0918621029829	111.937563852612	112.408369389909	269.861010538255	112.808631473735	299.716310054705	246.178926312904	196.945985114573	190.021542106113
AKR7L|246181	46.8557857864375	137.820450837497	159.320003963475	57.2778010295738	70.8094961913517	16.0560600025309	212.025369809965	33.3043495311876	101.821846351424	73.1301791019626	12.5535849326876	1.49575627461745	8.65679113750048	47.9223606121906	34.9424782825785	109.075188543932	15.9052667503854	121.49319244035	114.491628004459	19.7741610077746	46.031095906172	57.7390292205203	154.619202936356	0	31.1117305992354	85.1754317314678	56.4353131695753	136.031633704431	66.3154794499581	1.32396596643624	55.5382525113428	63.029345065905	59.6887517438505	41.1224023716908	82.5982148836409	105.166879297542	21.0860756838662	39.3743249230822	128.158222985842	72.3515305732345	28.5559438197338	29.5515168570896	25.5473566795248	53.9722021076511	86.2654240681501	110.160630516796	61.8479075958529	51.1837023461602	44.8869784502629
AKT1S1|84335	303.790259494485	442.695993599234	235.756768870806	161.419257446981	305.529863196017	759.986840119798	308.245718358263	279.964688246546	358.690595101606	392.549352190995	376.607547980628	429.282050815208	301.063958448628	336.242136754387	322.018917506115	565.328721111845	351.506395183516	279.36159219817	371.612656997525	483.706400036334	244.403199692294	514.402260328272	329.648140660312	92.9620811056582	152.641928252498	119.094851447539	229.973901166019	228.808969134182	198.946438349874	481.923611782791	281.658280593238	342.666580217456	354.016044825596	416.935468490754	270.796679175481	292.638272827943	414.692821782701	163.554888142034	545.024530720011	234.48869547229	498.431019398989	248.949142008209	486.677144744947	353.587118936022	418.055516637958	353.804187200339	552.993056151155	282.623052085319	534.155043558129
AKT1|207	12243.7772551175	14193.4182476132	9932.17481356112	7173.61065621905	15985.8994086809	12147.3013952481	10419.8973910223	8004.49225763638	15780.072051599	11088.0481900458	11942.6437992968	8750.17420651208	16923.0648081315	14414.4175821717	14146.9076780133	11859.9314763134	21763.1764945523	11693.1741442739	16031.7387247261	15363.0020137326	11745.6013053916	13575.6705370308	18897.5589828815	4151.80649325109	6004.56400565242	6700.21604124794	9249.74782849339	8188.22672556351	9361.23646397652	14997.8864677897	13783.4041679043	18539.5048219206	9391.71635197207	17475.8787190138	11234.402771199	12813.2125005016	9990.58265901579	10917.2887834808	12044.0562964277	14739.6630176244	10726.6508966491	13376.0911301317	10609.8172290067	10661.5857701883	11312.9361896552	11240.8502842206	10960.4193892415	14995.7120982435	10400.3129069259
AKT2|208	15227.6154818473	17108.5296016912	14255.9171176566	11989.285170054	16559.5874565275	20030.8268564908	16389.8165385631	12782.1052739775	19350.7790725137	13595.4886987947	13857.7629229168	8352.30303746384	14210.603585048	21643.623522391	17258.8436850618	23491.0710937298	22790.6567266272	17144.36271287	18254.6227904737	22066.4425953682	16761.8947806904	14219.5481962172	26407.1044310944	11360.1162499519	14972.520350882	13656.7121425729	20244.7577167559	19054.458700829	13197.6765656694	35069.8725019463	15542.7766671029	18779.1938806219	15454.2411196104	19661.0774894873	15408.2264903825	25542.9773685172	26079.2584058057	17451.1551250438	21247.5067053561	15862.419299291	26091.0466691122	18875.3597670829	17475.6693366289	19881.1450122696	14772.4008881831	13543.3067058329	18276.6630466098	18552.9794113016	23323.2740027566
AKT3|10000	346.526855321675	2639.47045240298	6579.08733130094	1792.96874131969	387.485298602674	3892.70254728028	7933.49546393352	9194.08199245348	5684.66739914255	4666.04165741373	2240.11748909959	9305.09978439515	1782.33710864315	4060.04524006231	6177.96718968647	524.092979101334	1033.84233877505	1017.77830074281	11629.6326547581	7520.26554018753	6845.48154833215	10545.2463367296	5102.43369689976	17110.2707828584	7736.12626181611	10300.9508853295	7273.10098472902	12837.7503531477	8150.53088645094	4023.53257199973	6910.54541962565	4591.37708001212	4328.46361783854	3127.58715815804	4082.86112810909	6415.17963715007	5805.69950495782	3487.65654991763	874.57424696932	5341.80938979255	3858.94640800311	5505.53714052688	14791.9195174449	1033.77525575424	413.631648737027	4552.80984230451	5344.38683872399	71.2121076120489	3315.65147485942
AKTIP|64400	655.981001010124	617.059745795159	194.315149342735	2331.03293280963	613.682300325048	1389.7411935524	251.194715236706	301.820667626388	334.392199949561	1041.4746196245	986.153838601127	95.7284015755168	1921.80763252511	1602.6494368667	860.544171037619	1371.42096815603	1270.83081335579	1246.21460269652	127.105112445629	1546.94782653129	1286.6787284249	489.906914598354	616.002904498444	1406.42632382431	147.780720346368	2727.12134517213	2219.31869039355	404.333657785061	765.316479057625	1012.1719813405	539.51445296733	329.350521400715	651.430687135472	729.922642097511	1412.53402921264	1992.45511538713	835.0085970811	1481.83757450908	692.899403395983	740.077704297303	1326.55339017127	1803.53802879329	518.611340594353	351.511265008804	625.977307981704	589.012019925389	378.363669998159	272.608849452375	570.064626318339
ALAD|210	8617.86029349015	13739.2372164442	5431.61493281256	2505.46987230878	3307.72137301268	15843.7632091641	4948.96164391774	4410.74479103666	7054.63405914352	7178.52562679035	8765.19196855655	5280.0196493996	7677.61187328098	9635.53693292652	5093.38006966055	27050.6467588953	3376.68813110681	9528.12180473811	3316.37613999358	4284.90858145394	4263.35626369069	15404.073129014	4258.21284886726	746.695425655126	8302.94310367093	1431.39951201821	3600.5729802189	1355.92821982804	2378.39570892147	8207.26502593824	8961.49374450881	6282.51654973817	5816.5659457973	6690.38640808314	7060.57905201554	4260.40172980369	6493.10557225185	2648.68054963349	17178.8352085858	4261.7666623198	4365.16541208021	3727.07312603658	19432.5968582805	6450.37010317337	10845.1121591318	4610.37125284481	22730.9250975817	4676.63262958502	7584.40312547943
ALAS1|211	12632.0109087766	7509.12638199456	1751.59911871982	9040.34626250107	2976.62141396978	3339.66048052643	2236.9102268706	4399.81680134674	6052.61452573064	9990.25492674512	13457.4430478411	3687.03921693201	17206.8151843051	4885.72394503629	4392.47506411001	6411.4927900214	4742.95054496492	6024.46183591939	2846.76641156851	6482.8826319335	4395.96965903943	2977.93417373714	1988.40294976154	3401.36259658364	3483.54158553313	4387.66538149446	14149.7438944418	2550.12297654206	2802.27708432458	4001.68713355353	3719.0794092417	4424.48247617564	2455.47175277289	7398.60556004003	7201.72790023442	1082.53298581274	6120.58490183689	3920.77412407153	4274.28798639595	7337.14256427609	3629.20085999889	4388.84800353322	5301.0765110014	5135.66261593572	6430.09199400288	7847.20815762435	2790.43206623642	6899.78561409868	3278.2456594842
ALAS2|212	10526.0750421114	14102.5820413794	58.9391922177016	3625.85837426605	679.246648650373	295652.720873271	63.8630631957727	55.1603289110295	54368.2376859169	16474.4641404525	38730.5992028819	59.830250984698	36516.2687493409	69647.6878313631	17227.3269399442	245322.070702339	343.553761808324	28374.8442200657	7233.3481929936	102448.407091972	30793.7071827551	28209.8899431045	21.0282115993445	20124.0414767676	18050.6371970439	1680.89568815197	35023.7553530384	2075.57944329664	28991.5145362918	236196.852378191	17002.6393045439	56492.9356613943	36680.7961794149	1794.5359479424	22613.0910316884	1272.29061584961	143771.892704494	1718.84072260378	155502.399441811	9297.60753125445	203426.053784552	2430.38838636792	272767.849899452	32005.5158498371	66857.9155867668	840.595081511044	177891.56010266	4371.75579387094	259327.036833319
ALB|213	42.2216970822843	32.3669240603214	11.9720234192206	0	12.4572261818119	0	37.4663304081866	6.24456553709768	50.9109231757118	2.52173031386078	1.39484277029862	32.9066380415839	10.5805225013895	1.57122493810461	14.3880792928264	7.98111135687311	31.8105335007707	5.82003317079521	12.6134844411693	0	26.3034833749554	1.74966755213698	6.80324492919969	6.74724782218487	5.83344948735663	19.5978869470634	0	61.4336410278077	1.79231025540427	13.9016426475805	1.98350901826224	10.6528470533924	26.7570266437951	5.71144477384594	11.5010172622791	20.5761285582148	2.81147675784882	9.08638267455744	4.22499636217063	4.35852593814666	6.48998723175768	2.68650153246269	3.83210350192872	6.22756178165205	8.84773580186154	28.7807052701538	0	23.3664728102036	23.9397218401402
ALCAM|214	7014.46560185316	4200.39146757009	8654.85200721812	7832.30536805915	8276.84333258911	1676.96626693101	3916.93454267406	11347.9367222908	5895.25349046026	8229.24659089901	6626.89800168876	1863.71231817334	2913.49115060988	3810.22047490368	8591.05363108336	4111.6025340158	1870.45936984532	8061.47344569772	12942.4053046736	2642.13212850035	2502.11885604264	8799.07811969687	7038.26611766295	1109.54741964818	8363.22208170695	2173.1041564763	7387.38249389741	1452.46679858602	3744.13612353953	4185.05641990495	5012.32728914868	7438.35045503124	17547.4638962827	2826.02287409897	10377.0542116473	1846.13597897316	6024.99469207003	4480.34385711303	3619.41355025951	7273.50808557914	2573.92893611509	2570.08646605598	7245.23035431323	9196.03289757285	5411.49640981357	9263.41734453847	5455.95561321063	6197.67874061113	3537.09390188072
ALDH16A1|126133	3884.39613157016	3324.39632929236	4788.80936768826	492.068381572248	2501.93553209443	2408.40900037964	5107.34204064326	1886.37917266492	3534.83796140453	1980.398873152	3191.40025844325	5787.08102649491	2084.36293277373	2477.82172739097	1919.09571900985	2091.05117550075	6005.82872494551	2225.43518368282	2704.1370105799	4122.15202546687	3465.48393465038	3196.64261775426	5541.55223323902	471.557653350476	2045.59628689972	345.978081103927	577.051077158907	888.280299351056	1773.49099772253	1934.97625994656	2044.99779782837	4283.33225271819	3262.29901772424	3698.73163554263	2621.1863887758	3018.9753067914	1419.79576271366	2527.52878063939	3396.89707518519	2140.90794081764	2385.71930639412	3087.68576131045	1949.26331464774	2849.45549076035	2611.18802852439	3038.84550128314	2838.9402290567	2579.2135225739	3748.06270059696
ALDH18A1|5832	9617.79365609742	13862.4403467383	16345.4956667498	5492.59398054807	14310.0746654856	8320.60709464492	9997.54966642089	14839.1692379898	11553.3083615791	9975.12454486195	10564.5391422418	12316.0571652001	6281.94476877951	9366.07185604158	10011.3626012752	12137.9401885779	10214.3623070975	13533.7596345379	10243.1196342634	4476.56583429852	7206.05846626383	15281.5964003644	7882.48696569545	7412.97627397378	11950.7935164313	6119.06331677925	6711.56961869174	10487.60014689	10528.0304402447	8487.28382783951	10030.6051053522	13543.3195538795	4262.60016763843	6822.89192683636	14644.9771629767	9812.52708576197	8095.64732422568	7122.96681829682	9382.30858826024	8956.77080289139	6403.02140285212	7472.05626228957	12985.7214002025	16528.6409198136	10097.4784838745	8864.45722320738	10434.1058226415	14054.3770507467	6857.23407458517
ALDH1A1|216	3388.03374148086	977.2722877568	70.9112156369222	265.560713864388	807.097127884758	970.499626819648	142.201754049254	294.014960705016	389.93138886852	671.620840258254	898.278744072313	634.200660437799	1185.98038583757	210.544141706018	197.32223030162	2942.36972023389	3478.48183830928	2210.15759660948	1342.85095896756	2257.29653350289	387.976379780593	2222.07779121396	189.2539043941	1590.10140342823	2419.90929567177	152.260506281031	3249.2631557383	67.0755060201574	195.361817839066	340.259253374113	3098.24108652562	8.87737254449367	196.561234190956	863.570449805507	548.912187517867	16.0036555452781	268.496030374563	1617.37611607122	2495.56451792212	32.2530919422853	1634.17878495658	54.6255311600747	1903.2780726246	5184.09920757079	853.806504879639	198.487622552785	4134.10817635809	28.9299187173949	490.764297722875
ALDH1A2|8854	5.66388619396497	183.760601116663	0	28.6389005147869	0	21.4080800033746	0	0	2.31413287162326	22.695572824747	1.39484277029862	0	16.3517165930565	49.4935855502952	13.7029326598347	41.2357420105111	11.1336867252698	1.4550082926988	0	30.4217861658071	7.67184931769534	0	4.94781449396341	0	21.3893147869743	26.3817708902776	28.2176565847876	0	7.1692410216171	14.5636256307986	39.6701803652448	6.21416078114557	16.4658625500277	25.1303570049221	23.0020345245582	14.860537292044	5.62295351569764	8.32918411834432	1.40833212072354	0.871705187629332	10.3839795708123	3.58200204328359	0	0	1.10596697523269	37.2164292286472	0	1.11268918143826	59.8493046003506
ALDH1A3|220	8.2383799184945	96.0566778564376	19.3394224464333	119.762674880018	40.6498959617019	14.2720533355831	0.851507509276969	60.8845139867024	23.1413287162326	189.970350310845	36.2659120277642	68.8047886324027	101.957762286117	13.3554119738892	52.7562907403636	26.6037045229104	27.0389534756551	22.5526285368314	17.4648246108497	1.52108930829036	9.86380626560829	689.36901554197	12.9880130466539	133.445568038767	22.3615563682004	10.5527083561111	0	12.5374777607771	5.37693076621282	6.61982983218119	220.169501027109	19.5302195978861	27.7861430531718	38.8378244621524	215.382686911773	11.4311825323415	15.4631221681685	28.0163465798854	94.3582520884774	42.7135541938373	7.78798467810921	2.68650153246269	76.6420700385744	27.678052362898	51.9804478359366	50.1181246945782	83.6765808649774	48.9583239832836	20.9472566101227
ALDH1B1|219	386.17405867943	594.089670655576	373.895500631045	159.683566506691	737.598918659913	487.033820076772	67.2690932328806	538.593777574675	851.600896757361	524.519905283042	909.437486234702	601.294022396215	373.203884594465	574.282714877235	721.459404540296	405.706493974383	461.252735761175	633.656111470329	336.683007775826	380.272327072589	494.286291754371	997.310504718078	299.961253696532	167.931501352157	349.034727660172	156.029330693928	119.925040485348	163.614084778141	405.062117721366	462.064122286247	930.265729564991	520.214031107329	403.413632475679	448.919559224291	685.878847641373	518.975686968306	572.135520222235	398.286440568101	802.74930881242	462.003749443546	337.479336051399	435.213248258956	374.268775355038	868.398892885924	695.653227421364	807.844623789835	633.031524804612	640.90896850844	112.217446125657
ALDH1L1|10840	0	11.4850375697915	0.920924878401588	12.1498365820308	0	1.78400666694788	0	0.520380461424807	8.09946505068142	0	13.9484277029862	0	0	5.49928728336614	3.42573316495867	5.32074090458207	15.9052667503854	0	0	0	0	19.2463430735068	4.94781449396341	0	0	0.753764882579361	0	0	0	0.661982983218119	0	0	1.02911640937673	1.14228895476919	9.40992321459201	11.4311825323415	1.40573837892441	0	0	0	0	0	5.10947133590496	3.45975654536225	2.21193395046539	0.496219056381963	9.70163256405535	0	0
ALDH1L2|160428	57.6686594294615	1111.96045562072	35.9160702576619	27.7710550446419	41.9611829282084	144.504540022778	31.5057778432479	125.411691203378	253.397549442747	208.463039279158	333.367422101371	0	106.767090695839	142.195856898467	71.2552498311404	216.820191861719	182.910567629432	35.6477031711207	51.4242057986131	4.56326792487107	80.0064285988228	915.07612976764	205.952778311227	52.478594172549	124.446922396941	183.164866466785	0	75.2248665646625	91.407823025618	41.0429449595234	204.301428881011	9.76510979894303	345.783113550582	73.1064931052281	231.065892269426	30.8641928373222	46.3893665045056	49.2179061538528	150.691536917419	21.7926296907333	18.1719642489215	23.2830132813433	123.904679895695	74.7307413798246	72.9938203653577	117.603916362525	99.4417337815673	47.8456348018454	29.9246523001753
ALDH2|217	9025.66009945563	4308.97727732085	5614.87898361448	665.63747560126	230.786506105146	729.658726781684	5471.7872546138	3083.7746144034	4512.55909966536	5721.80608215011	16668.3711050685	3841.10211321761	7581.42530508653	1375.60743331059	3752.54810889573	3491.73621863199	528.054856112794	1290.59235562384	866.449354304935	6085.87832246972	1818.2282882938	1845.89926750451	10255.5824923627	793.176466207955	1273.6364714062	1320.59607427904	3998.44193806441	2184.65549981541	2581.82292290986	1395.4601286238	4934.97043743646	245.015482228025	12812.4992967403	29852.579543938	6374.70020437416	201.188812569211	3304.89092885129	2102.74039060383	3906.71330288711	2655.21400151894	5115.4079360714	1995.17513810896	1502.18457275606	16898.8348701674	1214.3517388055	7988.63058869321	1673.53161729955	4940.33996558589	2955.05941464231
ALDH3A1|218	11.3277723879299	29.2346410867419	0	5.20707282087035	14.4241566315716	3.56801333389576	0	7.28532645994729	11.5706643581163	10.0869212554431	27.8968554059725	14.9575627461745	82.7204486472268	12.5697995048369	22.6098388887272	17.2924079398917	30.2200068257322	12.3675704879398	0	1.52108930829036	2.19195694791295	13.9973404170958	8.65867536443596	0	4.86120790613052	3.01505953031744	0	0	9.85770640472351	1.32396596643624	7.93403607304897	0.887737254449367	18.5240953687812	25.1303570049221	12.5465642861227	10.2880642791074	15.4631221681685	6.05758844970496	39.4332993802592	0	2.59599489270307	0	7.66420700385744	71.2709848344623	19.9074055541885	0.992438112763925	1.21270407050692	5.56344590719132	0
ALDH3A2|224	4031.65717261325	3705.49075774453	791.995395425365	4852.12402358102	987.399085779404	2943.611000464	129.429141410099	2779.87242493132	2938.94874696154	2198.10825691531	3481.52755466536	1248.95648930557	5030.55751656972	2665.58310749447	1858.80281530658	2105.68321298836	2298.31104543068	3035.87480271605	1761.03648159402	3081.72693859626	2882.42338650553	2374.29886824988	1595.05169749145	812.668515472044	2321.71289596794	3349.73113818268	4337.05381708186	1750.23189540448	2765.53472408879	2250.74214294161	4439.0931828709	2699.60899078052	3761.42047627196	5594.93130045949	5157.68346862026	2801.78283867691	3684.44029116088	3315.77247765725	3030.73072379706	2403.29120229407	2376.63332426966	2842.31862134553	2052.73010919982	1922.24073660326	2811.36805104151	3724.12401814663	2131.93375595116	920.193953049445	778.040959804558
ALDH3B1|221	4237.61667057561	7942.42552667305	632.675391461891	3822.85929598898	3495.89105270636	3510.92512055343	89.4082884740817	1028.27179177542	9465.96051137496	6631.31014868256	10819.7953692064	2384.23550174021	6372.36014288229	5678.40692631006	7555.79706863285	3671.31122416163	3084.03122289972	3590.96046638065	7619.51487050017	4754.92517771566	3933.4667430298	3987.49235132018	2029.22241933674	95.2111637130532	1588.64274372345	1224.86793419146	3424.21262656398	148.569111465208	459.727580511196	3564.77836462957	6476.15694462622	10177.0198850075	8043.57385568855	8271.31432148369	5097.04174123734	59.442149168176	13125.3792440172	2491.94044849738	4485.53780450448	3054.45497745318	1780.85249639431	2290.69030667986	2829.36975225737	4177.31005287038	4367.4635851939	7777.2412706745	2061.59691986176	4521.96883336511	1497.72884762377
ALDH3B2|222	5.14898744905906	12.529131894318	5.52554927040952	0	6.55643483253256	0	36.6148228989097	4.16304369139845	0	8.40576771286926	0	32.9066380415839	0	5.49928728336614	8.90690622889255	6.65092613072759	14.3147400753468	4.36502487809641	0	0	1.09597847395648	20.9960106256438	0	0	38.8896632490442	0.753764882579361	0	0	0	0.661982983218119	1.98350901826224	7.9896352900443	0	0	10.4554702384356	0	0	3.02879422485248	1.40833212072354	5.23023112577599	5.19198978540614	0	1.27736783397624	0	1.10596697523269	0.496219056381963	0	0	2.99246523001753
ALDH4A1|8659	1672.90602219929	2601.88305672003	853.697362278272	548.478337131677	418.300542315577	1115.00416684243	309.948733376817	317.432081469132	2932.00634834667	1398.71974742145	2827.34629539531	646.166710634738	658.877992131981	1612.86239896438	1336.03593433388	1399.35485790509	453.300102385983	1180.73922952508	681.12815982314	651.026223948273	918.429961175528	1480.21874910788	497.255356643322	73.4700318415686	954.741232764035	335.425372747816	907.197659200923	107.822308742683	227.623402436343	822.844848140123	1424.15947511229	2779.50534368097	526.907601600887	1195.97653564334	1722.01594827034	237.768596672704	1409.95559406118	422.516794366921	1197.08230261501	3237.51306685534	214.169578648003	485.361276864926	1735.94288637371	821.346203868998	640.354878659729	1916.39799574714	1019.88412329632	1669.0337721574	348.622199297042
ALDH5A1|7915	2035.90963735795	3212.67823656803	2727.7794898255	1608.11765617879	4660.31387896414	7021.85024110686	1846.06828011247	2353.16044656298	5308.62080750376	2792.39603421517	1757.50189057627	12725.8943844453	1943.93054320983	4190.456909925	4411.65916983378	5852.81499504028	1285.14555343114	3299.95880784089	2895.27981326531	3089.33238513771	1977.14516701748	3602.56548985004	793.505749469381	4546.89533795014	4343.97538491824	2565.81566030014	2418.2531693163	7007.19632049831	3472.60111984578	16133.849266992	2320.70555136682	3966.41005287977	1219.50294511143	1052.04812734242	3272.56218463033	1679.24071400097	5845.0601795677	1758.21504752686	5730.5033992241	1603.93754523797	5786.47261583514	1769.50900938209	6331.91235302022	5195.86237982502	4851.87712034582	2131.26084716053	6430.96968589819	2714.96160270936	6182.43316521622
ALDH6A1|4329	1376.32434513349	2801.30507270459	2051.82062907874	892.14514330912	2224.5983386783	2033.76760032059	1623.82482019118	2696.61155110335	1950.81401077841	2119.93461718563	2262.43497342437	1990.85160151582	1502.4341951973	1783.34030474873	1825.23063028998	2073.75876756086	1176.98973952852	1577.2289892855	1450.55071073447	1125.60608813486	1261.4712235239	2565.01263143281	1643.2928888076	1057.81851967809	1671.28327812767	904.517859095233	1228.8789442675	1832.97924862561	1326.30958899916	1376.92460509369	1892.26760342218	3581.13208444875	1356.37542755853	1381.02734631595	2164.28233935616	1912.43683766074	1771.23035744476	1307.68190658006	1977.29829749585	1583.01662073487	1335.63937229573	1786.52351908769	1702.73132269033	3248.71139609515	2171.01317238178	1845.9348897409	1603.19478121015	2356.67568628624	1472.29289316862
ALDH7A1|501	831.046574278133	1205.9289448281	3913.00980832835	1179.40199392713	15.7354435980781	196.240733364267	51.0904505566181	1097.48239314492	1183.6789638353	2728.51219959736	1705.89270807522	4342.18046521446	30.7797018222239	256.109664911052	619.372556224528	703.667984630979	545.550649538218	624.926061714136	110.610555868715	153.630020137326	493.190313280415	691.118683094107	825.048066868398	127.448014419048	245.977120050204	477.133170672735	218.686838532104	213.13712193321	264.36576267213	165.49574580453	2413.93047522515	905.491999538354	626.731893310431	486.615094731674	1544.27295421693	396.662033872251	493.414171002468	290.007047029625	523.899548909158	1098.34853641296	233.639540343276	216.711123618657	935.033254470608	4229.20640105081	398.148111083769	1144.77736307319	1404.31131364701	1873.76858154204	810.958077334751
ALDH8A1|64577	56.6388619396497	45.9401502791658	15.655722932827	33.8459733356573	27.5370262966368	16.0560600025309	43.4268829731254	22.8967403026915	19.6701294087977	15.9709586544516	44.6349686495559	0	65.4068663722258	40.8518483907199	33.572185016595	33.254630653638	100.203180527428	27.6451575612773	15.5242885429776	73.0122867979371	94.254148760257	17.4966755213698	72.9802637859603	9.74602463204481	66.1124275233751	56.5323661934521	46.5591333648996	91.5235876536727	52.8731525344261	15.8875915972349	5.95052705478673	3.55094901779747	62.7761009719807	153.066719939071	37.639692858368	82.3045142328591	18.2745989260173	58.3042888284102	30.9833066559179	10.460462251552	31.1519387124368	91.3410521037315	21.7152531775961	11.0712209451592	15.4835376532577	26.795829044626	7.27622442304151	60.0852157976663	29.9246523001753
ALDH9A1|223	2831.94309698248	2718.821621067	3459.91476815476	1687.95943943214	3286.08513806532	4815.03399409233	3572.92550892616	2729.91590063454	3121.76524381978	2992.45330578146	2876.16579235576	3564.38720241338	2462.37614577791	4227.38069597046	3536.04177287034	2929.06786797243	3599.36186561221	3657.89084784479	3798.59935285982	3506.11085560927	3066.54777013022	3751.28723178168	3079.39604568048	3290.40785461882	2773.80523123808	3354.25372747816	3132.15988091143	2961.35224709555	2563.00366522811	3356.25372491587	3649.65659360252	3321.02506889508	3783.03192086887	5891.92642869947	2953.67034235805	2983.53864094114	3278.18189965173	4272.11425415442	2481.48119671488	3137.26697027797	3996.53413731638	4425.56352447688	5495.23642176579	3354.57994638324	3137.62830873515	3652.17225497124	3231.85634790094	3634.04286657737	2613.91837842031
ALDOA|226	164726.406470297	77445.6965217528	98521.4644162802	67184.2570712797	118527.884546007	81609.3849795308	79629.576237545	75245.9739611042	129068.446781916	124814.723038082	129343.770089791	29976.4514996083	101223.858770793	94943.6237223783	106505.358951932	84691.563163459	98151.4011166281	112093.838869516	96832.7497868225	186771.513986356	71296.6876662907	83903.5577951767	141829.102469461	27382.5807450336	40383.9985593887	39927.6795951113	121283.720649905	55997.3906707347	48486.4731843241	94533.8179354803	116848.516265829	164083.13995164	171680.286761455	211709.550299012	136476.298569323	69794.2280694645	98133.1904943342	93086.2045080599	92776.6951169049	135646.044247	71729.9348802785	76902.0018672554	99441.8085072163	91793.5687102421	81530.7794471789	102286.13031107	62952.6810040847	104860.941147923	76312.352063292
ALDOB|229	9.26817740830631	42.8078673055863	12.8929482976222	0.867845470145058	31.4708871961563	23.1920866703225	33.2087928618018	57.7622312181535	9.25653148649305	36.9853779366248	6.97421385149312	0	50.0170154611139	27.4964364168307	63.0334902352396	31.9244454274924	4.77158002511561	10.912562195241	17.4648246108497	1.52108930829036	44.9351174322155	1.74966755213698	0	94.4614695105882	14.5836237183916	23.3667113599602	0	65.1948843560408	86.0308922594051	4.63388088252684	21.8185992008847	21.3056941067848	10.2911640937673	15.9920453667686	1.04554702384356	11.4311825323415	36.5491978520347	34.8311335858035	54.9249527082182	42.7135541938373	10.3839795708123	63.5805362682837	15.3284140077149	31.8297602173327	50.8744808607039	68.4782297807108	38.8065302562214	86.7897561521846	28.4284196851665
ALDOC|230	1960.73442060169	2292.83113666019	113.273760043395	42.5244280371079	337.656393875427	1197.06847352203	149.01381412347	1675.62508578788	1431.29118109899	1374.34302105412	3676.80554250717	97.2241578501342	828.166352154212	1909.82391226615	1207.91351396443	701.007614178688	968.630745098469	1276.7697768432	252.269688823385	4721.46121293327	1378.74092023725	832.841754817202	1030.38236836788	14.9938840492997	315.978513898484	778.63912370448	547.42253774488	151.076607017364	537.693076621282	979.734815162817	894.562567236271	69.2435058470506	596.887517438505	1458.70299524025	1716.78821315112	2208.50446524838	1339.66867511496	1059.32078014215	922.457539073921	353.912306177509	769.71248568646	1599.36391232612	694.888101683075	284.391988028777	497.685138854712	1152.22064891892	482.656220061754	81.2263102449933	278.29926639163
ALG10B|144245	2179.5663871867	1082.72581453398	1907.23542316969	913.841280062746	2127.56310315682	865.243233469723	2099.81751787701	4254.11027214779	1117.72617699404	1387.79224939472	1026.60427893979	1595.97194501682	1135.96337037645	927.808325950773	1328.49932137097	1390.04356132207	723.689637142534	1656.52694123759	1913.36856292198	536.944525826496	1204.48034287817	1865.14561057802	894.935946595631	6742.74965697008	2079.62474224264	1102.00425833103	636.308155986962	1838.62111361796	2254.72630129858	990.326542894307	1184.15488390256	1382.20690517766	1325.50193527723	726.495775233204	1484.67677385785	1288.29427139489	1357.94327404098	1250.13481630786	1328.0571898423	1446.15890627706	1135.74776555759	1345.04176725299	1688.68027651659	1289.10528880197	1652.31466099764	1368.07593844507	1543.77228175531	1835.93714937314	1193.99362677699
ALG10|84920	3289.17318245893	1722.75563546872	2853.94619816652	1781.6867502078	3546.37560091686	1503.91762023706	2688.20920678739	4941.01248122854	1601.3799471633	2240.13709547966	1976.49220551315	1223.52863263707	2098.79091800289	1791.19642943926	2455.56553264238	1863.58950182987	1051.33813220047	2380.39356685524	2462.54027012981	1139.29589190948	1736.02990274706	2939.44148759013	1129.33865824715	4249.26673957154	3412.56795010363	2018.58235554753	1791.82119313402	2832.84310004758	3175.97377257637	1543.08233388144	2884.0221125533	1961.01159507865	1672.31416523719	1444.99552778302	2143.37139887929	2056.46973756824	2586.55861722092	1938.42830390559	2212.48976165669	2514.86946631062	1487.50507351886	1916.37109315672	2870.24552294461	2473.03397862493	2284.92777083074	2669.16230427858	2473.91630383411	2115.22213391414	1978.01951704159
ALG11|440138	9.26817740830631	15.6614148678974	9.20924878401587	3.47138188058023	13.1128696650651	17.8400666694788	21.2876877319242	9.88722876707133	8.09946505068142	15.9709586544516	4.18452831089587	7.47878137308725	8.65679113750048	8.64173715957536	0.685146632991735	25.2735192967648	0	11.6400663415904	18.4350926447858	28.9006968575168	13.1517416874777	1.74966755213698	4.32933768221798	31.4871565035294	9.72241581226105	15.0752976515872	0	15.0449733129325	13.4423269155321	13.2396596643624	0	10.6528470533924	12.3493969125208	4.56915581907675	2.09109404768711	19.4330103049806	15.4631221681685	7.5719855621312	1.40833212072354	8.71705187629332	12.9799744635154	8.95500510820897	5.10947133590496	2.7678052362898	5.52983487616346	11.9092573531671	4.85081628202767	6.67613508862959	13.4660935350789
ALG12|79087	3668.65355745458	3252.35382090003	4566.86647199347	1212.38012179265	3693.23974116559	3628.66956057199	4707.98501879236	2778.31128354704	3805.59150738446	3815.37796487136	3191.40025844325	2514.36629763193	3258.80093042796	3712.8045287412	4173.91328818565	3362.70825169587	3567.55133211144	3759.74142833371	4386.58178142509	3822.49743173367	3875.3798839101	3280.62666025684	4255.12046480853	2420.01288555697	1876.42625176638	1225.62169907404	1688.82674659954	4406.92343291314	2885.61951120088	3889.15002640645	2778.8961345854	4036.54129598127	3151.15444551156	4741.6414512469	3505.71917094744	4737.08204140233	2888.79236868966	3887.45738759816	3350.42211520131	4008.9721579073	4250.94163680128	4189.15138962016	3084.84331905262	4027.84857011073	3537.98835376938	3604.53522555858	3838.2083831544	3819.86195987756	3749.55893321196
ALG13|79868	4158.3222638601	5153.64958586278	6009.03483157036	10510.4764889268	7039.64407969021	3833.830327271	6476.56611556063	6912.73404956713	4219.82129140502	4386.12959257518	2771.55258458336	4813.34369171895	3296.31369202379	3865.99896020639	4608.29625350241	3145.88805983415	3480.07236498432	5395.89825347351	6333.90972553484	3396.59242541237	5160.96263386105	2638.49866862256	3850.63662992702	11144.9540138445	7209.17132479157	11357.7292507058	10302.266419106	18163.6709059258	7266.92193053663	4322.74888041432	3139.89477590913	4580.72423295873	4257.45458559155	4039.13374406385	3529.76675249585	5568.12901150356	3435.62459809126	7280.46411798915	5786.83668405304	4328.88796176726	5438.60930021293	5825.23082288994	4412.02849855393	3823.03098262528	4412.80823117844	5184.49670107874	5046.06163737929	7512.87735307116	9098.5905318683
ALG14|199857	296.066778320896	269.376335727836	386.788448928667	338.459733356573	196.037401492724	385.345440060742	142.201754049254	150.389953351769	149.2615702197	143.738627890064	186.908931220015	139.105333539423	224.114703893068	221.54271627275	145.251086194248	400.385753069801	287.885328181975	231.34631853911	102.848411597226	177.967449069972	179.740469728862	313.190491832519	330.266617472057	140.942510063417	219.7265973571	225.375699891229	183.41476780112	124.747903719732	147.865596070853	174.763507569584	283.641789611501	147.364384238595	252.1335202973	314.129462561527	225.838157150208	262.917198243855	109.647593556104	202.929213065116	242.233124764449	135.986009270176	246.619514806792	219.39762515112	297.626705316464	267.785156611038	214.557593195142	179.63129841027	306.81412983825	86.7897561521846	188.525309491104
ALG1L2|644974	303.790259494485	116.938564346968	557.15955143296	6.94276376116047	123.916618334865	66.0082466770716	133.686678956484	503.207906197788	401.502053226636	232.839765646479	375.21270521033	539.968015136899	251.046942987514	157.122493810461	607.725063463668	115.72611467466	7.95263337519268	287.364137808014	72.7701025452073	103.434072963744	180.836448202819	66.4873669812052	79.1650319034145	97.4602463204481	71.9458770107317	114.572262152063	0	37.6124332823312	296.627347269407	76.7900260533019	83.3073787670142	187.312560688816	81.3001963407619	83.3870936981508	258.250114889358	145.176018160738	473.733833697527	37.1027292544429	90.1332557263068	338.221612800181	42.8339157296007	218.502124640299	272.079348636939	366.734193808398	372.710870653418	162.263631436902	215.861324550232	361.623983967436	372.561921137182
ALG1L|200810	8.2383799184945	11.4850375697915	51.5717931904889	0	9.17900876554559	10.7040400016873	10.2180901113236	26.0190230712403	63.6386539696397	36.9853779366248	87.8750945288133	95.7284015755168	49.0551497791694	53.4216478955568	41.7939446124958	10.6414818091641	90.6600204771966	33.4651907320725	37.8404533235078	24.3374289326457	31.7833757447378	108.479388232493	40.2009927634527	0	1.94448316245221	3.7688244128968	0	9.40310832058281	49.2885320236175	44.352859875614	29.7526352739336	39.0604391957721	60.7178681532273	2.28457790953838	52.2773511921778	138.317308641333	23.897552441715	29.5307436923117	47.8832921046005	14.8189881896986	61.0058799785221	120.892568960821	60.0362881968833	42.2090298534194	21.0133725294212	57.5614105403076	15.7651529165899	22.2537836287653	2.99246523001753
[truncated: 20,240 more rows]
