# Supplementary material for: Leukemia stemness and co-occurring mutations drive resistance to IDH inhibitors in acute myeloid leukemia
Source: Nat Commun. 2021 May 10;12:2607. doi: 10.1038/s41467-021-22874-x (PMC8110775; doi:10.1038/s41467-021-22874-x)
Supplement: Supplementary file 6 — Source Data [file 41467_2021_22874_MOESM6_ESM.zip › source data files/Supplementary Figures/FigS13A.txt]

UPN	Parameter1	Parameter2	Parameter3	Parameter4	Parameter5	Parameter6	Parameter7	Parameter8	Parameter9	Parameter10	Parameter11	Parameter12	Parameter13	Parameter14	Parameter15	Parameter16	Parameter17
2370233	Days	ASXL1	CEBPA	DNMT3A	IDH1	NPM1	SETD2	BM Blast	ANC	HGB	PLT	2HG
2370233	-11											93.1
2370233	0	0.14218009	0.06410256	0.12967	0.135011	0.11827957	0.059805	15	6	10.9	31
2370233	1											117
2370233	8											37.2
2370233	15											162
2370233	28							45	4	8.1	21
2370233	29											35.2
2370233	56							33	1	10.5	13
2370233	58											43.7
2370233	83	0	0.26506024	0.342159	0.384146	0.22926829	0.02578	50	1	11.4	46
