# Supplementary material for: Leukemia stemness and co-occurring mutations drive resistance to IDH inhibitors in acute myeloid leukemia
Source: Nat Commun. 2021 May 10;12:2607. doi: 10.1038/s41467-021-22874-x (PMC8110775; doi:10.1038/s41467-021-22874-x)
Supplement: Supplementary file 6 — Source Data [file 41467_2021_22874_MOESM6_ESM.zip › source data files/Supplementary Figures/FigS6_top.txt]

UPN	Gene	BL	POST1	POST2	POST3	POST4
1794247	IDH2	0.413043	0.456204	0.462687	0.483553	0.439024
2222935	IDH2	0.305322	0.028351	0.217391	NA	NA
2246061	IDH2	0.230548	0.16	0.09375	0.058419	0.074576
2260671	IDH2	0.21	0.312274	0.378378	NA	NA
2295595	IDH2	0.369792	0	0.272727	NA	NA
2296723	IDH2	0.323699	0.46988	0.166102	0.200658	0.03663
2307799	IDH2	0.32	0.262458	0.329365	0.435345	NA
2412147	IDH2	0.322	0.255319	0.392157	0.276	NA
2502699	IDH1	0.488372	0.15625	0	0.069767	NA
2620771	IDH1	0.285714	0.479167	0.152	NA	NA
