# Supplementary material for: Leukemia stemness and co-occurring mutations drive resistance to IDH inhibitors in acute myeloid leukemia
Source: Nat Commun. 2021 May 10;12:2607. doi: 10.1038/s41467-021-22874-x (PMC8110775; doi:10.1038/s41467-021-22874-x)
Supplement: Supplementary file 6 — Source Data [file 41467_2021_22874_MOESM6_ESM.zip › source data files/Supplementary Figures/FigS2.xlsx]

## Sheet: IDH1
GENE	Mut CR	WT CR	Mut nonCR	WT nonCR	OR	lower CI	upper CI	Fisher
ASXL1	0	3	7	11	0.219	0.0098	4.8758	0.521
BCOR	1	2	3	15	2.5	0.1677	37.2616	0.489
CEBPA	0	3	2	16	0.9429	0.0366	24.2709	1
Chromatin	1	2	9	9	0.5	0.0382	6.5471	1
Cohesin	1	2	2	16	4	0.2397	66.7617	0.386
DNMT3A	1	2	10	8	0.4	0.0305	5.2486	0.586
FLT3	0	3	2	16	0.9429	0.0366	24.2709	1
Methylation	2	1	13	5	0.7692	0.0564	10.4891	1
MGA	0	3	2	16	0.9429	0.0366	24.2709	1
NPM1	0	3	3	15	0.6327	0.0263	15.2464	1
NRAS	0	3	3	15	0.6327	0.0263	15.2464	1
NRAS/KRAS	0	3	3	15	0.6327	0.0263	15.2464	1
PHF6	0	3	0	18	5.2857	0.0891	313.595	1
RAS/RTK	1	2	7	11	0.7857	0.0595	10.3773	1
RUNX1	0	3	7	11	0.219	0.0098	4.8758	0.521
Splicing	3	0	7	11	10.7333	0.4822	238.914	0.09
SRSF2	3	0	6	12	13.4615	0.5997	302.164	0.063
STAG2	1	2	1	17	8.5	0.3696	195.458	0.271
TET2	1	2	2	16	4	0.2397	66.7617	0.386
TF	0	3	9	9	0.1429	0.0065	3.1607	0.229
TP53	0	3	2	16	0.9429	0.0366	24.2709	1
TS	0	3	2	16	0.9429	0.0366	24.2709	1
WT1	0	3	3	15	0.6327	0.0263	15.2464	1

## Sheet: IDH2
GENE	Mut CR	WT CR	Mut nonCR	WT nonCR	OR	lower CI	upper CI	Fisher
ASXL1	3	5	12	18	0.9	0.1804	4.489	1
BCOR	0	8	3	27	0.4622	0.0216	9.8715	1
CEBPA	1	7	2	28	2	0.1578	25.3434	0.519
Chromatin	3	5	16	14	0.525	0.1059	2.6031	0.693
Cohesin	3	5	4	26	3.9	0.6598	23.0525	0.146
DNMT3A	5	3	11	19	2.8788	0.574	14.4386	0.243
FLT3	0	8	1	29	1.1569	0.0431	31.0646	1
Methylation	5	3	15	15	1.6667	0.3364	8.2578	0.697
MGA	0	8	1	29	1.1569	0.0431	31.0646	1
NPM1	1	7	2	28	2	0.1578	25.3434	0.519
NRAS	0	8	2	28	0.6706	0.0293	15.3628	1
NRAS/KRAS	0	8	2	28	0.6706	0.0293	15.3628	1
PHF6	1	7	3	27	1.2857	0.1154	14.3303	1
RAS/RTK	0	8	5	25	0.2727	0.0136	5.4635	0.563
RUNX1	0	8	11	19	0.0997	0.0053	1.894	0.077
Splicing	3	5	17	13	0.4588	0.0923	2.2799	0.438
SRSF2	3	5	13	17	0.7846	0.1579	3.8988	1
STAG2	2	6	3	27	3	0.4076	22.0779	0.279
TET2	0	8	5	25	0.2727	0.0136	5.4635	0.563
TF	1	7	13	17	0.1868	0.0204	1.7137	0.216
TP53	0	8	1	29	1.1569	0.0431	31.0646	1
TS	1	7	4	26	0.9286	0.089	9.6871	1
WT1	0	8	2	28	0.6706	0.0293	15.3628	1
