# Supplementary material for: Leukemia stemness and co-occurring mutations drive resistance to IDH inhibitors in acute myeloid leukemia
Source: Nat Commun. 2021 May 10;12:2607. doi: 10.1038/s41467-021-22874-x (PMC8110775; doi:10.1038/s41467-021-22874-x)
Supplement: Supplementary file 6 — Source Data [file 41467_2021_22874_MOESM6_ESM.zip › source data files/Supplementary Figures/FigS7_bottom.txt]

Type	IDH-Cleared	IDH-Stable
IDH1_R132C	0.4	0.277777777777778
IDH1_R132H	0	0.0555555555555556
IDH1_R132L	0	0.0555555555555556
IDH2_R120K	0.1	0.194444444444444
IDH2_R120W	0	0.0277777777777778
IDH2_R88Q	0.5	0.388888888888889
