# Supplementary material for: Leukemia stemness and co-occurring mutations drive resistance to IDH inhibitors in acute myeloid leukemia
Source: Nat Commun. 2021 May 10;12:2607. doi: 10.1038/s41467-021-22874-x (PMC8110775; doi:10.1038/s41467-021-22874-x)
Supplement: Supplementary file 6 — Source Data [file 41467_2021_22874_MOESM6_ESM.zip › source data files/Supplementary Tables/TableS1.xlsx]

## Sheet: Sheet1
UPN	compound	protocol ID	included in the manuscript	Best response	Responder	gender	age	BM_blast	WBC	HGB	PLT	ANC	PB_blast	KARY_group
2247227	AG120	2014-0800	no	not done		F	77	48	15.4	8.8	126	2.464	38	intermediate
2239131	AG120	2014-0800	no	PD	Non-responder	F	69	68	13.1	9.1	13	0.131	95	unfavorable
2239387	AG120	2014-0800	no	PD	Non-responder	M	62	52	0.5	9.9	39	0.1	12	unfavorable
2311769	AG120	2014-0800	no	CRp	Responder	M	67	85	6.1	10.6	22	0.061	85	unfavorable
2246719	AG120	2014-0800	no	PD	Non-responder	F	68	19	1.6	10.6	112	0.704	14	intermediate
2225133	AG120	2014-0800	no	MLFS	Responder	M	71	5	8.7	9	188	4.872	3	intermediate
2342581	AG120	2014-0800	no	not done		F	83	23	0.5	10.2	26	0.24	8	unfavorable
1607253	AG120	2014-0800	no	MLFS	Responder	M	75	6	1.7	8.7	63	0.68	0	intermediate
2351095	AG120	2014-0800	no	CRp	Responder	M	69	15	1	9.5	13	0	0	intermediate
1594293	AG120	2014-0800	no	not done		F	64	9	1.5	9.3	25	0.33	24	intermediate
1575467	AG120	2014-0800	no	CR	Responder	F	63	5	6.3	10.5	1876	3.339	2	intermediate
2211875	AG120	2014-0800	no	not done		M	50	37	0.4	9.4	8	0.096	0	unfavorable
2229387	AG120	2014-0800	no	PD	Non-responder	M	69	9	12.6	8.7	33	6.552	1	intermediate
2392493	AG120	2014-0800	no	not done		F	36	51	1.5	8.7	11	0.48	11	unfavorable
2601133	AG120	2014-0800	no	SD	Non-responder	F	59	29	0.9	9	91	0.47	0	intermediate
2361767	AG120	2014-0800	no	not done		M	70	40	0.5	7.6	7	0.07	0	unfavorable
2549965	AG120	2014-0800	no	not done		M	77	43	0.2	9.9	12			unfavorable
2522271	AG120	2014-0800	no	HI	Responder	M	52	2	8.2	7.8	347	5.75	0	intermediate
2282249	AG120	2014-0800	no	SD	Non-responder	F	18	25	1.6	9.8	66	0.18	3	intermediate
2499287	AG120	2014-0800	no	SD	Non-responder	M	73	68	56.6	9.6	19	6.21	60	intermediate
2607997	AG120	2014-0800	no	MLFS	Responder	M	66	11	1	11	17	0.02	0	intermediate
2264225	AG120	2014-0800	no	SD	Non-responder	M	75	56	3.6	15.4	108	0.396	37	unfavorable
4184231	AG120	2014-0800	no	MLFS	Responder	F	31	36	0.2	8.8	12			intermediate
2540381	AG120	2014-0800	no	not done		M	73	73	1.3	9.6	23	0.03	14	intermediate
4212557	AG120	2014-0800	no	CR	Responder	M	78	2	1.2	9.2	213	0.43	0	intermediate
2397595	AG120	2014-0800	no	CRp	Responder	F	64	8	1.4	9.1	54	0.19	4	intermediate
4276051	AG120	2014-0800	no	not done		M	74	53	0.8	9.4	29	0.46	2	unfavorable
4175823	AG120	2014-0800	no	HI	Responder	M	77	10	39.8	9.3	40	17.11	0	intermediate
4138663	AG120	2014-0800	no	PD	Non-responder	M	80	26	8.9	11.8	127	0.53	26	intermediate
4396031	AG120	2014-0800	no	SD	Non-responder	M	79	55	22.2	11.2	20	6.66	50	intermediate
4350185	AG120	2014-0800	no	SD	Non-responder	M	82	48	0.4	8.6	54	0.02	15	unfavorable
4854449	AG120	2014-0800	no	not done		F	65	2	2.7	9.5	17	1.59	0	intermediate
4272581	AG120	2014-0800	no	not done		M	73	15	1.9	11.8	59	0.32	0	intermediate
2292873	AG120	2014-0800	yes	CRp	Responder	M	51	69	1.2	9.6	44	0.012	68	intermediate
2247707	AG120	2014-0800	yes	CRp	Responder	F	52	33	1	13.4	53	0.03	20	unfavorable
2297941	AG120	2014-0800	yes	CRp	Responder	M	58	8	0.2	8.9	34			intermediate
2394529	AG120	2014-0800	yes	MLFS	Responder	M	68	19	1.1	9.9	23	0.143	1	intermediate
2248361	AG120	2014-0800	yes	SD	Non-responder	F	81	56	1.1	9.2	47	0.022	9	intermediate
2410163	AG120	2014-0800	yes	MLFS	Responder	M	53	95	21.7	9.5	16	0.217	95	unfavorable
2426545	AG120	2014-0800	yes	SD	Non-responder	M	85	42	1.6	10.6	66	0.048	9	intermediate
2281469	AG120	2014-0800	yes	CRp	Responder	M	46	37	3.1	11.4	52	0.186	65	intermediate
2512641	AG120	2014-0800	yes	PD	Non-responder	M	48	84	1.1	9.1	24	0.011	37	unfavorable
2264727	AG120	2014-0800	yes	SD	Non-responder	F	78	38	0.7	10.5	28	0.02	8	intermediate
2463247	AG120	2014-0800	yes	CRp	Responder	F	74	28	7.3	10.7	129	5.77	3	intermediate
2502699	AG120	2014-0800	yes	CR	Responder	F	77	30	0.5	8.6	21	0.03	0	unfavorable
2263055	AG120	2014-0800	yes	SD	Non-responder	F	72	52	11.3	9.1	14	0.57	69	unfavorable
2192247	AG120	2014-0800	yes	CR	Responder	M	67	6	0.9	10.3	97	0.06	0	intermediate
2620771	AG120	2014-0800	yes	CR	Responder	M	69	92	1.9	9.2	12	0	69	intermediate
4128869	AG120	2014-0800	yes	CRp	Responder	M	71	40	0.3	9.7	23
2450523	AG120	2014-0800	yes	SD	Non-responder	M	72	52	3.2	9.3	92	1.25	6	intermediate
4235533	AG120	2014-0800	yes	SD	Non-responder	M	65	65	1.8	9.3	18	0.07	88	unfavorable
2430935	AG120	2014-0800	yes	CR	Responder	M	78	19	1.3	9.7	54	0.18	8	unfavorable
4259035	AG120	2014-0800	yes	SD	Non-responder	F	69	9	2.4	8.1	289	1.7	7	unfavorable
2150901	AG120	2014-0800	yes	SD	Non-responder	M	78	44	2.2	9.1	28	0.33	14	intermediate
2370233	AG120	2014-0800	yes	SD	Non-responder	F	71	15	1.3	10.9	31	0.62	0	intermediate
2199489	AG221	2014-0408	no	PD	Non-responder	F	69	62	1	9.8	4	0.49	0	intermediate
1906025	AG221	2014-0408	no	SD	Non-responder	M	73	88	1.1	10.1	15	0.187	32	intermediate
1895471	AG221	2014-0408	no	SD	Non-responder	M	54	42	1.9	9	12	0.323	27	intermediate
1995141	AG221	2014-0408	no	PR	Responder	F	64	66	7.9	8.8	66	0.158	48	intermediate
2219751	AG221	2014-0408	no	CR	Responder	M	67	1	3.3	8.6	10	2.1285	0	intermediate
2156117	AG221	2014-0408	no	SD	Non-responder	F	67	3	8.3	10.2	30	4.814	1	unfavorable
791473	AG221	2014-0408	no	SD	Non-responder	M	50	2	1.4	12.6	69	0.6104	0	intermediate
2281023	AG221	2014-0408	no	SD	Non-responder	M	32	17	27.9	8.8	77	2.232	19	intermediate
2281469	AG221	2014-0408	no	SD	Non-responder	M	45	7	2.5	9	19	1.45	1	intermediate
2217871	AG221	2014-0408	no	SD	Non-responder	F	34	86	6.4	11.6	11	0	80	intermediate
2246669	AG221	2014-0408	no	SD	Non-responder	M	29	69	0.7	8.8	20	0.175	33	intermediate
2245155	AG221	2014-0408	no	SD	Non-responder	M	58	28	1.8	10.5	5	0.018	0	intermediate
2158831	AG221	2014-0408	no	SD	Non-responder	M	58	28	4.4	9.9	117	2.7896	0	unfavorable
2390609	AG221	2014-0408	no	SD	Non-responder	M	65	61	35	6.6	24	5.95	77	intermediate
2501347	AG221	2014-0408	no	SD	Non-responder	M	55	4	1	9.6	20	0.254	0	intermediate
2569855	AG221	2014-0408	no	SD	Non-responder	F	46	34	1.5	8.2	61	0.16	59	intermediate
2526205	AG221	2014-0408	no	CRp	Responder	F	58	24	0.6	10.2	39	0.21	0	intermediate
2623801	AG221	2014-0408	no	PR	Responder	M	50		0.4	9.1	41	0.13	0	intermediate
2246709	AG221	2014-0408	yes	SD	Non-responder	F	82	80	9.1	8.3	17	0	70	unfavorable
2163337	AG221	2014-0408	yes	hematological improvement (HI) with platelet and neutrophil response	Responder	M	59	12	2.4	8.3	221	0.408	3	intermediate
1873085	AG221	2014-0408	yes	SD	Non-responder	M	33	80	0.3	8.5	10			intermediate
2210551	AG221	2014-0408	yes	SD	Non-responder	F	90	49	1.6	9.2	8	0.368	23	intermediate
2222935	AG221	2014-0408	yes	CR	Responder	F	81	9	2	10.1	191	1.024	0	intermediate
2246061	AG221	2014-0408	yes	CR	Responder	M	65	4	1.6	8.5	54	0.592	0	intermediate
2152641	AG221	2014-0408	yes	SD	Non-responder	M	70	19	2.2	9	40	0.66	7	intermediate
1825001	AG221	2014-0408	yes	MLFS	Responder	F	76	6	1.9	10.6	76	0.931	15	intermediate
2283265	AG221	2014-0408	yes	SD	Non-responder	M	46	58	0.5	10	29	0.01	11	unfavorable
2151503	AG221	2014-0408	yes	SD	Non-responder	F	78	84	2.2	9	12	0.396	54	intermediate
1850651	AG221	2014-0408	yes	MLFS	Responder	M	69	10	0.6	9.4	11	0.102	10	unfavorable
2297625	AG221	2014-0408	yes	MLFS	Responder	F	77	25	1.7	7.6	27	0.4743	0	intermediate
2296723	AG221	2014-0408	yes	CR	Responder	F	74	36	1.6	10.7	63	0.72	3	intermediate
2337831	AG221	2014-0408	yes	MLFS	Responder	F	60	70	1.8	9.3	27	0.072	69	intermediate
2307799	AG221	2014-0408	yes	CR	Responder	F	77	45	0.7	8.8	16	0.357	3
2280935	AG221	2014-0408	yes	SD	Non-responder	F	60	63	12.8	10.9	97	1.152	14	intermediate
2292915	AG221	2014-0408	yes	SD	Non-responder	M	72	38	3.4	8.6	16	0.374	7	intermediate
2295595	AG221	2014-0408	yes	CR	Responder	M	73	41	1	9.6	44	0.01	2	intermediate
2361361	AG221	2014-0408	yes	SD	Non-responder	F	49	35	0.3	10	53			intermediate
2219711	AG221	2014-0408	yes	SD	Non-responder	M	79	18	1.1	8.5	29	0.022	1	intermediate
2370759	AG221	2014-0408	yes	MLFS	Responder	F	74	63	0.9	8.5	51	0.216	8	intermediate
2366711	AG221	2014-0408	yes	SD	Non-responder	F	75	68	1.4	8.2	29	0.014	7	unfavorable
2383235	AG221	2014-0408	yes	SD	Non-responder	F	67	60	7.7	8.9	40	0.077	32	unfavorable
2382431	AG221	2014-0408	yes	SD	Non-responder	M	66	69	18.6	8.9	98	0.186	77	unfavorable
2260553	AG221	2014-0408	yes	SD	Non-responder	M	51	85	1.4	9.6	15	0.014	55	intermediate
2361405	AG221	2014-0408	yes	PR	Responder	M	71	38	0.7	8.6	125	0.245	0	intermediate
2419959	AG221	2014-0408	yes	PR	Responder	M	58	24	0.8	9.6	16	0.384	12	intermediate
2412147	AG221	2014-0408	yes	CR	Responder	M	72	62	1	9.2	47	0.18	2	unfavorable
1794247	AG221	2014-0408	yes	CR	Responder	F	75	12	2.7	10.2	31	0.729	0	intermediate
974025	AG221	2014-0408	yes	CRp	Responder	F	89	16	0.3	8.6	75			intermediate
2260671	AG221	2014-0408	yes	CR	Responder	M	86	17	1.3	9.4	53	0.364	2	intermediate
2480485	AG221	2014-0408	yes	SD	Non-responder	M	75	70	16.8	7.8	55	3.696	78	unfavorable
2498789	AG221	2014-0408	yes	SD	Non-responder	F	74	10	2.6	10.2	32	0.6318	0	intermediate
2583919	AG221	2014-0408	yes	PR	Responder	M	60	17	1.2	7.7	16	0.29	1	intermediate
2010157	AG221	2014-0408	yes	SD	Non-responder	M	88	80	0.7	9.6	100	0.12	0	unfavorable
1956615	AG221	2014-0408	yes	Not done		M	69	56	4.9	10.7	16	2.42	33	intermediate
757509	AG221	2014-0408	yes	SD	Non-responder	M	78	67	1.6	10	115	0.24	2	intermediate
2616045	AG221	2014-0408	yes	SD	Non-responder	M	60	46	0.6	9.7	29	0.16	8	unfavorable
