# Supplementary material for: Leukemia stemness and co-occurring mutations drive resistance to IDH inhibitors in acute myeloid leukemia
Source: Nat Commun. 2021 May 10;12:2607. doi: 10.1038/s41467-021-22874-x (PMC8110775; doi:10.1038/s41467-021-22874-x)
Supplement: Supplementary file 6 — Source Data [file 41467_2021_22874_MOESM6_ESM.zip › source data files/Figure5/Fig5A.txt]

UPN	Hugo_Symbol	Variant_Classification	Time_Point
2297625	IDH2	Missense	Baseline
2247707	WT1	Frame shift	Baseline
2295595	PHF6	Frame shift	Baseline
2260671	NPM1	Frame shift	Baseline
2463247	NRAS_2	Missense	Baseline
2295595	PHF6_2	Missense	Baseline
2247707	WT1_2	Frame shift	Baseline
2247707	NPM1	Frame shift	Baseline
2297625	ASXL1	Frame shift	Baseline
2247707	CBL	Missense	Baseline
2247707	FAT3	Missense	Baseline
2246061	ASXL1	Frame shift	Baseline
2247707	CBL_2	Missense	Baseline
2430935	SRSF2	Missense	Baseline
2394529	DNMT3A_2	Frame shift	Baseline
2394529	IDH2	Missense	Baseline
2260671	IDH2	Missense	Baseline
2370759	IDH2	Missense	Baseline
2260671	SRSF2	Missense	Baseline
2430935	IDH1	Missense	Baseline
1825001	IDH2	Missense	Baseline
2370759	RUNX1	Frame shift	Baseline
2463247	ASXL1	Frame shift	Baseline
2297625	STAG2	Frame shift	Baseline
2246061	IDH2	Missense	Baseline
2370759	BCOR	Nonsense	Baseline
2394529	U2AF1	Missense	Baseline
2297625	TET2	Frame shift	Baseline
2222935	DNMT3A_2	Missense	Baseline
2370759	SRSF2	Missense	Baseline
2463247	IDH1	Missense	Baseline
2394529	DNMT3A	Frame shift	Baseline
2222935	CEBPA	Missense	Baseline
2370759	DNMT3A	Missense	Baseline
2246061	SRSF2	Missense	Baseline
2222935	STAG2	Frame shift	Baseline
2620771	IDH1	Missense	Baseline
2297625	SRSF2	Missense	Baseline
2394529	IDH1	Missense	Baseline
2222935	IDH2	Missense	Baseline
2222935	DNMT3A	Missense	Baseline
2297625	RUNX1	Splicing site	Baseline
2307799	IDH2	Missense	Baseline
2412147	IDH2	Missense	Baseline
2281469	ASXL1	Frame shift	Baseline
2370759	TET2_2	Nonsense	Baseline
2246061	STAG2	Frame shift	Baseline
2307799	DNMT3A	Missense	Baseline
2297941	DNMT3A	Missense	Baseline
2297941	IDH1	Missense	Baseline
2295595	IDH2	Missense	Baseline
2295595	SRSF2	Missense	Baseline
2247707	IDH1	Missense	Baseline
2295595	DNMT3A	Missense	Baseline
2620771	SRSF2	Missense	Baseline
2281469	IDH1	Missense	Baseline
2247707	DNMT3A	Missense	Baseline
2620771	DNMT3A_2	Missense	Baseline
2394529	ASXL1	Nonsense	Baseline
2620771	DNMT3A	Missense	Baseline
2292873	IDH1	Missense	Baseline
2292873	DNMT3A_2	Nonsense	Baseline
1825001	NPM1	Frame shift	Baseline
2281469	RUNX1	Missense	Baseline
2463247	SRSF2	Missense	Baseline
2463247	RUNX1	Missense	Baseline
2410163	IDH1	Missense	Baseline
2281469	SRSF2	Missense	Baseline
2281469	DNMT3A	Missense	Baseline
2412147	DNMT3A	Missense	Baseline
2292873	DNMT3A	Frame shift	Baseline
2295595	SMC1A	Missense	Baseline
2463247	TET2	Missense	Baseline
2620771	BCOR	Nonsense	Baseline
2410163	TP53	Missense	Baseline
2370759	IDH1	Missense	Relapse
2463247	KRAS	Missense	Relapse
2370759	IDH2	Missense	Relapse
2370759	BCOR	Nonsense	Relapse
2297625	IDH2	Missense	Relapse
2463247	NRAS_2	Missense	Relapse
2370759	RUNX1	Frame shift	Relapse
2394529	BCOR	Frame shift	Relapse
2292873	KDM4C	Missense	Relapse
2247707	PTPN11	Missense	Relapse
2292873	BCOR	Missense	Relapse
2394529	U2AF1	Missense	Relapse
2463247	NRAS	Missense	Relapse
2247707	CEBPA	Nonsense	Relapse
2297941	DNMT3A	Missense	Relapse
2410163	NRAS	Missense	Relapse
2430935	XPO1	Missense	Relapse
2430935	RUNX1	Frame shift	Relapse
2297941	IDH1	Missense	Relapse
2246061	RUNX1	Splicing site	Relapse
2246061	IDH2	Missense	Relapse
2292873	FLT3	Missense	Relapse
2463247	ASXL1	Frame shift	Relapse
2430935	SRSF2	Missense	Relapse
2430935	IDH1	Missense	Relapse
2297625	TET2_2	Missense	Relapse
2297625	ASXL1	Frame shift	Relapse
2246061	ASXL1	Frame shift	Relapse
2222935	STAG2	Frame shift	Relapse
2222935	IDH2	Missense	Relapse
2463247	KRAS_2	Missense	Relapse
2222935	CEBPA_2	Frame shift	Relapse
2246061	STAG2	Frame shift	Relapse
2620771	SRSF2	Missense	Relapse
2222935	DNMT3A	Missense	Relapse
2222935	CEBPA	Missense	Relapse
2247707	NPM1	Frame shift	Relapse
2246061	SRSF2	Missense	Relapse
2370759	TET2	Frame shift	Relapse
2222935	DNMT3A_2	Missense	Relapse
2394529	DNMT3A_2	Frame shift	Relapse
2247707	PTPN11_2	Missense	Relapse
2295595	IDH2	Missense	Relapse
2297625	TET2	Frame shift	Relapse
2412147	IDH2	Missense	Relapse
2412147	KRAS	Missense	Relapse
2295595	DNMT3A	Missense	Relapse
2370759	RUNX1_2	Nonsense	Relapse
2295595	SRSF2	Missense	Relapse
2281469	ASXL1	Frame shift	Relapse
2297625	STAG2	Frame shift	Relapse
2620771	IDH1	Missense	Relapse
2620771	NRAS	Missense	Relapse
2620771	DNMT3A	Missense	Relapse
2620771	DNMT3A_2	Missense	Relapse
2247707	CBL	Missense	Relapse
2297625	RUNX1	Splicing site	Relapse
2247707	IDH1	Missense	Relapse
2297625	SRSF2	Missense	Relapse
2307799	DNMT3A_2	Missense	Relapse
2370759	SRSF2	Missense	Relapse
2295595	BCORL1	Frame shift	Relapse
2247707	CBL_2	Missense	Relapse
2247707	DNMT3A	Missense	Relapse
2307799	BCOR	Frame shift	Relapse
2292873	DNMT3A	Frame shift	Relapse
2370759	TET2_2	Nonsense	Relapse
2260671	IDH2	Missense	Relapse
2281469	DNMT3A	Missense	Relapse
2281469	RUNX1	Missense	Relapse
2295595	PHF6_2	Missense	Relapse
2394529	IDH2	Missense	Relapse
2394529	ASXL1	Nonsense	Relapse
2281469	IDH1	Missense	Relapse
2260671	SRSF2	Missense	Relapse
2370759	DNMT3A	Missense	Relapse
2281469	SRSF2	Missense	Relapse
2463247	RUNX1	Missense	Relapse
2295595	SMC1A	Missense	Relapse
2295595	TP53	Missense	Relapse
2307799	IDH2	Missense	Relapse
2410163	IDH1	Missense	Relapse
1825001	KRAS	Missense	Relapse
1825001	IDH2	Missense	Relapse
1825001	NPM1	Frame shift	Relapse
2292873	DNMT3A_2	Nonsense	Relapse
2463247	SRSF2	Missense	Relapse
2307799	DNMT3A	Missense	Relapse
2292873	IDH1	Missense	Relapse
2281469	BCOR	Nonsense	Relapse
2620771	BCOR	Nonsense	Relapse
2412147	DNMT3A	Missense	Relapse
2247707	WT1_2	Frame shift	Relapse
2394529	DNMT3A	Frame shift	Relapse
2410163	TP53	Missense	Relapse
2463247	TET2	Missense	Relapse
2260671	NPM1	Frame shift	Relapse
