# Supplementary material for: Leukemia stemness and co-occurring mutations drive resistance to IDH inhibitors in acute myeloid leukemia
Source: Nat Commun. 2021 May 10;12:2607. doi: 10.1038/s41467-021-22874-x (PMC8110775; doi:10.1038/s41467-021-22874-x)
Supplement: Supplementary file 6 — Source Data [file 41467_2021_22874_MOESM6_ESM.zip › source data files/Figure5/Fig5B.txt]

Gene/Pathway	Counts	Freq
BCOR	4	0.22
RUNX1	3	0.17
KRAS	3	0.17
NRAS	3	0.17
CEBPA	2	0.11
TET2	2	0.11
FLT3	1	0.06
DNMT3A	1	0.06
IDH1	1	0.06
BCORL1	1	0.06
KDM4C	1	0.06
PTPN11	1	0.06
TP53	1	0.06
XPO1	1	0.06
RTK pathways	7	0.39
Chromatin	5	0.28
Transcripton Factors	5	0.28
Methylation	3	0.17
Tumor Suppressors	1	0.06
Nuclear Export	1	0.06
