# Supplementary material for: Leukemia stemness and co-occurring mutations drive resistance to IDH inhibitors in acute myeloid leukemia
Source: Nat Commun. 2021 May 10;12:2607. doi: 10.1038/s41467-021-22874-x (PMC8110775; doi:10.1038/s41467-021-22874-x)
Supplement: Supplementary file 6 — Source Data [file 41467_2021_22874_MOESM6_ESM.zip › source data files/Figure5/Fig5C.txt]

UPN	Parameter1	Parameter2	Parameter3	Parameter4	Parameter5	Parameter6	Parameter7	Parameter8	Parameter9	Parameter10	Parameter11	Parameter12	Parameter13	Parameter14	Parameter15	Parameter16
2394529	Days	ASXL1	BCOR_1	BCOR_2	DNMT3A_1	DNMT3A_2	IDH1	IDH2	KRAS	NRAS	U2AF1	BM Blast	ANC	HGB	PLT	2HG
2394529	0	0.427918	0	0	0.2529	0.2174	0.304348	0.194203	0	0	0.239286	19	1.3	9.9	23
2394529	8															965
2394529	15															673
2394529	21											19	1.5	8.3	20
2394529	22															720
2394529	29															517
2394529	35											9	1.5	8	35
2394529	43															567
2394529	57															1160
2394529	62											3	7	8	35
2394529	69															1620
2394529	83															1800
2394529	87											1	6	9.8	66
2394529	111															3180
2394529	115											2	8	8.6	79
2394529	141															1390
2394529	144											6	19.3	9	71
2394529	169															1400
2394529	172											4	8	9.2	94
2394529	197															1750
2394529	199	0.391414	0.058824	0	0.4468	0.3033	0	0.389685	0.059701	0.020067	0.083636	13	13.1	9.4	104
2394529	225															972
2394529	243															1950
2394529	339	0.464078	0.5087	0.128552	0.3115	0.1176	0	0.085526	0.219024	0.172414	0.406114	59	4.27	9.5	34
