# Supplementary material for: Leukemia stemness and co-occurring mutations drive resistance to IDH inhibitors in acute myeloid leukemia
Source: Nat Commun. 2021 May 10;12:2607. doi: 10.1038/s41467-021-22874-x (PMC8110775; doi:10.1038/s41467-021-22874-x)
Supplement: Supplementary file 6 — Source Data [file 41467_2021_22874_MOESM6_ESM.zip › source data files/Figure5/Fig5D.txt]

U2AF1 p.Q157R	1	1	1	1	0	1	1	0	0	0	1	0	0	1
NRAS p.G12S	1	0	0	1	1	1	0	0	0	0	0	1	1	1
KRAS p.Q61H	0	1	0	1	0	0	1	1	0	0	0	1	0	1
IDH2 p.R140Q	0	0	0	0	0	1	1	0	1	0	1	0	1	1
Counts	1760	1364	140	64	55	29	28	22	14	9	9	4	1	1
