# Supplementary material for: Leukemia stemness and co-occurring mutations drive resistance to IDH inhibitors in acute myeloid leukemia
Source: Nat Commun. 2021 May 10;12:2607. doi: 10.1038/s41467-021-22874-x (PMC8110775; doi:10.1038/s41467-021-22874-x)
Supplement: Supplementary file 6 — Source Data [file 41467_2021_22874_MOESM6_ESM.zip › source data files/Figure2/Fig2F.txt]

gene	CHR	MAPINFO	Strand	feat.cgi	deltaBeta	adj.P.Val	log2FoldChange	padj
A1CF	10	52645408	F	5'UTR-opensea	0.0366054272023477	0.553788064934133	0.0912312126011881	NA
A1CF	10	52646402	F	TSS1500-opensea	0.0470418435362023	0.25801432580679	0.0912312126011881	NA
A1CF	10	52612019	R	5'UTR-opensea	0.0919451887303488	0.336395616191897	0.0912312126011881	NA
A1CF	10	52645847	F	TSS1500-opensea	0.0331216634661229	0.701794068620773	0.0912312126011881	NA
A1CF	10	52643545	F	5'UTR-opensea	-0.00354154100874537	0.818058753193324	0.0912312126011881	NA
A1CF	10	52645399	R	5'UTR-opensea	0.0130450917642551	0.688744109659465	0.0912312126011881	NA
A1CF	10	52634797	R	5'UTR-opensea	0.0380581546257394	0.724836017098446	0.0912312126011881	NA
A2BP1	16	6696189	F	5'UTR-opensea	0.0507700686057058	0.523858094845701	-0.289821899320682	NA
A2BP1	16	6072012	R	5'UTR-shore	-0.0246160614261989	0.851341229556381	-0.289821899320682	NA
A2BP1	16	6696222	R	5'UTR-opensea	0.0315015126798808	0.515215309966597	-0.289821899320682	NA
A2BP1	16	6623787	F	5'UTR-opensea	-0.027076114236979	0.801490494625808	-0.289821899320682	NA
A2BP1	16	6425686	F	5'UTR-opensea	0.00896940830424542	0.962167627704036	-0.289821899320682	NA
A2BP1	16	6069399	R	5'UTR-island	-0.017266606680242	0.803236380001319	-0.289821899320682	NA
A2BP1	16	6069929	R	5'UTR-island	-0.151302257895146	0.0370296162265394	-0.289821899320682	NA
A2BP1	16	6379449	R	5'UTR-opensea	0.0861258868023059	0.267166236581956	-0.289821899320682	NA
A2BP1	16	6256201	R	5'UTR-opensea	-0.0355752014047221	0.846550309451069	-0.289821899320682	NA
A2BP1	16	6714429	R	5'UTR-opensea	0.0175382354889616	0.812445834843506	-0.289821899320682	NA
A2BP1	16	6533163	R	5'UTR-island	-0.00874942102275805	0.955794172030313	-0.289821899320682	NA
A2BP1	16	6532764	F	5'UTR-shore	-0.0917584584877184	0.315997652658658	-0.289821899320682	NA
A2BP1	16	6534204	R	5'UTR-shore	-0.141635129075986	0.237868101553825	-0.289821899320682	NA
A2BP1	16	6533667	R	5'UTR-island	0.00377025390739158	0.966267874780919	-0.289821899320682	NA
A2BP1	16	6610161	R	5'UTR-opensea	0.040252957306617	0.724682581032036	-0.289821899320682	NA
A2BP1	16	6070005	F	5'UTR-island	-0.0744658560470242	0.151087340282538	-0.289821899320682	NA
A2BP1	16	6533700	F	5'UTR-island	-0.0527359518117175	0.304475589544139	-0.289821899320682	NA
A2BP1	16	7004267	F	5'UTR-opensea	0.0145642020933981	0.819391604095598	-0.289821899320682	NA
A2BP1	16	6073509	R	5'UTR-shelf	0.0400840873425244	0.73724337946873	-0.289821899320682	NA
A2BP1	16	6533789	R	5'UTR-island	-0.15656027851915	0.085906516118366	-0.289821899320682	NA
A2BP1	16	6335194	F	5'UTR-opensea	0.0268174259801372	0.881529114900652	-0.289821899320682	NA
A2BP1	16	6623995	R	5'UTR-opensea	0.100249563992022	0.18940721898217	-0.289821899320682	NA
A2BP1	16	6215524	F	5'UTR-opensea	0.0280030718892535	0.813864114548462	-0.289821899320682	NA
A2BP1	16	6094220	F	5'UTR-opensea	0.0580355462188986	0.491029816221699	-0.289821899320682	NA
A2BP1	16	6623738	R	5'UTR-opensea	-0.0993404257009572	0.396761562418382	-0.289821899320682	NA
A2BP1	16	6534829	F	5'UTR-shore	0.0321972390606192	0.807476569148474	-0.289821899320682	NA
A2BP1	16	6392738	F	5'UTR-opensea	0.0213517202104169	0.717798820762269	-0.289821899320682	NA
A2BP1	16	6249672	F	5'UTR-opensea	0.0368861539695419	0.669572870909846	-0.289821899320682	NA
A2BP1	16	6624242	F	5'UTR-opensea	0.0283181946927584	0.618166828516071	-0.289821899320682	NA
A2BP1	16	6067801	F	TSS1500-shore	0.0740149688629833	0.291536176128515	-0.289821899320682	NA
A2BP1	16	6876122	R	5'UTR-opensea	-0.00415662031390762	0.906745650305603	-0.289821899320682	NA
A2BP1	16	6068831	F	TSS1500-shore	-0.0545681951961699	0.385443754349789	-0.289821899320682	NA
A2BP1	16	6533187	R	5'UTR-island	-0.0495982075850313	0.616540273424052	-0.289821899320682	NA
A2BP1	16	6692245	R	5'UTR-opensea	-0.00886729210411066	0.920768467997098	-0.289821899320682	NA
A2BP1	16	6069198	R	5'UTR-island	-0.0301326079148315	0.53366574176355	-0.289821899320682	NA
A2BP1	16	6068835	R	TSS1500-shore	-0.0714753780536248	0.42206456642667	-0.289821899320682	NA
A2BP1	16	6976709	F	5'UTR-opensea	0.0390190377311643	0.738085243530757	-0.289821899320682	NA
A2BP1	16	6069731	F	5'UTR-island	-0.00265000118876949	0.973425896839951	-0.289821899320682	NA
A2BP1	16	6571083	R	5'UTR-opensea	-0.00467211064973039	0.923491358697844	-0.289821899320682	NA
A2BP1	16	6624293	R	5'UTR-opensea	-0.0111434959374271	0.880484300055806	-0.289821899320682	NA
A2BP1	16	6070292	F	5'UTR-island	-0.00442806107536839	0.943976447566802	-0.289821899320682	NA
A2BP1	16	6348709	F	5'UTR-opensea	0.0430698341086302	0.662447632798218	-0.289821899320682	NA
A2BP1	16	6913336	F	5'UTR-opensea	-0.0638677784695869	0.489732890055404	-0.289821899320682	NA
A2BP1	16	6071073	F	5'UTR-shore	-0.0411492520938701	0.665664065648924	-0.289821899320682	NA
A2BP1	16	6953997	R	5'UTR-opensea	-0.0263703034118472	0.806874184872876	-0.289821899320682	NA
A2BP1	16	6624095	F	5'UTR-opensea	-0.0125750625487404	0.887962100385669	-0.289821899320682	NA
A2BP1	16	6070188	F	5'UTR-island	-0.130093571554326	0.0392858777651223	-0.289821899320682	NA
A2BP1	16	6069019	F	TSS200-island	-0.0272384568307752	0.801810048974131	-0.289821899320682	NA
A2BP1	16	6633344	F	5'UTR-opensea	0.0259645896484711	0.604143901214759	-0.289821899320682	NA
A2BP1	16	7056916	R	5'UTR-opensea	-0.00258534596131799	0.965609405972355	-0.289821899320682	NA
A2BP1	16	6067747	F	TSS1500-shore	0.0637697437137249	0.330761039463759	-0.289821899320682	NA
A2BP1	16	6530373	R	5'UTR-shelf	-0.0324855334728154	0.790584377334278	-0.289821899320682	NA
A2BP1	16	6069047	F	TSS200-island	-0.049959335695663	0.360641070757933	-0.289821899320682	NA
A2BP1	16	6876174	F	5'UTR-opensea	-0.00981775521743722	0.645705903860287	-0.289821899320682	NA
A2LD1	13	101186116	F	TSS200-shore	-0.00629659095324586	0.733175250829465	-0.280581246510647	0.701955070853733
A2LD1	13	101186107	F	TSS200-shore	-0.00829178555265497	0.701964106360493	-0.280581246510647	0.701955070853733
A2LD1	13	101186537	F	TSS1500-shore	-0.0315878668659094	0.304727251049675	-0.280581246510647	0.701955070853733
A2LD1	13	101184847	R	5'UTR-island	-0.0161618999024575	0.361496747638815	-0.280581246510647	0.701955070853733
A2LD1	13	101187390	F	TSS1500-shelf	-0.00585400566427008	0.789663825484289	-0.280581246510647	0.701955070853733
A2LD1	13	101186247	F	TSS1500-shore	0.000711456259558485	0.971463599785629	-0.280581246510647	0.701955070853733
A2LD1	13	101186274	F	TSS1500-shore	-0.0188688286628136	0.435003596443527	-0.280581246510647	0.701955070853733
A2LD1	13	101186172	F	TSS200-shore	-0.00881122525509737	0.762154727020036	-0.280581246510647	0.701955070853733
A2LD1	13	101185600	R	5'UTR-shore	0.0151951953555141	0.46116601690045	-0.280581246510647	0.701955070853733
A2M	12	9269742	F	TSS1500-opensea	-0.0300362311007213	0.243968783675045	0.912446284738165	0.0948847439561813
A2M	12	9268379	R	1stExon-opensea	-0.00845156577139206	0.709620881186446	0.912446284738165	0.0948847439561813
A2M	12	9268985	F	TSS1500-opensea	-0.10257297886535	0.145866317702424	0.912446284738165	0.0948847439561813
A2M	12	9268711	R	TSS200-opensea	-0.0348316884330759	0.276429454340054	0.912446284738165	0.0948847439561813
A2M	12	9268665	F	TSS200-opensea	-0.0195547625131939	0.672852237847041	0.912446284738165	0.0948847439561813
A2M	12	9269178	R	TSS1500-opensea	0.00318449295066342	0.969776605102843	0.912446284738165	0.0948847439561813
A2M	12	9268730	R	TSS200-opensea	-0.0434684285596157	0.126367186160975	0.912446284738165	0.0948847439561813
A2M	12	9268793	F	TSS1500-opensea	0.0135177174036091	0.836538251184769	0.912446284738165	0.0948847439561813
A2M	12	9269671	F	TSS1500-opensea	-0.0253084574676183	0.562411607743659	0.912446284738165	0.0948847439561813
A2ML1	12	8974844	R	TSS1500-opensea	-0.072848723650715	0.38154282491216	0.142092520434088	0.881548888651287
A2ML1	12	8997529	R	TSS200-opensea	0.00802405881384016	0.903651435701928	0.142092520434088	0.881548888651287
A2ML1	12	8975198	R	1stExon-opensea	0.00701743857304415	0.464718573700271	0.142092520434088	0.881548888651287
A2ML1	12	8997324	F	TSS1500-opensea	-0.0234716980512645	0.792604251602001	0.142092520434088	0.881548888651287
A2ML1	12	8973966	R	TSS1500-opensea	-0.00887924613787772	0.730277063416004	0.142092520434088	0.881548888651287
A2ML1	12	8997555	R	TSS200-opensea	-0.00272163972201944	0.973750533613859	0.142092520434088	0.881548888651287
A2ML1	12	8996605	F	TSS1500-opensea	0.0259913831786582	0.0626057843052798	0.142092520434088	0.881548888651287
A2ML1	12	8975196	R	1stExon-opensea	-0.000674508450666078	0.964333818612215	0.142092520434088	0.881548888651287
A2ML1	12	8997473	R	TSS200-opensea	0.00271785377858669	0.95334419564723	0.142092520434088	0.881548888651287
A2ML1	12	8997695	F	5'UTR-opensea	-0.036782276081933	0.494205489993183	0.142092520434088	0.881548888651287
A2ML1	12	8996611	F	TSS1500-opensea	0.0167509762429447	0.406342567507808	0.142092520434088	0.881548888651287
A2ML1	12	8974786	F	TSS1500-opensea	-0.00083536664592343	0.98792843897797	0.142092520434088	0.881548888651287
A2ML1	12	8996607	F	TSS1500-opensea	0.0115939599305931	0.335563743186104	0.142092520434088	0.881548888651287
A4GALT	22	43090510	R	5'UTR-shore	-0.0556207788425573	0.298123011684283	1.8144402614111	0.00589339240122678
A4GALT	22	43095803	R	5'UTR-opensea	-0.0922595791269238	0.0409936146150428	1.8144402614111	0.00589339240122678
A4GALT	22	43091206	R	5'UTR-shore	0.0240669981906594	0.0858262467857557	1.8144402614111	0.00589339240122678
A4GALT	22	43116300	F	5'UTR-island	-0.0543878911751313	0.0219230844895394	1.8144402614111	0.00589339240122678
A4GALT	22	43091753	R	5'UTR-shelf	-0.0049240200482934	0.913655066954031	1.8144402614111	0.00589339240122678
A4GALT	22	43099004	R	5'UTR-opensea	-0.000298140146966275	0.982839416995281	1.8144402614111	0.00589339240122678
A4GALT	22	43090022	R	5'UTR-shore	0.0148911047976366	0.686048698797927	1.8144402614111	0.00589339240122678
A4GALT	22	43107381	R	5'UTR-opensea	0.0124717248584126	0.883029102199512	1.8144402614111	0.00589339240122678
A4GALT	22	43117950	R	TSS1500-shore	-0.045252708043716	0.487140151428803	1.8144402614111	0.00589339240122678
A4GALT	22	43108146	R	5'UTR-opensea	-0.0695622905782011	0.405059719177681	1.8144402614111	0.00589339240122678
A4GALT	22	43094672	F	5'UTR-opensea	-0.038500169067105	0.386562124448445	1.8144402614111	0.00589339240122678
A4GALT	22	43116638	R	5'UTR-island	-0.0462590087592227	0.052935718085561	1.8144402614111	0.00589339240122678
A4GALT	22	43116932	F	TSS200-island	-0.000201263816697883	0.990540764201431	1.8144402614111	0.00589339240122678
A4GALT	22	43092608	R	5'UTR-shelf	-0.00731312923434901	0.846249731870592	1.8144402614111	0.00589339240122678
A4GALT	22	43091672	F	5'UTR-shelf	-0.0478718953905051	0.40314310683504	1.8144402614111	0.00589339240122678
A4GALT	22	43090408	R	5'UTR-shore	-0.00642286426904193	0.843919905640744	1.8144402614111	0.00589339240122678
A4GALT	22	43116077	R	5'UTR-shore	-0.182805470923088	0.000107003425342764	1.8144402614111	0.00589339240122678
A4GALT	22	43093122	F	5'UTR-shelf	0.0112767277092043	0.842247731945843	1.8144402614111	0.00589339240122678
A4GALT	22	43092713	F	5'UTR-shelf	-0.0532418192334235	0.548800539149043	1.8144402614111	0.00589339240122678
A4GALT	22	43117318	R	TSS1500-shore	-0.118578375315133	0.0211766326505166	1.8144402614111	0.00589339240122678
A4GALT	22	43117040	F	TSS200-island	-0.172285809455527	0.000339809804093248	1.8144402614111	0.00589339240122678
A4GALT	22	43117321	R	TSS1500-shore	-0.187555771486879	0.000883834014112277	1.8144402614111	0.00589339240122678
A4GALT	22	43115937	F	5'UTR-shore	-0.21277971787191	0.000393709153391235	1.8144402614111	0.00589339240122678
A4GALT	22	43117326	R	TSS1500-shore	-0.261452425612486	0.000286423371504447	1.8144402614111	0.00589339240122678
A4GALT	22	43116417	F	5'UTR-island	-0.00181582776123843	0.814246447113076	1.8144402614111	0.00589339240122678
A4GALT	22	43117775	F	TSS1500-shore	-0.0507448719077918	0.405874328272435	1.8144402614111	0.00589339240122678
A4GALT	22	43113041	R	5'UTR-shelf	-0.0325107790881819	0.737171364953404	1.8144402614111	0.00589339240122678
A4GALT	22	43117235	F	TSS1500-shore	-0.171852811269686	0.000233926501550235	1.8144402614111	0.00589339240122678
A4GALT	22	43116946	F	TSS200-island	0.0005509636804958	0.952178091053632	1.8144402614111	0.00589339240122678
A4GALT	22	43093450	R	5'UTR-shelf	0.00574960931925206	0.796724163329012	1.8144402614111	0.00589339240122678
A4GALT	22	43117120	F	TSS1500-island	-0.0476555809310059	0.049369119433578	1.8144402614111	0.00589339240122678
A4GALT	22	43090049	F	5'UTR-shore	0.019994905515232	0.432010014767126	1.8144402614111	0.00589339240122678
A4GALT	22	43111174	F	5'UTR-opensea	-0.0721201037960091	0.236962550015483	1.8144402614111	0.00589339240122678
A4GALT	22	43090065	F	5'UTR-shore	-0.045663732952903	0.402558193915477	1.8144402614111	0.00589339240122678
A4GALT	22	43091191	R	5'UTR-shore	0.0172642099041425	0.559117637930283	1.8144402614111	0.00589339240122678
A4GALT	22	43117197	F	TSS1500-shore	-0.158706301124181	0.000650311453888404	1.8144402614111	0.00589339240122678
A4GALT	22	43100814	F	5'UTR-opensea	-0.00541331616448726	0.840918303897486	1.8144402614111	0.00589339240122678
A4GALT	22	43091691	F	5'UTR-shelf	-0.0462880142230097	0.459189821428186	1.8144402614111	0.00589339240122678
A4GNT	3	137851111	R	5'UTR-opensea	-0.128815542945622	0.0167778938193472	0.126094794782504	0.920407435976635
A4GNT	3	137852643	F	TSS1500-opensea	-0.0804046868833532	0.200147793058247	0.126094794782504	0.920407435976635
A4GNT	3	137851776	R	TSS1500-opensea	-0.0933466016497086	0.180049694296503	0.126094794782504	0.920407435976635
AAA1	7	34874533	R	TSS1500-opensea	0.0888059841665967	0.221323793271667	NA	NA
AAA1	7	34874018	R	TSS200-opensea	0.0479398881679918	0.387480341889783	NA	NA
AAA1	7	34874196	R	TSS1500-opensea	0.0227410388149561	0.780584856475767	NA	NA
AAA1	7	34875234	R	TSS1500-opensea	0.00662857055381527	0.835040211159734	NA	NA
AAAS	12	53715634	F	TSS1500-shore	-0.078330414453173	0.0788749621116547	-0.110872287626484	0.686628611145912
AAAS	12	53715494	F	TSS200-island	-0.000629161090580862	0.932159573238459	-0.110872287626484	0.686628611145912
AAAS	12	53716740	F	TSS1500-shore	0.0181943991125937	0.626801317892655	-0.110872287626484	0.686628611145912
AAAS	12	53715428	F	TSS200-island	0.0117417398101655	0.791620428124934	-0.110872287626484	0.686628611145912
AAAS	12	53715500	F	TSS200-island	-0.00754011970187887	0.262091333226442	-0.110872287626484	0.686628611145912
AAAS	12	53715297	F	1stExon-island	-0.00268878374205044	0.630035043448235	-0.110872287626484	0.686628611145912
AAAS	12	53715584	R	TSS200-shore	-0.00258466286291416	0.575323349712399	-0.110872287626484	0.686628611145912
AAAS	12	53715621	F	TSS1500-shore	-0.0446917196884004	0.113589858104973	-0.110872287626484	0.686628611145912
AACS	12	125549783	R	TSS200-island	-0.0008390053745852	0.91840051230664	-0.327478704522191	0.277790225724418
AACS	12	125549727	R	TSS200-island	-0.00181583628960027	0.775295328886104	-0.327478704522191	0.277790225724418
AACS	12	125549535	R	TSS1500-shore	-0.00775792475159354	0.266899988958329	-0.327478704522191	0.277790225724418
AACS	12	125549892	R	TSS200-island	-0.00203731211418315	0.793078484147268	-0.327478704522191	0.277790225724418
AACS	12	125549972	F	1stExon-island	-0.000376680966474599	0.97720328218017	-0.327478704522191	0.277790225724418
AACS	12	125549884	R	TSS200-island	-0.00425100357024705	0.501991966441795	-0.327478704522191	0.277790225724418
AACS	12	125550210	R	1stExon-island	-6.21272265960982e-05	0.991041344784024	-0.327478704522191	0.277790225724418
AACS	12	125549952	R	1stExon-island	-0.00278721918907072	0.684901338261962	-0.327478704522191	0.277790225724418
AACS	12	125549789	R	TSS200-island	-0.00248159851450211	0.724739604693238	-0.327478704522191	0.277790225724418
AACS	12	125549704	F	TSS1500-island	-0.00195232258851249	0.759580818636739	-0.327478704522191	0.277790225724418
AACS	12	125549630	F	TSS1500-shore	0.00251769359659456	0.94487363800045	-0.327478704522191	0.277790225724418
AACS	12	125549637	F	TSS1500-shore	0.00466904402563926	0.805732674188147	-0.327478704522191	0.277790225724418
AACSL	5	178204766	R	TSS1500-opensea	0.0532461527476055	0.127967962394788	0.0834737786790912	NA
AACSL	5	178203432	R	TSS200-opensea	-0.00581400285156797	0.944656518583232	0.0834737786790912	NA
AACSL	5	178204763	R	TSS1500-opensea	0.0784631016112686	0.0624742307899474	0.0834737786790912	NA
AACSL	5	178203469	F	TSS200-opensea	-0.00927498269728122	0.765680247640993	0.0834737786790912	NA
AACSL	5	178204356	F	TSS1500-opensea	0.078043922658253	0.173814259933523	0.0834737786790912	NA
AADAC	3	151530534	R	TSS1500-opensea	-0.120965098335645	0.0319194788481801	0.15784442676632	NA
AADAC	3	151531142	R	TSS1500-opensea	-0.0465541343937108	0.147633206509924	0.15784442676632	NA
AADAC	3	151532028	F	1stExon-opensea	-0.0113298896135565	0.606842614412662	0.15784442676632	NA
AADAC	3	151532061	R	1stExon-opensea	0.0170497338418694	0.509397519756012	0.15784442676632	NA
AADACL2	3	151450877	F	TSS1500-opensea	-0.0341902734491577	0.321363139404687	-0.0311711298601112	NA
AADACL2	3	151451960	R	1stExon-opensea	0.0416735495822793	0.194777580551082	-0.0311711298601112	NA
AADACL2	3	151451270	R	TSS1500-opensea	-0.0624443496137851	0.276173709148492	-0.0311711298601112	NA
AADACL3	1	12777722	R	5'UTR-opensea	0.0306290549369158	0.610109218629197	0.0613881499178226	NA
AADACL3	1	12775955	R	TSS200-opensea	-0.0320778350059621	0.800786900390022	0.0613881499178226	NA
AADACL3	1	12775608	F	TSS1500-opensea	0.064604750747467	0.405928980891531	0.0613881499178226	NA
AADACL3	1	12776140	R	5'UTR-opensea	0.00793063088766188	0.826663299440854	0.0613881499178226	NA
AADACL3	1	12775105	F	TSS1500-opensea	-0.0316491279046829	0.672824907333303	0.0613881499178226	NA
AADACL3	1	12774904	R	TSS1500-opensea	0.00863120232867465	0.954324503658867	0.0613881499178226	NA
AADACL3	1	12774815	F	TSS1500-opensea	-0.0240729967777633	0.863566199149449	0.0613881499178226	NA
AADACL4	1	12703968	R	TSS1500-opensea	-0.0345548852861287	0.313477266714904	0.0285836168089801	NA
AADACL4	1	12703913	F	TSS1500-opensea	-0.0267709903465265	0.526050303654585	0.0285836168089801	NA
AADACL4	1	12704657	R	1stExon-opensea	-0.122219539633035	0.0840005659354311	0.0285836168089801	NA
AADACL4	1	12704007	F	TSS1500-opensea	-0.101973523170537	0.077225244943856	0.0285836168089801	NA
AADACL4	1	12703864	F	TSS1500-opensea	-0.0384943800962304	0.158532909563033	0.0285836168089801	NA
AADACL4	1	12704133	F	TSS1500-opensea	-0.0918399207772606	0.227584594497891	0.0285836168089801	NA
AADAT	4	171011627	R	TSS1500-shore	-0.0568837720977294	0.00270940682786303	-1.10881226490234	0.172953465486099
AADAT	4	171011502	F	TSS1500-island	-0.0309317127938914	0.571617703169002	-1.10881226490234	0.172953465486099
AADAT	4	171011424	R	TSS1500-island	0.0116199177888473	0.489377274887095	-1.10881226490234	0.172953465486099
AADAT	4	171011497	F	TSS1500-island	-0.0337455185510653	0.539158134304945	-1.10881226490234	0.172953465486099
AADAT	4	171011673	R	TSS1500-shore	-0.174161830264962	0.00396879110017612	-1.10881226490234	0.172953465486099
AADAT	4	171011760	R	TSS1500-shore	-0.0749501959000701	0.52691793287784	-1.10881226490234	0.172953465486099
AADAT	4	171011257	F	5'UTR-island	0.0135548376759518	0.166405953621556	-1.10881226490234	0.172953465486099
AADAT	4	171011615	R	TSS1500-shore	-0.0544241035968901	0.110615422550921	-1.10881226490234	0.172953465486099
AADAT	4	171011259	F	5'UTR-island	0.0290003162352601	0.206387118759253	-1.10881226490234	0.172953465486099
AADAT	4	171011427	R	TSS1500-island	0.0147131906926822	0.309648013603655	-1.10881226490234	0.172953465486099
AADAT	4	171011618	R	TSS1500-shore	-0.0536781184736946	0.0894344751882038	-1.10881226490234	0.172953465486099
AADAT	4	171011264	F	5'UTR-island	0.0165290173926539	0.415779073604664	-1.10881226490234	0.172953465486099
AADAT	4	171011099	R	5'UTR-island	0.0424370497124758	0.115344944500371	-1.10881226490234	0.172953465486099
AADAT	4	171011577	R	TSS1500-shore	-0.0455089312218585	0.171295445574538	-1.10881226490234	0.172953465486099
AAGAB	15	67547620	R	TSS1500-shore	-0.0164560062734679	0.111819651259532	0.00953960084200923	0.970979238484174
AAGAB	15	67546975	R	1stExon-island	-0.0033142262312922	0.420053858875005	0.00953960084200923	0.970979238484174
AAGAB	15	67548770	R	TSS1500-shore	-0.00746964240989945	0.725574237753932	0.00953960084200923	0.970979238484174
AAGAB	15	67532979	R	5'UTR-opensea	0.0419468227685805	0.789565147934489	0.00953960084200923	0.970979238484174
AAGAB	15	67547063	F	1stExon-island	-0.00051299268469434	0.949204998071783	0.00953960084200923	0.970979238484174
AAGAB	15	67548075	R	TSS1500-shore	-0.102533191826109	0.112851218530734	0.00953960084200923	0.970979238484174
AAGAB	15	67548593	R	TSS1500-shore	-0.0367963877428195	0.624481308929014	0.00953960084200923	0.970979238484174
AAGAB	15	67547448	F	TSS1500-shore	0.00277644060637137	0.8105974734044	0.00953960084200923	0.970979238484174
AAGAB	15	67546979	R	1stExon-island	0.00271781839453179	0.577733598078818	0.00953960084200923	0.970979238484174
AAGAB	15	67535319	R	5'UTR-opensea	0.0600532814955085	0.503297071109441	0.00953960084200923	0.970979238484174
AAGAB	15	67547645	F	TSS1500-shore	-0.0843180977225038	0.0293054923937963	0.00953960084200923	0.970979238484174
AAGAB	15	67547569	R	TSS1500-shore	-0.036496946945636	0.616447779189314	0.00953960084200923	0.970979238484174
AAGAB	15	67548895	F	TSS1500-shore	-0.0251294979260339	0.400537304818002	0.00953960084200923	0.970979238484174
AAGAB	15	67548799	R	TSS1500-shore	-0.0124852037494634	0.618070308948767	0.00953960084200923	0.970979238484174
AAK1	2	69871140	F	TSS200-island	-0.00524849540351835	0.764251576901491	0.309973233410123	0.456650204106279
AAK1	2	69870906	F	5'UTR-island	-0.00324382367099468	0.695667188808224	0.309973233410123	0.456650204106279
AAK1	2	69871772	R	TSS1500-shore	-0.0249448344435252	0.0333183090498169	0.309973233410123	0.456650204106279
AAK1	2	69871104	R	TSS200-island	0.00105679092221219	0.820205739213717	0.309973233410123	0.456650204106279
AAK1	2	69871099	R	TSS200-island	-0.00242913215097946	0.659890077182928	0.309973233410123	0.456650204106279
AAK1	2	69871627	R	TSS1500-island	-0.00154523851372132	0.887720738060453	0.309973233410123	0.456650204106279
AAK1	2	69870892	F	1stExon-island	-0.000711762422031911	0.913569111385999	0.309973233410123	0.456650204106279
AAK1	2	69871685	R	TSS1500-island	-0.000898818319342064	0.867044587324285	0.309973233410123	0.456650204106279
AAK1	2	69870896	F	5'UTR-island	0.00202580762202001	0.743602812731274	0.309973233410123	0.456650204106279
AAK1	2	69871759	R	TSS1500-shore	-0.0476055061004332	0.0413259049701549	0.309973233410123	0.456650204106279
AAK1	2	69871424	R	TSS1500-island	-0.00244693096123335	0.585802937613045	0.309973233410123	0.456650204106279
AAK1	2	69871531	F	TSS1500-island	-0.000934142241642476	0.928545950539113	0.309973233410123	0.456650204106279
AAK1	2	69870526	R	5'UTR-island	-0.00143798438394075	0.8373608620386	0.309973233410123	0.456650204106279
AAK1	2	69871971	R	TSS1500-shore	-0.205556816776421	0.000125249921603512	0.309973233410123	0.456650204106279
AAK1	2	69871665	F	TSS1500-island	0.00201104198389722	0.662513438039972	0.309973233410123	0.456650204106279
AAK1	2	69871544	R	TSS1500-island	0.000566922093998092	0.917086141577508	0.309973233410123	0.456650204106279
AAMP	2	219135936	R	TSS1500-shore	-0.171196666304638	7.2412154061254e-05	-0.219448859440346	0.435259435532944
AAMP	2	219135380	R	TSS1500-island	-7.73078772839421e-05	0.990418501971871	-0.219448859440346	0.435259435532944
AAMP	2	219135802	R	TSS1500-shore	-0.0521886435102867	0.00117206879732995	-0.219448859440346	0.435259435532944
AANAT	17	74463560	R	TSS200-opensea	-0.0770336908943624	0.182220215382991	0.524748106330273	0.386439613164806
AANAT	17	74448799	F	TSS1500-island	-0.000816070340842193	0.90322934046007	0.524748106330273	0.386439613164806
AANAT	17	74462797	R	TSS1500-opensea	-0.0228394915223765	0.662917549362432	0.524748106330273	0.386439613164806
AANAT	17	74463439	F	TSS200-opensea	-0.00121921647113832	0.985180166122737	0.524748106330273	0.386439613164806
AANAT	17	74458485	F	5'UTR-opensea	-0.0588285456887014	0.417492245213957	0.524748106330273	0.386439613164806
AANAT	17	74449384	R	TSS200-island	-0.00139249744932389	0.818488879821584	0.524748106330273	0.386439613164806
AANAT	17	74449604	F	5'UTR-shore	-0.175713881905878	0.0017766151464285	0.524748106330273	0.386439613164806
AANAT	17	74449810	F	5'UTR-shore	-0.0205052851940056	0.864811542968618	0.524748106330273	0.386439613164806
AANAT	17	74456784	R	5'UTR-opensea	-0.0226360355332037	0.717288126864131	0.524748106330273	0.386439613164806
AANAT	17	74458940	F	5'UTR-opensea	0.0710736019867021	0.309332475202807	0.524748106330273	0.386439613164806
AANAT	17	74449187	R	TSS1500-island	0.00112818018248369	0.892864512147429	0.524748106330273	0.386439613164806
AANAT	17	74463585	R	TSS200-opensea	-0.0677797645671961	0.215032239419546	0.524748106330273	0.386439613164806
AANAT	17	74448689	R	TSS1500-island	-0.00631138816367331	0.122995812791603	0.524748106330273	0.386439613164806
AANAT	17	74462826	R	TSS1500-opensea	0.03827574350415	0.0335901727062882	0.524748106330273	0.386439613164806
AANAT	17	74449806	F	1stExon-shore	-0.0348023101545792	0.761198727818832	0.524748106330273	0.386439613164806
AANAT	17	74449757	F	5'UTR-shore	0.00617628451364705	0.79644716926442	0.524748106330273	0.386439613164806
AANAT	17	74454829	F	5'UTR-opensea	-0.145861800843644	0.00407848692668112	0.524748106330273	0.386439613164806
AANAT	17	74463608	R	TSS200-opensea	-0.0622206815887554	0.152179170621626	0.524748106330273	0.386439613164806
AANAT	17	74462145	R	5'UTR-opensea	-0.0205469570686901	0.300522234856247	0.524748106330273	0.386439613164806
AANAT	17	74463486	R	TSS200-opensea	0.0031066351637572	0.948923718406334	0.524748106330273	0.386439613164806
AANAT	17	74448160	R	TSS1500-shore	-0.238504941583045	0.000526538795545155	0.524748106330273	0.386439613164806
AARS	16	70323367	F	1stExon-island	-0.00244458387467244	0.753320697583957	-0.00380368663395035	0.993100187662047
AARS	16	70323542	R	TSS200-shore	-0.00158573252648431	0.720096068266594	-0.00380368663395035	0.993100187662047
AARS	16	70323915	F	TSS1500-shore	-0.175346936176146	0.0711580026089603	-0.00380368663395035	0.993100187662047
AARS	16	70323758	F	TSS1500-shore	-0.0485705985622867	0.0385048709649516	-0.00380368663395035	0.993100187662047
AARS	16	70317506	F	5'UTR-opensea	-0.031789974770873	0.378238361539414	-0.00380368663395035	0.993100187662047
AARS	16	70324585	F	TSS1500-shore	-0.00216586648261563	0.820708728254032	-0.00380368663395035	0.993100187662047
AARS	16	70323752	F	TSS1500-shore	-0.0954165841953366	0.0411111911549795	-0.00380368663395035	0.993100187662047
AARS	16	70323574	R	TSS200-shore	-0.00176753361840623	0.67789777708812	-0.00380368663395035	0.993100187662047
AARS	16	70323471	F	TSS200-island	-0.00279725747273299	0.505178052496911	-0.00380368663395035	0.993100187662047
AARS	16	70323134	R	5'UTR-island	0.00167105298273016	0.769275233688088	-0.00380368663395035	0.993100187662047
AARS	16	70323548	R	TSS200-shore	-0.00198518842254122	0.656673119613327	-0.00380368663395035	0.993100187662047
AARS	16	70323689	F	TSS1500-shore	0.000916609772351969	0.890122498012311	-0.00380368663395035	0.993100187662047
AARS	16	70323488	F	TSS200-island	-0.00114628140599333	0.845404762038384	-0.00380368663395035	0.993100187662047
AARS	16	70323049	F	5'UTR-shore	0.00375961718451451	0.827823285063372	-0.00380368663395035	0.993100187662047
AARS	16	70322827	R	5'UTR-shore	-0.0156830798251167	0.0309961293072093	-0.00380368663395035	0.993100187662047
AARS	16	70323463	F	TSS200-island	0.00311046468440771	0.498722871334309	-0.00380368663395035	0.993100187662047
AARS	16	70323425	F	TSS200-island	0.00176888917068766	0.848107067201977	-0.00380368663395035	0.993100187662047
AARS	16	70320238	R	5'UTR-shelf	0.0107002670671739	0.371559199807418	-0.00380368663395035	0.993100187662047
AARS2	6	44281249	F	TSS200-shore	-0.000299939936456259	0.971929645219536	-0.120247123435115	0.722609680213429
AARS2	6	44282149	F	TSS1500-shore	0.000406392271378397	0.990472157584859	-0.120247123435115	0.722609680213429
AARS2	6	44281197	F	TSS200-island	-0.0307927965213868	0.518095521104624	-0.120247123435115	0.722609680213429
AARS2	6	44281222	R	TSS200-shore	-0.0084237986783015	0.216759430769754	-0.120247123435115	0.722609680213429
AARS2	6	44281032	F	1stExon-island	-0.00244483923136465	0.896295386947111	-0.120247123435115	0.722609680213429
AARS2	6	44281624	F	TSS1500-shore	0.0101447046956959	0.936420423630892	-0.120247123435115	0.722609680213429
AARS2	6	44281100	R	TSS200-island	-0.00406751266008744	0.709684646331436	-0.120247123435115	0.722609680213429
AARS2	6	44281184	R	TSS200-island	-0.0204386778724854	0.390158107434522	-0.120247123435115	0.722609680213429
AARS2	6	44280859	R	1stExon-island	0.00155776885804106	0.797941383073317	-0.120247123435115	0.722609680213429
AARS2	6	44282097	F	TSS1500-shore	-0.0168503096622797	0.793148118886325	-0.120247123435115	0.722609680213429
AARS2	6	44281749	F	TSS1500-shore	0.0178542347388645	0.872470614442223	-0.120247123435115	0.722609680213429
AARS2	6	44281348	R	TSS1500-shore	-0.0403388667434634	0.272410789668112	-0.120247123435115	0.722609680213429
AARSD1	17	41133928	F	TSS1500-shore	-0.207813910941536	0.00229202686293076	-0.331295441399982	0.185909976236371
AARSD1	17	41117868	F	TSS1500-shore	0.0146032856304699	0.446222140625512	-0.331295441399982	0.185909976236371
AARSD1	17	41132463	R	1stExon-island	0.000256822821917004	0.968956948169666	-0.331295441399982	0.185909976236371
AARSD1	17	41116606	F	TSS200-shore	0.00250864282785825	0.564575083803435	-0.331295441399982	0.185909976236371
AARSD1	17	41116604	F	TSS200-shore	0.00190094424730309	0.69398655540801	-0.331295441399982	0.185909976236371
AARSD1	17	41132474	R	1stExon-island	0.000510229763382025	0.966192314538249	-0.331295441399982	0.185909976236371
AARSD1	17	41132971	F	TSS1500-island	-0.00143845835526403	0.838057549888707	-0.331295441399982	0.185909976236371
AARSD1	17	41132480	R	1stExon-island	-0.00192808096397948	0.848788908549213	-0.331295441399982	0.185909976236371
AARSD1	17	41132392	R	1stExon-shore	-0.0162387241243309	0.347987586934547	-0.331295441399982	0.185909976236371
AARSD1	17	41116797	F	TSS1500-shore	-0.00244106549436704	0.651727545814443	-0.331295441399982	0.185909976236371
AARSD1	17	41116791	R	TSS1500-shore	0.00170156306553947	0.75744633414038	-0.331295441399982	0.185909976236371
AARSD1	17	41132472	R	1stExon-island	0.000683768363377142	0.904201300085261	-0.331295441399982	0.185909976236371
AARSD1	17	41132963	F	TSS1500-island	0.00216099410816728	0.855575625853346	-0.331295441399982	0.185909976236371
AARSD1	17	41116770	R	TSS1500-shore	-0.000557187631321239	0.945364016790273	-0.331295441399982	0.185909976236371
AARSD1	17	41116781	R	TSS1500-shore	-0.0012899539905209	0.809828169022863	-0.331295441399982	0.185909976236371
AARSD1	17	41132427	F	1stExon-shore	-0.00416507346939531	0.351034748724987	-0.331295441399982	0.185909976236371
AARSD1	17	41132655	R	TSS200-island	-0.000966499544847316	0.916793027086121	-0.331295441399982	0.185909976236371
AARSD1	17	41116580	F	TSS200-shore	0.00314254503513476	0.598825962389719	-0.331295441399982	0.185909976236371
AARSD1	17	41132662	R	TSS200-island	1.69336186041577e-05	0.998820108548605	-0.331295441399982	0.185909976236371
AASDH	4	57253520	F	5'UTR-island	-0.00102392597662783	0.859580452663641	-0.201326976991957	0.409949558096658
AASDH	4	57253668	R	TSS200-island	-0.000646109361621058	0.934025525094611	-0.201326976991957	0.409949558096658
AASDH	4	57254799	R	TSS1500-shore	0.0226994421909528	0.890106151342761	-0.201326976991957	0.409949558096658
AASDH	4	57253385	R	5'UTR-shore	0.00101074800672278	0.842585184125593	-0.201326976991957	0.409949558096658
AASDH	4	57253666	R	TSS200-island	0.00262188872725323	0.753413104665875	-0.201326976991957	0.409949558096658
AASDH	4	57253643	R	TSS200-island	-0.000901182829084607	0.946572405458365	-0.201326976991957	0.409949558096658
AASDH	4	57253813	R	TSS200-shore	-0.00190560202633664	0.630934098736458	-0.201326976991957	0.409949558096658
AASDH	4	57253721	F	TSS200-island	0.00251410315887489	0.692744030773107	-0.201326976991957	0.409949558096658
AASDH	4	57254754	R	TSS1500-shore	-0.0107760719988703	0.946558457592108	-0.201326976991957	0.409949558096658
AASDH	4	57253573	F	5'UTR-island	-0.00437308439438158	0.610317851268096	-0.201326976991957	0.409949558096658
AASDH	4	57254132	F	TSS1500-shore	-0.00024009626984553	0.974426693319245	-0.201326976991957	0.409949558096658
AASDH	4	57253815	R	TSS200-shore	0.000688923280677333	0.889970861020311	-0.201326976991957	0.409949558096658
AASDH	4	57253710	F	TSS200-island	-0.00198680662680929	0.799784346072015	-0.201326976991957	0.409949558096658
AASDH	4	57253603	F	5'UTR-island	-0.000145221196665119	0.98093973451648	-0.201326976991957	0.409949558096658
AASDH	4	57254430	F	TSS1500-shore	-0.00579815308810633	0.957295962595668	-0.201326976991957	0.409949558096658
AASDH	4	57253264	R	5'UTR-shore	-0.000517613299523888	0.924355468388798	-0.201326976991957	0.409949558096658
AASDHPPT	11	105948520	R	1stExon-island	0.00516800953988217	0.648455374718928	-0.0148047950207142	0.962750991563126
AASDHPPT	11	105947584	R	TSS1500-shore	-0.00116616624459056	0.793195516229011	-0.0148047950207142	0.962750991563126
AASDHPPT	11	105948576	F	1stExon-island	0.000620521028025192	0.927803920644911	-0.0148047950207142	0.962750991563126
AASDHPPT	11	105948506	R	1stExon-island	0.000915072400060335	0.896680505707051	-0.0148047950207142	0.962750991563126
AASDHPPT	11	105948525	R	1stExon-island	-0.00474012003026977	0.347014403118693	-0.0148047950207142	0.962750991563126
AASDHPPT	11	105946808	F	TSS1500-shore	-0.180745502652733	0.0136503886219484	-0.0148047950207142	0.962750991563126
AASDHPPT	11	105948489	R	1stExon-island	-0.00252909375005052	0.637987188372346	-0.0148047950207142	0.962750991563126
AASDHPPT	11	105948605	F	1stExon-island	0.000654187247347855	0.919339552788937	-0.0148047950207142	0.962750991563126
AASS	7	121784386	F	TSS200-island	-0.0437647869727031	0.179876436645752	-0.176020035551338	0.871844897998197
AASS	7	121785331	R	TSS1500-shore	-0.00350796197774739	0.955452861060847	-0.176020035551338	0.871844897998197
AASS	7	121784773	F	TSS1500-shore	-0.136685592169544	0.000259466205824998	-0.176020035551338	0.871844897998197
AASS	7	121784586	F	TSS1500-island	-0.0791883063776962	0.0212661023242581	-0.176020035551338	0.871844897998197
AASS	7	121773889	R	5'UTR-opensea	0.0218577426949456	0.554653439896202	-0.176020035551338	0.871844897998197
AASS	7	121784102	F	5'UTR-island	-0.00468334578410844	0.565727133270448	-0.176020035551338	0.871844897998197
AASS	7	121784596	F	TSS1500-island	-0.0403262117248911	0.039010270164899	-0.176020035551338	0.871844897998197
AASS	7	121783496	R	5'UTR-shore	-0.0542867868735232	0.0386491547805959	-0.176020035551338	0.871844897998197
AASS	7	121774089	R	5'UTR-opensea	0.00542005838843485	0.855654845096066	-0.176020035551338	0.871844897998197
AASS	7	121784564	R	TSS1500-island	-0.0769754403419662	0.0233647764150383	-0.176020035551338	0.871844897998197
AASS	7	121783377	R	5'UTR-shore	-0.0207590844875609	0.549999399387791	-0.176020035551338	0.871844897998197
AASS	7	121784356	F	TSS200-island	-0.0378493426627894	0.153626826559595	-0.176020035551338	0.871844897998197
AASS	7	121777519	R	5'UTR-opensea	-0.166122273244279	0.0606885628610502	-0.176020035551338	0.871844897998197
AASS	7	121784351	F	TSS200-island	-0.0193790098048798	0.291766821250909	-0.176020035551338	0.871844897998197
AASS	7	121784504	F	TSS200-island	-0.010301422947438	0.319187560798018	-0.176020035551338	0.871844897998197
AATF	17	35305905	R	TSS1500-island	0.00168518067716668	0.862732706307595	-0.137510541139637	0.607881782181686
AATF	17	35306010	F	TSS200-island	-0.000736644572020117	0.875050530922695	-0.137510541139637	0.607881782181686
AATF	17	35306325	R	5'UTR-island	-0.00115732216163346	0.866594418462273	-0.137510541139637	0.607881782181686
AATF	17	35306345	R	5'UTR-island	0.00140639701126231	0.851153248141425	-0.137510541139637	0.607881782181686
AATF	17	35306063	R	TSS200-island	0.00276969759360152	0.639408103570578	-0.137510541139637	0.607881782181686
AATF	17	35305366	R	TSS1500-shore	0.0571943907337837	0.290413371899246	-0.137510541139637	0.607881782181686
AATF	17	35306017	F	TSS200-island	0.00189685898717911	0.852575057921451	-0.137510541139637	0.607881782181686
AATF	17	35305759	R	TSS1500-island	0.000762331777098932	0.965162267965452	-0.137510541139637	0.607881782181686
AATF	17	35305470	F	TSS1500-shore	0.0329466842148579	0.300207887931441	-0.137510541139637	0.607881782181686
AATF	17	35305634	R	TSS1500-shore	0.00216713202010054	0.673758719625027	-0.137510541139637	0.607881782181686
AATK	17	79106652	R	TSS1500-shelf	-0.00532790487255641	0.892370008186508	0.713179660615849	0.247138722900549
AATK	17	79140672	R	TSS1500-shore	-0.0447957212664296	0.475069084265	0.713179660615849	0.247138722900549
AATK	17	79107101	F	TSS1500-shelf	-0.00143871082084779	0.974490515708918	0.713179660615849	0.247138722900549
AATK	17	79105793	F	TSS200-shelf	-0.0872238296125966	0.135060003753556	0.713179660615849	0.247138722900549
AATK	17	79140486	R	TSS1500-shore	-0.385937698050777	1.60180574313161e-09	0.713179660615849	0.247138722900549
AATK	17	79105760	F	TSS200-shelf	-0.0162311794511757	0.663256759118221	0.713179660615849	0.247138722900549
AATK	17	79140481	R	TSS1500-shore	-0.353393697357476	2.27364785180835e-09	0.713179660615849	0.247138722900549
AATK	17	79140589	F	TSS1500-shore	-0.263949074940837	1.1054716330882e-06	0.713179660615849	0.247138722900549
AATK	17	79105899	F	TSS200-shelf	-5.66559650112541e-05	0.998963589801944	0.713179660615849	0.247138722900549
AATK	17	79105709	F	5'UTR-shelf	-0.0137288555027226	0.678897877569153	0.713179660615849	0.247138722900549
AATK	17	79106493	F	TSS1500-shelf	0.00626701055223744	0.844510392228618	0.713179660615849	0.247138722900549
AATK	17	79140293	R	TSS1500-shore	-0.0130723163134426	0.265927472651562	0.713179660615849	0.247138722900549
ABAT	16	8824239	R	5'UTR-opensea	-0.0495562863848983	0.197740282276515	-0.0714843674174473	0.878044846822772
ABAT	16	8805422	F	TSS1500-opensea	-0.0539113184368845	0.287336239254679	-0.0714843674174473	0.878044846822772
ABAT	16	8806359	F	5'UTR-opensea	-0.0370735856903178	0.500012910866506	-0.0714843674174473	0.878044846822772
ABAT	16	8806569	R	5'UTR-opensea	-0.202785322622595	0.0112856211634201	-0.0714843674174473	0.878044846822772
ABAT	16	8806690	F	5'UTR-opensea	-0.0948491460139077	0.222443106894608	-0.0714843674174473	0.878044846822772
ABAT	16	8814755	R	5'UTR-opensea	-0.0565728114676458	0.461762156155861	-0.0714843674174473	0.878044846822772
ABAT	16	8815355	F	5'UTR-opensea	-0.00647170912136186	0.773262386479368	-0.0714843674174473	0.878044846822772
ABAT	16	8813486	R	TSS1500-opensea	0.0050953962441358	0.820305106275009	-0.0714843674174473	0.878044846822772
ABAT	16	8799962	F	5'UTR-opensea	-0.00609415310931039	0.739012060975997	-0.0714843674174473	0.878044846822772
ABAT	16	8768414	R	TSS200-island	-0.167136454476279	0.00241445798313565	-0.0714843674174473	0.878044846822772
ABAT	16	8771680	R	5'UTR-shelf	-0.00507071946169246	0.833090848299878	-0.0714843674174473	0.878044846822772
ABAT	16	8806660	R	TSS200-opensea	-0.155685252562508	0.0986165824620996	-0.0714843674174473	0.878044846822772
ABAT	16	8814507	F	5'UTR-opensea	-0.206868483419137	0.00039340630707201	-0.0714843674174473	0.878044846822772
ABAT	16	8814411	F	TSS200-opensea	-0.174946902619542	0.00107596764679139	-0.0714843674174473	0.878044846822772
ABAT	16	8774580	F	5'UTR-opensea	-0.0600566903446176	0.540500361710412	-0.0714843674174473	0.878044846822772
ABAT	16	8768395	R	TSS200-island	-0.184769187133875	0.00197938536292922	-0.0714843674174473	0.878044846822772
ABAT	16	8768618	F	5'UTR-island	-0.0905144287281681	0.0197337504065877	-0.0714843674174473	0.878044846822772
ABAT	16	8813366	R	TSS1500-opensea	0.0262528636160753	0.586930040643865	-0.0714843674174473	0.878044846822772
ABAT	16	8806531	R	5'UTR-opensea	-0.159805515129043	0.0841870490288542	-0.0714843674174473	0.878044846822772
ABAT	16	8814501	F	TSS200-opensea	-0.202272341072856	0.000217625078430009	-0.0714843674174473	0.878044846822772
ABAT	16	8806586	R	5'UTR-opensea	-0.262969074311441	0.0041191651618283	-0.0714843674174473	0.878044846822772
ABAT	16	8768031	F	TSS1500-shore	-0.445448015749166	2.00211508447318e-10	-0.0714843674174473	0.878044846822772
ABAT	16	8807026	F	5'UTR-opensea	-0.0638649605372085	0.262558064437162	-0.0714843674174473	0.878044846822772
ABAT	16	8813357	R	5'UTR-opensea	-0.0168343517017331	0.864819219245101	-0.0714843674174473	0.878044846822772
ABAT	16	8800441	F	5'UTR-opensea	0.0156840474272805	0.556243264606307	-0.0714843674174473	0.878044846822772
ABAT	16	8810751	R	5'UTR-opensea	-0.0490913808801241	0.334978266262518	-0.0714843674174473	0.878044846822772
ABAT	16	8807018	F	5'UTR-opensea	-0.067706488803829	0.274230040450665	-0.0714843674174473	0.878044846822772
ABAT	16	8776944	R	5'UTR-opensea	-0.0113134601398504	0.826814032703751	-0.0714843674174473	0.878044846822772
ABAT	16	8768425	R	TSS200-island	-0.166986964991606	0.00248199789705426	-0.0714843674174473	0.878044846822772
ABAT	16	8810689	R	5'UTR-opensea	0.000191135282985866	0.991590532876636	-0.0714843674174473	0.878044846822772
ABAT	16	8768430	R	TSS200-island	-0.15782775130157	0.00250551069850732	-0.0714843674174473	0.878044846822772
ABAT	16	8806753	F	5'UTR-opensea	-0.201690338647477	0.00206841910056973	-0.0714843674174473	0.878044846822772
ABAT	16	8768110	F	TSS1500-shore	-0.38970975374757	9.73502643784458e-09	-0.0714843674174473	0.878044846822772
ABAT	16	8807308	R	1stExon-opensea	-0.0107180815703523	0.558345534669632	-0.0714843674174473	0.878044846822772
ABAT	16	8824064	F	5'UTR-opensea	0.0467204810326175	0.567017417725927	-0.0714843674174473	0.878044846822772
ABAT	16	8768700	R	5'UTR-shore	-0.113210550218052	0.000429880227532149	-0.0714843674174473	0.878044846822772
ABAT	16	8813274	R	5'UTR-opensea	-0.0139114065006676	0.653593548448129	-0.0714843674174473	0.878044846822772
ABAT	16	8767706	R	TSS1500-shore	-0.0453286940646171	0.323575699548173	-0.0714843674174473	0.878044846822772
ABAT	16	8806663	R	5'UTR-opensea	-0.0841347816574706	0.256991594403585	-0.0714843674174473	0.878044846822772
ABAT	16	8823986	F	5'UTR-opensea	0.120684836703063	0.24234121618747	-0.0714843674174473	0.878044846822772
ABAT	16	8806756	F	5'UTR-opensea	-0.127184820547266	0.0258307605078948	-0.0714843674174473	0.878044846822772
ABAT	16	8780048	R	5'UTR-opensea	-0.0314895114737453	0.396736477689181	-0.0714843674174473	0.878044846822772
ABAT	16	8768411	R	TSS200-island	-0.160765799514361	0.000851838790157893	-0.0714843674174473	0.878044846822772
ABAT	16	8772199	F	5'UTR-shelf	-0.00447147994342301	0.868755719098106	-0.0714843674174473	0.878044846822772
ABAT	16	8813098	R	TSS1500-opensea	-0.00916030979209659	0.638380164013993	-0.0714843674174473	0.878044846822772
ABAT	16	8807011	R	5'UTR-opensea	-0.0304804501955078	0.684359729546671	-0.0714843674174473	0.878044846822772
ABAT	16	8807043	F	5'UTR-opensea	-0.0485437033011624	0.495470674161649	-0.0714843674174473	0.878044846822772
ABAT	16	8819510	F	5'UTR-opensea	0.0207446491441285	0.608602994091008	-0.0714843674174473	0.878044846822772
ABAT	16	8806966	F	5'UTR-opensea	-0.0931679402589728	0.158139355817588	-0.0714843674174473	0.878044846822772
ABCA1	9	107689065	F	5'UTR-shore	-0.00452200018978833	0.52043870827385	-0.326916999195049	0.642035513485088
ABCA1	9	107690588	R	TSS200-island	-0.0178251362171821	0.229696697692477	-0.326916999195049	0.642035513485088
ABCA1	9	107689806	R	5'UTR-shore	0.00299565829886773	0.741816788583534	-0.326916999195049	0.642035513485088
ABCA1	9	107689793	R	5'UTR-shore	-0.00125967792507126	0.944164729288297	-0.326916999195049	0.642035513485088
ABCA1	9	107666012	F	5'UTR-opensea	0.0263585639808986	0.546627192258735	-0.326916999195049	0.642035513485088
ABCA1	9	107691596	R	TSS1500-shore	0.000108381571896854	0.99893710386951	-0.326916999195049	0.642035513485088
ABCA1	9	107683794	R	5'UTR-opensea	0.00801159276977781	0.929082202245871	-0.326916999195049	0.642035513485088
ABCA1	9	107685725	F	5'UTR-shelf	-0.0697511108557203	0.497617370198358	-0.326916999195049	0.642035513485088
ABCA1	9	107673676	F	5'UTR-opensea	0.00363623954711256	0.970730864101402	-0.326916999195049	0.642035513485088
ABCA1	9	107691064	R	TSS1500-shore	0.00514786755231256	0.891606376822848	-0.326916999195049	0.642035513485088
ABCA1	9	107690580	R	TSS200-island	-0.00122441539451304	0.817958143068395	-0.326916999195049	0.642035513485088
ABCA1	9	107666037	F	5'UTR-opensea	-0.0145113785423591	0.446938012161064	-0.326916999195049	0.642035513485088
ABCA1	9	107690770	F	TSS1500-island	-0.0664182587379859	0.275073482778945	-0.326916999195049	0.642035513485088
ABCA1	9	107669990	R	5'UTR-opensea	-0.0882937394058555	0.375732683356639	-0.326916999195049	0.642035513485088
ABCA1	9	107690595	R	TSS200-island	-0.0137731130720468	0.362788611679621	-0.326916999195049	0.642035513485088
ABCA1	9	107690018	F	5'UTR-island	-0.00572431687218797	0.720353729800469	-0.326916999195049	0.642035513485088
ABCA1	9	107675871	F	5'UTR-opensea	0.0308408648176287	0.536618192774053	-0.326916999195049	0.642035513485088
ABCA1	9	107690846	R	TSS1500-shore	-0.267635613559768	4.93687478904559e-05	-0.326916999195049	0.642035513485088
ABCA1	9	107687761	F	5'UTR-shore	0.0290373909858769	0.64389887027404	-0.326916999195049	0.642035513485088
ABCA1	9	107688675	R	5'UTR-shore	-0.218060372416992	0.00325498120522264	-0.326916999195049	0.642035513485088
ABCA1	9	107690485	R	TSS200-island	-0.00367758280103553	0.751138958982704	-0.326916999195049	0.642035513485088
ABCA1	9	107689848	R	5'UTR-island	0.00056014347875874	0.987935738101107	-0.326916999195049	0.642035513485088
ABCA1	9	107690075	R	5'UTR-island	0.003413007247122	0.933227768598068	-0.326916999195049	0.642035513485088
ABCA10	17	67221603	F	5'UTR-opensea	0.0381131363901505	0.435923160584281	0.373229543302042	0.559159460010224
ABCA10	17	67224976	R	5'UTR-opensea	0.0335060496358792	0.507112111871342	0.373229543302042	0.559159460010224
ABCA10	17	67231728	R	5'UTR-opensea	-0.0133791711400974	0.564443344058363	0.373229543302042	0.559159460010224
ABCA10	17	67223927	R	5'UTR-opensea	0.0089400860167794	0.703999239063689	0.373229543302042	0.559159460010224
ABCA11P	4	468201	R	TSS1500-shore	-0.203045894940001	0.00556915022435037	-0.231376970193113	0.686747099196467
ABCA12	2	216003798	F	TSS1500-opensea	-0.00122366598701185	0.991365551551901	-0.459372639425322	0.570466843159399
ABCA12	2	215897758	F	TSS1500-opensea	0.0554883206058547	0.558389771530457	-0.459372639425322	0.570466843159399
ABCA12	2	216003381	R	TSS1500-opensea	0.0246902483567246	0.708159830885715	-0.459372639425322	0.570466843159399
ABCA12	2	216004294	R	TSS1500-opensea	0.0124894999704517	0.497274130007109	-0.459372639425322	0.570466843159399
ABCA12	2	216003232	F	TSS200-opensea	0.165055726597536	0.104012274543247	-0.459372639425322	0.570466843159399
ABCA12	2	216003782	F	TSS1500-opensea	0.0561704311994707	0.474308981646417	-0.459372639425322	0.570466843159399
ABCA12	2	215896836	F	TSS200-opensea	0.0204186299820041	0.756350373056161	-0.459372639425322	0.570466843159399
ABCA12	2	216003041	F	1stExon-opensea	0.0163792255531033	0.691189299034995	-0.459372639425322	0.570466843159399
ABCA17P	16	2390862	F	TSS200-island	0.000545653800325223	0.943750129118955	0.463238832694067	0.639919295044196
ABCA17P	16	2389707	R	TSS1500-island	-0.0794687456565564	0.0454319745158357	0.463238832694067	0.639919295044196
ABCA17P	16	2390864	F	TSS200-island	-0.00404297765107843	0.534454227428214	0.463238832694067	0.639919295044196
ABCA17P	16	2390352	R	TSS1500-island	-0.0155241974788769	0.0305169268579641	0.463238832694067	0.639919295044196
ABCA2	9	139923567	R	TSS1500-shore	-0.0118641775655976	0.245981144941514	-0.181475220723643	0.643154430922516
ABCA2	9	139923087	F	TSS1500-island	-0.00707727227669361	0.116352399873254	-0.181475220723643	0.643154430922516
ABCA2	9	139923093	F	TSS1500-island	-0.0038021978809305	0.493125439311554	-0.181475220723643	0.643154430922516
ABCA2	9	139923402	R	TSS1500-island	-0.00118297057054105	0.821159123275401	-0.181475220723643	0.643154430922516
ABCA3	16	2388350	R	5'UTR-shore	-0.011945218199267	0.85429159038848	-0.0127560441196029	0.986013011064815
ABCA3	16	2382549	F	5'UTR-opensea	-0.00505492018821341	0.942332842228715	-0.0127560441196029	0.986013011064815
ABCA3	16	2379725	R	5'UTR-opensea	0.0190929245528186	0.592350159724101	-0.0127560441196029	0.986013011064815
ABCA3	16	2382623	R	5'UTR-opensea	-0.00108647719364041	0.98132687599558	-0.0127560441196029	0.986013011064815
ABCA3	16	2384061	F	5'UTR-opensea	-0.00753151269767216	0.896105458261526	-0.0127560441196029	0.986013011064815
ABCA3	16	2389102	R	5'UTR-shore	-0.0108781208613016	0.754125410664786	-0.0127560441196029	0.986013011064815
ABCA3	16	2378802	F	5'UTR-opensea	-0.0138742103607371	0.895479255150265	-0.0127560441196029	0.986013011064815
ABCA3	16	2379798	F	5'UTR-opensea	0.0112909861932275	0.754319901500642	-0.0127560441196029	0.986013011064815
ABCA4	1	94587076	R	TSS1500-opensea	-0.0134724682408122	0.746724873818272	0.717007451503151	0.361756515378419
ABCA4	1	94587905	F	TSS1500-opensea	0.0242163567222691	0.871196931410168	0.717007451503151	0.361756515378419
ABCA4	1	94586791	F	TSS200-opensea	0.0270958778830328	0.670099256921547	0.717007451503151	0.361756515378419
ABCA4	1	94587031	R	TSS1500-opensea	0.0132498935788823	0.701098625586515	0.717007451503151	0.361756515378419
ABCA4	1	94586592	F	1stExon-opensea	0.0156749288763666	0.796304882055766	0.717007451503151	0.361756515378419
ABCA4	1	94586670	R	1stExon-opensea	0.00328371009204831	0.950341929045946	0.717007451503151	0.361756515378419
ABCA4	1	94586695	R	1stExon-opensea	-0.0326899922203446	0.434622659840201	0.717007451503151	0.361756515378419
ABCA4	1	94587872	F	TSS1500-opensea	0.0673644910017387	0.49708640943837	0.717007451503151	0.361756515378419
ABCA5	17	67312371	R	5'UTR-opensea	0.0571338905150692	0.168221022615364	0.996193544870842	0.0625393462137972
ABCA5	17	67323284	R	5'UTR-island	-0.00518263173182815	0.381272597240043	0.996193544870842	0.0625393462137972
ABCA5	17	67323768	R	TSS1500-island	-0.0968985400703557	0.0220787757424799	0.996193544870842	0.0625393462137972
ABCA5	17	67312052	R	5'UTR-opensea	0.0616553479732842	0.279985413509845	0.996193544870842	0.0625393462137972
ABCA5	17	67313008	F	TSS1500-opensea	0.0701081769325097	0.156578384900907	0.996193544870842	0.0625393462137972
ABCA5	17	67316863	R	5'UTR-opensea	0.0495050943075496	0.584141806683753	0.996193544870842	0.0625393462137972
ABCA5	17	67310842	F	5'UTR-opensea	0.0312345606185643	0.361305536604304	0.996193544870842	0.0625393462137972
ABCA5	17	67319481	R	5'UTR-shelf	0.0384369533711248	0.481720571565206	0.996193544870842	0.0625393462137972
ABCA5	17	67323282	R	5'UTR-island	-0.000318142329799251	0.96013978787725	0.996193544870842	0.0625393462137972
ABCA5	17	67322737	F	5'UTR-island	-0.0136882836098225	0.0440796897132728	0.996193544870842	0.0625393462137972
ABCA5	17	67323501	F	TSS200-island	-0.0239188331802454	0.280468800710376	0.996193544870842	0.0625393462137972
ABCA5	17	67322833	R	5'UTR-island	-0.0148677144406069	0.278688691994459	0.996193544870842	0.0625393462137972
ABCA5	17	67323276	R	5'UTR-island	-0.00442128279792071	0.562836930244859	0.996193544870842	0.0625393462137972
ABCA5	17	67323953	F	TSS1500-shore	-0.257612560896992	0.000814911531555935	0.996193544870842	0.0625393462137972
ABCA5	17	67312983	F	TSS1500-opensea	0.034473394317423	0.420637063700309	0.996193544870842	0.0625393462137972
ABCA5	17	67322525	F	5'UTR-shore	-0.0321751558785935	0.646472875518518	0.996193544870842	0.0625393462137972
ABCA5	17	67323709	F	TSS1500-island	-0.0936586112278764	0.0210302104574776	0.996193544870842	0.0625393462137972
ABCA5	17	67323976	F	TSS1500-shore	-0.184458142013443	0.00282176661686954	0.996193544870842	0.0625393462137972
ABCA5	17	67319224	F	5'UTR-shelf	0.0310442943827562	0.312923392414868	0.996193544870842	0.0625393462137972
ABCA5	17	67316463	F	5'UTR-opensea	0.0487281453582235	0.297614472195565	0.996193544870842	0.0625393462137972
ABCA5	17	67313131	F	5'UTR-opensea	0.0525222518149698	0.477861302885091	0.996193544870842	0.0625393462137972
ABCA5	17	67323922	F	TSS1500-shore	-0.226641766287708	0.00108805402518574	0.996193544870842	0.0625393462137972
ABCA6	17	67138637	R	TSS1500-opensea	-0.00235103837584594	0.967852836856753	-1.02374438443555	0.602478986729989
ABCA6	17	67138212	F	TSS200-opensea	-0.00801892498275336	0.788149715500737	-1.02374438443555	0.602478986729989
ABCA6	17	67137953	R	1stExon-opensea	0.00890930350222985	0.881781331751051	-1.02374438443555	0.602478986729989
ABCA7	19	1040061	R	TSS200-island	-0.00209965067458689	0.846143337916455	0.457252394662904	0.126452648310547
ABCA7	19	1041241	R	5'UTR-shore	-0.276528751854236	4.44057747862296e-07	0.457252394662904	0.126452648310547
ABCA7	19	1039944	F	TSS200-island	-0.0120856260575563	0.172154125865244	0.457252394662904	0.126452648310547
ABCA7	19	1039871	R	TSS1500-island	-0.0139904171032644	0.132350410175538	0.457252394662904	0.126452648310547
ABCA7	19	1041212	R	5'UTR-shore	-0.325100135005595	1.07626374778344e-06	0.457252394662904	0.126452648310547
ABCA7	19	1041178	F	5'UTR-shore	-0.399757720326442	2.84726124888989e-08	0.457252394662904	0.126452648310547
ABCA7	19	1041020	F	5'UTR-shore	-0.271822287371612	5.0361905031335e-07	0.457252394662904	0.126452648310547
ABCA7	19	1039942	F	TSS200-island	-0.00530134628046221	0.278366188294957	0.457252394662904	0.126452648310547
ABCA7	19	1039831	R	TSS1500-island	-0.0596479049722554	0.0261330239951554	0.457252394662904	0.126452648310547
ABCA7	19	1041026	F	5'UTR-shore	-0.283008279838577	7.62450489346127e-07	0.457252394662904	0.126452648310547
ABCA7	19	1039863	R	TSS1500-island	-0.0590065056361318	0.0133946961136424	0.457252394662904	0.126452648310547
ABCA7	19	1039656	F	TSS1500-shore	-0.199145681507881	7.68656042032809e-05	0.457252394662904	0.126452648310547
ABCA7	19	1040077	R	TSS200-island	-0.00428581188386956	0.586940895811359	0.457252394662904	0.126452648310547
ABCA8	17	66951572	R	TSS200-opensea	-0.0138468492198994	0.725958056360501	-2.08194633201515	0.269619139294118
ABCA8	17	66938761	F	5'UTR-opensea	-0.0255760881007199	0.577534487355637	-2.08194633201515	0.269619139294118
ABCA8	17	66938740	R	5'UTR-opensea	-0.203464118157247	0.00130438501804928	-2.08194633201515	0.269619139294118
ABCA8	17	66951611	R	TSS200-opensea	-0.0219506294995768	0.216578942708397	-2.08194633201515	0.269619139294118
ABCA8	17	66950545	R	5'UTR-opensea	-0.0219422156287948	0.401516168454926	-2.08194633201515	0.269619139294118
ABCA8	17	66938348	R	5'UTR-opensea	-0.0439658845973497	0.0831686941930876	-2.08194633201515	0.269619139294118
ABCA8	17	66938831	R	5'UTR-opensea	-0.0724469492674659	0.210346531102561	-2.08194633201515	0.269619139294118
ABCA8	17	66938261	F	5'UTR-opensea	-0.0629147717593024	0.498741486470938	-2.08194633201515	0.269619139294118
ABCA8	17	66951903	R	TSS1500-opensea	-0.0441699739812185	0.455164643394188	-2.08194633201515	0.269619139294118
ABCA9	17	67057211	R	TSS200-opensea	-0.194329654918645	0.0206137790137082	-2.08735037547461	0.00201985306499038
ABCA9	17	67054554	F	5'UTR-opensea	-0.0197596139734123	0.522018849927091	-2.08735037547461	0.00201985306499038
ABCA9	17	67055932	F	5'UTR-opensea	-0.0354309536637668	0.214513163064755	-2.08735037547461	0.00201985306499038
ABCA9	17	67047539	F	5'UTR-opensea	0.00491529684075231	0.843041203420967	-2.08735037547461	0.00201985306499038
ABCA9	17	67058208	F	TSS1500-opensea	0.0113597451723458	0.685023758158987	-2.08735037547461	0.00201985306499038
ABCA9	17	67057775	R	TSS1500-opensea	-0.06250130460507	0.186939945955557	-2.08735037547461	0.00201985306499038
ABCB1	7	87230344	F	5'UTR-shore	-0.0204781608935964	0.40109051833441	-0.00447637340214022	0.996234872668452
ABCB1	7	87258764	R	5'UTR-shore	0.0233787696779971	0.3924563886452	-0.00447637340214022	0.996234872668452
ABCB1	7	87230189	R	5'UTR-island	-0.0176970668543113	0.266590041029515	-0.00447637340214022	0.996234872668452
ABCB1	7	87229880	F	5'UTR-island	-0.0367360957078671	0.157324815924142	-0.00447637340214022	0.996234872668452
ABCB1	7	87252956	R	5'UTR-opensea	-0.0698585436994231	0.489358094842857	-0.00447637340214022	0.996234872668452
ABCB1	7	87229968	R	5'UTR-shore	-0.0536936313001108	0.0855789142906671	-0.00447637340214022	0.996234872668452
ABCB1	7	87229554	F	5'UTR-island	-0.0227680111554132	0.162372200457508	-0.00447637340214022	0.996234872668452
ABCB1	7	87252524	F	5'UTR-opensea	0.0101858994982637	0.872801914310068	-0.00447637340214022	0.996234872668452
ABCB1	7	87230087	F	5'UTR-island	-0.0108828319780443	0.218363148531332	-0.00447637340214022	0.996234872668452
ABCB1	7	87257547	R	5'UTR-island	-0.0346183628979315	0.076393224459649	-0.00447637340214022	0.996234872668452
ABCB1	7	87233365	R	5'UTR-shelf	0.0175707156648971	0.77384038192659	-0.00447637340214022	0.996234872668452
ABCB1	7	87230060	R	5'UTR-island	-0.0190183837960619	0.304858709710494	-0.00447637340214022	0.996234872668452
ABCB1	7	87238078	R	5'UTR-opensea	-0.000189726444505545	0.998373433553529	-0.00447637340214022	0.996234872668452
ABCB1	7	87253405	F	5'UTR-shelf	0.0290419938202168	0.40467153910837	-0.00447637340214022	0.996234872668452
ABCB1	7	87252823	R	5'UTR-opensea	-0.00883588393802137	0.730552928376453	-0.00447637340214022	0.996234872668452
ABCB1	7	87229722	R	5'UTR-island	-0.00611445393686021	0.458814476979087	-0.00447637340214022	0.996234872668452
ABCB1	7	87253820	F	5'UTR-shelf	0.0772346284987319	0.247223027773099	-0.00447637340214022	0.996234872668452
ABCB1	7	87230509	R	5'UTR-shore	-0.0663474647953461	0.0100793433895937	-0.00447637340214022	0.996234872668452
ABCB10	1	229695091	F	TSS1500-shore	-0.0221540714184344	0.155973940202176	0.957411628197018	0.0305131207868341
ABCB10	1	229694604	F	TSS200-island	-8.81511744556286e-05	0.989119852083895	0.957411628197018	0.0305131207868341
ABCB10	1	229694614	F	TSS200-island	0.00107213635896003	0.972933750797554	0.957411628197018	0.0305131207868341
ABCB10	1	229694596	F	TSS200-island	0.00352878955960602	0.45685728908372	0.957411628197018	0.0305131207868341
ABCB10	1	229694784	F	TSS1500-island	0.00173123656562601	0.834376902797699	0.957411628197018	0.0305131207868341
ABCB10	1	229695045	R	TSS1500-island	-0.00085050191676251	0.916921909427454	0.957411628197018	0.0305131207868341
ABCB10	1	229695511	F	TSS1500-shore	-0.100631060711547	0.407784768732997	0.957411628197018	0.0305131207868341
ABCB10	1	229694588	F	TSS200-island	0.00186332647994006	0.782515818966872	0.957411628197018	0.0305131207868341
ABCB11	2	169888373	F	TSS1500-opensea	-0.0500463869133059	0.167968374510888	0.938375286182276	0.242545846178244
ABCB11	2	169888032	R	TSS200-opensea	-0.0472262202820122	0.45427188176082	0.938375286182276	0.242545846178244
ABCB11	2	169887819	R	5'UTR-opensea	-0.0192969779205301	0.828677829691709	0.938375286182276	0.242545846178244
ABCB4	7	87105236	F	TSS1500-island	-0.0951412654648133	0.020208616383088	0.867238725437829	0.139803233142681
ABCB4	7	87106051	F	TSS1500-shore	-0.00585453722564933	0.85429159038848	0.867238725437829	0.139803233142681
ABCB4	7	87104879	F	5'UTR-island	-0.0675462387378288	0.0246198667939053	0.867238725437829	0.139803233142681
ABCB4	7	87105892	F	TSS1500-shore	-0.0863613043638131	0.334881148460648	0.867238725437829	0.139803233142681
ABCB4	7	87105398	F	TSS1500-shore	-0.172286568967231	0.0245629950130951	0.867238725437829	0.139803233142681
ABCB4	7	87105022	R	TSS200-island	-0.0525332017513203	0.277490998704524	0.867238725437829	0.139803233142681
ABCB4	7	87105416	F	TSS1500-shore	-0.143938603182939	0.0267908991826791	0.867238725437829	0.139803233142681
ABCB4	7	87105231	F	TSS1500-island	-0.0618142476024132	0.257598423975904	0.867238725437829	0.139803233142681
ABCB5	7	20654201	R	TSS1500-opensea	-0.00478630706654715	0.884502787491567	1.03620813453828	0.180622172979753
ABCB5	7	20688148	R	5'UTR-opensea	-0.0225996513815168	0.656682705858916	1.03620813453828	0.180622172979753
ABCB5	7	20655070	R	TSS200-opensea	-0.0152920540648011	0.685006505519874	1.03620813453828	0.180622172979753
ABCB5	7	20687926	R	5'UTR-opensea	-0.00163710661410216	0.963536733526057	1.03620813453828	0.180622172979753
ABCB5	7	20654001	F	TSS1500-opensea	0.0211428071523658	0.587149168496308	1.03620813453828	0.180622172979753
ABCB5	7	20654932	R	TSS1500-opensea	0.000482034177868407	0.993589798390043	1.03620813453828	0.180622172979753
ABCB5	7	20685965	R	TSS1500-opensea	0.00743314755603242	0.794850847851395	1.03620813453828	0.180622172979753
ABCB5	7	20686712	F	TSS1500-opensea	-0.0777386985423247	0.360437666120491	1.03620813453828	0.180622172979753
ABCB5	7	20654225	F	TSS1500-opensea	0.0162703213752294	0.711572230717396	1.03620813453828	0.180622172979753
ABCB5	7	20687223	R	1stExon-opensea	0.0184686952164459	0.54120526760229	1.03620813453828	0.180622172979753
ABCB5	7	20656503	R	5'UTR-opensea	-0.0205807863652832	0.532276721329987	1.03620813453828	0.180622172979753
ABCB6	2	220083865	R	TSS200-island	-0.292834429437834	4.44792353981889e-05	1.42972239914569	0.00851503398960892
ABCB6	2	220083502	R	5'UTR-island	-0.201045932259453	0.00200981256240655	1.42972239914569	0.00851503398960892
ABCB6	2	220083701	F	TSS200-island	-0.294445561245995	0.000171635814645	1.42972239914569	0.00851503398960892
ABCB6	2	220083696	F	TSS200-island	-0.29973740883287	0.000286079265162917	1.42972239914569	0.00851503398960892
ABCB6	2	220083722	F	TSS200-island	-0.263938616527553	0.000340446037857875	1.42972239914569	0.00851503398960892
ABCB6	2	220083833	R	TSS200-island	-0.240342610317858	4.44504107045962e-05	1.42972239914569	0.00851503398960892
ABCB6	2	220083916	R	TSS1500-island	-0.291117552505794	2.67486739893211e-07	1.42972239914569	0.00851503398960892
ABCB6	2	220083241	F	1stExon-island	-0.134633293405839	0.00140968862464442	1.42972239914569	0.00851503398960892
ABCB6	2	220083951	R	TSS1500-island	-0.223231303447833	3.10856242557297e-07	1.42972239914569	0.00851503398960892
ABCB6	2	220082992	R	1stExon-island	-0.0558094530399492	0.0323673176942533	1.42972239914569	0.00851503398960892
ABCB6	2	220083856	R	TSS200-island	-0.252841239996155	7.0347360157828e-05	1.42972239914569	0.00851503398960892
ABCB6	2	220083306	F	1stExon-island	-0.167101939575068	0.00034992859983044	1.42972239914569	0.00851503398960892
ABCB6	2	220085125	F	TSS1500-shore	0.00427169839783081	0.842122369965668	1.42972239914569	0.00851503398960892
ABCB8	7	150725385	F	TSS200-island	-0.00241286664538778	0.899991734472194	0.0158653640734097	0.971233279940262
ABCB8	7	150725310	F	TSS200-island	-0.0017207277348346	0.726182620364679	0.0158653640734097	0.971233279940262
ABCB8	7	150725256	F	TSS1500-island	0.00419883340486348	0.416554802822905	0.0158653640734097	0.971233279940262
ABCB8	7	150725501	R	TSS200-island	-0.000581359952217954	0.916084662333532	0.0158653640734097	0.971233279940262
ABCB8	7	150725397	F	TSS200-island	9.69227617042302e-05	0.987962909328825	0.0158653640734097	0.971233279940262
ABCB8	7	150725389	F	TSS200-island	0.0062946266708496	0.584063179806025	0.0158653640734097	0.971233279940262
ABCB8	7	150725503	R	TSS200-island	-0.000440042544714848	0.942592564102518	0.0158653640734097	0.971233279940262
ABCB8	7	150724046	R	TSS1500-shore	-0.00289295894557517	0.98231122120228	0.0158653640734097	0.971233279940262
ABCB8	7	150725083	R	TSS1500-shore	-0.00972531718380111	0.146156028488171	0.0158653640734097	0.971233279940262
ABCB9	12	123453858	F	5'UTR-shelf	-0.0272048830107066	0.300204669947219	0.069904140966706	0.915652577371978
ABCB9	12	123450869	R	5'UTR-island	-0.0346611631950429	0.206969374453859	0.069904140966706	0.915652577371978
ABCB9	12	123450216	F	5'UTR-shore	-0.0729137443610647	0.111768100190175	0.069904140966706	0.915652577371978
ABCB9	12	123451056	R	TSS200-island	-0.0371824910677839	0.25540717656804	0.069904140966706	0.915652577371978
ABCB9	12	123458847	R	5'UTR-shore	-0.000388227144345376	0.940885030886014	0.069904140966706	0.915652577371978
ABCB9	12	123451191	F	TSS200-island	-0.0319297728105889	0.432360407511213	0.069904140966706	0.915652577371978
ABCB9	12	123451323	F	5'UTR-shore	-0.169568679638306	0.00322023440656668	0.069904140966706	0.915652577371978
ABCB9	12	123459803	R	TSS200-island	0.000151666418721164	0.984186905479975	0.069904140966706	0.915652577371978
ABCB9	12	123450766	F	5'UTR-shore	-0.0314199383126789	0.170567251166568	0.069904140966706	0.915652577371978
ABCB9	12	123459749	F	1stExon-island	0.00262366355063538	0.760301258298752	0.069904140966706	0.915652577371978
ABCB9	12	123451280	F	5'UTR-shore	-0.201110020156201	0.000364567743880742	0.069904140966706	0.915652577371978
ABCB9	12	123448141	R	5'UTR-shelf	-0.0869287885909916	0.104053863815381	0.069904140966706	0.915652577371978
ABCB9	12	123451304	F	5'UTR-shore	-0.194390479921005	0.00209836994129795	0.069904140966706	0.915652577371978
ABCB9	12	123449186	R	5'UTR-shore	0.0102450405223226	0.672557539732627	0.069904140966706	0.915652577371978
ABCB9	12	123459820	R	TSS200-island	-0.000971160688158175	0.865357478276082	0.069904140966706	0.915652577371978
ABCB9	12	123459818	R	TSS200-island	-0.00202013961016398	0.680488321645568	0.069904140966706	0.915652577371978
ABCB9	12	123446272	F	5'UTR-shore	-0.0964621441354711	0.185503863750874	0.069904140966706	0.915652577371978
ABCB9	12	123450932	R	5'UTR-island	-0.0290621240711502	0.388338441299349	0.069904140966706	0.915652577371978
ABCB9	12	123444919	R	5'UTR-shore	-0.0313313969485381	0.566253537380031	0.069904140966706	0.915652577371978
ABCB9	12	123456851	F	5'UTR-shelf	0.00384290783462005	0.853443441905163	0.069904140966706	0.915652577371978
ABCB9	12	123459832	R	TSS200-island	0.00274100174496474	0.676464641279854	0.069904140966706	0.915652577371978
ABCB9	12	123451206	F	TSS200-island	-0.056154934610321	0.321845671543966	0.069904140966706	0.915652577371978
ABCB9	12	123451042	R	5'UTR-island	-0.0258379924130806	0.430209134599792	0.069904140966706	0.915652577371978
ABCB9	12	123459152	F	5'UTR-island	-0.00162602763150917	0.722576318898586	0.069904140966706	0.915652577371978
ABCB9	12	123451108	R	TSS200-island	-0.0241348927391382	0.388981700429423	0.069904140966706	0.915652577371978
ABCB9	12	123458881	R	5'UTR-shore	-0.00720577031940322	0.415892657346365	0.069904140966706	0.915652577371978
ABCB9	12	123451874	F	5'UTR-shore	-0.0569799820964941	0.303000984296662	0.069904140966706	0.915652577371978
ABCC1	16	16043101	F	TSS1500-shore	-0.0107801375408735	0.474159191406854	-0.502196523074572	0.073970313705401
ABCC1	16	16042058	R	TSS1500-shore	-0.0115694918370715	0.306342102510937	-0.502196523074572	0.073970313705401
ABCC1	16	16043323	R	TSS200-island	0.00365675194488089	0.52730977291998	-0.502196523074572	0.073970313705401
ABCC1	16	16043342	R	TSS200-island	0.000244088968294764	0.977680358957888	-0.502196523074572	0.073970313705401
ABCC1	16	16043318	R	TSS200-island	-0.00237954139620659	0.604648166612271	-0.502196523074572	0.073970313705401
ABCC1	16	16042956	F	TSS1500-shore	-0.120614631530789	0.0790818016799473	-0.502196523074572	0.073970313705401
ABCC1	16	16043225	R	TSS1500-island	0.00691628114547146	0.288628211507234	-0.502196523074572	0.073970313705401
ABCC1	16	16042767	R	TSS1500-shore	-0.121324369672348	0.113170756292099	-0.502196523074572	0.073970313705401
ABCC1	16	16043240	R	TSS200-island	0.00253131580439479	0.732148572754257	-0.502196523074572	0.073970313705401
ABCC1	16	16043326	R	TSS200-island	-0.0276584706376093	0.0063766453722336	-0.502196523074572	0.073970313705401
ABCC10	6	43394107	F	TSS1500-shore	0.0395615360027859	0.467445703766494	-0.0200845775250804	0.966342880892873
ABCC10	6	43398988	F	TSS1500-shelf	-0.0125080963812649	0.747218832331865	-0.0200845775250804	0.966342880892873
ABCC10	6	43400838	R	1stExon-opensea	-0.00516711570529205	0.901637624913357	-0.0200845775250804	0.966342880892873
ABCC10	6	43395449	R	1stExon-island	-0.000920182996326568	0.843985971969354	-0.0200845775250804	0.966342880892873
ABCC10	6	43395199	R	TSS200-island	-0.000456175498549607	0.951781523681349	-0.0200845775250804	0.966342880892873
ABCC10	6	43395301	R	1stExon-island	0.00153658138350896	0.747585458117011	-0.0200845775250804	0.966342880892873
ABCC10	6	43394948	R	TSS1500-shore	-0.108287748169103	0.301904724669912	-0.0200845775250804	0.966342880892873
ABCC10	6	43394209	R	TSS1500-shore	-0.00595881747896299	0.767759709859774	-0.0200845775250804	0.966342880892873
ABCC10	6	43398737	F	TSS1500-shelf	0.0235608820674821	0.426146689051008	-0.0200845775250804	0.966342880892873
ABCC10	6	43395139	F	TSS200-shore	0.000834476528401944	0.868734783031869	-0.0200845775250804	0.966342880892873
ABCC10	6	43395289	R	TSS200-island	-0.00171726933443348	0.709252521980187	-0.0200845775250804	0.966342880892873
ABCC10	6	43398225	R	TSS1500-shelf	-0.00412601621569542	0.891667238978674	-0.0200845775250804	0.966342880892873
ABCC10	6	43398446	R	TSS1500-shelf	-0.0785615941181145	0.111095344760308	-0.0200845775250804	0.966342880892873
ABCC10	6	43395169	F	TSS200-shore	-0.00053208868760303	0.925225799000361	-0.0200845775250804	0.966342880892873
ABCC10	6	43394925	R	TSS1500-shore	-0.0793329499352832	0.46902137669355	-0.0200845775250804	0.966342880892873
ABCC10	6	43398366	R	TSS1500-shelf	-0.0142843436434014	0.617488445489361	-0.0200845775250804	0.966342880892873
ABCC10	6	43395120	R	TSS200-shore	-2.91485340652292e-05	0.996172380627599	-0.0200845775250804	0.966342880892873
ABCC11	16	48269763	R	TSS1500-opensea	-0.0587641998023962	0.248192717707099	0.256580942544988	0.808728195420387
ABCC11	16	48267549	F	5'UTR-opensea	-0.0416794380827777	0.441459563427672	0.256580942544988	0.808728195420387
ABCC11	16	48269819	F	TSS1500-opensea	0.0062166631865348	0.846404349781223	0.256580942544988	0.808728195420387
ABCC11	16	48269349	R	TSS1500-opensea	-0.0334258809890036	0.622805812020749	0.256580942544988	0.808728195420387
ABCC11	16	48269447	R	TSS1500-opensea	-0.070635663904686	0.215711327171948	0.256580942544988	0.808728195420387
ABCC11	16	48269105	F	TSS200-opensea	-0.0911213210749817	0.213282542344762	0.256580942544988	0.808728195420387
ABCC11	16	48266279	R	TSS200-opensea	0.00498746437983477	0.889279265969037	0.256580942544988	0.808728195420387
ABCC11	16	48269424	F	TSS1500-opensea	0.00289604291753609	0.915286773974284	0.256580942544988	0.808728195420387
ABCC11	16	48266305	R	5'UTR-opensea	-0.0232479907866273	0.463711360140229	0.256580942544988	0.808728195420387
ABCC11	16	48265760	R	1stExon-opensea	-0.00896356475614407	0.911727925670549	0.256580942544988	0.808728195420387
ABCC12	16	48180550	R	5'UTR-opensea	-0.0110678024144548	0.914287438578658	0.0285836168089801	NA
ABCC12	16	48182007	R	TSS1500-opensea	0.0320857855531137	0.456813624364571	0.0285836168089801	NA
ABCC12	16	48180664	F	5'UTR-opensea	0.0681017960073401	0.204220710907597	0.0285836168089801	NA
ABCC12	16	48181991	R	TSS1500-opensea	0.00190540048418142	0.954455614852002	0.0285836168089801	NA
ABCC12	16	48180565	R	5'UTR-opensea	0.0204491961914468	0.673030247720225	0.0285836168089801	NA
ABCC12	16	48181770	F	TSS1500-opensea	-0.00404430425989011	0.943791766581588	0.0285836168089801	NA
ABCC13	21	15645649	R	TSS1500-opensea	-0.00516142069071901	0.743431695383616	0.681584268869922	0.443077837651024
ABCC13	21	15646114	R	TSS200-opensea	-0.276978017482207	0.00198367010630994	0.681584268869922	0.443077837651024
ABCC13	21	15645969	F	TSS200-opensea	-0.174044265274837	0.0374741146090109	0.681584268869922	0.443077837651024
ABCC13	21	15645810	F	TSS1500-opensea	-0.0844030838900629	0.0842442258817572	0.681584268869922	0.443077837651024
ABCC13	21	15645988	F	TSS200-opensea	-0.178564976927013	0.0460978977396682	0.681584268869922	0.443077837651024
ABCC13	21	15645787	F	TSS1500-opensea	-0.0175976809207429	0.706812276439929	0.681584268869922	0.443077837651024
ABCC2	10	101541726	F	TSS1500-opensea	-0.0112164913489613	0.698849309630042	0.00572099396544111	0.991209236082387
ABCC2	10	101541362	R	TSS1500-opensea	0.0023627207094129	0.925471819314579	0.00572099396544111	0.991209236082387
ABCC2	10	101542449	F	TSS200-opensea	-0.0232129484047423	0.383619066632136	0.00572099396544111	0.991209236082387
ABCC2	10	101542587	F	1stExon-opensea	-0.00428845216564055	0.807737036149166	0.00572099396544111	0.991209236082387
ABCC2	10	101542189	F	TSS200-opensea	-0.0235962158272059	0.45807660725274	0.00572099396544111	0.991209236082387
ABCC2	10	101541637	F	TSS1500-opensea	-0.035765945064297	0.500574164199352	0.00572099396544111	0.991209236082387
ABCC2	10	101541451	F	TSS1500-opensea	-0.0279854573824287	0.36036454826428	0.00572099396544111	0.991209236082387
ABCC3	17	48711954	R	TSS1500-shore	-0.0964946924640176	0.226625453007216	0.850107988363407	0.293198844897609
ABCC3	17	48711178	R	TSS1500-shore	-0.0161855291971432	0.837011300482212	0.850107988363407	0.293198844897609
ABCC3	17	48711658	R	TSS1500-shore	-0.0414842824123369	0.704019789116964	0.850107988363407	0.293198844897609
ABCC3	17	48712051	R	TSS200-island	-0.022269961803778	0.409802821585954	0.850107988363407	0.293198844897609
ABCC3	17	48712194	R	TSS200-island	-0.0147804286677961	0.513454151107184	0.850107988363407	0.293198844897609
ABCC3	17	48711737	F	TSS1500-shore	-0.083451219849464	0.088362790354725	0.850107988363407	0.293198844897609
ABCC3	17	48711990	F	TSS1500-shore	-0.0303088920084138	0.0732993065654323	0.850107988363407	0.293198844897609
ABCC3	17	48712219	R	5'UTR-island	-0.00478620078210409	0.832485028452447	0.850107988363407	0.293198844897609
ABCC3	17	48712198	R	TSS200-island	-0.021435742074083	0.55178587411134	0.850107988363407	0.293198844897609
ABCC3	17	48712203	R	TSS200-island	-0.00724538298058874	0.811091162476522	0.850107988363407	0.293198844897609
ABCC3	17	48712205	R	TSS200-island	-0.00601194081126086	0.786688966653411	0.850107988363407	0.293198844897609
ABCC3	17	48712212	R	TSS200-island	-0.00184287795116163	0.96208841881976	0.850107988363407	0.293198844897609
ABCC3	17	48711902	F	TSS1500-shore	-0.113953595605334	0.0536265409508761	0.850107988363407	0.293198844897609
ABCC4	13	95954382	F	TSS1500-shore	-0.126925332820115	0.080421539607493	0.759100045441143	0.1269945498584
ABCC4	13	95953505	R	1stExon-island	-0.00457127744895414	0.362541709405578	0.759100045441143	0.1269945498584
ABCC4	13	95953941	R	TSS1500-island	-0.0030317808882099	0.597299251264213	0.759100045441143	0.1269945498584
ABCC4	13	95953574	R	5'UTR-island	-0.00466756025748877	0.829114878446867	0.759100045441143	0.1269945498584
ABCC4	13	95954080	R	TSS1500-island	-0.00642240118223547	0.45275510668741	0.759100045441143	0.1269945498584
ABCC4	13	95954534	F	TSS1500-shore	-0.067718312510145	0.557826259461478	0.759100045441143	0.1269945498584
ABCC5	3	183735803	R	TSS200-island	-4.3937905631064e-06	0.999845962412804	0.574918231658921	0.0459669395862138
ABCC5	3	183736171	R	TSS1500-shore	-0.0749438929763165	0.0228709984785889	0.574918231658921	0.0459669395862138
ABCC5	3	183735826	R	TSS200-island	-0.000847248602466731	0.89381459961579	0.574918231658921	0.0459669395862138
ABCC5	3	183736137	F	TSS1500-shore	-0.00543238717021965	0.430868403418519	0.574918231658921	0.0459669395862138
ABCC5	3	183735012	R	5'UTR-shore	-0.153513539767471	0.143230894280611	0.574918231658921	0.0459669395862138
ABCC5	3	183733212	F	5'UTR-shore	0.0370176876073594	0.553886032870239	0.574918231658921	0.0459669395862138
ABCC5	3	183734942	F	5'UTR-shore	-0.0770503264549206	0.0892279043715285	0.574918231658921	0.0459669395862138
ABCC5	3	183733220	R	5'UTR-shore	0.00849600650625026	0.521542235713975	0.574918231658921	0.0459669395862138
ABCC5	3	183735660	F	1stExon-island	0.000378623566960681	0.939514926989486	0.574918231658921	0.0459669395862138
ABCC5	3	183737034	R	TSS1500-shore	-0.00110348728914966	0.990171356233961	0.574918231658921	0.0459669395862138
ABCC5	3	183736102	F	TSS1500-island	-0.00184837293280245	0.717247540291132	0.574918231658921	0.0459669395862138
ABCC5	3	183735798	R	TSS200-island	0.00546194219285769	0.451060326624962	0.574918231658921	0.0459669395862138
ABCC5	3	183735666	F	1stExon-island	0.0031758870390966	0.870866565139047	0.574918231658921	0.0459669395862138
ABCC6P1	16	18581380	R	TSS1500-shore	0.0473494918465244	0.540805835790827	-0.2108790659209	0.861798030045938
ABCC8	11	17498419	F	5'UTR-island	-0.0512253739796763	0.0801196494619598	1.61820975326459	0.0236562439511274
ABCC8	11	17498619	R	TSS200-island	-0.121426115344398	0.000389243366949901	1.61820975326459	0.0236562439511274
ABCC8	11	17498541	F	TSS200-island	-0.224149800052484	0.00022366083716432	1.61820975326459	0.0236562439511274
ABCC8	11	17499347	R	TSS1500-shore	0.0405572500446632	0.807159553435831	1.61820975326459	0.0236562439511274
ABCC8	11	17498530	F	TSS200-island	-0.116607016416547	0.04260620835048	1.61820975326459	0.0236562439511274
ABCC8	11	17498514	F	TSS200-island	-0.121768617594817	0.015877131244499	1.61820975326459	0.0236562439511274
ABCC8	11	17498601	R	TSS200-island	-0.106637211207655	0.0592131093550922	1.61820975326459	0.0236562439511274
ABCC8	11	17498517	F	TSS200-island	-0.165440198003064	0.00720021104504603	1.61820975326459	0.0236562439511274
ABCC8	11	17498952	R	TSS1500-shore	-0.111068093666613	0.407618308463844	1.61820975326459	0.0236562439511274
ABCC8	11	17499932	F	TSS1500-shore	0.00727889555114059	0.967817789059918	1.61820975326459	0.0236562439511274
ABCC8	11	17498819	F	TSS1500-shore	-0.16166352358728	0.0670868592173003	1.61820975326459	0.0236562439511274
ABCC9	12	22090283	F	TSS1500-shelf	0.0181430902016786	0.44849840898695	1.04484702489554	0.0958490180557717
ABCC9	12	22090231	R	TSS1500-shelf	0.144342611257966	0.111254157334009	1.04484702489554	0.0958490180557717
ABCC9	12	22090296	F	TSS1500-shelf	-0.00441284258963304	0.929868787424012	1.04484702489554	0.0958490180557717
ABCC9	12	22090730	R	TSS1500-shelf	0.0364473056499733	0.490508488698844	1.04484702489554	0.0958490180557717
ABCC9	12	22089560	R	1stExon-opensea	0.0720133246588799	0.488117746581095	1.04484702489554	0.0958490180557717
ABCD2	12	40014132	F	TSS1500-opensea	0.00806807196267603	0.795156747434971	0.636183860876809	0.458679602923564
ABCD2	12	40013680	F	1stExon-opensea	0.00814018352397876	0.819346386804459	0.636183860876809	0.458679602923564
ABCD2	12	40013596	R	1stExon-opensea	-0.155441686321651	0.00311582852880581	0.636183860876809	0.458679602923564
ABCD2	12	40013971	F	TSS200-opensea	0.00823535343279342	0.835469268163227	0.636183860876809	0.458679602923564
ABCD2	12	40013700	R	1stExon-opensea	0.00736312092107758	0.827094525267225	0.636183860876809	0.458679602923564
ABCD2	12	40013512	R	1stExon-opensea	-0.025768041644257	0.435339890213182	0.636183860876809	0.458679602923564
ABCD2	12	40015170	F	TSS1500-opensea	-0.102941043735241	0.289468674654884	0.636183860876809	0.458679602923564
ABCD2	12	40014061	R	TSS1500-opensea	-0.00665683444318113	0.941806404974197	0.636183860876809	0.458679602923564
ABCD2	12	40015182	F	TSS1500-opensea	-0.144787796579627	0.092571574976437	0.636183860876809	0.458679602923564
ABCD3	1	94883526	R	TSS1500-island	-0.138276001474036	0.00141508627268493	0.108430133919882	0.676489135359796
ABCD3	1	94883546	R	TSS1500-island	-0.110586354179555	0.0117357811842069	0.108430133919882	0.676489135359796
ABCD3	1	94882585	R	TSS1500-shore	-0.00402855508427336	0.908012470082928	0.108430133919882	0.676489135359796
ABCD3	1	94883536	R	TSS1500-island	-0.102387405729713	0.0159873253732559	0.108430133919882	0.676489135359796
ABCD3	1	94883469	F	TSS1500-shore	-0.228272735293573	4.41959131029562e-06	0.108430133919882	0.676489135359796
ABCD3	1	94884090	F	1stExon-island	0.0042257757406812	0.363583276023716	0.108430133919882	0.676489135359796
ABCD3	1	94883754	R	TSS200-island	-0.00243215707886289	0.672872128375472	0.108430133919882	0.676489135359796
ABCD3	1	94883581	R	TSS1500-island	-0.0213018713698331	0.12291957761784	0.108430133919882	0.676489135359796
ABCD3	1	94883752	R	TSS200-island	-0.00250233397227529	0.681643716934403	0.108430133919882	0.676489135359796
ABCD3	1	94884060	R	1stExon-island	0.00139822671413102	0.799493440256569	0.108430133919882	0.676489135359796
ABCD4	14	74771221	F	TSS1500-shore	-0.00400152048340363	0.850146701083016	-0.265029321591589	0.236569696428532
ABCD4	14	74771154	F	TSS1500-shore	0.00353464973502504	0.817997589589634	-0.265029321591589	0.236569696428532
ABCD4	14	74769814	R	TSS200-island	0.00273329728477677	0.667404361742836	-0.265029321591589	0.236569696428532
ABCD4	14	74770281	F	TSS1500-shore	-0.0175668023227656	0.858381190803664	-0.265029321591589	0.236569696428532
ABCD4	14	74770110	R	TSS1500-shore	-0.0702346684412909	0.179186581569755	-0.265029321591589	0.236569696428532
ABCD4	14	74769802	R	TSS200-island	-0.00929449313745313	0.399409208178103	-0.265029321591589	0.236569696428532
ABCD4	14	74769859	F	TSS200-shore	-0.00537536071275622	0.350721241299962	-0.265029321591589	0.236569696428532
ABCD4	14	74769793	F	TSS200-island	-0.000385474017200904	0.974247348368775	-0.265029321591589	0.236569696428532
ABCE1	4	146019560	R	5'UTR-island	2.0767358956458e-05	0.997026313522279	-0.159424698199686	0.652299777271429
ABCE1	4	146022320	F	5'UTR-shelf	-0.00390679118517034	0.796307939611392	-0.159424698199686	0.652299777271429
ABCE1	4	146020132	R	5'UTR-shore	-0.00194292015643689	0.682501658123388	-0.159424698199686	0.652299777271429
ABCE1	4	146019088	F	TSS200-shore	0.0018537827678588	0.72337982927047	-0.159424698199686	0.652299777271429
ABCE1	4	146019006	F	TSS200-shore	0.00103717422384943	0.883932766694625	-0.159424698199686	0.652299777271429
ABCE1	4	146020138	F	5'UTR-shore	-0.0056896061485408	0.236492653581039	-0.159424698199686	0.652299777271429
ABCE1	4	146019130	F	TSS200-shore	-5.9088715329756e-05	0.992414714339817	-0.159424698199686	0.652299777271429
ABCE1	4	146019494	F	5'UTR-island	-0.000403634686816975	0.935670612592745	-0.159424698199686	0.652299777271429
ABCE1	4	146019368	R	5'UTR-island	0.000681745075229879	0.917339594620998	-0.159424698199686	0.652299777271429
ABCE1	4	146019093	F	TSS200-shore	-0.000319333626058352	0.963089252069966	-0.159424698199686	0.652299777271429
ABCE1	4	146020236	R	5'UTR-shore	-0.000889654666124506	0.900200771126038	-0.159424698199686	0.652299777271429
ABCE1	4	146019699	R	5'UTR-island	0.000210986560236749	0.97513704342332	-0.159424698199686	0.652299777271429
ABCE1	4	146019757	R	5'UTR-island	0.000308467602647699	0.96754151530624	-0.159424698199686	0.652299777271429
ABCE1	4	146019674	R	5'UTR-island	-0.000338007606041524	0.959086250623313	-0.159424698199686	0.652299777271429
ABCE1	4	146019575	R	5'UTR-island	-0.000378973629214654	0.964861832291169	-0.159424698199686	0.652299777271429
ABCE1	4	146020201	R	5'UTR-shore	-0.0268896543803381	0.698915003814162	-0.159424698199686	0.652299777271429
ABCE1	4	146018962	F	TSS200-shore	-0.0139117554966774	0.171369587983466	-0.159424698199686	0.652299777271429
ABCE1	4	146019332	R	5'UTR-island	0.00261258690455052	0.681489860256546	-0.159424698199686	0.652299777271429
ABCE1	4	146019875	F	5'UTR-shore	-0.00023856914578187	0.965097010174498	-0.159424698199686	0.652299777271429
ABCE1	4	146019024	F	TSS200-shore	0.00010137391033135	0.985557363968619	-0.159424698199686	0.652299777271429
ABCE1	4	146020835	R	5'UTR-shore	-0.043754427685649	0.122238346164306	-0.159424698199686	0.652299777271429
ABCF1	6	30538179	F	TSS1500-shore	-0.0170108300448729	0.68758435571105	-0.131965566853411	0.65800625634798
ABCF1	6	30539059	F	TSS200-island	-0.000191870274866689	0.975347773309661	-0.131965566853411	0.65800625634798
ABCF1	6	30538589	R	TSS1500-shore	-0.0180400848195988	0.350838726696684	-0.131965566853411	0.65800625634798
ABCF1	6	30538686	R	TSS1500-shore	-0.0235629497681218	0.315173642405783	-0.131965566853411	0.65800625634798
ABCF1	6	30539077	F	TSS200-island	-0.000685868318880539	0.950776219688452	-0.131965566853411	0.65800625634798
ABCF1	6	30538842	F	TSS1500-shore	0.0046554321206572	0.606055503207206	-0.131965566853411	0.65800625634798
ABCF1	6	30538989	R	TSS200-island	-0.000179825937959132	0.975738265696018	-0.131965566853411	0.65800625634798
ABCF1	6	30539063	F	TSS200-island	-0.00783650137532892	0.185398498666561	-0.131965566853411	0.65800625634798
ABCF1	6	30538986	R	TSS200-island	0.00106529637722182	0.849924960185072	-0.131965566853411	0.65800625634798
ABCF1	6	30539044	R	TSS200-island	-0.00134153355986445	0.819868576267102	-0.131965566853411	0.65800625634798
ABCF1	6	30538984	R	TSS200-island	0.000968437539731352	0.852682697797976	-0.131965566853411	0.65800625634798
ABCF1	6	30538684	R	TSS1500-shore	-0.0115000599340566	0.478015017604757	-0.131965566853411	0.65800625634798
ABCF1	6	30538539	R	TSS1500-shore	-0.0329382394004693	0.37700401604597	-0.131965566853411	0.65800625634798
ABCF1	6	30538523	F	TSS1500-shore	-0.0482414708925683	0.526906012915678	-0.131965566853411	0.65800625634798
ABCF1	6	30539072	F	TSS200-island	-0.00118546008003169	0.862931722096701	-0.131965566853411	0.65800625634798
ABCF1	6	30538844	F	TSS1500-shore	0.00408539660038431	0.644351497392426	-0.131965566853411	0.65800625634798
ABCF1	6	30539005	R	TSS200-island	-0.00122629533770463	0.82321944462838	-0.131965566853411	0.65800625634798
ABCF1	6	30538620	R	TSS1500-shore	-0.0317670366288891	0.296405034327067	-0.131965566853411	0.65800625634798
ABCF1	6	30537886	F	TSS1500-shore	-0.0266737804401098	0.453987709684856	-0.131965566853411	0.65800625634798
ABCF2	7	150924524	F	TSS200-island	0.000770907837186575	0.891779585029799	0.160868846874503	0.558094291968412
ABCF2	7	150924351	F	TSS200-island	-0.0158447453081821	0.636323333458815	0.160868846874503	0.558094291968412
ABCF2	7	150924442	R	TSS200-island	0.00028244454819738	0.964736725317601	0.160868846874503	0.558094291968412
ABCF2	7	150924354	F	TSS200-island	0.000413870264200322	0.958511293744204	0.160868846874503	0.558094291968412
ABCF2	7	150923715	F	5'UTR-shore	-0.0839509845206892	0.0257020043391223	0.160868846874503	0.558094291968412
ABCF2	7	150925825	R	TSS1500-shore	-0.0210089663068924	0.714595624296543	0.160868846874503	0.558094291968412
ABCF2	7	150924674	R	TSS1500-shore	-0.00230699161512761	0.580535508875826	0.160868846874503	0.558094291968412
ABCF2	7	150925067	R	TSS1500-shore	-0.16881617371464	0.0010050290363305	0.160868846874503	0.558094291968412
ABCF2	7	150924535	F	TSS200-island	-0.00116255599012939	0.835171313412553	0.160868846874503	0.558094291968412
ABCF2	7	150924444	R	TSS200-island	0.00376386787525113	0.488965584239921	0.160868846874503	0.558094291968412
ABCF2	7	150925337	R	TSS1500-shore	-0.0307709286145103	0.508096088610095	0.160868846874503	0.558094291968412
ABCF2	7	150924635	F	TSS200-shore	-0.00107218732310438	0.821528852765051	0.160868846874503	0.558094291968412
ABCF2	7	150924409	R	TSS200-island	-0.0025177802332985	0.557050342580515	0.160868846874503	0.558094291968412
ABCF2	7	150924053	F	5'UTR-island	0.00552481802440562	0.479108915476729	0.160868846874503	0.558094291968412
ABCF2	7	150924273	F	5'UTR-island	-0.000826824728882868	0.915618564183559	0.160868846874503	0.558094291968412
ABCF2	7	150925493	F	TSS1500-shore	-0.184972057460151	0.0108486282677095	0.160868846874503	0.558094291968412
ABCF2	7	150924606	F	TSS200-shore	-3.42093982966685e-05	0.9946452917072	0.160868846874503	0.558094291968412
ABCF2	7	150924356	F	TSS200-island	-0.00165904116461927	0.748596660784018	0.160868846874503	0.558094291968412
ABCF2	7	150924392	F	TSS200-island	-0.00197574109274613	0.707583977762099	0.160868846874503	0.558094291968412
ABCF3	3	183902771	R	TSS1500-shore	-0.0533063124313388	0.346200860551177	-0.0836035631438093	0.642670535803515
ABCF3	3	183903782	R	TSS200-island	-7.34275134258132e-05	0.991051315516324	-0.0836035631438093	0.642670535803515
ABCF3	3	183903315	R	TSS1500-shore	-0.264695087097518	0.000903670992099883	-0.0836035631438093	0.642670535803515
ABCF3	3	183903713	F	TSS200-island	0.00010586245115931	0.984781316303916	-0.0836035631438093	0.642670535803515
ABCF3	3	183903780	R	TSS200-island	-0.000310208663093847	0.964709181980319	-0.0836035631438093	0.642670535803515
ABCF3	3	183903550	R	TSS1500-island	-0.0501809737247248	0.00254922470365619	-0.0836035631438093	0.642670535803515
ABCF3	3	183903768	R	TSS200-island	-0.00444459747060102	0.293901066781635	-0.0836035631438093	0.642670535803515
ABCF3	3	183903974	R	5'UTR-island	-0.000462301313995956	0.93938134080158	-0.0836035631438093	0.642670535803515
ABCF3	3	183903567	F	TSS1500-island	-0.0219658851365544	0.0129883145120528	-0.0836035631438093	0.642670535803515
ABCF3	3	183903129	F	TSS1500-shore	-0.0366452430349677	0.472737740960418	-0.0836035631438093	0.642670535803515
ABCF3	3	183903302	R	TSS1500-shore	-0.0968361995542842	0.170512990150422	-0.0836035631438093	0.642670535803515
ABCG1	21	43620353	R	5'UTR-opensea	-0.00814798483660106	0.672731627853321	-0.156974716591213	0.751438835942219
ABCG1	21	43639440	F	TSS1500-island	0.00120053010286227	0.851843118962484	-0.156974716591213	0.751438835942219
ABCG1	21	43618540	R	TSS1500-opensea	-0.00585534436764401	0.810825331252988	-0.156974716591213	0.751438835942219
ABCG1	21	43641146	F	5'UTR-shore	-0.069396259774858	0.186231453667079	-0.156974716591213	0.751438835942219
ABCG1	21	43638975	R	TSS1500-island	-0.0387599272914134	0.520106695582363	-0.156974716591213	0.751438835942219
ABCG1	21	43639080	F	TSS1500-island	0.00245186902693355	0.794874919706835	-0.156974716591213	0.751438835942219
ABCG1	21	43620345	R	5'UTR-opensea	-0.0102996475683497	0.51835734417441	-0.156974716591213	0.751438835942219
ABCG1	21	43635088	F	5'UTR-shelf	-0.0178181621411991	0.378787330388553	-0.156974716591213	0.751438835942219
ABCG1	21	43639122	F	TSS1500-island	-0.00172257104991686	0.79744315472344	-0.156974716591213	0.751438835942219
ABCG1	21	43639864	F	TSS200-island	-0.000861345897619808	0.864945130993234	-0.156974716591213	0.751438835942219
ABCG1	21	43639091	F	TSS1500-island	-0.00490458550427626	0.240513549169689	-0.156974716591213	0.751438835942219
ABCG1	21	43641170	F	5'UTR-shore	-0.0691576706755958	0.26886836594821	-0.156974716591213	0.751438835942219
ABCG1	21	43641184	R	5'UTR-shore	-0.0328646507210123	0.394064669193665	-0.156974716591213	0.751438835942219
ABCG1	21	43639446	F	TSS1500-island	0.000991597637471739	0.844875387005175	-0.156974716591213	0.751438835942219
ABCG1	21	43639061	R	TSS1500-island	-0.00397447097985519	0.746567918387799	-0.156974716591213	0.751438835942219
ABCG1	21	43635767	R	TSS1500-shelf	-0.00954507478212252	0.768839382604102	-0.156974716591213	0.751438835942219
ABCG1	21	43629989	F	5'UTR-opensea	-0.0837923746133725	0.0930478322020459	-0.156974716591213	0.751438835942219
ABCG1	21	43619510	R	TSS1500-opensea	-0.144374176570936	0.155823827813822	-0.156974716591213	0.751438835942219
ABCG1	21	43635188	R	TSS1500-shelf	-0.0327891187094316	0.489727288044785	-0.156974716591213	0.751438835942219
ABCG1	21	43642166	R	5'UTR-shelf	-0.0413671992652517	0.38392585169373	-0.156974716591213	0.751438835942219
ABCG1	21	43635794	F	TSS1500-shelf	-0.0154058366340859	0.693172551845705	-0.156974716591213	0.751438835942219
ABCG1	21	43638169	F	TSS1500-shore	-0.0137601953930887	0.531311842531145	-0.156974716591213	0.751438835942219
ABCG1	21	43638949	R	TSS1500-island	-0.0592512641993827	0.149450230881806	-0.156974716591213	0.751438835942219
ABCG1	21	43618496	F	TSS1500-opensea	-0.0354974319434583	0.439145013567486	-0.156974716591213	0.751438835942219
ABCG1	21	43639119	F	TSS1500-island	-0.00305932486080912	0.64453992231529	-0.156974716591213	0.751438835942219
ABCG1	21	43638893	F	TSS1500-shore	-0.11529475929025	0.000752019110453943	-0.156974716591213	0.751438835942219
ABCG1	21	43639067	R	TSS1500-island	-0.0049406951832941	0.40109051833441	-0.156974716591213	0.751438835942219
ABCG1	21	43619310	R	TSS1500-opensea	-0.128304012157418	0.0452333038144746	-0.156974716591213	0.751438835942219
ABCG2	4	89080199	F	TSS200-island	-0.00912000847404223	0.225335187871818	1.25004286557471	0.0525637428283821
ABCG2	4	89127800	R	5'UTR-opensea	-0.0117288458616042	0.614178528504465	1.25004286557471	0.0525637428283821
ABCG2	4	89080013	F	TSS200-island	-0.00288081916221192	0.591533892974097	1.25004286557471	0.0525637428283821
ABCG2	4	89064932	R	5'UTR-opensea	-0.0652234693277681	0.239061581800758	1.25004286557471	0.0525637428283821
ABCG2	4	89153457	R	TSS1500-opensea	0.016219753351161	0.509952982852284	1.25004286557471	0.0525637428283821
ABCG2	4	89066396	F	5'UTR-opensea	-0.00978682009693088	0.758780446124979	1.25004286557471	0.0525637428283821
ABCG2	4	89080179	F	TSS200-island	-0.00628074497187414	0.415969434300181	1.25004286557471	0.0525637428283821
ABCG2	4	89146418	F	5'UTR-opensea	-0.246442558793488	0.000249810733310479	1.25004286557471	0.0525637428283821
ABCG2	4	89079587	R	1stExon-shore	-0.0591023730113898	0.161708138623436	1.25004286557471	0.0525637428283821
ABCG2	4	89152864	F	TSS1500-opensea	-0.193697652040322	0.0575181735347611	1.25004286557471	0.0525637428283821
ABCG2	4	89140439	F	5'UTR-opensea	-0.00923548295147922	0.707564596581924	1.25004286557471	0.0525637428283821
ABCG2	4	89080027	R	TSS200-island	0.00433781514959656	0.622793026802353	1.25004286557471	0.0525637428283821
ABCG2	4	89152554	R	TSS200-opensea	-0.149046816531409	0.109769588523958	1.25004286557471	0.0525637428283821
ABCG2	4	89080359	R	TSS1500-island	-0.13175590621254	0.000497497646682951	1.25004286557471	0.0525637428283821
ABCG2	4	89152696	R	TSS1500-opensea	-0.266911815550341	0.00995149185474437	1.25004286557471	0.0525637428283821
ABCG2	4	89137239	F	5'UTR-opensea	-0.0374038509333432	0.56247567008638	1.25004286557471	0.0525637428283821
ABCG2	4	89080321	F	TSS1500-island	-0.0651082246620789	0.000653500144569648	1.25004286557471	0.0525637428283821
ABCG2	4	89152511	F	TSS200-opensea	-0.19331460301283	0.0508013141874534	1.25004286557471	0.0525637428283821
ABCG2	4	89080292	F	TSS1500-island	-0.0148624933918651	0.0940039468027866	1.25004286557471	0.0525637428283821
ABCG2	4	89147569	F	5'UTR-opensea	-0.0261008082175845	0.410002992540066	1.25004286557471	0.0525637428283821
ABCG2	4	89069031	R	5'UTR-opensea	0.000947252514606367	0.977486028379225	1.25004286557471	0.0525637428283821
ABCG2	4	89146395	R	5'UTR-opensea	-0.133053711968276	0.0287040946816084	1.25004286557471	0.0525637428283821
ABCG2	4	89127776	R	5'UTR-opensea	-0.059668967331111	0.220355290032531	1.25004286557471	0.0525637428283821
ABCG2	4	89152649	F	TSS200-opensea	-0.137475830766182	0.104083518348145	1.25004286557471	0.0525637428283821
ABCG2	4	89128206	F	5'UTR-opensea	0.0114474692859701	0.771929040832057	1.25004286557471	0.0525637428283821
ABCG2	4	89134001	F	5'UTR-opensea	0.00747878397082094	0.581513305351427	1.25004286557471	0.0525637428283821
ABCG2	4	89079809	R	1stExon-island	0.00147464743435713	0.813864114548462	1.25004286557471	0.0525637428283821
ABCG4	11	119020496	R	5'UTR-island	-0.127007193542883	0.000254879943460995	0.329785762995731	NA
ABCG4	11	119019845	R	TSS1500-island	-0.0123108959156943	0.00378219334916131	0.329785762995731	NA
ABCG4	11	119019361	F	TSS1500-shore	-0.131045900452365	0.254226238311538	0.329785762995731	NA
ABCG4	11	119020122	R	TSS200-island	-0.0274450402542578	0.252995620346803	0.329785762995731	NA
ABCG4	11	119020115	R	TSS200-island	-0.0217704072337174	0.0222878568725141	0.329785762995731	NA
ABCG4	11	119020502	R	5'UTR-island	-0.106830522213365	0.000498172551033096	0.329785762995731	NA
ABCG4	11	119020486	R	5'UTR-island	-0.0561365911745388	0.00370088706472378	0.329785762995731	NA
ABCG4	11	119018927	R	TSS1500-shore	-0.156845781851238	0.0634406123773087	0.329785762995731	NA
ABCG4	11	119019412	R	TSS1500-shore	-0.230933923373055	0.0108518867603017	0.329785762995731	NA
ABCG4	11	119019384	R	TSS1500-shore	-0.106439508813253	0.326569764266537	0.329785762995731	NA
ABCG4	11	119019118	F	TSS1500-shore	-0.0780134573010366	0.32943280557781	0.329785762995731	NA
ABCG5	2	44066998	F	TSS1500-opensea	-0.0137221907367937	0.86915674755103	-0.264280889939122	0.814428358337469
ABCG5	2	44066198	R	TSS1500-opensea	0.0151987127403931	0.633399401547485	-0.264280889939122	0.814428358337469
ABCG5	2	44065858	R	5'UTR-opensea	0.0119008580901758	0.752603614653459	-0.264280889939122	0.814428358337469
ABCG5	2	44065893	R	5'UTR-opensea	0.0361412130947396	0.400244798962574	-0.264280889939122	0.814428358337469
ABCG5	2	44067042	R	TSS1500-opensea	0.00356371837451352	0.926603311927062	-0.264280889939122	0.814428358337469
ABCG5	2	44066206	R	TSS1500-opensea	0.0128881893842657	0.341013609517312	-0.264280889939122	0.814428358337469
ABCG5	2	44066294	R	TSS1500-opensea	-0.0491824136679146	0.396690224040916	-0.264280889939122	0.814428358337469
ABCG8	2	44065720	R	TSS1500-opensea	0.0219478340121584	0.653344062815004	0.696075699392224	0.359275647901828
ABCG8	2	44066030	R	TSS200-opensea	9.02970977374462e-05	0.999515441200963	0.696075699392224	0.359275647901828
ABCG8	2	44065725	R	TSS1500-opensea	-0.00376026252125938	0.916737083497275	0.696075699392224	0.359275647901828
ABCG8	2	44066090	F	TSS200-opensea	-0.0458663034565567	0.46573723624118	0.696075699392224	0.359275647901828
ABCG8	2	44065996	R	TSS200-opensea	0.0112848711573085	0.793256983548649	0.696075699392224	0.359275647901828
ABCG8	2	44065998	R	TSS200-opensea	0.00364333822737994	0.944902971974519	0.696075699392224	0.359275647901828
ABCG8	2	44065964	F	TSS200-opensea	-0.048874244596243	0.388347344822611	0.696075699392224	0.359275647901828
ABCG8	2	44065680	R	TSS1500-opensea	-0.0140099358491836	0.741902960609654	0.696075699392224	0.359275647901828
ABHD1	2	27346508	R	TSS200-island	-0.0608281644234781	0.100025421925789	0.0109045812386928	0.986013011064815
ABHD1	2	27345848	F	TSS1500-shore	0.0169571403281918	0.76428253728604	0.0109045812386928	0.986013011064815
ABHD1	2	27346528	R	TSS200-island	-0.032759482998202	0.212051624480124	0.0109045812386928	0.986013011064815
ABHD1	2	27346591	F	TSS200-island	-0.0495557075134228	0.283877452973291	0.0109045812386928	0.986013011064815
ABHD1	2	27346296	R	TSS1500-shore	-0.0607540859918119	0.611427350358084	0.0109045812386928	0.986013011064815
ABHD1	2	27346397	R	TSS1500-island	-0.0766184420610169	0.114326587026384	0.0109045812386928	0.986013011064815
ABHD1	2	27346079	R	TSS1500-shore	-0.0185141268890155	0.881946587821326	0.0109045812386928	0.986013011064815
ABHD1	2	27346434	R	TSS1500-island	-0.0640232590617005	0.169925004715948	0.0109045812386928	0.986013011064815
ABHD1	2	27346593	F	TSS200-island	-0.0724169856721874	0.164428055108391	0.0109045812386928	0.986013011064815
ABHD10	3	111697892	R	1stExon-island	-0.00472755282594527	0.430217993825766	-0.249436326524254	0.319066113604971
ABHD10	3	111697388	F	TSS1500-shore	0.0029974742674258	0.968694203268797	-0.249436326524254	0.319066113604971
ABHD10	3	111696604	F	TSS1500-shore	0.0435576127721063	0.349068132103068	-0.249436326524254	0.319066113604971
ABHD10	3	111696273	F	TSS1500-shore	0.0561957933119314	0.0117197429975044	-0.249436326524254	0.319066113604971
ABHD10	3	111697575	R	TSS1500-shore	-0.100439411036255	0.258432287369054	-0.249436326524254	0.319066113604971
ABHD10	3	111697672	R	TSS200-shore	0.00239493782565191	0.833049935717486	-0.249436326524254	0.319066113604971
ABHD10	3	111697713	F	TSS200-shore	-0.00405463348843229	0.664847710146232	-0.249436326524254	0.319066113604971
ABHD10	3	111697794	F	TSS200-island	-0.00308400316740487	0.626622957121012	-0.249436326524254	0.319066113604971
ABHD10	3	111697537	R	TSS1500-shore	-0.0553896322210292	0.609694821547856	-0.249436326524254	0.319066113604971
ABHD10	3	111697974	R	1stExon-island	-0.000936462383199572	0.86834649824926	-0.249436326524254	0.319066113604971
ABHD10	3	111697816	R	TSS200-island	-0.00085417969969814	0.852186301047884	-0.249436326524254	0.319066113604971
ABHD10	3	111697479	F	TSS1500-shore	-0.117910620409121	0.167740109793244	-0.249436326524254	0.319066113604971
ABHD10	3	111696831	F	TSS1500-shore	0.00614975315738531	0.884168394647212	-0.249436326524254	0.319066113604971
ABHD10	3	111697653	R	TSS200-shore	0.00204482566371014	0.943071138127751	-0.249436326524254	0.319066113604971
ABHD11	7	73153139	R	1stExon-island	0.000969152701691563	0.867162325860245	-0.245584752612429	0.592893408910206
ABHD11	7	73153629	R	TSS1500-island	-0.0215294988575265	0.18870066352271	-0.245584752612429	0.592893408910206
ABHD11	7	73153374	F	TSS200-island	-0.00564666670683713	0.386709231945195	-0.245584752612429	0.592893408910206
ABHD11	7	73153371	F	TSS200-island	-0.00391008610859215	0.385006816424622	-0.245584752612429	0.592893408910206
ABHD11	7	73154357	F	TSS1500-shore	-0.0113835111854046	0.403359546049633	-0.245584752612429	0.592893408910206
ABHD11	7	73153318	F	TSS200-island	-0.00630317593541093	0.253213525137777	-0.245584752612429	0.592893408910206
ABHD11	7	73153249	F	TSS200-island	0.00174444027212776	0.835823834173112	-0.245584752612429	0.592893408910206
ABHD11	7	73153162	F	1stExon-island	-0.00325484259030823	0.618502650068436	-0.245584752612429	0.592893408910206
ABHD12	20	25371719	R	TSS1500-island	-0.00123211827263322	0.831858056779235	-0.0365613103881248	0.903136877234711
ABHD12	20	25371411	F	1stExon-island	-0.00486244388137719	0.666077588097836	-0.0365613103881248	0.903136877234711
ABHD12	20	25371667	F	TSS200-island	-0.000473755404436272	0.944978682384055	-0.0365613103881248	0.903136877234711
ABHD12	20	25371852	R	TSS1500-shore	-0.00715235297026104	0.172790189633131	-0.0365613103881248	0.903136877234711
ABHD12	20	25371822	F	TSS1500-island	-0.0028019168191639	0.478910513255408	-0.0365613103881248	0.903136877234711
ABHD12	20	25371439	F	1stExon-island	-0.000136555523051994	0.989329749979627	-0.0365613103881248	0.903136877234711
ABHD12	20	25371915	R	TSS1500-shore	-0.0123603218108872	0.22788227908541	-0.0365613103881248	0.903136877234711
ABHD12	20	25371700	R	TSS1500-island	0.00136726427395144	0.847123427185639	-0.0365613103881248	0.903136877234711
ABHD12	20	25371408	F	1stExon-island	-0.00095531590782565	0.888813651515852	-0.0365613103881248	0.903136877234711
ABHD12	20	25371796	F	TSS200-island	0.000522948112721015	0.937091724902465	-0.0365613103881248	0.903136877234711
ABHD12B	14	51338350	F	TSS1500-shore	-0.164696401567946	0.0629352954071374	0.0793771503324411	0.916681707629283
ABHD12B	14	51342320	F	5'UTR-shelf	-0.182765859047131	0.174910208039857	0.0793771503324411	0.916681707629283
ABHD12B	14	51338733	F	TSS200-island	-0.160530360036568	0.0330042369003339	0.0793771503324411	0.916681707629283
ABHD12B	14	51339216	F	5'UTR-shore	-0.0973847109734198	0.376593759349543	0.0793771503324411	0.916681707629283
ABHD12B	14	51338069	R	TSS1500-shore	-0.0366738700567473	0.412799054222369	0.0793771503324411	0.916681707629283
ABHD12B	14	51337949	F	TSS1500-shore	-0.0166538040833044	0.829606312436563	0.0793771503324411	0.916681707629283
ABHD12B	14	51338285	R	TSS1500-shore	-0.0266673069375664	0.517069421894522	0.0793771503324411	0.916681707629283
ABHD12B	14	51339072	F	5'UTR-island	-0.189009327705205	0.0073846363667395	0.0793771503324411	0.916681707629283
ABHD12B	14	51339145	F	5'UTR-island	-0.127340327974959	0.0707949869857799	0.0793771503324411	0.916681707629283
ABHD12B	14	51339074	F	5'UTR-island	-0.186486885347836	0.00571140123786834	0.0793771503324411	0.916681707629283
ABHD13	13	108872037	F	5'UTR-shore	-0.0701756104208052	0.496271538641318	0.262140430534303	0.436221853702513
ABHD13	13	108870774	R	5'UTR-island	-0.00323044998681445	0.632325611705976	0.262140430534303	0.436221853702513
ABHD13	13	108877982	F	5'UTR-opensea	-0.0126863910204008	0.682994869505441	0.262140430534303	0.436221853702513
ABHD13	13	108870823	R	5'UTR-island	-0.00105872867442157	0.898856235951904	0.262140430534303	0.436221853702513
ABHD13	13	108871178	R	5'UTR-island	-0.00217872435066808	0.774491019875416	0.262140430534303	0.436221853702513
ABHD13	13	108872009	R	5'UTR-shore	0.0120018965713629	0.898153234765969	0.262140430534303	0.436221853702513
ABHD13	13	108870800	R	5'UTR-island	-0.0119215830176178	0.0405654561802707	0.262140430534303	0.436221853702513
ABHD13	13	108875319	F	5'UTR-shelf	0.00827803855111608	0.913750632051563	0.262140430534303	0.436221853702513
ABHD13	13	108870449	F	TSS1500-shore	-0.00530118080061178	0.669025632637865	0.262140430534303	0.436221853702513
ABHD13	13	108871167	R	5'UTR-island	0.0205733618559498	0.163370256974985	0.262140430534303	0.436221853702513
ABHD14A	3	52008990	F	TSS200-island	0.00195411824567158	0.769511172606424	-0.0819647337500887	0.852166089997034
ABHD14A	3	52008944	R	TSS200-island	-0.0534807064344776	0.00207186802820884	-0.0819647337500887	0.852166089997034
ABHD14A	3	52008855	R	TSS200-shore	-0.156939649871047	0.00390150843134115	-0.0819647337500887	0.852166089997034
ABHD14A	3	52008971	R	TSS200-island	-0.0194783428085812	0.226625068022022	-0.0819647337500887	0.852166089997034
ABHD14B	3	52008107	F	1stExon-island	-0.00197124886948164	0.781915765864869	0.324856661652547	0.268285540480988
ABHD14B	3	52008487	F	1stExon-shore	-0.111302360163079	0.0155887461224886	0.324856661652547	0.268285540480988
ABHD14B	3	52008654	R	TSS200-shore	-0.182937006136844	3.5127559265009e-05	0.324856661652547	0.268285540480988
ABHD14B	3	52008802	R	TSS200-shore	-0.126754383617902	0.00195472335220792	0.324856661652547	0.268285540480988
ABHD14B	3	52009182	R	TSS1500-island	-0.00282879272980346	0.609697967655916	0.324856661652547	0.268285540480988
ABHD14B	3	52009768	R	TSS1500-shore	-0.173416136429746	0.00181886019754562	0.324856661652547	0.268285540480988
ABHD14B	3	52008740	F	TSS200-shore	-0.138744184527858	0.00483802498741651	0.324856661652547	0.268285540480988
ABHD14B	3	52008826	F	TSS200-shore	-0.136101761699046	8.53084963711843e-05	0.324856661652547	0.268285540480988
ABHD14B	3	52008538	R	1stExon-shore	-0.0957744626377388	0.151239475960202	0.324856661652547	0.268285540480988
ABHD14B	3	52008229	F	5'UTR-island	0.000168480443182458	0.978439751904636	0.324856661652547	0.268285540480988
ABHD14B	3	52008217	F	5'UTR-island	-0.00100617422072874	0.862405434702816	0.324856661652547	0.268285540480988
ABHD14B	3	52008021	R	1stExon-island	-0.00224460463173191	0.749416299356099	0.324856661652547	0.268285540480988
ABHD14B	3	52008788	F	TSS200-shore	-0.0488329736427902	0.0189374273464431	0.324856661652547	0.268285540480988
ABHD15	17	27893542	F	1stExon-island	-0.0241471770594887	0.0681511132250831	-0.187178380036388	0.554056758971874
ABHD15	17	27893407	R	1stExon-island	-0.0113083373368152	0.156436571868739	-0.187178380036388	0.554056758971874
ABHD15	17	27895477	R	TSS1500-island	-0.00274031837353375	0.621824798435437	-0.187178380036388	0.554056758971874
ABHD15	17	27894177	F	TSS200-island	-0.0018396223342767	0.701986409308256	-0.187178380036388	0.554056758971874
ABHD15	17	27893731	F	1stExon-island	-0.0172907038604853	0.101187194981112	-0.187178380036388	0.554056758971874
ABHD15	17	27894392	R	TSS1500-island	-0.000858487938725779	0.89724700805453	-0.187178380036388	0.554056758971874
ABHD15	17	27895418	F	TSS1500-island	-0.00115198506766934	0.831866025862421	-0.187178380036388	0.554056758971874
ABHD2	15	89634741	R	5'UTR-shelf	-0.360778200814413	9.82963824597343e-06	-0.402060661192536	0.106635511988634
ABHD2	15	89657390	R	5'UTR-opensea	0.00268915491273425	0.964523932889612	-0.402060661192536	0.106635511988634
ABHD2	15	89658904	R	5'UTR-opensea	-0.0378300378153766	0.512801869526914	-0.402060661192536	0.106635511988634
ABHD2	15	89631334	R	TSS200-shore	0.00106084192056567	0.881742580987666	-0.402060661192536	0.106635511988634
ABHD2	15	89645205	F	5'UTR-opensea	0.000754499387278895	0.941712433790874	-0.402060661192536	0.106635511988634
ABHD2	15	89632325	F	5'UTR-shore	-0.0502619850581616	0.297415113236135	-0.402060661192536	0.106635511988634
ABHD2	15	89630886	F	TSS1500-shore	-0.033523540207541	0.304471118266666	-0.402060661192536	0.106635511988634
ABHD2	15	89648789	R	5'UTR-opensea	-0.015264392964722	0.70999605834157	-0.402060661192536	0.106635511988634
ABHD2	15	89640878	F	5'UTR-opensea	-0.00086867286897907	0.973499519782035	-0.402060661192536	0.106635511988634
ABHD2	15	89630675	F	TSS1500-shore	-0.0200229853355864	0.629473011937739	-0.402060661192536	0.106635511988634
ABHD2	15	89631620	R	1stExon-island	-6.40518971324871e-05	0.990891621017195	-0.402060661192536	0.106635511988634
ABHD2	15	89647701	F	5'UTR-opensea	0.00995322626572226	0.898336736322009	-0.402060661192536	0.106635511988634
ABHD2	15	89655439	R	5'UTR-opensea	-0.0314331988952826	0.337347936208623	-0.402060661192536	0.106635511988634
ABHD2	15	89658522	F	5'UTR-opensea	-0.012449557494881	0.807001590833082	-0.402060661192536	0.106635511988634
ABHD2	15	89638573	F	5'UTR-opensea	-0.0816675436282515	0.498785908793751	-0.402060661192536	0.106635511988634
ABHD2	15	89631259	R	TSS200-shore	0.00121579992408968	0.849207253457357	-0.402060661192536	0.106635511988634
ABHD2	15	89631679	R	1stExon-island	-0.00146077343976237	0.819623134382113	-0.402060661192536	0.106635511988634
ABHD2	15	89631057	R	TSS1500-shore	-0.249105120622051	2.03953989301183e-05	-0.402060661192536	0.106635511988634
ABHD2	15	89644645	R	5'UTR-opensea	-0.0297320648287038	0.416327736660823	-0.402060661192536	0.106635511988634
ABHD2	15	89645090	F	5'UTR-opensea	-0.0200667233078105	0.190430694730724	-0.402060661192536	0.106635511988634
ABHD2	15	89631044	F	TSS1500-shore	-0.195443930644274	0.000128052517048365	-0.402060661192536	0.106635511988634
ABHD2	15	89631206	F	TSS200-shore	-0.01873301928827	0.0574951423428075	-0.402060661192536	0.106635511988634
ABHD2	15	89632244	F	5'UTR-shore	-0.0512188907197495	0.00846010362814779	-0.402060661192536	0.106635511988634
ABHD2	15	89630450	R	TSS1500-shore	-0.0034337720582146	0.611011002153452	-0.402060661192536	0.106635511988634
ABHD2	15	89631320	R	TSS200-shore	-0.00317318084837001	0.649689311973204	-0.402060661192536	0.106635511988634
ABHD2	15	89629912	F	TSS1500-shore	0.0283319402247624	0.242440454586842	-0.402060661192536	0.106635511988634
ABHD2	15	89631191	F	TSS200-shore	-0.0282311201276918	0.0431016008759146	-0.402060661192536	0.106635511988634
ABHD2	15	89631556	R	1stExon-island	0.00119566019878757	0.856856500241845	-0.402060661192536	0.106635511988634
ABHD2	15	89632159	R	5'UTR-island	-0.0217811023490785	0.174177093639003	-0.402060661192536	0.106635511988634
ABHD2	15	89646224	F	5'UTR-opensea	-0.0195862697631005	0.508838992928089	-0.402060661192536	0.106635511988634
ABHD2	15	89631790	R	1stExon-island	-0.00133674577500335	0.862973072965128	-0.402060661192536	0.106635511988634
ABHD2	15	89645647	R	5'UTR-opensea	-0.010802528710086	0.508811945831039	-0.402060661192536	0.106635511988634
ABHD3	18	19244490	R	TSS1500-opensea	-0.0709435327322198	0.111444709432726	-0.0863553560981503	0.844688060890209
ABHD3	18	19284713	F	1stExon-island	-0.0049764348866055	0.436963866104472	-0.0863553560981503	0.844688060890209
ABHD3	18	19284987	R	TSS1500-island	0.00151128426655061	0.970278355449783	-0.0863553560981503	0.844688060890209
ABHD3	18	19284831	F	TSS200-island	-0.000807209179885259	0.888530037653611	-0.0863553560981503	0.844688060890209
ABHD3	18	19243769	R	1stExon-opensea	-2.41869426308439e-05	0.998626392879568	-0.0863553560981503	0.844688060890209
ABHD3	18	19284796	F	TSS200-island	-0.000910291160107247	0.868716142192476	-0.0863553560981503	0.844688060890209
ABHD3	18	19285008	R	TSS1500-island	-8.70804213467385e-05	0.998716666771595	-0.0863553560981503	0.844688060890209
ABHD3	18	19284817	F	TSS200-island	-0.00718600747338714	0.28402922211206	-0.0863553560981503	0.844688060890209
ABHD3	18	19285051	F	TSS1500-island	-0.0514801680211032	0.466201681509083	-0.0863553560981503	0.844688060890209
ABHD3	18	19285336	F	TSS1500-shore	-0.0370769780086576	0.732121819310776	-0.0863553560981503	0.844688060890209
ABHD3	18	19285590	F	TSS1500-shore	-0.0187844603379204	0.60365779951641	-0.0863553560981503	0.844688060890209
ABHD3	18	19284821	F	TSS200-island	-0.0383954130369354	0.0122467435449967	-0.0863553560981503	0.844688060890209
ABHD3	18	19284948	R	TSS200-island	0.00122220355484332	0.910521058073363	-0.0863553560981503	0.844688060890209
ABHD3	18	19284803	F	TSS200-island	-0.00288085695423873	0.556559839063026	-0.0863553560981503	0.844688060890209
ABHD3	18	19285674	F	TSS1500-shore	-0.0243837003585856	0.539095679570304	-0.0863553560981503	0.844688060890209
ABHD4	14	23066822	R	TSS1500-shore	-0.00107963814983562	0.897474355326789	-0.10266033060063	0.835307139001337
ABHD4	14	23067081	R	TSS200-shore	0.000270212828486719	0.968431631409783	-0.10266033060063	0.835307139001337
ABHD4	14	23066724	F	TSS1500-shore	-0.185134623595069	0.0086313679580678	-0.10266033060063	0.835307139001337
ABHD4	14	23067002	F	TSS200-shore	0.00101427783301163	0.890752662825918	-0.10266033060063	0.835307139001337
ABHD4	14	23066421	F	TSS1500-shore	-0.0110877379850103	0.617882766515809	-0.10266033060063	0.835307139001337
ABHD4	14	23067088	R	TSS200-shore	0.00366112190046895	0.617510332886491	-0.10266033060063	0.835307139001337
ABHD4	14	23066769	R	TSS1500-shore	-0.126348446729103	0.0500769881719771	-0.10266033060063	0.835307139001337
ABHD5	3	43732144	F	TSS1500-island	-0.0249549841617689	0.02258774423594	0.747330607732748	0.0533260326297366
ABHD5	3	43732102	F	TSS1500-island	-0.0888259364385484	0.107126379142356	0.747330607732748	0.0533260326297366
ABHD5	3	43732325	R	TSS200-island	-0.00539826404709762	0.327482491104656	0.747330607732748	0.0533260326297366
ABHD5	3	43732329	R	TSS200-island	-0.00438430106249331	0.476163153305479	0.747330607732748	0.0533260326297366
ABHD5	3	43732200	R	TSS200-island	-0.00220434526103907	0.789097905952732	0.747330607732748	0.0533260326297366
ABHD5	3	43732323	R	TSS200-island	-0.00235901031309103	0.840701976356746	0.747330607732748	0.0533260326297366
ABHD5	3	43731973	R	TSS1500-shore	-0.158067743848471	1.33955517864064e-05	0.747330607732748	0.0533260326297366
ABHD5	3	43731886	F	TSS1500-shore	-0.0833994553610453	0.00617819190196197	0.747330607732748	0.0533260326297366
ABHD5	3	43732211	R	TSS200-island	-0.00256198836425965	0.585677015176431	0.747330607732748	0.0533260326297366
ABHD5	3	43731533	R	TSS1500-shore	-0.31267565127069	0.000289776850088465	0.747330607732748	0.0533260326297366
ABHD6	3	58223373	R	1stExon-island	0.00428311367242979	0.316717720378613	0.0698245777171183	0.913384462735596
ABHD6	3	58223659	R	5'UTR-island	-0.00410295151899722	0.527929820694745	0.0698245777171183	0.913384462735596
ABHD6	3	58222756	F	TSS1500-shore	-0.0719457908920234	0.0861828053657039	0.0698245777171183	0.913384462735596
ABHD6	3	58224201	F	5'UTR-island	-0.00605990628514787	0.255321267621187	0.0698245777171183	0.913384462735596
ABHD6	3	58223527	R	1stExon-island	0.000544875635092316	0.949203243026128	0.0698245777171183	0.913384462735596
ABHD6	3	58222074	F	TSS1500-shore	0.00643893578952903	0.866098967876244	0.0698245777171183	0.913384462735596
ABHD6	3	58223062	F	TSS200-shore	0.000827381824566861	0.892803146297115	0.0698245777171183	0.913384462735596
ABHD6	3	58223060	R	TSS200-shore	0.000824406314232373	0.916848799385008	0.0698245777171183	0.913384462735596
ABHD6	3	58222927	F	TSS1500-shore	-0.0089487258017185	0.145497927331223	0.0698245777171183	0.913384462735596
ABHD6	3	58222410	F	TSS1500-shore	-0.0983923193733722	0.173451298312095	0.0698245777171183	0.913384462735596
ABHD6	3	58237567	F	5'UTR-opensea	-0.00254491140233049	0.897227285815648	0.0698245777171183	0.913384462735596
ABHD6	3	58227354	F	5'UTR-shelf	-0.0351358286640234	0.307169558518543	0.0698245777171183	0.913384462735596
ABHD6	3	58225528	F	5'UTR-shore	-0.00122889534250892	0.968121395549962	0.0698245777171183	0.913384462735596
ABHD6	3	58223165	R	TSS200-island	-0.00329021735345977	0.594292092434124	0.0698245777171183	0.913384462735596
ABHD6	3	58223167	R	TSS200-island	0.00061133582239533	0.962086852337586	0.0698245777171183	0.913384462735596
ABHD8	19	17413959	F	5'UTR-island	0.00253455000859545	0.787135859625179	-0.187252057332336	0.64503914861855
ABHD8	19	17414337	R	TSS200-island	-0.00209806722665767	0.703851417890544	-0.187252057332336	0.64503914861855
ABHD8	19	17414123	R	5'UTR-island	0.00218561713431918	0.721349021546515	-0.187252057332336	0.64503914861855
ABHD8	19	17415223	R	TSS1500-shore	-0.0191477024798539	0.677624011831728	-0.187252057332336	0.64503914861855
ABHD8	19	17414399	R	TSS200-island	-0.00237560582671095	0.906720929288851	-0.187252057332336	0.64503914861855
ABHD8	19	17414346	R	TSS200-island	-0.00212176615902394	0.632355906908463	-0.187252057332336	0.64503914861855
ABHD8	19	17415053	F	TSS1500-shore	0.00996328323345541	0.770128688471042	-0.187252057332336	0.64503914861855
ABHD8	19	17413767	F	5'UTR-island	-0.00117739542394729	0.983024430712261	-0.187252057332336	0.64503914861855
ABHD8	19	17414379	R	TSS200-island	-3.88275472525401e-05	0.997878309783198	-0.187252057332336	0.64503914861855
ABHD8	19	17414284	F	TSS200-island	-0.00199843526803131	0.902745728081163	-0.187252057332336	0.64503914861855
ABHD8	19	17414300	F	TSS200-island	-0.00110626024490645	0.85157348797772	-0.187252057332336	0.64503914861855
ABI1	10	27150052	F	TSS200-island	-0.00206703559523314	0.907652069066094	-0.135755507117251	0.604538057310841
ABI1	10	27149822	F	1stExon-island	0.00389834958583683	0.596828104529431	-0.135755507117251	0.604538057310841
ABI1	10	27150228	F	TSS1500-island	0.00253956498061366	0.710107327831487	-0.135755507117251	0.604538057310841
ABI1	10	27150662	R	TSS1500-shore	-0.121874937853782	0.0111329649934131	-0.135755507117251	0.604538057310841
ABI1	10	27149849	F	1stExon-island	-0.00220103371722258	0.800192344173408	-0.135755507117251	0.604538057310841
ABI1	10	27149876	F	1stExon-island	-0.00731393059733591	0.268878853494557	-0.135755507117251	0.604538057310841
ABI1	10	27149860	F	1stExon-island	-0.00461435425142795	0.500634699820038	-0.135755507117251	0.604538057310841
ABI1	10	27150112	R	TSS200-island	-0.00266162604493536	0.74663642329949	-0.135755507117251	0.604538057310841
ABI1	10	27150106	R	TSS200-island	-0.000898752426048286	0.906546994986923	-0.135755507117251	0.604538057310841
ABI1	10	27150498	F	TSS1500-shore	-0.0415574756172548	0.651350425970745	-0.135755507117251	0.604538057310841
ABI1	10	27150407	R	TSS1500-shore	-0.117665059552391	0.274032486788584	-0.135755507117251	0.604538057310841
ABI2	2	204192851	F	TSS200-island	0.00133029321457103	0.819854248594702	-0.0549381601961491	0.930875684701894
ABI2	2	204230647	F	TSS1500-opensea	-0.0152979375597272	0.675287830867627	-0.0549381601961491	0.930875684701894
ABI2	2	204192208	F	TSS1500-shore	-0.183627408384062	0.00131692123670808	-0.0549381601961491	0.930875684701894
ABI2	2	204194864	F	5'UTR-shore	0.0073821894923215	0.735194739918357	-0.0549381601961491	0.930875684701894
ABI2	2	204192481	F	TSS1500-shore	-0.0306350139601422	0.217155152923716	-0.0549381601961491	0.930875684701894
ABI2	2	204192806	R	TSS200-island	0.000272042906570027	0.962034435570831	-0.0549381601961491	0.930875684701894
ABI2	2	204194490	R	5'UTR-shore	-0.0218926749936541	0.562695387972912	-0.0549381601961491	0.930875684701894
ABI2	2	204231271	F	TSS1500-opensea	0.0355367042692462	0.720756529648577	-0.0549381601961491	0.930875684701894
ABI2	2	204192725	R	TSS1500-island	-0.0084987351243714	0.179522644181065	-0.0549381601961491	0.930875684701894
ABI2	2	204230641	F	TSS1500-opensea	0.0156837088914906	0.645539010151342	-0.0549381601961491	0.930875684701894
ABI2	2	204192312	F	TSS1500-shore	-0.179132588674068	0.00781069333318987	-0.0549381601961491	0.930875684701894
ABI2	2	204212181	F	5'UTR-opensea	-0.160600307799273	0.0267766947330392	-0.0549381601961491	0.930875684701894
ABI2	2	204195942	F	5'UTR-shelf	-0.0352976476635537	0.383432371833836	-0.0549381601961491	0.930875684701894
ABI2	2	204192362	F	TSS1500-shore	-0.147318186363915	0.074510230271899	-0.0549381601961491	0.930875684701894
ABI2	2	204192982	R	5'UTR-island	-0.00456307609219228	0.393080541244735	-0.0549381601961491	0.930875684701894
ABI2	2	204231732	R	1stExon-opensea	-0.0458084743718713	0.310680439940082	-0.0549381601961491	0.930875684701894
ABI2	2	204212189	R	5'UTR-opensea	-0.098870271200153	0.18010127291016	-0.0549381601961491	0.930875684701894
ABI2	2	204193336	R	1stExon-island	-0.000552161059531667	0.961497700190219	-0.0549381601961491	0.930875684701894
ABI2	2	204217764	F	5'UTR-opensea	0.00816806531673564	0.723265529109848	-0.0549381601961491	0.930875684701894
ABI2	2	204231515	F	TSS200-opensea	-0.0574864031812302	0.242769373268531	-0.0549381601961491	0.930875684701894
ABI2	2	204192809	R	TSS200-island	-0.00397968703503268	0.632922241739636	-0.0549381601961491	0.930875684701894
ABI2	2	204192854	F	TSS200-island	0.00169084029327256	0.818213062986768	-0.0549381601961491	0.930875684701894
ABI2	2	204192791	R	TSS1500-island	-0.00239608687877583	0.736815883788119	-0.0549381601961491	0.930875684701894
ABI3	17	47287974	R	5'UTR-opensea	-0.051550209279685	0.330370092760477	0.396471840555316	0.613993758360199
ABI3	17	47287492	F	TSS200-opensea	-0.0488658305723603	0.585677015176431	0.396471840555316	0.613993758360199
ABI3	17	47287526	F	TSS200-opensea	-0.17865844543426	0.0108852540726941	0.396471840555316	0.613993758360199
ABI3	17	47286483	F	TSS1500-opensea	-0.0669823454301209	0.270495652021984	0.396471840555316	0.613993758360199
ABI3	17	47286802	R	TSS1500-opensea	-0.0787446932154273	0.350980802122824	0.396471840555316	0.613993758360199
ABI3	17	47287410	R	TSS200-opensea	-0.0953743343138249	0.188336513345505	0.396471840555316	0.613993758360199
ABI3	17	47287521	F	TSS200-opensea	-0.246438120488589	0.00132086021756261	0.396471840555316	0.613993758360199
ABI3	17	47287444	R	TSS200-opensea	-0.0672694086102327	0.3597073292965	0.396471840555316	0.613993758360199
ABI3	17	47287577	R	TSS200-opensea	-0.0960281129945359	0.203119417492753	0.396471840555316	0.613993758360199
ABI3BP	3	100712345	R	TSS200-opensea	-0.0320300094217424	0.76252181032348	0.673513834665787	0.788187777896262
ABI3BP	3	100712322	R	5'UTR-opensea	-0.158301795226913	0.114559154296336	0.673513834665787	0.788187777896262
ABI3BP	3	100713182	R	TSS1500-opensea	0.00538129136882781	0.969743884397478	0.673513834665787	0.788187777896262
ABI3BP	3	100713646	F	TSS1500-opensea	0.0583722102180764	0.3227674245731	0.673513834665787	0.788187777896262
ABI3BP	3	100713572	F	TSS1500-opensea	0.0217833260004542	0.646592444873213	0.673513834665787	0.788187777896262
ABI3BP	3	100712845	F	TSS1500-opensea	0.00142963394497009	0.98213560085208	0.673513834665787	0.788187777896262
ABI3BP	3	100712326	R	5'UTR-opensea	-0.136950139269626	0.193776083327456	0.673513834665787	0.788187777896262
ABL1	9	133709810	F	TSS1500-shore	0.0105654394920702	0.910491434166606	-0.151745780329272	0.622462111626023
ABL1	9	133710261	R	TSS1500-island	-0.00200451315310175	0.662763645133553	-0.151745780329272	0.622462111626023
ABL1	9	133589189	R	TSS200-shore	-0.00742355753542251	0.838349932705664	-0.151745780329272	0.622462111626023
ABL1	9	133589493	F	5'UTR-shore	-0.0462770403236358	0.745071871135872	-0.151745780329272	0.622462111626023
ABL1	9	133588893	F	TSS1500-island	-0.00922082207849979	0.336831260148777	-0.151745780329272	0.622462111626023
ABL1	9	133588093	F	TSS1500-island	-0.000998031022273031	0.861948309671578	-0.151745780329272	0.622462111626023
ABL1	9	133710064	R	TSS1500-shore	-0.000357633750209668	0.977859572970576	-0.151745780329272	0.622462111626023
ABL1	9	133589654	F	5'UTR-shore	0.0245866812874862	0.708026790244015	-0.151745780329272	0.622462111626023
ABL1	9	133588111	F	TSS1500-island	0.00187905159242724	0.734226710511052	-0.151745780329272	0.622462111626023
ABL1	9	133588314	R	TSS1500-island	-0.000595604851903089	0.96099959597601	-0.151745780329272	0.622462111626023
ABL1	9	133709397	R	TSS1500-shore	-0.000485300303019076	0.986943707777563	-0.151745780329272	0.622462111626023
ABL1	9	133588088	F	TSS1500-island	0.00113884795245248	0.830487557809859	-0.151745780329272	0.622462111626023
ABL1	9	133710291	R	TSS1500-island	0.000917025164443752	0.865844830225482	-0.151745780329272	0.622462111626023
ABL1	9	133710056	R	TSS1500-shore	0.00231519136100561	0.731906411776202	-0.151745780329272	0.622462111626023
ABL1	9	133588239	R	TSS1500-island	-0.000355929800808067	0.953242202078233	-0.151745780329272	0.622462111626023
ABL1	9	133710827	F	TSS200-island	2.36917238657791e-05	0.997535233066469	-0.151745780329272	0.622462111626023
ABL1	9	133589320	F	5'UTR-shore	-0.0259777708993151	0.537569522231759	-0.151745780329272	0.622462111626023
ABL1	9	133589177	R	TSS200-shore	-0.000995095812167029	0.903637613123456	-0.151745780329272	0.622462111626023
ABL1	9	133709555	F	TSS1500-shore	-0.0150619130039291	0.487219375005419	-0.151745780329272	0.622462111626023
ABL1	9	133709231	F	TSS1500-shore	-7.74088881961843e-05	0.998308222760007	-0.151745780329272	0.622462111626023
ABL2	1	179200312	F	TSS1500-shore	0.0324999818288221	0.139611676155177	-0.311441187588986	0.0706148787171932
ABL2	1	179198508	F	1stExon-island	-0.00692149774743522	0.401871564826127	-0.311441187588986	0.0706148787171932
ABL2	1	179198798	F	1stExon-island	-0.00354857136067639	0.757939295599651	-0.311441187588986	0.0706148787171932
ABL2	1	179199199	F	TSS1500-island	-0.030893592382016	0.0433011693167136	-0.311441187588986	0.0706148787171932
ABL2	1	179198680	F	1stExon-island	-0.00339638265547131	0.831556400992042	-0.311441187588986	0.0706148787171932
ABL2	1	179199092	F	TSS1500-island	0.000895482705310965	0.934009104617314	-0.311441187588986	0.0706148787171932
ABL2	1	179198414	R	1stExon-island	-0.000153138928970294	0.986996273797486	-0.311441187588986	0.0706148787171932
ABL2	1	179199424	F	TSS1500-shore	-0.164166108295523	0.055442447096058	-0.311441187588986	0.0706148787171932
ABL2	1	179200065	R	TSS1500-shore	-0.0119246318752526	0.853917558995162	-0.311441187588986	0.0706148787171932
ABL2	1	179198964	F	TSS200-island	0.00531926495693306	0.341422761138237	-0.311441187588986	0.0706148787171932
ABLIM1	10	116261362	R	5'UTR-opensea	-0.0620992904785237	0.313906847874216	-0.311065094711861	0.598158702940211
ABLIM1	10	116256984	F	5'UTR-opensea	-0.0868459298957878	0.2103068805124	-0.311065094711861	0.598158702940211
ABLIM1	10	116445691	F	TSS1500-opensea	-0.017424832630532	0.469265101759229	-0.311065094711861	0.598158702940211
ABLIM1	10	116259758	F	5'UTR-opensea	-0.221081722054805	0.003493653590856	-0.311065094711861	0.598158702940211
ABLIM1	10	116252664	R	5'UTR-opensea	-0.0544511065262877	0.544113582112983	-0.311065094711861	0.598158702940211
ABLIM1	10	116273417	F	5'UTR-opensea	-0.0382079296266753	0.403543513884901	-0.311065094711861	0.598158702940211
ABLIM1	10	116445428	R	TSS1500-opensea	-0.110924110487252	0.0762460380399869	-0.311065094711861	0.598158702940211
ABLIM1	10	116419005	R	TSS1500-opensea	0.00175408521803633	0.930611180032479	-0.311065094711861	0.598158702940211
ABLIM1	10	116268080	R	5'UTR-opensea	-0.0140905777562943	0.647417447624021	-0.311065094711861	0.598158702940211
ABLIM1	10	116445398	R	TSS1500-opensea	-0.0589029709550537	0.255532658966719	-0.311065094711861	0.598158702940211
ABLIM1	10	116444414	R	TSS200-opensea	-0.0484110387363904	0.453920806900749	-0.311065094711861	0.598158702940211
ABLIM1	10	116275229	R	5'UTR-opensea	-0.121435859198301	0.102740881169538	-0.311065094711861	0.598158702940211
ABLIM1	10	116286911	F	TSS1500-opensea	-0.0306507056241366	0.18457289160183	-0.311065094711861	0.598158702940211
ABLIM1	10	116257037	R	5'UTR-opensea	-0.0638410503977475	0.24018516998623	-0.311065094711861	0.598158702940211
ABLIM1	10	116419517	F	TSS1500-opensea	-0.0545791848562515	0.199121092628518	-0.311065094711861	0.598158702940211
ABLIM1	10	116444463	R	TSS200-opensea	-0.0903851877363863	0.238015494144202	-0.311065094711861	0.598158702940211
ABLIM1	10	116444240	R	1stExon-opensea	-0.0692574653822924	0.483017377073045	-0.311065094711861	0.598158702940211
ABLIM1	10	116260562	F	5'UTR-opensea	-0.00747716909883034	0.854495124265404	-0.311065094711861	0.598158702940211
ABLIM1	10	116260341	R	5'UTR-opensea	0.00716393459007614	0.807333536075038	-0.311065094711861	0.598158702940211
ABLIM1	10	116445125	R	TSS1500-opensea	-0.0327022502120471	0.383421348722923	-0.311065094711861	0.598158702940211
ABLIM1	10	116444436	F	TSS200-opensea	-0.145405269716649	0.148038953062514	-0.311065094711861	0.598158702940211
ABLIM1	10	116288030	F	TSS1500-opensea	-0.0354140789276776	0.449257892739189	-0.311065094711861	0.598158702940211
ABLIM2	4	8161185	F	TSS1500-shore	-0.150290598944121	2.43321779137568e-05	0.472186945880452	0.578540392273851
ABLIM2	4	8074532	R	TSS1500-opensea	0.0707256222717598	0.333219861528361	0.472186945880452	0.578540392273851
ABLIM2	4	8067212	F	5'UTR-opensea	-0.00921460542218611	0.795108431709758	0.472186945880452	0.578540392273851
ABLIM2	4	8073815	F	TSS200-opensea	-0.0699940562327997	0.338753372891915	0.472186945880452	0.578540392273851
ABLIM2	4	8068248	F	5'UTR-opensea	-0.0189562172114993	0.751801599413658	0.472186945880452	0.578540392273851
ABLIM2	4	8074441	R	TSS1500-opensea	-0.000794418060335977	0.996477819027802	0.472186945880452	0.578540392273851
ABLIM2	4	8073737	F	5'UTR-opensea	-0.00253650975965508	0.97911676185469	0.472186945880452	0.578540392273851
ABLIM2	4	8073801	F	TSS200-opensea	-0.140599421260231	0.0790235676596222	0.472186945880452	0.578540392273851
ABLIM2	4	8160769	F	TSS1500-island	-0.00136317565519919	0.827044541490963	0.472186945880452	0.578540392273851
ABLIM2	4	8063123	R	5'UTR-opensea	0.0446927339800226	0.306569450754593	0.472186945880452	0.578540392273851
ABLIM2	4	8067216	F	5'UTR-opensea	0.00568157751512144	0.793347843060251	0.472186945880452	0.578540392273851
ABLIM2	4	8068218	R	5'UTR-opensea	0.00311208708313859	0.849139602275635	0.472186945880452	0.578540392273851
ABLIM2	4	8160892	F	TSS1500-island	-0.0040828070726792	0.272397411394517	0.472186945880452	0.578540392273851
ABLIM2	4	8161776	F	TSS1500-shore	-0.0458582104730019	0.431637421255767	0.472186945880452	0.578540392273851
ABLIM2	4	8160591	F	TSS200-island	-0.000216627681433698	0.976117898538553	0.472186945880452	0.578540392273851
ABLIM2	4	8161093	F	TSS1500-shore	-0.0649331519933697	0.0224380289791737	0.472186945880452	0.578540392273851
ABLIM2	4	8160566	F	TSS200-island	-0.000688216189086484	0.911715492118288	0.472186945880452	0.578540392273851
ABLIM2	4	8074363	F	TSS1500-opensea	0.0324516113234866	0.522483929466655	0.472186945880452	0.578540392273851
ABLIM2	4	8073959	R	TSS1500-opensea	-0.0179968427385024	0.87228267067606	0.472186945880452	0.578540392273851
ABLIM2	4	8160580	F	TSS200-island	-2.16126533296862e-05	0.998043646955673	0.472186945880452	0.578540392273851
ABLIM3	5	148519772	R	TSS1500-shore	-0.0614347678756113	0.524950397421431	1.45039937860046	0.0419852806798263
ABLIM3	5	148550001	F	5'UTR-opensea	-0.025694162520648	0.195356631133202	1.45039937860046	0.0419852806798263
ABLIM3	5	148521171	R	5'UTR-island	-0.00108472010458367	0.920686223993651	1.45039937860046	0.0419852806798263
ABLIM3	5	148563044	F	5'UTR-opensea	-0.162231114645375	0.108451348163926	1.45039937860046	0.0419852806798263
ABLIM3	5	148521075	F	5'UTR-island	-0.00292387326193496	0.794007526029362	1.45039937860046	0.0419852806798263
ABLIM3	5	148521466	F	5'UTR-island	-0.150639049772107	0.0247848449733959	1.45039937860046	0.0419852806798263
ABLIM3	5	148541490	F	5'UTR-opensea	-0.00794262162487591	0.808052086213864	1.45039937860046	0.0419852806798263
ABLIM3	5	148521623	F	5'UTR-shore	-0.149173078943904	0.0947207505940262	1.45039937860046	0.0419852806798263
ABLIM3	5	148521464	F	5'UTR-island	-0.109389006987733	0.0384614097691593	1.45039937860046	0.0419852806798263
ABLIM3	5	148521226	R	5'UTR-island	-0.0123062264948836	0.359271081270728	1.45039937860046	0.0419852806798263
ABLIM3	5	148521450	F	5'UTR-island	-0.152562208343839	0.0255554442323965	1.45039937860046	0.0419852806798263
ABLIM3	5	148520817	R	TSS1500-shore	-0.0515036671189945	0.385571539501352	1.45039937860046	0.0419852806798263
ABLIM3	5	148520894	F	TSS200-shore	-0.0908801568605271	0.149713293722413	1.45039937860046	0.0419852806798263
ABLIM3	5	148520854	R	TSS200-shore	-0.102912211015117	0.190270157127875	1.45039937860046	0.0419852806798263
ABLIM3	5	148520753	F	TSS1500-shore	-0.0348415138547704	0.709125362893197	1.45039937860046	0.0419852806798263
ABLIM3	5	148554124	F	5'UTR-opensea	-0.121148877578543	0.14881121798713	1.45039937860046	0.0419852806798263
ABLIM3	5	148521112	F	5'UTR-island	-0.00677410951384612	0.314980226073449	1.45039937860046	0.0419852806798263
ABLIM3	5	148531072	R	5'UTR-opensea	-0.0560151957068535	0.236425073318298	1.45039937860046	0.0419852806798263
ABLIM3	5	148530097	F	5'UTR-opensea	-0.10205958864159	0.138460878996155	1.45039937860046	0.0419852806798263
ABLIM3	5	148520876	R	TSS200-shore	-0.0425819703902208	0.522584259532571	1.45039937860046	0.0419852806798263
ABLIM3	5	148533711	R	5'UTR-opensea	0.0864980542445906	0.29558946615534	1.45039937860046	0.0419852806798263
ABLIM3	5	148521354	F	5'UTR-island	-0.0300972444608654	0.093913623096499	1.45039937860046	0.0419852806798263
ABLIM3	5	148520542	F	TSS1500-shore	-0.0698201210798718	0.459144851766571	1.45039937860046	0.0419852806798263
ABLIM3	5	148521262	R	5'UTR-island	-0.0120408600563967	0.117358478623678	1.45039937860046	0.0419852806798263
ABO	9	136150823	F	TSS200-island	-0.0361367718669134	0.225299820895643	-0.759967177312562	0.370867232106284
ABO	9	136151958	F	TSS1500-shore	0.0392675667402513	0.630882525772077	-0.759967177312562	0.370867232106284
ABO	9	136152049	F	TSS1500-shore	0.00107612732821794	0.988408189296143	-0.759967177312562	0.370867232106284
ABO	9	136150585	F	1stExon-island	-0.0841915239584199	0.212792517041839	-0.759967177312562	0.370867232106284
ABO	9	136150802	F	TSS200-island	-0.0374078506373488	0.495791890485028	-0.759967177312562	0.370867232106284
ABO	9	136151359	F	TSS1500-island	-0.055435934185926	0.277263261413886	-0.759967177312562	0.370867232106284
ABP1	7	150548934	R	TSS1500-opensea	0.0885532921690456	0.110972297213183	0.136204581917502	0.91237448425747
ABP1	7	150549175	F	TSS1500-opensea	0.0805348596355022	0.218980213327334	0.136204581917502	0.91237448425747
ABP1	7	150551373	R	5'UTR-shelf	-0.0580731831456592	0.277259862562852	0.136204581917502	0.91237448425747
ABP1	7	150549370	R	TSS1500-opensea	0.0140438552930476	0.910089837328901	0.136204581917502	0.91237448425747
ABP1	7	150549472	R	TSS200-opensea	-0.00126263854241496	0.988178035194272	0.136204581917502	0.91237448425747
ABP1	7	150549406	F	TSS200-opensea	0.0187962938796472	0.889674255666439	0.136204581917502	0.91237448425747
ABR	17	983639	F	TSS1500-shore	0.00611466606648092	0.959026361664678	-0.0240007635031336	0.968647707523228
ABR	17	982395	R	TSS200-shore	-0.0031858711216185	0.904124295654531	-0.0240007635031336	0.968647707523228
ABR	17	1090663	F	TSS200-opensea	-0.000133375591554661	0.982729942840271	-0.0240007635031336	0.968647707523228
ABR	17	1083824	F	5'UTR-island	-0.324006085641207	6.67702503580563e-07	-0.0240007635031336	0.968647707523228
ABR	17	1091415	F	TSS1500-opensea	0.0525204543749045	0.280201484390427	-0.0240007635031336	0.968647707523228
ABR	17	1090291	F	1stExon-opensea	0.0134544942820576	0.741713669908099	-0.0240007635031336	0.968647707523228
ABR	17	1083309	R	TSS200-island	-0.00312772307385818	0.684659794872422	-0.0240007635031336	0.968647707523228
ABR	17	1090300	F	1stExon-opensea	0.0472157449899951	0.290133112992155	-0.0240007635031336	0.968647707523228
ABR	17	1090123	F	1stExon-opensea	0.0203638707222152	0.78530447533763	-0.0240007635031336	0.968647707523228
ABR	17	982397	R	TSS200-shore	-0.00153837061819484	0.978968031774502	-0.0240007635031336	0.968647707523228
ABR	17	935191	F	TSS200-shore	-0.103237265008088	0.17670236483226	-0.0240007635031336	0.968647707523228
ABR	17	1090692	F	TSS200-opensea	-0.00277103805636155	0.641643892499551	-0.0240007635031336	0.968647707523228
ABR	17	1090905	R	TSS1500-opensea	-0.00644810548428398	0.828019652187809	-0.0240007635031336	0.968647707523228
ABR	17	935216	F	TSS200-shore	-0.0594066400802743	0.327794045578566	-0.0240007635031336	0.968647707523228
ABR	17	1085135	R	5'UTR-shore	0.020398757553137	0.776058822919027	-0.0240007635031336	0.968647707523228
ABR	17	1092098	R	TSS1500-opensea	-0.0777990517940359	0.328121541432137	-0.0240007635031336	0.968647707523228
ABR	17	1088340	F	5'UTR-opensea	0.0147587931172926	0.683847756049163	-0.0240007635031336	0.968647707523228
ABR	17	936550	R	TSS1500-shore	-0.0341928656860975	0.500501935664122	-0.0240007635031336	0.968647707523228
ABR	17	1083491	R	5'UTR-island	-0.346017338492095	1.63499055173656e-06	-0.0240007635031336	0.968647707523228
ABR	17	1090326	F	1stExon-opensea	-0.0192780568069815	0.869266856537328	-0.0240007635031336	0.968647707523228
ABR	17	982503	F	TSS200-shore	0.0254456403888826	0.409223860938713	-0.0240007635031336	0.968647707523228
ABR	17	1085381	R	5'UTR-shore	0.00991387537554211	0.920270533666014	-0.0240007635031336	0.968647707523228
ABR	17	1084653	R	TSS1500-shore	-0.114557400742662	0.0744530520791952	-0.0240007635031336	0.968647707523228
ABR	17	983300	F	TSS1500-shore	0.0320471217957117	0.666804548123076	-0.0240007635031336	0.968647707523228
ABR	17	1091969	R	TSS1500-opensea	-0.00561517399721734	0.970621100335414	-0.0240007635031336	0.968647707523228
ABR	17	1085023	R	5'UTR-shore	0.0098376948125154	0.926199136071872	-0.0240007635031336	0.968647707523228
ABR	17	1090548	R	1stExon-opensea	-0.0155003924340003	0.335624871688371	-0.0240007635031336	0.968647707523228
ABR	17	1084451	R	TSS1500-shore	-0.00315308478096765	0.980326927492727	-0.0240007635031336	0.968647707523228
ABR	17	1085475	R	5'UTR-shore	-0.00951774355746982	0.915253942471197	-0.0240007635031336	0.968647707523228
ABR	17	1090673	F	TSS200-opensea	0.000918307648068507	0.872968870404006	-0.0240007635031336	0.968647707523228
ABR	17	1085056	F	5'UTR-shore	0.0359724447974608	0.612926253563088	-0.0240007635031336	0.968647707523228
ABR	17	982555	R	TSS200-shore	0.0322982324810452	0.418624508463711	-0.0240007635031336	0.968647707523228
ABR	17	1083351	R	TSS200-island	0.00381009351423934	0.662523607292052	-0.0240007635031336	0.968647707523228
ABR	17	1090441	R	1stExon-opensea	0.00779864660619289	0.910089837328901	-0.0240007635031336	0.968647707523228
ABR	17	1090677	F	TSS200-opensea	-0.00746955557523157	0.495450506269742	-0.0240007635031336	0.968647707523228
ABR	17	935235	F	TSS200-shore	-0.0500624484439079	0.605248538337959	-0.0240007635031336	0.968647707523228
ABR	17	982497	F	TSS200-shore	0.0175093549278192	0.756198816321076	-0.0240007635031336	0.968647707523228
ABR	17	1090557	F	1stExon-opensea	-0.00331843764700848	0.706749578801092	-0.0240007635031336	0.968647707523228
ABR	17	1090869	R	TSS1500-opensea	-0.0154254446635164	0.818765837687639	-0.0240007635031336	0.968647707523228
ABRA	8	107782632	F	TSS200-opensea	-0.023802491475586	0.617020576575284	0.504459424816652	0.387654562055767
ABRA	8	107782373	R	1stExon-opensea	0.00901630416340848	0.819697398907709	0.504459424816652	0.387654562055767
ABRA	8	107782734	R	TSS1500-opensea	-0.029060042609157	0.554884173179345	0.504459424816652	0.387654562055767
ABRA	8	107782938	R	TSS1500-opensea	-0.00797698974486205	0.780810015373694	0.504459424816652	0.387654562055767
ABRA	8	107782538	F	TSS200-opensea	-0.0266149755799219	0.549802428228725	0.504459424816652	0.387654562055767
ABRA	8	107782577	R	TSS200-opensea	-0.0123350575513343	0.523914525485185	0.504459424816652	0.387654562055767
ABRA	8	107782513	F	TSS200-opensea	-0.0374353758806613	0.400885673856666	0.504459424816652	0.387654562055767
ABT1	6	26596088	F	TSS1500-island	-0.00439730601931573	0.642277125344483	0.128479911082498	0.660117166492348
ABT1	6	26597000	R	TSS200-shore	0.00286581653998001	0.66995133028033	0.128479911082498	0.660117166492348
ABT1	6	26596307	F	TSS1500-island	-0.00120606893770515	0.881749557306055	0.128479911082498	0.660117166492348
ABT1	6	26596020	F	TSS1500-shore	-0.00464287879484513	0.201780969688496	0.128479911082498	0.660117166492348
ABT1	6	26595975	R	TSS1500-shore	-0.0463079837585404	0.0727996779283122	0.128479911082498	0.660117166492348
ABTB1	3	127391696	R	TSS200-island	0.0100741904922477	0.285923615645474	0.549815547183688	0.254246494324865
ABTB1	3	127395187	F	5'UTR-shelf	0.00768389251379276	0.72945489924319	0.549815547183688	0.254246494324865
ABTB1	3	127392790	F	5'UTR-shore	-0.0586145226421112	0.32086414982634	0.549815547183688	0.254246494324865
ABTB1	3	127392854	R	5'UTR-shore	-0.174984894371716	0.000123054228567094	0.549815547183688	0.254246494324865
ABTB1	3	127391844	F	1stExon-island	-0.00607305659174544	0.309123512122452	0.549815547183688	0.254246494324865
ABTB1	3	127390710	F	TSS1500-shore	-0.144281803203075	0.00874915725431779	0.549815547183688	0.254246494324865
ABTB1	3	127390350	F	TSS1500-shore	0.0152300946379474	0.460063445910064	0.549815547183688	0.254246494324865
ABTB1	3	127390935	F	TSS1500-shore	-0.0446143944510136	0.13767781639945	0.549815547183688	0.254246494324865
ABTB1	3	127391221	R	TSS1500-island	0.000522321815280849	0.956527209800711	0.549815547183688	0.254246494324865
ABTB1	3	127390401	F	TSS1500-shore	0.00442055803808961	0.917546007877478	0.549815547183688	0.254246494324865
ABTB1	3	127392941	F	5'UTR-shore	-0.156835026924645	0.00938409501963434	0.549815547183688	0.254246494324865
ABTB2	11	34378975	R	TSS200-island	-0.0183743580887737	0.162301867154612	-1.42986829788663	0.00339461123574946
ABTB2	11	34378956	R	TSS200-island	-0.0235003580763913	0.174922028969987	-1.42986829788663	0.00339461123574946
ABTB2	11	34379565	F	TSS1500-island	-0.00248956362211984	0.680310240771556	-1.42986829788663	0.00339461123574946
ABTB2	11	34379053	F	TSS1500-island	-0.00958185130187732	0.166646255612136	-1.42986829788663	0.00339461123574946
ABTB2	11	34378797	F	1stExon-island	0.00473664995090725	0.725355077826664	-1.42986829788663	0.00339461123574946
ABTB2	11	34378921	F	TSS200-island	0.00115690015122921	0.946297696296466	-1.42986829788663	0.00339461123574946
ABTB2	11	34378293	R	1stExon-island	-0.0133320220719141	0.765010474676485	-1.42986829788663	0.00339461123574946
ABTB2	11	34380979	R	TSS1500-shore	-0.000459372206039633	0.95112433244726	-1.42986829788663	0.00339461123574946
ABTB2	11	34379648	F	TSS200-island	-0.00108931264560781	0.975481910504718	-1.42986829788663	0.00339461123574946
ABTB2	11	34378805	F	TSS200-island	0.00330279737994259	0.819647645467257	-1.42986829788663	0.00339461123574946
ABTB2	11	34379731	R	TSS1500-island	-0.00509628511723748	0.5773987128666	-1.42986829788663	0.00339461123574946
ACAA1	3	38179985	F	TSS1500-island	-0.0015191227155777	0.745603444457608	-0.0967138417075728	0.818887487526289
ACAA1	3	38179885	R	TSS1500-island	-0.0628752928403439	0.013617108201182	-0.0967138417075728	0.818887487526289
ACAA1	3	38180096	R	TSS1500-island	-0.00639124801099149	0.273307175008624	-0.0967138417075728	0.818887487526289
ACAA1	3	38179874	F	TSS1500-island	-0.238661991120169	0.000185789246003092	-0.0967138417075728	0.818887487526289
ACAA1	3	38179936	F	TSS1500-island	-0.0299506854709226	0.187230737211272	-0.0967138417075728	0.818887487526289
ACAA1	3	38179815	F	TSS1500-shore	-0.0341073067554997	0.0178564699797422	-0.0967138417075728	0.818887487526289
ACAA1	3	38180103	R	TSS1500-island	-0.00885206732267495	0.187358460706596	-0.0967138417075728	0.818887487526289
ACAA1	3	38180116	R	TSS1500-island	-0.00946692722148587	0.469904727234593	-0.0967138417075728	0.818887487526289
ACAA1	3	38179858	R	TSS1500-island	-0.0519643548325315	0.0638516809647637	-0.0967138417075728	0.818887487526289
ACAA1	3	38178743	F	TSS200-island	-0.000513307106728773	0.929984147421864	-0.0967138417075728	0.818887487526289
ACAA2	18	47340935	F	TSS1500-island	-0.188939541004257	0.0107954146668793	0.319719925706976	0.535638963025721
ACAA2	18	47341304	R	TSS1500-shore	-0.00383209034911047	0.884613747581704	0.319719925706976	0.535638963025721
ACAA2	18	47341300	R	TSS1500-shore	-0.0240555418156806	0.388228707011833	0.319719925706976	0.535638963025721
ACAA2	18	47340234	F	5'UTR-island	-0.0384058103008245	0.180234563465542	0.319719925706976	0.535638963025721
ACAA2	18	47340211	R	5'UTR-island	-0.0213996746394317	0.345111437231856	0.319719925706976	0.535638963025721
ACAA2	18	47341307	R	TSS1500-shore	-0.024087196183884	0.491108889642349	0.319719925706976	0.535638963025721
ACACA	17	35719639	R	5'UTR-shelf	-0.00338259212060732	0.794224585739567	-0.446071266632163	0.0625393462137972
ACACA	17	35749200	R	5'UTR-opensea	-0.00620904771735109	0.798358595257725	-0.446071266632163	0.0625393462137972
ACACA	17	35722751	F	5'UTR-opensea	0.00198131488521625	0.984269067665082	-0.446071266632163	0.0625393462137972
ACACA	17	35766491	R	1stExon-shore	0.000268147116265455	0.96666997045273	-0.446071266632163	0.0625393462137972
ACACA	17	35715797	R	5'UTR-island	-0.00357818052170233	0.624794841766337	-0.446071266632163	0.0625393462137972
ACACA	17	35717271	F	5'UTR-shore	-0.0607845571094022	0.366750010673837	-0.446071266632163	0.0625393462137972
ACACA	17	35767068	R	TSS200-island	-0.00525487168914105	0.441313723893049	-0.446071266632163	0.0625393462137972
ACACA	17	35763755	R	5'UTR-shelf	-0.00867726425796089	0.867008539500272	-0.446071266632163	0.0625393462137972
ACACA	17	35656896	F	TSS1500-opensea	-0.0578749777928856	0.375353405868842	-0.446071266632163	0.0625393462137972
ACACA	17	35745317	F	5'UTR-opensea	-0.0101192352189267	0.322151171018975	-0.446071266632163	0.0625393462137972
ACACA	17	35656660	R	5'UTR-opensea	-0.0743970856708897	0.257944403861194	-0.446071266632163	0.0625393462137972
ACACA	17	35767072	R	TSS200-island	-0.0110443541034093	0.149844053246064	-0.446071266632163	0.0625393462137972
ACACA	17	35716273	R	5'UTR-island	0.000258585408335107	0.981281375750579	-0.446071266632163	0.0625393462137972
ACACA	17	35766750	F	1stExon-island	-0.00136559294104374	0.840070632547418	-0.446071266632163	0.0625393462137972
ACACA	17	35767057	R	TSS200-island	-0.000669790229394094	0.915297615101437	-0.446071266632163	0.0625393462137972
ACACA	17	35725699	R	5'UTR-opensea	-0.0110477348242112	0.936653396314586	-0.446071266632163	0.0625393462137972
ACACA	17	35658109	R	TSS1500-opensea	-0.025116569514695	0.618196201099024	-0.446071266632163	0.0625393462137972
ACACA	17	35716954	R	5'UTR-shore	-0.228954134703946	4.40071845547438e-05	-0.446071266632163	0.0625393462137972
ACACA	17	35716418	F	5'UTR-island	0.00183811728992498	0.765005995677961	-0.446071266632163	0.0625393462137972
ACACA	17	35656911	F	TSS1500-opensea	-0.0491546808027404	0.212603916377136	-0.446071266632163	0.0625393462137972
ACACA	17	35715686	R	5'UTR-shore	-0.00412560471306117	0.794060448011869	-0.446071266632163	0.0625393462137972
ACACA	17	35767047	R	TSS200-island	-0.000611342848164359	0.932341769162052	-0.446071266632163	0.0625393462137972
ACACA	17	35766403	F	1stExon-shore	-0.00207334006877337	0.636810931831078	-0.446071266632163	0.0625393462137972
ACACA	17	35732737	F	5'UTR-opensea	-0.0415204655660476	0.406117416826323	-0.446071266632163	0.0625393462137972
ACACA	17	35732801	F	5'UTR-opensea	-0.00634023174368925	0.732682036364679	-0.446071266632163	0.0625393462137972
ACACA	17	35735710	R	5'UTR-opensea	0.025419658338251	0.345211958224521	-0.446071266632163	0.0625393462137972
ACACA	17	35716178	R	TSS200-island	-0.0039831863267908	0.522369565384562	-0.446071266632163	0.0625393462137972
ACACA	17	35730537	F	5'UTR-opensea	-0.133677522505319	0.00151978076535906	-0.446071266632163	0.0625393462137972
ACACA	17	35759805	F	5'UTR-opensea	-0.00739920854116927	0.574346340825558	-0.446071266632163	0.0625393462137972
ACACA	17	35736239	R	5'UTR-opensea	-0.0154999700654948	0.483028009206945	-0.446071266632163	0.0625393462137972
ACACA	17	35766244	F	5'UTR-shore	-0.0286769908999413	0.340228823290577	-0.446071266632163	0.0625393462137972
ACACA	17	35657046	F	TSS1500-opensea	-0.0272954001400322	0.651811615669224	-0.446071266632163	0.0625393462137972
ACACA	17	35717813	F	5'UTR-shore	-0.0335239128159583	0.801551094070125	-0.446071266632163	0.0625393462137972
ACACA	17	35754787	F	5'UTR-opensea	0.0027668694476831	0.804869280067449	-0.446071266632163	0.0625393462137972
ACACA	17	35716138	F	TSS200-island	-0.00159983430713694	0.7458670079714	-0.446071266632163	0.0625393462137972
ACACA	17	35732945	R	5'UTR-opensea	-0.0223771137911795	0.39283804755693	-0.446071266632163	0.0625393462137972
ACACA	17	35657475	R	TSS1500-opensea	-0.0716880479643124	0.224465249590426	-0.446071266632163	0.0625393462137972
ACACA	17	35767064	R	TSS200-island	-0.00164922738107705	0.822961447088548	-0.446071266632163	0.0625393462137972
ACACB	12	109576250	R	TSS1500-opensea	0.00985623480032383	0.894475636072171	-0.207023619258877	0.655172953608914
ACACB	12	109576929	R	TSS1500-opensea	-0.00821409115674943	0.908228916953061	-0.207023619258877	0.655172953608914
ACACB	12	109577383	F	1stExon-opensea	0.0297804443939903	0.278850601114022	-0.207023619258877	0.655172953608914
ACACB	12	109576193	F	TSS1500-opensea	0.0465984145274826	0.483873878480739	-0.207023619258877	0.655172953608914
ACAD10	12	112123605	R	TSS1500-island	0.00024865471889746	0.975917240767487	-0.278111956391223	0.103806672911403
ACAD10	12	112123893	R	5'UTR-island	-0.000972951968806295	0.893087166398895	-0.278111956391223	0.103806672911403
ACAD10	12	112123678	F	TSS200-island	0.00106188638326399	0.905341547222421	-0.278111956391223	0.103806672911403
ACAD10	12	112122418	F	TSS1500-shore	-0.0673420471472059	0.187926056874266	-0.278111956391223	0.103806672911403
ACAD10	12	112123684	F	TSS200-island	-0.00188315821061719	0.732643801015032	-0.278111956391223	0.103806672911403
ACAD10	12	112123888	R	5'UTR-island	-0.0037369523600031	0.774505735683996	-0.278111956391223	0.103806672911403
ACAD10	12	112123904	R	5'UTR-island	-0.00249994959162957	0.663056667397571	-0.278111956391223	0.103806672911403
ACAD10	12	112124655	F	5'UTR-shore	-0.111523958707581	0.0143093751116424	-0.278111956391223	0.103806672911403
ACAD10	12	112123956	R	5'UTR-island	-0.00158029509283128	0.707165485568803	-0.278111956391223	0.103806672911403
ACAD10	12	112123964	R	5'UTR-island	-0.000450654375483098	0.936307623438623	-0.278111956391223	0.103806672911403
ACAD10	12	112124200	R	5'UTR-shore	-0.00169688802900888	0.685451384560943	-0.278111956391223	0.103806672911403
ACAD10	12	112123840	F	TSS200-island	-0.000565153905715092	0.937684442310361	-0.278111956391223	0.103806672911403
ACAD10	12	112123710	F	TSS200-island	-0.00225299728749956	0.67707631618662	-0.278111956391223	0.103806672911403
ACAD10	12	112123560	F	TSS1500-island	-0.00200118185716528	0.677094687008147	-0.278111956391223	0.103806672911403
ACAD10	12	112125000	F	5'UTR-shore	-0.0409753444099167	0.370738323707434	-0.278111956391223	0.103806672911403
ACAD10	12	112123558	F	TSS1500-island	-0.00253731584321125	0.766863496022885	-0.278111956391223	0.103806672911403
ACAD10	12	112124165	R	5'UTR-shore	-4.88437239861174e-05	0.994478466378246	-0.278111956391223	0.103806672911403
ACAD10	12	112125179	F	5'UTR-shore	-0.103013229399745	0.0542291343322351	-0.278111956391223	0.103806672911403
ACAD11	3	132379783	R	TSS1500-shore	-0.00206877769546925	0.593650026071586	-0.590434192322789	0.0419852806798263
ACAD11	3	132378753	F	1stExon-island	-0.000832388332699795	0.866129868890471	-0.590434192322789	0.0419852806798263
ACAD11	3	132378967	F	1stExon-shore	-0.000187630128211432	0.981048582463484	-0.590434192322789	0.0419852806798263
ACAD11	3	132378948	R	1stExon-shore	0.0020951139760986	0.778309390807662	-0.590434192322789	0.0419852806798263
ACAD11	3	132379621	R	TSS1500-island	-0.00169791668227671	0.825499307158201	-0.590434192322789	0.0419852806798263
ACAD9	3	128597852	R	TSS1500-shore	-0.0183580669236992	0.0732375303997682	-0.12509340679643	0.546940945758332
ACAD9	3	128598095	F	TSS1500-shore	-0.00381035782284383	0.338278781965464	-0.12509340679643	0.546940945758332
ACAD9	3	128597795	F	TSS1500-shore	-0.00294785851349127	0.727553079291432	-0.12509340679643	0.546940945758332
ACAD9	3	128598488	R	1stExon-island	0.00351573989726926	0.387740251448893	-0.12509340679643	0.546940945758332
ACAD9	3	128597156	F	TSS1500-shore	0.0142794526837763	0.623084065892078	-0.12509340679643	0.546940945758332
ACAD9	3	128598191	R	TSS200-island	0.00280219316186985	0.820300609311113	-0.12509340679643	0.546940945758332
ACAD9	3	128598186	R	TSS200-island	-0.00529799571406519	0.347295680759144	-0.12509340679643	0.546940945758332
ACAD9	3	128598379	R	5'UTR-island	0.00243768759437809	0.623925401328616	-0.12509340679643	0.546940945758332
ACAD9	3	128598214	F	TSS200-island	-0.00943709462971093	0.52441298942565	-0.12509340679643	0.546940945758332
ACAD9	3	128598183	R	TSS200-island	-0.00223107937741207	0.652603406836804	-0.12509340679643	0.546940945758332
ACADL	2	211090281	F	TSS200-shore	-0.18315664112587	0.00293184286281461	0.583518831552405	0.487317860930994
ACADL	2	211090323	R	TSS200-shore	-0.0395050841878416	0.619789985837589	0.583518831552405	0.487317860930994
ACADL	2	211090349	F	TSS200-shore	0.0231755966461095	0.82618977956567	0.583518831552405	0.487317860930994
ACADL	2	211090684	R	TSS1500-shore	-0.0434220495865972	0.451687276238495	0.583518831552405	0.487317860930994
ACADL	2	211090117	R	5'UTR-island	-0.0523340982070642	0.209102181196388	0.583518831552405	0.487317860930994
ACADL	2	211091270	F	TSS1500-shore	0.0260096905996281	0.709925522703649	0.583518831552405	0.487317860930994
ACADL	2	211090247	R	TSS200-shore	-0.0876708491787611	0.262901369202908	0.583518831552405	0.487317860930994
ACADL	2	211090171	F	5'UTR-island	-0.0907217517690882	0.0587938048938443	0.583518831552405	0.487317860930994
ACADL	2	211090487	R	TSS1500-shore	0.0513047439710947	0.73756376316946	0.583518831552405	0.487317860930994
ACADL	2	211091510	R	TSS1500-shore	0.121904299817406	0.0766624774402379	0.583518831552405	0.487317860930994
ACADL	2	211090271	R	TSS200-shore	-0.0627521100387947	0.0878079903082203	0.583518831552405	0.487317860930994
ACADM	1	76188888	R	TSS1500-shore	0.0352636453950695	0.0482345209646128	-0.472246459610395	0.137771051408701
ACADM	1	76190462	R	5'UTR-island	-0.000324490897880995	0.962767354579031	-0.472246459610395	0.137771051408701
ACADM	1	76190295	F	5'UTR-island	-0.00389880478372719	0.446619184691586	-0.472246459610395	0.137771051408701
ACADM	1	76189192	F	TSS1500-shore	-6.4083357725897e-05	0.999028433423541	-0.472246459610395	0.137771051408701
ACADM	1	76188917	F	TSS1500-shore	0.034929162698761	0.030852398059524	-0.472246459610395	0.137771051408701
ACADM	1	76190435	R	1stExon-island	-0.000335833615837312	0.96633298186121	-0.472246459610395	0.137771051408701
ACADM	1	76189770	R	TSS1500-shore	-0.0136765893909679	0.921035338788739	-0.472246459610395	0.137771051408701
ACADM	1	76190428	R	1stExon-island	-0.00330380534071637	0.464873434181422	-0.472246459610395	0.137771051408701
ACADM	1	76190207	R	5'UTR-island	-0.000462880144495408	0.941425722369864	-0.472246459610395	0.137771051408701
ACADM	1	76190172	F	1stExon-island	0.00110629421585473	0.812809789037884	-0.472246459610395	0.137771051408701
ACADM	1	76189869	F	TSS200-shore	-0.0253394392133206	0.619806629785144	-0.472246459610395	0.137771051408701
ACADM	1	76188832	R	TSS1500-shore	0.0393524085290512	0.0864202246216416	-0.472246459610395	0.137771051408701
ACADM	1	76189707	R	TSS1500-shore	0.0636828945608354	0.654039659461008	-0.472246459610395	0.137771051408701
ACADM	1	76189930	R	TSS200-island	0.000487546615489836	0.930066985016805	-0.472246459610395	0.137771051408701
ACADS	12	121163497	R	TSS200-island	-0.0109827069674299	0.260179831179498	-0.0278144255513825	0.968356446741839
ACADS	12	121163367	R	TSS1500-shore	-0.107961325175349	0.0133100465843621	-0.0278144255513825	0.968356446741839
ACADS	12	121163493	R	TSS200-island	-0.0213140693205983	0.154294208184127	-0.0278144255513825	0.968356446741839
ACADS	12	121163144	F	TSS1500-shore	-0.119151954268749	0.0510364587520431	-0.0278144255513825	0.968356446741839
ACADS	12	121163489	R	TSS200-island	-0.0256924864896814	0.136721442758938	-0.0278144255513825	0.968356446741839
ACADS	12	121162179	R	TSS1500-shore	-0.00702563675776624	0.788829566985759	-0.0278144255513825	0.968356446741839
ACADS	12	121163023	F	TSS1500-shore	-0.0036489136676523	0.923163434172964	-0.0278144255513825	0.968356446741839
ACADS	12	121163418	R	TSS200-shore	-0.0537329703175609	0.00108422254446528	-0.0278144255513825	0.968356446741839
ACADS	12	121162118	R	TSS1500-shore	-0.00599947546904733	0.794319643990836	-0.0278144255513825	0.968356446741839
ACADSB	10	124768526	R	1stExon-island	-0.00119157882028428	0.862140692840684	-0.341900100075204	0.338656334804675
ACADSB	10	124768538	R	1stExon-island	-0.00402342917607883	0.620911552786738	-0.341900100075204	0.338656334804675
ACADSB	10	124767570	R	TSS1500-shore	-0.00581495886457064	0.335305899105801	-0.341900100075204	0.338656334804675
ACADVL	17	7121881	R	TSS1500-shore	-0.0456940684943435	0.348658512475253	-0.240483962158083	0.292592225585871
ACADVL	17	7120354	R	TSS200-shelf	-0.098481125125704	0.08799863460497	-0.240483962158083	0.292592225585871
ACADVL	17	7122063	F	TSS1500-shore	-0.00532133403514945	0.81616054314614	-0.240483962158083	0.292592225585871
ACADVL	17	7119330	R	TSS1500-shore	-0.135812001516624	0.00546542141114982	-0.240483962158083	0.292592225585871
ACADVL	17	7120162	R	TSS1500-shelf	-0.140668579139581	0.00381372030086649	-0.240483962158083	0.292592225585871
ACADVL	17	7118944	F	TSS1500-shore	-0.245586299100393	0.00032866218885247	-0.240483962158083	0.292592225585871
ACADVL	17	7121848	F	TSS1500-shore	-0.106389220407514	0.106390668418522	-0.240483962158083	0.292592225585871
ACAN	15	89345453	R	TSS1500-shore	0.0311942090164457	0.790388396815831	1.04020726497538	0.0678747582284743
ACAN	15	89346269	F	TSS1500-island	-0.0612919103664898	0.348317452839219	1.04020726497538	0.0678747582284743
ACAN	15	89347176	R	5'UTR-island	-0.0108961491344892	0.820522811545763	1.04020726497538	0.0678747582284743
ACAN	15	89357555	R	5'UTR-opensea	-0.029292239772638	0.807941434968548	1.04020726497538	0.0678747582284743
ACAN	15	89379408	R	5'UTR-opensea	-0.0400769870621571	0.740225318864553	1.04020726497538	0.0678747582284743
ACAN	15	89350799	R	5'UTR-shelf	-0.00133781227146446	0.985606232744798	1.04020726497538	0.0678747582284743
ACAN	15	89346989	F	1stExon-island	-0.0459879166480662	0.0743398880749966	1.04020726497538	0.0678747582284743
ACAN	15	89346205	R	TSS1500-island	-0.0995068332589455	0.116462793187831	1.04020726497538	0.0678747582284743
ACAN	15	89348748	R	5'UTR-shore	-0.0260114281773137	0.79163873452728	1.04020726497538	0.0678747582284743
ACAN	15	89377583	F	5'UTR-opensea	-0.128157454280667	0.0496988902960214	1.04020726497538	0.0678747582284743
ACAN	15	89346795	F	1stExon-island	-0.0517150137485902	0.163127040816083	1.04020726497538	0.0678747582284743
ACAN	15	89345688	F	TSS1500-shore	0.0881326001177671	0.413208475115497	1.04020726497538	0.0678747582284743
ACAN	15	89346943	F	1stExon-island	-0.116463325573529	0.0360161864536073	1.04020726497538	0.0678747582284743
ACAN	15	89354038	F	5'UTR-opensea	-0.00702882585345155	0.9556472345815	1.04020726497538	0.0678747582284743
ACAN	15	89345226	F	TSS1500-shore	-0.0235804334423512	0.719868075196531	1.04020726497538	0.0678747582284743
ACAN	15	89346948	F	1stExon-island	-0.109464762164992	0.0378626311174204	1.04020726497538	0.0678747582284743
ACAN	15	89378209	F	5'UTR-opensea	0.0963464248759354	0.0468618661031389	1.04020726497538	0.0678747582284743
ACAN	15	89378000	F	5'UTR-opensea	-0.0776704483126873	0.346768228123867	1.04020726497538	0.0678747582284743
ACAN	15	89378356	R	5'UTR-opensea	-0.0157780941111514	0.80492498851069	1.04020726497538	0.0678747582284743
ACAP1	17	7240099	R	1stExon-opensea	0.000248797337157124	0.970523808350833	-0.251466238074402	0.382353860130966
ACAP1	17	7239821	R	TSS200-opensea	-0.00113553201466601	0.857468587926854	-0.251466238074402	0.382353860130966
ACAP1	17	7239643	F	TSS1500-opensea	-0.112573069401304	0.00480068331356471	-0.251466238074402	0.382353860130966
ACAP1	17	7239771	F	TSS200-opensea	0.00892611856000221	0.431817544609478	-0.251466238074402	0.382353860130966
ACAP1	17	7239718	R	TSS200-opensea	-0.000501593299099816	0.941609120457523	-0.251466238074402	0.382353860130966
ACAP1	17	7239076	R	TSS1500-opensea	-0.0944712404753462	0.258729128024637	-0.251466238074402	0.382353860130966
ACAP1	17	7239574	R	TSS1500-opensea	-0.0955094641677875	0.0132442574787446	-0.251466238074402	0.382353860130966
ACAP2	3	195164072	R	TSS1500-island	-0.00381000855703773	0.358432848702444	-0.114909897365276	0.742964234200582
ACAP2	3	195163860	R	TSS200-island	0.00128556482157093	0.82718435764228	-0.114909897365276	0.742964234200582
ACAP2	3	195163937	F	TSS200-island	-0.000964592260414298	0.878161890163016	-0.114909897365276	0.742964234200582
ACAP2	3	195164118	F	TSS1500-island	-0.00181527610565888	0.65112917640797	-0.114909897365276	0.742964234200582
ACAP2	3	195163530	F	1stExon-island	-0.000795870190030547	0.890297176352012	-0.114909897365276	0.742964234200582
ACAP2	3	195164580	R	TSS1500-shore	-0.137351872682491	0.0230561858361164	-0.114909897365276	0.742964234200582
ACAP2	3	195164931	R	TSS1500-shore	0.0254997478249371	0.564430648181268	-0.114909897365276	0.742964234200582
ACAP2	3	195163826	R	TSS200-island	-0.00435201218425469	0.533831147594326	-0.114909897365276	0.742964234200582
ACAP3	1	1244478	F	TSS1500-island	-0.0551191112691487	0.0240996142264839	-0.376485122606022	0.238992077084179
ACAP3	1	1244644	F	TSS1500-island	-0.08595766217971	0.00283706686720848	-0.376485122606022	0.238992077084179
ACAP3	1	1243839	F	TSS1500-island	-0.00599458703757443	0.339320598821723	-0.376485122606022	0.238992077084179
ACAP3	1	1243820	F	TSS1500-island	0.00177169072152997	0.773987191021503	-0.376485122606022	0.238992077084179
ACAP3	1	1244590	F	TSS1500-island	-0.177790516139178	0.000112463012877202	-0.376485122606022	0.238992077084179
ACAP3	1	1244356	R	TSS1500-island	-0.0016939808332941	0.824856218918959	-0.376485122606022	0.238992077084179
ACAP3	1	1243825	F	TSS1500-island	-0.00119249533528762	0.871679460305283	-0.376485122606022	0.238992077084179
ACAT1	11	107992235	R	TSS200-island	-0.00493936598882738	0.436450334075004	0.216973174261179	0.590877626955677
ACAT1	11	107991327	R	TSS1500-shore	-0.0217975747768596	0.582355287439274	0.216973174261179	0.590877626955677
ACAT1	11	107991561	F	TSS1500-shore	-0.0442872879313372	0.336904881519705	0.216973174261179	0.590877626955677
ACAT1	11	107992155	F	TSS200-island	-0.00189313487687905	0.786899396620926	0.216973174261179	0.590877626955677
ACAT1	11	107992076	F	TSS200-island	0.00541945372449438	0.82179029343081	0.216973174261179	0.590877626955677
ACAT1	11	107992015	F	TSS1500-island	-0.019121790401089	0.236571861914254	0.216973174261179	0.590877626955677
ACAT1	11	107992119	F	TSS200-island	-0.00175426515293926	0.788630543392293	0.216973174261179	0.590877626955677
ACAT1	11	107992034	R	TSS1500-island	-0.036441803824144	0.124119452614575	0.216973174261179	0.590877626955677
ACAT1	11	107992290	F	5'UTR-island	-0.00172901048779015	0.899544141867299	0.216973174261179	0.590877626955677
ACAT2	6	160183160	R	1stExon-island	0.000547312070880119	0.940438204586395	-0.495894231429987	0.0128561207562978
ACAT2	6	160182818	R	TSS200-island	-0.00246354577380441	0.560247319918989	-0.495894231429987	0.0128561207562978
ACAT2	6	160183598	R	5'UTR-island	-0.00456372224697983	0.410128782550506	-0.495894231429987	0.0128561207562978
ACAT2	6	160183606	R	5'UTR-island	-0.0214942584232745	0.193762926795222	-0.495894231429987	0.0128561207562978
ACAT2	6	160183497	R	TSS200-island	-0.00280045282825432	0.690443305108565	-0.495894231429987	0.0128561207562978
ACAT2	6	160183101	R	5'UTR-island	-0.00335900853083655	0.694867651883117	-0.495894231429987	0.0128561207562978
ACAT2	6	160183491	R	TSS200-island	-0.00496538056332836	0.654362757817953	-0.495894231429987	0.0128561207562978
ACAT2	6	160182841	R	TSS200-island	-0.00194114774336165	0.738864107613475	-0.495894231429987	0.0128561207562978
ACAT2	6	160182805	R	TSS200-island	-0.00171837596586663	0.672109501811235	-0.495894231429987	0.0128561207562978
ACAT2	6	160183104	F	5'UTR-island	-0.000300700279660886	0.970538582160618	-0.495894231429987	0.0128561207562978
ACAT2	6	160182831	F	TSS200-island	-0.00206838847209772	0.758061971415561	-0.495894231429987	0.0128561207562978
ACAT2	6	160183615	R	5'UTR-island	-0.0411597274823806	0.0545137586482694	-0.495894231429987	0.0128561207562978
ACAT2	6	160182447	F	TSS1500-island	-0.0355660968061685	0.533405596267616	-0.495894231429987	0.0128561207562978
ACAT2	6	160183504	R	TSS200-island	-0.000727505895164387	0.923193318170704	-0.495894231429987	0.0128561207562978
ACBD3	1	226375035	F	TSS1500-shore	0.0141484718753132	0.806369119931208	-0.30516859860505	0.118702344152071
ACBD3	1	226374753	F	TSS1500-island	0.000159480517462214	0.977446719927927	-0.30516859860505	0.118702344152071
ACBD3	1	226374410	F	5'UTR-island	0.0145004542163553	0.496177063806231	-0.30516859860505	0.118702344152071
ACBD3	1	226374424	F	TSS200-island	-0.00245111556095227	0.731864644768638	-0.30516859860505	0.118702344152071
ACBD3	1	226375174	R	TSS1500-shore	-0.0578763856162089	0.362857335137866	-0.30516859860505	0.118702344152071
ACBD3	1	226374380	F	5'UTR-island	-0.00211434326371245	0.904591627955464	-0.30516859860505	0.118702344152071
ACBD3	1	226374538	F	TSS200-island	0.00205294294378047	0.919597915245629	-0.30516859860505	0.118702344152071
ACBD3	1	226374609	F	TSS200-island	0.00315899500206959	0.683869889904277	-0.30516859860505	0.118702344152071
ACBD3	1	226374518	F	TSS200-island	-0.00100996535907779	0.893403329058268	-0.30516859860505	0.118702344152071
ACBD3	1	226375224	R	TSS1500-shore	-0.000862108121894467	0.944137315500932	-0.30516859860505	0.118702344152071
ACBD3	1	226374726	R	TSS1500-island	0.00201357504927649	0.674675888997698	-0.30516859860505	0.118702344152071
ACBD3	1	226374346	F	1stExon-island	-0.00482305653780026	0.515857724843115	-0.30516859860505	0.118702344152071
ACBD3	1	226374532	F	TSS200-island	-0.0026211501547772	0.597720400895142	-0.30516859860505	0.118702344152071
ACBD4	17	43209149	R	TSS1500-shore	-0.00558196923300397	0.949192966243086	-0.424524247277387	0.0319573223942819
ACBD4	17	43212795	R	TSS1500-shelf	2.17602028526453e-05	0.997410138055943	-0.424524247277387	0.0319573223942819
ACBD4	17	43210053	F	5'UTR-island	-0.00220265427573684	0.783978873912432	-0.424524247277387	0.0319573223942819
ACBD4	17	43213429	R	5'UTR-shelf	-0.0543939513815765	0.00143054529872453	-0.424524247277387	0.0319573223942819
ACBD4	17	43208911	R	TSS1500-shore	-0.0379002545602055	0.684330479351615	-0.424524247277387	0.0319573223942819
ACBD4	17	43212881	F	TSS200-shelf	-0.000308318599813028	0.96353789581139	-0.424524247277387	0.0319573223942819
ACBD4	17	43210057	F	5'UTR-island	0.000606260919382491	0.913327161610172	-0.424524247277387	0.0319573223942819
ACBD4	17	43212892	F	TSS200-shelf	-0.00202947009537796	0.676142539311867	-0.424524247277387	0.0319573223942819
ACBD4	17	43213270	R	5'UTR-shelf	-0.00634430628141988	0.343234133888806	-0.424524247277387	0.0319573223942819
ACBD4	17	43211248	R	5'UTR-shore	-0.00726259898664516	0.833479342714981	-0.424524247277387	0.0319573223942819
ACBD4	17	43212835	R	TSS200-shelf	0.00292528059226302	0.671062661708059	-0.424524247277387	0.0319573223942819
ACBD4	17	43212845	F	TSS200-shelf	-0.00509698893297652	0.4934961309482	-0.424524247277387	0.0319573223942819
ACBD4	17	43213013	R	5'UTR-shelf	0.00142029336835765	0.825466396992858	-0.424524247277387	0.0319573223942819
ACBD4	17	43210642	R	5'UTR-island	-0.045377438947121	0.102988729741646	-0.424524247277387	0.0319573223942819
ACBD4	17	43212742	R	TSS1500-shore	-0.021426160387984	0.0358350755867382	-0.424524247277387	0.0319573223942819
ACBD4	17	43213141	F	5'UTR-shelf	-0.00542581554871493	0.394773067680452	-0.424524247277387	0.0319573223942819
ACBD4	17	43212841	F	TSS200-shelf	0.00107534920492754	0.89196534850015	-0.424524247277387	0.0319573223942819
ACBD4	17	43212803	R	5'UTR-shelf	0.000816104232284412	0.884112197651489	-0.424524247277387	0.0319573223942819
ACBD5	10	27531262	R	TSS1500-island	-0.00196927401115647	0.667283239357697	-0.178295067470479	0.416032981625058
ACBD5	10	27531349	R	TSS1500-island	0.00119436486111787	0.913087739717788	-0.178295067470479	0.416032981625058
ACBD5	10	27531207	F	TSS200-island	-0.000670042228407639	0.911045690373508	-0.178295067470479	0.416032981625058
ACBD5	10	27530886	R	TSS1500-shore	-0.00201689613607529	0.676050452788211	-0.178295067470479	0.416032981625058
ACBD5	10	27531117	F	TSS200-island	0.00027713951460754	0.98407340796631	-0.178295067470479	0.416032981625058
ACBD5	10	27532245	R	TSS1500-shore	-0.185504696924291	0.0711079867253906	-0.178295067470479	0.416032981625058
ACBD5	10	27530250	R	TSS1500-shore	-0.0408561678167999	0.0169851365551006	-0.178295067470479	0.416032981625058
ACBD5	10	27531705	F	TSS1500-shore	0.000768660462884242	0.918292535598622	-0.178295067470479	0.416032981625058
ACBD5	10	27532183	F	TSS1500-shore	-0.0584015519244151	0.193634896940238	-0.178295067470479	0.416032981625058
ACBD5	10	27529782	F	5'UTR-island	0.00303961796149584	0.740019591929615	-0.178295067470479	0.416032981625058
ACBD5	10	27530091	F	TSS1500-island	-0.00221132975689264	0.638791458358852	-0.178295067470479	0.416032981625058
ACBD5	10	27531026	R	1stExon-island	0.004175755379073	0.656223291380598	-0.178295067470479	0.416032981625058
ACBD5	10	27531231	R	TSS200-island	-0.000768252883090556	0.905132879512975	-0.178295067470479	0.416032981625058
ACBD5	10	27529584	F	1stExon-island	0.00150068631507092	0.803300860740171	-0.178295067470479	0.416032981625058
ACBD5	10	27529785	F	5'UTR-island	-0.00628641971389127	0.737583839016261	-0.178295067470479	0.416032981625058
ACBD6	1	180472364	R	TSS1500-shore	0.00202973619339243	0.854612414280695	-0.251355525254671	0.296392777803555
ACBD6	1	180472354	R	TSS1500-shore	-0.00446603190563181	0.575482868792833	-0.251355525254671	0.296392777803555
ACBD6	1	180472686	R	TSS1500-shore	0.0135099935903994	0.910898233314768	-0.251355525254671	0.296392777803555
ACBD6	1	180472920	F	TSS1500-shore	0.0148693776301431	0.868179483396376	-0.251355525254671	0.296392777803555
ACBD6	1	180471378	F	1stExon-island	-0.000604462540719265	0.918573952284207	-0.251355525254671	0.296392777803555
ACBD6	1	180471249	F	1stExon-shore	-0.00285264244939399	0.66418635354232	-0.251355525254671	0.296392777803555
ACBD6	1	180472161	F	TSS200-island	-0.0014950821876405	0.780535639616327	-0.251355525254671	0.296392777803555
ACBD6	1	180471494	R	1stExon-island	0.00415806483295837	0.418528539400822	-0.251355525254671	0.296392777803555
ACBD6	1	180471735	R	1stExon-island	-0.00332061921724415	0.506274534232803	-0.251355525254671	0.296392777803555
ACBD6	1	180472207	R	TSS200-island	0.000812692411683292	0.965170975068057	-0.251355525254671	0.296392777803555
ACBD6	1	180472200	R	TSS200-island	8.77279531910254e-05	0.988293140589114	-0.251355525254671	0.296392777803555
ACBD6	1	180472145	F	TSS200-island	0.00237176245828007	0.73465901959553	-0.251355525254671	0.296392777803555
ACBD7	10	15130899	F	TSS200-island	0.000656503913052414	0.935412691394192	0.132363952435196	0.819780475838552
ACBD7	10	15131005	F	TSS1500-shore	0.00850670717936743	0.876444843540382	0.132363952435196	0.819780475838552
ACBD7	10	15130912	F	TSS200-island	-0.0022854850267011	0.719684012172141	0.132363952435196	0.819780475838552
ACBD7	10	15131918	R	TSS1500-shore	0.0287408368976804	0.70277964066967	0.132363952435196	0.819780475838552
ACBD7	10	15131892	R	TSS1500-shore	-0.0633696400655812	0.549563735928066	0.132363952435196	0.819780475838552
ACBD7	10	15131036	R	TSS1500-shore	0.00827269658081152	0.891319750121531	0.132363952435196	0.819780475838552
ACBD7	10	15130909	F	TSS200-island	-0.00168541680456726	0.811225660917568	0.132363952435196	0.819780475838552
ACBD7	10	15130767	R	1stExon-island	-0.0174464409601823	0.232505932468887	0.132363952435196	0.819780475838552
ACCN1	17	31619592	F	1stExon-island	-0.0509417049001891	0.0748323628687396	0.081958678806293	0.943874848144376
ACCN1	17	31620500	F	TSS1500-shore	-0.122629218084869	0.00698947068088166	0.081958678806293	0.943874848144376
ACCN1	17	32483711	F	1stExon-shore	-0.18354047268088	0.00941362780676878	0.081958678806293	0.943874848144376
ACCN1	17	32483912	F	TSS200-shore	-0.143862771696986	0.0127204095552036	0.081958678806293	0.943874848144376
ACCN1	17	31620378	F	TSS1500-island	-0.0412564161856836	0.403855744851458	0.081958678806293	0.943874848144376
ACCN1	17	31619883	R	1stExon-island	-0.108615146475786	0.00403047669142968	0.081958678806293	0.943874848144376
ACCN1	17	32485152	R	TSS1500-shore	-0.00168375756426098	0.992007095306176	0.081958678806293	0.943874848144376
ACCN1	17	32483640	R	1stExon-shore	-0.105913135614457	0.173047871111838	0.081958678806293	0.943874848144376
ACCN1	17	32484112	R	TSS1500-island	-0.118733705393012	0.019024293982349	0.081958678806293	0.943874848144376
ACCN1	17	31621249	R	TSS1500-shore	0.0885821083423809	0.274969280709814	0.081958678806293	0.943874848144376
ACCN1	17	32484014	R	TSS200-island	-0.126005971635311	0.0120713434969953	0.081958678806293	0.943874848144376
ACCN1	17	32483950	F	TSS200-shore	-0.111631523042995	0.0358940117146654	0.081958678806293	0.943874848144376
ACCN1	17	31620820	F	TSS1500-shore	-0.0147249352550951	0.821489013009858	0.081958678806293	0.943874848144376
ACCN1	17	32483560	F	1stExon-shore	-0.111843912827223	0.196461335283094	0.081958678806293	0.943874848144376
ACCN1	17	32483882	F	TSS200-shore	-0.175734567722882	0.000524496875618938	0.081958678806293	0.943874848144376
ACCN1	17	32483938	F	TSS200-shore	-0.0939893864172016	0.0793728794584541	0.081958678806293	0.943874848144376
ACCN1	17	32484008	R	TSS200-island	-0.197346651183879	0.000127974211235008	0.081958678806293	0.943874848144376
ACCN1	17	31618873	R	1stExon-island	-0.0338064186070862	0.504332472528358	0.081958678806293	0.943874848144376
ACCN1	17	32484027	R	TSS1500-island	-0.176808731408482	0.0012969111957939	0.081958678806293	0.943874848144376
ACCN1	17	31619231	R	1stExon-island	-0.0736293832005554	0.0693229684892266	0.081958678806293	0.943874848144376
ACCN1	17	32484035	R	TSS1500-island	-0.244429415521119	0.000758459042303453	0.081958678806293	0.943874848144376
ACCN2	12	50451678	F	5'UTR-island	-0.0191662526406268	0.101528564813591	-0.0172512835733741	0.987973550409226
ACCN2	12	50451314	F	TSS200-island	-0.00180570815331803	0.726477579399038	-0.0172512835733741	0.987973550409226
ACCN2	12	50451212	R	TSS1500-island	-0.00317497497551292	0.491683061206724	-0.0172512835733741	0.987973550409226
ACCN2	12	50451095	R	TSS1500-shore	-0.00454922559641965	0.585061557112868	-0.0172512835733741	0.987973550409226
ACCN2	12	50450889	R	TSS1500-shore	-0.0158923575326029	0.145207691632322	-0.0172512835733741	0.987973550409226
ACCN2	12	50451395	F	TSS200-island	-0.00291725065402431	0.73652345822738	-0.0172512835733741	0.987973550409226
ACCN2	12	50451907	R	5'UTR-island	-0.0537317597346939	0.0120619542091581	-0.0172512835733741	0.987973550409226
ACCN2	12	50452135	F	5'UTR-shore	-0.0349168208155999	0.793144910490877	-0.0172512835733741	0.987973550409226
ACCN2	12	50451000	R	TSS1500-shore	-0.0174175760624181	0.549198084835663	-0.0172512835733741	0.987973550409226
ACCN3	7	150746280	F	1stExon-island	-0.0203072805583039	0.535073930073883	-0.766200196978347	0.0829246245446497
ACCN3	7	150744274	R	TSS1500-shore	-0.10721020772639	0.140069083030338	-0.766200196978347	0.0829246245446497
ACCN3	7	150744599	R	TSS1500-shore	-0.186090109457658	0.0191209452426766	-0.766200196978347	0.0829246245446497
ACCN3	7	150745278	R	TSS1500-shore	-0.100189659325566	0.214063804948795	-0.766200196978347	0.0829246245446497
ACCN3	7	150745494	R	TSS200-shore	-0.0385689770366647	0.343825206401995	-0.766200196978347	0.0829246245446497
ACCN3	7	150745657	F	1stExon-shore	0.00444616435063294	0.856217181156802	-0.766200196978347	0.0829246245446497
ACCN3	7	150744384	F	TSS1500-shore	-0.0804674630773057	0.431171382872556	-0.766200196978347	0.0829246245446497
ACCN3	7	150745487	R	TSS200-shore	-0.00419020678067161	0.92524483486623	-0.766200196978347	0.0829246245446497
ACCN3	7	150746232	F	1stExon-island	-0.00363008419862243	0.767705693309721	-0.766200196978347	0.0829246245446497
ACCN3	7	150745680	F	1stExon-shore	0.00367907812589674	0.834475513980097	-0.766200196978347	0.0829246245446497
ACCN3	7	150745709	F	1stExon-shore	0.012328297281834	0.427261083705277	-0.766200196978347	0.0829246245446497
ACCN4	2	220379109	R	1stExon-shore	0.0218300166974579	0.105720559267687	1.82208801521263	0.0496860330771132
ACCN4	2	220379968	F	1stExon-shelf	0.0696784120394089	0.19901467133827	1.82208801521263	0.0496860330771132
ACCN4	2	220379044	R	5'UTR-shore	0.00376774561277237	0.589910555566145	1.82208801521263	0.0496860330771132
ACCN4	2	220379091	R	1stExon-shore	0.027551345720928	0.240726307704913	1.82208801521263	0.0496860330771132
ACCN4	2	220377822	R	TSS1500-island	-0.0666345223470443	0.00596572901698083	1.82208801521263	0.0496860330771132
ACCN4	2	220379833	F	1stExon-shore	0.0299385549035207	0.5696428143032	1.82208801521263	0.0496860330771132
ACCN4	2	220379000	F	5'UTR-shore	0.00254283276685119	0.867886762364539	1.82208801521263	0.0496860330771132
ACCN4	2	220377885	R	TSS1500-island	-0.0343316586354758	0.00102099682777916	1.82208801521263	0.0496860330771132
ACCN4	2	220378659	F	TSS1500-shore	-0.0957579259845286	0.00867272469724248	1.82208801521263	0.0496860330771132
ACCN4	2	220378996	F	5'UTR-shore	-0.00102719152499502	0.870464435522849	1.82208801521263	0.0496860330771132
ACCN4	2	220377759	R	TSS1500-island	-0.1387537836147	0.0190735753507387	1.82208801521263	0.0496860330771132
ACCN4	2	220379260	R	1stExon-shore	0.00392668652422326	0.729688275664768	1.82208801521263	0.0496860330771132
ACCN4	2	220379058	R	5'UTR-shore	0.0119939385518711	0.579123844566684	1.82208801521263	0.0496860330771132
ACCN4	2	220377593	R	TSS1500-shore	-0.0139431368711255	0.929454025889076	1.82208801521263	0.0496860330771132
ACCN4	2	220379635	F	1stExon-shore	0.0233926588692551	0.824541727151223	1.82208801521263	0.0496860330771132
ACCN4	2	220379755	F	1stExon-shore	-0.0137518766528402	0.891028229815183	1.82208801521263	0.0496860330771132
ACCN4	2	220379199	R	1stExon-shore	0.00131144816970334	0.801048944328282	1.82208801521263	0.0496860330771132
ACCN5	4	156787741	R	TSS1500-opensea	0.0652106781347568	0.2067712318792	-0.417740535768591	NA
ACCS	11	44087712	R	TSS200-island	-0.0264129829404152	0.552937976926571	-0.36203751299626	0.406424361132418
ACCS	11	44086756	R	TSS1500-shore	-0.0066044307687485	0.847910742197304	-0.36203751299626	0.406424361132418
ACCS	11	44088124	R	5'UTR-island	-0.0113633906458076	0.766127394994079	-0.36203751299626	0.406424361132418
ACCS	11	44088504	F	5'UTR-shore	-0.00381524211203654	0.981953574375425	-0.36203751299626	0.406424361132418
ACCS	11	44088257	F	5'UTR-shore	-0.0242334749254667	0.754046297532948	-0.36203751299626	0.406424361132418
ACCS	11	44087808	F	1stExon-island	-0.025947614457112	0.490112136008441	-0.36203751299626	0.406424361132418
ACCS	11	44087616	F	TSS200-island	-0.0337867657806348	0.535915092938592	-0.36203751299626	0.406424361132418
ACCS	11	44087605	F	TSS200-island	-0.0478276208284721	0.273835063912566	-0.36203751299626	0.406424361132418
ACCS	11	44087867	F	5'UTR-island	-0.0211798483803741	0.411544438020478	-0.36203751299626	0.406424361132418
ACCS	11	44087540	F	TSS200-island	-0.101873350466048	0.0717319877305972	-0.36203751299626	0.406424361132418
ACCS	11	44087423	R	TSS1500-shore	-0.126685961962476	0.0394157058525635	-0.36203751299626	0.406424361132418
ACCS	11	44087396	F	TSS1500-shore	-0.173920204563562	0.00739259994465002	-0.36203751299626	0.406424361132418
ACCS	11	44088068	F	5'UTR-island	-0.0299658913799723	0.451965789076251	-0.36203751299626	0.406424361132418
ACCS	11	44087367	F	TSS1500-shore	-0.109556193224742	0.261551420121326	-0.36203751299626	0.406424361132418
ACCS	11	44087684	F	TSS200-island	-0.0289315905193188	0.510906697039318	-0.36203751299626	0.406424361132418
ACCSL	11	44069008	R	TSS1500-opensea	-0.0743310913198831	0.323685671582878	0.408437723043823	0.949375820787081
ACCSL	11	44068985	F	TSS1500-opensea	0.0152459438165001	0.868274048029455	0.408437723043823	0.949375820787081
ACCSL	11	44068447	F	TSS1500-opensea	0.049605628725957	0.529607436246468	0.408437723043823	0.949375820787081
ACCSL	11	44068491	F	TSS1500-opensea	0.0650150777502129	0.286569480187236	0.408437723043823	0.949375820787081
ACCSL	11	44068709	R	TSS1500-opensea	-0.068685538937556	0.474735421937237	0.408437723043823	0.949375820787081
ACCSL	11	44069581	R	1stExon-opensea	0.0806985747912714	0.231159359801146	0.408437723043823	0.949375820787081
ACD	16	67694969	F	TSS1500-island	-0.0161344594278957	0.0860491591546196	-0.24271279542059	0.475993917732248
ACD	16	67694862	R	TSS200-island	-0.00555755891070108	0.466346371307485	-0.24271279542059	0.475993917732248
ACD	16	67694967	F	TSS1500-island	-0.0063963848245741	0.339993848847538	-0.24271279542059	0.475993917732248
ACE	17	61553954	F	TSS1500-island	-0.0326868731026926	0.0718388529000642	-0.247633695747052	0.777653418252336
ACE	17	61561774	R	TSS1500-opensea	-0.020998358257075	0.650806782158822	-0.247633695747052	0.777653418252336
ACE	17	61554413	R	TSS200-island	-0.00728178699859734	0.377772548947249	-0.247633695747052	0.777653418252336
ACE	17	61561519	F	TSS1500-opensea	-0.0651172368141675	0.142711438617408	-0.247633695747052	0.777653418252336
ACE	17	61554416	R	TSS200-island	-0.00152350831381413	0.863429909680885	-0.247633695747052	0.777653418252336
ACE	17	61554604	F	1stExon-island	-0.00595154176399793	0.33142068563551	-0.247633695747052	0.777653418252336
ACE	17	61554411	R	TSS200-island	0.000478631010451411	0.937444173309105	-0.247633695747052	0.777653418252336
ACE	17	61561748	F	TSS1500-opensea	-0.0163750942689096	0.662795650471911	-0.247633695747052	0.777653418252336
ACE	17	61553170	F	TSS1500-shore	-0.0105473033373904	0.612133837573849	-0.247633695747052	0.777653418252336
ACE	17	61554400	R	TSS200-island	-0.000908333738446848	0.866956226463392	-0.247633695747052	0.777653418252336
ACE	17	61554106	R	TSS1500-island	-0.000820612840516204	0.971620316836985	-0.247633695747052	0.777653418252336
ACE	17	61553938	F	TSS1500-island	-0.0522163880240986	0.0756575351532708	-0.247633695747052	0.777653418252336
ACE	17	61553118	F	TSS1500-shore	-0.0967750975873801	0.0823604913098976	-0.247633695747052	0.777653418252336
ACER1	19	6333547	F	1stExon-opensea	0.00339494163382648	0.97311306213893	0.658598492014611	0.460570022616472
ACER1	19	6333667	F	TSS200-opensea	-0.0118623414939552	0.91844562952804	0.658598492014611	0.460570022616472
ACER1	19	6333587	R	5'UTR-opensea	0.00827944003539327	0.878908410612014	0.658598492014611	0.460570022616472
ACER1	19	6333593	R	5'UTR-opensea	0.0306652501217102	0.164569019599834	0.658598492014611	0.460570022616472
ACER1	19	6333701	F	TSS200-opensea	-0.00270808071065554	0.9823733337857	0.658598492014611	0.460570022616472
ACER2	9	19408584	F	TSS1500-island	-0.106585719901918	0.143435893092693	0.401469645317512	0.387807815734279
ACER2	9	19408000	F	TSS1500-shore	0.0286136070225433	0.637881673703362	0.401469645317512	0.387807815734279
ACER2	9	19408789	R	TSS200-island	-0.0644396133313938	0.0435968735012496	0.401469645317512	0.387807815734279
ACER2	9	19408737	R	TSS200-island	-0.114082074689447	0.00841479754532648	0.401469645317512	0.387807815734279
ACER2	9	19408796	R	TSS200-island	-0.0742932477776996	0.0424723554636831	0.401469645317512	0.387807815734279
ACER2	9	19408334	R	TSS1500-shore	-0.195844656246152	0.00974968663369711	0.401469645317512	0.387807815734279
ACER2	9	19409160	R	1stExon-island	0.00708564362599698	0.676642357916323	0.401469645317512	0.387807815734279
ACER2	9	19408077	R	TSS1500-shore	-0.00139859892517302	0.945457532212477	0.401469645317512	0.387807815734279
ACER2	9	19409022	F	5'UTR-island	0.00378475985462895	0.853578017685751	0.401469645317512	0.387807815734279
ACER2	9	19408385	R	TSS1500-shore	-0.128798277127963	0.0432619276051278	0.401469645317512	0.387807815734279
ACER3	11	76571534	R	TSS1500-shore	-0.0180269671244409	0.629179247810653	0.0420784924286632	0.920719957743831
ACER3	11	76627674	F	5'UTR-opensea	-0.0206108248494387	0.43833302345481	0.0420784924286632	0.920719957743831
ACER3	11	76622373	R	5'UTR-opensea	-0.0462222693730024	0.391779585281453	0.0420784924286632	0.920719957743831
ACER3	11	76571529	F	TSS1500-shore	-0.0166918321538385	0.648608200024846	0.0420784924286632	0.920719957743831
ACER3	11	76631161	R	5'UTR-opensea	-0.0682073677999463	0.000751779163124957	0.0420784924286632	0.920719957743831
ACER3	11	76650418	R	5'UTR-opensea	0.00727169721788723	0.545546206346862	0.0420784924286632	0.920719957743831
ACER3	11	76571587	R	TSS1500-shore	-0.188416576984006	0.0239427193806372	0.0420784924286632	0.920719957743831
ACER3	11	76672062	R	5'UTR-opensea	-0.007345680058917	0.811088699230792	0.0420784924286632	0.920719957743831
ACER3	11	76572061	F	1stExon-island	-0.00192976665014086	0.661915419806619	0.0420784924286632	0.920719957743831
ACER3	11	76661099	R	5'UTR-opensea	-0.00563771797683132	0.679052745066155	0.0420784924286632	0.920719957743831
ACER3	11	76571458	R	TSS1500-shore	-0.22364343917871	0.0142937563819215	0.0420784924286632	0.920719957743831
ACER3	11	76571610	F	TSS1500-shore	-0.0912642820100869	0.0113365425024212	0.0420784924286632	0.920719957743831
ACER3	11	76572113	R	1stExon-island	3.49323829526883e-05	0.996395219754366	0.0420784924286632	0.920719957743831
ACER3	11	76596947	F	5'UTR-opensea	-0.122790801370186	0.0775427108565185	0.0420784924286632	0.920719957743831
ACHE	7	100492700	R	5'UTR-island	-0.0205475818662025	0.289243141260862	1.68709627519149	0.0137329809993871
ACHE	7	100492055	F	5'UTR-shore	-0.0524825630236853	0.551150591300702	1.68709627519149	0.0137329809993871
ACHE	7	100493545	F	5'UTR-island	-0.00165136526006313	0.878557564647741	1.68709627519149	0.0137329809993871
ACHE	7	100495082	F	TSS1500-shore	-0.0431598032194399	0.332520932466875	1.68709627519149	0.0137329809993871
ACHE	7	100493522	F	1stExon-island	-0.000114358877761799	0.990047290816316	1.68709627519149	0.0137329809993871
ACHE	7	100492945	R	5'UTR-island	-0.130156532252631	7.64743674111282e-05	1.68709627519149	0.0137329809993871
ACHE	7	100492175	F	5'UTR-shore	-0.0764931810149947	0.223467209144647	1.68709627519149	0.0137329809993871
ACHE	7	100492186	F	5'UTR-shore	-0.110905057952736	0.0861752543701195	1.68709627519149	0.0137329809993871
ACHE	7	100493500	F	1stExon-island	-0.000958280769918392	0.914784698097009	1.68709627519149	0.0137329809993871
ACHE	7	100493722	F	5'UTR-island	-0.00616976727402356	0.35319223253983	1.68709627519149	0.0137329809993871
ACHE	7	100494424	F	TSS1500-island	-0.00462463490050555	0.552598903535024	1.68709627519149	0.0137329809993871
ACHE	7	100493916	R	TSS1500-island	-0.150339565454959	0.0165237978296209	1.68709627519149	0.0137329809993871
ACHE	7	100493849	F	TSS1500-island	-0.12949147305204	0.0106949743262678	1.68709627519149	0.0137329809993871
ACHE	7	100493365	R	5'UTR-island	-0.0136466104770983	0.0598841721194322	1.68709627519149	0.0137329809993871
ACHE	7	100494380	R	TSS1500-island	-0.0214473495799989	0.82847372157542	1.68709627519149	0.0137329809993871
ACHE	7	100492376	R	5'UTR-island	-0.172736410960585	0.00560388662383809	1.68709627519149	0.0137329809993871
ACHE	7	100494521	R	TSS1500-island	-0.0241974549372951	0.408247481121032	1.68709627519149	0.0137329809993871
ACHE	7	100493724	F	TSS200-island	-0.0151906824633875	0.0846983776838167	1.68709627519149	0.0137329809993871
ACHE	7	100493811	F	TSS1500-island	-0.0373503916370147	0.0409396451207184	1.68709627519149	0.0137329809993871
ACHE	7	100493488	F	5'UTR-island	-0.0266641713867517	0.0773595246143268	1.68709627519149	0.0137329809993871
ACHE	7	100494800	R	TSS1500-island	-0.0104003933935735	0.725518280495924	1.68709627519149	0.0137329809993871
ACIN1	14	23540794	R	TSS200-opensea	-0.00182777221592025	0.709966884914434	-0.237294386771417	0.113396984004811
ACIN1	14	23564641	R	5'UTR-island	0.00141544849775404	0.753447184494057	-0.237294386771417	0.113396984004811
ACIN1	14	23540892	R	TSS200-opensea	-0.00322816990969033	0.452685661227829	-0.237294386771417	0.113396984004811
ACIN1	14	23564790	R	5'UTR-shore	0.00266458986235676	0.832823528466385	-0.237294386771417	0.113396984004811
ACIN1	14	23540735	F	1stExon-opensea	0.0142778784601495	0.371367510015855	-0.237294386771417	0.113396984004811
ACIN1	14	23564631	R	1stExon-island	0.00208178557045544	0.759619840018811	-0.237294386771417	0.113396984004811
ACIN1	14	23541886	R	TSS1500-opensea	-0.0208178163106751	0.465133947045371	-0.237294386771417	0.113396984004811
ACIN1	14	23541687	F	TSS1500-opensea	-0.0431998686098126	0.264303329249592	-0.237294386771417	0.113396984004811
ACIN1	14	23564610	F	5'UTR-island	-0.00130193127562678	0.864251656208283	-0.237294386771417	0.113396984004811
ACIN1	14	23541523	R	TSS1500-opensea	-0.0775938038068956	0.2995805774461	-0.237294386771417	0.113396984004811
ACIN1	14	23540729	F	1stExon-opensea	0.0209231471042433	0.179646809068673	-0.237294386771417	0.113396984004811
ACIN1	14	23564693	R	5'UTR-island	-0.00698305754113831	0.333871269198662	-0.237294386771417	0.113396984004811
ACIN1	14	23541335	R	TSS1500-opensea	-0.151842129958876	0.102380060044439	-0.237294386771417	0.113396984004811
ACIN1	14	23564668	R	5'UTR-island	-0.00249425307674688	0.698618836019249	-0.237294386771417	0.113396984004811
ACIN1	14	23564651	R	1stExon-island	-0.00182986627986265	0.797726780247106	-0.237294386771417	0.113396984004811
ACLY	17	40075716	R	TSS1500-shore	-0.223273486058012	7.39644038803161e-06	-0.133940758251984	0.400769188389584
ACLY	17	40075182	F	1stExon-island	-0.00218829891475244	0.790941092507603	-0.133940758251984	0.400769188389584
ACLY	17	40070691	F	5'UTR-shelf	-0.0212810263254283	0.557556523627891	-0.133940758251984	0.400769188389584
ACLY	17	40075292	F	TSS200-island	-0.00269784579073186	0.609330926425187	-0.133940758251984	0.400769188389584
ACLY	17	40075731	R	TSS1500-shore	-0.0950067947494939	0.000128409709562816	-0.133940758251984	0.400769188389584
ACLY	17	40075935	F	TSS1500-shore	-0.259328863543855	0.0011274533803912	-0.133940758251984	0.400769188389584
ACLY	17	40075472	R	TSS1500-shore	-0.00346260890059254	0.742642379620573	-0.133940758251984	0.400769188389584
ACLY	17	40075306	F	TSS200-island	-0.00075072234063288	0.875454847367465	-0.133940758251984	0.400769188389584
ACLY	17	40074694	R	5'UTR-island	-0.00171250118970562	0.916122101178497	-0.133940758251984	0.400769188389584
ACLY	17	40073688	F	5'UTR-shore	-0.136077059833282	0.0274592088121346	-0.133940758251984	0.400769188389584
ACLY	17	40075096	F	5'UTR-island	-0.00197682711431168	0.660516255468774	-0.133940758251984	0.400769188389584
ACLY	17	40074010	R	5'UTR-shore	-0.150456776677421	0.0129934038068789	-0.133940758251984	0.400769188389584
ACLY	17	40074656	R	5'UTR-island	-0.000111154534243547	0.988517907394631	-0.133940758251984	0.400769188389584
ACLY	17	40075304	F	TSS200-island	0.000952975702876599	0.89137120244128	-0.133940758251984	0.400769188389584
ACLY	17	40074633	F	5'UTR-island	0.000329530904396677	0.95850362407297	-0.133940758251984	0.400769188389584
ACLY	17	40075284	F	TSS200-island	-0.00321325989900278	0.609340901025702	-0.133940758251984	0.400769188389584
ACLY	17	40075290	F	TSS200-island	-0.00403678488980362	0.465005142805429	-0.133940758251984	0.400769188389584
ACMSD	2	135610143	F	5'UTR-opensea	-0.0242699870156349	0.522045843403592	-0.120175052974793	0.854497733375173
ACMSD	2	135603458	F	5'UTR-opensea	-0.0733115528170785	0.384480839327492	-0.120175052974793	0.854497733375173
ACMSD	2	135594780	F	TSS1500-opensea	0.116176862819841	0.264716275482605	-0.120175052974793	0.854497733375173
ACMSD	2	135595627	R	TSS1500-opensea	0.0107968405055228	0.936690849645332	-0.120175052974793	0.854497733375173
ACMSD	2	135595323	R	TSS1500-opensea	0.0448298479391798	0.756179124290667	-0.120175052974793	0.854497733375173
ACN9	7	96745340	F	TSS1500-shore	-0.00826186413544905	0.580321548422477	0.0899617426318111	0.864857177905435
ACN9	7	96745696	F	TSS1500-shore	-0.0319836129642209	0.779627299626881	0.0899617426318111	0.864857177905435
ACN9	7	96746798	R	1stExon-island	-0.00845883870711467	0.292229233709842	0.0899617426318111	0.864857177905435
ACN9	7	96745051	R	TSS1500-shore	0.00535284059200292	0.864026676604842	0.0899617426318111	0.864857177905435
ACN9	7	96746928	R	1stExon-island	-0.00124777653288536	0.81379027018156	0.0899617426318111	0.864857177905435
ACO1	9	32394644	R	5'UTR-opensea	-0.0101910269742737	0.347399391693761	0.14794808966689	0.475339268219975
ACO1	9	32394921	F	5'UTR-opensea	-0.0251317991555721	0.487692274769544	0.14794808966689	0.475339268219975
ACO1	9	32383291	F	TSS1500-shore	0.0690304963363273	0.428004304697078	0.14794808966689	0.475339268219975
ACO1	9	32384244	F	TSS1500-shore	-0.00127074555589511	0.90643612511747	0.14794808966689	0.475339268219975
ACO1	9	32384458	F	TSS200-island	0.00113094704844455	0.880422581336318	0.14794808966689	0.475339268219975
ACO1	9	32403106	R	5'UTR-opensea	-0.0332319985234069	0.469405186774777	0.14794808966689	0.475339268219975
ACO1	9	32384119	F	TSS1500-shore	-0.000587896780101887	0.943677636796008	0.14794808966689	0.475339268219975
ACO1	9	32384675	R	1stExon-island	0.00174768759516725	0.804282957311786	0.14794808966689	0.475339268219975
ACO1	9	32384344	F	TSS1500-shore	-0.00227360838238193	0.60471369373663	0.14794808966689	0.475339268219975
ACO1	9	32388149	R	5'UTR-shelf	-0.0133984430056666	0.416485779264974	0.14794808966689	0.475339268219975
ACO1	9	32384910	F	5'UTR-island	-0.00140462016376549	0.785963727901851	0.14794808966689	0.475339268219975
ACO2	22	41865100	F	TSS200-island	-0.00109593561630323	0.852316722179792	0.0268114928069816	0.915112346547114
ACO2	22	41864973	R	TSS200-island	0.000868715617037972	0.865195164414796	0.0268114928069816	0.915112346547114
ACO2	22	41865051	F	TSS200-island	-0.00134705776659315	0.840712154290027	0.0268114928069816	0.915112346547114
ACO2	22	41864983	R	TSS200-island	0.000539905891481975	0.925821866993064	0.0268114928069816	0.915112346547114
ACO2	22	41865178	R	1stExon-island	-0.00091931398390159	0.943339449876045	0.0268114928069816	0.915112346547114
ACO2	22	41864505	F	TSS1500-island	-0.00592277121010901	0.285713598618045	0.0268114928069816	0.915112346547114
ACO2	22	41864680	R	TSS1500-island	0.000598243525850695	0.928448547445408	0.0268114928069816	0.915112346547114
ACOT1	14	74003825	F	TSS200-shore	-0.053750107154441	0.690157947515101	-0.0811529162722252	0.937435159026687
ACOT1	14	74003199	R	TSS1500-shore	0.137818677556087	0.334935162836312	-0.0811529162722252	0.937435159026687
ACOT11	1	55012989	F	TSS1500-opensea	-0.0863610093622392	0.333386512259722	-0.451029727171685	0.469434749213917
ACOT11	1	55013419	R	TSS1500-opensea	-0.0924746824935815	0.277208836752014	-0.451029727171685	0.469434749213917
ACOT11	1	55013956	R	1stExon-opensea	-0.167115274984016	0.0953190336253907	-0.451029727171685	0.469434749213917
ACOT11	1	55013517	F	TSS1500-opensea	-0.0400997152429443	0.545678993439245	-0.451029727171685	0.469434749213917
ACOT11	1	55013709	R	TSS200-opensea	0.00806335812383238	0.932046530619249	-0.451029727171685	0.469434749213917
ACOT11	1	55013735	R	TSS200-opensea	-0.0044252562808246	0.966568233090562	-0.451029727171685	0.469434749213917
ACOT11	1	55012926	R	TSS1500-opensea	0.00334301226181766	0.977573982399603	-0.451029727171685	0.469434749213917
ACOT12	5	80691176	R	TSS1500-shore	-0.0131452317737805	0.566173615417979	-0.382989199891901	0.659939988869419
ACOT13	6	24667340	R	5'UTR-island	9.63574973734775e-05	0.991211456728533	-0.239779485304409	0.399580077953692
ACOT13	6	24666985	F	TSS1500-island	-0.00201251813595296	0.723509855559176	-0.239779485304409	0.399580077953692
ACOT13	6	24667316	R	5'UTR-island	-0.000923163117209209	0.878480857253224	-0.239779485304409	0.399580077953692
ACOT13	6	24667276	F	5'UTR-island	3.94869691101932e-05	0.994776621211921	-0.239779485304409	0.399580077953692
ACOT13	6	24666940	R	TSS1500-island	-0.00521897693713293	0.290346521304275	-0.239779485304409	0.399580077953692
ACOT13	6	24667099	F	TSS200-island	-0.00307714253794154	0.701564117244014	-0.239779485304409	0.399580077953692
ACOT13	6	24687282	R	5'UTR-opensea	-0.0191046271389407	0.821744036208049	-0.239779485304409	0.399580077953692
ACOT13	6	24666138	F	TSS1500-shore	-0.168394550395994	0.0682892806517767	-0.239779485304409	0.399580077953692
ACOT13	6	24687380	R	5'UTR-opensea	-0.0331810889627711	0.814108130769402	-0.239779485304409	0.399580077953692
ACOT13	6	24667261	R	TSS200-island	-0.00401529803627684	0.440301262872504	-0.239779485304409	0.399580077953692
ACOT13	6	24666573	R	TSS1500-island	-0.00252497283322136	0.722574301161428	-0.239779485304409	0.399580077953692
ACOT13	6	24667244	R	TSS200-island	-0.00193628421054337	0.754202525612989	-0.239779485304409	0.399580077953692
ACOT13	6	24667490	F	5'UTR-shore	0.000358465774208547	0.957380882994885	-0.239779485304409	0.399580077953692
ACOT13	6	24667460	F	5'UTR-shore	-0.00189772219202053	0.661578968947913	-0.239779485304409	0.399580077953692
ACOT13	6	24666810	F	TSS1500-island	0.00182054383472234	0.765499891056831	-0.239779485304409	0.399580077953692
ACOT2	14	74036128	R	1stExon-island	-0.0131564735224795	0.290514290269581	-0.441479755295489	0.236879398334538
ACOT2	14	74034339	R	TSS1500-shore	-0.00428856991402982	0.631695655134213	-0.441479755295489	0.236879398334538
ACOT2	14	74035667	R	TSS200-shore	-0.129152175643208	0.0238948100786277	-0.441479755295489	0.236879398334538
ACOT2	14	74034437	R	TSS1500-shore	-0.0255088333537318	0.34409347293758	-0.441479755295489	0.236879398334538
ACOT2	14	74035742	F	TSS200-shore	-0.0875963218294518	0.150910566291931	-0.441479755295489	0.236879398334538
ACOT4	14	74058972	R	1stExon-island	-0.0926520612013646	0.00250247603285034	-0.274346727981803	0.745922672476015
ACOT4	14	74057143	R	TSS1500-shore	0.000488763897817268	0.965004521764441	-0.274346727981803	0.745922672476015
ACOT4	14	74057654	F	TSS1500-shore	-0.000439423745343559	0.964103684995904	-0.274346727981803	0.745922672476015
ACOT4	14	74058401	R	TSS200-island	-0.274105419376473	9.15471651537431e-06	-0.274346727981803	0.745922672476015
ACOT4	14	74058881	F	1stExon-island	0.00802014088086896	0.342222114128844	-0.274346727981803	0.745922672476015
ACOT4	14	74058370	R	TSS200-shore	-0.107571419327571	0.0440339984554727	-0.274346727981803	0.745922672476015
ACOT4	14	74058486	R	5'UTR-island	-0.0603554332594254	0.0272269581388823	-0.274346727981803	0.745922672476015
ACOT4	14	74058654	F	5'UTR-island	-0.0285118195883129	0.0345926261872502	-0.274346727981803	0.745922672476015
ACOT6	14	74083501	R	TSS200-shelf	-0.00852392437329552	0.814566991023984	-0.15358377441945	0.903746661345037
ACOT6	14	74083773	F	5'UTR-opensea	-0.0423346201191822	0.293822459320502	-0.15358377441945	0.903746661345037
ACOT6	14	74083478	F	TSS200-shelf	-0.0188541008501037	0.48145461680492	-0.15358377441945	0.903746661345037
ACOT7	1	6420963	F	TSS200-opensea	-0.0340621585842176	0.805136815721814	0.463643033556816	0.325084110372551
ACOT7	1	6454202	F	TSS1500-shore	-0.00327914794732839	0.462547885763906	0.463643033556816	0.325084110372551
ACOT7	1	6454326	F	TSS1500-shore	-0.179312326929968	0.0303035783458405	0.463643033556816	0.325084110372551
ACOT7	1	6453452	R	1stExon-island	0.00315061870145062	0.518432537523526	0.463643033556816	0.325084110372551
ACOT7	1	6453995	F	TSS200-island	-0.000972307052952953	0.893705920473491	0.463643033556816	0.325084110372551
ACOT7	1	6420826	F	TSS200-opensea	-0.0815812536125616	0.193641582501995	0.463643033556816	0.325084110372551
ACOT7	1	6454278	R	TSS1500-shore	-0.012317612849503	0.558105118661003	0.463643033556816	0.325084110372551
ACOT7	1	6419112	F	TSS200-opensea	-0.164449495657016	0.000108819188332021	0.463643033556816	0.325084110372551
ACOT7	1	6421969	R	TSS1500-opensea	-0.0134570590375872	0.694882895393225	0.463643033556816	0.325084110372551
ACOT7	1	6419081	F	TSS200-opensea	-0.130835993211644	0.0323429056108853	0.463643033556816	0.325084110372551
ACOT7	1	6445901	F	TSS200-opensea	0.000316301577005129	0.994638720607478	0.463643033556816	0.325084110372551
ACOT7	1	6453910	F	TSS200-island	0.00888851274058494	0.438723351961051	0.463643033556816	0.325084110372551
ACOT7	1	6446795	R	TSS1500-opensea	0.0291424454216359	0.256670567905801	0.463643033556816	0.325084110372551
ACOT7	1	6454543	F	TSS1500-shore	-0.0194549933640666	0.869858111443337	0.463643033556816	0.325084110372551
ACOT7	1	6454097	R	TSS1500-island	-0.0029901323661045	0.56243274584419	0.463643033556816	0.325084110372551
ACOT7	1	6445909	F	TSS200-opensea	-0.00556713695957822	0.943168494742429	0.463643033556816	0.325084110372551
ACOT7	1	6454004	F	TSS200-island	0.00130101587799944	0.80330895227853	0.463643033556816	0.325084110372551
ACOT7	1	6453427	R	1stExon-island	-0.00488347041546876	0.519676748557178	0.463643033556816	0.325084110372551
ACOT7	1	6454109	R	TSS1500-island	-0.001016622653206	0.93648557688693	0.463643033556816	0.325084110372551
ACOT7	1	6453807	R	1stExon-island	0.00118532196113931	0.83860018472692	0.463643033556816	0.325084110372551
ACOT7	1	6418944	F	1stExon-opensea	-0.0929035080468595	0.14654517066572	0.463643033556816	0.325084110372551
ACOT7	1	6445916	F	TSS200-opensea	0.00133245465832987	0.959981430861972	0.463643033556816	0.325084110372551
ACOT7	1	6445893	F	TSS200-opensea	-0.0315282403680616	0.176088984056444	0.463643033556816	0.325084110372551
ACOT7	1	6453528	R	1stExon-island	-0.000700728511627412	0.916004305815573	0.463643033556816	0.325084110372551
ACOT7	1	6419108	F	TSS200-opensea	-0.230437864093065	8.35429454341767e-05	0.463643033556816	0.325084110372551
ACOT7	1	6445975	R	TSS200-opensea	-0.0331907881346177	0.577390858934192	0.463643033556816	0.325084110372551
ACOT7	1	6419094	F	TSS200-opensea	-0.182730119486139	0.00467157448472699	0.463643033556816	0.325084110372551
ACOT7	1	6453951	F	TSS200-island	-0.00287267355291947	0.588947317410871	0.463643033556816	0.325084110372551
ACOT7	1	6454339	F	TSS1500-shore	-0.059342914265807	0.0566020246893476	0.463643033556816	0.325084110372551
ACOT8	20	44486710	F	TSS1500-opensea	-0.0263176627224679	0.603291385840509	-0.144725497712805	0.616745726162935
ACOT8	20	44487000	R	TSS1500-opensea	-0.107180080270595	0.163880642123317	-0.144725497712805	0.616745726162935
ACOT8	20	44487266	R	TSS1500-opensea	0.0103566290328512	0.496594326922781	-0.144725497712805	0.616745726162935
ACOT8	20	44486028	F	1stExon-opensea	0.00816459082216886	0.580733015566519	-0.144725497712805	0.616745726162935
ACOX1	17	73975697	F	TSS1500-island	1.02399810799729e-05	0.999245984956614	-0.147224212160193	0.544019902090017
ACOX1	17	73975215	R	1stExon-island	-0.000876301179083529	0.873801823353371	-0.147224212160193	0.544019902090017
ACOX1	17	73975226	R	1stExon-island	0.00203482762792498	0.788953704867122	-0.147224212160193	0.544019902090017
ACOX1	17	73976089	R	TSS1500-shore	-0.0225381201793012	0.321820285234111	-0.147224212160193	0.544019902090017
ACOX1	17	73975107	R	1stExon-island	-0.00298173025193101	0.764979098365209	-0.147224212160193	0.544019902090017
ACOX1	17	73975484	R	TSS200-island	-0.00154389883100371	0.755388203333865	-0.147224212160193	0.544019902090017
ACOX1	17	73975129	R	1stExon-island	-0.00327220196701608	0.439915086535032	-0.147224212160193	0.544019902090017
ACOX1	17	73975121	R	1stExon-island	-8.45382214485768e-06	0.999253128440895	-0.147224212160193	0.544019902090017
ACOX1	17	73975160	F	1stExon-island	-0.00294460868772605	0.630881182339656	-0.147224212160193	0.544019902090017
ACOX2	3	58523570	F	TSS1500-opensea	-0.0313146805076666	0.706687448329506	0.703810160626407	0.37512004260222
ACOX2	3	58522771	R	5'UTR-opensea	-0.0725112909733331	0.080113983481981	0.703810160626407	0.37512004260222
ACOX2	3	58523373	R	TSS1500-opensea	-0.108631539859632	0.0718509701146976	0.703810160626407	0.37512004260222
ACOX2	3	58523130	R	TSS1500-opensea	-0.216152666386037	0.000667075358346659	0.703810160626407	0.37512004260222
ACOX2	3	58523313	F	TSS1500-opensea	-0.138452560161057	0.0168626822854055	0.703810160626407	0.37512004260222
ACOX2	3	58522689	R	5'UTR-opensea	-0.106693691318949	0.0725051958892227	0.703810160626407	0.37512004260222
ACOX2	3	58523649	F	TSS1500-opensea	-0.0784763322270429	0.357079944103324	0.703810160626407	0.37512004260222
ACOX3	4	8430389	R	5'UTR-island	-0.00198416885230743	0.747254148317876	-0.319608484363644	0.130892413081672
ACOX3	4	8421359	R	5'UTR-opensea	-0.0770444812051519	0.359754988576529	-0.319608484363644	0.130892413081672
ACOX3	4	8430440	F	5'UTR-island	-0.0339091721078219	0.359271081270728	-0.319608484363644	0.130892413081672
ACOX3	4	8433065	R	5'UTR-shelf	0.00437698396481467	0.808147640862403	-0.319608484363644	0.130892413081672
ACOX3	4	8430496	F	5'UTR-shore	-0.0142243103293145	0.700699989528136	-0.319608484363644	0.130892413081672
ACOX3	4	8440674	F	5'UTR-shore	-0.00129812283648401	0.964231543393766	-0.319608484363644	0.130892413081672
ACOX3	4	8442289	R	5'UTR-shore	-0.00353048547996423	0.541240364690861	-0.319608484363644	0.130892413081672
ACOX3	4	8437763	F	5'UTR-opensea	-0.0850060025627448	0.225152076386316	-0.319608484363644	0.130892413081672
ACOX3	4	8437616	F	5'UTR-opensea	-0.0689880897098071	0.251473324835515	-0.319608484363644	0.130892413081672
ACOX3	4	8443089	F	TSS1500-island	-0.0229043961509473	0.300896666265097	-0.319608484363644	0.130892413081672
ACOX3	4	8442966	F	TSS1500-island	-0.00136808037649024	0.820260452325182	-0.319608484363644	0.130892413081672
ACOX3	4	8443022	R	TSS1500-island	-0.00394302674086365	0.657399161772704	-0.319608484363644	0.130892413081672
ACOX3	4	8430394	R	5'UTR-island	-0.00784531989056038	0.242003491320299	-0.319608484363644	0.130892413081672
ACOX3	4	8430149	F	5'UTR-island	0.00124072247397089	0.836284850792088	-0.319608484363644	0.130892413081672
ACOX3	4	8442503	F	TSS200-island	-0.00164705264839675	0.782512666632658	-0.319608484363644	0.130892413081672
ACOX3	4	8429229	F	5'UTR-shore	-0.00435372779535381	0.654175968839299	-0.319608484363644	0.130892413081672
ACOX3	4	8442570	R	TSS200-island	-0.00350966909383177	0.472036329422106	-0.319608484363644	0.130892413081672
ACOX3	4	8423423	F	5'UTR-opensea	0.0381490288146393	0.109802052502317	-0.319608484363644	0.130892413081672
ACOX3	4	8443412	F	TSS1500-shore	-0.0377764146401842	0.644193405491796	-0.319608484363644	0.130892413081672
ACOX3	4	8442326	R	5'UTR-shore	-0.000326635572041746	0.95721617889704	-0.319608484363644	0.130892413081672
ACOX3	4	8442565	R	TSS200-island	-0.0026874698345353	0.572103153792186	-0.319608484363644	0.130892413081672
ACOX3	4	8430950	F	5'UTR-shore	0.00176958736347776	0.982066136134885	-0.319608484363644	0.130892413081672
ACOX3	4	8442641	R	TSS200-island	0.000648815045070326	0.898476005718223	-0.319608484363644	0.130892413081672
ACOX3	4	8442588	R	TSS200-island	-0.00165829559892525	0.722977792373389	-0.319608484363644	0.130892413081672
ACOX3	4	8442666	R	TSS1500-island	-0.00292988153958784	0.644932522767255	-0.319608484363644	0.130892413081672
ACOX3	4	8439105	F	5'UTR-shelf	-0.126248626640359	0.0440225338358874	-0.319608484363644	0.130892413081672
ACOX3	4	8430380	R	5'UTR-island	-0.0107191290829846	0.0501435019561669	-0.319608484363644	0.130892413081672
ACOX3	4	8442223	F	5'UTR-shore	0.00106578260032697	0.909433246998061	-0.319608484363644	0.130892413081672
ACOX3	4	8443522	R	TSS1500-shore	-0.0829639873682616	0.0538626493312703	-0.319608484363644	0.130892413081672
ACOX3	4	8443777	F	TSS1500-shore	-0.00860335030762727	0.876175160288691	-0.319608484363644	0.130892413081672
ACOXL	2	111489389	R	TSS1500-shore	-0.0045254825391452	0.968828874686202	0.420445853801338	0.63161971680317
ACOXL	2	111488934	F	TSS1500-shore	0.0206383416570322	0.766707397310806	0.420445853801338	0.63161971680317
ACOXL	2	111499723	R	5'UTR-opensea	-0.0757319706032894	0.565195466859344	0.420445853801338	0.63161971680317
ACOXL	2	111505127	R	5'UTR-opensea	-0.0121778932104729	0.857147706203931	0.420445853801338	0.63161971680317
ACOXL	2	111490713	R	5'UTR-island	-0.155164869181505	0.00306286500333773	0.420445853801338	0.63161971680317
ACOXL	2	111489704	R	TSS1500-shore	0.0232978334430484	0.743252296688987	0.420445853801338	0.63161971680317
ACOXL	2	111498847	R	5'UTR-opensea	0.0287083079152178	0.570134472802131	0.420445853801338	0.63161971680317
ACOXL	2	111489847	R	TSS1500-shore	-0.124093330169529	0.173946065023803	0.420445853801338	0.63161971680317
ACOXL	2	111491205	R	5'UTR-shore	-0.119983880971464	0.344790606979192	0.420445853801338	0.63161971680317
ACOXL	2	111490172	R	5'UTR-island	-0.325515850387121	1.21460745704728e-05	0.420445853801338	0.63161971680317
ACOXL	2	111489690	R	TSS1500-shore	0.0384726124840669	0.409120492280571	0.420445853801338	0.63161971680317
ACOXL	2	111490254	R	1stExon-island	-0.296518173910306	3.03130939122304e-05	0.420445853801338	0.63161971680317
ACOXL	2	111489930	F	TSS1500-shore	-0.191902136820982	0.00182192709991341	0.420445853801338	0.63161971680317
ACOXL	2	111493356	F	5'UTR-shelf	-0.0140261777428879	0.924491386334973	0.420445853801338	0.63161971680317
ACOXL	2	111489888	F	TSS1500-shore	-0.123399228216896	0.164613896617435	0.420445853801338	0.63161971680317
ACOXL	2	111512520	F	5'UTR-opensea	0.0337800988038398	0.503842114747707	0.420445853801338	0.63161971680317
ACP1	2	264199	F	TSS1500-island	-0.0436792852521705	0.282530110292056	0.219963249767301	0.484995965273762
ACP1	2	264178	F	TSS1500-island	-0.145080477325789	0.00601184991048205	0.219963249767301	0.484995965273762
ACP1	2	263656	F	TSS1500-island	-0.173081253502718	0.0241059860047341	0.219963249767301	0.484995965273762
ACP1	2	263559	R	TSS1500-island	-0.123521704508514	0.102795621284549	0.219963249767301	0.484995965273762
ACP1	2	264204	F	TSS1500-island	-0.0545609892926327	0.137558435976194	0.219963249767301	0.484995965273762
ACP1	2	264988	F	1stExon-island	0.00288811203111929	0.734059605357755	0.219963249767301	0.484995965273762
ACP1	2	264164	F	TSS1500-island	-0.0962883930103404	0.00374383924444362	0.219963249767301	0.484995965273762
ACP1	2	264166	F	TSS1500-island	-0.0516696194186146	0.00387239842824904	0.219963249767301	0.484995965273762
ACP2	11	47270308	F	1stExon-island	-0.00427785462649608	0.495121825610316	0.0533399368903247	0.854656539918949
ACP2	11	47270335	F	1stExon-island	-0.00329661336955567	0.505004326845571	0.0533399368903247	0.854656539918949
ACP2	11	47270692	R	TSS1500-shore	-0.000524876734573718	0.925720021208541	0.0533399368903247	0.854656539918949
ACP2	11	47270322	F	1stExon-island	-0.00102045944448594	0.858553869269067	0.0533399368903247	0.854656539918949
ACP5	19	11688603	R	5'UTR-shore	-0.0469498005940922	0.484174101471757	0.786808311547203	0.170637388836688
ACP5	19	11689715	F	TSS1500-island	-0.21622065449731	0.00667569849895213	0.786808311547203	0.170637388836688
ACP5	19	11688638	F	5'UTR-shore	-0.0701198343092746	0.124916931657209	0.786808311547203	0.170637388836688
ACP5	19	11689726	F	TSS1500-island	-0.212666026369492	0.00259910744015119	0.786808311547203	0.170637388836688
ACP5	19	11689880	F	TSS1500-shore	-0.285449198521246	0.000126279308242361	0.786808311547203	0.170637388836688
ACP5	19	11689813	F	TSS1500-shore	-0.306578354632782	0.000151846847704158	0.786808311547203	0.170637388836688
ACP5	19	11691280	F	TSS1500-shore	-0.0273894432130128	0.53980855959677	0.786808311547203	0.170637388836688
ACP5	19	11689649	R	TSS1500-island	-0.130246962111537	0.0148595592251949	0.786808311547203	0.170637388836688
ACP5	19	11691153	R	TSS1500-shore	-0.0726372465657295	0.49888869049178	0.786808311547203	0.170637388836688
ACP5	19	11688246	F	5'UTR-shore	-0.0329982714528027	0.397037737744124	0.786808311547203	0.170637388836688
ACP5	19	11689855	F	TSS1500-shore	-0.298505256945015	0.000136637241908681	0.786808311547203	0.170637388836688
ACP5	19	11689997	F	TSS1500-shore	-0.12333929893265	0.161085907117694	0.786808311547203	0.170637388836688
ACP5	19	11689538	R	TSS1500-island	-0.11227955648823	0.041158308499433	0.786808311547203	0.170637388836688
ACP5	19	11688653	F	5'UTR-shore	-0.0509363945321851	0.15486093819239	0.786808311547203	0.170637388836688
ACP5	19	11688474	R	5'UTR-shore	0.0142111321609161	0.804274014372235	0.786808311547203	0.170637388836688
ACP5	19	11689614	F	TSS1500-island	-0.16467945560164	0.0102047779761345	0.786808311547203	0.170637388836688
ACP5	19	11688711	R	5'UTR-shore	-0.0830449545662718	0.0709903005209217	0.786808311547203	0.170637388836688
ACP5	19	11691168	R	TSS1500-shore	-0.114586101684997	0.313585093190017	0.786808311547203	0.170637388836688
ACP5	19	11689867	F	TSS1500-shore	-0.250722425078894	3.04105251595309e-05	0.786808311547203	0.170637388836688
ACP5	19	11689488	F	TSS1500-island	-0.14695007777278	0.00859772703276778	0.786808311547203	0.170637388836688
ACP6	1	147142741	F	TSS200-island	-0.00880021808935376	0.233953064703618	-0.10495635173452	0.87683054021283
ACP6	1	147142231	R	5'UTR-island	-0.0264218309208806	0.333105488176902	-0.10495635173452	0.87683054021283
ACP6	1	147142653	F	TSS200-island	-0.00523200793977302	0.330067549129237	-0.10495635173452	0.87683054021283
ACP6	1	147143246	R	TSS1500-shore	-0.0347759720903673	0.607198169561363	-0.10495635173452	0.87683054021283
ACP6	1	147142282	F	5'UTR-island	-0.0168528134061867	0.193829628432014	-0.10495635173452	0.87683054021283
ACP6	1	147142673	F	TSS200-island	-0.000104533573447668	0.986278990788173	-0.10495635173452	0.87683054021283
ACP6	1	147142911	R	TSS1500-island	-0.0292482718117721	0.223470894020536	-0.10495635173452	0.87683054021283
ACP6	1	147143012	R	TSS1500-shore	-0.118203095471515	0.0175217258235999	-0.10495635173452	0.87683054021283
ACP6	1	147142917	R	TSS1500-island	-0.0559624278090066	0.298912978366299	-0.10495635173452	0.87683054021283
ACP6	1	147142665	F	TSS200-island	-0.00471404161842019	0.357237056400693	-0.10495635173452	0.87683054021283
ACP6	1	147142473	F	5'UTR-island	-0.00402461866650994	0.503875236296283	-0.10495635173452	0.87683054021283
ACP6	1	147142184	R	5'UTR-island	-0.00911910672523602	0.141668628239092	-0.10495635173452	0.87683054021283
ACP6	1	147142739	R	TSS200-island	-0.012407118917672	0.258440715617933	-0.10495635173452	0.87683054021283
ACPL2	3	140950828	R	5'UTR-island	-0.00339734858067346	0.525106424756206	0.556958949497518	0.26600697600819
ACPL2	3	140950619	R	TSS200-island	0.00254174298622451	0.689110982039372	0.556958949497518	0.26600697600819
ACPL2	3	140951447	F	5'UTR-island	-0.0182619314100692	0.00226915158039484	0.556958949497518	0.26600697600819
ACPL2	3	140953689	R	5'UTR-shelf	0.0125366476287417	0.923370498384906	0.556958949497518	0.26600697600819
ACPL2	3	140950598	R	TSS200-island	0.000585656033564627	0.9494652943883	0.556958949497518	0.26600697600819
ACPL2	3	140950104	R	TSS1500-island	-0.0043966648354834	0.566736543547063	0.556958949497518	0.26600697600819
ACPL2	3	140958547	F	5'UTR-opensea	-0.0222891384726639	0.599227510970474	0.556958949497518	0.26600697600819
ACPL2	3	140951430	F	5'UTR-island	-0.028515333835326	0.0031248779503625	0.556958949497518	0.26600697600819
ACPL2	3	140974967	F	5'UTR-opensea	-0.0596276585559	0.497104839859636	0.556958949497518	0.26600697600819
ACPL2	3	140977731	F	5'UTR-opensea	0.0156352683577612	0.190810734163693	0.556958949497518	0.26600697600819
ACPL2	3	140952551	R	5'UTR-shore	0.0152472618519915	0.806177888408459	0.556958949497518	0.26600697600819
ACPP	3	132036067	R	TSS200-opensea	0.0974833924109979	0.296747960805986	-0.260234835003375	0.756474247242
ACPP	3	132035647	R	TSS1500-opensea	-0.068380541368315	0.112388858987089	-0.260234835003375	0.756474247242
ACPP	3	132034841	F	TSS1500-opensea	-0.00982716308226861	0.883367593787007	-0.260234835003375	0.756474247242
ACPP	3	132036382	R	1stExon-opensea	0.00463973043940405	0.912319762376122	-0.260234835003375	0.756474247242
ACPP	3	132036163	R	TSS200-opensea	0.0103301322799429	0.915240064127054	-0.260234835003375	0.756474247242
ACPT	19	51292465	F	TSS1500-shelf	0.0140342184875358	0.734722891334497	0.027959918349897	0.969151977075563
ACPT	19	51292234	F	TSS1500-shelf	-0.0945185029859416	0.13665823795327	0.027959918349897	0.969151977075563
ACPT	19	51293196	F	TSS1500-shore	-0.0685651674264788	0.26032490805896	0.027959918349897	0.969151977075563
ACPT	19	51293570	R	TSS200-shore	-0.00507142393607207	0.887636986349416	0.027959918349897	0.969151977075563
ACPT	19	51293654	R	TSS200-shore	0.0205109438999934	0.710132020610148	0.027959918349897	0.969151977075563
ACPT	19	51293500	R	TSS200-shore	-0.0296154722077556	0.417407851920285	0.027959918349897	0.969151977075563
ACPT	19	51293367	R	TSS1500-shore	-0.0254755784237861	0.791512033567136	0.027959918349897	0.969151977075563
ACPT	19	51293677	R	1stExon-shore	-0.0138366914528867	0.806241574491633	0.027959918349897	0.969151977075563
ACPT	19	51293486	F	TSS200-shore	-0.0333040410767429	0.420541635126541	0.027959918349897	0.969151977075563
ACR	22	51176615	F	TSS200-opensea	-0.0647374905057657	0.314331624318194	-0.415749094313592	0.641594507093923
ACR	22	51176734	R	1stExon-opensea	-0.0744341553804405	0.265409221894291	-0.415749094313592	0.641594507093923
ACR	22	51175364	R	TSS1500-opensea	-0.0616055086036936	0.199526794423925	-0.415749094313592	0.641594507093923
ACR	22	51175515	F	TSS1500-opensea	-0.0829593731271535	0.190362925796346	-0.415749094313592	0.641594507093923
ACR	22	51176117	F	TSS1500-opensea	-0.0726717090444208	0.177724170517329	-0.415749094313592	0.641594507093923
ACR	22	51176407	R	TSS1500-opensea	-0.0850067611724931	0.134097510406999	-0.415749094313592	0.641594507093923
ACR	22	51176729	R	1stExon-opensea	-0.0629657508813783	0.199998037045221	-0.415749094313592	0.641594507093923
ACR	22	51176347	R	TSS1500-opensea	-0.0224123862709203	0.562143224063538	-0.415749094313592	0.641594507093923
ACR	22	51176711	R	1stExon-opensea	-0.0601416360444736	0.256069809748055	-0.415749094313592	0.641594507093923
ACRBP	12	6756678	F	TSS200-island	-0.334091557318031	1.9421395837721e-06	0.328941548609302	0.408846641929062
ACRBP	12	6757257	R	TSS1500-shore	-0.0350494195171012	0.28855248293845	0.328941548609302	0.408846641929062
ACRBP	12	6756751	R	TSS200-shore	-0.28676776702818	0.000151727068252329	0.328941548609302	0.408846641929062
ACRBP	12	6756551	R	1stExon-island	-0.282646772309494	2.80011209958726e-06	0.328941548609302	0.408846641929062
ACRBP	12	6756671	F	TSS200-island	-0.328211858466961	1.90388823274165e-06	0.328941548609302	0.408846641929062
[truncated: 213,522 more rows]
