# Supplementary material for: Leukemia stemness and co-occurring mutations drive resistance to IDH inhibitors in acute myeloid leukemia
Source: Nat Commun. 2021 May 10;12:2607. doi: 10.1038/s41467-021-22874-x (PMC8110775; doi:10.1038/s41467-021-22874-x)
Supplement: Supplementary file 6 — Source Data [file 41467_2021_22874_MOESM6_ESM.zip › source data files/Figure2/Fig2G.txt]

Gene	cluster2	cluster1	cluster2	cluster1	cluster1	cluster1	cluster2	cluster1	cluster1	cluster1	cluster1	cluster1	cluster1	cluster2	cluster1	cluster1	cluster1	cluster2	cluster1	cluster1	cluster1	cluster2	cluster1	cluster2	cluster1	cluster1	cluster1	cluster1	cluster1	cluster2	cluster1	cluster2	cluster1	cluster2	cluster2	cluster1	cluster1	cluster2	cluster2
A1BG|1	907.832168622983	275.540182621942	786.900768587436	761.063140710757	306.560559634898	540.050159127986	533.684973953312	246.911567690257	242.642759136978	567.170774746299	40.0455269317104	255.794555414625	261.79330862635	128.524286121047	190.865837409914	67.4791150911007	130.188956662723	283.566869744969	138.234285370402	321.662067403237	420.461362707379	1032.75885591678	376.293181306026	427.307710001813	473.960303556143	426.78936682383	281.332732293621	351.108322627426	435.252318300932	483.055587160982	347.005700484802	378.521879823554	305.896156054156	420.587569824807	504.091616523558	758.008252603704	348.588564276652	381.659710448669	651.634725530037
A1CF|29974	0	0	0	0	0	0	0	0	0	0	0	0	0	0	0	0.733468642294572	0	0	0	1.94946707517113	0	0	0	0	0	6.72109239092646	1.37908202104716	0	0	0	0	2.63472306141685	0	0	0	0	0	0	0
A2BP1|54715	0	0	19.1723704210922	0	0	0	0	0	0	0	0	8.97524755840791	0	0	0	0	0	0	0	0	0	0	0	0	0	0	0	0	0	0	0	0	0	10.888998571516	0	0	0	0	0
A2LD1|87769	23.7888032854464	17.4392520646799	22.5066957117169	6.65354460607925	18.0995164360087	12.3675608960608	52.7820303909869	20.7682627029188	7.82718577861221	13.5379958796227	0.953464926945486	34.4051156405637	13.7785951908605	2.93769796848107	26.721217237388	4.40081185376743	0	0.61378110334409	7.04378524180393	22.7437825436632	9.73290191452267	9.62741306363099	20.176578086114	29.1601061943495	10.2811345673784	39.2063722804044	19.3071482946602	23.8039540764357	11.019046032935	13.7037046003116	7.65453751069417	33.3731587779468	8.77570939499629	15.6529354465543	0	5.34835842119355	13.1317609830246	11.9950194712439	20.5470408950913
A2ML1|144568	70.0805285976666	20.9271024776158	72.5215750710879	36.8504008952082	108.597098616052	45.3477232855561	2.9323350217215	14.6147033835354	24.7860882989387	39.9014615399406	5.72078956167292	26.9257426752237	0	9.54751839756349	210.906750337955	24.9379338380155	0	16.5720897902904	8.80473155225491	16.8953813181498	1.94658038290453	19.254826127262	17.1500913731969	24.6739360106034	5.14056728368919	8.96145652123528	16.5489842525659	24.5478276413243	33.0571380988049	21.4120384379868	10.2060500142589	18.443061429918	11.2830549364238	13.611248214395	56.3715356112366	19.9347904789941	119.379645300223	30.5327768358936	22.0146866733121
A2M|2	832.608114990626	4106.94386123211	723.548588065566	651.023749148677	1265.83493074336	1513.78945367784	3328.2002496539	2382.9658464312	1228.86816724212	1212.71942037462	1299.5726954267	1096.47607671883	1641.37515211126	621.323120333747	876.074193711506	4390.54329277531	706.344339340307	1263.77529178548	7271.82778900733	5446.81100802815	1794.74711303798	69.1423301842589	1269.10676161657	404.876859083083	1150.45895808964	2753.40751614954	1598.35606239366	7765.29614387225	8919.91776366087	991.805620447549	977.229288865289	4845.25570994559	1296.29764491802	246.36359268055	1608.75690090529	1323.47560204444	5018.72028842138	767.681246159609	924.616840279107
A4GALT|53947	2.57176251734556	1049.84297429373	0	0.511811123544558	80.3166041847887	183.039901261699	1.46616751086075	606.12559295926	1869.39287012522	703.263259641453	2.86039478083646	5.98349837227194	3448.09344651285	0.734424492120268	324.471923596854	35.2064948301395	1117.68604283849	123.983782875506	48.426023537402	458.124762665216	2267.76614608378	26.25658108263	11.0971179473627	33.6462763780955	303.293469737662	0	219.274041346498	8.92648277866337	2933.82100626894	11.9907415252726	20.4121000285178	0	2355.65113617115	83.7091765185295	629.843503656317	25.7693633021144	1325.11406283248	9.81410684010864	5.87058311288322
A4GNT|51146	0	0	0	2.55905561772279	0	29.6821461505458	0	0	5.21812385240814	2.85010439571004	3.81385970778194	1.49587459306798	0	0	10.4976210575453	14.6693728458914	0	2.45512441337636	0	0	11.6794822974272	4.376096847105	4.0353156172228	2.24308509187304	13.3654749375919	0	20.6862303157074	0	0	0	0	0	0	24.5002467859111	9.75661193271403	1.94485760770675	0	7.63319420897339	0
AAA1|404744	0	0	0	0	0	0	0	0	0	0	0	0	0	0	0	0	0	0	0	0	0	0	0	0	0	0	0	0	0	0	0	0	0	0	0	0	0	0	0
AAAS|8086	9886.49805730568	9077.13069966587	10136.3488834992	11719.9629180468	6791.84354261227	9137.97849406942	11878.8891729938	7941.16830166421	13149.6721080685	10623.7641350092	6565.55948694662	5370.18978911407	12202.6683659059	3623.6504441214	6322.43086420341	6329.83438300216	5163.23862168758	8374.42937402676	5331.26495489035	6159.016312824	8858.88732259853	11562.5230894208	8724.35236443569	7642.19090801143	9036.08917126886	7663.16550772132	6961.60604224606	6708.99568173041	10287.6568524989	8349.83850927733	6497.42659032757	8317.820704893	11647.8737127015	10264.922840886	9746.85532078132	6880.42000166454	11400.7561261713	8376.88541619051	8926.22162313893
AACSL|729522	0	0	0	0	0	0	0	0	0	0	0	0	0	0	5.72597512229743	0	0	0	0	0	0	0	0	0	0	0	0	0	0	0	0	0	0	0	0	0	0	0	0
AACS|65985	1033.20559134358	1182.38128998529	1624.6499978569	1637.79559534258	1570.13305082376	1461.84569791438	1268.23489689455	951.49410975965	1196.25489316457	1648.78539291826	430.012682052414	981.293733052598	1164.29129362772	1482.0686250987	457.123680596745	623.448345950387	763.128884267665	1252.11345082194	803.871990720873	1108.59694341398	1317.83491922637	1461.61634693307	1492.05794946813	2354.11780392075	1814.62025114228	1289.32955699273	1754.19233077199	1365.7518651355	1659.74380871083	2752.73166158758	1194.10785166829	1218.99853641553	685.759005580424	1041.94105081194	1084.06799252378	605.336930398725	898.928729110681	1381.60815182418	1036.15791942389
AADACL2|344752	0	0	0	0	0	0	0	0	0	0	0	0	0	0	0.954329187049571	0	0	0	0.880473155225491	0	0	1.750438738842	4.0353156172228	0	0	0	0	0	0	0	0	0	0	2.04168723215926	0	0	0	0	0
AADACL3|126767	0	0	0	0	0	0	0	0	0	0	0	0	0	0	0	0	0	0	0	0	0	0	0	0	0	0	0	0	5.50952301646749	0	0	0	0	0	0	0	0	0	0
AADACL4|343066	0	0	0	0	0	0	0	0	0	0	0	0	0	0	0	0.733468642294572	0	0	0	0	0	0	0	0	0	0	0	0	0	0	0	0	0	0	0	0	0	0	0
AADAC|13	0.642940629336391	0	0	0	0	0	0	0	1.30453096310203	0	0	0	0	0	0	0.733468642294572	0	0	0	0.649822358390378	0	0	1.0088289043057	0	0	0	0	0	0	0	0	0	0	1.3611248214395	0	5.34835842119355	0	0	0
AADAT|51166	76.5099348910305	8.71962603233993	35.8439968742158	832.204886883451	149.321010597072	484.808387125582	699.361902680577	32.3061864267626	24.7860882989387	24.2258873635354	51.4871060550563	70.3061058741953	208.401252261766	4661.39225148734	54.3967636618256	6.60121778065115	434.886514809522	2128.5928663973	1291.65411871579	135.812872903589	235.536226331449	52.5131621652599	6.0529734258342	5.60771272968259	566.490514662549	8.96145652123528	139.287284125763	26.0355747711015	16.5285690494025	235.532422817855	560.056994532457	0	111.576876593524	1201.19265492036	114.911207207521	41.3282241637683	339.038192652634	0	22.0146866733121
AAGAB|79719	3190.91434339651	3700.60928812507	2098.12418912561	3428.62271662499	2202.48490630681	2029.92899507344	4924.85666898125	3007.55211734861	3820.97119092586	3436.51337512739	2583.88995202227	4157.03549413593	3360.25490217111	3578.11612560995	2776.1436051272	2358.10168497705	3607.89608623824	1841.34331003227	2476.77098564931	3571.42368171352	3439.60753659231	3184.92328532302	2533.16937871161	2882.36434305685	3537.7384046349	3031.21266830783	3298.76419434481	3243.28874291436	2813.98888066077	2614.83813404695	3519.81149866753	3397.03626718679	3141.70396340867	3410.9788025274	3083.08937073763	2363.97442216755	3286.52163511515	3174.31833461736	2713.67704393027
AAK1|22848	5594.22641585593	15166.9175206521	6649.47821082837	3427.5990943779	6579.17422448917	5453.26985110306	2410.37938785507	14123.9570278146	11122.4309914079	6122.7367680841	7173.87011033784	9724.68072953497	5528.66132033279	11162.517855736	3334.4261795512	21866.9006327281	18968.8079835389	12289.7390322587	9648.22483496093	11222.4321294018	5985.73467743144	6946.61613509447	9788.6668584782	9656.48132051342	6134.75299635468	26803.7164550147	6633.38452123684	14120.2080087157	8707.80112752687	6764.49118332879	6947.76854720674	16461.7496877325	7100.80257332271	5916.80959879753	6651.84120212592	9031.4325157882	7092.34472728626	6520.92876709441	5719.41559772648
AAMP|14	6633.86141349288	5256.19057229451	5084.01248688006	4479.37095326197	6305.41903839454	5157.27289365733	13623.6285109181	4913.6171165276	5252.04165744879	6316.54386699239	5157.29178984814	5814.46454325526	6632.67126000049	2214.28984374261	5418.68112406747	2066.9146339861	2825.37735736123	2900.11571330082	4257.08770551525	4107.52712738558	5615.88440467958	5982.12438999253	6751.08302761374	7893.41643830121	4818.76777173024	4452.72370898878	4632.33650869741	4609.04060804986	4892.45643862313	4921.34291458689	5536.78213273545	5315.11465589826	5132.53632330211	6763.4292377329	3883.13154922018	5219.99781908491	5506.9830376993	6921.12623490773	4486.593144021
AANAT|15	10.9299906987186	1.74392520646799	15.0044638078113	5.11811123544558	36.1990328720174	24.7351217921215	0	10.7687288089209	16.9589025203265	42.7515659356507	12.3950440502913	52.3556107573795	13.7785951908605	5.87539593696215	5.72597512229743	27.1383397648992	60.9395116293598	5.52402993009681	24.6532483463137	20.7943154684921	38.9316076580907	23.630922974367	32.2825249377824	54.9555847508894	33.9277440723486	19.043095107625	17.9280662736131	65.4608737101981	12.3964267870519	17.1296307503894	70.1665938480299	64.989835514949	27.5808009557026	4.76393687503827	8.67254394019025	46.1903681830352	21.4883361540402	18.5377573646497	14.676457782208
AARS2|57505	3509.16995491802	3294.27471501803	6259.36215182527	2667.55957591424	4003.38679168968	4578.47104372169	3438.16281296845	3342.15190534008	3725.74043061941	4005.82172817047	3374.31237646008	2703.04538967385	3897.62011461467	618.385422365266	2531.83533324251	1661.30647479721	1616.2820470787	3268.99815641062	3390.70212077337	2657.12362345826	3169.03286336858	3244.43820244364	2451.45423746285	2624.40955749145	4120.67873460525	4252.21111932614	3162.23507426114	3258.91008777702	3995.78156769305	3702.56968669668	2740.32442882851	3700.9076602702	3921.48842679263	4437.9474803035	3772.55661398276	3259.58135051651	4186.64416067883	4895.05840058308	3347.70002012166
AARSD1|80755	2897.73341641911	1579.99623706	2336.52844740528	2998.70137284756	1943.43557731644	2265.73715615833	5345.64674459829	1982.21529575636	2238.57513268309	2441.82694102458	1840.18730900479	1316.36964189983	2068.51160302794	1177.28246086879	2223.5870058255	1159.61392346772	865.618062917043	2293.08620209352	1306.62216235463	1405.56576119839	1962.15302596777	1971.86923930551	1908.70428694638	1650.91062761855	1910.2348026189	2774.69097538747	1572.15350399376	1662.55741752605	2296.09371711283	2396.43534197948	1589.59228972082	1574.6861497068	2472.24270384752	3051.64184966737	2257.02956043451	2343.55341728663	2227.62418130217	2882.07604204524	2018.01294505361
AARS|16	17560.6374090648	26694.2631354055	24216.3710044848	17307.9167649063	17104.0430320282	15243.4310564247	32565.0465837281	15663.1160525754	22551.4267591449	16025.4244909787	13176.8852903866	9243.00911056708	25135.6022769273	23638.186703383	54563.7712695592	11903.4625957986	13682.3053496919	30294.3939177542	24900.6613029321	18022.1732875987	24005.2292819787	17973.5049704296	16264.3395952165	10991.1169501779	21226.4304278094	9629.08503206731	11380.1848376812	14344.1139517472	16239.3190910379	17374.58447012	12066.1026293576	11762.2819871853	31265.3452288303	18166.9329917531	16239.3385280062	13556.6299545199	26375.7388326313	15837.7875273042	12841.900559432
AASDHPPT|60496	1253.09128657663	1281.78502675397	656.028500930415	1842.52004476041	1101.80806304203	1128.74605778048	1086.43012554781	1079.18046563685	1071.01992070677	1074.48935718269	941.069882895195	1008.21947572782	1277.96470395231	2155.53588437299	1213.90672592705	904.366835949208	745.124028558991	816.942648550983	1250.2718804202	1319.78920989086	1175.73455127434	1178.04527124066	1014.88187773153	1175.37658814147	921.189657237102	828.934728214263	1865.89797447681	1446.83408370836	836.070117748942	1240.1852663282	1116.28672030957	1210.21612621081	1279.99989889874	1312.12432786768	1215.24021961916	1036.6091049077	1031.44013539393	895.264635081022	855.637488702729
AASDH|132949	2727.9970902743	2160.72333081383	2304.01877582169	4547.4418326934	1641.39989679054	2471.03866703294	2086.35636795484	2076.82627029188	1731.1125880364	2850.81692180897	1674.28441171627	1413.60149044925	2022.00884425878	4850.87377045437	2316.15693696931	3092.30379591392	2012.38887266954	2757.71849732499	3065.80752649516	2158.70987457284	1753.86892499698	1645.41241451148	1718.03562403261	2276.73136825113	1479.45526424575	1412.54958415971	2086.55109784435	2070.9440046499	1677.64975851435	2130.92606534845	1983.80097152157	2465.2225444657	3056.45421500013	2633.09596707472	2296.05600816537	2120.38100680228	2208.52343805413	2461.15990423613	2107.53933752508
AASS|10157	37.2905565015107	709.77755903247	20.0059517437484	54.2519790957231	1067.87146972451	2898.95627403664	6564.03194612357	1716.84305010795	1197.55942412767	106.878914839127	20.9762283928007	1401.6344937047	4372.98164869936	13568.492491922	111.6565148848	3098.17154505227	2696.57338959917	625.442944307627	7159.12722513847	2596.04032176956	3186.55208681472	20.130045496683	216.898214425725	1333.51408711852	4086.7509905329	1716.11892381656	4286.18692141457	329.535989245656	303.023765905712	3947.52340642725	1430.12275824803	1947.93858340753	2626.44445464532	72.8201779470135	234.158686385137	357.367585416115	814.169180947522	23.9900389424878	352.234986772993
AATF|26574	6207.59177624285	6813.51578167042	5089.01397481599	4748.58360424641	6763.563048181	6694.14846100782	19133.4860167328	7045.05622577901	6432.64217905613	6250.99146589105	6482.60803830236	8276.67412344516	7490.38881063156	9411.64986652124	7882.75908502946	12818.8314613822	11582.6621762804	11037.0118003334	6582.41730846577	6575.55244455223	7332.76830240138	7926.86182884599	6565.45850922149	8059.40473509982	7710.85092553378	7201.6504968777	6557.53501007925	6827.2715785477	7531.51796351106	5385.55590792244	6211.65718992832	7018.02399459402	5758.11903588828	6253.6879921038	6355.89064016693	6320.78722504692	6408.29935971598	5435.92473310462	5653.37153770654
AATK|9625	72.6522911150121	465.628030126952	19.1723704210922	469.330800290359	816.740679174893	808.838482602373	491.16611613835	789.963177625837	930.130576691751	981.86096432211	810.445187903663	3249.03961614366	306.573742996647	93.2719104992741	182.276874726468	189.234909712	378.101969882164	116.618409635377	121.505295421118	753.144113374448	593.707016785883	406.101787411344	400.505075009363	1664.36913816979	1452.72431437056	88.4943831471984	754.357865512797	191.919379741263	269.966627806907	572.986148600527	3151.11794190243	503.232104730619	322.193902073435	196.001974287289	261.260386198231	359.798657425748	391.565236584732	317.322787830179	663.375891755804
ABAT|18	1421.54173146276	1400.37194079379	1457.10015200301	1385.98452255866	1406.10618312243	1139.46461055706	1447.10733321956	2175.28321940201	1239.30441494693	1373.03779263331	955.371856799377	2387.4158505365	2244.18869171141	2169.48994972327	985.822050222207	2015.57182902548	667.564650121624	1801.4475383149	1795.28476350478	1509.53733854085	1156.26874744529	1164.04176132993	1190.41810708073	3025.92178893673	693.97658329804	1697.07582870893	2212.04756175964	1460.96768144124	1148.73554893347	1330.11582776774	3739.2415739741	2367.73779119328	661.939222936863	705.062657505663	1136.10325616492	1213.10493280708	676.882588852266	1091.54677188319	1165.31074790732
ABCA10|10349	17.3593969920825	99.4037367686752	60.8514365539013	265.629973119626	52.036109753525	65.1358207192533	20.5263451520505	136.147499941357	82.1854506754282	37.7638832431581	11.4415791233458	110.694719887031	186.011035076617	314.333682627475	88.7526143956101	219.307124046077	33.2397336160145	146.079902595893	433.192792370942	102.022110267289	83.702956464895	35.00877477684	53.4679319282021	75.1433505777467	79.1647361688135	212.834592379338	85.5030853049239	124.970758901287	147.379740690505	41.9675953384541	67.6150813444652	233.612111445627	26.3271281849889	32.6669957145481	45.5308556859988	125.443315697085	32.2325042310603	16.3568447335144	61.6411226852738
ABCA11P|79963	44.3629034242109	258.100930557262	541.827859726518	258.464617390002	230.768834559111	300.119477744408	216.992791607391	223.066525327646	50.8767075609794	101.891232146634	88.6722382059302	94.2400993632831	232.513793845772	484.720164799377	157.464315863179	251.579744307038	164.813679179405	425.350304617454	459.606987027706	365.849987773783	243.322547863067	155.789047756938	293.569211152959	97.5742014964771	162.441926164578	284.52624454922	282.711814314668	217.211080947475	79.8880837387786	310.046316582049	202.845244033395	529.579335344787	154.201750797792	29.2641836609493	223.318006459899	161.42318143966	276.960777096518	30.5327768358936	243.629199184654
ABCA12|26154	21.8599813974373	12.2074764452759	148.3774754328	9.21260022380204	23.7556153222614	58.5397882413542	123.158070912303	16.1530932133813	24.7860882989387	12.1129436817677	96.2999576214941	0	55.1143807634421	108.6948248338	166.053278546625	69.6795210179844	94.1792452453743	214.209605067087	192.823620994382	28.5921837691766	33.0918665093771	25.381361713209	121.059468516684	8.97234036749214	22.6184960482324	10.0816385863897	11.0326561683773	18.5968391222154	39.9440418693893	5.9953707626363	8.93029376247653	0	2.50734554142751	78.9452396434913	8.67254394019025	180.871757516727	39.3952829490737	164.658903650712	105.670496031898
ABCA13|154664	75.8669942616941	1745.66913167445	798.570907104623	655.630049260579	10190.0277534729	23203.1932491295	164.210761216404	10937.9516902039	46417.8207290966	15511.6931736519	54.3475008358927	7070.99920143237	2728.16184779039	6989.51789150859	9652.08539781936	19497.7969181166	80484.4749955763	3283.11512178753	5791.75241507328	7758.87895918111	2915.97741359099	5890.22635620332	4794.96378216499	7072.44729467568	64539.8222467178	69.4512880395734	41467.6172908671	776.604001743714	35070.8687613238	15577.6862044042	2274.67339692795	2945.62038266404	2306.75789811331	259.294278484226	6828.5442849073	12625.5293748303	186.232246668348	9052.96833184244	9332.7595037061
ABCA17P|650655	0	1.74392520646799	0.833581322656182	3.5826778648119	12.443417549756	0	0	3.07677965969167	1.30453096310203	2.85010439571004	0	0	0	0	0	0	0	8.59293544681725	0.880473155225491	0.649822358390378	7.78632153161813	0	0	0	1.02811345673784	2.24036413030882	1.37908202104716	0	0	5.13888922511683	0	0.878241020472284	11.2830549364238	0.680562410719752	1.08406799252378	9.23807363660704	10.7441680770201	1.09045631556763	1.4676457782208
ABCA1|19	3511.74171743536	4820.20927067751	68012.7336968406	1499.09478086201	10900.4337735862	17191.7341495842	5455.60930791284	7960.39817453728	6187.39035799295	8796.84721735905	23771.7875586049	43690.0092397366	4248.97429198162	88.1309390544322	6433.13304990116	4184.43860429054	4872.39095254745	4217.28996107724	16443.7166469913	9135.85253661032	4726.29716969221	10310.0841717794	9039.10698257907	17889.7251502334	8179.67066180624	6933.9269833058	5549.42605269377	4987.67225257816	8323.51189712826	2697.91684318634	15740.2806344908	5611.08187979742	6892.69289338423	4919.78566709309	10661.8087064714	11505.2913927912	8735.00864661733	14150.8516071211	22102.7454200053
ABCA2|20	17609.5008968944	17882.2090671227	43959.7446315964	16257.6803393929	19275.9850043493	19708.1205399027	16724.5727963885	18688.3596529672	11457.6954489252	22163.1243071402	21933.507179454	24563.7566927694	19031.6846073761	10779.1482708492	5609.54696147738	22087.6746940588	11722.5460552478	32040.6011567682	6165.95350604411	27592.7569819722	16413.565788651	13039.018165634	15800.2782992359	10893.5427486814	40210.5454064736	21516.4571074859	21178.5625972212	24762.8071015771	18635.9616032013	16052.1769761899	23179.2153386337	21984.1292244622	24444.1116833768	39303.8403438871	11835.8543423746	18007.4365897568	25212.9810874071	31772.6256666939	26653.914978268
ABCA3|21	786.959330307742	2764.12145225176	1760.52375344986	7986.81258291282	1279.40956807037	1477.51127504939	2269.62730681244	2312.96910917321	768.368737267099	994.686434102805	2516.19394220914	3281.94885719116	2146.01620097653	927.578133547899	1382.82299203483	2006.03673667566	894.702829831056	6480.3008891069	1309.2635818203	2542.75488838155	3387.04986625389	3358.21672046837	2908.45373111333	1768.67259494189	3976.74285066196	3799.65756500376	2531.99459064259	2995.57884580645	1279.58672057457	6346.52819301929	2976.33933540825	3852.84335681191	3233.22207567077	2173.03577742817	700.307923170363	1022.02267284989	1445.6875045857	616.107818295709	873.249238041379
ABCA4|24	7.71528755203669	52.3177561940396	17.5052077757798	1.02362224708912	6.78731866350327	36.2781786284449	0	29.2294067670709	60.0084243026936	9.97536538498515	0.953464926945486	7.47937296533993	8.61162199428784	0	38.1731674819829	23.4709965534263	0	0	18.4899362597353	25.9928943356151	7.78632153161813	6.12653558594699	1.0088289043057	12.3369680053017	10.2811345673784	2.24036413030882	13.7908202104716	4.46324138933169	88.1523682634799	2.56944461255842	0	5.2694461228337	28.8344737264164	26.5419340180703	28.1857678056183	9.23807363660704	79.9843623511496	19.6282136802173	17.6117493386497
ABCA5|23461	262.962717398584	1574.76446144059	1221.19663769131	2543.70128401645	1039.59097529325	1325.80252805771	0	1625.30885523213	1200.16848605387	826.530274755913	188.786055535206	1039.63284218225	749.211113503042	517.034842452669	1440.0827432578	3233.12977523447	1461.16329020397	854.383295854973	8294.05712222412	1151.48521906775	1592.30275321591	386.846961284082	347.037143081161	1040.79148262909	1592.54774448691	2257.16686128614	1414.93815359439	1132.91943932536	1067.47008444058	710.023194603642	1019.32924517411	2053.3275058642	704.56409714113	797.61914536355	840.152694205931	1634.65281927752	629.130730732177	191.920311539902	385.990839672072
ABCA6|23460	12.2158719573914	61.0373822263795	250.074396796855	102.362224708912	47.5112306445229	256.420762578326	13.1955075977467	43.0749152356834	26.0906192620407	1100.14029674408	9.53464926945486	101.719472328623	342.742555372656	4434.45508342218	33.401521546735	181.900223289054	0	18.4134331003227	156.724221630137	23.3936049020536	116.794822974272	31.507897299156	986.634668410974	506.937230763306	93.5583245631432	148.984214665537	111.70564370482	265.562862665235	93.6618912799474	38.5416691883762	51.0302500712945	86.9458610267561	21.3124371021338	13.611248214395	19.5132238654281	132.736531725985	118.185848847221	5.45228157783813	450.567253913787
ABCA7|10347	6469.26861238276	17889.1847679486	10551.472382182	6823.97771021959	8977.36015226032	11995.7095651192	9184.07328803172	21689.7582109964	14154.1609496571	14363.1011021808	8446.74578781006	23951.9439842046	17786.4440670021	3782.28613441938	5286.02936706757	14600.4267935158	21652.9164730321	10294.9504463904	4779.20828656396	16842.7457071202	13678.6203506702	8473.87393473411	10611.8712443917	8361.09967995674	13313.0411512983	11830.2427900957	14065.25753266	11308.3659334367	13596.1254238877	8487.73203681797	24789.2197283831	18458.8697682865	12658.3339658968	7502.52001577455	12411.4944464048	10324.7628249132	15549.1988003541	10199.037919504	15815.3509061074
ABCA8|10351	0	6.97570082587194	17.5052077757798	12.2834669650694	1.13121977725054	41.2252029868692	0	7.69194914922918	1.30453096310203	3.56263049463755	0	0	685.485110745312	6641.40068224358	0	0	0	0	0	12.3466248094172	19.4658038290453	0	0	14.5800530971747	93.5583245631432	0	0	9.67035634355199	107.435698821116	3.42592615007789	0	0.878241020472284	22.5661098728476	0.680562410719752	11.9247479177616	21.8796480867009	53.7208403851005	1.09045631556763	5.87058311288322
ABCA9|10350	6.4294062933639	62.7813074328475	785.233605942124	97.244113473466	40.7239119810196	102.238503407436	202.331116498783	4.61516948953751	41.7449908192651	194.51962500721	41.9524567856014	16.4546205237478	217.012874256053	6483.49941643773	31.4928631726359	261.114836656868	33.2397336160145	24.5512441337636	76.6011645046177	15.5957366013691	35.0384468922816	28.882239190893	530.644003664798	705.45026139407	52.4337862936297	28.0045516288602	11.0326561683773	363.754173230533	59.2273724270255	28.2638907381426	45.927225064165	43.9120510236142	43.8785469749814	1.3611248214395	14.0928839028092	102.105024404604	33.4263006840625	105.77426261006	811.608115356105
ABCB10|23456	3033.39388920909	17170.6875828838	3782.79204221376	3041.69350722531	9186.63581105167	6026.30017262054	4744.51806514538	11267.9363087058	32343.2361681888	9384.68124897425	3968.32102594711	4342.52394367636	14791.3219373888	4206.04906637278	12030.2737319469	2695.49726043255	4498.44394936729	3865.59338886108	3075.49273120264	11475.8628491741	10780.1621605253	5049.14054218974	4613.37457938996	3745.95210342797	6817.4203316286	2846.38262755736	12102.8238167099	2837.87765005006	24164.7679502264	6348.24115609433	5993.50287087353	2651.40964080582	28424.522730393	5520.04171334791	11034.7280958996	3972.37166374103	27964.6819115773	3981.25600813741	8507.94257634601
ABCB11|8647	0	1.74392520646799	0	3.07086674126735	21.4931757677603	9.89404871684861	46.9173603475439	4.61516948953751	78.2718577861221	7.83778708820262	0	80.7772280256712	1.72232439885757	13.9540653502851	85.8896268344614	31.5391516186666	0	0	119.744349110667	3.89893415034227	19.4658038290453	8.75219369420999	6.0529734258342	2.24308509187304	1.02811345673784	1.12018206515441	5.51632808418864	2.97549425955446	6.88690377058436	0.856481537519472	11.4818062660413	11.4171332661397	1.25367277071376	4.76393687503827	2.16813598504756	7.2932160289003	10.7441680770201	0	5.87058311288322
ABCB1|5243	1469.76227866299	4284.82423229184	16100.6232471042	3651.77236649042	10856.3162022735	6659.51929049885	19464.8398741873	4788.23834539517	1487.16529793632	1179.94321982396	19027.3460821241	8680.56026357352	13458.242852673	3250.56280212431	13709.8931011541	4727.20539958852	3420.92258464815	28089.6921945423	13664.9433690996	9597.22641106749	5713.21342382481	4690.30060072713	7323.08901635507	653.85930428099	9219.09336656819	6555.30544528361	10314.1544354117	4705.00029792049	2713.44008561024	4511.08825811506	10623.2223085917	9445.48217517941	8528.73585916568	612.506169647777	1000.59475709945	1910.82259957188	8996.45006982482	4464.32815593386	4492.46372713388
ABCB4|5244	46.2917253122201	191.831772711478	126.70436104374	663.307216113747	538.460613971259	264.6658031757	240.451471781163	259.218686329023	1210.60473375869	609.209814583022	47.6732463472743	68.8102312811273	680.318137548739	246.03220486029	67.7573722805196	227.375279111317	137.11390116606	128.894031702259	464.889825959059	257.32965392259	710.501839760155	70.0175495536799	351.072458698383	149.165158609557	120.289274438327	133.301665753375	558.5282185241	391.277495131411	239.664251216336	35.9722245758178	2357.5975532938	1319.11801274937	659.431877395435	191.23803741225	176.703082781376	143.433248568373	1103.06792257406	146.121146286062	190.793951168705
ABCB5|340273	5.78646566402751	90.6841107363353	0.833581322656182	0	21.4931757677603	0	0	22.3066525327646	142.193874978122	2.13757829678253	0	0	75.7822735497329	8.81309390544322	794.956212812293	2.93387456917829	1.38498890066727	0	1.76094631045098	118.917491585439	3.89316076580907	0	14.1236046602798	0	13.3654749375919	0	34.477050526179	0	144.624979182272	0	72.7181063515946	0	58.9226202235465	17.0140602679938	60.7078075813318	3.88971521541349	39.3952829490737	3.27136894670288	82.1881635803651
ABCB6|10058	214.099229569018	6105.48214784442	1425.42406174207	721.653684197826	1312.21494161063	989.40487168486	350.414035095719	2478.34601588164	8952.99599976927	1846.86764842011	353.735487896775	731.482676010245	5556.21851071451	458.280883083047	3049.08175262338	503.159488614077	1552.57255764801	831.059613927897	611.048369726491	1291.84684848007	6908.41377892819	213.553526138724	1896.59834009471	559.649730422322	1227.56746734498	582.494673880293	3265.66622583968	600.305966865112	7216.0977708183	442.800954897567	1311.47742683227	367.982987577887	6220.72428828165	1208.67884143828	2425.0600992757	755.090966192144	14078.4415702553	620.46964355798	3153.97077739651
ABCB7|22	7915.2420877603	6112.45784867029	5587.49560576439	8532.91505173487	5895.91747902984	7609.34796731631	11428.7757471595	5345.90465871428	7654.98769148274	8214.00086843635	8133.055826845	4370.94556094465	8437.66723000322	7102.61926329511	7615.54691265558	3467.10627212644	3810.10446573566	5619.16600111514	6554.24216749855	5467.60532349664	6596.96091766346	7011.38236843162	3940.48570021806	7207.03240018806	5894.17444747802	4964.64691276434	6942.2988939514	5394.57109257223	8284.94523601299	6862.98656014353	5487.02763891594	5110.48449812822	8076.15998893801	7903.37127568848	7482.23728439914	5310.9199122452	8146.46699528723	6287.57111556294	4543.83132937161
ABCB8|11194	1043.49264141296	1208.54016808231	918.606617567113	350.078808504478	923.075338236444	965.494253952476	840.113983723208	1311.47732994358	1029.27492988751	1141.46681048187	1070.74111295978	963.343237935782	952.445392568235	202.701159825194	640.354884510262	641.785062007751	447.351414915528	873.410510058639	639.223510693706	1133.29019303282	1025.84786179069	1371.46875188271	1078.43809870279	1047.52073790471	899.599274645608	1485.36141839475	627.482319576458	1422.28625606703	1320.90814319808	979.814878922276	1206.86541418611	1454.3671299021	1168.42302230522	1003.14899340091	1113.33782832192	934.504080503091	1562.67955697992	1040.29532505152	1039.09321098033
ABCB9|23457	240.45979537181	174.392520646799	365.108619323408	341.889830527765	191.176142355342	180.566389082487	208.195786542226	176.914830432271	164.370901350856	299.260961549555	294.620662426155	44.8762377920395	539.087536842418	20.5638857793675	279.618451805524	35.939963472434	78.9443673380343	147.921245905926	92.4496812986765	132.563761111637	307.559700498916	128.657247304887	128.121270846824	122.24813750708	245.719116160343	352.857350523639	146.182694230999	118.27589681729	190.078544068128	188.425938254284	90.5786938765476	189.700060422013	446.307506374097	353.211891163551	220.065802482328	181.844186320581	370.076900430692	278.066360469745	195.196888503367
ABCC10|89845	3123.40557731618	4427.82609922222	3401.84537775988	1788.26806566468	3419.6773866284	2494.12478070559	1669.96479487039	3814.43758310275	2920.84482638546	2102.66451793508	3628.88751195452	4408.34242577135	2514.59362233205	761.598198328718	1557.4652332649	2090.38563053953	1799.10058196678	1713.6768405367	3200.51991924466	3384.92466485548	2789.4496887022	2746.4383812431	3691.30496085455	4639.82151253937	1990.42765224445	4935.52217907033	3444.94688857581	5140.91020694521	2834.64959197252	3206.6668764729	4050.526099409	6097.62740513907	2022.17417916129	2949.55748805941	2779.55033283098	2678.55514021412	2959.42140699253	3873.30083289621	3661.77621666091
ABCC11|85320	4.50058440535473	0	5.83506925859328	9.21260022380204	16.9682966587582	12.3675608960608	0	1.53838982984584	10.4362477048163	5.70020879142009	0	2.99174918613597	1.72232439885757	0.734424492120268	0	0	0	0	0	16.8953813181498	0	1.750438738842	30.264867129171	8.97234036749214	9.25302111064054	11.2018206515441	0	5.2071149542203	6.88690377058436	8.56481537519472	16.5848312731707	7.02592816377827	0	4.76393687503827	1.08406799252378	3.88971521541349	15.519353889029	18.5377573646497	7.33822889110402
ABCC12|94160	0	0	0	0	0	0	0	0	0	0	0	0	1.72232439885757	0	0	0	0	0	0	0	0	0	0	0	0	0	0	0	0	0	0	0	0	0	0	0	0	0	0
ABCC13|150000	0.642940629336391	1660.21679655752	0	0	426.469856023455	8.24504059737384	0	0.769194914922918	1450.63843096946	34.2012527485205	0.953464926945486	732.978550603313	91.2831931394511	320.209078564437	154.601328302031	60.1444286681549	47.0896226226871	6.75159213678498	147.039016922657	46.1373874457168	95.3824387623222	154.038609018096	569.98833093272	0	136.739089746132	0	526.809332040015	16.3652184275495	1264.43553227929	229.537052055219	1055.05042022401	16.6865793889734	678.236968956141	80.9869268756505	496.503140575892	2.43107200963343	590.929244236105	6.54273789340576	817.478698468988
ABCC1|4363	45849.3821592367	12395.8203675744	60177.9028451951	29070.3600062073	21014.6698019834	19224.1366568368	22143.5279165299	13310.9180027411	20611.5892170122	18861.9908908091	49225.4872483416	20177.852385894	13465.1321502685	19297.00353046	38767.7145655147	16152.4464406111	18334.4830670333	23659.4201906046	31243.5899131765	19121.0228956369	11560.74089407	40303.851961837	19270.6497300475	17493.8206315178	14200.303064463	26046.4733789703	17841.1841062871	23835.9406397259	20111.1363908605	21705.811605356	23664.002714311	19185.175092217	16142.2905957103	27835.0025984379	20927.9325956716	17394.8064433291	31575.916181909	40801.6039595939	43669.80013096
ABCC2|1244	822.96400555058	692.338306967791	474.307772591368	538.937113092419	709.274800336091	642.288662535422	612.858019539793	1081.48805038162	991.443531957546	923.433824210054	869.560013374283	1950.62046936065	368.577421355519	1559.18319677133	701.431952481435	2086.71828732806	470.896226226871	1583.55524662775	1331.27541070094	842.81959883232	319.239182796344	768.442606351637	1774.53004267373	1038.54839753722	843.053034525027	1397.9872173127	751.599701470702	1001.25381834008	1557.81763290618	1062.03710652415	967.02323885103	1404.30739173518	536.571945865487	400.851259913934	1410.37245827344	1446.97406013382	574.216093894074	615.017361980142	882.055112710704
ABCC3|8714	37.933497130847	1388.16446434852	99.1961773960857	54.2519790957231	451.356691122967	563.96077686037	0	171.530466027811	256.992599731101	101.891232146634	74.3702643017479	9461.406801155	117.118059122315	162.307812758579	107.839198136602	219.307124046077	1616.2820470787	173.086271143033	114.461510179314	188.44848393321	4726.29716969221	42.010529732208	7866.84779577584	3865.95715584318	649.767704658313	3769.41264924459	88.2612493470182	444.836391803392	217.626159150466	611.527817788903	1700.58308362589	329.340382677106	162.977460192788	44.9171191075036	248.251570287946	347.643297377581	151.612149531284	31.6232331514612	1630.55445960331
ABCC4|10257	3226.27607801001	11211.6951523827	19.1723704210922	3552.48100852278	3126.69146432051	3047.36700478937	3902.93791391131	2320.66105832244	6646.58525700487	4181.81567460556	1662.84283259293	8746.37874566851	3873.50757303067	3051.53376475971	5931.15589751308	1298.23949686139	3040.05063696466	1660.27788454576	5490.63059598616	3830.70280271128	15191.113308187	2090.89907354677	2561.41658803217	1708.10929746132	3538.76651809164	4286.93676334593	3751.10309724828	1594.86492312119	7089.37874143954	2498.3566449443	3976.53223680562	1712.56998992095	5513.65284559909	3091.11446948911	5123.30533266739	1054.11282337706	10997.2529250566	2120.93753377903	5270.31598959091
ABCC5|10057	2957.5268949474	6851.88213621272	1396.24871544911	3493.11091819161	3589.36035321598	4438.30535356634	1381.12979523082	5135.1452520254	8302.03504918135	4057.12360729325	1824.93187017366	6632.70794566345	7693.62308969675	3869.68264898169	3647.44615290346	3656.34118183844	3832.26428814633	2927.73586295131	3650.44170156489	5259.01234645333	5633.40362812572	2825.20812449099	2453.47189527146	4561.31353432382	4525.75543655996	4303.73949432324	6077.61446675484	3051.3693631731	6706.46689179505	5331.59757105871	7007.72909104051	4523.81949645273	7044.38729864059	3560.70253288574	3987.20207650247	3003.34636070114	10581.8117594118	4048.8642997026	2439.22728340298
ABCC6P1|653190	6.4294062933639	3.48785041293597	0	195.511849194021	11.3121977725054	38.751690807657	14.6616751086075	4.61516948953751	53.4857694871834	22.0883090667528	0	5.98349837227194	1.72232439885757	0	0	0.733468642294572	44.3196448213526	0	22.8923020358628	2.59928943356151	42.8247684238997	3.500877477684	0	22.4308509187304	3.08434037021351	4.48072826061764	45.5097066945563	4.46324138933169	0	0	6.37878125891181	2.63472306141685	1.25367277071376	249.766404734149	36.8583117458086	8.26564483275367	0	0	2.93529155644161
ABCC6P2|730013	0	0	0	15.3543337063367	0	0	0	0	0	0	0	11.9669967445439	0	0	0	0	0	0	0	0	7.78632153161813	0	8.07063123444559	8.97234036749214	0	0	0	0	0	0	2.55151250356472	0	0	10.888998571516	0	0	0	0	0
ABCC6|368	254.604489217211	490.042983017504	696.873985740568	2884.05568117358	1516.96572129298	1625.92200580212	475.038273518882	1654.5382619992	1351.49407777371	985.423594816748	388.060225266813	1705.2970360975	120.56270792003	171.120906664022	578.32348735204	325.66007717879	867.00305181771	53.3989559909358	592.558433466755	648.522713673597	1454.09554602969	284.446295061825	308.701644717544	3361.26301017174	698.089037124992	355.097714653948	1812.11377565597	947.694921668095	1399.41884618274	270.648165856153	1034.63832019549	548.022396774705	157.962769109933	4327.6963697669	4475.03267313817	1521.85107803053	422.60394436279	1990.08277591092	792.528720239235
ABCC8|6833	0	1.74392520646799	5.00148793593709	16.8897670769704	14.7058571042571	18.9635933739598	0	0	1.30453096310203	2.85010439571004	11.4415791233458	0	110.228761526884	0	1.90865837409914	0	0	0.61378110334409	1.76094631045098	2.59928943356151	1.94658038290453	0	8.07063123444559	1.12154254593652	21.5903825914946	1.12018206515441	0	0	22.03809206587	1.71296307503894	0	0	6.26836385356878	5.44449928575802	0	1.94485760770675	8.35657517101563	1.09045631556763	0
ABCC9|10060	0	10.4635512388079	2.50074396796855	0	0	194.582958098023	0	8.4611440641521	6.52265481551017	0	0	0	313.463040592077	0	2.86298756114871	8.80162370753487	0	0	48.426023537402	0	21.4123842119499	0	0	22.4308509187304	45.2369920964649	0	0	0.743873564888615	4.13214226235062	0	0	0	27.5808009557026	0	0	0.972428803853373	4.77518581200893	1.09045631556763	8.80587466932483
ABCD1|215	1273.66538671539	2261.87099278898	2326.5254715334	1161.2994393226	3296.37443090809	1606.13390836842	1532.14504884948	2280.66292274645	1367.14844933093	1525.5183778038	3669.88650381318	4454.71453815646	1420.91762905749	726.345822706945	1530.74401602751	965.978201901952	1494.40302381998	745.744040563069	1056.56778627059	2014.44931101017	2968.53508392941	4446.9896160281	4091.81003586392	5396.86273104652	1579.18226954932	1389.02576079147	2359.60933801169	1969.03332626016	1083.99865348998	2613.12517097191	2616.57607240562	2043.666854639	1311.34171816659	1308.72151581408	1548.04909332396	3533.32005880123	1014.7269850519	2497.14496264987	3399.06762235938
ABCD2|225	329.828542849568	2537.41117541092	0	4.09448898835646	109.728318393303	66.7848288387281	0	1766.84071957794	268.733378399019	202.357412095413	13.3485089772368	384.439770418472	244.570064637775	839.447194493466	0.954329187049571	2234.87895307156	1009.65690858644	188.430798726635	1082.98198092735	1506.2882267489	587.867275637169	0	425.725797617005	225.43005173324	76.0803957986	3582.3422443638	601.279761176562	1789.01592355712	316.797573446881	454.79169642284	516.681281971856	2542.50775426726	315.925538219866	72.1396155362937	420.618381099227	409.39252642227	387.983847225726	147.21160260163	83.6558093585859
ABCD3|5825	5428.99067411648	6068.85971850859	5699.19550300032	4251.1031921611	6159.49168712921	7382.60935088853	7300.04803657566	5715.8874127922	7121.43452757401	7489.36182582707	6015.41022409907	4755.38533136312	7380.16004910467	10453.0637963478	12672.5372748313	7069.90424307738	10636.7147571246	7094.69577355433	7640.74604104681	5476.70283651411	7564.41136796702	6894.97819229863	4742.50467914109	5640.23746351475	8806.81987041632	4462.80534757517	7699.4149235063	6444.92056619496	5603.18490774744	4500.81047966483	4329.91671854933	6693.95305803975	7196.08170389695	3910.5116119957	5396.49046678338	7638.91446867017	6091.94329967039	7066.15692487822	5641.63037148077
ABCD4|5826	5690.66751025639	3166.96817494586	5254.89665802457	5208.18999318942	4174.20097805451	4652.67640909806	6940.83699641478	4027.5045745364	4119.70878147623	5010.48352765826	5678.83710488732	3278.95710800502	4726.05815046516	1981.47727974048	2653.98946918486	2272.28585382859	1799.10058196678	4191.51115473679	4188.41079940766	4370.05536017529	3274.14820404543	4994.00172191622	3833.54983636166	2874.5135452353	3339.3125074845	4830.22506494582	3238.08458541873	3912.77495131411	3078.44598545121	4153.07897543192	4472.80141874896	4648.5297213598	3777.31605816054	6054.28320576292	4612.70930818869	3890.68764421734	4241.55879751693	5425.02016994894	4193.06398837684
ABCE1|6059	7208.65033611961	4065.08965627688	4779.75530411055	10235.1988486441	5438.90468902062	5592.61103719867	6452.60321529815	4241.34076088497	4928.51797859949	6265.95451396853	5280.2887654241	2302.15099873163	6837.62786346454	16730.9243549918	9723.66008684808	8168.64026923465	4667.4125952487	9086.4154539059	5698.42226061938	4091.93139078421	5059.16241516888	5276.6975782392	5213.62777745185	2182.52179439246	5665.93326008222	6271.89938279954	4512.35637286631	5171.40902310565	7871.73100977793	5714.44481832992	3463.67822358911	3927.49384355205	6094.10333843956	6420.42578273014	5934.18819107518	5612.85905584167	5522.50239158833	4862.34471111605	4358.90796131579
ABCF1|23	9553.45481130943	12707.9829795322	10902.4101190202	8222.75751086686	11544.0978268418	8521.24945738586	30074.0279827757	12326.3485116398	11744.6922608076	9665.41653195169	13472.4594177397	12954.2739759688	13969.7731991337	27169.2996614972	18733.4819417831	21762.7480855223	18244.4587884899	17737.6601055408	11836.2006256963	10820.8419119166	12413.3431017822	10118.4111298762	10029.7769666073	10106.219881434	11150.9185517786	12118.1295808404	11184.3551906925	11935.4513486378	12932.2279004033	10751.4127404819	11995.9360355095	11480.3666196137	11405.9148679537	11065.9447983032	11477.0278368493	10904.8166064117	12625.5912869516	9252.52183759131	8860.177563119
ABCF2|10061	5375.62660188156	6524.02419739674	1640.48804298737	2108.66182900358	5165.14950292599	4447.37489822345	4339.85583214781	4695.93495560442	5198.55588796161	5207.14073096225	3647.95681049343	2934.90595159939	6951.30127378914	2315.64042365521	5756.51365628301	3671.74402332663	2848.92216867257	3180.61367752907	4331.04745055419	5212.87495900761	6079.17053581086	4753.31639532545	3576.2984657637	5169.18959422141	4774.55889309052	4312.70095084448	4073.80829017331	4707.97579218004	4626.62195307858	5060.09292366504	3952.29286802176	4843.49922790464	5753.10434480542	5756.19686986766	4481.53708109331	5755.31987560619	5683.66491274363	4928.86254636567	2585.99186122506
ABCF3|55324	5181.45853182197	5502.0840264065	4825.60227685664	3343.15025899305	6218.31511554624	4844.78585501687	7858.65785821361	6482.00554805543	5304.22289597287	5256.30503178825	4105.61997542726	5971.5313755274	5787.00998016143	4279.4915155848	4254.39951586699	4415.48122661333	4242.22100274384	3791.93965645978	5428.99747512038	5541.03524999475	4926.79494913137	5279.32323634747	5228.76021101644	6243.62735322859	5158.04521245373	6147.5591735674	5756.28835585085	6990.17988925831	5039.83617931364	6519.53746359822	5825.10304563826	7211.23701909792	5175.16119750638	5624.16776218803	4846.86799457383	4481.43814255827	4323.93075277409	5808.86079302875	4490.99608135566
ABCG1|9619	3351.00656010127	1689.86352506748	8340.81471449776	710.393839479846	3994.33703347167	2758.79058388129	1793.12286578269	3292.15423587009	567.470968949385	3147.94030506174	3365.73119211757	3117.40265195368	2642.04562784751	1633.36007047548	1117.51947803505	3994.47022593624	1612.1270803767	3256.72253434374	3251.58736224774	3812.50777667635	2374.82806714353	3252.31517676843	1992.43708600376	907.327919662643	3076.11546255961	2433.03544551538	4239.29813269897	2250.21753378806	1415.94741523215	1301.8519370296	2804.11224141763	1806.54177911149	1564.58361785077	1702.0865892101	3411.56197247234	2962.5043509393	2256.27529617422	3045.64448938038	3465.11168237932
ABCG2|9429	5.14352503469112	3582.02237408524	6.66865058124946	109.527580438535	533.935734862257	291.049933087296	43.9850253258224	1359.1674146688	3334.3811416888	426.090607158652	114.415791233458	729.986801417177	1581.09379815125	538.333152724157	756.78304533031	258.180962087689	1620.4370137807	58.9229859210326	335.460272140912	792.133454877871	1008.32863834455	285.321514431246	558.891212985357	40.3755316537146	617.89618749944	272.204241832522	1922.44033733974	88.5209542217451	2117.03421907763	192.708345941881	1400.78036445703	122.95374286612	2874.67166324664	656.742726344561	885.683549891929	41.3282241637683	3670.92409298186	129.764301552548	1984.25709215453
ABCG4|64137	0	0	0.833581322656182	0	0	0	0	0	0	0	0.953464926945486	0	0	0	0	0	0	0	0	0	0	0	0	1.12154254593652	0	7.84127445608087	0	0.743873564888615	13.7738075411687	3.42592615007789	0	0	2.50734554142751	0	0	2.91728641156012	0	0	0
ABCG5|64240	8.35822818137308	3.48785041293597	1.66716264531236	3.07086674126735	0	12.3675608960608	0	6.92275423430626	1.30453096310203	2.85010439571004	0	0	6.88929759543027	0	0	13.2024355613023	4.15496670200181	0	19.3704094149608	5.8484012255134	0	3.500877477684	0	0	0	0	4.13724606314148	21.5723333817698	1.37738075411687	0	3.82726875534708	5.2694461228337	0	17.6946226787136	17.3450878803805	11.6691456462405	11.9379645300223	25.0804952580554	11.7411662257664
ABCG8|64241	2.57176251734556	10.4635512388079	23.3402770343731	10.2362224708912	1.13121977725054	2.47351217921215	0	11.5379237238438	6.52265481551017	5.70020879142009	14.3019739041823	10.4711221514759	75.7822735497329	0	5.72597512229743	5.13428049606201	0	6.13781103344089	32.5775067433432	0.649822358390378	1.94658038290453	0	20.176578086114	5.60771272968259	1.02811345673784	12.3220027166985	6.8954101052358	5.2071149542203	8.26428452470124	15.4166676753505	16.5848312731707	13.1736153070843	10.02938216571	6.12506169647777	6.50440795514269	29.1728641156012	4.77518581200893	2.18091263113525	0
ABHD10|55347	2038.76473562569	1157.96633709474	1093.65869532491	2782.20526758822	1816.73896226437	1752.89563100168	1359.13728256791	1283.01711809143	1402.37078533469	1573.25762643194	1268.1083528375	991.764855204074	1879.05591915361	4070.91495982265	2005.04562199115	1422.19569740918	2250.60696358431	2872.49556365034	1925.59479047815	1165.78131095234	1767.49498767732	2055.89029876993	1425.47524178395	1299.86781074042	1529.8328236259	1135.86461406657	1481.13409060465	1490.72262403678	1342.94623526395	1533.10195215986	1301.27137681801	1869.77513258549	1718.78536864856	2207.06389796416	1728.00438008291	1782.94821186516	1802.63264403337	1491.74423969651	1100.7343336656
ABHD11|83451	441.057271724764	380.175695010021	487.645073753867	136.653569986397	236.424933445364	366.904306583136	86.5038831407841	521.514152317738	260.906192620407	671.199585189715	100.113817329276	466.712873037211	294.517472204644	69.0359022593052	126.925781877593	218.573655403783	382.256936584166	327.759109185744	307.285131173696	343.75602758851	387.369496198002	287.071953170088	464.061295980622	1106.96249283934	326.940079242632	422.308638563213	342.012341219696	442.604771108726	575.745155220853	225.254644367621	537.093382000374	411.895038601501	283.330046181309	500.893934289738	491.082800613273	353.477870200701	177.875671497333	543.047245152678	488.726044147528
ABHD12B|145447	241.745676630483	80.2205594975274	633.521805218699	281.496117949507	654.976251028065	1075.97779795729	161.278426194682	375.367118482384	245.251821063183	676.187267882208	798.050143853372	420.340760652104	1396.80508747349	873.230721130999	104.021881388403	616.113659527441	637.094894306944	770.909065800176	603.124111329461	349.604428814023	317.292602413439	206.551771183356	225.977674564477	233.280849554796	397.879907757543	23.5238233682426	928.122200164739	129.434000290619	269.966627806907	905.300985158082	378.899606779361	184.43061429918	193.065606689918	183.071288483613	308.959377869278	584.915925517804	337.844396199632	666.26880881182	321.414425430356
ABHD12|26090	4422.78858920503	4037.18685297339	4788.92469865977	2777.08715635277	3087.09877211674	4242.07338734884	2710.94372758152	3519.06673577235	3775.31260721729	3663.09667458633	5327.96201177138	3730.71123511155	3360.25490217111	1707.53694417962	4420.45279441361	2010.43754852942	3099.60515969335	2057.39425840939	2608.84195893313	3045.06757141731	3649.838217946	4698.17757505192	4529.64178033259	4965.06885086096	4746.7998297586	4257.81202965191	3366.33921337612	3721.59944513774	3553.64234562153	4460.55584740141	2969.96055414934	4113.68093989218	4154.67156214538	3419.14555145604	4138.9715954558	4349.18782523421	4269.01611593598	3847.12988132259	4060.97586833697
ABHD13|84945	956.052715823213	1137.03923461713	535.992790467925	1277.99237549076	816.740679174893	845.116661230818	208.195786542226	1145.33122832023	853.163249868731	1093.72756185373	1016.39361212389	1467.45297579969	687.207435144169	2132.03430062514	3172.19021775277	1563.02167672973	1016.58185308978	1275.43713274902	1287.25175293967	1282.09951310422	930.465423028367	876.969808159841	1153.09143762141	1136.12259903369	1123.72800821446	1591.77871458442	1072.92581237469	1260.12181892131	997.223665980616	1089.44451572477	1166.04121412908	1244.46752600923	930.225195869606	694.173658934147	982.165601226546	1039.52639131926	635.099712997188	745.872119848257	780.787554013468
ABHD14A|25864	316.969730262841	254.613080144326	75.8559003617126	222.637838741883	306.560559634898	203.652502755134	230.188299205137	284.60211852148	118.712317642285	183.831733523298	238.366231736372	118.174092852371	163.620817891469	127.055437136806	197.546141719261	119.555388694015	343.477247365483	160.810649076151	136.473339059951	269.026456373616	223.856744034021	306.32677929735	197.730465243917	143.557445879874	254.972137270984	294.60788313561	244.097517725347	203.82135677948	415.968987743296	205.555569004673	127.575625178236	263.472306141685	236.9441536649	516.546869736292	303.539037906659	273.738708284724	233.984104788438	339.131914141532	120.346953814106
ABHD14B|84836	870.541612121473	858.011201582249	555.998742211674	831.181264636362	736.424074990104	1194.70638255947	530.752638931591	990.723050420719	532.24863294563	998.96159069637	1577.98445409478	568.432345365834	1215.96102559344	288.628825403265	338.786861402598	283.852364568	517.985848849559	553.016774113025	507.152537409883	726.501396680442	961.61070915484	801.700942389635	1054.22620499946	718.908771945308	1034.28213747826	1287.08919286242	841.240032838768	704.448265949518	818.164167945422	695.463008465811	631.499344632269	847.502584755754	1218.56993313377	747.257526970288	752.343186811504	740.018319732417	870.277614238628	894.174178765454	481.387815256424
ABHD15|116236	752.240536323577	585.958869373243	656.028500930415	599.330825670677	749.998712317111	413.076533928429	829.850811147183	692.275423430626	584.429871469712	745.302299478177	864.792688739556	637.242576646962	740.599491508754	195.356914903991	263.394855625682	555.235762216991	279.767757934788	599.050356863831	272.066204964677	623.829464054763	500.271158406465	469.117582009656	497.35264982271	444.130848190861	458.538601705076	502.96174725433	399.933786103676	494.675920650929	702.464184599605	492.476884073696	459.27225064165	713.131708623494	596.748238859747	682.604097951912	789.201498557313	1063.35089701366	522.882846414978	1102.45133503887	739.693472223286
ABHD1|84696	94.5122725124494	76.7327090845914	203.393842728108	214.960671888714	190.044922578091	235.808161084892	85.0377156299234	146.147033835354	172.198087129469	147.492902477995	48.6267112742198	176.513201982022	53.3920563645846	19.8294612872472	30.5385339855863	91.6835802868216	31.8547447153472	104.342787568495	175.214157889873	96.1737090417759	122.634564122986	43.76096847105	65.5738787798705	169.352924436414	115.148707154638	126.580573362448	193.071482946602	105.630046214183	95.0392720340642	169.583344428855	121.196843919324	223.951460220432	132.889313695658	186.474100537212	115.995275200045	134.681389333692	171.906689232321	143.940233654927	63.1087684634946
ABHD2|11057	14677.6916271205	4422.59432360281	13331.4660932403	8421.8520379257	5942.29748989711	6174.71090337327	6739.97204742686	5387.44118412012	7961.55246781172	7638.99230660185	6814.41383287939	11438.9530131909	3568.65615443288	4175.93766219584	6421.68109965656	4259.98587444688	5725.54411535849	3594.30214118299	8832.90669322212	5366.88285794613	5393.97424102846	8554.39411672085	6267.85398245131	10835.2225362927	7232.77816815069	3752.60991826727	5952.11800283954	7497.50166051235	8311.11547034121	5037.82440368953	7025.58967856546	6984.65083581607	4924.42664336363	7409.96352791666	10925.2372286547	5617.72119986094	5813.78872612087	7876.36596734497	10399.7379844726
ABHD3|171586	1051.207928965	2101.42987379392	1362.0718812202	1461.22075771971	1021.49145885724	1375.27277164196	606.99334949635	1959.9086432236	1298.00830828652	1038.15052613738	510.103735915835	1793.55363708851	690.652083941884	2105.59501890881	598.364400280081	1864.4772887128	1134.30590964649	1184.59752945409	1310.14405497553	1641.45127729409	936.305164177081	1318.08037034802	837.327990573731	2693.94519533952	1220.37067314781	2428.55471725476	1115.67735502715	1873.07363638953	852.598686798344	1199.93063406478	1977.42219026266	1889.97467605635	834.946065295361	993.621119650838	934.4666095555	710.359241214889	1143.65700197614	1137.34593713703	1466.17813244258
ABHD4|63874	2577.54898300959	1956.68408165708	2168.97860155139	2401.41779167107	935.5187557862	761.841751197343	674.437054995944	1745.3032619601	1642.40448254546	758.127769258872	807.584793122827	2338.05198896526	1574.20450055582	798.319422934732	925.699311438084	375.535944854821	789.443673380343	1150.22578766682	1238.82572940227	2186.65223598362	1897.91587333192	1321.58124782571	1253.97432805198	1224.72446016268	1005.49496068961	1403.58812763848	1963.81279797116	1318.14395698263	2209.31872960346	908.72691130816	1541.11355215309	1273.44947968481	1629.77460192788	2048.49285626645	2331.83025191865	428.841102499337	1202.15302817325	750.233945110527	2317.41268381065
ABHD5|51099	893.687474777583	3866.28218273953	1753.02152154595	1115.74824932714	3642.52768274675	5209.21664942079	1046.84360275457	3913.66372712781	6482.21435565401	5297.63154552604	1664.74976244682	9670.82924418452	1663.76536929641	1119.26292599129	4968.23774778007	3486.9099254684	5341.90218987366	842.721454891435	1489.76057864153	6817.93618423184	3700.44930790152	2999.37677900576	4657.76305117941	5783.79490939462	7199.87853753508	1151.54716297873	5483.23011568351	2338.7384880098	6225.76100860827	3915.83358953903	5692.4243954529	2497.71746222317	4010.4991935133	1317.56882715344	3436.49553630039	3547.4202764571	4424.20965482627	2894.07106151648	3989.06122520415
ABHD6|57406	131.80282901396	367.968218564745	250.907978119511	522.047346015449	111.990757947804	197.056470277235	82.1053806082019	168.453686368119	73.053733933714	341.300001386278	150.647458457387	382.943895825404	296.239796603502	279.081307005702	200.40912928041	118.821920051721	195.283434994085	181.67920658985	314.3289164155	318.412955611285	360.117370837339	242.435765329617	854.478081946927	533.854251865783	378.345752079524	178.108948359551	383.384801851111	529.637978200694	190.078544068128	648.35652390224	375.072338024014	616.525196371543	194.319279460632	188.515787769371	310.043445861802	452.179393791818	319.937449404598	54.5228157783813	265.643885857966
ABHD8|79575	357.474989911033	286.00373386075	971.955822217109	670.984382966915	526.017196421503	465.844793751622	387.068222867237	519.975762487893	481.371925384651	449.603968423259	574.939350948128	463.721123851075	559.755429628709	69.7703267514255	250.034247006988	93.1505175714107	229.908157510767	321.007517048959	278.229517051255	330.759580420702	404.888719644143	478.744995073287	528.626345856187	779.47206942588	599.390145278159	336.054619546323	503.364937682213	281.184207527896	453.158268104451	551.57411016254	293.423937909943	307.384357165299	367.32612181913	414.462508128329	416.282109129132	521.708053267335	355.751342994665	627.012381451386	518.078959711944
ABI1|10006	10474.7887331485	9047.48397115591	11484.2498822342	12503.5457481935	8078.04042934614	9297.10777759874	9367.34422688932	9661.85732634678	9594.82523361547	10191.9733190591	11937.3808853575	14299.0652351369	9653.62825559666	21783.0304362872	9835.31660173288	19373.1072489265	20036.6344259534	19818.9918269806	10434.4873625773	10193.1135137115	11591.8861801965	11712.1856015918	11538.9850074486	12436.78529189	10112.5239604734	10814.2376570007	8998.51018733272	9527.53261909338	7972.27980482846	9099.25985460687	9963.65632642024	9973.30502848325	8642.82008130063	7218.72549050441	8135.93028389098	8945.37256664718	7328.7164249807	10724.6378636076	11609.0781057266
ABI2|10152	965.696825263259	833.596248691697	1113.66464706866	2820.07929073051	243.212252108867	385.867899957096	1145.07682598224	600.741228554799	759.237020525384	914.883511022924	453.849305226051	738.962048975585	938.666797377374	1415.23599631576	872.256876963308	1137.60986419888	567.84544927358	1174.77703180059	1148.13699441404	587.439411984902	916.839360348035	43.76096847105	737.453929047466	361.136699791559	1062.04120081019	1241.16172819109	540.600152250487	935.049071064988	881.523682634799	495.902810223774	1126.49277032382	800.07756965025	747.188971345398	1389.70844268973	745.838778856362	445.372392164845	1174.6957097542	719.701168274634	1510.20750578921
ABI3BP|25890	85.5111037017399	26.1588780970198	101.696921364054	154.055148186912	61.0858679715294	68.4338369582028	68.9098730104551	79.9962711519835	62.6174862288977	45.6016703313607	114.415791233458	77.7854788395352	411.635531326959	414.949838047952	47.7164593524786	187.767972427411	54.0145671260235	76.7226379180112	252.695795549716	94.2242419666048	77.8632153161813	37.634432885103	52.4591030238964	48.2263294752703	118.233047524851	137.782394013992	33.0979685051318	79.5944714430818	108.813079575233	33.4027799632594	1585.76502096548	84.3111379653392	116.591567676379	140.876419018989	81.3050994392836	137.112461343326	561.084332911049	161.387534704009	71.9146431328194
ABI3|51225	424.340815362018	1728.22987960977	216.731143890607	1.02362224708912	309.954218966649	124.500113020345	42.5188578149617	948.417330099958	615.73861458416	272.184969790309	155.414783092114	4607.29374664939	339.297906574941	215.186376191239	167.007607733675	1237.36159955094	843.458240506367	327.759109185744	882.234101535942	1897.4812864999	628.745463678164	368.467354526241	1567.72011729106	1089.01781210436	84.3053034525027	291.247336940147	820.55380252306	1987.63016538238	428.365414530347	447.939844122684	1930.21920894671	3076.47829471441	274.554336786312	199.404786340887	404.35736121137	537.753128530915	366.495511071685	139.578408392656	1235.75774526192
ABL1|25	7883.73799692282	3564.58312202056	7659.77877388766	6070.07992523845	7859.71501233678	6244.79374845094	5892.52722614934	4295.9535998445	4598.47164493467	6442.66098650255	11741.9205753337	3908.72031168664	8001.91915709226	2281.12247252555	4813.63641947804	3033.62630453035	4819.7613743221	7199.03856112283	5134.03896811984	5461.75692227113	5504.92932285402	9189.80337892049	4335.9466307059	5359.85182703062	5327.68393281547	3460.24239926197	5131.56420031648	4869.39635576087	6742.27879140209	6337.96337764409	3445.81763606416	4121.58510907643	7916.94354705736	4060.23534235404	7501.75050826457	6800.68083974856	6509.77205822117	7203.55442063974	6639.62950067092
ABL2|27	2971.6715887928	1909.59810108244	3432.68788669816	3321.14238068064	2558.81913614073	2389.41276511894	3262.22271166516	2072.21110080234	2029.85017858677	2275.09583387554	3426.75294744208	1548.23020382536	2270.02355769427	2921.54062965443	2759.92000894736	2658.82382831782	3096.83518189201	5860.99575583271	3320.26426835533	1944.9183186624	2203.52899344793	3174.42065288996	2517.02811624272	3086.4850864173	2554.86193999353	3697.72099707471	2278.24349876991	2744.89345443899	2494.43654570566	2273.10200057668	2504.30952224878	2587.29804631135	3733.43751118556	3481.75729324225	2842.42627639735	2764.61508935514	2398.33707408148	3442.570588247	2637.35946346279
ABLIM1|3983	7129.56863871123	7849.40735431241	19050.6675479844	9566.77352129487	1587.10134748251	1860.90566282727	7624.07105647589	10204.1397413674	2950.8490385368	2539.44301657765	3770.00032114245	4701.53384601268	7569.61573297901	7015.2227487328	6940.83617741153	8316.06746633586	5146.61875487957	18042.0955327995	4831.15620272227	12240.7037649995	5090.30770129536	2120.65653210708	3063.81338237641	1406.41435260439	4835.21758703805	25061.8333436996	4590.964048066	8078.46691469035	1367.73908883805	2645.67146939765	10413.9982832994	10108.554145636	3176.80680098866	5628.93169906307	3014.79308720864	993.822237538147	6738.9809771976	9841.36824799783	10207.4763875257
ABLIM2|84448	18.0023376214189	158.697193788587	7.50223190390564	2.55905561772279	15.8370768815076	20.6126014934346	0	78.4578813221377	63.9220171919997	22.8008351656804	0.953464926945486	58.3391091296514	17.2232439885757	0	0.954329187049571	129.823949686139	103.874167550045	31.3028362705486	87.1668423673236	104.621399700851	66.1837330187541	13.128290541315	50.441445215285	50.4694145671433	8.2249076539027	323.732616829624	49.6469527576978	146.543092283057	37.1892803611556	23.1250015130257	98.2332313872418	307.384357165299	5.01469108285502	12.9306858036753	44.446787693475	15.0726464597273	10.7441680770201	4.36182526227051	24.9499782297537
ABLIM3|22885	10.2870500693822	955.671013144456	24.1738583570293	23.5433116830497	58.8234284170283	67.6093328984655	5.86467004344299	50.7668643849126	139.584813051918	31.3511483528105	88.6722382059302	2335.06023977912	117.118059122315	127.789861628927	40.081825856082	105.619484490418	181.433545987412	327.1453280824	37.8603456746961	77.9786830068453	2470.21050590585	14.003509910736	11052.7294755732	176.082179712033	644.627137374624	4571.46300789515	24.8234763788489	58.7660116262006	152.889263706973	170.439825966375	47.2029813159474	44.7902920440865	11.2830549364238	1.3611248214395	21.6813598504756	76.8218755044165	14.3255574360268	4.36182526227051	1221.08128747971
ABO|28	1481.97815062038	83.7084099104633	8168.26338070793	1.53543337063367	3667.41451784626	23.0861136726467	0	559.204703148961	1634.57729676685	169.581211544748	3559.2845722875	472.696371409483	936.944472978517	2.2032734763608	536.333003121859	97.5513294251781	360.09711417349	1794.69594617812	1711.63981375835	673.865785650822	233.589645948544	3782.69811463756	1455.74010891312	483.384837298639	1402.34675499041	320.372070634161	12.4117381894244	3.71936782444307	267.211866298673	1766.06493036515	2144.54625924615	260.837583080268	980.372106698156	162.654416162021	47.6989916710464	2013.41383837841	2388.78670245747	5137.13970263909	4288.46096396119
ABP1|26	36.6476158721743	27.9028033034878	0.833581322656182	18.9370115711486	217.194197232105	169.847836305901	7.33083755430374	203.06745753965	378.31397929959	38.4764093420856	0	676.135316066729	12.056270792003	0	0	0	443.196448213526	0	44.9041309165	69.5309923477704	13.6260626803317	92.7732531586259	70.6180233013989	81.8726058533658	921.189657237102	5.60091032577205	845.377278901909	17.1090919924381	327.816619479816	9.42129691271419	2.55151250356472	108.901886538563	53.9079291406915	1271.97114563522	316.547853816944	33.0625793310147	0	6.54273789340576	13.2088120039872
ABRA|137735	33.4329127254923	61.0373822263795	48.3477167140586	16.8897670769704	41.8551317582701	66.7848288387281	76.2407105647589	34.6137711715313	16.9589025203265	28.5010439571004	13.3485089772368	16.4546205237478	32.7241635782938	0	34.3558507337846	113.687639555659	127.418978861389	17.1858708936345	156.724221630137	47.4370321624976	25.3055449777589	20.130045496683	44.3884717894508	30.281648740286	37.0120844425622	172.508038033779	67.5750190313108	83.3138392675248	56.4726109187918	37.6851876508568	51.0302500712945	95.7282712314789	27.5808009557026	18.3751850894333	73.7166234916171	159.96453823388	52.5270439320982	58.8846410406519	26.4176240079745
ABR|29	2614.19659888176	9861.89704257646	10588.9835417015	3196.26046653576	8389.12586809004	6749.39023301022	573.271496746552	9170.34177571103	8574.68202046968	10776.2447201797	11921.1719815994	15667.7904877941	6146.97577952266	3615.57177470808	8130.88467366235	11027.7010368989	16894.0946103393	10552.7385097949	4034.3279972432	8821.33851514938	10186.4551437394	9558.27073344673	9892.57623562169	20022.8990726047	10640.9742772366	8701.57428211946	8772.34073588099	10947.5872544657	6223.00624710003	10759.1210743196	10749.5221775182	10863.8414232421	6662.01710357289	7951.69120684958	7589.56001565899	13064.5809797701	5455.6497902202	11156.4585645724	16622.5560841288
ABT1|29777	1010.05972868747	1309.68783005746	871.926063498367	1051.26004776052	915.156799795691	838.520628752919	853.309491320955	1170.71466051268	892.299178761792	792.329022007392	1268.1083528375	1169.77393177916	988.614204944244	256.314147749974	1216.7697134882	538.365983444216	639.864872108278	618.077571067498	860.222272655305	981.231761169471	949.931226857412	1111.52859916467	1264.06261709504	962.283504413532	1165.88065994071	1898.70860043672	1053.61866408003	1256.40245109687	1122.56531460525	1082.59266342461	882.823326233394	1668.65793889734	906.405413226045	932.370502686061	947.475425465785	825.105840069587	1033.82772829993	1010.85300453119	997.999129190147
ABTB1|80325	5262.46905111836	16701.5717023439	5102.35127597849	4793.62298311833	10288.4438740937	6100.5055379969	3168.38799097008	16490.0005861175	10928.0558779057	6591.5789411784	6096.45474288944	32731.2319709206	4228.30639919533	1933.00526326055	1432.44810976141	5707.11950569407	8448.43229407034	2131.04799081068	5339.18921328738	19640.2309599908	6390.62339707558	12139.2926538693	8907.95922501933	7993.23372488956	7418.86670382024	7415.60527132219	17328.1655944576	6164.48023223195	7895.14648259792	7384.58381649289	25276.5586165639	11726.2741053459	4463.07506374097	3046.87791279233	6514.1645670754	5493.73652736963	4517.32577816045	3747.89835660593	14544.3696621682
ABTB2|25841	1285.23831804344	88.9401855298673	6770.34750261351	283.543362443685	511.311339317246	943.232644339567	472.105938497161	155.377372814429	1074.93351359608	1093.72756185373	393.781014828486	421.836635245172	41.3357855725816	124.852163660446	540.150319870057	583.84103926648	634.324916505609	1347.24952184028	589.917014001079	248.881963263515	103.16876029394	908.477705458997	301.639842387404	558.528187876386	423.582744175989	163.546581512544	366.835817598545	412.849828513181	1055.07365765352	707.453749991084	423.551075591744	123.831983886592	351.028375799851	1522.41811278009	968.072717323737	571.788136665783	717.471668254342	1332.53761762364	3183.32369296093
ACAA1|30	5472.71063691136	5250.95879667511	2127.29953541858	2901.4572593741	6779.40012506251	5369.17043700984	4813.42793815583	6237.40156510994	6457.42826735507	5805.66265406136	5783.71824685132	8854.0817163694	4953.40497111436	1645.84528684152	1925.83629946603	3571.25881933227	4163.27663540581	2711.07113347084	3492.83700677952	4655.97719786706	4187.09440362765	9145.16719108002	5556.62960491579	12071.1624219147	4416.77541014575	5101.30912471318	6223.79716098583	4624.66195291252	3849.77920775666	4673.81975024376	6549.73259665064	6370.76036250595	4376.57164256172	4788.43712182418	5077.77447698139	5988.702788531	3348.59905067126	6812.08060335097	4190.1286968204
ACAA2|10449	1836.88137801407	3139.06537164238	1091.9915326796	1667.48064050817	3024.88168436796	3398.6057342375	64.5113704778729	3465.99228664267	2611.67098813027	2784.55199460871	505.336411281108	3099.45215683687	3737.44394552092	389.244980823742	1417.17884276861	1318.04315020335	1818.49042657612	1342.33927301352	2053.26339798584	2374.45089755844	3749.11381747413	4966.86992146417	1118.79125487502	3922.03428314	2936.29203244326	3051.37594548061	2643.70023434741	2465.94086760576	2973.76504813833	2658.51869246044	1967.2161402484	3480.46916413166	2839.56882566666	499.532809468298	2494.44045079722	1798.02085832489	3188.63032596896	1680.39318228971	1184.39014302419
ACACA|31	15856.2018006941	5845.63729208069	18896.455003293	17381.1057555732	12815.5888564714	9269.07463956767	10902.4216107605	6755.83893776799	11405.5142104011	12815.4944153102	17037.4647795889	5238.55282492408	9407.33586656003	13450.2501486906	10126.387003783	7480.64668276234	5159.08365498558	14370.4569725952	9830.4827780926	7636.71235580372	9026.29323552832	16756.9500469344	9025.99220682309	9929.01615917599	11969.2968633419	9200.05530111317	7863.52568401091	10129.3263330883	10534.2080074858	13179.5378993496	6984.76547850843	7023.29344071685	14629.1075614588	17418.9949023721	10623.8663267331	13527.4570904043	15292.5325629586	20600.9007137036	13788.5320863845
ACACB|32	2218.78811183988	3221.02985634637	2499.91038664589	1947.44132508704	3542.98034234871	2489.17775634716	1359.13728256791	4310.56830322803	2328.58776913713	3775.67579821688	1401.59344260986	3361.23021062376	3709.8867551392	368.681095044375	2095.70689476086	2888.39951335603	2384.95088694904	8777.06977782048	2526.07748234193	2262.03162955691	2859.52658248676	1512.37907035949	6236.58028641783	1906.62232809208	1975.00595039339	6277.50029312531	2147.23070677043	3393.55120302186	2213.45087186581	3814.76876811173	2550.23674731294	4065.3776837662	3193.10454700793	3807.06612556629	5599.21118138533	3555.19970688793	2729.0186915631	7201.37350800861	3060.04144759038
ACAD10|80724	3720.05448134036	2223.50463824668	3609.40712710127	2561.10286221697	3829.17894599309	3964.21551921734	3606.77207671744	2933.70940551601	2762.99657985011	2900.6937487339	4772.09195936216	2531.01981147103	2168.40641816168	1884.53324678061	1797.95618840139	2540.0019082661	2310.161486313	4174.32528384315	3705.03103718887	3011.9266311394	2750.51808104411	3286.44873217585	2485.75442020924	4006.14997408524	2488.03456530557	2160.83120368286	2791.26201059945	3086.33142072286	2765.78055426668	2932.59278446667	2629.33363492345	3022.9055924656	2998.7852675473	3711.78738806553	3537.3138596051	3307.71657630725	3230.41320182404	4755.47999219042	3155.43842317473
ACAD11|84129	3288.64131905564	1506.75137838834	2801.66682544743	2958.78010521109	2375.56153222614	2386.93925293973	3191.84667114385	1847.60618564485	1361.93032547852	2332.09792178974	3234.15303219909	1582.63531946593	1703.37883047013	9013.59179179205	849.352976474118	3503.77970424117	1767.24583725143	3755.11279025914	3373.97313082408	2109.97319769356	1615.66171781076	3744.18846238303	1548.55236810925	794.052122523055	1303.64786314358	2640.26912756894	1799.70203746654	1974.98431477927	1831.91640297544	2389.58348967933	1842.19202757373	2365.10306813186	1664.87743950787	2022.6314846591	1919.88441475962	2329.93941403268	1704.74133488719	2797.02044943096	2547.83307099132
ACAD8|27034	4091.03122446745	3866.28218273953	1784.69761180689	2041.61457181924	2454.74691663368	2560.08510548458	2602.44733177783	3831.35987123105	3227.40960271443	3113.0265262143	2017.53178541665	3371.70133277524	2521.48291992748	946.673170343026	1725.42717018562	1938.55762158455	1523.487790734	1707.53902950326	2276.90357941312	3199.72529271422	2750.51808104411	2519.75656456306	3882.98245267264	2763.48083318758	3233.4168214405	4411.27697257807	6263.7905395962	4748.14496468403	3499.92449621097	3782.22246968599	3678.00527388855	4861.06404831409	2129.99003744267	2718.16626841469	3388.79654462934	2662.51006495053	2606.05765690387	2880.98558572967	2619.74771412414
ACAD9|28976	8149.27247683875	7291.35128824265	9761.2372883039	5869.44996480899	8052.02237446938	7695.92089358874	8968.54666393519	6907.3703360078	7777.61360201433	7270.61631345632	6301.44970218272	5105.41998614103	6455.27184691816	3575.91285213359	5023.58884062894	8101.16115414355	7045.4385376944	9022.58221915812	10956.607943626	5912.08381663566	7379.48623159109	7715.93396081553	7413.88361774258	5957.63400401478	7190.62551642444	5815.9852822817	6894.03102321475	7533.95146519189	9582.43790639109	8539.12092906914	5768.96977055984	7618.74085259706	7886.85540056023	10840.6786403549	8615.08833658649	10215.3645844797	10137.719478895	8302.73438673191	7509.94344715586
ACADL|33	0	0	2.50074396796855	3.5826778648119	9.04975821800436	9.89404871684861	0	0	1.30453096310203	0	0	0	0	0	0	0	0	0.61378110334409	0	0	0	0	0	5.60771272968259	0	8.96145652123528	0	0.743873564888615	0	0	17.8605875249531	0	5.01469108285502	0	0	0.486214401926686	1.19379645300223	0	0
ACADM|34	10389.2776294467	6163.03167965786	9012.68126055864	12781.4591882782	8350.66439566352	10721.8507928249	22684.5437280375	6068.94787874182	8478.14672920013	9474.45953743911	7657.2768282992	4049.33252343504	12330.1203714213	29721.4247716151	13746.157610262	13581.6388493686	11034.2065716161	16613.2131242145	7954.19448430708	5693.74350421649	8261.28714504684	11439.9923777019	7517.79299488607	6905.33745533114	9690.99744321086	3233.96562210078	8260.70130607249	6330.36403720211	6333.19670742938	8660.7413073969	5049.44324455459	5137.70996976286	8820.84161474198	10507.883621513	8148.93909980127	8067.75557116951	6698.39189779553	7266.80088694267	5547.70104167464
ACADSB|36	1957.11127569997	1982.8429597541	724.382169388222	1013.38602461822	1408.36862267693	1259.01769921898	1562.93456657756	2082.21063469634	1401.06625437159	1389.42589290865	1106.97278018371	1313.37789271369	1861.83267516503	4577.66785938563	1065.03137274732	2875.19707779472	1307.4295222299	4657.37101217495	1808.49186083316	1703.18440134118	1771.38814844313	3352.09018488243	1399.24569027201	1165.28270522804	1651.15021152097	3185.79779329914	1496.30399283617	1714.62856706826	1798.85926487664	1754.07418883988	1186.4533141576	2489.81329303892	1254.92644348447	956.870749471972	1602.25249295015	1635.62524808137	1056.50986090698	1343.44218077932	567.978916171451
ACADS|35	2571.76251734556	1888.67099860483	3116.76056541147	1901.89013509158	3186.64611251478	2698.60178752046	972.069059700676	2031.44377031143	2121.16734600391	2163.94176244285	2411.31280024513	2014.94307686258	2915.89520726586	192.41921693551	1332.2435451212	170.898193654635	444.581437114193	489.183539365239	769.533537667079	1473.79710882938	1325.62124075799	4208.05472817616	3653.97829139524	2235.23429405148	2379.05453889136	1235.56081786531	2236.87103813849	1923.65703880196	3439.31974302983	2382.73163737917	1351.02587063752	1985.70294728783	3047.67850560514	1361.80538385022	2460.83434302898	2271.59368580148	3669.73029652886	2209.26449534001	3413.74408014159
ACADVL|37	44483.7762625262	40221.8909619776	54188.6210419104	19225.6730448278	46925.2587999071	48076.0072192271	34567.8314035638	40947.3221010066	36382.0640299526	48861.4772339541	45371.5820136279	36089.4704323582	42903.100775542	24985.8556464236	16362.9282411519	27388.4525719216	36865.6345579614	57225.2673891828	24080.9407954172	32067.4337418484	37302.3198775996	64891.3897069811	58342.5931938072	58276.4722294074	44226.3565684916	39512.1819841915	35489.2967296276	39078.6538578585	46508.6385435103	39303.9377567686	33500.083415553	35414.1909095244	40383.3072902315	48910.6593336072	47667.5536992632	54371.8979242556	44942.855066175	49503.4453578236	42114.095606046
ACAN|176	21.8599813974373	130.794390485099	0	2.04724449417823	23.7556153222614	13.1920649557981	0	119.225211813052	28.6996811882448	39.9014615399406	1.90692985389097	44.8762377920395	96.4501663360238	0	0	251.579744307038	132.958934464058	68.743483574538	97.7325202300295	72.7801041397223	50.6110899555179	0	93.82108810043	45.9832443833972	39.0683113560378	1465.19814122197	33.0979685051318	173.322540619047	48.2083263940906	14.560186137831	84.1999126176358	372.374192680248	42.6248742042677	9.52787375007653	27.1016998130945	77.7943043082698	5.96898226501116	29.4423205203259	0
ACAP1|9744	16338.4072726964	18157.7492497447	30188.1475999936	9929.64760788797	11889.1198589032	17501.7476760454	25915.9769219746	22347.4198632555	14837.7351743225	15988.3731338344	20410.823691122	17205.549569468	11053.8779918679	8496.55694933938	7133.61067319555	18702.7169098693	15856.7379237396	25497.6945951202	19710.2720528778	17940.2956704416	11794.3305400186	19432.4956592544	15337.2258321595	13160.1802340191	19240.1152293919	32279.1663894895	17579.1585222882	24532.9501700265	14744.8609728211	14524.2139132552	21584.5200239058	25118.5714265278	9816.2577946887	22263.2381418753	13035.9176100985	10243.0788053895	10830.1214216363	19421.0269802594	21719.6898718897
ACAP2|23527	10607.2345027918	10114.7661975143	11886.0360797545	11310.0022080876	8332.56487922751	9992.98920401709	12770.3190195971	10587.968003914	11834.7048972617	13031.3898232852	11622.7374594655	19569.0314265154	8656.40242865813	31059.5461962583	13331.9787430825	26511.2240757373	27323.0610323639	11212.5531958898	10825.4174434974	11320.5553055188	10603.023345681	11139.7921339905	13843.1502248828	20372.8203469368	14270.2147795212	12580.7647737492	10081.0895738547	11488.3833361398	8972.25823231731	13501.574957457	14107.3126322094	12314.6955890624	9311.02766809106	9736.8064101675	8584.73443279583	9245.36685263594	8644.28011618917	10452.0237847157	14076.1906589157
ACAP3|116983	3014.74861095834	2111.89342503273	5367.43013658316	2287.79572224417	3376.69103509288	3020.15837081804	3810.56936072708	1972.98495677728	2127.69000081942	2976.22151522021	3421.0321578804	2664.15265025408	3045.06953718018	527.316785342353	1496.38816529373	858.15831148465	1173.08559886518	2112.02077660701	1570.76410892228	2283.47576738379	3061.97094230883	3667.16915787399	3907.19434637597	4860.76539408887	3051.4407395979	3428.87730143765	1602.4933084568	3196.42470832638	1756.16046149901	2870.06963222775	2519.61859727016	2671.60918427669	2638.98118235245	2324.80119501867	2900.96594799364	2712.59014834898	3008.36706156563	4330.20202911905	4316.34623374739
ACAT1|38	2655.98773978863	4265.64105502069	1226.19812562724	4015.6700753306	2785.06309159084	4576.82203560222	2190.45426122596	3700.59673569416	4828.06909444063	4168.27767872594	847.630320054537	1525.79208492934	4507.32295181025	6139.78875412544	4635.17686149977	6048.18242436104	3199.32436054139	3775.36756666949	1862.20072330191	2587.59263111048	4627.02157016408	5738.81340529349	3859.77938787361	2009.80424231824	4085.72287707617	2244.84485856944	4265.50069109887	2965.08002964602	3973.74347562718	5659.62999992867	1875.36169012007	3404.06219535057	4211.0868368275	2001.53404992679	3136.2087023713	5919.66034345741	4683.26348512776	1279.10525816083	1905.0042201306
ACAT2|39	1894.10309402501	1447.45792136843	2128.13311674123	2418.81936987158	1510.17840262948	1099.06391162993	2489.55243344155	1260.71046555866	1570.65527957485	996.824012399588	876.234267862902	1011.21122491396	1489.8106050118	3416.54273734349	2025.08653491919	1144.94455062183	908.552718837728	1300.60215798613	1290.77364556057	1660.94594804581	1304.20885654604	2390.22409788875	1511.22569864994	1370.52499113442	1250.18596339321	1347.57902438076	1226.00391671093	1641.72895770917	1593.62953251322	3243.49558258624	1546.21657716022	1484.22732459816	1244.89706131876	1457.76468376171	1284.62057114068	1456.21213377043	1553.1291853559	1873.40395014518	1483.78988178123
ACBD3|64746	2631.55599587385	2577.52145515968	2739.98180757087	2580.03987378812	2466.05911440619	2532.87647151324	7134.3711078484	2912.17194789817	2448.60461774252	2842.26660862184	2736.44434033355	3020.17080340426	3346.47630698025	6135.38220717272	2829.58603960198	3466.37280348415	2541.45463272444	2547.19157887797	3466.42281212276	2651.92504459113	3229.37685523862	2631.78464384894	2994.20418797932	3869.32178348099	2451.022480863	2724.28278245553	2554.05990297934	2796.96460398119	1966.89971687889	2372.45385892894	3147.29067314709	3323.26402146712	3299.6667325186	3371.50618270565	2780.6344008235	2479.6934498261	1947.08201484664	2616.00470104674	2475.9184278585
ACBD4|79777	1522.48341026857	1471.87287425898	2213.99199297482	1486.81131389694	1031.6724368525	1267.26273981636	2592.1841592018	1255.3261011542	1149.29177849289	1435.74008933893	1437.82510983379	902.012379619995	1234.90659398088	672.732834782166	682.345368740443	882.362776680371	602.470171790262	1708.1528106066	1281.08844085309	986.430340036594	1039.47392447102	1416.10493972318	1418.41343945381	1229.21063034642	1275.88879981166	1852.78113576539	965.357414733012	1469.8941642199	1162.50935647464	1569.07417673567	1194.10785166829	1998.87656259492	1084.4269466674	1651.04440840612	1632.60639674081	1256.86422898048	1226.02895723329	1178.7832771286	1564.51039958338
ACBD5|91452	6205.66295435484	6006.07841107574	5880.08265001671	5361.73333025279	4660.62548227224	5734.4257354735	8173.88387304867	5635.1219467253	5785.59482135752	6566.64052771594	5586.3510069736	7477.87709074686	4476.32111263082	12532.9539580324	5392.91423601713	12076.5611953801	6584.2372337722	8732.26375727636	7453.20525898378	6014.75574926134	5051.37609363726	6417.10841659477	7322.08018745077	7334.88825042483	4171.05629398541	6214.77009747667	5466.68113143094	6901.65893503657	4100.46250500593	5777.82445210636	5817.44850812757	6405.01176230437	5244.11319989564	4972.18897271851	5461.53454633481	5283.20569133537	5062.89075718247	5359.59279101489	4856.43988013264
ACBD6|84320	4145.68117796105	2274.07846923425	4036.20076430123	3264.84315709073	3490.94423259518	3039.94646825173	6305.98646421208	3022.93601564707	3586.15561756749	3864.02903448389	3840.55672573642	2182.48103128619	4064.68558130386	7601.29349344477	4145.60598854334	3461.97199163038	2191.05244085562	3491.80069692452	3610.82040957974	2607.73712422059	3073.65042460626	3937.61194302508	3266.58799214185	1773.15876512563	3233.4168214405	4693.56285299698	2876.76509590438	2567.8515459955	2942.08529079364	3597.22245758178	1925.11618393958	3006.21901307663	4908.12889734435	4226.97313298038	3144.88124631149	3544.98920444747	3238.76977699506	2830.82459521356	2612.40948523303
ACBD7|414149	28.2893876908012	6.97570082587194	32.5096715835911	34.8031564010299	39.5926922037691	27.2086339713337	68.9098730104551	30.7677965969167	32.6132740775509	26.3634656603179	36.2316672239285	28.4216172682917	70.6153003531603	47.7375919878174	63.9400555323213	29.3387456917829	16.6198668080072	25.7788063404518	55.4698087792059	30.5416508443478	60.3439918700405	18.379606757841	64.5650498755648	12.3369680053017	62.7149208610081	41.4467364107132	31.7188864840847	22.3162069466584	44.0761841317399	59.0972260888436	51.0302500712945	13.1736153070843	45.1322197456952	61.2506169647777	61.7918755738555	6.80700162697361	56.1084332911049	21.8091263113525	7.33822889110402
ACCN1|40	0	0	0.833581322656182	1.02362224708912	1.13121977725054	0	0	0	0	0	0	0	0	0	0	5.86774913835658	0	0	0	7.14804594229416	0	0	0	5.60771272968259	13.3654749375919	0	0	0	0	0	0	0	0	5.44449928575802	0	0	3.5813893590067	0	1.4676457782208
ACCN2|41	5.14352503469112	66.2691578457835	11.6701385171866	9.21260022380204	1.13121977725054	13.1920649557981	23.458680173772	52.3052542147584	2.60906192620407	67.6899793981136	10.4881141964003	1.49587459306798	25.8348659828635	67.5670532750647	33.401521546735	30.805682976372	11.0799112053382	0	6.16331208657844	0	23.3589645948544	4.376096847105	46.4061295980622	102.060371680223	4.11245382695135	241.959326073353	1.37908202104716	43.1446667635396	6.88690377058436	31.6898168882205	5.10302500712945	52.694461228337	20.0587643314201	47.6393687503827	31.4379717831897	23.3382912924809	1.19379645300223	0	2.93529155644161
ACCN3|9311	113.157550763205	179.624296266203	746.055283777283	277.40162896115	225.112735672858	643.937670654897	287.368832128707	199.221482965036	195.679644465305	644.12359343047	509.15027098889	243.827558670082	151.564547099466	785.834206568687	79.2093225251144	272.116866291286	275.612791232786	2161.73704597788	158.485167940588	204.044220534579	114.848242591367	678.295011301274	277.427948684067	122.24813750708	352.642915661078	490.639744537632	175.143416672989	358.547058276312	267.211866298673	604.675965488747	216.878562803001	362.713541455053	426.248742042677	166.737790626339	160.44206289352	380.219662306669	508.557288978951	360.941040452885	428.552567240475
ACCN4|55515	10.9299906987186	87.1962603233993	21.6731143890607	20.9842560653269	20.3619559905098	46.9967314050309	26.3910151954935	38.4597457461459	0	8.55031318713013	31.464342589201	65.8184820949913	308.296067395505	0	9.54329187049571	1.46693728458914	30.4697558146799	15.9583086869463	12.3266241731569	60.4334793303051	120.687983740081	7.87697432478899	21.1854069904197	19.0662232809208	11.3092480241162	7.84127445608087	35.8561325472262	6.69486208399753	15.1511882952856	21.4120384379868	1.27575625178236	5.2694461228337	61.429965764974	14.2918106251148	10.8406799252378	31.1177217233079	761.642137015424	15.2663884179468	14.676457782208
ACCN5|51802	0.642940629336391	0	0	11.7716558415248	0	0	0	0.769194914922918	1.30453096310203	0	0	2.99174918613597	0	0	0	0	0	0	0	0	0	0	0	0	0	0	0	0	0	0	0	0	0	52.4033056254209	10.8406799252378	0	0	0	0
ACCSL|390110	0	0	0	0	0	4.9470243584243	0	2.30758474476875	0	0.712526098927511	0	20.9422443029518	0	0	0	13.2024355613023	47.0896226226871	0	0	0	0	8.75219369420999	19.1677491818083	1.12154254593652	10.2811345673784	165.786945642853	0	2.97549425955446	0	0.856481537519472	0	3.51296408188913	1.25367277071376	0	0	0.972428803853373	0	6.54273789340576	51.3676022377282
ACCS|84680	3179.34141206845	1239.93082179874	643.524781090573	2200.27602011805	3983.02483569917	2023.33296259554	3155.19248337233	1952.98588898929	789.241232676731	3187.12924050276	6093.5943481086	1029.16172003077	1968.6167878942	1281.57073874987	707.157927603732	733.468642294572	1346.20921144859	1529.54250953347	3455.85713426005	2025.49629110281	1335.35414267251	3910.48014257302	2408.0745945777	1491.65158609557	856.418509462619	1441.67431785373	3734.55411299571	1685.6174980376	1495.83549897092	2686.78258319858	1367.61070191069	1951.45154748941	1686.18987661	3405.53430324164	2829.41746048707	2718.4247211721	2099.88796083093	4049.95475601817	4869.64869213663
ACD|65057	1687.71915200803	1714.27847795803	2431.55671818808	1615.78771703017	1691.17356698956	1780.92876903275	1285.82890702488	1816.83838904793	1488.46982889942	1502.00501653919	1786.79327309584	1507.84158981253	1722.32439885757	2801.0950129467	400.81825856082	4193.24022799807	4228.37111373717	4869.73927393201	1404.35468258466	2017.69842280212	1543.6382436433	1975.3701167832	870.619344415819	1599.31967050547	1613.11001362167	1788.93075805159	1554.22543772015	1508.57558959411	1716.21641962962	1808.03252570361	1528.35598963527	2036.64092647523	1790.24471657924	1740.19808421041	1980.59222234095	1783.43442626709	1567.45474279193	1645.49858019155	1589.46037781313
ACE2|59272	0.642940629336391	0	0	3.07086674126735	10.1809779952549	0.824504059737384	0	16.1530932133813	11.7407786679183	14.2505219785502	0	1.49587459306798	1.72232439885757	0	11.4519502445949	10.268560992124	45.7046337220199	0.61378110334409	0	11.0469800926364	3.89316076580907	0	0	2.24308509187304	9.25302111064054	0	0	0	0	0	16.5848312731707	0.878241020472284	1.25367277071376	0	0	4.37592961734018	1.19379645300223	1.09045631556763	8.80587466932483
ACER1|125981	2.57176251734556	36.6224293358277	3.33432529062473	6.14173348253469	1.13121977725054	0	0	38.4597457461459	0	5.70020879142009	0	0	0	0	0	3.66734321147286	0	0	8.80473155225491	9.74733537585567	3.89316076580907	5.251316216526	16.1412624688912	4.48617018374607	0	119.859480971522	9.65357414733012	23.060080511547	23.4154728199868	6.85185230015578	3.82726875534708	31.6166767370022	1.25367277071376	0.680562410719752	2.16813598504756	1.45864320578006	4.77518581200893	15.2663884179468	1.4676457782208
ACER2|340485	69.4375879683302	299.955135512494	116.701385171866	323.464630080161	128.959054606562	145.11271451378	290.301167150428	136.916694856279	185.243396760489	123.979541213387	99.1603524023306	463.721123851075	129.174329914318	113.101371786521	135.514744561039	39.6073066839069	55.3995560266908	136.259404942388	388.288661454441	143.610741204274	395.15581772962	60.3901364900489	112.988837282238	98.6957440424136	140.851543573084	601.537768987918	151.699022315188	247.709897107909	225.890443675167	166.157418278778	188.811925263789	228.342665322794	150.440732485651	182.390726072894	150.685450960806	75.8494467005631	280.542166455525	88.3269615609778	290.593864087719
ACER3|55331	693.732939053965	864.986902408121	1152.00938791084	745.196995880876	1056.55927195201	988.580367625123	668.572384952501	679.96830479186	1057.97461107575	1080.18956597411	1147.01830711542	1896.76898401021	511.530346460697	1895.54961416241	1403.81823414992	1614.36448169035	1508.25291282666	1354.00111397706	737.836504078961	778.487185351673	1744.13602308246	1338.21041584471	1393.19271684617	2278.974453343	1441.41506634645	1138.10497819688	1108.78194492192	1251.93920970754	966.921289390045	1102.29173878756	822.862782399623	825.546559243947	875.063593958201	556.700051968757	718.737079043267	1415.85633841051	1099.48653321506	738.238925639283	905.537445162237
ACE|1636	1083.35496043182	1128.31960858479	6778.68331584007	915.630100021214	199.094680796096	711.547003553362	1762.33334805462	597.664448895107	126.539503420897	530.831943700996	502.476016500271	281.224423496781	456.415965697255	4947.08337892213	4289.70969578782	923.437020648867	529.065760054897	959.339864526812	2059.42671007242	727.151219038833	459.39297036547	310.702876144455	8442.8891001344	384.689093256226	1065.1255411804	6330.14885018757	395.796540040535	1641.72895770917	249.305916495154	566.990777837891	944.059626318947	1481.59260153674	130.381968154231	994.301682061558	300.286833929087	293.187284361792	875.052800050636	439.453895173754	1472.04871555547
ACHE|43	0.642940629336391	1921.80557752772	0	0.511811123544558	524.885976644253	197.056470277235	0	748.426652219999	2122.47187696701	311.373905231322	2.86039478083646	134.628713376119	1730.93602085185	11.7507918739243	331.152227906201	24.2044651957209	246.528024318774	38.0544284073335	51.947916158304	1130.04108124087	2518.87501547847	29.757458560314	109.962350569321	12.3369680053017	371.148957882359	1.12018206515441	485.4368714086	4.46324138933169	1780.95331507312	67.6620414640383	274.287594133208	1.75648204094457	1865.46508282207	216.418846608881	591.901123917985	21.8796480867009	2467.57726835561	16.3568447335144	390.393777006734
ACIN1|22985	24663.8454819733	21872.3099395215	30437.3884154678	21452.5632433701	21626.6597014759	23242.7694439968	42985.0990834154	25334.9729128162	27384.7139774379	27641.0249556949	28753.641801895	24622.095801899	24944.4242686541	44484.8259122168	18454.8178191646	36638.2256198985	31000.2065636355	32278.1344437623	23272.6664389202	21349.2637625575	23979.923737001	22591.1623634948	20762.7076795156	28925.7038022487	23378.2718927617	21777.4595286669	19160.9656004292	22877.0876145845	23839.7060922548	24328.3580732406	24837.6984659508	23327.8379857848	25014.5327940516	23413.3886159916	24018.6104423569	19882.2793235861	24133.7890938931	25612.6379400524	23140.3709852074
ACLY|47	22183.3805339935	17856.0501890257	19631.6737298758	17712.7593636301	18697.9316981742	14924.3479853064	13902.2003379816	16809.2164758105	20141.9580702954	19117.0752342251	23849.0182176874	19184.5916560969	20376.8199628839	11927.0537520332	14388.4211531464	11460.4475358527	15579.7401436061	13517.3012389469	16759.8065097172	16755.6695110959	18492.5136375931	24193.6890289047	18161.9467642155	24394.6719166652	17162.2979333247	16421.8690751636	14004.5779237339	16978.1702450177	18383.9009251979	18832.3160469782	15975.0197848187	17211.7675192158	18570.6547525829	22403.4339984835	17664.887938175	15191.2827737974	18832.1390461102	24166.6928656097	18012.4166361039
ACMSD|130013	67.508766080321	36.6224293358277	19.1723704210922	14.3307114592476	32.8053735402658	21.437105553172	2.9323350217215	19.9990677879959	41.7449908192651	29.213570056028	50.5336411281108	38.8927394197676	31.0018391794362	2.93769796848107	13.360608618694	30.0722143340775	0	38.0544284073335	28.1751409672157	33.1409402779093	44.7713488068043	13.128290541315	8.07063123444559	24.6739360106034	14.3935883943297	34.7256440197867	15.1699022315188	23.060080511547	30.3023765905712	39.3981507258957	21.6878562803001	55.3291842897539	26.3271281849889	28.5836212502296	24.933563828047	30.1452929194546	44.1704687610826	35.9850584137317	35.2234986772993
ACN9|57001	208.955704534327	350.528966500065	47.5141353914024	454.488277707567	265.836647653878	404.831493331055	661.241547398197	284.60211852148	303.955714402774	344.150105781988	160.182107726842	409.869638500628	478.806182882404	611.775601936183	470.484289215439	690.193992399193	994.422030679099	328.986671392432	420.866168197785	335.308336929435	404.888719644143	218.80484235525	224.968845660171	476.65558202302	558.265607008646	283.406062484066	437.16900067195	374.912276703862	539.933255613814	857.338019056992	243.669444090431	346.905203086552	211.870698250625	332.114456431239	355.5743015478	385.081806325936	386.790050772723	228.995826269202	204.002763172692
ACO1|48	1616.35274215169	1935.75697917946	2446.56118199589	4606.81192302456	2023.75218150122	2443.83003306161	1664.10012482695	2036.05893980096	1595.44136787379	1830.47954814478	2489.49692425466	1985.02558500122	2752.27438937439	2591.04960820031	1983.09605068901	2127.05906265426	2559.45948843311	2514.66118040073	2571.86208641366	1951.4165422463	2684.33434802535	1619.15583342885	2486.76324911355	1875.21913680586	2448.96625394953	1720.59965207717	2708.51708933662	2317.91002819292	1946.23900556714	2583.14831715873	1518.14993962101	2401.9891909917	2998.7852675473	1940.96399537273	1871.10135509605	2762.67023174743	2894.95639853041	2619.27606999344	1919.68067791281
ACO2|50	8425.7369474534	11980.7661684351	8355.81917830557	6470.82803497384	10868.7596198232	7827.84154314672	7700.31176704065	9421.86851289082	11097.644903109	8503.99899069984	10183.9588847047	9949.06191849517	9059.4263379908	5154.19108570004	6839.67728358428	6130.33091229804	7743.4729436307	10466.1953742234	6919.63852691713	10077.445133918	9277.40210492301	12432.4911426253	12398.507233917	9940.23158463536	9185.16562249584	9080.19582014165	8110.38136577835	9895.75003371324	12896.4160007963	7568.72734705957	9980.24115769341	8817.53984554173	9828.79452239584	11579.0888559859	9381.5244073008	8702.26536568383	11706.3680181399	9108.58160393639	10860.578758834
ACOT11|26027	2219.43105246922	205.783174363222	3279.30892332942	1569.72471591116	4173.06975827726	3049.84051696858	870.903501451284	1117.640211383	705.751251038201	1901.0196319386	1262.38756327582	324.604786695753	1048.89555890426	182.137274045827	1247.30824747379	31.5391516186666	623.245005300271	2879.24715578712	562.622346189089	729.750508472394	858.441948860899	3289.07439028411	2567.46956145801	1075.55930155312	2318.39584494382	86.2540190168896	3056.04575864051	723.045105071733	1484.81645293799	899.305614395446	788.417363601499	547.144155754233	1622.2525653036	3109.48965457855	1974.08781438581	1634.65281927752	1639.08252997207	3706.46101661436	1228.41951637081
ACOT12|134526	3.21470314668195	13.9514016517439	10.0029758718742	2.04724449417823	5.65609888625272	6.59603247789907	0	9.99953389399793	7.82718577861221	0	15.2554388311278	13.4628713376119	25.8348659828635	11.7507918739243	10.4976210575453	6.60121778065115	0	12.2756220668818	56.3502819344314	1.94946707517113	7.78632153161813	0.875219369420999	12.1059468516684	0	4.11245382695135	20.1632771727794	1.37908202104716	0	1.37738075411687	7.70833383767525	6.37878125891181	14.9300973480288	1.25367277071376	8.16674892863703	27.1016998130945	6.80700162697361	2.38759290600446	37.0755147292993	36.6911444555201
ACOT13|55856	506.637215917076	334.833639641853	478.475679204649	903.858444179689	481.899625108732	654.656223431483	910.490024244524	453.824999804522	470.935677679835	404.714824190826	302.248381841719	287.207921869053	885.274741012789	971.643603075115	534.42434474776	547.167607151751	484.746115233544	644.470158511294	601.36316501901	599.136214435928	554.775409127792	645.036675263276	297.604526770181	497.964890395814	564.434287749073	193.791497271713	507.502183745355	359.290931841201	519.272544302061	491.620402536177	334.248137966979	351.296408188913	407.44365048197	645.853727773045	533.3614523217	428.354888097411	620.774155561161	515.785837263488	358.105569885876
ACOT1|641371	522.067791021149	0	794.403000491342	871.102532272837	790.722624298131	306.715510222307	146.616751086075	682.275889536628	82.1854506754282	86.2156579702288	487.220577669143	441.283004955056	297.962121002359	67.5670532750647	277.709793431425	41.0742439684961	0	84.7017922614843	1901.82201528706	246.282673829953	437.98058615352	816.579671669792	1014.88187773153	6.72925527561911	444.145013310746	387.582994543426	461.992477050799	197.126494695483	803.012979650137	446.226881047645	349.557212988367	602.473340043987	257.00291799632	760.868775184683	664.533679417078	203.723834407282	116.992052394219	452.539370960565	635.490621969608
ACOT2|10965	1028.06206630889	845.803725136973	1492.11056755457	1528.77982602759	1042.984634625	587.871394592755	3067.22243272068	1110.71745714869	529.639571019426	228.720877755731	757.051151994716	715.028055486497	690.652083941884	676.404957242767	863.667914279862	248.64586973786	206.363346199423	888.141256538897	1424.60556515484	1035.81683927426	879.854333072849	1367.0926550356	1784.61833171678	921.907972759818	779.310000207281	1650.02818197245	981.906398985578	959.596898706313	917.335582241837	770.833383767525	694.011400969605	986.264665990375	476.395652871227	1059.63567349065	1176.2137718883	671.948303462681	719.859261160346	1061.0139950473	912.875674053341
ACOT4|122970	136.303413419315	66.2691578457835	4.16790661328091	140.748058974753	88.2351426255425	46.1722273452935	20.5263451520505	159.992542303967	19.5679644465305	18.5256785721153	15.2554388311278	206.430693843382	20.6678927862908	2.93769796848107	38.1731674819829	23.4709965534263	88.6392896427052	3.68268662006454	43.143184606049	89.6754854578722	179.085395227217	0.875219369420999	68.6003654927876	181.689892441716	102.811345673784	135.542029883684	86.8821673259711	112.324908298181	111.567841083467	61.666670701402	58.6847875819886	232.733870425155	26.3271281849889	235.474594109034	276.437338093564	8.26564483275367	39.3952829490737	37.0755147292993	63.1087684634946
ACOT6|641372	5.78646566402751	0	0	13.3070892121585	7.91853844075381	1.64900811947477	0	0	1.30453096310203	1.42505219785502	0	14.9587459306799	0	0	0	11.0020296344186	0	4.91024882675272	0	0	9.73290191452267	0	10.088289043057	0	0	4.48072826061764	2.75816404209432	0	1.37738075411687	7.70833383767525	0	0	0	29.9447460716691	10.8406799252378	5.83457282312024	23.8759290600446	7.63319420897339	0
ACOT7|11332	1455.61758481759	1564.30091020178	1920.57136739984	5620.70975876633	1264.70371096611	1508.84242931941	2231.50695153006	1613.00173659336	2871.27264978758	1419.3519890636	1098.3915958412	1667.9001712708	2554.20708350577	107.225975849559	1290.25306089102	492.157458979658	423.806603604184	312.414581602142	452.563201785902	1029.31861569036	2337.84303986834	1311.95383476208	1264.06261709504	782.836697063689	2528.13099011834	2232.52285585274	1012.24620344862	1140.35817497425	1962.76757461654	1447.45379840791	1041.01710145441	970.456327621873	2232.7912046412	1578.22423045911	1664.044368524	1538.38236769604	3680.47446460588	885.450528240913	1521.94867201497
ACOT8|10005	591.505378989479	615.605597883199	730.217238646816	521.535534891904	578.053306175028	490.579915543743	291.767334661289	547.666779425118	632.697517104487	570.733405240936	521.545315039181	574.415843738106	397.856936136098	144.681624947693	297.750706359466	295.587862844713	387.796892186835	335.738263529217	393.571500385794	629.677865280276	531.416444532938	618.780094180646	556.873555176746	926.394142943564	528.450316763249	705.714701047278	423.378180461478	514.760506902921	457.290410366802	546.435220937423	517.957038223639	743.870144340024	416.219359876967	648.575977415924	494.335004590844	449.262107380258	436.929501798817	621.560099873547	503.402501929736
ACOT9|23597	2440.60262896094	1914.82987670185	701.041892353849	1765.74837622872	1553.164754165	1604.48490024895	2315.07849964912	1560.6964823786	2151.17155815526	1757.80188605417	1838.2803791509	3853.37295174313	1975.50608548963	4214.86216027822	1710.15790319283	3586.66166082046	2358.63609783636	1436.24778182517	2348.22190498638	1477.69604297972	2234.6742795744	2726.30833574641	3360.40908024228	3803.15077327073	1749.8491033678	1803.4931248986	1755.57141279303	2326.0926374067	1168.01887949111	2344.1899681908	2899.79396030131	2195.60255118071	1320.11742756158	1492.47336670842	1643.44707666605	1476.14692424942	1296.46294796042	1745.82056122377	961.307984734627
ACOX1|51	10369.3464699373	7802.32137373777	10169.6921364054	8553.38749667665	8177.58776974419	8893.92529238716	6059.67032238747	9475.71215693543	12164.7512309265	11455.2820924576	7446.56107944425	16156.9414797273	6863.4627294474	8586.15673737805	6949.42514009498	8574.98189706585	10223.9880647258	8707.7125131426	7184.66094664001	10210.0088950296	7940.10138186759	12601.4084809235	13182.3672925626	14617.0640011906	11241.3925359715	5025.13674428268	9292.25465781577	7928.20445458285	7656.8596121357	10470.4867961755	16114.077216263	8876.38199391337	7036.86526201631	10194.1443501712	8894.77787865763	8485.89995682646	7106.67028472229	10762.8038346525	13437.7647453897
ACOX2|8309	21.2170407681009	381.919620216489	6.66865058124946	13.8189003357031	11.3121977725054	26.3841299115963	8.79700506516449	14.6147033835354	14.3498405941224	67.6899793981136	0	58.3391091296514	32.7241635782938	108.6948248338	106.884868949552	32.2726202609612	0	0	12.3266241731569	9.74733537585567	107.061921059749	3.500877477684	77.6798256315388	51.5909571130798	35.9839709858243	5.60091032577205	259.267419956866	68.4363679697525	9.64166527881811	5.9953707626363	28.0666375392119	14.0518563275565	17.5514187899926	101.403799197243	7.58847594766647	29.6590785175279	8.35657517101563	30.5327768358936	4.40293733466241
ACOX3|8310	3077.11385200396	1505.00745318187	2129.80027938655	1594.80346096484	1882.34970934491	1980.4587514892	1249.17471925336	1596.07944846506	1622.83651809893	2115.48998771578	1541.75278687085	1439.0313585314	1219.40567439116	920.233888626696	942.877236804976	1051.79403305042	1160.62069875917	1418.44812982819	1429.8884040862	1548.52668004427	1331.4609819067	2484.74778978622	1757.37995130053	2114.10769909034	1717.97758620893	1425.99176894156	1428.72897380486	1754.05386600735	2198.29968357053	1791.75937649074	1621.48619601538	2134.12567974765	1488.10957883723	2295.53701135772	2060.81325378771	2659.10656413705	1616.40039736502	3003.11669307324	1398.66642664443
ACOXL|55289	8.35822818137308	17.4392520646799	0	3.5826778648119	18.0995164360087	14.8410730752729	0	26.1526271073792	109.580600900571	17.8131524731878	13.3485089772368	1.49587459306798	31.0018391794362	0	0	2.20040592688372	0	22.0961197203872	1.76094631045098	11.0469800926364	23.3589645948544	8.75219369420999	31.2736960334767	65.049467664318	25.7028364184459	20.1632771727794	24.8234763788489	10.4142299084406	15.1511882952856	8.56481537519472	65.0635688409004	2.63472306141685	1.25367277071376	18.3751850894333	19.5132238654281	4.86214401926686	25.0697255130469	1.09045631556763	19.0793951168705
ACP1|52	2954.31219180071	9678.78489589732	2054.77796034749	3328.30773641026	2658.36647653878	2156.07811621326	3545.19304126129	2866.78944791772	4674.13444079459	2406.2006360782	2500.93850337801	2816.73185874702	2964.12029043387	3643.47990540865	3761.01132616236	2146.86271599621	3067.750414978	3006.91362528269	2488.21713666724	3241.3139236512	2980.21456622684	3156.91626550154	2891.30363974013	1584.7396174083	2447.93814049279	3590.18351881988	3461.49587282837	2210.04836128407	5335.97304144877	2459.81497575592	4073.48971194108	2428.33642160586	5074.86737584928	2983.58560859539	4185.58651913432	2253.60375293019	5386.40959594607	2018.43464011568	4633.35772184308
ACP2|53	605.007132205543	878.938304059865	1116.16539103663	837.322998118897	576.922086397778	902.831945412435	488.233781116629	683.045084451551	937.957762470363	581.421296724849	833.328346150355	1126.39356858019	837.049657844778	500.143079133903	904.704069322994	486.289709841301	605.240149591596	691.117522365445	715.824675198324	711.555482437464	675.463392867873	545.261667149283	977.555208272223	1206.77977942769	604.530712561849	663.147782571411	841.240032838768	877.770806568565	614.311816336125	710.023194603642	877.720301226264	809.738220875446	771.008753988959	1120.88629045543	637.431979603983	556.715490206056	1045.76569282996	600.841429877762	653.102371308258
ACP5|54	430.127281026045	1956.68408165708	150.044638078113	501.574901073667	460.406449340972	790.699393288151	43.9850253258224	1660.69182131858	1587.61418209518	561.470565954879	61.0217553245111	1750.17327388954	775.045979485905	1108.9809831016	358.827774330639	983.581449317022	2350.32616443236	253.491595681109	810.915775962677	2423.83739679611	1047.26024600264	277.444540106457	871.628173320124	577.594411157307	593.221464537732	1900.94896456703	2907.10490036741	1349.38664670795	1206.58554060638	218.402792067465	7486.1376854589	1976.92053708311	1496.88528823222	2276.48126385757	1583.82333707724	953.466442178232	1103.06792257406	456.901196222836	730.887597553961
ACP6|51205	1039.63499763694	301.699060718962	689.371753836663	1134.68526089828	606.333800606292	1357.95818638747	329.887689943668	692.275423430626	885.776523946282	1217.70710306712	122.996975575968	432.307757396648	558.033105229852	222.530621112441	571.643183042693	317.59192211355	732.659128452985	1087.00633402238	783.621108150687	381.445724375152	492.484836874847	12.253071171894	364.187234454357	367.865955067178	1140.17782352226	891.66492386291	1056.37682812212	349.620575497649	534.423732597347	980.671360459796	759.074969810505	670.097898620352	394.906922774833	1325.05501367136	920.37372565269	288.325140342525	403.503201114755	1073.00901451854	361.040861442318
ACPL2|92370	131.159888384624	814.413071420549	65.8529244898384	190.393737958575	633.483075260305	410.603021749217	183.270938857593	1036.10555040117	347.005236185141	213.757829678253	184.018730900479	759.904293278536	554.588456432137	359.133576646811	215.678396273203	564.037385924526	635.709905406276	157.741743559431	699.09568524904	1199.57207358864	835.082984266045	162.790802712306	1228.75360544434	1715.96009528287	429.751424916416	863.66037223405	1085.33755056411	868.844323789902	331.948761742166	366.574098058334	571.538800798498	837.841933530559	309.657174366298	274.94721393078	196.216306646804	491.076545945953	231.596511882433	327.136894670288	359.573215664097
ACPP|55	1171.4378266509	1142.27101023653	81.6909696203059	201.141771553011	2633.47964143927	5947.97228694549	869.437333940423	1539.15902476076	3969.68772071949	3931.71901388201	135.392019626259	6551.93071763777	403.023909332671	1529.80621708652	1023.99521770419	1562.28820808744	8361.1779933283	111.09437970528	811.796249117903	1525.78289750061	1769.44156806022	6125.66036657757	4520.56232019384	15264.194050196	3449.32064735545	132.18148368822	1831.42092395063	2774.64839703453	2188.65801829171	3241.7826195112	3680.55678639211	2179.79421281221	1394.0841210337	3528.0355371712	3312.91178515268	3786.63776220503	890.572153939665	1714.19732807231	2000.40119571496
ACPT|93650	133.088710272633	47.0859805746356	405.954104133561	183.228382228952	245.474691663368	296.821461505458	131.955075977467	113.071652493669	138.280282088816	225.158247261093	349.921628188993	101.719472328623	139.508276307463	25.7048572242094	46.762130165429	55.0101481720929	22.1598224106763	180.451644383162	165.528953182392	52.6356110296206	109.008501442654	146.161634693307	85.7504568659844	84.1156909452388	211.791372087995	367.419717370646	107.568397641678	119.763643947067	253.438058757505	130.18519370296	91.85445012833	108.023645518091	152.948078027078	168.779477858499	155.021722930901	317.498004458126	285.317352267534	306.418224674503	123.282245370548
ACRBP|84519	564.501872557351	721.985035477746	527.656977241363	1296.92938706191	1026.01633796624	1288.69984536953	406.128400508427	876.882203012127	772.282330156405	476.679960182505	630.240316710966	1006.72360113475	811.214791861914	1062.71224009803	405.589904496068	795.080008247316	2246.45199688231	1217.12792793133	555.578560947285	411.337552861109	1374.2857503306	284.446295061825	1451.7047932959	730.124197404673	432.83576528663	684.431241809345	412.345524293101	422.520184856733	395.308276431543	367.430579595854	674.875057192869	512.014514935341	414.965687106253	780.605085095556	749.090982833933	1493.65064271878	454.836448593851	772.04307142188	493.12898148219
ACRC|93953	567.073635074696	2190.37005932379	986.126704702264	1626.02393950106	817.871898952144	401.533477092106	403.196065486706	1264.55644013328	884.47199298318	711.813572828583	342.29390877343	1720.25578202818	1152.23502283571	1467.3801352563	663.258784999452	2908.93663534027	310.237513749468	985.118670867264	1386.74521948015	1723.97871680967	1140.69610438206	406.101787411344	645.650498755648	466.561699109591	668.273746879594	1844.93986130931	1159.80797970066	1984.65467112282	701.086803845488	803.379682193265	1914.91013392532	1832.01076870518	511.498490451212	654.701039112402	642.852319566602	1241.30536811883	1039.79671056494	718.610711959066	1372.24880263645
ACRV1|56	18.6452782507553	29.6467285099558	184.221472307016	35.826778648119	119.909296388558	79.1523897347888	61.5790354561514	67.6891525132168	103.057946085061	47.7392486281432	16.2089037580733	1.49587459306798	22.3902171851484	96.9440329598754	59.1684095970734	9.53509234982944	0	0	0.880473155225491	5.8484012255134	73.9700545503723	85.7714982032579	1.0088289043057	7.85079782155563	3.08434037021351	19.043095107625	88.2612493470182	32.730436855099	50.9630879023243	47.106484563571	6.37878125891181	5.2694461228337	87.7570939499629	60.5700545540579	66.1281475439507	88.0048067487302	200.557804104375	18.5377573646497	16.1441035604289
ACR|49	14.1446938454006	0	98.3625960734295	41.9685121306537	20.3619559905098	26.3841299115963	26.3910151954935	0	10.4362477048163	15.6755741764052	92.4860979137122	0	20.6678927862908	13.9540653502851	69.6660306546187	22.7375279111317	2.76997780133454	117.845971842065	48.426023537402	28.5921837691766	15.5726430632363	9.62741306363099	38.3354983636166	0	28.7871767886595	2.24036413030882	13.7908202104716	13.3897241679951	0	23.1250015130257	44.6514688123826	3.51296408188913	0	4.76393687503827	6.50440795514269	27.2280065078944	8.35657517101563	34.8946020981641	85.1234551368067
ACSBG1|23205	12.2158719573914	95.9158863557392	92.5275268148362	13.3070892121585	61.0858679715294	68.4338369582028	0	11.5379237238438	230.90198046906	192.382046710428	20.9762283928007	85.2648518048751	125.729681116602	0	358.827774330639	16.1363101304806	24.9298002120108	20.868557513699	42.2627114508236	4.54875650873265	188.81829714174	15.753948649578	19.1677491818083	35.8893614699686	47.2932190099405	82.8934728214263	4.13724606314148	19.340712687104	355.364234562153	20.5555569004673	16.5848312731707	1.75648204094457	235.690480894186	68.0562410719752	247.167502295422	43.2730817714751	561.084332911049	30.5327768358936	38.1587902337409
ACSBG2|81616	28.9323283201376	8.71962603233993	43.3462287781215	17.401578200515	31.6741537630152	40.4006989271318	0	10.7687288089209	27.3951502251427	37.0513571442306	25.7435530275281	11.9669967445439	43.0581099714392	2.93769796848107	5.72597512229743	27.1383397648992	30.4697558146799	51.5576126809035	72.1987987284902	5.19857886712302	36.9850272751861	8.75219369420999	24.2118937033368	15.7015956431113	15.4217018510676	19.043095107625	12.4117381894244	27.5233219008787	38.5666611152724	33.4027799632594	15.3090750213883	42.1555689826696	41.3712014335539	48.3199311611024	48.7830596635702	42.7868673695484	69.2401942741295	40.3468836760022	8.80587466932483
ACSF2|80221	1748.79851179498	765.583165639446	3431.02072405285	2782.20526758822	817.871898952144	1427.21652740541	1142.14449096052	861.498304713668	919.694328986935	1739.98873358098	580.660140509801	1247.5594106187	874.940794619644	1778.04169542317	955.283516236621	452.550152295751	761.743895366998	2312.11341629719	1344.48250802932	1774.66486076412	1062.83288906588	970.618280687888	2748.04993532873	1500.62392646306	991.101372295275	670.989057027492	1550.08819165701	1132.17556576047	1155.62245270406	1741.22696577709	1279.58352053771	1085.50590130374	403.682632169829	2311.18994680428	1158.86868400792	1381.33511587372	793.874641246485	2304.1341947944	2819.34753996217
ACSF3|197322	9863.35219464957	6407.18120856338	11345.0418013506	6537.87529215818	8414.01270318955	8100.75238691979	7276.58935640189	5495.12847220933	5893.87089129499	6758.31004832744	9263.86523020235	5015.66751055695	4827.67528999776	1829.45140987159	2884.93713245085	3317.47866909835	3847.49916605367	6949.84343316513	6503.17472449547	4442.83546431501	4319.46186966516	11892.4807916925	6152.84748736046	7084.78426268098	6263.26717844691	7071.70937731979	5222.5836137056	7501.96490190168	6902.05495887965	6055.32447026267	5791.93338309192	7870.79602547261	5417.12004225414	7675.38286809737	6294.09876459307	6074.76273767202	10608.0752813778	5920.08733721665	7976.65480463007
ACSL1|2180	6420.4051245532	17163.7118820579	1201.19068594756	4108.30788869216	9526.00174422683	10197.466210832	1875.2282463909	18642.2079580718	20820.3141711085	19441.9871353361	3863.43988398311	64120.6644318592	2643.76795224637	6270.51631372285	4360.33005562949	18765.0617444643	16876.0897546307	1308.5813123296	5619.17967664908	14559.9197620948	7420.36441963208	10967.3739182145	15664.0863971546	68770.7458317354	42856.9094441168	1673.55200534069	9945.93953579212	11074.0457604968	11501.1292968759	6295.99578230564	44009.7634177361	11771.06439739	6559.21593637437	2826.37569171913	9320.81659971947	9976.63331313368	3102.6769813528	5405.39195626873	7700.73739832456
ACSL3|2181	1732.72499606157	2143.28407874916	2236.49868868654	2458.22882638451	2023.75218150122	1649.00811947477	2209.51443886715	2163.74529567817	2142.03984141354	1951.60898496245	3253.222330738	3123.38615032595	1854.9433775696	12354.4888064472	3836.40333193928	5939.62906530145	4098.18215707445	3943.54358898577	2963.672640489	2495.96767857744	2834.221037509	1779.32097803289	4089.79237805531	4394.20369497928	2061.36748075936	2589.860934637	2224.45929994907	2515.03652288841	1752.02831923666	1971.62049936982	2201.95529057636	2214.04561261063	2093.63352709197	1476.82043126186	1100.32901241164	2429.12715202573	2372.07355211544	1709.83550281004	1975.4512174852
ACSL4|2182	6102.14951303168	5809.01486274486	2294.01579994981	5841.81216413758	5220.57927201126	4397.9046546392	7420.27377246624	5091.30114187479	5005.48530542251	6020.13300983854	4755.88305560409	11533.1931125542	5079.13465223097	13367.260181081	5699.25390506004	8071.08893980947	5616.12999220578	3792.55343756313	5552.26371685194	4939.94956848365	7143.95000525964	7825.33638199315	8260.29106845507	11076.3541836691	4538.09279804082	3593.54406501535	4487.53289648746	6088.60512861331	3172.10787673116	4507.66233196498	5622.25780160487	4931.32332995187	4938.21704384148	2921.6544292199	4524.89980079426	5172.34880769609	4654.6123702557	4116.47259126779	4012.54355765568
ACSL5|51703	9517.45013606659	9762.49330580779	5179.87433898552	8593.82057543667	7257.90609083949	6773.30085074261	8840.99009049031	8978.0430469803	5617.31032711736	5437.28666091584	6529.32781972269	9636.42412854396	5664.72494784254	7478.64460326069	8178.60113301482	8148.8366158927	6042.70657361129	5967.79366781458	7356.35321190898	10200.2615596538	7486.54815265084	7773.69843919731	5629.2652860258	8346.51962685957	7434.2884056713	8583.95516527824	8205.5380252306	12266.4750850133	7419.95012242759	6296.85226384316	8027.05833621462	12725.7123866434	5280.46971024634	7761.81429425877	7494.1620323169	7178.4694300456	6594.53160638433	6165.44000821936	4846.1663596851
ACSL6|23305	225.029220267737	15719.7418111024	34.1768342289035	0	2902.7099484249	1637.46506263844	64.5113704778729	4983.61385378559	19654.0634900953	3326.07182979362	30.5108776622556	1691.83416475989	4398.81651468223	1518.05542521259	855.078951596416	883.82971396496	531.835737856231	133.804280529011	1051.28494733924	6739.30767886661	4763.28219696739	972.36871942673	1392.18388794187	351.04281687813	2014.07426174942	4478.48789648733	3684.90716023801	1289.87676151686	14868.8252406916	1068.8889588243	6168.28147736772	2141.15160791143	6906.48329386208	3216.33795306155	8852.4992269492	232.410484120956	20046.2300388135	381.659710448669	13411.3471213817
ACSM1|116285	366.476158721743	64.5252326393155	23.3402770343731	479.567022761251	1314.47738116513	1009.19296911856	1046.84360275457	287.678898181171	1514.56044816146	216.607934073963	5532.95697106466	260.282179193829	861.162199428784	0.734424492120268	170.824924481873	371.868601643348	570.615427074915	76.1088568146671	161.126587406265	270.975923448788	369.850272751861	246.811862176722	60.529734258342	41.4970741996512	377.317638622786	133.301665753375	325.46335696713	212.747839558144	557.839205417334	985.810249684912	159.469531472795	319.679731451911	927.717850328179	34.0281205359876	749.090982833933	1373.06947104096	774.773897998449	1274.74343289856	157.038098269626
ACSM2A|123876	0	0	0	0	0	0	0	0	0	0	0	0	0	0	0	0	0	0	0	0	0	0	0	0	0	0	0	0.743873564888615	0	0	0	0	0	0	0	0	0	0	0
ACSM2B|348158	0	0	0	0	0	0	0	0	0	0	0	0	13.7785951908605	0	0	0	0	0	0	0	0	0	0	0	0	0	0	0.743873564888615	0	0	0	0	0	0	0	0	0	0	0
ACSM3|6296	3183.19905584447	1126.57568337832	60.0178552312451	4507.52056505692	1314.47738116513	3936.18238118627	6174.03138823461	719.197245452928	4586.73086626675	751.715034368524	3518.28558042884	2029.90182279326	1391.63811427691	2154.06703538875	2757.05702138621	1359.11739417184	1114.91606503715	659.200904991552	1090.02576616916	613.432306320517	780.578733544718	758.815193288006	293.569211152959	143.557445879874	562.378060835597	905.107108644763	1911.40768117136	1031.00876093562	1352.58790054277	1130.5556295257	2227.470415612	533.092299426676	1263.70215287947	2707.27726984317	2705.83370933936	1124.1276972545	3756.87743759803	2139.47529114368	472.581940587099
ACSM4|341392	3.85764377601834	0	0.833581322656182	2.04724449417823	0	0	0	0.769194914922918	1.30453096310203	0	0	4.48762377920395	10.3339463931454	28.6425551926905	95.4329187049571	7.33468642294572	0	4.91024882675272	15.8485167940588	0.649822358390378	3.89316076580907	0	28.2472093205596	3.36462763780955	1.02811345673784	0	0	0	1.37738075411687	3.42592615007789	0	3.51296408188913	1.25367277071376	0.680562410719752	1.08406799252378	1.94485760770675	1.19379645300223	1.09045631556763	0
ACSM5|54988	0	68.0130830522515	50.0148793593709	0	27.1492746540131	23.9106177323841	0	16.1530932133813	62.6174862288977	19.9507307699703	0	5.98349837227194	72.3376247520178	0	0	0	8.30993340400361	3.68268662006454	0.880473155225491	29.242006127567	9.73290191452267	0	0	22.4308509187304	34.9558575290865	0	13.7908202104716	7.43873564888615	68.8690377058437	5.9953707626363	0	0	30.0881464971301	8.84731133935678	16.2610198878567	60.2905858389091	58.4960261971094	0	0
ACSS1|84532	9118.18400524869	5439.30271897365	7380.52903079784	7196.06439703648	6985.28212452211	6684.25441229097	10975.7299863036	5026.68876902127	7806.31328320258	6695.60775162182	11620.8305296116	4732.9472124671	8570.28620871525	3083.11401792089	8918.20625297824	1636.36854095919	2656.40871147982	3245.67447448355	5165.73600170795	5760.6752071307	6262.14909180388	7711.55786396842	4455.99727031827	2969.8446616399	5078.88047628492	4851.50852418375	6794.73711769936	4875.34734427998	6300.13956933058	5944.83835192266	6960.52610972456	5777.06943266668	8667.8935367149	6773.63767389369	7184.1185864551	5190.8249549693	10150.851239878	8851.23391346243	5355.43944472772
ACSS2|55902	3846.71378531962	2247.91959113723	6406.07246461276	3778.18971400593	2572.39377346774	4147.25542047904	3232.89936144795	2322.19944815229	2162.91233682317	3128.7021003907	2656.35328647012	3480.9001780692	1219.40567439116	4289.03903398237	1350.37579967514	2671.29279523683	3413.99764014482	2487.65481185359	745.760762475991	2195.74974900109	3204.07131026086	5186.54998318884	4728.38107448081	8625.78372079776	3990.10832559955	2389.34834497436	2247.90369430687	3417.3551570983	3083.95550846768	3803.63450812398	2728.84262256247	2041.03213157759	2004.62276037129	3238.7965126153	3673.9064266631	3939.30908441001	2787.51471776021	3777.34067712626	6567.7148575381
ACSS3|79611	0	13.9514016517439	0	0.511811123544558	481.899625108732	25.5596258518589	0	4.61516948953751	9.13171674171424	0	0	64.3226075019234	84.3938955440208	0	8.58896268344614	8.0681550652403	0	0	3.52189262090196	50.0363215960591	202.444359822072	0	0	301.694944856923	11.3092480241162	0	1107.40286290087	0	34.4345188529218	0	12.7575625178236	5.2694461228337	0	2.04168723215926	2.16813598504756	0	1.19379645300223	1.09045631556763	1.4676457782208
ACTA1|58	6.4294062933639	1.74392520646799	544.328603694487	280.984306825962	1.13121977725054	629.921101639361	0	676.891525132168	662.701729255834	431.790815950072	20.0227634658552	16.4546205237478	263.515633025208	0	3.81731674819829	12.4689669190077	0	3.06890551672045	51.947916158304	9.09751301746529	11.6794822974272	14.878729280157	1.0088289043057	21.3093083727938	747.438483048408	23.5238233682426	8.27449212628296	24.5478276413243	23.4154728199868	20.5555569004673	10.2060500142589	30.7384357165299	455.083215769093	26.5419340180703	20.5972918579518	46.6765825849619	23.8759290600446	6.54273789340576	1.4676457782208
ACTA2|59	4643.96016569675	2242.68781551783	841.083554560088	1842.00823363686	1673.07405055356	1930.98850790495	3703.53913243425	2621.4162700573	2302.49714987509	1876.08121847614	4062.71405371472	1443.51898231061	3930.34427819297	1834.59238131643	1816.08844295533	2804.05061949215	1749.24098154276	1765.84823432095	3482.27132891682	4190.70438925955	1668.21938814919	2216.93066274339	1848.17455268804	2293.55450644018	2177.54430137074	3565.53951338649	2725.06607358919	3487.27927219782	1723.10332340021	3123.58816733351	2338.46120951707	2733.08605570975	4223.62356453464	4338.58536833842	1930.72509468485	2199.63395431633	1329.88924864449	3451.29423877154	789.593428682793
ACTBL2|345651	0	0	0	0	0	0	0	3.07677965969167	0	0	0	0	0	0	0	0	0	0	0	0	0	0	0	0	0	0	0	0	0	0	0	0	0	0	0	0	0	0	0
ACTB|60	1143057.14139074	2462253.23078777	1551642.4448747	730614.985159968	1712589.81981247	1910614.18808478	658816.506335234	2186645.76668525	2462838.35508093	1606656.57479307	1008498.92252878	3583119.27251191	1142316.15662269	676290.387021996	776895.53294738	1206310.2045794	1947154.51045921	730545.592882062	1002475.91797931	2474463.10727123	2437805.78227164	2530045.64346997	1991298.1181708	3942358.87715746	2382056.63018503	2328851.79236363	2261939.99111709	1828892.00987654	1451870.88268027	1174286.72034991	1884621.12899551	1989004.25528379	1051828.9472833	903059.360218772	1095653.42715988	1603421.80959856	1252230.40178379	1082090.33471459	1478707.42445126
ACTC1|70	0.642940629336391	0	0	0	0	0	0	0	0	0.712526098927511	0	2.99174918613597	17.2232439885757	0	0	0	0	0	0	0	0	0	0	0	0	3.36054619546323	0	0	0	0	0	0	0	0	0	0.486214401926686	0	0	0
ACTG1|71	634291.149049928	412131.38049334	323729.642466755	236135.321692	490626.98569022	485717.815103472	233718.83057129	423654.8676565	490502.337595402	500233.935434752	232897.156915412	477013.465485077	397775.986889352	266614.45125196	363142.29658529	272581.885410501	415287.53687618	465753.059526182	269241.647082713	389726.41068812	543378.180985886	763508.994766211	823178.156361939	588955.637147644	331772.2124893	313071.84411555	444992.53297735	354860.420888724	350831.274500355	540605.151111528	256146.340232862	353242.59029028	255558.686964458	248993.966397982	399693.700707533	464344.964342426	264942.828204144	483185.555253278	388544.543326176
ACTG2|72	0	8.71962603233993	0	0	0	0.824504059737384	0	0.769194914922918	7.82718577861221	0.712526098927511	0	0	0	0	0	0	0	0	1.76094631045098	0	1.94658038290453	0	1.0088289043057	0	0	2.24036413030882	0	26.0355747711015	0	3.42592615007789	0	13.1736153070843	0	0	0	2.91728641156012	0	0	0
ACTL6A|86	4132.82236537432	3374.49527451555	3347.66259178723	5162.63880319395	3292.98077157633	3543.71844875127	4224.02859878981	2814.48419370296	3907.07023449059	3878.99208256137	2900.44030776817	1857.87624459044	5091.19092302297	4156.1082009086	5087.52889616126	4382.47513771007	3076.060348382	2569.9014797017	3666.29021835894	3057.41419622673	3663.46428062633	4078.52226150186	2424.2158570466	2687.2159400639	4165.91572670172	2234.76321998305	3538.72446600701	3276.76305333435	4240.95534192585	4313.24102294806	2418.83385337936	3488.37333331591	3851.28275163266	4484.90628664317	4988.88090159444	4456.64120806001	4688.03867093977	3658.48093872939	2660.84179591432
ACTL6B|51412	14.787634474737	1.74392520646799	1.66716264531236	0	30.5429339857647	4.12252029868692	0	6.15355931938335	3.9135928893061	4.27515659356507	0	4.48762377920395	12.056270792003	0	0	1.46693728458914	0	9.82049765350543	14.9680436388333	9.09751301746529	13.6260626803317	0	1.0088289043057	0	2.05622691347568	4.48072826061764	34.477050526179	1.48774712977723	2.75476150823375	3.42592615007789	0	0.878241020472284	0	5.44449928575802	24.933563828047	4.86214401926686	0	53.4323594628137	1.4676457782208
ACTL7A|10881	10.9299906987186	13.9514016517439	15.0044638078113	12.2834669650694	0	4.12252029868692	0	19.229872873073	2.60906192620407	11.4004175828402	2.86039478083646	7.47937296533993	20.6678927862908	0	17.1779253668923	5.86774913835658	13.8498890066727	8.59293544681725	36.9798725194706	9.74733537585567	13.6260626803317	0.875219369420999	6.0529734258342	6.72925527561911	9.25302111064054	36.9660081500955	13.7908202104716	11.9019770382178	8.26428452470124	17.1296307503894	15.3090750213883	38.6426049007805	11.2830549364238	5.44449928575802	7.58847594766647	18.4761472732141	26.2635219660491	6.54273789340576	1.4676457782208
ACTL7B|10880	1.28588125867278	0	2.50074396796855	0	0	0	0	0.769194914922918	1.30453096310203	0	0.953464926945486	10.4711221514759	0	0	0	2.20040592688372	0	4.91024882675272	0	2.59928943356151	0	0	0	4.48617018374607	0	0	0	2.97549425955446	8.26428452470124	3.42592615007789	1.27575625178236	9.66065122519512	0	3.40281205359876	0	2.91728641156012	0	0	0
ACTL8|81569	0	0	0	0	1.13121977725054	0	0	0	0	3.56263049463755	0	0	6.88929759543027	0	0	0	0	0	0	0	0	0	0	6.72925527561911	0	0	0	0	0	0	0	0	1.25367277071376	0	0	0	0	0	0
ACTL9|284382	0	0	0	0	0	0	0	0	0	0.712526098927511	0	5.98349837227194	0	0	0	0	0	0	0	0	0	0	0	0	0	0	0	8.18260921377476	0	0	1.27575625178236	0	0	0.680562410719752	0	0	0	0	0
ACTN1|87	14008.3904319813	16523.6913312842	27747.4214872563	17580.200282632	43575.7170394682	58637.904224463	11921.4080308087	30040.1382073996	45642.929337014	40776.4435894236	32203.2779075838	58466.2584700622	16901.1693259893	8236.57067912881	20354.8872305803	17652.3898141035	49434.4088315168	3291.09427613101	7716.4667323962	16800.5072538248	48900.0457989448	37490.0216891485	26243.6751166085	37718.597362391	62421.9085258378	30214.6708434099	38310.8985446901	14036.8941694482	28018.6793002454	60948.0826914232	23718.8602331377	15133.8492647784	25647.637543262	26415.3494096765	25118.9394547685	32081.3986679266	14683.6963719275	50075.9349234966	35933.8392339582
ACTN2|88	0	0	0	11.7716558415248	0	0.824504059737384	5.86467004344299	0.769194914922918	7.82718577861221	4.98768269249258	5.72078956167292	1.49587459306798	8.61162199428784	0	19.0865837409914	4.40081185376743	0	12.2756220668818	0.880473155225491	5.19857886712302	3.89316076580907	0	4.0353156172228	11.2154254593652	10.2811345673784	33.6054619546323	2.75816404209432	0	2.75476150823375	6.85185230015578	1.27575625178236	0	7.52203662428253	233.432906876875	0	0.972428803853373	39.3952829490737	0	0
ACTN3|89	33.4329127254923	165.672894614459	10.8365571945304	13.3070892121585	10.1809779952549	61.8378044803038	1.46616751086075	46.1516948953751	15.6543715572244	9.26283928605764	29.5574127353101	185.48844954043	106.784112729169	0	0	143.026385247442	0	52.7851748875917	25.5337215015392	18.1950260349306	36.9850272751861	0	45.3973006937565	0	32.8996306156108	69.4512880395734	35.8561325472262	63.2292530155322	22.03809206587	14.560186137831	36.9969313016885	134.370876132259	27.5808009557026	15.6529354465543	16.2610198878567	9.72428803853373	15.519353889029	9.81410684010864	10.2735204475456
ACTN4|81	105927.683386317	95429.3312231347	114629.935585065	61280.6812553605	113157.045538149	83371.377008465	39259.5674383182	90438.861316977	106032.276680933	79733.8080482853	107781.582271772	130031.890751621	74574.9241461338	51870.1986049782	85180.5602484836	81642.3945738089	111220.148679184	78265.6836118182	78082.120351707	110853.845940173	84711.2851032395	166555.996439555	117951.266662518	128518.681881412	102623.200911201	49066.2148178935	92439.8678707911	100019.007914228	121703.986053013	95083.1543692617	84744.6605371469	99823.5091099412	71330.2196353005	83479.1464237062	80333.7745179823	92887.371772878	82289.5833018969	115009.337146602	138886.255284591
ACTR10|55860	3908.43608573592	5763.67280737669	2469.90145903027	4333.50478305177	2726.23966317381	2983.05568812985	2376.65753510527	3552.91131202896	3963.16506590398	3043.91149461833	3236.05996205298	3937.14192895494	2843.55758251384	4786.24441514779	2165.37292541548	3995.93716322083	4214.5212247305	3152.99352787859	3246.30452331638	3891.13628204158	3353.95799974451	4559.01769531398	4470.12087497855	4248.40316400753	3350.62175550861	3333.66182589952	3984.16795880525	3459.75595029695	3515.07568450626	3366.82892398904	3836.19904910956	3669.2909835332	3704.60303745915	3474.95166913505	3271.71720143677	2526.37003241106	3507.37397892056	3060.91087779833	3898.06718695446
ACTR1A|10121	6835.10183047517	8398.74379434982	7751.47271937984	5476.37902192677	5728.49695199676	5344.43531521772	3175.71882852438	6488.15910737481	10207.9547862734	6022.27058813532	5835.20535290638	8022.3754426236	5709.50538221283	4806.80830092715	4563.60217247105	5416.66592334542	6233.83504190338	5192.588134291	5900.93108632124	7410.57417508387	5907.87146211526	8736.43974556041	8446.92441575162	10455.0196132202	5687.52364267372	3741.40809761573	6918.8544995936	6674.77749774554	6711.97641481152	6571.78283738691	8189.07938019098	6589.44237660354	5903.54507729107	5524.12508781223	5731.46747647323	5367.80699727062	6621.98892480338	8249.3020272691	8145.43406912547
ACTR1B|10120	9954.64976401533	4992.85786611784	7627.26910230407	4380.07959529433	5223.97293134301	4970.93497615669	5030.42072976323	6711.99482761738	4499.32729173892	6172.61359500903	7181.4978297534	4496.59902676236	5086.0239498264	2873.80303766661	2793.32153049409	2696.23072907485	3023.43077015665	2935.10123619144	3703.27009087841	4264.78413811605	4315.56870889935	6390.85183551214	6358.64858383882	4753.09730967896	5180.66370850196	8406.96639898385	6087.26804090217	4707.97579218004	5004.0242797066	5396.69016791019	5518.92154521049	5972.03893921153	4207.32581851536	6278.18823888971	5995.98006664903	4572.84645012049	3612.42806678476	6524.20013604111	4125.55228257868
ACTR2|10097	36605.1817906381	36420.1340118774	30435.7212528225	35314.4557134509	34801.976447113	33059.3147792301	21596.6474349788	34903.7576544573	33769.0885108593	35443.1857389512	32416.8540512196	58220.935036799	27657.0851968548	55090.6500029256	42510.5936371232	35447.8060134544	33879.5984881227	20302.0375553124	30616.693026656	33558.1262319959	39712.1863916354	49568.0489871583	55957.7216640285	67292.5527561911	48326.4730339621	31130.9797727062	37591.0177297035	38660.5969143911	29458.0421882976	42161.1601659335	38966.6989544404	38296.5779387144	26528.9695010738	33331.2246274106	34112.3675207458	37486.1579597437	20299.31488685	28428.196146848	30346.5117562716
ACTR3B|57180	1109.07258560527	908.585032569821	552.664416921049	318.346518844715	1084.83976638327	777.507328332353	1092.29479559126	936.110211461191	949.698541138281	726.776620906061	1063.11339354422	1106.94719887031	601.091215201291	842.384892461948	810.225479805086	850.823625061704	563.690482571578	780.729563453682	1122.6032729125	823.324928080609	1156.26874744529	687.047204995484	365.196063358663	872.560100738611	791.647361688135	1270.2864618851	984.664563027672	727.508346461065	736.898703452527	811.08801603094	562.608507036021	1022.27254782974	620.568021503309	1009.27405509739	756.679458781599	905.817430789417	853.564463896596	1077.37083978082	581.187728175439
ACTR3C|653857	388.33614011918	244.149528905518	239.237839602324	366.968575581448	338.234713397913	332.275136074166	281.504162085264	307.677965969167	272.646971288325	331.324636001293	59.1148254706201	255.794555414625	220.457523053769	365.008972583773	97.3415770790563	427.612218457736	110.799112053382	1075.34449305884	353.069735245422	304.766686085087	291.98705743568	187.296945056094	238.083621416145	165.988296798605	348.530461834127	390.943540738889	343.391423240743	277.464839703453	114.3226025917	330.601873482516	369.969313016885	383.791325946388	234.436808123472	438.28219250352	362.078709502943	404.530382403003	219.658547352411	406.740205706725	143.829286265639
ACTR3|10096	21678.0291993351	34100.713487275	15782.1951818495	19199.570677527	20940.0092966848	21035.5720760799	19014.726448353	24395.0167267803	27725.1965588075	20257.1169925091	15874.2375687154	42212.0851417855	15428.5819649661	89771.6433698289	39107.4557561044	72207.7874279738	63443.5715617662	30756.5710885723	22982.1102976958	27107.989502613	26450.1342429068	29162.3093891077	30960.9590731419	41369.2183494144	29039.0645855602	24012.2227486499	31525.8150011381	31181.6920930009	23511.889472775	29823.5436179655	31759.9518881219	32622.262705443	17609.0877374454	15463.0585339635	22976.8211015415	21828.5955744986	17921.2723524695	17957.6346047677	23096.3416118608
ACTR5|79913	1645.92801110116	1154.47848668181	1432.92629364598	1142.36242775145	1435.51789733094	1155.13018769207	694.963400147994	1178.40660966191	1153.2053713822	1097.29019234837	1504.56765471998	1130.8811923594	847.383604237923	1147.90548118398	749.148411833913	690.193992399193	362.867091974824	1243.52051537513	1176.31213538126	1217.76709962357	817.563760819904	1103.65162483988	975.537550463611	833.306111630833	1448.61186054361	1610.82180969204	994.318137175002	1405.92103763948	1420.0795574945	1219.62970942773	961.9202138439	1304.18791540134	1170.93036784665	970.481997686367	1256.43480333506	1116.34826682367	1289.30016924241	1345.62309341045	1332.62236662449
ACTR6|64431	1339.2453309077	1416.067267652	908.603641695239	1922.8743911569	640.270393923808	951.477684936941	2021.84499747697	1111.48665206362	992.748062920649	1098.71524454622	771.353125898898	915.475250957607	775.045979485905	1777.30727093105	1766.46332522876	1366.45208059479	716.039261644978	1060.61374657859	1325.11209861436	1107.94712105559	909.053038816417	1122.90645096714	1130.89720172669	955.554249137913	956.145514766189	1546.97143197824	1194.28503022684	1449.06570440302	851.221306044228	1139.1204449009	1129.04428282739	1650.21487746742	1010.46025319529	1231.13740099203	1211.98801564159	998.198167155487	781.936676716462	1028.30030558027	886.458050045366
ACTR8|93973	2963.31336061142	2160.72333081383	2356.53439914903	2499.68552739162	2059.95121437324	2287.1742617115	2498.34943850671	1854.52893987916	2040.28642629158	2332.81044788867	2268.29306120331	2065.80281302689	1686.15558648156	2969.27822164224	1498.29682366783	1751.52311779944	1685.53149211207	1691.58072081631	2357.90710969386	2028.09558053637	1911.54193601225	2703.55263214147	2818.66795863012	1850.54520079525	1722.09004003588	1978.24152706269	1817.63010374016	2167.64756808542	1665.2533317273	2199.44458835	2434.14292840075	2531.96886202159	2099.90189094554	2567.08141323491	2448.90959511122	1857.82522976187	2023.48498783878	2468.79309844511	2076.71877618244
ACTRT1|139741	0	0	0	0	0	0	0	0	0	0	0	0	0	0	0	0	0	0	0	0	0	0	0	0	0	0	0	0	0	0	0	0	0	0	0	0	0	0	0
ACTRT2|140625	0	0	0	0	0	0	0	0	0	0	0	0	0	0	0	0	0	0	0	0	0	0	0	0	0	0	0	0	0	0	0	0	0	0	0	0	0	0	0
ACVR1B|91	199.954535723617	1379.44483831618	5.00148793593709	1300.00025380318	1665.1555121128	1090.81887103256	159.812258683821	1299.17021130481	1073.62898263297	1188.49353301109	1706.70221923242	2399.38284728105	816.381765058487	69.0359022593052	1120.3824655962	1000.4512280898	1358.67411155459	449.901548751218	475.455503821765	1254.80697405182	1310.04859769475	598.650048683963	1819.92734336748	3164.99306463285	1148.40273117616	1344.21847818529	1767.98315098246	1134.40718645514	552.329682400866	2416.99089887995	1098.42613278461	1278.71892580765	966.581706220305	413.10138330689	947.475425465785	1594.78323831953	284.123555814531	1247.48202500937	283.255635196615
ACVR1C|130399	3.85764377601834	197.063548330882	7.50223190390564	14.8425225827922	33.9365933175163	23.9106177323841	0	234.60444905149	14.3498405941224	36.3388310453031	5.72078956167292	11.9669967445439	56.8367051622997	35.2523756217729	0	128.35701240155	13.8498890066727	20.868557513699	107.41772493751	63.0327687638667	62.2905722529451	8.75219369420999	17.1500913731969	42.6186167455877	13.3654749375919	659.787236375947	60.679608926075	47.6079081528713	22.03809206587	26.5509276631036	7.65453751069417	209.021362872404	51.400583599264	3.40281205359876	6.50440795514269	15.0726464597273	16.7131503420313	21.8091263113525	33.7558528990785
ACVR1|90	3136.90733053225	2683.90089275423	1848.04979232876	2834.92181331331	2133.48049989453	1984.58127178788	2274.02580934502	2137.59266857079	1162.33708812391	1242.64551652958	3392.42821007204	3323.83334579706	1360.63627509748	2326.65679103701	1627.13126391952	1133.94252098741	1724.31118133075	2318.86500843397	3029.70812713091	2274.37825436632	4171.52176056442	1782.82185551058	2924.59499358222	4035.31008027959	1548.33886584718	6989.93608656352	1381.84018508925	3204.60731754015	779.59750683015	1100.57877571252	2212.16134059061	2205.2632024059	1399.09881211655	466.86581375375	1303.04972701359	1624.44231683706	2438.92615348356	2984.5789357086	3570.78217841122
ACVR2A|92	317.612670892177	1260.85792427635	59.1842739085889	809.68519744749	290.72348275339	681.864857402816	73.3083755430374	792.270762370606	191.766051575999	200.932359897558	162.089037580733	3576.63615202555	459.86061449497	309.927135674753	221.404371395501	982.847980674727	1200.78537687852	375.020254143239	732.553665147608	567.2949188748	1489.13399292197	6.12653558594699	516.520399004518	638.157708637879	394.79556738733	4173.79837476533	703.331830734052	1335.99692253995	263.079724036323	262.939832018478	1103.52915779174	1377.96016112101	195.572952231346	154.487667233384	249.33563828047	205.668692014988	627.936934279174	121.040651028007	402.134943232501
ACVR2B|93	115.72931328055	1342.82240898035	9.169394549218	195.000038070477	522.623537089751	281.155884370448	85.0377156299234	691.506228515703	273.951502251427	289.998122263497	15.2554388311278	350.034654777908	583.867971212715	415.684262540072	454.260693035596	305.856423836837	373.947003180163	114.777066325345	3381.89738922111	648.522713673597	831.189823500236	17.50438738842	757.63050713358	455.346273650226	183.004195299335	1312.85338036097	1319.78149414213	794.45696730104	403.572560956244	226.96760744266	442.687419368479	1114.48785497933	224.407425957762	456.657377592954	886.767617884453	194.485760770675	193.395025386362	69.7892041963281	174.649847608276
ACVRL1|94	0.642940629336391	108.123362801015	47.5141353914024	10.2362224708912	24.886835099512	106.361023706122	0	25.3834321924563	83.4899816385302	30.638622253883	0	113.686469073167	342.742555372656	0	70.6203598416683	55.0101481720929	191.128468292083	0	7.04378524180393	51.3359663128399	62.2905722529451	0	2357.63314936242	377.959837980607	93.5583245631432	1.12018206515441	63.4377729681694	161.420563580829	122.586887116402	846.203759069238	114.818062660413	14.0518563275565	51.400583599264	31.9864333038284	39.0264477308561	61.7492290446892	81.1781588041518	11.9950194712439	20.5470408950913
ACY1|95	1875.45781577425	1700.32707630629	665.197895479633	1971.49644789364	2838.23042112162	2170.91918928853	1606.91959190338	1703.76673655426	1647.62260639787	1908.14489292787	1772.49129919166	671.647692287525	3291.36192621681	810.070214808656	1370.41671260318	891.8978690302	538.760682359568	1153.29469318354	1192.16065217531	1341.88317007613	2516.92843509556	2783.19759475878	1465.82839795618	1234.81834307611	1923.60027755649	1035.04822820267	1792.80662736131	1020.59453102718	2045.41041986356	1425.1852784324	864.962738708441	1139.07860355255	4335.20044112817	2332.28738153659	2025.03901003442	2644.03391767732	2304.02715429431	2117.66616483233	626.684747300284
ACY3|91703	1045.42146330097	442.957002442868	505.983862852303	67.0472571843371	1011.31048086199	136.043169856668	149.549086107796	2843.71360047003	30.0042121513468	262.922130504252	21.9296933197462	68.8102312811273	137.785951908605	741.768737041471	1093.66124835881	1504.34418534617	36.009711417349	468.928762954884	225.401127737726	91.6249525330433	397.102398112525	3636.53647994425	148.297848932938	227.673136825113	166.55437999153	30.2449157591691	306.15620867247	114.556528992847	451.780887350334	38.5416691883762	21.6878562803001	103.632440415729	37.6101831214127	590.047610094025	175.619014788853	1150.86948936047	48.9456545730915	406.740205706725	2527.28603009623
ACYP1|97	807.533430446506	578.983168547371	1096.15943929288	1235.00024111302	443.438152682213	574.679329636956	1114.28730825417	576.896186192189	740.973587041956	491.643008259983	452.895840299106	276.736799717577	735.432518312181	362.071274615292	1138.51472015014	316.124984828961	155.118756874734	279.884183124905	736.956030923736	405.489151635596	694.929196696919	617.029655441804	427.743455425617	288.236434305685	625.092981696605	715.796339633668	581.972612881902	538.564460979357	599.16062804084	626.944485464254	412.069269325703	627.942329637683	519.020527075495	821.438829738741	834.732354243312	491.076545945953	902.510118469688	704.434779856687	479.920169478203
ACYP2|98	239.816854742474	149.977567756247	108.365571945304	250.275639413289	177.601505028335	126.14912113982	416.391573084452	171.530466027811	126.539503420897	224.445721162166	178.297941338806	106.207096107827	160.176169093754	139.540653502851	104.976210575453	170.164725012341	146.80882347073	73.0399512979466	147.919490077882	159.856300164033	182.978555993026	241.560545960196	244.136594841979	142.435903333938	120.289274438327	145.623668470073	129.633709978433	204.565230344369	256.192820265738	171.296307503894	199.017975278048	126.466706948009	183.036224524208	137.47360696539	254.755978243089	184.275258330214	150.418353078281	172.292097859685	132.088120039872
ADAD1|132612	0	0	0	0	0	0	0	0.769194914922918	0	0	0	0	0	0	0	5.13428049606201	0	0	0	0	0	0	0	0	0	0	0	1.48774712977723	0	0	0	1.75648204094457	0	0	1.08406799252378	0	0	0	0
ADAD2|161931	0	1.74392520646799	0	0	1.13121977725054	0	0	1.53838982984584	0	0.712526098927511	0	2.99174918613597	0	0	0	0.733468642294572	0	0	0	1.94946707517113	0	0	1.0088289043057	0	0	15.6825489121617	0	5.95098851910892	0	0	0	0.878241020472284	0	8.16674892863703	0	1.45864320578006	0	0	0
ADAL|161823	597.291844653507	441.213077236401	621.018085378856	107.992147067902	495.474262435738	320.732079237842	813.722968527715	390.751016780842	553.121128355263	416.827767872594	316.550355745901	336.571783440297	788.824574676766	605.900205999221	814.997125740334	347.664136447627	184.203523788747	256.560501197829	433.192792370942	577.042254250656	338.704986625389	497.124601831128	411.602192956725	107.668084409906	339.277440723486	243.079508138507	355.803161430167	242.502782153688	734.143941944293	399.976878021593	335.523894218761	331.975105738523	655.670859083294	642.450915719446	624.423163693698	345.212225367947	691.208146288293	589.936866722086	639.893559304271
ADAM10|102	23597.2069779042	22747.7603931684	26615.4180510892	14490.9083409171	21252.225955206	20541.6941442972	29930.3435667113	20542.8885928464	18816.5546117838	24518.0230640957	28633.5052210999	41353.4531253644	20850.4591725697	54589.7724992995	26811.8785101577	30069.2804595083	29003.0525688733	14695.7609573675	20631.2469732437	24996.7166602027	29718.4427058035	36692.696843606	35337.25886002	43047.0459981354	20982.7675385625	26505.7480256836	21124.7783984004	25499.9858043817	12298.6327535096	35240.7893427762	23161.3547511088	24913.0630277373	19196.237465169	12067.7326668826	17358.0966962908	25940.9969859945	16566.313378312	23357.5742794586	28054.0490506907
ADAM11|4185	108.014025728514	10.4635512388079	459.303308783556	247.204772672021	108.597098616052	91.5199506308496	5.86467004344299	90.7649999609043	63.9220171919997	190.956994512573	56.2544306897837	31.4133664544277	56.8367051622997	0	76.3463349639657	7.33468642294572	24.9298002120108	248.581346854356	16.7289899492843	18.1950260349306	38.9316076580907	56.8892590123649	181.589202775026	29.1601061943495	103.839459130522	32.4852798894779	146.182694230999	60.9976323208664	207.984493871648	156.736121366063	33.1696625463414	36.8861228598359	46.3858925164089	292.641836609493	111.659003229949	125.929530099012	46.5580616670871	209.367612588984	104.202850253677
ADAM12|8038	134.374591531306	111.611213213951	49.1812980367148	18.4252004476041	35.0678130947669	85.7484222126879	1.46616751086075	110.7640677489	7.82718577861221	24.2258873635354	16.2089037580733	34.4051156405637	36.1688123760089	12.4852163660446	10.4976210575453	151.094540312682	78.9443673380343	131.962937218979	106.537251782284	71.4804594229416	212.177261736594	18.379606757841	176.545058253497	80.7510633074293	13.3654749375919	474.95719562547	143.424530188905	159.188942886164	103.303556558765	29.9768538131815	62.5120563373357	238.881557568461	42.6248742042677	119.778984286676	136.592567057996	38.8971521541349	23.8759290600446	109.045631556763	73.3822889110402
ADAM15|8751	7569.98296980666	5788.08776026725	8334.14606391651	10315.5531950406	14893.6395872807	8982.9717308388	5310.45872433763	6667.38152255185	7707.16893000682	10445.6326102773	10611.1111719763	6249.76404983804	5669.89192103911	1429.19006166604	6661.21772560601	2363.96943411541	6290.61958683073	3316.87308247146	2725.94488857812	9278.16363309782	9512.93833125446	15354.848617122	19583.3866903822	15589.4413885176	14506.6808745709	2494.64545909887	12028.3533875733	9790.86386106394	9392.35936232296	26167.2239342949	3792.82333654896	3974.91885865756	12198.2360590448	6945.81996380579	8127.25773995079	10948.5759025851	7118.60824925231	14660.0947064912	5946.9006933507
ADAM17|6868	8099.76604837985	4133.10273932913	4398.80863965667	15455.160497675	4835.96454774608	4976.70650457485	5379.36859734808	6235.8631752801	5156.81089714234	5342.52068975848	10874.2674918133	9012.64442323461	4385.03791949137	10435.4376085369	6033.26912052739	7354.49007628768	7226.87208368181	5601.9801302215	5035.42597473458	5886.09092230004	4718.51084816059	7558.39447431975	12113.0086539985	8593.2589869656	4995.60328628915	4105.46726879091	4887.46668259114	6588.48816421846	5180.32901623356	5477.19943243702	7913.51602980599	5642.69855653442	4629.8135422459	5753.47462022479	5548.25998573671	5704.75357780581	4009.9622856345	7746.60166579242	6269.78276455928
ADAM18|8749	0	0	0	0	0	4.9470243584243	0	0	0	0	0	0	0	0	0.954329187049571	0	0	0	0	0	0	0	0	0	0	0	0	0	0	0	0	0	0	0	0	0	0	0	0
ADAM19|8728	1470.40521929233	2847.82986216222	2086.45405060842	51.1811123544558	1988.68436840646	810.487490721848	240.451471781163	3341.38271042516	5724.28186609173	2637.77161822965	208.808819001061	4586.35150234644	2061.62230543251	383.36958488678	165.098949359576	4036.27793854703	1339.28426694525	1590.92061986788	3624.02750690812	3285.50184402175	2797.23601023381	1402.97664918186	2051.95799135779	19716.717957564	887.261913164754	11117.8069966575	1457.68969624685	5862.46756488717	1181.79268703228	882.175983645056	18444.8838882694	7241.97545481445	1342.68353743443	972.523684918526	1230.41717151449	1685.70533147982	859.533446161607	623.741012504683	2120.74814952906
ADAM20|8748	41.148200277529	61.0373822263795	72.5215750710879	65.0000126901588	42.9863515355207	24.7351217921215	60.1128679452907	49.2284745550668	20.8724954096326	44.1766181335057	79.1375889364754	16.4546205237478	37.8911367748665	0	10.4976210575453	217.106718119193	24.9298002120108	61.991891437753	154.082802164461	66.9317029142089	1.94658038290453	6.12653558594699	47.4149585023679	10.0938829134287	14.3935883943297	52.6485570622573	9.65357414733012	66.9486208399753	11.019046032935	44.5370399510126	36.9969313016885	69.3810406173104	43.8785469749814	38.1114950003061	26.0176318205708	61.7492290446892	94.3099197871764	70.8796605118958	105.670496031898
ADAM21P1|145241	3.85764377601834	0	4.16790661328091	5.11811123544558	6.78731866350327	0.824504059737384	0	6.15355931938335	5.21812385240814	0.712526098927511	5.72078956167292	8.97524755840791	29.2795147805786	0	2.86298756114871	13.2024355613023	0	0	1.76094631045098	10.397157734246	0	0	4.0353156172228	0	5.14056728368919	6.72109239092646	9.65357414733012	0	27.5476150823375	8.56481537519472	15.3090750213883	8.78241020472284	0	2.72224964287901	0	5.34835842119355	4.77518581200893	9.81410684010864	5.87058311288322
ADAM21|8747	61.7223004162935	40.1102797487637	76.6894816843688	47.0866233660993	20.3619559905098	29.6821461505458	70.3760405213159	30.7677965969167	41.7449908192651	54.8645096174183	53.3940359089472	20.9422443029518	10.3339463931454	143.947200455573	43.8991426042803	90.950111644527	0	66.9021402645057	110.939617558412	16.2455589597594	29.198705743568	11.377851802473	28.2472093205596	2.24308509187304	29.8152902453973	107.537478254823	19.3071482946602	34.2181839848763	60.6047531811424	30.833335350701	47.2029813159474	34.2513997984191	28.8344737264164	40.1531822324654	18.4291558729043	27.2280065078944	72.8215836331362	87.2365052454102	179.052784942938
ADAM22|53616	138.87517593666	899.865406537481	339.267598321066	2155.74845236968	645.926492810061	967.143262071951	3580.38106152195	722.27402511262	451.367713233304	240.833821437499	293.66719749921	695.581685776613	874.940794619644	3205.02848361285	1158.55563307818	1109.73805579169	977.802163871092	653.676875061455	2227.59708272049	933.144906648583	944.091485708699	544.386447779861	206.809925382668	227.673136825113	1746.76476299759	1036.16841026783	1330.81415031051	969.267255049865	1183.17006778639	782.824125292797	603.432707093057	1370.93423295723	547.855000801911	1144.0254124199	240.663094340279	1537.40993889218	735.378615049375	453.629827276133	261.240948523303
ADAM23|8745	39.8623190188562	800.461669768806	1.66716264531236	0.511811123544558	47.5112306445229	16.4900811947477	0	261.526271073792	1124.50569019395	205.207516491123	0	23.9339934890878	399.579260534956	0	9.54329187049571	803.881631954851	209.133324000758	18.4134331003227	116.222456489765	298.268462501183	348.437888539912	0	180.58037387072	80.7510633074293	6.16868074042703	1275.88737221087	60.679608926075	37.1936782444307	96.4166527881811	208.981495154751	811.380976133582	1482.47084255721	176.767860670639	14.2918106251148	80.2210314467598	31.1177217233079	17.9069467950335	0	13.2088120039872
ADAM28|10863	9233.91331852924	640.020550773751	4365.46538675043	7682.79677552736	4321.25954909708	6725.47961527784	19372.4713210031	2575.26457516193	2735.60142962497	4558.74198093822	8994.98812080372	1386.67574777402	7502.44508142356	12271.4988388376	6908.38898505185	1829.27079388266	4807.29647421609	17532.0434359206	2099.9284752128	4397.99772158608	4011.90216916624	2269.44382490865	1712.99147951108	3050.59572494733	4977.09724406787	794.209084194477	3916.59293977394	4183.54492893357	3271.27929102757	2494.93071879422	5853.16968317747	4084.69898621659	6585.54306455936	7582.14581782876	4031.64886419594	1895.26373871022	5129.74335855059	8518.6447372143	5540.36281278354
ADAM29|11086	0	6.97570082587194	0	0	0	0	0	1.53838982984584	0	0	5.72078956167292	0	13.7785951908605	0	0	9.53509234982944	0	11.0480598601936	33.4579798985687	0	0	0	1.0088289043057	0	0	4.48072826061764	20.6862303157074	0	0	0	0	15.8083383685011	5.01469108285502	0	0	0	0	0	0
ADAM2|2515	0	0	0	1.02362224708912	0	0	0	0	0	0	0	0	0	0	0	0	0	0	0	0	0	0	0	0	0	0	0	0	0	0	0	0	0	0	0	0	0	0	0
ADAM30|11085	0	0	0	0.511811123544558	1.13121977725054	0	0	0.769194914922918	5.21812385240814	0.712526098927511	7.62771941556389	1.49587459306798	0	0	0	0.733468642294572	0	0	6.16331208657844	1.94946707517113	0	0	0	10.0938829134287	1.02811345673784	0	1.37908202104716	0	2.75476150823375	0.856481537519472	5.10302500712945	0	0	1.3611248214395	3.25220397757134	0.486214401926686	0	3.27136894670288	14.676457782208
ADAM32|203102	34.7187939841651	106.379437594547	9.169394549218	318.346518844715	477.37474599973	238.281673264104	0	116.917627068284	13.0453096310203	48.4517747270707	5.72078956167292	67.3143566880593	27.5571903817211	0.734424492120268	142.195048870386	22.0040592688372	252.067979921443	20.868557513699	1.76094631045098	12.9964471678076	175.192234461408	2.625658108263	47.4149585023679	191.783775355145	467.791622815716	19.043095107625	587.48894096609	13.3897241679951	26.1702343282206	3.42592615007789	59.960543833771	21.9560255118071	32.5954920385576	17.0140602679938	0	49.1076545945953	16.7131503420313	170.11118522855	39.6264360119617
ADAM33|80332	0	0	0.833581322656182	0.511811123544558	4.52487910900218	17.3145852544851	0	0	0	0.712526098927511	0	0	24.1125415840059	0	5.72597512229743	0	0	0	0	0	0	0	0	1.12154254593652	3.08434037021351	0	0	0	0	0.856481537519472	0	3.51296408188913	12.5367277071376	0.680562410719752	0	14.5864320578006	0	0	1.4676457782208
ADAM3A|1587	0	0	0	0	0	0	0	0	0	0	0	0	0	0	0	0	0	0	0	0	0	0	0	0	0	0	0	0	0	0	0	0	0	0	0	0	0	0	0
ADAM5P|255926	0	0	0	0	0	0	0	0	0	0	0	0	0	0	0	0	0	0	0	0	0	0	0	0	0	0	0	0	0	0	0	0	0	0	0	0	0	0	0
ADAM6|8755	124136.404949753	1053813.89198886	18511.3404322258	37485.0466884034	297515.326296002	125858.895710792	69333.5954210939	997750.415163454	977388.515361085	368779.282917516	69334.0625576219	11106.8688535298	6401211.52868682	109753.130526945	40877.7363980813	413583.89720521	223006.757818742	464059.637462056	193498.94390444	375323.747936756	3068597.10193224	4188.7999020489	332027.7866429	248115.492809898	345740.16191254	247140.168124692	201846.581846526	258914.120742261	562493.374985494	40089.3313266739	346698.243228123	208930.025806274	697197.515940416	214276.436139935	611488.064406904	448233.277705781	521258.089442442	81116.8644024446	50211.0973644902
ADAM7|8756	0	0	0	0	0	0	0	6.15355931938335	0	0	0	0	3.44464879771513	0	4.77164593524786	2.93387456917829	0	0	0	16.8953813181498	11.6794822974272	0	0	0	2.05622691347568	0	0	0	0	0	0	0	5.01469108285502	0	0	0	0	0	0
ADAM8|101	4898.56465491396	7758.72324357607	10091.3354920757	11646.77392738	4030.53606634369	2894.83375373795	3488.01250833772	9201.87876722287	6990.98143126381	7526.4131829713	11984.1006667778	24569.7401911417	2419.86578039488	589.008442680455	3295.29868288217	3524.31682622542	2466.66523208841	1091.91658284914	5583.96075044006	6982.991063263	3733.5411744109	883.096343745788	2199.24701138642	9139.45020683668	8451.09261438502	5705.08725783141	8968.17038286968	6726.84864728774	3322.2423789299	1964.76864706967	16410.0526666765	9385.7617857873	2066.05272613627	7504.56170300671	4726.53644740369	2238.53110647046	2844.81694750432	2113.30433957006	6156.77403963628
ADAM9|8754	2508.11139504126	6321.72887344645	4676.39122010118	4790.04030525352	7550.89201314738	11223.1492611453	7989.14676668021	6720.45597168154	7917.19841506625	7248.52800438957	6618.00005792862	9750.11059761713	3553.15523484316	14077.4486649613	8649.08542223026	9634.8440851815	24670.8072875861	7092.8544302443	3034.11049290704	5379.87930511394	10110.5385088061	10741.5673209039	15138.4865380113	27199.6498240524	13249.2981169805	4770.85541549263	8801.30145832298	8486.8535018142	6167.91101693536	12055.8341221241	5720.49103299211	4436.87363542598	6011.36093557246	558.061176790197	1956.74272650543	14972.0000785285	3610.04047387875	1864.68029962064	4446.96670800904
ADAMDEC1|27299	202.526298240963	29.6467285099558	80.0238069749935	32.2441007833071	57.6922086397778	200.354486516184	121.691903401442	37.690550831223	23.4815573358366	69.1150315959686	9.53464926945486	5.98349837227194	75.7822735497329	0	174.642241230072	61.6113659527441	41.5496670200181	0	19.3704094149608	18.844848393321	60.3439918700405	110.277640547046	465.070124884927	431.793880185559	50.377559380154	19.043095107625	49.6469527576978	160.676690015941	24.7928535741037	35.1157430382984	21.6878562803001	101.875958374785	246.97353583061	105.487173661562	124.667819140235	6.32078722504692	39.3952829490737	64.33692261849	42.5617275684033
ADAMTS10|81794	473.204303191583	894.633630918077	13684.9045740465	127.440969762595	455.881570231969	900.358433233223	4792.90159300378	959.955253823802	281.77868803004	1344.53674867621	1532.2181376014	5739.67081360186	552.866132033279	3871.15149796593	436.128438481654	1945.15883936521	567.84544927358	14325.0371709477	2982.16257674874	1822.75171528501	580.080954105551	1536.88521270327	2229.5118785156	2485.33828179532	618.924300956178	3766.05210304913	877.096165385994	1944.48549861884	619.821339352593	1131.41211106322	1479.87725206754	3498.91222556158	1325.13211864444	2855.63987538008	466.149236785226	2186.01995106238	1450.46269039771	2518.95408896122	7875.38724593284
ADAMTS12|81792	0	0	0.833581322656182	0	2.26243955450109	0	0	0.769194914922918	0	20.6632568688978	0	2.99174918613597	0	31.5802531611715	0	0	0	0	8.80473155225491	0	0	0	0	0	11.3092480241162	1.12018206515441	0	0.743873564888615	0	0	0	12.295374286612	1.25367277071376	0	1.08406799252378	0	8.35657517101563	0	0
ADAMTS13|11093	325.97089907355	134.282240898035	910.270804340551	726.771795433272	383.483504487935	332.275136074166	561.542156659666	250.757542264871	129.148565347101	682.600002772556	497.708691865544	195.959571691906	187.733359475475	26.4392817163297	256.714551316335	237.643840103441	65.0944783313616	619.305133274186	331.057906364785	367.799454848954	245.269128245971	378.094767589872	337.957682942409	481.141752206766	599.390145278159	445.832461931455	271.679158146291	435.16603545984	345.722569283335	445.370399510125	519.232794475421	394.330218192055	309.657174366298	864.994824024805	228.738346422518	348.615726181434	310.38707778058	480.891235165323	559.173041502127
ADAMTS14|140766	455.844906199501	34.8785041293597	5.83506925859328	1097.83486000308	332.57861451166	123.675608960608	240.451471781163	109.994872833977	88.7081054909384	90.4908145637939	1530.31120774751	79.2813534326032	105.061788330312	2.93769796848107	8.58896268344614	21.2705906265426	16.6198668080072	41.123333924054	10.5656778627059	144.910385921054	332.865245476675	576.769564448438	183.606860583637	37.0109040159051	88.417757279454	35.8458260849411	26.202558399896	52.8150231070916	61.9821339352593	25.6944461255842	104.612012646154	223.07321919996	67.6983296185428	1077.33029616937	302.454969914135	35.0074369387214	111.023070129208	3.27136894670288	26.4176240079745
ADAMTS15|170689	0	10.4635512388079	1.66716264531236	2.04724449417823	0	0.824504059737384	0	1.53838982984584	0	0.712526098927511	0.953464926945486	1.49587459306798	0	0	0	0	0	6.13781103344089	0	0.649822358390378	0	0	0	0	5.14056728368919	0	1.37908202104716	0	1.37738075411687	0	0	3.51296408188913	1.25367277071376	5.44449928575802	0	0	0	4.36182526227051	0
ADAMTS16|170690	7.0723469227003	3.48785041293597	5.00148793593709	0	3.39365933175163	6.59603247789907	11.729340086886	1.53838982984584	2.60906192620407	2.85010439571004	17.1623686850188	10.4711221514759	1.72232439885757	0	0	2.93387456917829	0	0.61378110334409	4.40236577612745	5.19857886712302	0	0.875219369420999	1.0088289043057	0	1.02811345673784	12.3220027166985	0	1.48774712977723	0	5.9953707626363	0	14.9300973480288	6.26836385356878	7.48618651791727	1.08406799252378	4.37592961734018	7.16277871801339	1.09045631556763	0
ADAMTS17|170691	97.7269756591314	612.117747470263	35.0104155515597	8.70078910025748	220.587856563856	401.533477092106	0	989.953855505796	190.461520612897	166.01858105011	31.464342589201	178.00907657509	502.91872446641	0	0.954329187049571	312.457641617488	90.0242785433725	145.466121492549	233.325386134755	205.99368760975	354.277629688625	16.629168018999	238.083621416145	579.83749624918	186.088535669549	3091.70249982617	206.862303157074	618.158932422439	203.852351609297	77.0833383767525	122.472600171107	766.704410872304	219.392734874907	132.029107679632	184.291558729043	201.778976799575	169.519096326317	15.2663884179468	136.491057374535
ADAMTS18|170692	0.642940629336391	0	0	0.511811123544558	7.91853844075381	10.718552776586	0	0	13.0453096310203	0.712526098927511	0	44.8762377920395	15.5009195897181	0	0.954329187049571	0	0	1276.66469495571	0.880473155225491	0	1.94658038290453	1.750438738842	7.0618023301399	7.85079782155563	2.05622691347568	0	30.3398044630375	0.743873564888615	0	0	0	0	38.8638558921264	69.4173658934147	55.2874676187129	2.91728641156012	0	0	90.9940382496899
ADAMTS19|171019	0	0	0	0	0	0	0	0	0	0	0	0	1.72232439885757	0	0	5.86774913835658	0	0	0	0	0	0	0	0	0	0	1.37908202104716	0	0	0	0	0	0	0	0	0	0	1.09045631556763	5.87058311288322
ADAMTS1|9510	135.017532160642	357.504667325937	0	92.1260022380204	175.339065473834	52.7682598231926	0	146.916228750277	596.17065013763	212.332777480398	77.2306590825844	676.135316066729	850.828253035638	82.9899676095903	107.839198136602	71.1464583025735	66.4794672320289	196.409953070109	393.571500385794	285.272015333376	835.082984266045	14.878729280157	308.701644717544	790.687494885245	236.466095049703	92.975111407816	813.658392417825	371.192908879419	221.758301412817	95.9259322021809	2304.01579071894	929.178999659676	992.908834405294	306.933647234608	609.246211798365	60.7768002408358	33.4263006840625	102.502893663357	139.426348930976
ADAMTS20|80070	0	0	0.833581322656182	0	0	23.9106177323841	0	0	7.82718577861221	0	0	1.49587459306798	5.1669731965727	0	3.81731674819829	5.86774913835658	0	0	0	0	0	0	0	0	0	0	0	0	0	16.27314921287	0	0	0	0	0	4.86214401926686	0	0	0
ADAMTS2|9509	3.85764377601834	1524.19063045302	15.8380451304675	0	48.6424504217734	93.1689587503244	0	29.2294067670709	76.9673268230201	11.4004175828402	1.90692985389097	154.075083086002	229.069145048056	0	90.6612727697093	38.1403693993178	0	41.7371150273981	14.0875704836079	2.59928943356151	957.717548389031	1.750438738842	10079.2095829182	14359.1092156252	105.895686043997	17.9229130424706	9.65357414733012	5.2071149542203	77.1333222305449	1.71296307503894	45.927225064165	3.51296408188913	142.918695861368	31.9864333038284	0	659.306729012587	11.9379645300223	16.3568447335144	2.93529155644161
ADAMTS3|9508	3.21470314668195	162.185044201523	5.83506925859328	48.1102456131884	62.2170877487799	79.1523897347888	0	213.066991433648	502.244420794283	88.3532362670114	19.0692985389097	178.00907657509	1481.19898301751	8.81309390544322	723.381523783575	16.8697787727752	8.30993340400361	2.45512441337636	91.569208143451	34.44058499469	655.997589038828	7.87697432478899	1.0088289043057	31.4031912862225	145.992110856773	10.0816385863897	202.725057093933	171.090919924381	550.952301646749	11.9907415252726	52.3060063230768	0	441.292815291242	1129.05303938407	136.592567057996	4.86214401926686	421.410147909788	0	22.0146866733121
ADAMTS4|9507	12.8588125867278	38.3663545422957	0.833581322656182	0	6.78731866350327	4.9470243584243	0	56.151228789373	5.21812385240814	14.9630480774777	6.6742544886184	25.4298680821557	12.056270792003	0	0	17.6032474150697	1.38498890066727	0.61378110334409	9.6852047074804	7.79786830068453	1.94658038290453	5.251316216526	5.0441445215285	5.60771272968259	12.3373614808541	51.5283749971029	37.2352145682733	35.7059311146535	8.26428452470124	23.9814830505452	6.37878125891181	60.5986304125876	12.5367277071376	25.1808091966308	9.75661193271403	14.1002176558739	9.55037162401786	5.45228157783813	10.2735204475456
ADAMTS5|11096	0	338.321490054789	3.33432529062473	0	70.1356261895338	197.056470277235	0	4.61516948953751	10.4362477048163	99.7536538498515	0	58.3391091296514	82.6715711451632	0	14.3149378057436	0.733468642294572	47.0896226226871	0	3.52189262090196	5.19857886712302	741.647125886627	0	9.07946013875129	404.876859083083	28.7871767886595	1.12018206515441	529.56749608211	8.92648277866337	1.37738075411687	0	21.6878562803001	10.5388922456674	0	0	1140.43952813502	3.88971521541349	0	6.54273789340576	10.2735204475456
ADAMTS6|11174	931.62097190843	354.016816913001	40.0119034874968	119.251991785882	184.388823691839	1429.69003958462	1010.18941498306	154.608177899507	118.712317642285	555.770357163459	378.525575997358	773.367164616148	564.922402825282	333.428719422602	801.63651712164	379.936756708588	393.336847789504	516.189907912379	286.153775448285	394.442171542959	556.721989510697	390.347838761766	287.516237727124	157.015956431112	187.116649126286	862.540190168896	355.803161430167	408.386587123849	980.695096931213	604.675965488747	94.4059626318947	701.714575357355	508.991144909785	178.307351608575	115.995275200045	666.599945041487	260.247626754487	450.35845832943	328.75265432146
ADAMTS7|11173	2.57176251734556	29.6467285099558	4.16790661328091	66.5354460607925	64.479527303281	51.9437557634552	137.81974602091	2.30758474476875	319.610085959999	12.8254697806952	5.72078956167292	56.8432345365834	175.677088683472	131.461984089528	5.72597512229743	173.098599581519	2.76997780133454	23.9374630304195	44.9041309165	11.6968024510268	44.7713488068043	0.875219369420999	3.0264867129171	24.6739360106034	18.5060422212811	0	17.9280662736131	4.46324138933169	45.4535648858568	286.064833531504	5.10302500712945	5.2694461228337	30.0881464971301	288.558462145175	2.16813598504756	14.1002176558739	1.19379645300223	6.54273789340576	2.93529155644161
ADAMTS8|11095	7.71528755203669	1.74392520646799	30.0089276156226	6.65354460607925	7.91853844075381	14.8410730752729	17.594010130329	13.0763135536896	1.30453096310203	52.7269313206358	2.86039478083646	2.99174918613597	0	0	0	0	0	0	7.92425839702942	1.29964471678076	11.6794822974272	4.376096847105	3.0264867129171	0	2.05622691347568	19.043095107625	12.4117381894244	37.1936782444307	26.1702343282206	4.28240768759736	8.93029376247653	9.66065122519512	6.26836385356878	19.0557475001531	11.9247479177616	4.37592961734018	8.35657517101563	10.9045631556763	8.80587466932483
ADAMTS9|56999	0	13.9514016517439	10.0029758718742	0	1.13121977725054	228.387624547255	14.6616751086075	17.6914830432271	1.30453096310203	1.42505219785502	0	0	590.757268808145	0	13.360608618694	4.40081185376743	0	0	8.80473155225491	7.79786830068453	79.8097956990859	0	58.5120764497306	41.4970741996512	173.751174188695	4.48072826061764	0	11.1581034733292	112.945221837584	8.56481537519472	20.4121000285178	0	31.3418192678439	76.903552411332	0	6.80700162697361	15.519353889029	0	0
ADAMTSL1|92949	0	0	0	0	0	16.4900811947477	0	4.61516948953751	0	0	0.953464926945486	0	1.72232439885757	0	3.81731674819829	7.33468642294572	0	0	0	0	1.94658038290453	3.500877477684	0	0	4.11245382695135	0	1.37908202104716	0	0	0	0	0	0	0	0	6.80700162697361	0	0	0
ADAMTSL2|9719	19.2882188800917	0	0	0	57.6922086397778	4.9470243584243	0	7.69194914922918	0	7.83778708820262	3.81385970778194	1.49587459306798	13.7785951908605	0	0	4.40081185376743	0	0	0	0.649822358390378	62.2905722529451	0	8.07063123444559	1.12154254593652	0	30.2449157591691	89.6403313680654	0	0	0	0	16.6865793889734	8.77570939499629	104.126048840122	22.7654278429994	36.9522945464282	0	0	0
ADAMTSL3|57188	0	6.97570082587194	0.833581322656182	0	0	4.9470243584243	0	1.53838982984584	1.30453096310203	0.712526098927511	0	22.4381188960198	37.8911367748665	0	0	0	0	0	7.04378524180393	10.397157734246	1.94658038290453	0	0	2.24308509187304	6.16868074042703	2.24036413030882	13.7908202104716	8.18260921377476	28.9249958364543	0	0	0.878241020472284	1.25367277071376	0	0	3.40350081348681	17.9069467950335	0	0
ADAMTSL4|54507	3286.06955653829	4108.68778643858	5925.09604144014	19895.6338055476	6855.1918501383	10801.8276866195	4999.63121203515	19164.4913053045	3680.08184691084	2717.57454130953	8403.83986609752	14608.7112759019	2812.55574333441	4369.09130362348	2297.07035322832	11318.8880878898	17997.9307641712	1827.22634465535	3025.30576135479	7145.4466528606	11083.8287002584	7294.95344412403	10186.1454467746	39114.917832082	11542.6297787957	1443.91468198403	6372.73801925893	10702.8528516174	2837.40435348076	4023.75026326648	6056.01492721087	3900.26837191741	3797.37482249196	5917.49016120825	4133.55125549318	9196.74541244327	3377.25016554332	4533.02690381463	5602.00393546881
ADAMTSL5|339366	10.2870500693822	57.5495318134435	0	7.67716685316837	10.1809779952549	4.12252029868692	1.46616751086075	87.6882203012127	3.9135928893061	9.26283928605764	0.953464926945486	71.8019804672633	6.88929759543027	0	6.680304309347	53.5432108875038	8.30993340400361	16.5720897902904	15.8485167940588	68.8811699893801	70.0768937845632	0.875219369420999	17.1500913731969	13.4585105512382	8.2249076539027	389.823358673735	13.7908202104716	75.8751036186387	37.1892803611556	23.1250015130257	14.033318769606	170.378757971623	11.2830549364238	4.08337446431851	10.8406799252378	20.9072192828475	11.9379645300223	9.81410684010864	11.7411662257664
ADAP1|11033	2121.70407681009	2363.01865476412	1035.30800273898	1939.76415823387	1792.98334694211	1724.03798891087	247.782309335466	2027.59779573681	1697.19478299575	3098.06347813682	3226.52531278353	6330.54127786371	719.931598722463	350.320482741368	1086.98094404946	1054.7279076196	2661.94866708249	373.792691936551	835.569024308991	2496.61750093583	2421.54599633324	4494.25146197683	3465.32728629008	8430.6353178048	2358.4922697566	832.295274409727	1431.48713784695	2976.98200668424	1542.6664446109	1696.68992582607	2764.56379761238	2320.31277608777	1221.0772786752	1753.12877001408	1529.61993745106	2894.92054907149	1185.43987783122	1529.91021074138	3735.15850557195
ADAP2|55803	112.514610133868	566.775692102095	259.243791346073	101.850413585367	510.180119539996	299.29497368467	52.7820303909869	156.915762644275	650.960950587915	314.224009627032	32.4178075161465	2722.49175938373	418.524828922389	47.0031674956972	320.654606848656	407.808565115782	1335.12930024325	232.62303816741	355.711154711098	359.351764189879	622.905722529451	1497.50034107933	2177.0527754917	3933.24970859937	323.855738872419	53.7687391274117	126.875545936339	813.797679988144	249.305916495154	401.689841096632	1089.49583902214	1107.46192681555	275.808009557026	193.960287055129	384.844137345942	593.181570350557	307.999484874576	117.769282081304	242.161553406433
ADARB1|104	2163.49521771695	1815.42613993317	1460.43447729363	1966.37833665819	2622.16744366676	1774.33273655485	324.023019900225	2242.20317700031	2282.92918542856	2230.91921574204	3154.06197833567	1407.61799207697	2526.64989312405	99.8817309283565	2032.72116841559	1863.74382007051	1365.59905605793	3091.00163644083	1154.30030650062	1937.77027272011	2004.97779439167	911.978582936681	1204.541711741	2084.94759289599	1365.33467054785	2854.22390201344	2043.79955519189	2742.66183374432	1774.06641130253	2087.24550693495	2230.02192811557	2005.02424973822	2612.65405416747	1879.71337840796	2361.1000877168	1930.27117564895	1389.5790712946	2883.16649836081	1951.96888503367
ADARB2|105	0.642940629336391	0	57.5171112632766	17.401578200515	46.3800108672723	75.0298694361019	120.225735890581	13.8455084686125	16.9589025203265	17.8131524731878	28.6039478083646	2.99174918613597	68.8929759543027	28.6425551926905	0.954329187049571	12.4689669190077	1.38498890066727	202.54776410355	363.635413108128	326.21082391197	7.78632153161813	15.753948649578	10.088289043057	23.5523934646669	121.317387895065	7.84127445608087	117.221971789009	0	107.435698821116	62.5231522389215	25.5151250356472	174.769963073984	86.5034211792491	1.3611248214395	28.1857678056183	49.593868996522	21.4883361540402	129.764301552548	17.6117493386497
ADAR|103	48163.9684248477	55526.5785739407	64805.9463485822	43656.9770272272	45918.4731981541	49836.3233867664	48684.0921981311	59319.5426439405	73147.6601630573	52806.0217176168	53786.8634588488	80472.0696086853	45042.2276789231	77110.1651256754	80132.1588489913	81664.3986330777	76638.3608184233	63579.7431521042	63018.9856121093	78011.1741247649	43371.7575114959	51549.5456395274	53063.3915375755	54287.1453935112	56584.2803184804	71482.1781236984	53784.1988208392	55902.8422749443	42357.2129506021	51245.0033528651	81187.8521071777	59722.1458741562	102853.821454898	41446.9313752436	39461.1589958582	49852.0488439451	42671.0604161118	51071.5215396098	52378.8101789223
ADAT1|23536	2095.3435110073	2354.29902873178	2108.12716499749	1058.42540349015	1589.36378703702	1343.94161737194	1669.96479487039	2092.21016859034	2736.90596058807	1801.97850418768	1874.51204637483	2218.38202151982	2213.18685253197	1827.24813639523	631.765921826816	1543.95149203007	1409.91870087928	1547.95594263379	2359.66805600432	2408.24166019474	2113.98629583432	2038.38591138151	1946.03095640569	1749.60637166097	1816.67647805576	3109.62541286864	2176.19142921242	1650.65544048784	2688.64723203614	2141.20384379868	1982.52521526979	2776.11986571289	1960.74421339631	2021.95092224838	2287.38346422518	1243.73644012846	2560.69339168979	2193.99810692207	2575.71834077751
ADAT2|134637	1799.59082151256	898.121481331013	1006.96623776867	1751.92947589302	1725.11016030708	1117.20300094415	2622.97367692988	1138.40847408592	1112.76491152604	1918.12025831286	1592.28642799896	526.547856759931	625.203756785297	1424.78351471332	1485.89054423618	930.771707071812	473.666204028206	2135.34445853409	1150.77841387972	630.977509997057	1014.16837949326	934.734286541627	996.722957454031	444.130848190861	1264.57955178754	1718.35928794686	1235.65749085826	894.136024996115	1280.96410132869	1676.99085046313	833.068832413882	953.7697482329	1291.28295383517	1689.83646581714	1645.6152126511	1570.95873262512	1351.37758479853	1758.90603701058	882.055112710704
ADAT3|113179	54.0070128642568	40.1102797487637	50.0148793593709	25.0787450536833	57.6922086397778	32.155658329758	256.579314400631	22.3066525327646	2.60906192620407	9.97536538498515	110.601931525676	94.2400993632831	20.6678927862908	0.734424492120268	27.6755464244376	2.20040592688372	5.53995560266908	95.749852121678	16.7289899492843	46.7872098041072	35.0384468922816	52.5131621652599	51.4502741195907	96.4526589505405	24.6747229617081	49.288010866794	22.0653123367546	56.5343909315347	64.736895443493	23.1250015130257	47.2029813159474	87.8241020472284	18.8050915607063	34.7086829467074	50.9511956486177	35.0074369387214	13.1317609830246	27.2614078891907	45.4970191248449
ADA|100	18713.429957465	6980.93260149135	26896.3349568244	14779.0580034726	14033.9125565703	27394.1473847746	10452.3081849263	10926.4137664801	22535.7723875877	26073.4675380544	15171.5339175566	10122.5833712911	12364.5668593985	9871.39959858852	7402.73150394352	6917.34276548011	4070.4823790611	28207.5381663843	13537.2747615919	12116.587694547	8740.14591924136	31695.1942442121	9622.21008926776	4158.67976033261	19045.8017860684	9266.14604295728	9445.332762152	14020.5289510206	14764.1443033788	17921.0196910574	8229.90358024801	7194.55043970895	22212.5741515063	15480.0725942315	20071.5188815778	21463.9347730536	13725.0778201667	30700.707108491	28771.7278362407
ADCK1|57143	678.945304579228	596.422420612051	482.64358581793	368.504008952082	631.220635705804	332.275136074166	564.474491681388	544.589999765426	684.878755628568	734.614407994264	288.899872864482	367.985149894724	799.158521069911	341.507388835925	529.652698812512	354.998822870573	391.951858888837	763.543692560047	491.304020615824	999.426787204401	601.493338317501	494.498943722865	826.230872626368	721.151857037181	353.671029117816	839.016366800653	413.724606314148	576.502012788676	1026.14866181707	529.305590187034	603.432707093057	627.064088617211	763.486717364677	694.173658934147	913.869317697548	689.452021932041	896.541136204677	793.852197733232	648.699433973596
ADCK2|90956	1221.58719573914	1681.14389903514	990.294611315545	791.259996999886	1942.30435753918	1672.09423314741	2586.31948915836	1533.7746603563	772.282330156405	1065.93904399556	2051.85652278669	988.773106017938	1563.87055416267	719.001577785742	1709.20357400578	544.967201224867	771.438817671669	684.36593022866	844.373755861246	1152.78486378453	1944.63380252163	1754.8148356891	1069.35863856404	1355.94493803725	2178.57241482748	1748.60420370603	2668.52371072626	1157.46726696668	1424.21169975685	1748.93529961476	876.444544974482	1879.43578381069	1766.42493393568	1853.85200680061	1348.58058269958	2062.03527857108	1840.83413052944	954.149276121674	594.396540179426
ADCK4|79934	2398.81148805407	1667.19249738339	2514.9148504537	2267.32327730239	2085.96926925	2274.80670081544	2703.61289002722	2782.94720219112	1860.2611533835	1757.80188605417	2045.18226829807	2338.05198896526	1946.22657070905	351.789331725608	1171.91624169687	690.193992399193	943.17744135441	867.272699025198	1533.7842364028	1938.4200950785	1436.57632258355	2950.36449431819	2257.75908783616	2817.31487539253	1919.48782372954	1618.66308414812	2588.53695350552	1890.92660194686	1385.64503864157	1721.52789041414	2464.76107844352	2305.38267873974	1486.85590606651	2445.94130412679	2257.02956043451	1531.08915166714	1432.55574360268	2624.72835157128	2292.4627055809
ADCK5|203054	368.404980609752	528.4093375598	387.615315035125	489.291434108597	285.067383867137	429.566615123177	341.617030030554	567.665847213114	297.433059587264	423.240502762942	348.014698335102	426.324259024376	404.746233731528	99.8817309283565	229.993334078947	250.846275664744	225.753190808765	327.759109185744	151.441382698784	420.435065878575	437.98058615352	413.978761736133	450.946520224648	526.003454044227	393.767453930592	654.186326050175	388.901129935299	679.900438308194	493.102309973841	493.333365611216	446.514688123826	672.732621681769	349.774703029138	373.628763485144	577.808240015175	506.635406807607	508.557288978951	400.197467813319	437.3584419098
ADCY10|55811	48.8634878295657	111.611213213951	44.1798101007777	59.8819014547133	54.2985493080261	18.9635933739598	24.9248476846327	50.7668643849126	127.844034383999	80.5154491788088	20.9762283928007	62.8267329088554	149.842222700608	0	103.067552201354	44.0081185376743	8.30993340400361	48.4887071641831	62.5135940210099	70.1808147061608	48.6645095726133	22.755703604946	36.3178405550052	17.9446807349843	48.3213324666784	48.1678288016396	37.2352145682733	26.0355747711015	81.2654644928955	35.1157430382984	35.7211750499061	32.4949177574745	92.7717850328179	46.2782439289432	35.7742437532848	44.2455105753285	230.402715429431	125.402476290277	42.5617275684033
ADCY1|107	14.787634474737	19.1831772711478	2.50074396796855	1.53543337063367	5.65609888625272	24.7351217921215	0	32.3061864267626	32.6132740775509	76.2402925852437	0	13.4628713376119	122.285032318887	0	2.86298756114871	0	0	20.254776410355	16.7289899492843	4.54875650873265	70.0768937845632	0	0	114.397339685525	32.8996306156108	0	31.7188864840847	26.0355747711015	1.37738075411687	0.856481537519472	10.2060500142589	0.878241020472284	28.8344737264164	21.7779971430321	19.5132238654281	5.34835842119355	2.38759290600446	8.72365052454102	0
ADCY2|108	91.2975693657674	0	347.603411547628	1958.70116980502	184.388823691839	220.967088009619	212.594289074808	290.755677840863	194.375113502203	21.3757829678253	7.62771941556389	16.4546205237478	5.1669731965727	0	108.793527323651	16.8697787727752	16.6198668080072	0	12.3266241731569	3.89893415034227	132.367466037508	0	687.012483832181	1649.78908507262	42.1526517262513	1.12018206515441	95.156659452254	336.230851329654	403.572560956244	0	164.572556479925	0	10.02938216571	2.04168723215926	0	61.2630146427625	833.269924195558	657.545158287279	1155.03722745977
ADCY3|109	6993.90816592126	2295.00557171187	21633.9360668959	6181.14293904762	6864.2416083563	8259.88167044911	4875.00697361199	3713.67304924785	2783.86907525974	4583.68039440068	3697.5369866946	903.508254213063	2536.9838395172	1124.40389743613	8129.9303444753	2500.3946015822	1919.59461632483	9806.99446923186	4257.96817867047	3057.41419622673	2370.93490637772	10241.8170609645	3841.6204675961	1593.71195777579	8052.18459317074	4919.83963015817	3465.63311889151	3898.64135358123	3192.76858804291	4139.37527083161	2515.79132851482	2715.5212353003	2329.32400798616	4905.49385646797	3719.43728234909	4881.106380942	8046.18809323505	3449.1133261404	10459.9114613797
ADCY4|196883	711.735276675384	469.115880539888	2666.62665117713	410.98433220628	1190.04320566757	1716.61745237323	255.11314688977	1384.55084686125	1235.39082205763	2006.47349457987	658.844264519331	1470.44472498583	397.856936136098	793.91287598201	228.084675704848	1052.52750169271	1716.00124792675	1531.99763394685	365.396359418579	1120.9435682234	605.38649908331	1073.89416627957	689.030141640793	1455.7622246256	988.017031925062	462.635192908771	1529.4019613413	490.212679261597	880.146301880682	1826.01863799151	983.6080701242	946.743820069122	564.15274682119	530.158117950687	514.932296448796	1101.76183476587	306.805688421574	905.07874192113	1827.2189938849
ADCY5|111	9.64410944004586	6.97570082587194	2.50074396796855	7.16535572962381	13.5746373270065	4.12252029868692	5.86467004344299	21.5374576178417	20.8724954096326	5.70020879142009	0.953464926945486	10.4711221514759	24.1125415840059	0	6.680304309347	0	1.38498890066727	19.6409953070109	4.40236577612745	3.24911179195189	35.0384468922816	0.875219369420999	12.1059468516684	0	1.02811345673784	7.84127445608087	11.0326561683773	14.8774712977723	22.03809206587	11.1342599877531	0	11.4171332661397	16.2977460192788	17.0140602679938	7.58847594766647	3.40350081348681	9.55037162401786	0	8.80587466932483
ADCY6|112	2497.82434497188	64.5252326393155	3181.77990857865	2565.70916232887	791.853844075381	2023.33296259554	2545.26679885426	106.918093174286	356.136952926856	722.501464312496	3446.77571090793	662.672444729117	893.886363007077	3738.22066489216	1251.12556422199	619.781002738914	878.082963023048	3130.8974081582	1395.5499510324	929.895794856631	1053.09998715135	1880.84642488573	1434.5547019227	597.782176984164	1359.16598980742	257.641874985514	1220.48758862674	874.795312309011	130.851171641103	1064.6065511367	1372.71372691782	155.448660623594	1099.47101991596	2662.36015073567	411.945837159037	1303.54081156545	1938.72543967563	586.665497775383	6717.41472691662
ADCY7|113	15772.6195188803	22946.5678667058	34146.8253012878	13184.2545425078	19868.7441676286	10985.6920919409	15545.7741176565	24725.0013452823	12710.0451735031	14519.8568439448	12055.6105362987	37603.295520543	11851.3141885389	6233.79508911684	7407.50314987877	10497.4032085199	10708.7341799593	9220.83351553826	17932.5967524776	25311.2306816636	22850.9071149163	26161.1821713631	24648.7166189012	39185.575012476	10369.5523246578	16024.2044420338	19184.409994787	30083.7347112253	10739.4377398493	17212.7094595288	28004.1254828746	33061.3832156791	8770.69470391343	8892.22845846428	14616.4887431981	17638.3998586944	11199.0045256139	16841.0073376264	32694.7450014249
ADCY8|114	0	0	0	0	1.13121977725054	0	0	0	0	0	0	0	0	0	0	0	0	0	0	0	0	0	0	0	0	0	0	0	0	0	0	0	0	0	0	0	0	0	0
ADCY9|115	614.651241645589	2303.72519774421	100.863340041398	1228.34669650694	662.894789468819	2692.00575504256	230.188299205137	1093.79516902039	1025.3613369982	2325.6851868994	246.947416078881	4149.55612117059	458.138290096113	484.720164799377	668.0304309347	2044.17710607497	2213.2122632663	1120.15051360296	933.30154453902	1431.558655534	1837.57188146188	526.882060391442	2467.59549993174	5027.87523343341	2195.02223013528	2617.86548626586	1259.10188521606	2597.60648859104	937.99629355359	1456.0186137831	1715.89215864728	2791.04996306092	456.336888539807	885.411696346398	1449.3989060043	2287.63876106506	1206.92821398526	26.170951573623	1017.07852430702
ADCYAP1R1|117	0	0	0	0	0	0	0	0	0	0	0	0	0	0	0	0	0	0	0	0	0	0	0	0	0	2.24036413030882	0	0	0	0	1.27575625178236	0	5.01469108285502	0	0	0	0	0	0
ADCYAP1|116	0	0	0	0	0	4.12252029868692	0	0	1.30453096310203	0	0.953464926945486	263.273928379965	0	0	0	0	0	0	8.80473155225491	119.56731394383	66.1837330187541	0	0	0	0	0	0	0	0	0	0	0	239.451499206327	0	0	9.72428803853373	0	1.09045631556763	0
ADC|113451	41.7911409068654	261.588780970198	6.66865058124946	1.53543337063367	3.39365933175163	10.718552776586	0	146.147033835354	32.6132740775509	33.488726649593	8.58118434250938	56.8432345365834	43.0581099714392	0.734424492120268	5.72597512229743	101.218672636651	1.38498890066727	18.4134331003227	76.6011645046177	150.108964788177	95.3824387623222	5.251316216526	82.7239701530673	37.0109040159051	13.3654749375919	488.399380407323	85.5030853049239	197.870368260371	37.1892803611556	96.7824137397003	77.821131358724	272.254716346408	18.8050915607063	10.2084361607963	54.2033996261891	60.2905858389091	78.7905658981473	5.45228157783813	20.5470408950913
ADD1|118	21094.2391078976	36502.0984965814	21849.0000481412	19296.3029798769	21813.3109647222	17112.5817598494	35542.8327982862	26448.7671496245	31111.7589390204	16292.6217780765	22111.8051207928	32379.7014415496	23446.0020416481	27280.9321842995	25117.9442031447	27075.2614616618	34846.3207407885	20133.2477518928	23321.9729356128	47489.6677735272	20281.4210094823	29838.8539616701	25196.5107139391	26811.5961031584	19906.332749358	26374.6867240606	30332.9090529323	24387.8948248732	33905.6046433409	20068.2189056187	33390.3683778997	28021.1579991887	24313.7297152226	17226.3957401384	19496.9628455402	18446.0019802946	28017.2089555094	19116.7896682161	34400.1493957174
ADD2|119	6.4294062933639	6600.75690648133	60.0178552312451	85.4724576319412	4679.8562184855	7376.01331841063	280.037994574403	2689.87461748544	14045.8848797196	4307.93279411573	8.58118434250938	411.365513093696	7483.49951303613	128.524286121047	7051.53836310928	547.901075794046	3150.84974901804	2657.05839637656	569.666131430893	2075.53261269887	4991.03210176722	5043.0140066038	212.862898808503	1713.717010191	4286.20500114005	1196.35444558491	2432.70068512719	333.255357070099	11191.2186271996	323.75002118236	713.14774474634	1081.99293722185	11280.5475908824	1462.52862063675	4491.29369302603	386.054235129789	15605.3072336452	50.1609905161108	2085.52465085176
ADD3|120	12905.10431204	22876.810858447	9061.86255859536	10465.5138542391	10022.6072264398	15804.0938170462	17457.6565518189	18168.3838904793	9860.94955008828	16646.7472492434	18417.128528879	28765.6684246974	8236.15527533689	24177.2542805992	13571.515369032	33246.6666179284	30178.9081455398	16704.0527275094	20587.2233154824	24298.8074472914	17017.0057073514	20361.9786295795	26693.6128079288	38155.9989553063	18236.6764956158	43269.2726307194	16429.0041167348	28367.6183970273	9452.9641155041	17376.297433195	18025.160081433	32973.5591136319	12467.7757047483	9297.84365525325	11339.3512017988	16670.3469844584	8127.3662520392	14452.9080065333	9483.92701886284
ADH1A|124	6.4294062933639	1.74392520646799	7.50223190390564	10.2362224708912	12.443417549756	1.64900811947477	0	26.1526271073792	9.13171674171424	0.712526098927511	0.953464926945486	1.49587459306798	10.3339463931454	0	12.4062794316444	0	0	3.68268662006454	43.143184606049	3.24911179195189	1.94658038290453	0	15.1324335645855	2.24308509187304	5.14056728368919	17.9229130424706	0	9.67035634355199	0	14.560186137831	20.4121000285178	7.02592816377827	13.7904004778513	6.80562410719752	3.25220397757134	0	1.19379645300223	34.8946020981641	1.4676457782208
ADH1B|125	0	0	0.833581322656182	0	11.3121977725054	19.7880974336972	0	16.1530932133813	6.52265481551017	0.712526098927511	0	0	37.8911367748665	0	0	0	0	0	10.5656778627059	0	0	0	16.1412624688912	3.36462763780955	2.05622691347568	0	0	2.97549425955446	63.3595146893762	0	0	0	0	0	2.16813598504756	34.0350081348681	1.19379645300223	7.63319420897339	0
ADH1C|126	0	1.74392520646799	0	0	0	4.9470243584243	0	6.92275423430626	0	0	0.953464926945486	0	24.1125415840059	0	0	0	0	0	0	0	1.94658038290453	0	0	8.97234036749214	4.11245382695135	0	0	0	5.50952301646749	5.13888922511683	0	0	0	0	0	5.83457282312024	0	0	0
ADH4|127	15.4305751040734	1.74392520646799	8.33581322656182	9.21260022380204	4.52487910900218	3.29801623894953	0	5.38436440446043	0	0.712526098927511	7.62771941556389	2.99174918613597	20.6678927862908	0	15.2692669927931	19.8036533419535	5.53995560266908	19.6409953070109	28.1751409672157	4.54875650873265	1.94658038290453	0	1.0088289043057	1.12154254593652	6.16868074042703	4.48072826061764	8.27449212628296	19.340712687104	8.26428452470124	17.1296307503894	3.82726875534708	4.39120510236142	1.25367277071376	6.80562410719752	1.08406799252378	8.26564483275367	2.38759290600446	10.9045631556763	8.80587466932483
ADH5|128	4801.48061988416	3341.36069559266	3513.54527499581	7114.17461726935	3661.75841896001	4663.39496187464	8370.35031950401	3452.91597308898	3266.5455316075	4616.45659495134	4159.96747626316	2623.76403624125	5223.809901735	3892.44980823742	4529.24632173727	2196.73858367224	2621.78398896314	2448.98660234292	3725.28191975905	2771.49235853496	4808.0535457742	4916.10719803775	5507.19698860481	3286.119659594	3996.27700633997	4075.22235303174	3529.07089185968	3931.37179043633	3725.81493988614	4188.19471847022	2820.6970726908	4268.2513594953	4563.36888539807	4285.50150030228	3880.96341323514	3593.61064464014	3569.45139447667	4172.08586336174	3473.91755704864
ADH6|130	30.8611502081467	17.4392520646799	20.8395330664046	36.8504008952082	16.9682966587582	11.5430568363234	0	26.1526271073792	10.4362477048163	4.27515659356507	21.9296933197462	25.4298680821557	44.7804343702967	100.616155420477	22.9039004891897	18.3367160573643	66.4794672320289	58.3092048176885	82.7644765911961	48.086854520888	3.89316076580907	18.379606757841	15.1324335645855	1.12154254593652	24.6747229617081	32.4852798894779	1.37908202104716	21.5723333817698	24.7928535741037	50.5324107136489	11.4818062660413	7.90416918425055	6.26836385356878	10.2084361607963	31.4379717831897	5.34835842119355	13.1317609830246	46.889621569408	7.33822889110402
ADH7|131	0	0	0	0	0	0	0	0	0	0	0	0	0	0	0	0	0	0	0	0	0	0	0	0	0	0	0	0	0	0	0	0	1.25367277071376	0	0	0	0	0	0
ADHFE1|137872	1211.9430862991	1016.70839537084	958.61852105461	1038.97658079545	694.568943231834	1334.87207271482	903.159186690221	1528.39029595184	344.396174258937	700.413155245743	717.959089989951	1618.53630969956	742.321815907611	558.162614011404	570.688853855644	1645.90363330902	1239.56506609721	2275.28655009654	677.964329523628	1285.99844725456	583.97411487136	737.809928421902	944.263854430135	1375.01116131817	424.610857632727	1131.38388580595	1264.61821330025	1564.36610696076	831.937975486591	869.328760582264	1058.87768897936	1990.97239341067	636.865767522588	1087.53873233016	1398.44771035568	995.280880743927	690.01434983529	1727.28280385912	1282.72241016498
ADI1|55256	723.308208003439	786.510268117062	824.411928106964	920.236400133115	927.600217345446	714.845019792312	1738.87466788085	680.737499706783	577.907216654201	642.698541232615	673.146238423513	750.929045720128	668.261866756736	259.986270210575	911.38437363234	330.060889032558	555.380549167575	751.88185159651	396.212919851471	872.061604959887	1146.53584553077	1416.10493972318	950.316827855969	1166.40424777398	787.534907861184	1096.65824178617	757.116029554891	507.321771254035	681.803473287852	1036.34266039856	521.784306978986	678.880308825075	525.288890929063	1275.37395768882	914.953385690072	753.146108584437	663.750827869241	966.144295592917	792.528720239235
ADIG|149685	0.642940629336391	1.74392520646799	0	0.511811123544558	0	0	0	0	0	0	0	0	1.72232439885757	0	0	0	0	0	5.28283893135294	0	1.94658038290453	0	1.0088289043057	0	0	1.12018206515441	11.0326561683773	4.46324138933169	0	0.856481537519472	0	7.02592816377827	0	0	3.25220397757134	3.88971521541349	0	1.09045631556763	0
ADIPOQ|9370	0	0	0	0	0	1.64900811947477	0	0	0	0	0	0	17.2232439885757	0	0.954329187049571	0	0	0	0.880473155225491	0	11.6794822974272	0	0	0	0	0	0	0	4.13214226235062	0	0	0	0	0	0	0	0	0	0
ADIPOR1|51094	2758.85824048245	115521.093526852	3881.15463828718	4023.85905330731	13753.3700518121	6400.62501574131	3011.50806730798	20230.5954573877	36215.0840666756	7571.30232720373	6717.16041033095	48173.1453951614	5623.38916226996	8875.51998727344	7434.22436711616	4218.17816183609	17486.8698598249	4666.57772872511	15866.1262571633	54410.9257127431	7363.91358852785	10924.4881691129	14333.4410723754	8846.72760234725	9736.23443530732	6635.95855397472	41252.4804955837	3591.42157128223	29783.1040462691	7171.31991365054	54006.5894067027	4200.62680091893	44549.2619073133	9165.81454757362	9620.01936565604	3340.29294123634	26006.8557286536	3280.09259722742	51147.455370995
ADIPOR2|79602	1495.47990383644	2064.8074444581	2465.73355241699	1667.99245163171	1882.34970934491	1774.33273655485	840.113983723208	1499.16088918477	1779.38023367118	1997.21065529381	1493.12607559663	1986.52145959428	1345.13535550776	892.325757926126	2396.32058868147	940.306799421642	1008.27191968577	1247.81698309853	1293.41506502625	1842.89620839511	1971.88592788229	2056.76551813935	2106.4347521903	1629.60131924576	1936.96575249409	1114.58115482864	1845.2117441611	1621.64437145718	2066.07113117531	2119.79180536069	1477.32573956397	1504.42686806902	2052.26232565842	1638.79428501316	2337.25059188127	1932.70224765858	1961.40757228267	2271.42050532737	2054.70408950913
ADK|132	8916.30064763706	5053.89524834422	6351.88967864011	7307.12741084565	5771.48330353228	6239.84672409252	8896.70445590302	5935.87715846016	5649.92360119491	7604.79105385333	5087.68885018111	3382.17245492671	6484.55136169874	9255.95187419174	8384.73623741753	3702.549706303	3803.17952123232	5217.13937842476	7059.63375859799	4177.70794209174	5647.02969080605	8616.53469194974	8276.43233092396	6113.52841789996	4637.81980334439	5244.69242905295	5214.30912157931	7011.75222264008	7385.51560357467	4143.65767851921	4990.7584569726	5633.9161463297	6160.54799528739	5541.81971049094	5891.90953936675	8813.60846372505	5612.03712556349	5669.28238463609	7101.93792081047
ADM2|79924	6.4294062933639	13.9514016517439	15.0044638078113	106.456713697268	5.65609888625272	9.06954465711122	0	25.3834321924563	10.4362477048163	4.98768269249258	8.58118434250938	5.98349837227194	41.3357855725816	0	3.81731674819829	0.733468642294572	5.53995560266908	43.5784583374304	5.28283893135294	27.9423614107863	13.6260626803317	0	25.2207226076425	7.85079782155563	20.5622691347568	49.288010866794	19.3071482946602	45.3762874582055	1.37738075411687	27.4074092006231	25.5151250356472	41.2773279621973	12.5367277071376	0.680562410719752	3.25220397757134	3.40350081348681	1.19379645300223	1.09045631556763	7.33822889110402
ADM|133	8.35822818137308	301.699060718962	71.6879937484317	94.1732467321986	707.01236078159	477.387850587945	126.090405934024	459.209364208982	519.20332331461	234.421086547151	77.2306590825844	2360.49010786128	303.129094198932	71.9736002277863	231.901992453046	458.417901434108	426.576581405519	79.7915434347316	142.63665114653	571.193853025142	225.803324416926	514.628989219548	1422.44875507104	3747.07364597391	983.904578098111	91.8549293426616	594.384351071326	515.50438046781	425.610653022114	643.217634677124	3068.19378553658	171.256998992095	349.774703029138	25.8613716073506	99.7342553121879	248.941773786463	460.805430858862	124.312019974709	253.902719632199
ADNP2|22850	2049.69472632441	2429.2878126099	2575.7662870076	1945.39408059286	3351.80419999336	2161.84964463142	2810.64311832005	2635.26177852592	2251.62044231411	2314.28476931656	5390.89069694978	2819.72360793315	2111.56971299938	5024.19795059475	4585.55174377319	1882.81400477017	2389.10585365104	2334.82331712092	1386.74521948015	2664.27166940055	2059.482045113	3345.08842992706	2695.59083230483	2397.85796321228	3404.08365525898	5649.07815457369	2726.44515561024	2465.19699404087	4262.99343399172	2416.13441734243	1939.14950270919	2467.85726752712	2873.41799047593	2007.65911162327	2038.04782594471	1974.51668622427	2203.74825224212	2696.69846839874	2622.68300568058
ADNP|23394	11232.1727945067	8857.3961236509	8279.1296966212	9562.16722118297	9403.83000828378	8452.81562042766	6682.79151450329	8403.45444553288	8411.61565008192	7973.87957309778	10516.7181442087	7987.97032698304	11393.1758984428	23132.9026528042	7312.07023117381	15075.7144737226	10955.2622042781	14388.2566245921	17309.2217585779	10440.0460098998	9203.43205037264	7357.09401935292	7435.069024733	9512.92387463354	9008.33010793693	11115.5666325272	9184.68626017409	8380.47958203513	8465.3821148023	8341.27369390214	8925.1907374694	9807.31747561399	9962.93750886221	12939.5331150146	10421.1456121311	9242.93578062631	10254.7115312892	10018.0221711198	9679.12390736621
ADORA1|134	0	0	0	0	0	4.12252029868692	0	0	1.30453096310203	0.712526098927511	0	0	0	0	0	2.93387456917829	1.38498890066727	0	0	0	0	0	17.1500913731969	0	1.02811345673784	0	0	11.9019770382178	0	0	1.27575625178236	0	1.25367277071376	0	1.08406799252378	0	3.5813893590067	0	5.87058311288322
ADORA2A|135	361.975574316388	1217.25979411465	117.534966494522	162.244126163625	949.093393113207	1031.45457873147	170.075431259847	1549.92775356968	1558.91450090693	840.068270635535	335.619654284811	2967.81519264688	299.684445401217	23.5015837478486	776.823958258351	1265.23340795814	1764.4758594501	462.790951921443	685.888587920657	1287.94791432973	502.21773878937	561.890835168281	801.010150018725	681.897867929403	1210.08953858043	959.996029837329	1740.40151056152	1449.06570440302	1236.88791719695	602.106520876189	3049.05744175984	2021.7108291272	265.778627391316	171.501727501378	457.476692845036	579.081352694684	342.619582011641	176.653923121956	570.914207727893
ADORA2B|136	219.242754603709	148.233642549779	78.3566443296811	709.370217232757	123.302955720309	252.298242279639	111.428730825417	28.460211852148	92.6216983802445	384.051567321928	129.671230064586	139.116337155323	103.339463931454	83.7243921017106	103.067552201354	108.553359059597	253.45296882211	103.729006465151	205.150245167539	28.5921837691766	247.215708628876	342.210773443611	319.798762664907	809.753718166166	370.120844425622	138.902576079147	63.4377729681694	259.611874146126	183.191640297544	232.106496667777	85.4756688694182	97.4847532724235	239.451499206327	204.168723215926	278.605474078612	124.957101295158	254.278644489476	62.1560099873547	158.505744047847
ADORA3|140	194.811010688926	221.478501221434	212.563237277326	37.8740231422973	193.438581909843	84.0994140932131	1.46616751086075	191.529533815807	96.5352912695506	149.630480774777	127.764300210695	103.215346921691	134.34130311089	291.566523371746	23.8582296762393	121.022325978604	48.4746115233544	246.12622244098	542.371463618902	170.253457898279	73.9700545503723	229.307474788302	2913.49787563486	722.273399583118	108.980026414211	2.24036413030882	86.8821673259711	168.115425664827	136.36069465757	152.453713678466	95.6817188836771	200.238952667681	78.9813845549666	58.5283673218987	98.6501873196641	137.598675745252	153.999742437288	304.237312043368	159.973389826068
ADO|84890	207.669823275654	235.429902873178	179.219984371079	217.519727506437	221.719076341107	213.546551471982	224.323629161694	195.375508390421	136.975751125714	170.293737643675	203.088029439389	140.612211748391	239.403091441202	1.46884898424054	122.154135942345	55.0101481720929	65.0944783313616	112.935723015312	109.178671247961	170.903280256669	163.512752163981	175.0438738842	151.324335645855	240.010104830415	197.397783693665	280.045516288603	165.489842525659	192.663253306151	154.26664446109	212.407421304829	181.157387753095	207.264880831459	209.363352709197	152.445980001225	184.291558729043	205.668692014988	152.805945984286	187.558486277632	142.361640487418
ADPGK|83440	4583.52374653913	2540.89902582386	3657.75484381533	3366.18175955256	4811.07771264657	4890.13357830242	2313.61233213826	3755.97876956861	4337.56545231427	5308.31943700996	5765.60241323936	3669.38037679577	2449.14529517546	1057.57126865319	3463.26061980289	1994.30123839894	2843.3822130699	1816.7920658985	2859.77680817239	3072.36011046971	2824.48813559448	4735.81200793703	3946.5386736439	6389.42788420034	4753.99662395576	3043.53467102453	3524.93364579654	3471.65792733516	3703.77684782027	4724.35216095741	3877.0232491666	3172.20656594589	3214.41698411007	4571.33771280458	4777.4876430523	4066.69725771481	2835.2665758803	5911.36368669211	4156.37284392132
ADPRHL1|113622	127.302244608605	29.6467285099558	83.3581322656182	56.8110347134459	67.8731866350327	35.4536745687075	20.5263451520505	25.3834321924563	14.3498405941224	50.5893530238533	1.90692985389097	22.4381188960198	29.2795147805786	29.3769796848107	213.769737899104	12.4689669190077	5.53995560266908	64.4470158511294	112.700563868863	37.6896967866419	13.6260626803317	10.502632433052	34.3001827463938	100.938829134287	39.0683113560378	52.6485570622573	16.5489842525659	30.4988161604332	11.019046032935	55.6712999387657	51.0302500712945	44.7902920440865	23.8197826435613	61.9311793754975	40.1105157233799	83.6288771313901	38.2014864960714	51.2514468316785	45.4970191248449
ADPRHL2|54936	797.246380377124	708.033633826002	594.343483053858	1016.45689135949	842.758734051656	884.692856098213	711.091242767463	896.1120758852	576.602685691099	761.690399753509	733.214528821079	749.433171127061	539.087536842418	118.976767723483	696.660306546187	231.04262232279	380.871947683499	273.13259098812	493.9454400815	805.779724404069	548.935667979079	680.920669409537	608.323829296337	727.8811123128	590.137124167519	819.973271693028	810.90022837573	975.218243568974	710.728469124306	900.162095932965	978.505045117071	775.486821077026	910.166431538186	899.022944560793	732.829962946076	792.529475140499	772.386305092444	1009.76254821562	591.461248622984
ADPRH|141	486.063115778311	282.515883447814	11.6701385171866	509.252067926835	273.755186094632	102.238503407436	212.594289074808	206.913432114265	161.761839424652	252.234239020339	73.4167993748024	354.522278557112	177.399413082329	0.734424492120268	158.418645050229	88.7497057176433	67.8644561326962	13.50318427357	215.715923030245	120.21713630222	157.673011015267	152.288170279254	774.780598506777	1139.4872266715	217.960052828422	140.022758144301	172.385252630895	324.328874291436	209.361874625765	271.504647393673	367.41780051332	377.643638803082	116.591567676379	315.100396163245	446.636012919798	295.618356371425	164.743910514308	457.991652538403	171.714556051834
ADRA1A|148	0	0	0	0	0	0	0	0	0	0	0	0	8.61162199428784	0	0	0	0	0	0	0	0	0	0	4.48617018374607	0	0	0	0	0	0.856481537519472	2.55151250356472	0	0	0	0	0	0	0	0
ADRA1B|147	0	0	0.833581322656182	0	0	0	0	0.769194914922918	1.30453096310203	0	0	0	1.72232439885757	0	0	0	0	22.0961197203872	0	0	0	0.875219369420999	10.088289043057	0	0	0	0	0.743873564888615	0	0	1.27575625178236	0	0	0	0	0	0	0	0
ADRA1D|146	0	0	10.0029758718742	3.07086674126735	7.91853844075381	0.824504059737384	0	0.769194914922918	0	0.712526098927511	4.76732463472743	0	8.61162199428784	0	1.90865837409914	0	0	14.1169653769141	1.76094631045098	0	0	6.12653558594699	111.980008377933	7.85079782155563	2.05622691347568	0	1.37908202104716	0.743873564888615	0	0	0	0	5.01469108285502	0	3.25220397757134	9.72428803853373	11.9379645300223	5.45228157783813	0
ADRA2A|150	50.7923097175748	13.9514016517439	219.231887858576	109.527580438535	16.9682966587582	176.4438687838	236.05296924858	1.53838982984584	13.0453096310203	29.213570056028	45.7663164933833	240.835809483946	15.5009195897181	80.7866941332295	67.7573722805196	0	22.1598224106763	37.4406473039895	112.700563868863	90.9751301746529	9.73290191452267	14.878729280157	44.3884717894508	21.3093083727938	56.5462401205811	48.1678288016396	20.6862303157074	4.46324138933169	71.6237992140774	258.657424330881	68.8908375962475	0.878241020472284	13.7904004778513	449.851753485756	16.2610198878567	29.1728641156012	249.503458677467	23.9900389424878	76.3175804674818
ADRA2B|151	0	0	39.1783221648406	0	27.1492746540131	4.9470243584243	0	23.0758474476875	13.0453096310203	12.8254697806952	0	5.98349837227194	1.72232439885757	0	0	11.7354982767132	0	0	3.52189262090196	0.649822358390378	0	0.875219369420999	0	34.7678189240321	25.7028364184459	19.043095107625	13.7908202104716	27.5233219008787	20.6607113117531	21.4120384379868	36.9969313016885	5.2694461228337	11.2830549364238	2.72224964287901	4.33627197009513	19.9347904789941	14.3255574360268	0	14.676457782208
ADRA2C|152	2.57176251734556	10.4635512388079	33.3432529062473	0.511811123544558	1152.7129530183	0	1108.42263821073	59.2280084490647	0	10.6878914839127	0	1.49587459306798	0	4.40654695272161	4.77164593524786	0	0	0	0	2.59928943356151	1.94658038290453	1807.32799785436	891.804751406238	234.402392100732	1.02811345673784	0	16.5489842525659	0	0	0	0	59.7203893921153	0	19.7363099108728	1.08406799252378	99.6739523949707	5.96898226501116	640.097857238197	168.779264495393
ADRB1|153	1242.16129587791	36.6224293358277	0.833581322656182	18.4252004476041	28.2804944312636	135.218665796931	54.2481979018477	37.690550831223	122.625910531591	383.339041223001	3.81385970778194	142.108086341459	34.4464879771513	5.87539593696215	67.7573722805196	19.8036533419535	231.293146411434	88.998259984893	25.5337215015392	98.7729984753374	101.222179911036	30.632677929735	39.3443272679223	272.534838662574	169.638720361743	35.8458260849411	288.228142398856	649.40162214776	183.191640297544	80.5092645268304	49.7544938195121	57.0856663306984	139.157677549227	216.418846608881	1281.36836716311	23.3382912924809	76.4029729921429	322.775069408018	4.40293733466241
ADRB2|154	4580.30904339245	10526.3325462408	2355.70081782637	420.708743553627	2249.99613695133	5506.86261498599	324.023019900225	4828.23648097116	6020.41039471589	4482.50168835297	493.894832157762	11287.869679291	1167.73594242543	2018.1985043465	1203.40910486951	7254.00487229332	6685.34142352091	1706.92524839991	3295.61102000901	7745.8825120133	3344.22509782999	7808.70721397415	4714.25746982053	11907.417210208	5928.10219155037	1283.72864666695	5941.08534667117	11207.1991286119	8441.96664198231	3255.48632411151	5092.81895711519	11344.2392614405	2251.5962962019	4691.11669709125	20609.2166058696	4222.28586633135	2855.56111558134	3486.1888408697	7153.3055230482
ADRB3|155	0	0	0	0.511811123544558	0	0	0	0	0	0.712526098927511	0	0	0	1.46884898424054	0	0	0	0	0	0	0	0	5.0441445215285	0	0	0	0	5.95098851910892	0	3.42592615007789	0	0	0	0	0	0	0	0	0
ADRBK1|156	49228.6781070287	42886.6086774607	52072.9916450091	42521.2681440819	67404.8616472509	59113.6430669315	61747.6447199004	50472.2627324971	47072.6952725738	46845.0283739892	64329.325156085	64781.8410019952	47732.4983899386	17651.1582436185	42796.892393238	24318.8863039188	39560.8229586599	28135.1119961897	40794.0822279074	45979.480612628	46231.2840939827	90691.9814981428	48640.6856210993	68369.2336002901	65270.8109144584	38807.5874652094	83628.9128383208	57112.3806914532	56246.7204751166	103915.191984163	50026.2299011417	49904.2895062966	46718.1158006481	45950.2128469762	44229.9740949703	60445.2020187218	71356.7953853024	52912.211800288	47416.6998027578
ADRBK2|157	3086.75796144401	2921.07472083388	5624.17318396126	2919.37064869816	6539.5815322854	4227.23231427357	10623.849783697	3413.68703242791	2793.00079200146	2282.93362096375	7758.34411055542	8174.95465111654	6066.02653277635	41655.8227685695	8631.90749686337	7155.72007422585	6996.96392617104	9575.59899327114	13170.1174558629	3612.36249029211	7759.06940625747	5694.17721745302	10511.9971828654	14233.4964504803	2762.54085825457	1307.2524700352	4157.93229345719	5255.46673593806	3068.80432017239	5730.71796754279	6795.95355324464	4390.32686134095	4130.85177950182	4917.06341745021	5851.79902364337	5538.95446674881	3148.04124656689	2761.03539101723	2172.11575176679
ADRM1|11047	6735.44603292803	6593.78120565546	3972.01500245671	3032.99271812505	6357.45514814806	4644.43136850068	5679.93293707454	5411.28622648273	5285.95946248945	4159.72736553881	5029.52748963744	6937.86636264931	5749.11884338656	2200.33577839232	6556.24151503055	4264.38668630064	6609.16703398421	3794.39478087316	3624.02750690812	7342.99264981127	5495.1964209395	8103.65614146903	5712.99808508318	6725.8906479813	5281.41882726227	4234.28820628367	5010.20498246433	5686.16953000857	6393.80146061052	4854.53735466037	5344.14293871631	6272.39736821305	4616.02314176805	4169.1253280692	6186.77603333322	4720.6556283062	5386.40959594607	4417.43853436446	4363.31089865045
ADSL|158	17432.0492831976	13911.2913719951	7982.3747457556	14025.6720296151	14554.2736541055	13472.3963361088	13150.05640491	13077.0827486045	14265.0460815208	14113.0044414572	17113.7419737445	8677.56851438738	17416.1443212477	10799.7121566285	18205.7379013447	8096.76034228978	8056.4804351815	11951.5456443161	11828.2763672992	11141.8541569614	15617.4144120431	19064.9035240976	18702.6790569234	11434.1262558228	13404.5432489479	16841.9373495966	12495.8621927083	15660.7701616	14481.7812487848	14624.422253145	11312.1306845542	12342.7993017175	13666.2868735506	16182.4130020943	15142.2617195722	15132.4508311643	15512.191110311	11945.9489370434	9137.56261520273
ADSSL1|122622	42.4340815362018	81.9644847039954	136.707336915614	103.897658079545	65.6107470805316	238.281673264104	127.556573444885	118.456016898129	43.0495217823672	200.219833798631	62.9286851784021	279.728548903713	106.784112729169	35.2523756217729	85.8896268344614	55.7436168143875	254.837957722777	56.4678615076562	52.8283893135294	89.6754854578722	206.337520587881	104.151104961099	163.430282497523	441.887763098988	167.582493448268	196.031861402022	253.751091872677	104.886172649295	49.5857071482074	157.592602903583	49.7544938195121	100.11947633384	36.3565103506989	221.863345894639	136.592567057996	163.368039047367	83.5657517101563	23.9900389424878	41.0940817901825
ADSS|159	5138.38150965643	5317.22795452089	5116.52215846365	4927.717497487	5590.48813917219	8793.3357970992	5587.56438389031	4852.85071824869	7580.62942658593	8289.52863492266	3610.77167834256	4532.50001699599	5280.6466068973	9981.56327240656	7667.08068875625	8971.05496390491	11318.1292962529	6747.29566906158	5535.53472690266	4839.87692529153	6312.7601817594	6808.33147472595	6190.17415681977	5137.78640293519	9352.74811594411	5170.76041275276	8866.11831331219	5375.97425345002	5497.12658968044	8903.12558251491	4743.26174412682	5842.9375092021	6057.74682808886	5366.91517093597	5826.86545981533	5442.68401516733	3489.46703212553	4991.01855635303	5496.33343943691
AEBP1|165	1562.34572928743	1030.65979702258	357.606387419502	4848.3867733376	3542.98034234871	3073.75113470097	29480.2301408771	1986.8304652459	10425.8114571115	7001.99397416065	4990.43542763267	918.467000143743	4905.17988794635	4698.11347609336	847.444318100019	2324.3621274315	2916.78662480527	1369.95942266401	3859.99431250855	4125.72215342051	2511.08869394685	207.426990552777	2649.18470270677	663.953187194419	2658.70139912405	3599.14497534112	5695.60874692477	3659.11406568709	2849.80078026781	2870.92611376527	5794.48489559548	2105.14372607206	2363.17317279543	17586.4132554091	5047.42057319073	7273.76745282323	4916.05379346319	2906.06608098773	990.660900299043
AEBP2|121536	2839.86875977884	2959.44107537617	3374.33719411223	3137.91399845168	2291.8512687096	2452.89957771872	3199.17750869815	2406.04169387889	2158.99874393387	2294.33403854659	2703.07306789045	2900.50083595882	2857.3361777047	15616.0679759533	3267.62313645773	9440.47489497344	5682.6094594378	6956.59502530191	4316.07940691536	3182.82991139607	2444.90496092809	2146.91311318971	2638.0875847594	2238.59892168929	2090.15465754802	3695.4806329444	2453.3869154429	3544.55753669425	2340.16990124457	2260.25477751389	2793.90619140337	3291.64734473012	2501.07717757394	2571.84535010994	2400.12653544765	2085.37356986356	2080.78721758289	2632.36154578025	3168.64723517872
AEN|64782	912.332753028338	2882.70836629158	827.746253397589	375.157553558161	1400.45008423617	794.821913586838	652.444542333033	1911.44936358345	1334.53517525338	1123.65365800868	1485.49835618107	1057.58333729907	2524.92756872519	1042.14835431866	1797.00185921434	1788.93001855646	1160.62069875917	798.52921545066	869.027004207559	1939.06991743689	1847.3047833764	649.412772110381	1799.75076528137	870.317015646738	1232.70803462867	3193.63906775522	1859.00256437157	1306.9858535093	1717.59380038374	973.81950815964	876.444544974482	1201.43371600608	1267.46317119161	983.412683490042	1037.45306884526	1046.81960734816	3060.89410549772	1095.90859714547	930.48742339199
AES|166	17851.2465735249	25939.1435210048	14944.44595258	12144.7661505888	8880.07525141677	5751.74032072799	8667.98232420874	19966.7616015691	11650.7660314643	9807.92175173719	17908.9317228171	18222.7442927542	14829.2130741637	4538.74336130326	7630.81617964837	5727.65662767832	5701.99930404715	6583.4161144687	10676.6174802643	31533.9295856099	16948.8753939498	17548.148356891	19386.6650540426	17001.4634538517	9057.67955386035	48314.5726521749	12624.1168206657	22474.6520159797	10760.098451161	15296.7602600978	19892.8672340424	28609.5794829051	12476.5514141433	8462.79357730012	11603.8637919746	12664.4265269844	10703.578997618	12954.6210289434	10713.8141810119
AFAP1L1|134265	6.4294062933639	50.5738309875716	28.3417649703102	187.834682340853	59.9546481942789	122.026600841133	1639.17527714232	41.5365254058376	40.4404598561631	29.213570056028	46.7197814203288	23.9339934890878	129.174329914318	254.110874273613	0.954329187049571	0.733468642294572	0	149.762589215958	331.93837952001	31.1914732027381	68.1303134016587	0	337.957682942409	23.5523934646669	21.5903825914946	119.859480971522	52.4051167997921	17.8529655573267	60.6047531811424	10.2777784502337	36.9969313016885	7.90416918425055	43.8785469749814	78.9452396434913	10.8406799252378	31.6039361252346	126.542424018237	7.63319420897339	26.4176240079745
AFAP1L2|84632	937.407437572457	179.624296266203	147.543894110144	281.496117949507	99.5473403980479	207.775023053821	1756.46867801118	177.684025347194	279.169626103835	168.156159346893	16.2089037580733	336.571783440297	356.521150563516	660.982042908241	1331.28921593415	231.776090965085	171.738623682741	617.463789964154	1055.68731311536	183.899727424477	173.245654078503	60.3901364900489	196.721636339611	58.3202123886989	294.040448627022	629.542320616778	177.901580715084	275.977092573676	141.870217674038	175.578715191492	447.790444375609	274.889439407825	151.694405256364	1228.41515134915	172.366810811281	92.8669507679971	191.007432480357	230.086282584769	148.232223600301
AFAP1|60312	136.946354048651	1709.04670233863	1.66716264531236	0	199.094680796096	25.5596258518589	8.79700506516449	335.368982906392	84.7945126016323	458.866807709317	19.0692985389097	595.358088041058	199.789630267478	0	0	279.451552714232	67.8644561326962	31.9166173738927	430.551372905265	555.598116423773	332.865245476675	0	838.336819478036	60.563297480572	54.4900132071054	1646.66763577698	339.254177177601	673.205576224196	396.685657185659	186.712975179245	464.37527564878	1457.00185296352	144.172368632082	28.5836212502296	142.012907020615	75.3632322986364	179.069467950335	31.6232331514612	387.458485450292
AFARP1|246182	44.3629034242109	129.050465278631	18.338789098436	91.1023799909313	299.773240971394	114.606064303496	1.46616751086075	128.455550792127	135.671220162612	162.455950555472	198.320704804661	86.7607263979431	48.2250831680119	26.4392817163297	107.839198136602	0.733468642294572	0	100.660100948431	111.820090713637	141.661274129102	75.9166349332768	0	83.732799057373	111.032712047715	193.285329866713	314.771160308389	194.45056496765	127.202379595953	311.288050430413	196.134272091959	117.369575163977	24.5907485732239	181.782551753494	7.48618651791727	72.6325554990934	228.034554503616	205.332989916384	198.463049433308	93.9293298061315
AFF1|4299	33445.771538079	30792.4873706052	16028.1016720331	27007.2493671992	23959.2348821665	20503.7669575493	22275.4829925073	28892.4993943346	32849.3941818723	21206.9142823795	44576.3922645554	24729.7987725999	29007.3875255591	51737.2677719044	25501.5845363386	38270.9268176462	50165.6829710691	40934.9031253274	35561.4302664023	52744.7811858302	24051.9472111684	12813.2115683234	31553.1416399694	18065.8073299454	30291.3067758669	26925.8163001166	46818.45553253	23864.9517087565	51879.046103812	26516.6684016029	27134.059719159	16842.028049597	35374.88457123	25332.5746142213	27184.0889805263	34774.5402401985	44798.4056953618	25326.9383853737	25792.4069064524
AFF2|2334	139.518116565997	2992.57565429906	1382.07783296395	925.866322492105	12563.3268461445	13925.0490649047	168.609263748986	11297.9349103878	9958.78937232093	7480.09898654101	765.632336337226	7892.23435302669	2784.99855295269	15277.4982850858	5549.42422269326	11673.1534421181	52064.502753884	901.644440812467	1163.10503805287	7007.68431288184	5028.01712904241	1874.71988929978	845.398621808176	5636.87283587694	11757.5054912539	490.639744537632	15844.2733398108	1539.81827931943	9262.88557143597	20699.4457987706	2015.69487781613	2731.3295736688	5052.30126597643	11609.7141644683	7115.8223029261	16320.7588294731	666.138420775246	7560.13363583036	2562.50952877353
AFF3|3899	2847.58404733087	1508.49530359481	1676.33203986158	422.24417692426	3221.71392560955	476.563346528208	1895.75459154295	1112.25584697854	4569.77196374643	4996.94553177864	320.364215453683	756.9125440924	1429.52925105178	3708.84368520735	2040.35580191198	5183.42289509574	747.894006360325	8413.09758353743	3510.44646988403	3729.98033716077	1672.11254891499	4048.76480294154	2300.12990181699	1770.91568003376	948.948720569024	1350.93957057622	1357.01670871041	1774.88232582423	450.403506596217	1056.04173576151	8074.26131753056	3780.82759313318	2486.03310432538	4100.38852458651	2060.81325378771	12345.4698793205	2881.82463754739	2491.69268107203	6893.53222030312
AFF4|27125	11094.5834998288	9500.90452483759	14200.0578314481	5856.65468672037	8852.92597676276	8583.9117659259	6459.93405285245	9694.93270768846	10671.0632781746	9706.03051959055	16975.4895593374	12665.5701795066	7914.08061275052	22827.3820640822	5339.47180154235	19646.6910525024	16973.0389776774	19046.8551989738	13693.9989832221	11683.806003859	7616.96903830544	10681.1771844139	11207.080297932	10524.5552510683	10301.6968365131	14752.7977980836	8762.68716173366	10256.5287126842	10027.3318899708	10062.8015843163	10988.0885966015	11482.1231016546	9826.28717685441	8809.88040676719	9123.51622508014	10877.1023855019	8271.81562285247	12150.9547243701	13151.5738186366
AFG3L1|172	196.739832576935	286.00373386075	235.069932989043	137.165381109941	213.800537900353	154.182259170891	177.40626881415	286.140508351326	275.256033214529	256.509395613904	335.619654284811	299.174918613597	103.339463931454	357.664727662571	164.144620172526	471.62033699541	317.162458252805	335.738263529217	221.879235116824	115.018557435097	231.64306556564	161.040363973464	197.730465243917	150.286701155493	187.116649126286	290.127154874992	220.653123367546	262.587368405681	235.532108953985	221.828718217543	251.323981601125	331.096864718051	196.82662500206	202.127035983766	210.309190549614	171.63368388012	191.007432480357	245.352671002716	261.240948523303
AFG3L2|10939	10273.5483161662	7692.45408573029	6884.54814381741	6962.67852470016	10432.1087858045	8469.3057016224	18715.6282761374	7324.27397989603	8329.43019940649	9965.39001960017	12171.9332573861	6106.16008890351	10418.3402886894	3553.88011736998	9453.58492691305	4535.03661530734	5621.66994780844	6185.07217839839	6051.4919958648	7053.82170032755	8111.40045556319	11996.6318966536	11887.0309794341	6003.61724839818	8720.45834005034	11588.2834640224	7437.38933950733	6596.67077343223	9403.37840835589	7706.62087460021	6373.67823390468	6792.31605233264	9699.66622701232	9365.21933391451	8282.27946288169	8625.44349017942	10500.6336006076	8613.51443666869	7508.47580137764
AFMID|125061	1505.76695390583	429.005600791125	495.980886980428	2109.17364012712	1757.91553384735	1474.21325881044	1543.87438893637	846.11440641521	816.636382901874	974.735703332835	640.728430907367	502.613863270843	1078.17507368484	1164.06282001063	1602.31870505623	515.628455533084	296.387624742796	666.566278231681	619.853101278745	499.713393602201	885.694074221563	1262.9415500745	1176.29450242045	711.057974123752	760.803957986	181.469494555014	824.691048586202	509.553391948701	1296.11528962398	883.888946720095	465.651031900562	239.759798588933	1168.42302230522	1423.056000815	1693.31420432215	1437.24977209529	1208.12201043826	1812.3383964734	786.658137126351
AFM|173	0	0	0	0	0	0	0	0	0	0	0	5.98349837227194	0	0	0	0	0	0	0	0	0	0	0	0	0	0	0	0	1.37738075411687	0	0	0	0	0	0	0	0	0	0
AFP|174	0	0	0	0.511811123544558	0	0	0	0	0	0	0	0	0	0	0	0	0	0	0	0	0	0	0	0	0	0	0	0	0	0	0	0	0	0	0	0	0	0	0
AFTPH|54812	7409.24781247256	8580.11201582249	5675.85522596595	9886.14366238668	6457.00248854611	5543.96529767417	4215.23159372465	7267.35355619173	5836.4715289185	6367.13322001624	7335.95914791857	9655.87049825384	5840.40203652601	12649.7274522795	9791.4174591286	8407.01757798039	6394.49375438078	5079.03863017234	7122.147352619	8263.14110929205	7784.37495123523	7432.36288512313	7280.71820237423	8887.10313400097	6028.85731031068	4037.13616281649	8274.49212628296	7885.8036613842	5433.76707499106	7228.70417666434	8437.85184928854	8112.31230610248	6887.67820230137	5157.30194843428	6400.33742786041	6501.17276816172	5382.82820658707	6397.70720343527	7504.07286404297
AG2|387763	25.0746845441192	33.1345789228917	108.365571945304	188.346493464397	90.4975821800436	158.304779469578	5.86467004344299	33.0753813416855	52.1812385240814	35.6263049463755	15.2554388311278	698.573434962749	103.339463931454	0	28.6298756114871	22.0040592688372	69.2494450333634	54.626518197624	183.138416286902	38.9893415034227	206.337520587881	31.507897299156	53.4679319282021	467.683241655528	264.225158381624	48.1678288016396	97.9148234943484	81.8260921377476	112.945221837584	102.777784502337	30.6181500427767	4.39120510236142	124.113604300662	45.5976815182234	29.2698357981421	142.947034166446	81.1781588041518	64.33692261849	44.0293733466241
AGAP11|119385	15.4305751040734	40.1102797487637	46.6805540687462	485.708756243785	33.9365933175163	258.894274757538	26.3910151954935	36.9213559163001	9.13171674171424	87.6407101680839	40.0455269317104	14.9587459306799	122.285032318887	0	119.291148381196	17.6032474150697	112.184100954049	131.962937218979	64.2745403314608	57.1843675383533	1.94658038290453	57.7644783817859	133.165415368352	106.546541863969	60.6586939475324	126.580573362448	67.5750190313108	60.9976323208664	96.4166527881811	75.3703753017136	169.675581487054	56.2074253102262	51.400583599264	178.307351608575	274.269202108517	55.9146562215689	40.5890794020759	15.2663884179468	23.4823324515329
AGAP1|116987	345.259117953642	3752.92704431911	69.1872497804631	137.677192233486	333.709834288911	660.427751849644	30.7895177280757	1036.10555040117	746.191710894364	291.423174461352	192.599915242988	3192.19638160708	1059.2295052974	63.1605063223431	257.668880503384	723.933549944743	506.90593764422	311.187019395453	994.054192249579	2263.33127427369	3731.59459402799	33.258336037998	2215.38827385532	579.83749624918	347.502348377389	2252.68613302552	2112.75365624425	3522.98520331248	1010.99747352178	551.57411016254	413.345025577485	3488.37333331591	703.310424370417	322.586582681163	506.259752508606	47.6490113888153	734.184818596373	87.2365052454102	629.620038856725
AGAP2|116986	5457.28006180728	4828.92889670985	8309.97220555948	5716.93024999271	4329.17808753783	4712.04070139915	7311.77737666255	5418.97817563196	4638.91210479084	4228.12987103585	4217.17537187989	4803.2533183413	3942.40054898497	3163.16628756199	3584.46042655819	4759.47801984948	4772.67175169941	4958.12375281355	4646.25684012492	6405.94880901235	3383.15670548808	4168.66985655222	3062.8045534721	3021.43561875298	6231.39566128803	5068.82384482371	6211.38542279641	5581.28335735928	2807.10197689019	4412.59288130032	5799.58792060261	5906.17086267611	2591.34161706533	7742.0779843479	4055.49836003147	2800.59495509771	3493.04842148453	5972.42924036389	5629.88920525501
AGAP3|116988	1386.82293747859	2537.41117541092	31.6760902609349	1582.00818287623	1994.34046729271	1284.57732507084	4329.59265957179	1930.67923645652	1064.49726589126	2661.28497949425	4710.1167391107	2119.65429837733	2903.83893647386	825.493129143181	2286.57273217077	813.416724304681	2497.13498790309	3969.93617642957	532.686258911422	1822.75171528501	2929.60347627132	3430.85992813032	2568.47839036231	4620.75528925845	2492.14701913252	1889.74714391549	2738.85689379966	3332.55357070099	2231.35682166933	3965.50951871516	2383.11267832945	2221.07154077441	2370.69520941971	343.684017413475	1479.75280979496	3961.67494689864	2115.40731471996	2437.16986529365	591.461248622984
AGAP4|119016	239.816854742474	1436.99437012962	2081.45256267249	3152.24470991093	2221.71564252007	3074.5756387607	1659.70162229437	314.600720203473	3141.3105591497	2050.65011271338	1254.75984386026	98.727723142487	3179.41084029107	3158.75974060927	1295.02470682627	1593.82735970611	3991.53801172307	2107.7243088836	980.847094921197	3749.47500791248	1934.90090060711	74.3936464007849	1766.45941143928	1202.29360924395	823.518878847008	3148.83178514905	1366.67028285774	345.901207673206	1253.41648624635	1578.49547364839	3078.39983555084	1808.29826115243	4429.2258989317	2234.28639439295	1564.31011321182	244.565844169123	1785.91949369134	317.322787830179	1683.38970761926
AGAP5|729092	5003.36397749579	4574.31581656553	7448.88269925565	4913.38678602776	3443.43300195066	4803.56065203	5303.12788678332	4479.79118451107	5124.19762306479	5765.76119252142	5269.8006512277	3172.7500118972	3654.77237437576	5572.81304620859	3085.34626173126	7125.64785989177	3636.98085315225	12003.103256997	4957.94433707474	3550.62936624502	4681.5258208854	3489.49962588152	3803.28496923249	4597.20289579379	3329.03137291712	3594.6642470805	3533.20813792282	4966.84379276128	3258.88286424052	4774.02809013354	4687.1284690484	5063.93772404319	7611.04739100321	4494.43416039324	4337.35603808765	6716.56574821525	7926.80844793482	6639.78850549128	7297.13480931384
AGAP6|414189	11576.788971831	11298.8914127061	18249.5958969118	13364.923869119	14137.9847760773	13885.4728700373	13683.7413788634	11747.1447407028	13739.3201033906	17154.0658316798	11715.2235573792	7563.14194255173	11665.3031534623	13041.9101310717	9129.1130033162	14796.9963896507	8498.29189449436	27340.2654673591	14058.5148694854	9346.3949807288	10225.3867513975	7912.85831893525	9117.79563711491	7124.03825178876	7792.07188861607	13371.6133117482	11316.747064713	13159.1233628796	9328.99984763358	13688.2879326362	11634.8970162551	13256.1699630086	18477.88296755	10946.8463764272	14020.2513473101	15928.8700215202	17780.4043710153	18846.3565019553	11246.569598506
AGAP7|653268	767.67111142765	1442.22614574902	1021.13712025382	303.503996261923	994.342184203229	7732.19907221718	973.535227211536	1549.15855865476	1445.42030711705	1209.15678987999	246.947416078881	1029.16172003077	754.378086699614	192.41921693551	1882.8914860488	1040.792003416	1481.93812371398	3807.89796514673	513.315849496461	703.757614136779	437.98058615352	1999.87625912698	312.736960334767	2158.9694009278	962.314195506616	1729.56110859841	398.554704082629	3908.31170992478	790.616552863085	1889.39827176796	720.802282257034	4611.64359849996	738.413261950402	1196.42871804532	1720.41590413524	3703.9813138775	1348.98999189252	2291.04871900758	3600.13509397563
AGAP8|728404	2082.48469842057	1126.57568337832	2970.05025262398	284.566984690774	983.029986430723	611.782012325139	590.865506876881	1311.47732994358	216.552139874938	1040.28810443417	2134.80797143094	1724.74340580739	998.948151337389	60.9572328459823	235.719309201244	1050.32709576583	614.935071896267	351.082791112819	1781.19719302117	1098.19978567974	788.365055076336	2475.99559609201	530.644003664798	445.252390736798	745.382256134932	905.107108644763	1136.36358534286	1244.50047405865	962.789147127694	2298.79644670226	1227.27751421463	452.294125543226	349.774703029138	815.994330452983	1261.85514329768	1581.65544946751	2214.49242031914	4637.71071010912	1532.22219246252
AGA|175	3670.54805288145	2959.44107537617	2014.76605685999	3650.74874424333	3237.55100249106	2686.2342266244	1738.87466788085	3919.81728644719	2850.40015437795	2505.95428992806	2453.26525703074	3154.79951678038	3079.51602515733	1971.92976134292	2657.80678593306	2146.12924735392	2963.87624742796	1282.80250598915	1989.86933080961	2544.05453309833	2598.68481117755	3478.12177407905	2235.56485194143	6641.77495703606	3237.52927526745	3847.8253938054	3322.20858870261	2677.20096003412	1450.38193408507	3383.10207320191	2416.28234087579	3439.19183616946	1905.58261148491	2986.98842064899	2850.01475234502	2275.96961541882	2326.70928690135	2663.98477893171	1467.6457782208
AGBL1|123624	0	0	0	0	0	0	0	0	0	0	0	0	0	0	0	0	0	0	0	0	0	0	0	0	0	0	0	0	0	0	5.10302500712945	0	0	12.9306858036753	0	0	0	0	0
AGBL2|79841	446.200796759455	240.661678492582	35.0104155515597	157.126014928179	87.1039228482919	180.566389082487	46.9173603475439	180.760805006886	105.667008011265	217.320460172891	42.9059217125469	157.066832272138	67.1706515554451	309.927135674753	35.3101799208341	372.602070285643	105.259156450712	165.720897902904	156.724221630137	146.210030637835	140.153787569126	358.83994146261	155.359651263078	60.563297480572	72.9960554283865	506.322293449793	126.875545936339	238.783414329245	129.473790886986	106.203710652415	239.842175335084	355.687613291275	68.9520023892565	110.2511105366	315.46378582442	274.224922686651	114.604459488214	126.492932605845	124.749891148768
AGBL3|340351	65.5799441923118	57.5495318134435	21.6731143890607	59.3700903311687	44.1175713127712	52.7682598231926	87.9700506516449	71.5351270878314	61.3129552657956	47.7392486281432	44.8128515664379	46.3721123851075	41.3357855725816	12.4852163660446	231.901992453046	181.900223289054	41.5496670200181	288.477118571722	233.325386134755	49.3864992376687	73.9700545503723	66.5166720759959	58.5120764497306	24.6739360106034	26.7309498751838	160.186035317081	45.5097066945563	68.4363679697525	84.0202260011292	31.6898168882205	96.9574751354595	169.500516951151	37.6101831214127	52.4033056254209	82.3891674318074	52.5111554080821	46.5580616670871	15.2663884179468	29.3529155644161
AGBL4|84871	8.35822818137308	6.97570082587194	22.5066957117169	5.11811123544558	7.91853844075381	4.9470243584243	20.5263451520505	1.53838982984584	5.21812385240814	4.27515659356507	0.953464926945486	0	0	1034.06968490534	4.77164593524786	11.0020296344186	8.30993340400361	44.1922394407744	327.536013743883	8.44769065907491	3.89316076580907	0.875219369420999	2.0176578086114	1.12154254593652	3.08434037021351	3.36054619546323	1.37908202104716	0.743873564888615	12.3964267870519	0.856481537519472	2.55151250356472	6.14768714330599	5.01469108285502	32.6669957145481	8.67254394019025	11.6691456462405	10.7441680770201	22.8995826269202	309.67325920459
AGBL5|60509	2618.69718328712	1428.27474409728	1963.08401485531	2854.370636008	1419.68082044943	1576.45176221788	1749.13784045687	1410.70347396863	1937.22848020652	1735.71357698742	2499.98503845107	1419.58498882152	1811.88526759816	1465.91128627206	1774.09795872515	1192.62001237097	2224.29217447163	2074.58012930302	1761.82678360621	2223.69211041187	1720.77705848761	1693.54947982963	1216.64765859267	1082.28855682874	2109.68881322604	2228.04212759212	1825.90459586644	1186.47833599734	2349.81156652339	1698.40288890111	1616.38317100825	1417.48100704227	1677.414167215	2677.33252377151	2279.79498827751	1628.8182464544	2239.56214583219	1857.04710541167	1758.23964230852
AGER|177	1309.02712132889	1742.18128126152	1884.72737052563	1117.79549382131	1458.14229287595	1440.40859236121	1690.49114002244	1730.68855857657	1950.27378983754	1632.39729264293	1223.29550127106	2441.26733588695	1662.04304489755	638.949308144633	696.660306546187	2809.18489998821	1209.09531028253	1454.66121492549	1570.76410892228	1135.88948246638	1712.99073695599	1107.15250231756	1466.83722686049	1451.27605444185	1751.90533028128	2062.25518194927	1017.7625315328	1507.08784246433	1387.02241939569	1648.72695972498	1985.07672777335	1961.99043973508	1130.81283918381	1149.46991170566	1299.79752303601	1671.11889942202	1814.57060856339	1336.89944288591	2006.27177882784
AGFG1|3267	5464.35240872998	9546.24658020576	4458.82649488792	5959.01691142929	6824.64891615254	7257.28473380845	1272.63339942713	7005.05809020302	8669.91278077612	6536.00190546206	7705.90353957342	15067.9447759738	5492.49250795678	10909.8758304466	9720.79709928693	14818.2669802772	20814.9981881284	7791.95110695322	7602.88569537211	11700.7013851771	8734.30617809264	9179.30074648744	17276.1949862351	31046.5407566147	9246.85242990011	7852.47627673241	9565.3128979831	9040.29543409133	8067.31907686252	8533.1255583065	10857.9614589197	8841.25235309448	6877.64882013566	4719.70031834148	4194.25906307451	7485.27071766134	6130.14478616646	5127.32559579898	6949.30275987551
AGFG2|3268	1381.6794124439	3395.42237699317	496.814468303085	263.582728625447	895.926063582431	1004.24594476013	499.963121203515	2336.81415153583	1965.92816139477	1356.64969235798	466.244349276343	1491.38696928878	2084.01252261766	228.406017049403	306.339669042912	1148.6118938333	1160.62069875917	1011.51125831106	1704.59602851655	2232.13980107095	1746.08260346537	515.504208588968	706.18023301399	800.781377798674	1135.03725623857	2500.24636942464	1603.87239047785	3320.65159366278	2136.31754963527	1247.03711862835	1191.55633916473	3458.51313861985	1812.81082645209	990.218307597239	1979.50815434842	754.118537388291	2263.43807489223	987.95342190427	648.699433973596
AGGF1|55109	5834.68621122774	6206.62980981956	5287.40632960816	3739.29206861654	4371.0332192961	5933.95571792995	11003.5871690099	6493.54347177928	5391.62647050071	6307.99355380526	4684.37318608317	5545.20711650302	6436.32627853073	15649.8515025908	8990.73527119401	9392.79943322429	7825.18728877007	7879.72180473142	7212.83608760722	5956.92155936459	6466.54003200886	5205.8048093161	5468.8614902412	7210.39702782587	5848.93745538156	5016.17528776145	6953.33155011978	6306.56008312567	4304.31485661523	6087.01428715089	5577.60633279248	6165.25196371543	5714.2404889133	6325.8276076401	6428.52319566602	5703.78114900196	5247.92920739781	4781.65094376404	4725.81940587099
AGK|55750	2960.74159809408	2741.45042456767	1036.97516538429	1359.88215525789	1969.4536321932	2087.64427925506	2577.52248409319	2576.03377007685	2049.4181430333	2039.24969513054	2374.12766809426	2314.11799547617	2189.07431094797	3411.40176589865	3084.39193254421	2997.68634105792	2083.02330660357	2214.52222086547	3020.90339557866	2751.34786542486	1981.61882979682	2489.12388663332	1769.4858981522	1713.717010191	2265.96205865019	2891.18991016353	2420.28894693777	2602.06972998037	1882.87949087777	1448.31027994543	3544.0508674514	3424.26173882143	2128.73636467196	3110.85077939999	2330.74618392613	2037.72455847474	2003.19044813775	3033.64946990914	877.652175376041
AGL|178	10198.3242625338	9295.12135047437	8957.66489326333	7497.52114880423	8429.84978007106	11803.6001192004	10280.7665861556	8864.20219957171	11306.3698572053	8429.18375031246	8202.65876651202	7492.83583667754	7666.06589931503	18657.3197978233	12191.5553645583	11651.1493828493	10514.8357338659	9631.45307367545	11368.6693802715	9452.31602514644	10589.3972830007	12015.8867227809	10128.6421992292	8405.9613817942	10436.3796993458	12197.6625074664	11300.1980804604	10150.89866647	10344.1294634177	9723.63489545857	7671.12234196734	11558.5300704357	7609.79371823249	13252.5918239457	10398.3801842881	10040.813614188	5837.66465518092	9392.10024598397	8951.17160136869
AGMAT|79814	178.737494955517	238.917753286114	55.8499486179642	114.645691673981	157.239549037826	92.344454690587	35.1880202606579	374.597923567461	109.580600900571	245.108978031064	15.2554388311278	55.3473599435154	70.6153003531603	19.095036795127	37.2188382949333	122.489263263194	155.118756874734	54.0127370942799	131.190500128598	169.603635539889	140.153787569126	144.411195954465	176.545058253497	115.518882231461	202.538350977354	796.449448324786	117.221971789009	366.729667490087	191.455924822245	125.046304477843	146.711968954972	354.809372270803	71.459347930684	173.543414733537	336.061077682372	147.809178185713	125.348627565234	90.507874192113	52.835248015949
AGPAT1|10554	587.647735213461	887.657930092205	370.943688582001	503.622145567845	520.36109753525	357.010257866287	442.782588279946	398.442965930072	407.013660487835	339.162423089495	488.174042596089	924.450498516015	525.308941651558	241.625657907568	711.92957353898	333.72823224403	314.39248045147	384.2269706934	502.750171633755	934.444551365363	866.228270392518	779.82045815411	788.904203167057	934.244940765119	428.723311459678	1220.99845101831	540.600152250487	480.542322918045	706.596326861956	450.509288735242	746.317407292681	569.978422286512	490.186053349078	690.090284469829	622.255027708651	495.93868996522	649.425270433214	527.780856734731	711.80820243709
AGPAT2|10555	1487.76461628441	840.571949517569	2176.48083345529	1717.12631949199	1822.39506115063	2160.20063651195	513.158628801262	1476.08504173708	1403.67531629779	1702.22485033782	2451.35832717685	1385.17987318095	1481.19898301751	646.293553065836	1102.25021104225	445.215465872805	1275.57477751455	714.44120429252	923.61633983154	1599.21282399872	1487.18741253906	2463.74252492011	2402.02162115187	2743.29306736072	2215.58449927004	431.270095084448	1772.1203970456	883.721795087674	1012.3748542759	2694.49091703626	1018.05348892232	725.427082910106	916.434795391755	1355.68032215375	1211.98801564159	2228.80681843193	1077.99819706102	1817.79067805123	1260.70772349167
AGPAT3|56894	2563.40428916419	8008.10454810099	2674.96246440369	1907.52005745057	4186.64439560426	1392.58735689644	6484.85890053709	4019.81262538717	5669.49156564144	3377.3737089164	3955.92598189682	6761.35316066729	3286.19495302024	1684.7697849239	5858.62687929732	3054.1634265146	2564.99944403578	1770.14470204435	2348.22190498638	5293.45293144802	5129.23930895345	3639.16213805251	6465.58444769523	8144.64196859099	2561.03062073395	5711.80835022234	4457.19309202442	5036.76790786081	5669.29918394505	2852.94000147736	5141.29769468292	4004.77905335361	3767.28667599483	1573.46029358407	3734.61423424443	4542.70115720103	5267.02995064585	2390.28024372424	4567.31366182314
AGPAT4|56895	2416.17088504616	1696.83922589335	1468.77029052019	1831.26020004243	773.754327639372	606.834987966714	1233.04687663389	1242.24978760051	2262.05669001893	569.308353043081	580.660140509801	1697.81766313216	1508.75617339923	437.71699730368	998.228329653851	558.16963678617	626.014983101605	114.777066325345	1537.30612902371	2579.14494045141	2442.95838054519	907.602486089576	628.500407382451	1315.56940638354	506.859934171754	1067.53350809215	1336.3304783947	1385.0925778226	1548.17596762737	206.412050542193	2542.58220980225	1401.67266867376	1820.33286307637	534.922054825725	792.453702534884	291.242426754085	2885.4060269064	1439.40233654927	1686.3249991757
AGPAT5|55326	3693.05097490823	934.743910666841	1898.89825301078	2697.75643220336	1930.99215976668	2456.19759395767	5565.5718712274	857.652330139054	1205.38660990628	1541.19395198021	1604.68147204925	803.284656477508	2340.63885804743	2646.13144510933	4173.28153496777	1358.38392552955	1077.52136471914	3369.65825735905	2458.28104938957	1165.78131095234	1903.75561448063	2344.71269067886	1205.55054064531	474.412496931147	1606.94133288124	1049.61059504968	1372.18661094192	1255.65857753198	1771.3116497943	2038.42605929634	1597.24682723152	1042.4720913006	1788.99104380853	2158.74396680305	2585.50216216922	2023.13812641694	2518.91051583471	1907.20809592778	1552.76923335761
AGPAT6|137964	3829.99732895688	4804.5139438193	3128.43070392865	3586.26054267672	4196.82537359952	4756.56392062497	5591.96288642289	4423.6399557217	3004.33480802399	3651.69625700349	5485.28372471738	7878.77148168908	4037.12839092214	5011.71273422871	4603.68399832713	5272.90606945568	4455.5092934466	3512.66925443822	5993.38076761992	4669.62346739326	5294.69864150033	5254.81709400368	7091.05836836476	7620.88159963864	3406.13988217246	5628.91487740091	4271.01701918305	6101.9948527813	3720.30541686967	4708.93549328206	5370.93382000374	5859.62408859108	3892.65395306621	3321.14456431239	3502.62368384434	5522.4231770833	3559.90102285266	2578.92918631744	3490.06166060907
AGPAT9|84803	1640.14154543713	1037.63549784845	575.171112632766	2510.43356098606	899.319722914183	1677.86576156558	284.436497106985	1398.39635532987	1947.66472791134	2776.00168142158	846.676855127592	6770.3284082257	291.072823406929	817.414459729858	1842.80966019272	3830.90671870455	3073.29037058067	1962.8719684944	212.194030409343	1517.33520684153	1956.31328481906	416.604419844396	650.694643277176	5178.1619345889	4674.83188778695	454.79391845269	3748.34493320618	1146.30916349336	852.598686798344	804.236163730784	5490.85490767128	1812.68946625479	215.631716562766	1084.81648268729	1288.95684311078	826.564483275367	1688.02818454516	1334.71853025478	3346.23237434343
AGPHD1|123688	7.0723469227003	62.7813074328475	16.6716264531236	17.9133893240595	44.1175713127712	2.47351217921215	5.86467004344299	76.9194914922918	6.52265481551017	18.5256785721153	0.953464926945486	0	0	0	46.762130165429	46.2085244645581	13.8498890066727	11.0480598601936	52.8283893135294	14.2960918845883	17.5192234461408	7.00175495536799	30.264867129171	32.524733832159	39.0683113560378	207.233682053566	11.0326561683773	31.9865632902104	24.7928535741037	37.6851876508568	20.4121000285178	71.137522658255	5.01469108285502	14.9723730358345	22.7654278429994	20.4210048809208	9.55037162401786	11.9950194712439	26.4176240079745
AGPS|8540	18896.0250961965	8890.53070257379	11525.0953670444	12325.4354772	10675.3210379134	12855.6672994253	24389.6965431685	8400.37766587319	13302.3022307514	11711.7914880715	11700.921583475	9142.78551283152	9875.80810304929	22545.363059108	21820.7368618884	13878.6936494979	14944.0302381998	20424.1799948779	11638.0941657705	9257.36931762932	11482.8776787538	22220.9445702297	44172.5824039294	12775.4911407629	14608.4641067879	8660.12754570874	11809.0793462268	11300.1833242229	12681.544603154	13534.1212558827	10776.3130588056	9089.79456188814	9194.43610041468	14361.9085534189	11641.8061717129	12464.1061933906	10473.1762821886	10315.7167452698	21333.6990322176
AGR2|10551	43.7199627948746	20.9271024776158	35969.8676539369	5.11811123544558	53.1673295307756	5.77152841816169	281.504162085264	54.6128389595272	5.21812385240814	8.55031318713013	0.953464926945486	0	3.44464879771513	42.5966205429756	8.58896268344614	35.2064948301395	0	746.971602769757	52.8283893135294	37.6896967866419	5.8397411487136	33091.1691384386	28.2472093205596	1.12154254593652	8.2249076539027	0	0	15.6213448626609	5.50952301646749	8.56481537519472	31.893906294559	115.927814702341	6.26836385356878	6.80562410719752	1.08406799252378	22.8520768905543	47.7518581200893	58.8846410406519	20733.4319089253
AGR3|155465	0	0	0	0	0	0	0	0	0	0	0	0	0	0	0	0	0	0	0	0	0	0	0	0	0	0	0	0	0	0	0	0	0	0	0	0	0	2.18091263113525	5.87058311288322
AGRN|375790	926.477446873739	1013.2205449579	1129.50269219913	2053.89803878431	1624.43160013178	456.775249094511	5332.45123700054	516.898982828201	1312.35814888065	2592.16994789829	2756.4671037994	1246.06353602563	3122.57413512877	732.955643136028	443.763071978051	328.593951747968	373.947003180163	3280.65999737416	348.667369469294	1093.65102917101	1097.87133595816	3892.10053581518	1982.3487969607	1774.28030767157	1165.88065994071	2329.97869552117	482.678707366506	1537.58665862477	3371.82808607811	3716.27339129699	1004.02017015272	721.914118828217	5422.13473333699	2055.29848037365	3588.26505525372	2014.38626718226	5403.1227462881	1153.70278187055	857.10513448095
AGRP|181	31.5040908374831	19.1831772711478	40.8454848101529	14.3307114592476	61.0858679715294	55.2417720024047	0	16.1530932133813	5.21812385240814	27.7885178581729	22.8831582466917	7.47937296533993	13.7785951908605	0	0	57.2105540989766	38.7796892186835	13.50318427357	47.5455503821765	29.8918284859574	15.5726430632363	19.254826127262	59.5209053540363	21.3093083727938	17.4779287645432	38.0861902152499	28.9607224419904	29.011069030656	8.26428452470124	37.6851876508568	43.3757125606003	36.0078818393636	28.8344737264164	40.1531822324654	28.1857678056183	47.1627969868886	41.7828758550781	51.2514468316785	55.7705395723906
AGTPBP1|23287	2578.19192363893	14134.513798423	5577.49262989252	8661.37964374455	15988.6603316592	12622.3326505196	8519.8994056118	17182.2760095481	13179.6763202199	15825.20465718	14398.2738618038	22689.4258276552	11479.2921183857	28604.3651191002	5331.83716804595	27106.8006132805	27602.8287902987	7326.09124951505	8316.94942425999	14721.0757069756	16902.1574647601	19297.7118763636	15783.1282078627	26005.20701263	17521.1095297262	8946.89415438827	17599.8447526039	10432.0828739979	12006.6280336368	20188.982802409	14270.6094324375	14058.0040146998	13161.056746953	2078.43760233812	6856.73005271292	14182.8741042014	7795.49083810458	6959.29220595259	12607.0772349167
AGTR1|185	0	40.1102797487637	0.833581322656182	0	49.773670199024	11.5430568363234	8.79700506516449	3.84597457461459	63.9220171919997	9.97536538498515	0	0	137.785951908605	0	28.6298756114871	0	36.009711417349	0	14.0875704836079	33.1409402779093	142.100367952031	0	0	0	2.05622691347568	0	11.0326561683773	0	228.645205183401	0	0	0	37.6101831214127	13.611248214395	60.7078075813318	0.972428803853373	478.712377653895	1.09045631556763	86.5911009150275
AGTR2|186	0	0	0	0	0	0	0	0	0	0	0	0	0	0	0	0	0	0	0	0	0	0	0	0	0	0	0	0	0	0	0	0	0	0	0	0	0	0	0
AGTRAP|57085	756.741120728932	3371.00742410262	84.1917135882744	403.307165353112	3849.5409019836	3100.13526461256	203.797284009644	4489.79071840507	2999.11668417158	1976.54739842492	1710.5160789402	7059.03220468782	992.058853741959	354.72702969409	1860.94191474666	1335.64639761842	3875.19894406702	154.059056939366	563.502819344314	3755.97323149638	3754.95355862285	208.302209922198	5166.21281894949	11310.7565757698	4227.60253410599	775.165989086852	5295.67496082109	3200.88794971571	2886.99006062897	4429.72251205071	3800.47787405965	3289.0126216687	1012.96759873671	973.884809739965	2508.53333470003	4037.5243935992	1149.62598424115	2900.61379940989	1655.50443783307
AGT|183	0	3.48785041293597	0	4.09448898835646	0	9.89404871684861	0	0	62.6174862288977	1.42505219785502	0	0	0	0	240.490955136492	0	0	1.22756220668818	3.52189262090196	2.59928943356151	15.5726430632363	0.875219369420999	7.0618023301399	7.85079782155563	13.3654749375919	0	22.0653123367546	0.743873564888615	66.1142761976099	2.56944461255842	0	0.878241020472284	250.734554142751	10.2084361607963	28.1857678056183	0	1.19379645300223	7.63319420897339	0
AGXT2L1|64850	0	0	0	0	0	0	0	0.769194914922918	0	0	0	0	1.72232439885757	0	0	0	0	0	0	0	0	0	0	0	1.02811345673784	0	0	0	0	0	0	0	0	0	0	0	1.19379645300223	0	0
AGXT2L2|85007	5411.6312771244	3721.53639060268	7120.45165812911	2051.33898316659	5032.79678898767	4510.03720676349	2989.51555464506	4729.77953186102	4183.63079866823	4342.13404686425	4141.85164265119	4661.14523199984	2798.77714814355	1894.08076517817	2470.75826527134	2853.92648716818	3238.10404976007	5570.06351284761	4386.5172593334	4254.3869803818	2703.8001518544	6330.46169902209	5469.8703191455	7212.64011291775	4050.76701954708	6595.63199962917	3843.50159265844	5358.12128789269	3652.81375991795	4909.35217306161	5091.5432008634	5439.82488080532	3364.85771659572	3682.52320440458	4206.18381099227	5553.54089880661	3695.99381849491	5640.93052043133	4862.31046324553
AGXT2|64902	0	0	0	0	0	0	0	1.53838982984584	0	0.712526098927511	0	0	0	0	0	0	0	0	0	0	1.94658038290453	0	1.0088289043057	0	0	1.12018206515441	0	0.743873564888615	0	0	0	0	0	0.680562410719752	0	3.40350081348681	2.38759290600446	0	0
AGXT|189	214.742170198354	0	0	0	29.4117142085142	0	0	27.6910169372251	5.21812385240814	0	0	0	0	0	0	0	0	0	0	0	0	0	0	0	0	0	0	0	1.37738075411687	0	0	8.78241020472284	0	4.76393687503827	460.728896822607	0	0	0	1.4676457782208
AHCTF1|25909	6482.12742496949	9193.97368849922	20100.1464332085	8986.37970719534	7595.00958446016	9277.31968016504	8521.36557312267	10487.2034700591	9721.36473703637	11559.310902901	8346.63197048079	15699.2038542485	8780.40978537588	29045.0198143724	10464.2195359985	21759.0807423108	11376.2988300809	15011.8582255897	14367.5609469696	9766.18022424899	7798.00101391556	6311.20687289483	7183.87062756089	9280.76456762469	10700.6048577274	10238.4640755113	7638.73531458022	10383.7310922802	8632.04518605044	8029.51441424505	12285.5327046641	11613.8592547255	13280.1556601708	8361.38977810288	7392.25964101967	8443.59930385884	9322.35650149443	9123.84799235433	13612.414592998
AHCYL1|10768	10052.3767396745	7603.51390020042	11065.7920582608	10423.0335309849	7674.19496886769	7467.53326904148	11711.7460767557	7636.56711535473	7429.30383486609	9014.16767753194	10827.5477103929	8134.5660371037	8156.92835298944	12276.6398102824	10006.1415262148	10130.6688873726	17902.3665300251	15362.3272355992	7094.85268480701	7732.8860648455	10429.7776916025	10188.4286794299	11709.4770922763	7030.95022047603	10457.9700819373	4810.06178777304	8659.25601015512	9273.87173346636	8749.12255015038	9417.87098656412	7898.2069547846	7499.30007381283	8835.88568799055	8552.62781551513	9012.94128984272	8588.97741003492	9349.81381991348	9905.70517061632	9836.16200563583
AHCYL2|23382	2182.14049596771	1449.2018465749	850.252949109306	1829.21295554825	1082.57732682877	1546.76961606733	5048.01473989355	1418.39542311786	1568.04621764865	2033.54948633912	2224.43367456382	1810.00825761226	1379.58184348491	2708.55752693955	1773.1436295381	1978.89839691076	1685.53149211207	2060.46316392611	2072.63380740081	1858.49194499648	2001.08463362586	2358.71620058959	2236.57368084574	1796.7111585903	1580.21038300606	2239.24394824367	1561.12084782539	2358.8230742618	1862.21877956601	1456.87509532062	1724.82245240975	2159.59466934135	1234.86767915305	3373.54786993781	2086.83088560828	2443.2273696816	1245.12970048133	2040.24376642703	2084.05700507354
AHCY|191	9582.38713962956	5908.41859951354	3867.81733712469	7415.6313690371	9664.0105570514	10674.0295573602	5820.68501811717	7207.35635282774	10132.2919904135	10845.3597517756	6239.47448193126	3356.74258684456	12784.8140127197	2556.53165707065	14627.9577790958	2272.28585382859	3296.2735835881	3228.48860358991	2339.41717343413	4171.85954086623	8561.06052401414	9400.73124695095	12184.6355062042	6624.95181884701	11318.5010452269	5115.87149156019	7322.92553176042	4042.20895160473	10377.1866015165	6799.60692636709	4453.66507497222	3129.17275594275	8351.96799849504	15754.3392457515	10557.7381791891	9854.10728384815	7684.46776797537	10828.2312135865	4151.96990658666
AHDC1|27245	4814.33943247089	1089.95325404249	5133.19378491677	2752.00841129909	3143.65976097926	2827.22442083949	8168.01920300522	1740.68809247056	2149.86702719215	2846.54176521541	6076.43197942358	1712.77640906284	3322.36376539625	704.313087943337	1298.84202357447	571.372072347472	860.078107314374	2315.79610291725	2367.59231440134	2140.5148485379	996.649156047121	3912.23058131187	3832.54100745735	1176.49813068741	2322.50829877078	1711.63819555594	1592.83973430947	1933.32739514551	2218.96039488228	1779.76863496546	2247.88251564052	1321.75273581079	3394.94586309285	3201.36558002571	1768.11489580629	2380.50571183306	2828.10379716229	5285.44176155629	4354.50502398113
AHI1|54806	2857.87109740026	720.241110271278	1898.06467168813	3942.99289578727	1842.75701714114	1263.14021951767	762.407105647589	963.032033483493	1411.5025020764	2369.8618050329	2417.98705473375	619.292081530146	1436.41854864721	6564.28611057096	1242.53660153854	2191.60430317618	693.879439234302	2093.60734350669	2488.21713666724	1611.55944880814	1660.43306661757	1281.32115683234	771.75411179386	1113.69174811496	1068.20988155061	1579.45671186772	794.351244123164	1068.94631274494	2929.68886400659	1466.29639223334	745.041651040899	1181.23417253522	1371.51801116085	2867.20943636232	2194.15361686813	1854.42172894838	771.192508639442	2878.80467309854	930.48742339199
AHNAK2|113146	6384.40044931036	685.362606141919	3630.24666016767	1060.47264798432	7617.63398000517	21941.7020377313	3636.09542693465	5512.81995525255	7313.20057915001	11163.8589179962	1639.00620941929	1965.57921529133	3322.36376539625	850.463561875271	6269.94275891568	2376.43840103441	1271.41981081255	3870.50363768783	2457.40057623434	3737.12838310306	6591.12117651475	11155.5460826401	4987.65010288738	2600.85716402679	5452.08566108075	140.022758144301	10141.7691827808	2713.65076471367	3820.85421192021	825.648202168771	6096.8391272679	3319.75105738523	6308.48138223162	13266.2030721601	1958.91086249047	10963.6485490449	6405.91176680998	1540.81477389706	5901.40367422586
AHNAK|79026	484194.73030946	881325.73766752	737032.599540853	456961.860867658	215336.734357859	207613.420258112	662222.413462963	351783.602390847	315747.369778253	378963.418449487	486640.870993561	893571.159291312	134692.657288257	461784.087910461	290218.186086084	433760.886086091	368837.779125601	130582.543517558	399633.558059522	599077.080601315	444231.055763027	966397.097669171	1610529.77184527	1213715.39853176	168445.080638471	840105.183767983	258641.316719311	1010284.44341782	399717.272225471	455297.020529976	681561.295708461	916323.307602003	167606.020062263	219188.735620511	291657.652708598	343883.401407482	324736.511145667	490304.054081303	1132900.72618687
AHRR|57491	16.0735157334098	19.1831772711478	17.5052077757798	24.0551228065942	3.39365933175163	784.927864869989	1.46616751086075	10.7687288089209	13.0453096310203	19.9507307699703	11.4415791233458	29.9174918613597	6.88929759543027	0	26.721217237388	2.93387456917829	0	7.36537324012907	14.9680436388333	37.6896967866419	0	14.003509910736	56.4944186411192	5.60771272968259	22.6184960482324	203.873135858103	19.3071482946602	30.4988161604332	22.03809206587	726.296343816512	11.4818062660413	54.4509432692816	0	6.80562410719752	11.9247479177616	4.86214401926686	15.519353889029	13.0854757868115	233.355678737108
AHR|196	15555.948526794	5172.48216238405	8747.60239995398	11565.3959587364	6030.53263252265	3341.71495411562	3583.31339654367	6295.09118372916	4791.54222747377	8556.72592202048	5722.69649152681	11584.0528487185	2934.84077565329	25104.097989655	12352.8369971697	19256.4857348017	15727.9339559775	3082.40870099402	11205.7818465548	6578.80155634419	3799.72490742965	22246.325931943	24034.339816179	19237.8192904491	5482.92906478289	7989.13848868125	2180.32867527556	15544.7258854774	15425.2870653549	5794.09760131923	11648.9303350247	6076.54962064773	3448.85379223354	4821.78467994944	4811.09375082054	6041.70015834101	4221.26425781589	4916.86752689443	16235.0975986785
AHSA1|10598	10334.6276759531	9867.12881819587	4289.60948638871	17752.6806312665	7542.97347470663	7337.26162760298	20939.8043901132	7703.48707295302	7143.61155394674	8800.40984785369	6969.8286159715	6137.57345535794	12097.6065775756	14003.2717912572	11382.2842139402	9290.84729194535	9854.19602824762	11113.7344382514	8150.53999792237	8335.92121343177	9559.65626044416	10800.2070186551	7057.76701452267	7814.90846008566	8887.01272004187	5861.91274695303	7717.34298977991	9203.20374480194	7298.74061606531	7840.23199445325	7290.94697893619	7362.29447461915	8511.18444037568	11044.8473635709	8341.9032024705	7426.92498943014	8212.12580020236	8162.06552202369	5444.96583719919
AHSA2|130872	5872.61970835859	3505.28966500065	4826.4358581793	3223.38645608363	3078.04901389873	3551.96348934865	9228.05831335755	3575.98715947665	2438.1683700377	3817.7148380536	5192.56999214512	3660.40512923736	2154.62782297082	7627.7327751611	2323.79157046571	5185.62330102263	2013.77386157021	4090.85105378836	4380.35394724682	3353.73319165274	2674.60144611083	4331.46065926453	3123.33428773045	2841.98881140314	2893.11126726027	3931.83904869198	3814.54087021645	3894.1781121919	3337.39356722518	4086.2734155054	4994.58572572794	4611.64359849996	3297.15938697718	3470.18773226002	4537.90861670455	4910.76545945953	3261.4519096021	5266.90400419164	4504.20489335965
AHSG|197	0	6.97570082587194	0	0	0	0.824504059737384	0	0	0	0	0	0	0	0	0	0	0	0	3.52189262090196	0	0	0	0	0	1.02811345673784	4.48072826061764	1.37908202104716	0	0	0	0	0	0	0	4.33627197009513	0	4.77518581200893	0	0
AHSP|51327	202.526298240963	94935.8003897042	32.5096715835911	61.9291459488915	14592.735126532	10883.4535885335	2.9323350217215	28964.8037163374	143223.149908009	21531.8261834905	1112.69356974538	27836.7303024021	50350.4314762021	7783.4307674906	43636.7020778416	1342.98108404136	13449.6272143798	1821.08853362191	9329.4935527693	34302.8226547113	20553.942263089	14715.9384774447	13585.8988542849	1095.74706737998	20155.1362058886	483.918652146705	27285.1377864181	585.42849556734	125836.128315363	4891.3660607737	43744.4061173654	491.814971464479	77573.510033455	20107.2164247151	43741.0594303421	763.356611024898	118874.669400603	2473.15492370738	88450.6081160332
AICDA|57379	7.71528755203669	0	0.833581322656182	0	0	7.42053653763645	0	15.3838982984584	23.4815573358366	0	0	1.49587459306798	3.44464879771513	0	173.687912043022	39.6073066839069	0	0	0	11.6968024510268	1.94658038290453	0	3.0264867129171	0	1.02811345673784	0	9.65357414733012	12.6458506031064	12.3964267870519	8.56481537519472	7.65453751069417	18.443061429918	6.26836385356878	4.08337446431851	17.3450878803805	0	19.1007432480357	0	0
AIDA|64853	1716.00853969883	4431.31394963515	1186.18622213975	2757.63833365808	572.397207288775	1240.05410584503	807.858298484272	2821.40694793726	3683.99543980015	1730.72589429492	845.723390200646	2172.00990913471	2566.26335429777	1927.12986732358	2664.4870902424	1302.64030871516	785.288706678341	656.745780578176	1594.53688411336	2360.80462803224	990.809414898408	1066.8924113242	2156.87619740559	666.196272286292	1539.08584473654	1623.14381240874	1602.4933084568	1116.55422089781	1544.04382536501	668.912080802708	2615.30031615384	1935.64320912091	5210.26403508637	570.991862593872	1374.59821452015	751.201250976731	1791.88847595635	430.730244649213	1043.49614831499
AIF1L|83543	248.175082923847	8.71962603233993	30.0089276156226	49.1338678602775	492.080603103987	59.3642923010916	1018.98642004822	76.1502965773689	16.9589025203265	92.6283928605764	20.0227634658552	8.97524755840791	130.896654313175	0	43.8991426042803	57.2105540989766	16.6198668080072	123.983782875506	29.0556141224412	11.6968024510268	33.0918665093771	99.7750081139939	154.350822358772	25.7954785565399	212.819485544732	45.9274646713308	325.46335696713	13.3897241679951	17.9059498035193	31.6898168882205	28.0666375392119	14.9300973480288	62.6836385356878	392.003948574577	35.7742437532848	200.320333593795	404.696997567757	282.428185732015	71.9146431328194
AIF1|199	7337.23846198689	6234.53261312305	7771.47867112359	6380.74927723	10296.3624125345	7865.76872989464	22385.4455558219	6047.41042112398	6012.58320893728	7936.11568985462	5020.94630529493	19323.7079932522	4462.54251743996	4600.43501864136	12179.1490851266	4814.48816802157	6778.13567986561	2282.03814223332	3964.77061798039	5292.80310908963	9215.11153267006	14947.8716103412	12087.7879313909	29319.3652358725	9238.62752224621	1024.96658961629	10398.2784386956	5274.80744862517	5612.82657302626	9150.64874685804	7539.71944803375	5214.99517956442	3312.20346022574	12469.945051618	10502.4507115704	5321.61662908758	3128.94050331885	7947.24562785687	9717.28269759995
AIFM1|9131	6802.31185837901	5097.49337850592	5981.77957138076	4828.9379506429	4380.08297751411	3911.44725939415	9088.77239982578	4409.79444725309	6381.76547149515	5814.21296724849	4045.5516850297	3415.08169597421	6501.77460568732	6816.19371136821	4351.74109294604	4375.14045128712	6945.71933684635	6259.95347300637	3754.33753388149	4261.5350263241	5806.64928220422	5099.90326561616	5647.42420630331	4556.82736414007	6040.1665583348	4141.31309487585	4102.7690126153	4446.87617090414	5088.04450570773	4746.62068093291	3746.89611148479	4532.60190665746	5007.16904623074	6804.9435447868	5834.45393576299	4799.42236141832	5200.17734927772	5966.97695878605	5149.9690357768
AIFM2|84883	194.811010688926	268.56448179607	197.558773469515	137.165381109941	236.424933445364	117.904080542446	80.6392130973411	326.90783884224	293.519466697958	293.560752758135	136.345484553205	270.753301345305	461.582938893828	0	224.267358956649	133.491292897612	83.0993340400361	52.7851748875917	195.465040460059	246.282673829953	408.781880409952	50.762723426418	155.359651263078	278.142551392256	269.365725665313	311.410614112926	321.326110903988	261.843494840792	345.722569283335	111.342599877531	218.154319054784	397.843182273945	364.818776277703	122.501233929555	452.056352882417	172.606112683974	731.797225690368	52.3419031472461	170.246910273613
AIFM3|150209	1712.15089592281	348.785041293597	6.66865058124946	945.315145186798	1347.2827547054	1367.85223510432	26.3910151954935	606.894787874182	361.355076779264	1544.04405637592	1349.15287162786	508.597361643115	489.140129275549	129.258710613167	140.286390496287	286.786239137178	454.276359418864	595.367670243767	66.9159597971373	430.832223612821	716.341580908868	570.643028862492	392.434443774917	2964.23694891022	606.586939475324	196.031861402022	566.802710650383	912.73286411833	888.410586405383	211.55093976731	435.032881857785	238.881557568461	615.553330420454	556.700051968757	1816.89795546986	665.627516237634	360.526528806674	258.438146789528	306.737967648148
AIG1|51390	412.767884033963	491.786908223972	123.370035753115	605.472559153212	595.021602833786	863.255750545041	126.090405934024	842.268431840595	1436.28859037534	262.922130504252	208.808819001061	863.119640200227	446.08201930411	5.87539593696215	701.431952481435	193.635721565767	325.472391656808	250.422690164389	234.205859289981	547.150425764698	1403.48445607417	171.542996406516	152.333164550161	674.047070107847	1288.22616129251	946.553845055476	1081.20030450097	257.380253451461	1597.76167477557	1097.15284956244	353.384481743714	403.112628396778	506.483799368357	947.342875721895	486.746528643178	621.382005662305	450.061262781842	639.007400922629	278.852697861953
AIM1L|55057	47.5776065708929	123.818689659227	101.696921364054	47.5984344896439	12.443417549756	132.745153617719	162.744593705543	99.2261440250564	67.8356100813058	59.1396662109834	10.4881141964003	77.7854788395352	25.8348659828635	27.1737062084499	20.9952421150906	143.026385247442	34.6247225166817	135.0318427357	156.724221630137	47.4370321624976	72.0234741674677	6.12653558594699	86.7592857702901	10.0938829134287	63.7430343177459	33.6054619546323	82.7449212628296	133.897241679951	44.0761841317399	59.953707626363	131.402893933583	248.542208793656	16.2977460192788	49.6810559825419	35.7742437532848	44.2455105753285	27.4573184190513	4.36182526227051	49.8999564595074
AIM1|202	5157.02678790719	11068.6932854523	3980.35081568327	7113.66280614581	5393.6558979306	5922.41266109363	5396.96260747841	9198.03279264826	7943.28903432829	7843.48729699404	1941.25459126101	10321.5346921691	3298.25122381224	24878.6296705741	9068.99026453207	22294.5128511858	14329.0951663036	14424.4697096894	6400.15936533409	7216.92711228354	7062.19362917765	10028.2635348258	12210.8650577162	11720.1196050366	8798.59496276241	13722.2302981415	5833.51694902949	12805.0395459926	6944.75376225727	5631.36610919053	9352.56908181649	11749.1083718782	7005.52344274846	3259.21338493689	7771.68343840299	11765.9023122239	4524.48855687846	5015.00859529552	4778.65465388694
AIM2|9447	60.4364191576207	613.861672676731	18.338789098436	11.7716558415248	169.682966587582	73.3808613166271	58.6467004344299	384.597457461459	233.511042395264	29.9260961549555	3.81385970778194	341.059407219501	277.294228216068	150.557020884655	96.3872478920067	836.887720858107	20.774833510009	62.6056725410971	536.208151532324	306.066330801868	134.314046420413	41.135310362787	103.909377143487	455.346273650226	21.5903825914946	142.26312227461	262.02558399896	311.68302368833	23.4154728199868	97.6388952772198	581.744850812757	1316.48328968795	82.7424028671078	70.7784907148542	83.4732354243312	177.468256703241	44.1704687610826	66.5178352496252	38.1587902337409
AIMP1|9255	4911.42346750069	3182.66350180407	3336.8260345927	5833.62318616087	3756.78088024906	3603.9072451121	10943.4743010646	3138.31525288551	2640.37066931852	3905.35554822169	4709.16327418376	2718.00413560453	3529.04269325915	6603.21060865333	4502.52510449988	3605.73184552012	1678.60654760873	2810.50367221259	3163.54004672519	3924.27722231949	3645.94505718019	5512.13158861345	4730.39873228942	3103.30822460634	3236.50116181071	5725.25053500419	3839.36434659529	3875.58127306968	4869.04096580315	3449.05115159091	2828.3516102015	3480.46916413166	3927.75679064619	3487.88235493873	4161.7370232988	4179.4989989618	3701.96280075992	3041.28266411811	3466.57932815754
AIMP2|7965	1057.63733525836	565.031766895628	460.136890106213	928.425378109828	925.337777790945	657.129735610695	785.865785821361	688.429448856012	800.982011344649	805.867017887015	578.75321065591	522.060232980727	902.497985001365	1353.54433897765	397.955270999671	1441.99935075113	1865.58004919881	1238.61026654837	562.622346189089	707.656548287121	975.236771835171	1064.26675321594	828.248530434979	589.931379162608	533.590884046938	473.837013560315	670.23386222892	886.697289347229	911.82605922537	569.560222450449	528.163088237898	601.595099023514	935.239886952461	1041.94105081194	1024.44425293497	987.5014503131	1021.88976376991	818.932692991288	595.864185957647
AIPL1|23746	0	0	5.83506925859328	0	0	0	0	0	0	0.712526098927511	0	0	0	0	0	4.40081185376743	0	0	0	0	0	0	0	0	0	0	0	0	0	0.856481537519472	0	0	0	0	0	0	0	0	0
AIP|9049	4709.54010988906	6311.26532220764	4140.39842963326	5513.74123394552	4971.71092101614	4567.75249094511	6262.00143888625	6340.47368370961	3283.50443412782	4329.30857708356	6699.99804164593	6225.83005634895	5714.67235540941	2533.76449781493	2916.42999562349	3941.66048369103	4084.33226806778	3769.8435367394	4017.59900729391	6220.0996145127	4588.08996250599	6666.54593687975	6366.71921507327	6536.34995771803	3630.2686157413	9052.19126851279	5730.08579745095	7851.58547739933	3487.52806942392	4340.64843214868	5333.93688870205	8792.07085594803	4123.32974287754	4604.68527092984	4788.32832297754	4472.68628332359	3636.3039958448	4063.04023180498	4262.04333995322
AIRE|326	47.5776065708929	19.1831772711478	8.33581322656182	0.511811123544558	41.8551317582701	1.64900811947477	0	33.8445762566084	13.0453096310203	3.56263049463755	16.2089037580733	1.49587459306798	22.3902171851484	10.2819428896838	5.72597512229743	41.8077126107906	1.38498890066727	0	47.5455503821765	8.44769065907491	35.0384468922816	0	10.088289043057	8.97234036749214	6.16868074042703	176.988766294397	5.51632808418864	78.1067243133045	1.37738075411687	17.9861122879089	35.7211750499061	160.718106746428	2.50734554142751	0.680562410719752	43.3627197009513	16.5312896655073	13.1317609830246	13.0854757868115	19.0793951168705
AJAP1|55966	0	0	0	0	0	0	0	0	0	0.712526098927511	0	0	0	0	0	24.9379338380155	0	2.45512441337636	0	14.2960918845883	7.78632153161813	0	0	0	0	0	0	0.743873564888615	0	0	2.55151250356472	0	0	0	0	0.486214401926686	0	0	14.676457782208
AK1|203	771.528755203669	7851.15127951887	1878.05871994438	602.913503535489	1652.71209456305	916.024010368233	1565.86690159928	3068.31851562752	6298.27548985662	1718.61295061316	356.595882677612	4070.27476773799	1705.10115486899	2965.60609918164	3261.89716133543	2213.60836244502	825.453384797692	1045.88300009833	2104.33084098892	2554.45169083258	2392.34729058967	482.245872550971	1772.51238486511	698.721006118451	1039.42270476195	2666.0333150675	2813.32732293621	2272.53374073472	5167.93258944651	1203.35656021486	3401.16616725178	1955.84275259178	5133.78999607283	1073.92748411577	2586.58623016174	545.046344559815	3436.93998819343	740.419838270419	3407.87349702871
AK2|204	26142.608929447	19971.4314644714	18330.4532852094	26867.5249304716	29370.9902965331	27512.051465317	18850.5156871366	17536.1056704127	27520.3851976005	38675.9166497853	21686.5597633751	13838.3358604719	24791.1373971558	22342.6618992828	29909.6310513206	24527.9248669728	30622.1045937533	26363.1259508353	13050.3731067522	14772.4116732885	23867.0220747925	23469.8826103935	14679.4693865522	25472.4743033102	28774.8394271786	11567.0000047844	19959.4540906155	15743.3401273026	23706.1001591055	30458.1964372675	11890.0482666116	13026.9490566654	25429.4984811578	34635.8627687604	37161.8507837152	41023.3677337603	18532.4961364067	28648.4683225927	15714.0833474102
AK3L1|205	2.57176251734556	20.9271024776158	176.719240403111	1102.44116011498	45.2487910900218	695.056922358614	294.69966968301	4.61516948953751	69.1401410444079	366.238414848741	7.62771941556389	74.7937296533993	0	32.3146776532918	30.5385339855863	26.4048711226046	63.7094894306944	1018.26285044784	5.28283893135294	7.79786830068453	31.1452861264725	244.186204068459	158.386137975995	134.585105512382	551.068812811481	28.0045516288602	39.9933786103676	82.5699657026362	93.6618912799474	202.986124392115	71.4423500998122	28.1037126551131	437.531796979101	61.9311793754975	120.33154717014	202.751405603428	136.092795642254	28.3518642047583	127.68518270521
AK3|50808	3429.44531688031	2083.99062172924	3366.83496220832	4030.51259791339	2503.38936705545	1992.00180832552	3690.3436248365	1950.67830424452	2687.33378399019	2609.27057427255	4330.6376981864	1786.07426412317	2626.54470825779	2520.54485695676	1946.83154158113	1726.58518396142	2053.93853968956	2581.56332066524	2883.54958336348	1848.74460962063	3003.5735308217	3137.66143937428	2612.86686215176	1984.0087637617	2757.40029097088	2964.00174439857	2629.90941413693	2038.95744135969	2422.81274649158	2119.79180536069	1766.92240871857	2064.74463913034	2571.28285273391	2700.47164573598	2964.92595955254	3207.07019510842	3250.70774152508	3276.82122828072	3018.9473658002
AK5|26289	930.978031279093	929.512135047437	75.8559003617126	234.921305706952	82.5790437392897	605.18597984724	2797.44761072231	883.804957246433	120.016848605387	3603.95700837535	184.972195827424	1364.237628878	158.453844694896	9382.27288683642	152.692669927931	593.376131616309	703.574361538973	84.7017922614843	803.871990720873	429.53257889604	64.2371526358496	6989.5018841961	511.47625448299	492.357177666131	227.213073939062	2474.48218192609	117.221971789009	1121.76133585203	1948.99376707538	169.583344428855	151.814993962101	810.616461895918	94.0254578035316	2822.29231725481	1572.98265715201	165.312896655073	291.286334532545	51.2514468316785	236.29097029355
AK7|122481	0	674.899054903111	14.1708824851551	121.29923628006	79.1853844075381	120.377592721658	0	91.5341948758273	408.318191450937	97.616075553069	0.953464926945486	32.9092410474957	260.070984227493	33.7835266375323	111.6565148848	31.5391516186666	163.428690278738	12.2756220668818	56.3502819344314	105.271222059241	293.933637818585	97.1493500057309	6.0529734258342	23.5523934646669	104.867572587259	16.8027309773161	164.110760504612	1.48774712977723	840.202260011293	11.9907415252726	141.608943947842	13.1736153070843	417.47303264768	107.528860893721	371.835321435657	11.1829312443138	838.045110007567	7.63319420897339	265.643885857966
AKAP10|11216	2879.73107879769	3344.8485460056	3239.29701984192	2853.34701376091	3850.67212176085	4024.40431557817	1983.72464219459	3860.58927799813	3055.21151558497	4329.30857708356	3753.79141738438	5075.50249427967	2626.54470825779	3805.05329367511	3113.97613734275	4106.69092820731	2992.96101434197	2881.08849909716	4348.6569136587	3622.10982566797	2633.72325806983	3065.89345108176	3575.2896368594	5101.89704146522	3007.23186095817	3633.87061936091	3381.50911560764	3468.68243307561	2465.5115498692	4268.70398299705	3843.85358662025	3728.13313190484	4461.82139097025	2604.51234582449	3103.68666259559	3586.80364301317	3233.99459118305	4503.5845832943	3356.50589479098
AKAP11|11215	8101.05192963852	6996.62792834956	7079.60617331896	10668.1910591628	6662.88448800571	5358.45188423326	5477.60182057575	7293.50618329911	4487.586513071	5947.45534774793	8588.81206192494	5976.0189993066	5747.3965189877	15529.4058858831	6675.53266341175	10974.8912946537	7650.67868728599	13843.2190048226	10242.5442147381	8909.06453353208	6353.6383698004	6530.8869346195	7358.39802800577	4554.5842790482	5836.6000939007	9111.56091796597	8088.31605344159	10179.1658619358	6745.03355291033	7091.66713066123	6020.29375216096	9564.04471294317	7010.53813383132	3423.90948833107	7167.85756656724	7537.78187306942	6569.46188087128	7134.85567275898	7188.5290217255
AKAP12|9590	24.4317439147828	1752.64483250033	18.338789098436	6.14173348253469	69.0044064122832	124.500113020345	11.729340086886	227.681694817184	2284.23371639166	182.406681325443	2.86039478083646	490.646866526299	465.027587691543	0	10.4976210575453	146.693728458914	40.1646781193508	54.0127370942799	88.0473155225491	63.0327687638667	196.604618673358	857.714982032579	41.3619850765337	98.6957440424136	55.5181266638432	40.3265543455588	19.3071482946602	45.3762874582055	207.984493871648	27.4074092006231	302.35423167242	565.587217184151	771.008753988959	11.5695609822358	72.6325554990934	73.4183746909297	25.0697255130469	28.3518642047583	300.867384535265
AKAP13|11214	32893.4855374791	45964.6366668767	36890.975015472	24332.5244355554	35013.5145454588	26719.7030639094	52925.7148070513	47918.535614953	31140.4586202087	22676.143098368	35826.4446299766	77208.071246611	21964.8030586306	95110.1750030511	29001.1096652494	91982.1020242354	59551.7527508912	33343.0446580643	51516.4843122435	61450.4513211861	36229.7540866192	50662.0731989345	66911.5859069798	109696.954875505	21629.4509028506	51567.5813693833	37653.0764206506	59384.9144321879	29459.4195690517	47262.3642033995	64156.5061458832	63582.8934001524	21801.3694827122	20412.1083847175	22190.8718069618	37792.4730329575	23216.9534179874	25968.1266989275	37714.09356294
AKAP14|158798	5.78646566402751	0	5.83506925859328	1.53543337063367	19.2307362132593	0	0	7.69194914922918	10.4362477048163	1.42505219785502	21.9296933197462	2.99174918613597	1.72232439885757	0	0.954329187049571	2.20040592688372	0	5.52402993009681	10.5656778627059	14.9459142429787	7.78632153161813	4.376096847105	23.2030647990311	6.72925527561911	1.02811345673784	51.5283749971029	2.75816404209432	5.2071149542203	8.26428452470124	12.8472230627921	7.65453751069417	0.878241020472284	3.76101831214127	5.44449928575802	3.25220397757134	8.75185923468036	2.38759290600446	9.81410684010864	42.5617275684033
AKAP1|8165	3241.06371248474	3048.38126090604	1252.03914662959	2994.09507273566	4234.15562624879	3115.80084174757	3442.56131550104	3240.61817657025	2277.71106157615	2722.56222400202	2904.25416747595	1422.57673800765	3503.20782727629	4429.31411197734	3949.96850519818	5237.69957462554	4037.24264544509	7801.15782350338	1588.37357202679	2498.566968011	3137.88757724211	2386.72322041106	2579.57550830967	1858.39599861681	2917.78599022198	4581.54464648154	2893.31408015694	3001.52983432556	3183.12692276409	3189.53724572251	2038.65849034821	3290.76910370965	2951.14570226018	4167.08364083704	3996.95868843518	4396.83683662303	2840.04176169231	3004.20714938881	1248.9665572659
AKAP2|11217	20.5741001387645	5.23177561940396	41.6790661328091	14.8425225827922	30.5429339857647	69.2583410179402	1545.34055644723	24.6142372775334	7.82718577861221	12.1129436817677	45.7663164933833	22.4381188960198	94.7278419371662	44.0654695272161	1.90865837409914	8.0681550652403	29.0847669140126	37.4406473039895	28.1751409672157	27.2925390523959	9.73290191452267	28.882239190893	53.4679319282021	2.24308509187304	43.1807651829892	15.6825489121617	11.0326561683773	19.340712687104	4.13214226235062	18.8425938254284	16.5848312731707	16.6865793889734	32.5954920385576	0.680562410719752	20.5972918579518	30.6315073213812	14.3255574360268	1.09045631556763	8.80587466932483
AKAP3|10566	26.360565802792	33.1345789228917	13.3373011624989	14.3307114592476	14.7058571042571	56.8907801218795	5.86467004344299	25.3834321924563	14.3498405941224	24.2258873635354	5.72078956167292	41.8844886059036	43.0581099714392	32.3146776532918	49.6251177265777	80.681550652403	36.009711417349	57.6954237143444	6.16331208657844	77.328860648455	13.6260626803317	7.87697432478899	37.3266694593109	8.97234036749214	51.4056728368919	87.374201082044	22.0653123367546	72.8996093590842	11.019046032935	4.28240768759736	19.1363437767354	71.137522658255	21.3124371021338	15.6529354465543	26.0176318205708	8.75185923468036	19.1007432480357	18.5377573646497	4.40293733466241
AKAP4|8852	0	1.74392520646799	0	0	0	0	0	3.07677965969167	0	0	0	0	0	0	45.8078009783794	0	0	0	0	0	0	0	1.0088289043057	0	0	0	1.37908202104716	0	0	0	0	0.878241020472284	0	0	0	0	0	4.36182526227051	0
AKAP5|9495	72.6522911150121	125.562614865695	119.202129139834	39.9212676364755	40.7239119810196	32.9801623894953	159.812258683821	139.993474515971	83.4899816385302	90.4908145637939	35.278202296983	375.464522860064	20.6678927862908	104.288277881078	23.8582296762393	594.109600258604	85.8693118413707	100.046319845087	213.954976719794	142.311096487493	132.367466037508	22.755703604946	40.353156172228	33.6462763780955	30.8434037021351	145.623668470073	95.156659452254	145.05534515328	75.755941476428	65.9490783889994	155.642262717448	303.87139308341	100.2938216571	70.7784907148542	66.1281475439507	121.553600481672	66.852601368125	49.0705342005432	173.182201830055
AKAP6|9472	3.85764377601834	97.6598115622072	0.833581322656182	264.094539748992	280.542504758135	113.781560243759	291.767334661289	263.833855818561	24.7860882989387	41.3265137377956	5.72078956167292	10.4711221514759	142.952925105178	32.3146776532918	305.385339855863	72.6133955871627	83.0993340400361	219.733634997184	294.078033845314	126.715359886124	103.16876029394	43.76096847105	138.209559889881	34.7678189240321	135.710976289395	631.782684747087	169.627088588801	62.4853794506436	46.8309456399737	178.14815980405	36.9969313016885	310.019080226716	71.459347930684	128.626295626033	26.0176318205708	73.9045890928563	82.371955257154	61.0655536717871	35.2234986772993
AKAP7|9465	806.89048981717	1341.07848377388	831.080578688214	851.1418984546	700.225042118087	558.189248442209	2139.13839834583	1171.4838554276	1237.99988398383	413.977663476884	1151.78563175015	617.796206937078	802.603169867626	3096.33365877905	1277.84678145938	991.649604382262	756.203939764329	965.477675560253	1097.95002456619	1276.90093423709	912.946199582226	295.824146864298	774.780598506777	652.737761735053	527.422203306511	740.440345067065	1096.37020673249	505.834024124258	1439.36288805213	436.805584134931	669.77203218574	653.411319231379	685.759005580424	349.128516699233	767.520138706837	740.504534134343	1501.79593787681	576.851390935275	1297.39886794719
AKAP8L|26993	9258.34506244402	15784.2670437417	15251.2038793175	7933.07241494065	10071.2496768616	8785.91526056156	16303.7827207715	10647.196012363	17140.2323241976	10443.4950319805	12400.764839853	11435.9612640047	15745.4896543559	19080.3483052846	9737.02069546678	12364.0809031596	11326.4392296569	14066.0215453365	12368.8868846077	11635.0693269797	17659.3772337099	9552.14419786079	8978.57724832072	9533.1116404604	7269.79025259325	12392.5741868032	10736.1535338521	8675.05351373102	15086.4513998421	10604.9543975661	12507.5142924743	10204.2824168675	14334.4944603411	9410.13645302201	10689.994474277	6327.10801227197	19780.013429794	11406.1730608374	18677.260173638
AKAP8|10270	3610.11163372383	3948.24666744352	5179.04075766286	2313.3862784214	4609.72059229597	3370.57259620642	5295.79704922902	3673.67491367186	4250.16187778643	4217.44197955194	5870.48355520336	4580.36800397417	3720.22070153234	3962.95455948097	2925.97328749399	5243.5673237639	5240.79800012495	5287.11042420599	3661.00737942759	2586.94280875209	3554.45577918368	3173.54543352054	3699.375592089	5274.61459353944	3997.30511979671	7014.58009199692	2805.05283080992	3781.85320389372	4256.10653022114	4368.91232288683	3944.63833051106	3680.70811679934	2916.04286468019	3662.78689449371	3482.02639198639	3363.63123252882	3706.73798657193	4246.23689282034	3905.40541584556
AKAP9|10142	31840.9917272554	30403.5920495629	36865.9675757923	22861.5792664883	27498.8215651835	32196.8835327448	76846.2377467444	31147.0096899737	34446.1400807092	26880.7596081393	53152.80928243	22655.0207120146	28118.6681357486	240806.040174362	57990.7673802542	84627.6119479478	43262.8982901435	54709.3786465754	63674.057639597	41698.4509155522	26738.2281395767	26495.5159704819	22147.8297651273	17374.9371216485	25068.4904156387	29291.6408217227	33206.9159847946	33736.8977883933	32525.4691277158	33813.8911012688	26774.2964561564	30109.6151458718	31909.7330329772	27379.0257832556	27270.8144199282	34950.549853696	34122.2840161628	27908.0484843223	35873.6657570511
AKD1|221264	2212.35870554652	1430.01866930375	2025.60261405452	1674.64599623779	2296.37614781861	1886.46528867913	3480.68167078342	1556.85050780399	1754.59414537224	1324.58601790624	2581.02955724143	2194.44802803073	1739.54764284614	9219.23064958573	2107.15884500545	3563.19066426703	1029.04675319578	4479.37449220516	4611.91838707112	2285.42523445896	1520.27927904844	1830.08370145931	938.2108810043	810.875260712102	1372.53146474501	1751.9647499015	1814.87193969806	1703.47046359493	1128.07483762172	2657.66221092292	2251.70978439587	1926.86079891619	2091.12618155054	1572.77973117335	1692.23013632962	1922.49174521812	1874.2604312135	2101.30932009882	1918.21303213459
AKIRIN1|79647	1864.52782507553	2521.71584855271	1722.17901260767	1569.72471591116	2036.19559905098	1419.79599086777	542.481979018477	2222.20410921231	1908.52879901828	1868.24343138793	2857.53438605562	2655.17740269567	1612.09563733068	3968.82995541793	2781.8695802495	3046.82874009165	2491.59503230042	2102.20027895351	1828.74274340334	2422.53775207933	1798.64027380379	2167.91837805582	2370.74792511839	2407.9518461257	1852.66044904158	2155.23029335708	1692.13363982487	2088.05309664234	2433.83179252451	1453.44916917054	2191.7492405621	1977.79877810358	1608.46216482575	1717.05896224593	1822.31829543248	1772.7377094247	1727.42346749423	2190.72673797536	2812.00931107106
AKIRIN2|55122	1429.2570190148	1661.96072176399	1244.53691472568	1487.83493614403	1247.73541430735	1414.02446244961	1297.55824711176	1529.15949086676	2341.63307876815	1502.00501653919	1367.26870523983	4326.06932315261	1358.91395069862	2431.67949341021	1733.06180368202	1855.67566500527	2380.79592024704	1206.07986807114	1269.64228983516	2238.63802465485	1763.60182691151	1133.40908340019	2222.45007618546	3474.53880731133	1752.93344373801	1987.20298358392	1463.20602433104	1485.51550908256	1618.42238608733	1261.59730476618	2301.46427821538	1277.84068478717	1172.18404061736	1179.41465777733	1389.77516641549	1246.1675121381	1001.59522406887	1040.29532505152	1885.92482501373
AKNAD1|254268	30.2182095788104	0	137.54091823827	119.251991785882	7.91853844075381	44.5232192258187	49.8496953692654	3.84597457461459	16.9589025203265	14.9630480774777	10.4881141964003	16.4546205237478	43.0581099714392	55.8162614011404	41.9904842301811	13.2024355613023	0	67.5159213678498	74.8402181941667	13.6462695261979	7.78632153161813	17.50438738842	7.0618023301399	1.12154254593652	4.11245382695135	1.12018206515441	9.65357414733012	9.67035634355199	12.3964267870519	35.1157430382984	6.37878125891181	6.14768714330599	7.52203662428253	50.3616183932617	19.5132238654281	11.6691456462405	13.1317609830246	38.1659710448669	13.2088120039872
AKNA|80709	23012.1310052081	48414.8515819642	42299.2506368653	16650.2394711516	30709.2232930205	27183.0743454818	20497.0218018333	53694.4202311092	25785.3590166748	30452.6529420629	22072.713058788	72359.9416904776	24527.6217641306	21932.8530326797	13212.6875947013	59603.1288101415	58346.8124073107	53051.555886443	29696.5985794454	53122.9777984134	30547.6859489208	30145.1807409675	45357.9563664885	49113.4696291061	26261.1020254546	52496.2123013963	32939.3740727114	47999.1856480027	27661.9376849292	28758.9370668288	55311.6880522761	69985.2704393953	21055.4341841375	22091.7364143739	22788.1932708424	25615.7195511055	20299.31488685	34780.1041850295	45470.601500837
AKR1A1|10327	9595.24595221629	4304.00740956299	4758.91577104415	5911.93028806319	6024.8765336364	4954.44489496194	6423.27986508094	4368.25792184725	3697.04074943117	5239.91693151292	4910.34437376925	4746.41008380472	5828.34576573401	4576.93343489351	7889.43938933881	3806.70225350883	3405.68770674081	5868.97491017618	4557.32905144714	5201.82797891497	6530.77718464471	6328.71126028324	6834.81582667111	6445.50501149717	5583.6841835432	3429.9974835028	6659.58707963674	4706.48804505026	4972.34452236191	4792.87068395897	4569.75889388442	4482.54216849054	4463.07506374097	7569.8956944358	6471.88591536697	6183.18854930167	4924.41036863421	6006.23338614649	4520.34899692008
AKR1B10|57016	0.642940629336391	0	0	0	0	0	0	0	0	0	0	5.98349837227194	0	0	0	0	0	0	0	0	1.94658038290453	0	0	0	0	6.72109239092646	0	0	0	0	0	0	0	0	0	0	0	0	0
AKR1B15|441282	0	6.97570082587194	0	0	0	0	0	0	0	0	0	0	0	0	0	4.40081185376743	0	0	0	0	0	0	0	0	0	0	0	0	0	0	0	0	10.02938216571	0	0	1.94485760770675	0	0	0
AKR1B1|231	4411.85859850631	7591.30642375514	2588.27000684745	3869.8039051204	3944.56336327265	3444.77796158279	2647.89852461451	6461.23728535251	5259.8688432274	6000.18227906857	1860.21007247064	5726.20794226425	9908.53226662758	600.024810062259	2512.74874950152	2162.2655574844	1265.87985520988	613.78110334409	5362.96198847846	4902.25987169701	7889.49029191208	1352.21392575544	4464.06790155272	4951.61034030973	6822.56089891229	12895.5359340576	5048.81927905365	4912.54102252441	2221.71515639052	5494.32906318741	4153.86235580337	8207.16233631349	4292.5755669239	6225.10437085357	4254.96687065584	6675.23752405148	3887.00125097527	4200.4377275665	1577.71921158737
AKR1C1|1645	49.5064284589021	910.328957776289	132.539430302333	126.92915863905	679.863086127577	277.033364071761	1961.73212953168	1054.56622835932	327.437271738611	72.6776620906061	0	148.09158471373	134.34130311089	0	370.279724575234	111.487233628775	83.0993340400361	0	758.087386649148	1833.79869537765	169.352493312694	58.6396977512069	217.907043330031	44.8617018374607	248.803456530557	153.464942926154	1165.32430778485	93.7280691759654	422.85589151388	40.2546322634152	308.733012931331	43.9120510236142	921.44948647461	44.2365566967839	391.348545301085	198.861690388015	1074.41680770201	160.297078388441	425.617275684033
AKR1C2|1646	12.2158719573914	80.2205594975274	377.612339163251	49.6456789838221	16.9682966587582	74.2053653763645	104.097893271113	163.838516878582	78.2718577861221	21.3757829678253	9.53464926945486	1.49587459306798	103.339463931454	7.34424492120268	14.3149378057436	16.1363101304806	4.15496670200181	7.97915434347316	88.0473155225491	314.514021460943	35.0384468922816	1.750438738842	62.5473920669534	35.8893614699686	27.7590633319216	120.979663036676	17.9280662736131	8.18260921377476	119.832125608168	0	88.0271813729829	8.78241020472284	80.2350573256803	12.9306858036753	158.273926908472	17.5037184693607	134.898999189252	113.407456819033	11.7411662257664
AKR1C3|8644	7796.29807133307	1691.60745027395	6211.84801643387	8093.26929661009	2041.85169793723	4708.7426851602	12497.611862577	2096.05614316495	7250.58309292111	4292.25721993933	3768.09339128856	3085.98928549925	6878.96364903712	4174.4688132116	5734.56408498087	1087.00052788056	1972.22419455019	6484.59735683031	4095.96111810898	3500.59304464897	2832.2744571261	3319.70706821385	17791.7065563353	1004.90212115912	4596.69526507487	846.857641256734	2174.81234719137	1601.55978520519	5035.70403705129	2360.46311740366	4400.08331239736	2207.01968444685	5112.47755897069	3927.52567226369	2710.16998130945	1592.83838071182	7142.48417831236	5009.55631371768	4357.44031553757
AKR1C4|1109	16.7164563627462	0	42.5126474554653	13.8189003357031	11.3121977725054	4.9470243584243	74.7745430538981	34.6137711715313	18.2634334834285	6.4127348903476	13.3485089772368	14.9587459306799	44.7804343702967	0	5.72597512229743	8.80162370753487	0	2.45512441337636	37.8603456746961	11.6968024510268	751.38002780115	5.251316216526	24.2118937033368	1.12154254593652	11.3092480241162	20.1632771727794	13.7908202104716	60.9976323208664	17.9059498035193	5.9953707626363	21.6878562803001	18.443061429918	10.02938216571	0	2.16813598504756	3.88971521541349	8.35657517101563	32.7136894670288	5.87058311288322
AKR1CL1|340811	12.8588125867278	15.6953268582119	17.5052077757798	3.5826778648119	11.3121977725054	1.64900811947477	0	33.8445762566084	15.6543715572244	7.12526098927511	4.76732463472743	61.3308583157874	8.61162199428784	42.5966205429756	10.4976210575453	14.6693728458914	0	10.4342787568495	53.7088624687549	35.0904073530804	21.4123842119499	0	67.5915365884819	24.6739360106034	1.02811345673784	47.0476467364852	5.51632808418864	136.128862374616	16.5285690494025	5.9953707626363	12.7575625178236	18.443061429918	16.2977460192788	5.44449928575802	13.0088159102854	18.9623616751408	13.1317609830246	6.54273789340576	20.5470408950913
AKR1D1|6718	0.642940629336391	0	0	0	0	0	0	0	0	0	0	0	0	0	0	0	0	0	3.52189262090196	0	0	0	8.07063123444559	0	0	0	0	0	0	0	0	0	0	1.3611248214395	1.08406799252378	0.486214401926686	0	1.09045631556763	0
AKR1E2|83592	106.728144469841	1372.46913749031	1442.92926951785	376.692986928795	1473.97936975746	714.020515732574	13.1955075977467	999.184194484871	417.449908192651	107.591440938054	37.185132150874	436.795381175852	289.350499008071	113.101371786521	4801.23014004639	258.180962087689	411.341703498179	19.6409953070109	1557.55701159389	964.336379851321	957.717548389031	357.089502723768	1428.50172849687	250.103987743844	839.968694154813	753.882529848918	296.502634525139	332.511483505211	169.417832756375	149.884269065908	274.287594133208	205.508398790514	37.6101831214127	217.099409019601	377.255661398276	655.417013797173	1652.21429095509	97.0506120855188	165.843972938951
AKR7A2|8574	6381.82868679301	6543.20737466788	6572.788729144	6808.62337651325	7126.68459667843	8394.2758321863	4197.63758359432	6281.24567526055	6128.68646465336	8404.95786294892	8830.99215336909	4525.02064403065	7920.96991034595	1838.26450377703	3981.46136837081	3516.24867116018	3209.01928284606	4542.59394584961	3582.64526861252	4515.61556845474	4447.93617493686	10255.8205708753	4312.74356590687	7997.71989507331	9085.43861719227	6755.81803494625	4905.39474886475	4202.88564162067	6016.3991339825	4950.46328686255	3278.69356708067	5539.94435713917	6515.33738939938	9522.42925079077	5763.98951624895	9593.01015001352	7323.9412391687	6735.74866126123	6190.52989253535
AKR7A3|22977	191.596307542244	34.8785041293597	315.093739964037	91.6141911144758	164.026867701329	151.708746991679	146.616751086075	82.3038558967522	174.807149055673	220.170564568601	189.739520462152	121.165842038507	70.6153003531603	0	30.5385339855863	49.8758676760309	33.2397336160145	287.249556365034	87.1668423673236	111.769445643145	295.880218201489	125.156369827203	87.7681146745959	38.1324465618416	140.851543573084	153.464942926154	27.5816404209432	66.2047472750867	194.210686330479	149.884269065908	68.8908375962475	109.780127559035	110.32320382281	265.419340180703	110.574935237426	293.673498763719	242.340679959453	193.01076785547	186.391013834042
AKR7L|246181	69.4375879683302	15.6953268582119	207.561749341389	32.7559119068517	99.5473403980479	71.7318531971524	1.46616751086075	46.920889810298	106.971538974367	118.991858520894	112.508861379567	19.4463697098838	56.8367051622997	0	30.5385339855863	82.8819565792867	55.3995560266908	133.190499425667	65.1550134866863	1.29964471678076	54.5042507213269	62.1405752288909	58.5120764497306	40.3755316537146	81.2209630822892	103.056749994206	20.6862303157074	38.681425374208	125.341648624635	71.0879676141162	28.0666375392119	28.9819536755854	25.0734554142751	53.0838680361407	84.5573034168549	107.939597227724	60.8836191031139	50.1609905161108	44.0293733466241
AKT1S1|84335	299.610333270758	742.912137955362	301.756438801538	275.354384466972	350.678130947669	385.043395897358	420.790075617035	329.215423587009	554.425659318365	273.610021988164	365.177067020121	475.688120595619	506.363373264125	91.0686370229133	149.829682366783	115.888045482542	225.753190808765	224.030102720593	195.465040460059	473.070676908195	276.414414372444	337.834676596506	347.037143081161	409.363029266829	266.2813852951	286.766608679529	406.829196208912	160.676690015941	533.04635184323	230.393533592738	489.890400684427	244.151003691295	477.649325641941	347.767391877793	409.777701173989	346.670868573727	544.371182569018	276.975904154177	523.949542824827
AKT1|207	15676.1784244799	11874.3867308405	10200.5346453437	7872.67870236239	15427.5753221429	10876.0330519958	8577.07993853537	14113.1882990057	11631.1980670177	11452.4319880619	15754.1009879203	15108.3333899866	13363.5150107359	4067.24283736205	5893.93705921815	6519.80276135645	9079.98723277461	8017.2087718805	9197.42257948548	14722.3753516924	13526.7870808036	18278.0813109881	9206.57258069381	17158.4794102828	11047.0790926481	12556.1207683158	9801.13592358217	10725.169058564	11779.3602092075	14482.2463179168	10542.8496647294	13118.2861227945	10413.0060335485	10486.1056243699	11088.9314955258	11014.2148468452	10789.5323422342	14696.0797649049	10201.6058044128
AKT2|208	16238.7514751492	19580.7922182225	16044.7732984862	12571.616627625	18918.5195547381	13335.5286621924	8187.07938064642	21191.3199061264	23038.0168083819	16791.3900473257	17938.4891355524	21700.6527216373	13997.3303895154	11128.7343290984	14696.6694805634	13288.9848610931	19873.2057356746	18656.4904172469	12966.7281570058	34425.6390804471	15253.4038804399	18514.3905407318	15149.5836559587	19303.9903006593	15151.3080119455	25030.4682458753	25584.7296544669	17144.0540499879	20780.5434373613	15585.3945382418	25643.9764170772	18511.5642295148	17151.4971761349	19553.9191847999	14479.8961761401	13270.2496717851	17991.7063431966	18182.2686057746	22877.6623909059
AKT3|10000	379.977911937807	3805.24480051315	7766.47718318765	9042.67893078525	5557.68276563192	4576.82203560222	9121.02808506471	3975.19932032164	513.985199462202	996.824012399588	11428.2306143686	7395.60398812812	10380.4491519146	16761.7701836609	7593.59734135344	10023.5824655976	7139.61778293977	12569.6232153836	8007.90334677584	3949.62029429672	6781.8860540394	4526.63457864541	4243.13437150977	3070.78349077419	4014.78304856126	6286.46174964655	5695.60874692477	3426.28163987696	855.353448306578	5248.51886191932	3792.82333654896	5399.4257938636	14517.5306848653	1016.76024161531	405.441429203894	4461.01713767735	5261.06096838084	69.7892041963281	3252.3030445373
AKTIP|64400	601.792429058861	1358.51773583856	245.906490183574	296.850451655844	326.922515625407	1021.56053001462	93.8347206950879	1569.15762644275	1344.9714229582	1220.55720746283	124.903905429859	1521.30446115014	482.250831680119	1377.78034721762	145.058036431535	2653.68954782176	2178.58754074961	395.888811656938	751.924074562569	993.578385978888	529.469864150033	324.706386055191	638.588696425508	716.665686853435	1388.98128005282	1952.47733956414	819.174720502013	1455.76056648702	677.671331025501	727.152825354032	1303.82288932157	1768.77741523118	508.991144909785	345.725704645634	613.58248376846	577.136495086977	372.464493336697	267.161797314069	559.173041502127
ALAD|210	3243.63547500209	15487.7997586422	4844.77464727773	4338.11108316367	6897.04698189657	7041.26467015726	5175.57131333844	9434.17563152959	26528.941665643	9331.95431765361	3258.94312029967	4213.87872867251	15163.344007542	731.486794151787	8149.97125740334	1392.85695171739	3534.49167450287	1327.60852653327	2336.77575396845	8056.4975993239	8794.65016996268	6193.92747739241	5701.90096713581	6568.87469155019	6942.85017335062	4174.91855683049	6369.97985521683	2602.06972998037	16801.2904387176	4187.3382369327	4290.36827474408	3655.23912720564	19072.1238608684	6344.20279272953	10630.3707346882	4517.41800830084	22376.5207150738	4583.18789433074	7439.49644980126
ALAS1|211	2918.95045718721	3264.62798650807	2189.81813461779	4327.36304956924	5917.4106547976	9799.23074997881	3614.10291427174	4783.62317590563	6287.83924215181	5900.42862521872	2797.46609565806	6375.41751565575	2931.39612685558	3332.08392074966	3419.36147719861	4269.52096679671	13890.053684792	2496.86152840376	2753.23955639011	3928.17615646983	3649.838217946	4362.09333719426	2407.0657656734	7264.23107003083	7081.64549001023	1060.81241570123	6004.52311963934	3851.77731899325	4180.35058874471	7209.0051013014	3567.01447998348	4304.25924133466	5202.74199846208	5051.134212362	6302.77130853327	7688.99455206862	2746.92563835814	6761.91961283485	3215.61190008178
ALAS2|212	666.086491992501	289010.260916701	62.5185991992137	54.2519790957231	53153.7548934486	16159.455066793	58.6467004344299	68192.2059875764	240590.731932019	27790.6554364697	7108.0810303786	100750.145592315	27769.0362827806	19714.1566419844	17718.0756867623	1635.6350723169	34380.9644701643	2032.22923317228	28484.1870446999	231857.917118404	16686.0870422577	55696.3350118441	35957.688636168	1761.94333966627	22236.0378423259	1246.76263851686	141045.613702598	1688.59299229715	152084.873346569	9135.23207918269	199940.347048087	2383.54612956178	267708.029785445	31478.7337454314	65534.0782840476	823.647196863807	175118.001690897	4284.40286386521	254372.36628123
ALB|213	12.2158719573914	0	36.677578196872	6.14173348253469	49.773670199024	2.47351217921215	32.2556852389365	1.53838982984584	7.82718577861221	5.70020879142009	12.3950440502913	0	1.72232439885757	6.60982042908241	5.72597512229743	19.0701846996589	0	60.1505481277208	1.76094631045098	13.6462695261979	1.94658038290453	10.502632433052	26.2295515119482	5.60771272968259	11.3092480241162	20.1632771727794	2.75816404209432	8.92648277866337	4.13214226235062	4.28240768759736	6.37878125891181	2.63472306141685	3.76101831214127	6.12506169647777	8.67254394019025	28.2004353117478	0	22.8995826269202	23.4823324515329
ALCAM|214	8116.48250474259	1639.28969407991	3834.47408421844	11161.0651711362	5763.56476509152	8071.89474482899	1826.84471853249	3730.59533737615	4032.30520694839	7895.50170221575	12718.2686605258	2598.33416815909	8661.5694018547	1086.948248338	8209.13966700041	2114.59009573525	7251.80188389382	1422.13081644826	3678.6168425321	4108.17694974397	4919.00862759976	7333.46309637855	17201.5416473165	2774.69625864695	10204.026058123	1809.09403522437	5910.74554220813	4401.49988344593	3539.86853808036	7146.48194906247	2529.82464728442	2520.55172875545	7110.83195548842	9044.67443846551	5304.34468741886	9076.65045516738	5370.89024205704	6073.84167771168	3469.51461971398
ALDH16A1|126133	2453.46144154767	2354.29902873178	4999.82077329178	1855.31532284902	3455.87641950041	1942.53156474128	5672.60209952023	2426.04076166688	2050.7226739964	2179.61733661926	2657.30675139707	4053.82014721424	3146.68667671277	461.953005543649	2007.9086095523	336.662106813209	566.460460372913	869.727823438575	1742.45637419125	1899.43075357507	2006.92437477457	4222.93345745632	3197.98762664907	3631.55476374245	2577.48043604176	2958.4008340728	1392.87284125763	2483.0499595982	3322.2423789299	2103.51865614782	2344.83999077598	3028.17503858843	1913.10464810919	2802.55600734394	2559.48453034865	2977.57699739903	2794.67749647823	2527.67773948576	3676.45267444312
ALDH18A1|5832	14032.8221758961	8133.66716296669	9787.07830930624	14594.8059989966	11295.2294758467	9784.38967690353	12072.4232844274	9170.34177571103	11903.8450383061	13255.1230183485	10065.7292337635	4402.35892739908	15042.781299622	7261.98937808521	11730.6143672133	5954.29843814734	6588.3922004742	10268.5578589466	10343.7986275891	8331.37245692303	9843.85699634823	13352.3466998868	4178.56932163421	6698.97362687882	14400.7851885269	9615.64284728545	7942.1333592106	6997.6186249072	9176.11058392661	8800.34779801258	6293.30559004239	7328.04307482074	12744.837387076	16256.5943048627	9897.54077174212	8685.73407601833	10271.4246816312	13773.5537219347	6726.22060158595
ALDH1A1|216	791.459914713097	948.695312318584	139.208080883582	289.173284802675	381.221064933433	658.77874373017	621.655024604957	206.144237199342	2885.6224903817	2164.65428854178	1319.59545889255	2219.87789611289	2187.35198654911	1557.71434778709	2375.32534656638	148.160665743504	3189.62943823672	65.6745780578176	191.943147839157	334.008692212654	3040.55855809688	8.75219369420999	192.686320722389	847.886164728008	539.759564787365	15.6825489121617	263.404666020008	1588.91393460208	2440.7186962951	31.6898168882205	1606.17712099399	53.5727022488093	1867.9724283635	5098.77358111238	836.900490228359	194.485760770675	4069.65210828461	28.3518642047583	481.387815256424
ALDH1A2|8854	0	20.9271024776158	0	0	2.26243955450109	22.2616096129094	0	48.4592796401438	40.4404598561631	1.42505219785502	0	29.9174918613597	0	0	20.9952421150906	25.67140248031	27.6997780133454	0	7.04378524180393	14.2960918845883	38.9316076580907	6.12653558594699	16.1412624688912	24.6739360106034	22.6184960482324	14.5623668470073	5.51632808418864	8.18260921377476	1.37738075411687	0.856481537519472	10.2060500142589	3.51296408188913	0	0	1.08406799252378	36.4660801445015	0	1.09045631556763	58.7058311288322
ALDH1A3|220	39.8623190188562	13.9514016517439	0.833581322656182	59.8819014547133	22.6243955450109	186.337917500649	67.4437054995944	13.0763135536896	26.0906192620407	22.0883090667528	17.1623686850188	1.49587459306798	678.595813149881	130.727559597408	21.9495713021401	10.268560992124	0	12.2756220668818	5.28283893135294	6.49822358390378	216.070422502403	19.254826127262	27.2383804162539	38.1324465618416	211.791372087995	11.2018206515441	15.1699022315188	27.5233219008787	92.2845105258305	41.9675953384541	7.65453751069417	2.63472306141685	75.2203662428253	27.2224964287901	50.9511956486177	49.1076545945953	82.371955257154	47.9800778849756	20.5470408950913
ALDH1B1|219	723.308208003439	476.09158136576	65.8529244898384	529.724512868617	832.577756056401	514.490533276127	589.399339366021	562.281482808653	397.881943746121	620.610232165862	330.852329650084	373.968648266996	981.724907348813	164.51108623494	342.604178150796	151.828008954976	117.724056556718	160.196867972807	397.973866161922	453.576006156484	912.946199582226	512.878550480705	395.460930487834	440.766220553052	674.442427620021	508.562657580102	561.286382566194	391.277495131411	785.107029846618	453.93521488532	331.696625463414	426.82513594953	367.32612181913	854.105825453289	681.878767297458	791.557046336645	623.161748467165	628.102837766953	110.07343336656
ALDH1L1|10840	0	1.74392520646799	0	0.511811123544558	7.91853844075381	0	0	5.38436440446043	5.21812385240814	0	0	0	18.9455683874332	0	0	0.733468642294572	0	0	0	0.649822358390378	0	0	1.0088289043057	1.12154254593652	9.25302111064054	11.2018206515441	1.37908202104716	0	0	0	0	0	5.01469108285502	3.40281205359876	2.16813598504756	0.486214401926686	9.55037162401786	0	0
ALDH1L2|160428	41.148200277529	141.257941723907	30.8425089382787	123.346480774238	247.737131217869	204.477006814871	0	139.224279601048	212.638546985632	34.913778847448	50.5336411281108	4.48762377920395	900.775660602508	51.4097144484188	122.154135942345	178.232880077581	0	73.6537324012907	89.8082618330001	40.2889862202034	200.497779439167	9.62741306363099	338.966511846715	71.7787229399372	227.213073939062	30.2449157591691	45.5097066945563	48.3517817177599	147.379740690505	21.4120384379868	17.8605875249531	22.8342665322794	121.606258759234	73.5007403577332	71.5484875065696	115.232813256625	97.8913091461831	46.889621569408	29.3529155644161
ALDH2|217	226.315101526409	713.265409445406	5356.59357938863	3032.99271812505	4411.75713127712	5612.39913463237	3765.1181678904	1346.86029603003	3424.39377814284	1264.0212994974	851.444179762319	5984.99424686501	1817.05224079473	777.021112663244	1250.17123503494	1285.03706130009	3925.05854449104	2139.02714515415	2536.64316020464	1369.82553148692	4843.09199266648	241.560545960196	12559.919858606	29310.392895505	6268.4077457306	197.152043467176	3242.22183148187	2065.73688969568	3820.85421192021	2608.84276328431	5027.75538827429	1956.72099361225	1474.31917835938	16620.6951945978	1190.30665579111	7827.56565661772	1647.43910514308	4841.62604112026	2898.60041198609
ALDH3A1|218	14.1446938454006	3.48785041293597	0	7.16535572962381	11.3121977725054	9.89404871684861	14.6616751086075	12.3071186387667	16.9589025203265	12.1129436817677	0	1.49587459306798	13.7785951908605	0	4.77164593524786	2.93387456917829	0	0	9.6852047074804	1.29964471678076	7.78632153161813	0.875219369420999	18.1589202775026	24.6739360106034	12.3373614808541	10.0816385863897	15.1699022315188	5.95098851910892	38.5666611152724	0	2.55151250356472	0	7.52203662428253	70.0979283041345	19.5132238654281	0.972428803853373	1.19379645300223	5.45228157783813	0
ALDH3A2|224	968.268587780604	2877.47659067218	126.70436104374	2734.09502197503	2873.29823421638	2156.07811621326	1224.24987156872	2609.87834633346	2065.07251459052	2973.3714108245	1730.53884240606	3030.64192555574	2337.19420924972	796.116149458371	2278.93809867438	3259.53464635708	4257.45588065118	1713.6768405367	2717.14015702586	2209.39601852728	4356.44689694035	2661.54210240926	3687.26964523733	5493.31538999706	5071.68368208775	2745.56624169346	3614.57397716461	3257.42234064724	2964.12338285951	2361.31959894118	2335.9096970135	2787.53699897903	2014.652142537	1890.60237697947	2755.70083699545	3649.03908645978	2098.69416437792	901.807372974427	763.175804674818
ALDH3B1|221	3428.15943562163	3432.044806329	87.5260388788991	1011.33878012405	9254.5089976867	6504.51252726822	2337.07101231203	5559.74084506285	3600.50545816162	3517.02882430619	7487.5600713029	4676.10397793052	3925.1773049964	93.2719104992741	1559.373891639	1191.88654372868	3361.36806191946	145.466121492549	451.682728630677	3499.29339993218	6355.5849501833	10033.5148510423	7885.00671605335	8121.08957512633	5012.05310159696	58.2494673880293	12876.4888305173	2448.08790204843	4386.95770186224	3001.11130746823	1750.3375774454	2246.5405303681	2776.88518713097	4108.55527351514	4280.98450247641	7620.43832139696	2029.4539701038	4431.61446646684	1469.11342399903
ALDH3B2|222	6.4294062933639	0	35.8439968742158	4.09448898835646	0	8.24504059737384	32.2556852389365	5.38436440446043	6.52265481551017	4.27515659356507	0	0	20.6678927862908	0	38.1731674819829	0.733468642294572	0	0	0	0.649822358390378	1.94658038290453	7.87697432478899	0	0	10.2811345673784	0	0	2.97549425955446	1.37738075411687	5.13888922511683	5.10302500712945	0	1.25367277071376	0	1.08406799252378	0.486214401926686	0	0	2.93529155644161
ALDH4A1|8659	410.196121516617	1089.95325404249	303.42360144685	312.20478536218	2866.51091555288	1371.97475540301	633.384364691843	1579.15716033675	1372.36657318334	1156.42985855935	669.332378715731	640.234325833098	1457.0864414335	71.9736002277863	937.151261682679	326.393545821085	890.547863129054	105.570349775183	223.640181427275	807.72919147924	1397.64471492546	2740.31184565715	516.520399004518	1174.25504559553	1693.30286324722	232.997869552117	1383.2192671103	415.081449207847	1170.77364099934	3180.97243034732	210.49978154409	476.006633095978	1703.74129539999	807.827581524346	627.675367671269	1877.76002024086	1003.98281697488	1635.68447335144	341.961466325448
ALDH5A1|7915	4570.02199332306	6864.08961265799	1807.2043075186	2314.40990066849	5190.0363380255	2739.00248644759	12474.1531824032	4102.88567619885	5739.93623764895	3232.01838473519	2845.13934200533	3038.12129852108	3546.26593724773	4454.28454470943	4263.94280773748	2496.72725837072	2373.8709757437	6860.84517318023	3411.83347649878	15837.4705186903	2277.4990479983	3910.48014257302	1195.46225160225	1032.94068480753	3217.99511958943	1645.54745371183	5734.22304351409	1727.27441767136	5604.56228850156	1575.92602903583	5687.32137044577	1735.40425645323	6214.45592442808	5110.34314209462	4755.80628320183	2088.29085627512	6330.70259027084	2660.71340998501	6064.31235560837
ALDH6A1|4329	2181.49755533837	1988.0747353735	1589.63958230534	2652.2052422079	1907.23654444442	2079.39923865768	1951.46895695566	1746.07245687502	2033.76377147607	1544.75658247484	1425.4300657835	1106.94719887031	2524.92756872519	1036.2729583817	1640.49187253821	880.162370753487	1206.32533248119	1794.69594617812	1303.10026973373	1351.63050545199	1857.03768529093	3530.63493624431	1329.63649587491	1355.94493803725	2128.19485544732	1874.06459500333	1737.64334651942	1284.66964656264	1933.84257878009	1555.37047213536	1312.75318308405	1752.09083584221	1671.14580336144	3195.24051832924	2128.02546932418	1808.71757516727	1578.19891086895	2309.58647637223	1444.16344576927
ALDH7A1|501	15.4305751040734	191.831772711478	50.0148793593709	1079.40965955547	1157.23783212731	2676.34017790755	4256.28428402875	250.757542264871	690.096879480976	612.059918978732	108.695001671785	151.083333899866	680.318137548739	124.852163660446	241.445284323542	464.285650572464	214.673279603427	208.68557513699	259.73958079152	162.455589597594	2368.98832599482	892.723756809419	614.376802722171	477.777124568957	1518.52357560179	388.70317660858	484.057789387553	284.903575352339	512.385640531477	1079.16673727453	229.636125320825	212.534326954293	917.688468162469	4159.59745431913	390.264477308561	1121.69662524487	1382.41629257659	1836.32843541588	795.464011795676
ALDH8A1|64577	27.0035064321284	15.6953268582119	42.5126474554653	22.5196894359605	19.2307362132593	15.6655771350103	0	39.9981355759917	32.6132740775509	27.0759917592454	15.2554388311278	71.8019804672633	17.2232439885757	9.54751839756349	64.8943847193708	55.0101481720929	45.7046337220199	89.6120410882371	51.947916158304	15.5957366013691	5.8397411487136	3.500877477684	61.5385631626477	150.286701155493	37.0120844425622	80.6531086911175	17.9280662736131	57.2782644964233	30.3023765905712	10.2777784502337	30.6181500427767	89.5805840881729	21.3124371021338	10.888998571516	15.1769518953329	26.2555777040411	7.16277871801339	58.8846410406519	29.3529155644161
ALDH9A1|223	3222.41843423399	4706.85413225709	3497.70722986534	2684.96115411475	3052.03095902197	2935.23445266509	3493.87717838116	4139.03783720022	2872.57718075068	3582.58122540753	3732.81518899158	3447.99093702171	3692.66351115062	3223.38909591586	2722.70117065243	3263.93545821085	3074.67535948134	2899.50193219748	2518.1532239449	3294.59935703922	3581.70790454434	3274.19566100396	3708.45505222775	5784.91645194056	2904.42051528439	2923.67519005301	3216.01927308198	4196.93465310156	2426.94488875393	3082.47705353258	3928.05349923789	4340.26712317403	5393.30025961057	3299.36656716936	3075.50089478997	3578.53799818041	3181.46754725095	3561.43032664387	2563.97717455175
ALDOA|226	116231.449912062	79775.858569878	77953.1909695155	74006.864842296	126185.303712744	122428.134318225	29383.4630851602	92959.5130531794	83058.1818897435	109786.021322751	95155.7997091595	183675.449533632	82592.3442228158	26824.8545746928	39639.971442478	38852.5674509858	119057.80086806	54827.8383995208	47638.0000634752	92797.2320675795	114673.050356906	161769.421708192	168295.86430299	207864.452378782	134200.677621447	68393.8361700677	96272.3368072812	91448.0966995818	90737.7119389572	133277.092053405	70500.8419859968	75419.8258740778	97597.1715272951	90282.7288436716	79916.4083408606	100223.86088355	61971.1676717989	102765.693635409	74854.3376265957
ALDOB|229	30.8611502081467	22.6710276840838	32.5096715835911	56.8110347134459	9.04975821800436	36.2781786284449	0	26.9218220223021	31.3087431144488	10.6878914839127	17.1623686850188	1.49587459306798	1.72232439885757	92.5374860071538	14.3149378057436	22.7375279111317	0	63.8332347477853	84.5254229016471	4.54875650873265	21.4123842119499	21.005264866104	10.088289043057	15.7015956431113	1.02811345673784	11.2018206515441	35.8561325472262	34.2181839848763	53.717849410558	41.9675953384541	10.2060500142589	62.3551124535321	15.0440732485651	31.3058708931086	49.8671276560939	67.0975874658827	38.2014864960714	85.0555926142749	27.8852697861953
ALDOC|230	331.114424108241	1170.17381354002	145.876731464832	1648.03181781348	1399.31886445892	1348.06413767062	95.3008882059486	1869.91283817761	687.487817554772	1250.48330361778	247.900881005826	4643.19473688303	819.826413856202	14.6884898424054	310.156985791111	757.673107490293	537.3756934589	147.921245905926	528.283893135295	961.737090417759	877.907752689945	68.2671108148379	585.120764497306	1432.20983116093	1688.16229596353	2164.19174987832	1314.26516605794	1040.67911727917	902.184393946552	347.731504232906	756.52345730694	1568.5384625635	681.997987268283	279.711150805818	487.830596635702	1128.98984127377	475.130988294889	79.6033110364368	272.98211474907
ALG10B|144245	2086.34234219659	845.803725136973	2055.61154167015	4184.05593497676	1092.75830482403	1361.25620262642	1564.40073408842	908.419194523966	1363.23485644163	1622.42192725794	1880.2328359365	528.043731352999	1835.99780918217	6605.41388212969	2041.31013109903	1072.33115503466	624.629994200938	1800.21997610821	2215.27045854733	972.134248152005	1162.10848859401	1362.7165581885	1299.37162874574	713.301059215625	1459.92110856773	1262.44518742902	1332.19323233156	1228.1352556311	1298.87005113221	1420.9028707448	1116.28672030957	1319.11801274937	1657.35540288358	1267.8877711709	1619.59758083053	1340.49310611187	1519.70288467184	1799.25292068658	1171.1813310202
ALG10|84920	3477.66586408054	1470.12894905251	2631.61623562557	4859.64661805558	1565.60817171475	2197.30331920013	1199.32502388409	1753.76440602425	1827.64787930595	2331.38539569082	2419.89398458764	1120.41007020792	2893.50499008071	4162.71802133768	3349.69544654399	1964.22902406486	1758.93590384743	2773.67680601194	3120.39686211914	1514.73591740797	2830.32787674319	1933.35958705099	1639.34696949676	1418.7513206097	2107.63258631257	2015.20753521278	2537.51091872677	1904.31632611485	2163.86516471761	2470.94923574368	1462.01666454259	1879.43578381069	2817.00271579381	2432.33005591239	2239.68447255413	2615.34726796365	2435.34476412455	2072.95745589406	1940.2277188079
ALG11|440138	12.8588125867278	17.4392520646799	20.8395330664046	9.7244113473466	7.91853844075381	15.6655771350103	7.33083755430374	8.4611440641521	24.7860882989387	11.4004175828402	18.1158336119642	28.4216172682917	1.72232439885757	30.8458286690513	9.54329187049571	14.6693728458914	0	14.7307464802581	13.2070973283824	12.9964471678076	0	10.502632433052	12.1059468516684	4.48617018374607	2.05622691347568	19.043095107625	15.1699022315188	7.43873564888615	1.37738075411687	8.56481537519472	12.7575625178236	8.78241020472284	5.01469108285502	2.72224964287901	5.42033996261891	11.6691456462405	4.77518581200893	6.54273789340576	13.2088120039872
ALG12|79087	3621.68456505189	3547.14386995588	4608.87113296603	2732.55958860439	3720.58184737704	3742.42392714798	2464.62758575692	3635.21516792571	3297.85427472194	3682.33487925738	4310.61493472054	3759.13285237985	3229.35824785794	2370.72226056423	1841.85533100567	1192.62001237097	1657.83171409872	4314.88115650895	2835.12355982608	3817.70635554347	2727.15911644925	3979.62247275728	3089.03410498405	4655.52310818249	3447.26442044197	4642.03447799987	2834.01355325191	3819.04688213815	3276.78881404404	3938.95859105205	4178.10172458723	4108.41149376934	3027.61974127372	3961.55379279968	3467.93350808358	3531.86141559545	3778.36577375207	3743.53653134366	3677.92032022134
ALG13|79868	6903.25353718482	3747.6952686997	6340.21954012292	6798.89896516591	4125.55852763274	4302.26218370967	4718.12704994989	3785.20817633568	3085.21572773631	5284.80607574535	6224.21904310013	3340.28796632081	2597.26519347721	10917.9544998599	7076.35092197257	11051.9055020946	10113.1889526724	17784.307469395	7139.75681572351	4243.34000028917	3081.43674613788	4516.13194621236	4173.52517711268	3965.77444243153	3470.91102994694	5456.40683936713	3370.47645943926	7152.34432640403	5659.65751866623	4253.2873153217	5345.41869496809	5712.9578381722	4330.18575004531	3760.10731922663	4325.43129016989	5079.96807133002	4967.38704094229	7362.76104271262	8924.75397736071
ALG14|199857	192.239248171581	376.687844597085	139.208080883582	147.913414704377	145.92735126532	140.990194215093	136.35357851005	216.912966008263	392.663819893713	226.583299458948	101.067282256222	175.017327388954	308.296067395505	138.07180451861	215.678396273203	219.307124046077	180.048557086745	122.142439565474	145.278070612206	171.55310261506	278.360994755348	145.286415323886	247.163081554896	308.424200132542	222.072506655373	257.641874985514	107.568397641678	199.358115390149	236.909489708102	133.611119853038	242.393687838649	215.16905001571	292.105755576305	263.377652948544	210.309190549614	176.00961349746	302.030502609565	85.0555926142749	184.923368055821
ALG1L2|644974	121.515778944578	64.5252326393155	130.872267657021	494.921356467587	392.533262705939	228.387624547255	529.28647142073	153.838982984584	113.494193789877	281.447809076367	71.5098695209115	101.719472328623	65.4483271565876	95.4751839756349	70.6203598416683	111.487233628775	0	36.8268662006454	291.436614379637	75.3793935732838	81.7563760819904	184.671286947831	79.6974834401503	81.8726058533658	253.944023814246	142.26312227461	464.750641092893	36.4498046795421	88.1523682634799	332.314836557555	42.0999563088179	214.290808995237	267.03230016203	360.698077681469	365.330913480514	158.992109430026	212.495768634397	354.398302559479	365.44379877698
ALG1L|200810	9.00116881070947	10.4635512388079	10.0029758718742	25.5905561772279	62.2170877487799	36.2781786284449	93.8347206950879	52.3052542147584	10.4362477048163	32.7762005506655	37.185132150874	23.9339934890878	106.784112729169	0	1.90865837409914	3.66734321147286	0	9.20671655016134	48.426023537402	43.5380980121553	29.198705743568	38.509652254524	59.5209053540363	2.24308509187304	51.4056728368919	135.542029883684	23.4443943578017	29.011069030656	46.8309456399737	14.560186137831	59.960543833771	118.562537763758	58.9226202235465	41.5143070539049	20.5972918579518	56.4008706234956	15.519353889029	21.8091263113525	2.93529155644161
ALG1|56052	5287.54373566248	4696.39058101829	313.426577318725	3511.53611863921	4996.59775611566	3690.48017138453	1617.1827644794	4863.61944705761	3597.89639623541	4273.73154136721	808.538258049772	2884.04621543507	4688.1670136903	1318.29196335588	4541.65260116891	1585.02573599857	2506.82991020776	2295.54132650689	2828.07977458428	3807.30919780922	4642.59421322731	4903.85412686586	5214.63660635616	2979.93854455333	3934.5901989357	3351.58473894199	4435.12777968767	5174.3845173652	4435.16602825633	3574.95393760628	2579.57914110393	5077.98958037074	4153.41788937467	4509.40653342908	4876.13783037197	4275.28323614135	3056.11891968571	3732.63196818799	1411.87523864841
ALG2|85365	3444.87589198438	2835.62238571695	2715.80794921384	4135.94568936357	2410.62934532091	2476.8101954511	1702.22048010933	2662.18360054822	2552.96709479068	2801.65262098297	2980.53136163159	2706.03713885998	2821.16736532869	5222.49256346723	3632.17688591067	3186.92125076992	3128.68992660736	2563.14988756492	2366.71184124612	2450.48011349011	2563.64636428527	2763.94276863152	3258.51736090741	3595.66540227248	2228.94997420763	3721.24482044295	2369.26291215902	3000.04208719578	1928.33305576362	2190.87977297481	2756.90926010168	2859.55276265776	2662.80096499602	3156.44846091821	2562.73673432622	3137.54153563291	2040.19813818082	3005.29760570438	2942.62978533271
ALG3|10195	2382.09503169133	2064.8074444581	1886.39453317094	2116.33899585675	2555.42547680898	2313.5583916231	3210.90684878504	1778.37864330179	1706.32649973746	1824.77933935336	1638.05274449235	1195.20379986132	1918.66938032733	1475.45880466962	1880.9828276747	3007.95490205004	5560.73043617908	3292.3218383377	1500.32625650424	2007.30126506788	2215.20847574536	2603.77762402747	2005.55186175973	1820.26355205497	2150.81335149556	2054.41390749319	1825.90459586644	1792.73529138156	1884.25687163188	2858.07889070248	1496.46208334071	1801.27233298865	1928.14872135776	3428.67342520611	2485.76790685703	2222.48603120688	1978.1207226247	1787.25790121534	1294.46357639075
ALG5|29880	2233.57574631462	1770.08408456501	1949.74671369281	1292.83489807355	1697.96088565307	1713.31943613428	2621.50750941902	1626.07805014705	1669.7996327706	1599.62109209226	1521.730023405	1352.27063213346	2810.83341893555	1891.14306720969	2581.46045096909	2311.1596918702	1355.90413375326	1506.83260870974	2047.98055905449	1467.94870760386	2055.58888434719	2247.56334067313	2041.86970231474	1636.33057452138	1692.27474979048	2009.60662488701	1319.78149414213	1533.12341723543	1548.17596762737	1635.02325512467	1291.06532680375	1633.52829807845	1463.03612342295	1885.83844010443	1858.09253918576	2202.06502632596	1765.6249539903	2075.13836852519	1360.50763641069
ALG6|29929	2102.41585793	2872.24481505277	1885.56095184828	2660.90603130816	1346.15153492815	1564.90870538155	1212.52053148184	2439.8862701355	2055.94079784881	1851.14280501367	1473.10331213078	1872.83499052112	1898.00148754104	4305.19637280901	2865.85054870986	3561.72372698244	2494.36501010175	2561.30854425489	3134.48443260275	2380.29929878395	2477.99682743747	2108.40346093519	1858.2628417311	3105.55130969822	2061.36748075936	2338.94015204241	2376.15832226426	2692.0784313319	2123.92112284822	2328.77330051544	2411.17931586866	3321.50753942618	1689.95089492214	2188.008150464	2362.18415570932	2419.40286398719	1547.16020309089	1720.74006596572	1775.85139164717
ALG8|79053	4495.44088032004	2689.13266837363	2648.28786207869	4461.45756393791	2713.79624562406	3036.64845201278	2139.13839834583	2873.71220215202	3019.98917958121	4360.65972543637	1979.39318833883	1307.39439434142	3690.94118675177	4358.07493624167	3826.86004006878	2477.65707367107	1333.74431134258	3990.80473394327	2876.50579812168	1823.4015376434	3501.89810884526	3007.25375333055	2718.79389710386	2490.94599452501	2993.86638602058	2533.85183137928	3311.17593253423	3107.15988053974	2549.53177587033	2845.23166763969	2222.36739060487	2772.606901631	2957.41406611375	4544.79577878651	3845.18916948185	3084.5441658229	2481.90282579164	3313.89674301002	2277.78624779869
ALG9|79796	3336.86186625587	2553.10650226913	3513.54527499581	2516.06348334505	2367.64299378539	2790.12173815131	1611.31809443596	2249.12593123461	3339.59926554121	3036.07370753012	2204.41091109796	1983.52971040815	2886.61569248528	4283.1636380454	2695.02562422799	3414.29652988123	2663.33365598316	4767.85161077689	3330.82994621803	2469.32496188344	2252.19350302055	3068.51910919002	2214.37944495101	1874.09759425992	2807.77785035103	3872.4693992388	2959.51001716721	2476.3550975142	2830.51744971017	2508.63442339453	2073.10390914634	2673.36566631763	2954.90672057232	3371.50618270565	3002.86833929087	2480.17966422803	3084.77003455777	2455.7076226583	2412.809659395
ALKBH1|8846	320.827374038859	399.358872281169	372.610851227314	489.803245232142	432.125954909708	429.566615123177	146.616751086075	435.364321846372	393.968350856815	450.316494522187	233.598907101644	207.92656843645	390.967638540668	248.969902828771	264.349184812731	296.321331487007	404.416758994842	478.74926060839	542.371463618902	392.492704467788	404.888719644143	181.170409470147	369.231378975886	485.627922390512	223.100620112111	370.78026356611	466.12972311394	480.542322918045	258.947581773972	453.078733347801	364.866288009755	445.268197379448	426.248742042677	541.727678932923	446.636012919798	463.362325036132	641.068695262199	415.463856231266	334.623237434343
ALKBH2|121642	428.841399767372	233.68597766671	278.416161767165	337.795341539408	361.990328720174	328.977119835216	872.369668962145	393.058601525611	237.42463528457	354.8379972659	247.900881005826	191.471947912702	750.933437901899	376.025339965577	285.344426927822	264.048711226046	121.87902325872	466.473638541508	259.73958079152	315.163843819333	369.850272751861	171.542996406516	284.489751014207	163.745211706732	234.409868136227	487.279198342168	336.496013135507	174.810287748824	297.514242889245	441.944473360048	247.496712845778	294.210741858215	500.215435514788	689.409722059109	527.941112359082	466.765825849619	374.852086242701	356.579215190614	261.240948523303
ALKBH3|221120	1780.30260263247	1105.6485809007	1229.53245091787	1554.88219332837	1365.38227114141	1357.13368232773	2394.2515452356	1312.2465248585	874.035745278363	1226.96994235317	1509.3349793547	924.450498516015	1496.69990260723	3169.77610799108	1606.13602180443	2091.11909918183	2648.09877807582	2769.99411939188	1576.04694785363	1254.15715169343	1403.48445607417	1346.96260953892	1373.01613876006	859.101590187373	1080.54724303147	1187.39298906367	1796.94387342445	1484.02776195279	1151.49031044171	1349.81490313069	926.199038793994	1299.79671029898	1356.47393791228	1882.43562805083	1327.98329084163	1152.81434696817	1512.54010595383	1755.63466806388	1204.93718391928
ALKBH4|54784	225.029220267737	141.257941723907	148.3774754328	69.0945016785153	207.01321923685	191.284941859073	564.474491681388	191.529533815807	160.45730846155	187.394364017935	190.692985389097	145.099835527595	232.513793845772	44.0654695272161	62.0313971582221	50.6093363183255	34.6247225166817	55.2402993009681	210.433084098892	146.210030637835	128.474305271699	126.906808566045	166.45676921044	178.325264803906	211.791372087995	127.700755427603	155.836268378329	180.017402703045	173.549975018726	264.652795093517	367.41780051332	189.700060422013	166.738478504929	239.557968573353	161.526130886043	186.706330339848	148.030760172277	262.799972051798	170.246910273613
ALKBH5|54890	3095.11618962538	5840.40551646129	3699.43390994814	3016.61476217162	4160.6263407275	3370.57259620642	3322.33557961045	5057.45656561819	4381.91950505974	3715.11107980804	4644.32765915146	6013.4158641333	3454.98274410828	1230.16102430145	3913.70399609029	1858.60953957445	3401.53274003881	2931.41854957137	3215.48796288349	7335.19478151059	3836.70993470484	3998.87729888455	4042.37741955294	5839.87203669145	4200.8715842308	5120.35221982081	4942.62996343302	4731.03587269159	5030.19451403482	3609.21319910706	5055.8220258135	4611.64359849996	4223.62356453464	3630.80046118988	3578.508443321	2934.79013002948	3913.26477294132	3913.64771657221	3422.54995481092
ALKBH6|84964	451.344321794146	640.020550773751	856.088018367899	496.968600961766	460.406449340972	519.437557634552	491.16611613835	779.194448816916	614.434083621058	441.053655236129	321.317680380629	523.556107573795	413.357855725816	64.6293553065836	219.495713021401	430.546093026914	199.438401696087	319.166173738927	456.96556756203	564.695629441238	523.63012300132	495.374163092286	533.670490377715	652.737761735053	369.092730968884	827.814546149109	427.51542652462	513.272759773144	578.499916729087	497.615773298813	443.963175620262	698.201611275466	377.35550398484	363.420327324348	436.879400987084	354.936513406481	378.433475601708	520.147662525758	498.999564595074
ALKBH7|84266	726.522911150121	601.654196231455	498.481630948397	381.299287040696	743.211393653608	568.907801218795	972.069059700676	673.045550557553	429.190686860569	470.979751391085	409.989918586559	598.349837227194	926.610526585371	132.930833073769	271.983818309128	71.8799269448681	98.3342119473761	259.62940671455	279.990463361706	563.395984724458	513.897221086797	871.718491943315	1001.76710197556	857.980047641436	618.924300956178	664.267964636565	420.620016419384	533.357346025137	696.954661583138	511.319477899125	426.102588095309	623.551124535321	475.141980100513	762.910462416842	900.860501787262	587.833211929364	440.510891157824	637.916944607062	460.840774361333
ALKBH8|91801	1023.56148190353	1177.14951436589	721.881425420254	656.653671507668	633.483075260305	575.503833696694	1260.90405934024	944.571355525343	584.429871469712	768.103134643857	821.886767027009	596.853962634126	1045.45091010654	1158.92184856578	1061.21405599912	1087.73399652285	182.818534888079	680.683243608595	1167.507403829	777.187540634892	858.441948860899	649.412772110381	602.270855870502	724.516484674991	541.81579170084	1198.59480971522	828.828294649343	983.400852782748	618.443958598476	775.115791455122	700.390182228516	1142.59156763444	908.912758767472	1103.87223018744	911.7011817125	614.575004035332	691.208146288293	568.127740410734	697.131744654882
ALK|238	144.018700971351	151.721492962715	44.1798101007777	130.000025380318	299.773240971394	163.251803828002	504.361623736097	265.372245648407	129.148565347101	96.9035494541415	310.829566184229	112.190594480099	137.785951908605	1154.51530161306	91.6156019567588	1746.38883730338	333.782325060812	1233.08623661828	785.382054461138	179.350970915744	212.177261736594	14.878729280157	263.304344023788	273.65638120851	269.365725665313	525.365388557418	166.868924546706	405.411092864295	279.608293085725	180.717604416609	182.433144004878	366.226505536942	106.562185510669	102.764924018683	121.415615162664	391.888807952909	399.921811755748	497.248079898838	73.3822889110402
ALLC|55821	0	0	0	0	0	0	0	0	0	0	0	0	0	0	3.81731674819829	0	0	0	0	0.649822358390378	0	0.875219369420999	1.0088289043057	0	0	0	0	0	0	0	0	0	0	0	0	0	0	1.09045631556763	0
ALMS1P|200420	64.9370035629754	59.2934570199115	42.5126474554653	111.574824932714	84.8414832937908	20.6126014934346	52.7820303909869	74.6119067475231	46.9631146716733	44.8891442324332	28.6039478083646	0	18.9455683874332	93.2719104992741	36.2645091078837	94.6174548559998	0	35.5993039939572	160.246114251039	65.6320581974282	27.2521253606635	9.62741306363099	42.3708139808394	4.48617018374607	6.16868074042703	64.9705597789558	41.3724606314148	37.1936782444307	31.6797573446881	11.9907415252726	31.893906294559	40.3990869417251	41.3712014335539	34.7086829467074	37.9423797383323	32.0901505271613	40.5890794020759	27.2614078891907	38.1587902337409
ALMS1|7840	11034.7900213005	12657.4091485446	13047.2148622146	12897.1285021993	11589.3466179318	6688.37693258966	7411.47676740108	10760.2676648567	14297.6593555983	8875.93761434	14791.1014117053	10468.1304022898	9128.31931394511	23741.7405567719	17007.1004424104	17562.1731711012	9514.87374758414	18454.5564342467	22727.6535558356	13548.146350081	10239.0128140778	10051.8944578002	8709.2199308711	7036.55793320571	10821.9222456225	16848.6584419875	10930.6040988198	11409.5327382616	17609.8129413842	10521.8756884267	8163.56425515533	14749.1796978115	11275.5328997995	11973.1344917926	13358.9698718706	11798.9648915549	16304.8719551045	11809.6418975974	15689.1333691804
ALOX12B|242	27.6464470614648	268.56448179607	375.945176517938	175.551215375783	143.664911710819	127.798129259294	118.759568379721	130.763135536896	122.625910531591	94.0534450584314	146.833598749605	97.231848549419	206.678927862908	58.7539593696214	65.8487139064204	87.2827684330541	101.104189748711	629.739412031036	67.7964329523628	271.625745807178	210.23068135369	21.880484235525	75.6621678229275	41.4970741996512	223.100620112111	151.224578795845	286.849060377809	107.861666908849	154.26664446109	88.2175983645056	162.02104397636	276.645921448769	193.065606689918	289.239024555895	156.105790923425	39.3833665560616	384.402457866719	69.7892041963281	123.282245370548
ALOX12P2|245	2.57176251734556	1.74392520646799	0.833581322656182	1.02362224708912	0	0	0	0	1.30453096310203	0	0.953464926945486	0	0	0	0	0.733468642294572	0	1.84134331003227	0	0.649822358390378	0	0	0	0	0	0	1.37908202104716	0.743873564888615	0	5.13888922511683	0	0.878241020472284	0	2.72224964287901	10.8406799252378	0	0	6.54273789340576	5.87058311288322
ALOX12|239	327.899720961559	612.117747470263	605.180040248388	272.283517725705	573.528427066026	805.540466363424	124.624238423164	304.601186309476	371.79132448408	408.277454685464	473.872068691907	1431.55198556606	253.181686632062	253.376449781493	846.48998891297	343.996793236154	592.775249485591	475.066573988325	311.687496949824	267.076989298445	1518.33269866554	275.694101367615	698.109601779544	298.330317219114	669.301860336332	2705.2396873479	355.803161430167	290.854563871448	340.213046266868	481.342624085943	443.963175620262	366.226505536942	265.778627391316	262.016528127105	316.547853816944	411.337384029977	502.58830671394	547.409070414949	920.213902944445
ALOX15B|247	3.85764377601834	73.2448586716554	5.00148793593709	14.8425225827922	113.121977725054	13.1920649557981	0	23.0758474476875	26.0906192620407	19.9507307699703	3.81385970778194	32.9092410474957	6.88929759543027	0	4.77164593524786	2.20040592688372	47.0896226226871	8.59293544681725	0	44.8377427289361	19.4658038290453	28.007019821472	10436.3350150425	3.36462763780955	87.3896438227162	0	148.940858273093	51.3272759773144	70.2464184599605	0.856481537519472	26.7908812874296	18.443061429918	17.5514187899926	10.2084361607963	19.5132238654281	70.0148738774429	71.627787180134	0	20.5470408950913
ALOX15|246	5.78646566402751	434.237376410529	108.365571945304	8.70078910025748	71.2668459667843	240.755185443316	0	1.53838982984584	1085.36976130089	12.8254697806952	0.953464926945486	169.033829016682	60.2813539600148	0	24.8125588632889	90.2166430022324	0	185.975674313259	684.127641610206	14.9459142429787	282.254155521157	70.8927689231009	6.0529734258342	58.3202123886989	13.3654749375919	2.24036413030882	19.3071482946602	7.43873564888615	56.4726109187918	16.27314921287	26.7908812874296	6.14768714330599	28.8344737264164	11.5695609822358	44.446787693475	25.7693633021144	28.6511148720536	16.3568447335144	318.479133873915
ALOX5AP|241	1355.31884664111	12491.7362539302	117.534966494522	380.275664793606	11607.4461343678	11835.7557775301	1159.73850109085	17793.0167719969	16658.860398813	8925.81444126493	2256.85148207997	21730.5702134986	3620.32588639861	2952.38645832348	1755.01137498416	18247.2328830044	29486.4136952062	1428.2686274817	2774.37091211552	14373.4207452368	10293.5170647992	3880.72268401271	6782.35672364722	14998.3884668091	12224.2690006129	3611.46697805782	30426.6866303635	6116.12845051419	9784.91287724626	14620.9963269949	23583.6300704487	11147.5132728547	1968.2662500206	3189.11545663276	5284.83146355343	13381.5927698263	727.02203987836	3454.56560771824	3739.56144290661
ALOX5|240	482.205472002293	7089.05596429236	60.8514365539013	870.078910025748	16892.5049336824	13286.8829226679	86.5038831407841	19855.9975338202	24124.6911006459	15268.0092478187	220.250398124407	59215.6916411893	4111.18834007301	3719.86005258916	2411.58985567427	24722.2940571809	37545.664108189	1436.86156292851	5094.41767613469	29696.8817784403	13629.9558410975	3529.75971687489	17221.7182254026	36616.1210397354	31176.5124621182	2036.49099445072	29126.212284516	7936.38706379663	10618.228233487	29346.4834015672	41641.9598144281	14000.9183483691	2191.42000320764	3411.65936493812	5006.22598947482	6775.39769084838	506.169696072947	1308.54757868115	8402.27208031411
ALOXE3|59344	0.642940629336391	0	0.833581322656182	0.511811123544558	0	9.89404871684861	0	62.3047881087564	7.82718577861221	3.56263049463755	0.953464926945486	0	144.675249504036	0	1.90865837409914	37.4069007570232	0	25.1650252371077	0	113.069090359926	44.7713488068043	0	3.0264867129171	0	26.7309498751838	42.5669184758676	110.326561683773	0.743873564888615	15.1511882952856	5.9953707626363	0	15.8083383685011	1.25367277071376	10.2084361607963	10.8406799252378	0.486214401926686	13.1317609830246	1.09045631556763	1.4676457782208
ALPI|248	0	0	0	0	0	0	0	0	0	0	0	0	0	0	0	0	0	0	0	0	0	0	0	0	0	0	0	0	0	0	0	0	0	0	0	3.40350081348681	0	0	0
ALPK1|80216	4165.61233747047	2146.77192916209	3787.79353014969	7413.07231341937	6290.71318129028	6134.31020444613	6992.15285929491	6429.70029384067	6663.54415952519	4369.92256472242	6294.7754476941	7581.09243766855	2419.86578039488	4174.4688132116	2857.26158602642	8862.50160484532	8200.5192808509	5962.88341898783	4217.4664135301	4994.53464658844	2908.19109205937	4507.37975251815	4050.44805078738	9283.00765271656	8188.92368291688	1522.32742654484	8339.30898127218	3229.89901874636	6797.37402156677	5399.25961252275	5442.37617010355	1947.06034238705	4369.04960593744	4003.06809985358	4084.76819582961	6018.36186704852	3004.78567220662	6660.50717548707	5421.48350474765
ALPK2|115701	32.7899720961559	24.4149528905518	277.582580444509	5.62992235899014	41.8551317582701	103.063007467173	0	63.0739830236793	88.7081054909384	52.0144052217083	13.3485089772368	122.661716631575	48.2250831680119	191.68479244339	61.0770679711726	195.836127492651	166.198668080072	92.6809466049575	79.2425839702942	163.105411955985	25.3055449777589	1.750438738842	71.6268522057047	311.788827770352	59.6305804907946	148.984214665537	75.8495111575938	370.44903531453	110.19046032935	47.106484563571	169.675581487054	93.0935481700621	53.9079291406915	59.2089297326184	5.42033996261891	30.1452929194546	13.1317609830246	158.116165757306	628.152393078504
ALPK3|57538	46.9346659415565	29.6467285099558	159.214032627331	46.5748122425548	608.596240160793	187.162421560386	114.361065847138	292.294067670709	204.811361207019	42.7515659356507	70.556404593966	139.116337155323	58.5590295611573	257.048572242094	43.8991426042803	44.7415871799689	0	9.20671655016134	88.9277886777746	40.9388085785938	219.963583268212	83.1458400949949	49.4326163109793	40.3755316537146	192.257216409976	26.8843695637058	693.678256586722	23.8039540764357	119.832125608168	27.4074092006231	85.4756688694182	79.0416918425055	61.429965764974	57.1672425004592	53.1193316336653	123.012243687452	34.6200971370647	69.7892041963281	157.038098269626
ALPL|249	7.71528755203669	4487.11955624213	7.50223190390564	24.0551228065942	304.298120080396	334.748648253378	0	296.140042245323	4458.88683188276	792.329022007392	0	62698.0876938515	528.753590449273	77.8489961647484	64.8943847193708	3087.90298406015	563.690482571578	548.720306389616	1231.78194416046	497.114104168639	173.245654078503	457.739730207183	1224.71828982712	4694.77709729026	16365.5100043529	436.87100541022	78.6076751996881	2895.15591454649	1823.65211845074	159.305565978622	20119.9518468596	254.689895936962	284.583718952022	17.0140602679938	176.703082781376	301.452929194546	213.6895650874	32.7136894670288	6393.06500992983
ALPPL2|251	3.21470314668195	0	0.833581322656182	1.53543337063367	0	1.64900811947477	0	0.769194914922918	1.30453096310203	0	0	5.98349837227194	0	0	0	0	0	1.22756220668818	0	0	0	0	0	0	2.05622691347568	0	13.7908202104716	0	0	0	213.051294047654	1.75648204094457	17.5514187899926	321.906020270443	0	1.45864320578006	1.19379645300223	0	38.1587902337409
ALPP|250	11.572931328055	0	3.33432529062473	42.9921343777429	23.7556153222614	9.06954465711122	0	52.3052542147584	0	3.56263049463755	5.72078956167292	28.4216172682917	31.0018391794362	0	7.63463349639657	0	1.38498890066727	0	0	0.649822358390378	33.0918665093771	53.388381534681	9.07946013875129	0	30.8434037021351	12.3220027166985	89.6403313680654	0.743873564888615	0	0	274.287594133208	3.51296408188913	58.9226202235465	315.100396163245	11.9247479177616	50.5662978003754	28.6511148720536	0	17.6117493386497
ALS2CL|259173	822.321064921243	793.485968942934	3.33432529062473	1097.83486000308	823.527997838396	480.685866826895	129.022740955746	1604.54059252921	49.5721765978773	396.877037102624	97.2534225484396	297.679044020529	630.37072998187	1.46884898424054	430.402463359357	371.868601643348	382.256936584166	609.484635620681	777.457796064108	552.998826990212	984.969673749694	0.875219369420999	958.387459090414	1293.13855546481	945.864380198811	3398.63238567848	583.351694902949	950.670415927649	162.530928985791	342.592615007789	502.64796320225	1069.69756293524	481.410343954082	296.725211073812	826.059810303121	409.39252642227	142.061777907266	739.329381954851	186.391013834042
ALS2CR11|151254	51.4352503469112	78.4766342910594	39.1783221648406	40.4330787600201	29.4117142085142	126.973625199557	0	37.690550831223	57.3993623764895	45.6016703313607	20.0227634658552	8.97524755840791	27.5571903817211	20.5638857793675	86.843956021511	35.939963472434	0	209.913137343679	107.41772493751	11.6968024510268	15.5726430632363	14.878729280157	1.0088289043057	11.2154254593652	45.2369920964649	41.4467364107132	13.7908202104716	17.8529655573267	55.0952301646749	12.8472230627921	17.8605875249531	41.2773279621973	89.0107667206766	11.5695609822358	37.9423797383323	51.0525122023021	149.224556625279	64.33692261849	29.3529155644161
ALS2CR12|130540	201.883357611627	5549.17000698113	139.208080883582	298.385885026477	863.120690042165	399.059964912894	394.399060421541	1469.16228750277	1540.6510674235	438.916076939347	258.388995202227	2665.64852484715	564.922402825282	627.932940762829	721.472865409476	1057.66178218877	1296.34961102456	326.531546979056	1495.04341757288	1905.27915480059	1000.54231681293	501.500698678233	658.765274511622	375.716752888733	309.462150478089	1850.54077163509	1825.90459586644	450.043506757612	1052.31889614529	268.078721243595	1061.42920148292	714.888190664439	1648.57969348859	322.586582681163	574.556036037604	400.64066718759	2816.16583263227	187.558486277632	2192.66279266188
ALS2CR4|65062	686.660592131265	439.469152029933	876.093970111648	1375.74830008777	437.782053795961	587.046890533017	431.05324819306	320.754279522857	722.710153558527	594.959292604472	373.758251362631	154.075083086002	573.53402481957	533.926605771435	884.663156394952	305.122955194542	364.252080875492	443.763737717777	379.483929902187	361.95105362344	473.019033045802	326.456824794033	240.101279224756	291.601061943495	651.823931571789	412.226999976823	328.221521009224	245.478276413243	739.653464960761	503.61114406145	215.602806551219	294.210741858215	598.001911630461	733.646278755893	385.928205338466	353.964084602628	785.518066075469	550.680439361652	466.711357474216
ALS2CR8|79800	3552.24697708356	1757.87660811973	4427.15040462698	4806.41826120694	1859.7253137999	1898.83284957519	2580.45481911492	1699.15156706473	1344.9714229582	2126.17787919969	4852.18301322558	1582.63531946593	1315.85584072718	4806.80830092715	2656.85245674601	2806.98449406133	2218.75221886896	4782.58235725715	4133.82146378368	2052.7888301552	1716.8838977218	2497.00086095811	2500.88685377383	1588.10424504611	1750.87721682454	2566.33711126875	1719.71528024581	1949.69261357306	2006.84375874828	1755.78715191492	1775.85270248105	3147.61581737266	1920.62668473347	3070.0170347568	1967.58340643066	2570.12932858446	2530.84848036473	2622.54743894014	3151.03548584007
ALS2|57679	10766.0408382379	5001.57749215018	7313.00894366269	15103.0344446764	9228.49094280994	6953.04273576536	8972.94516646778	4853.61991316361	7148.82967779915	5949.59292604472	21073.4818153491	5316.33830376362	7809.01882442021	32741.3782832137	35050.6023819567	8197.97901492644	5326.66731196632	5698.34376344653	7637.22414842591	6337.06763902297	5207.10252426963	14597.7838625728	3910.22083308889	6209.9810768505	5466.47924947508	4302.61931225809	8775.09889992308	6562.45258944736	5605.93966925567	11126.5516539155	11025.0855279032	6868.72302111373	6422.56560436657	8870.45046132125	10802.7375454995	5557.43061402203	8250.32728669843	9432.44712965997	8446.30145366073
ALX1|8092	0	0	0	0	0	0	0	0	0	0	0	0	0	0	6.680304309347	0	0	0	0	0	0	0	0	0	0	0	0	0	0	0	0	0	0	0	0	0	0	0	0
ALX3|257	77.1528755203669	41.8542049552317	81.6909696203059	56.2992235899014	64.479527303281	24.7351217921215	36.6541877715187	59.2280084490647	40.4404598561631	84.7906057723738	61.9752202514566	25.4298680821557	10.3339463931454	11.016367381804	20.040912928041	8.80162370753487	19.3898446093418	30.0752740638604	41.3822382955981	31.1914732027381	17.5192234461408	36.759213515682	57.5032475454249	38.1324465618416	37.0120844425622	47.0476467364852	85.5030853049239	79.5944714430818	86.774987509363	89.0740799020251	42.0999563088179	64.1115944944767	52.6542563699777	51.7227432147012	44.446787693475	30.1452929194546	50.1394510260938	52.3419031472461	82.1881635803651
ALX4|60529	5.78646566402751	8.71962603233993	14.1708824851551	6.65354460607925	12.443417549756	1.64900811947477	0	4.61516948953751	5.21812385240814	12.8254697806952	21.9296933197462	2.99174918613597	1.72232439885757	0	3.81731674819829	8.80162370753487	13.8498890066727	9.20671655016134	20.2508825701863	11.0469800926364	7.78632153161813	9.62741306363099	33.2913538420881	7.85079782155563	0	8.96145652123528	2.75816404209432	11.9019770382178	24.7928535741037	17.1296307503894	1.27575625178236	17.5648204094457	10.02938216571	19.7363099108728	16.2610198878567	8.26564483275367	8.35657517101563	11.9950194712439	2.93529155644161
AMAC1L2|83650	151.733988523388	162.185044201523	160.047613949987	78.8189130258619	41.8551317582701	56.8907801218795	49.8496953692654	106.148898259363	65.2265481551018	33.488726649593	94.3930277676031	26.9257426752237	80.9492467463056	26.4392817163297	3.81731674819829	137.89210475138	8.30993340400361	12.8894031702259	169.93131895852	110.469800926364	77.8632153161813	27.131800452051	90.7946013875129	43.7401592915242	47.2932190099405	164.666763577698	140.66636614681	184.480644092376	82.6428452470124	139.606490615674	89.3029376247653	391.695495130639	125.367277071376	107.528860893721	240.663094340279	171.147469478194	163.550114061306	284.609098363151	171.714556051834
AMAC1L3|643664	171.665148032816	153.465418169183	404.286941488248	103.385846956001	342.759592506915	428.74211106344	268.308654487517	235.373643966413	185.243396760489	301.398539846337	633.100711491803	130.141089596915	99.8948151337389	384.1040093789	25.7668880503384	401.207347335131	373.947003180163	1127.51588684309	466.65077226951	111.119623284755	126.527724888795	152.288170279254	99.8740615262642	137.949733150192	161.41381270784	61.6100135834926	224.790369430687	291.598437436337	217.626159150466	411.967619546866	214.327050299437	143.153286336982	353.535721341279	178.987914019295	166.946470848662	259.638490628851	536.014607398002	552.861351992787	369.846736111643
AMAC1|146861	0	20.9271024776158	1.66716264531236	0	0	6.59603247789907	0	6.92275423430626	1.30453096310203	2.85010439571004	0	0	0	0	0	0	0	0	0	0	7.78632153161813	0	0	0	0	12.3220027166985	0	20.0845862519926	0	5.9953707626363	0	0	0	0	4.33627197009513	6.80700162697361	0	0	0
AMACR|23600	605.007132205543	265.076631383134	425.960055877309	514.881990285825	487.555723994985	507.069996738491	687.632562593691	347.676101545159	477.458332495345	382.626515124073	392.82754990154	348.538780184841	690.652083941884	919.499464134576	415.133196366563	493.624396264247	526.295782253562	767.840160283456	456.96556756203	387.294125600665	311.452861264725	500.625479308812	475.158413927984	361.136699791559	524.337862936297	290.127154874992	474.404215240223	306.475908734109	263.079724036323	461.643548722995	348.281456736585	447.902920440865	493.94707166122	716.632218487899	648.272659529221	416.199528049244	368.88310397769	633.555119344791	372.782027668084
AMBN|258	0	0	0	0	0	0	0	0.769194914922918	0	0	0	0	0	0	0	3.66734321147286	0	2.45512441337636	0.880473155225491	0	1.94658038290453	0	0	0	0	0	0	5.2071149542203	0	0	1.27575625178236	6.14768714330599	0	0	0	0.486214401926686	0	0	0
AMBP|259	4.50058440535473	24.4149528905518	20.0059517437484	7.16535572962381	38.4614724265185	18.9635933739598	0	6.92275423430626	11.7407786679183	12.1129436817677	32.4178075161465	1.49587459306798	1.72232439885757	27.9081307005702	13.360608618694	2.20040592688372	0	17.7996519969786	26.4141946567647	8.44769065907491	17.5192234461408	6.12653558594699	5.0441445215285	1.12154254593652	8.2249076539027	4.48072826061764	12.4117381894244	0.743873564888615	6.88690377058436	12.8472230627921	2.55151250356472	8.78241020472284	21.3124371021338	4.08337446431851	11.9247479177616	25.7693633021144	20.294539701038	22.8995826269202	1.4676457782208
AMBRA1|55626	5952.3443463963	7286.11951262325	7903.18452010326	5380.15853070039	5975.10286343738	5295.78957569322	3989.44179705209	6085.87016687013	8204.1952269487	6131.99960737016	7708.76393435426	5911.69639180468	5573.44175470309	4394.06173635556	5014.04554875845	4680.99687512396	5758.7838489745	6154.99690433453	6930.20420477984	7283.20899283936	5329.73708839261	5185.67476381942	5074.40938865767	5484.34304962957	4598.75149198835	6951.84989634827	7332.57910590775	7258.7182461831	6795.99664081265	5466.92165398679	6750.02632818047	6016.82923125562	7647.40390135391	7880.23215372401	6094.6302539687	4996.82540860056	10116.2311427409	7528.5104026789	8650.30421683342
AMD1|262	10746.7526193578	6203.14195940663	13729.0843841473	19366.4211038025	7889.1267265453	8174.13324823642	10672.2333115554	6097.40809059397	10347.5395993253	7378.9202804933	14965.5854933364	11277.3985571395	6138.36415752837	21857.9417344834	20156.386759674	5666.04526172557	4251.91592504852	9959.82596396454	15038.4814912514	8668.63026092764	6668.98439183093	12876.2273629217	15208.0957324084	6462.32814968622	9534.72419778671	9301.99186904222	7295.34389133948	8529.99816857774	10813.8163005716	6913.51897085718	8408.50945549754	5098.18912384161	6762.31092522999	5877.33697897578	8745.17649568934	7414.76962938197	10405.1298843675	8542.63477615679	11101.2726664622
AMDHD1|144193	21.2170407681009	50.5738309875716	6.66865058124946	0.511811123544558	89.366362402793	36.2781786284449	8.79700506516449	123.84038130259	13.0453096310203	38.4764093420856	11.4415791233458	89.7524755840791	32.7241635782938	0	28.6298756114871	68.9460523756898	6.92494450333634	9.82049765350543	113.581037024088	29.242006127567	145.99352871784	0.875219369420999	183.606860583637	106.546541863969	31.871517158873	304.689521722	46.8887887156034	71.411862229307	92.2845105258305	72.8009306891551	57.4090313302063	176.526445114929	3.76101831214127	14.9723730358345	55.2874676187129	20.4210048809208	57.3022297441072	63.2464663029224	41.0940817901825
AMDHD2|51005	606.935954093553	847.547650343441	686.871009868694	314.252029856358	1320.13348005139	617.5535407433	586.467004344299	892.266101310585	800.982011344649	852.893740416231	1000.18470836582	1545.23845463923	678.595813149881	77.1145716726282	490.52520214348	270.649929006697	383.641925484833	686.821054642036	522.120581048716	738.198199131469	874.014591924136	444.611439665868	725.347982195798	718.908771945308	791.647361688135	1080.97569287401	1192.90594820579	1104.65224385959	1001.35580824297	909.583392845679	1486.25603332645	1053.88922456674	428.756087584104	364.781452145787	579.976376000223	742.935606143977	790.293251887478	718.610711959066	931.955069170211
AMELX|265	3.85764377601834	0	0	0	1.13121977725054	0	0	0	0	0	0	0	0	0	0.954329187049571	0	0	0	3.52189262090196	0	0	0	0	20.1877658268573	1.02811345673784	0	0	0	0	0	1.27575625178236	0.878241020472284	0	0	0	0.486214401926686	1.19379645300223	0	0
AMELY|266	0	0	0	0	0	0	0	0	0	0	0	0	0	0	0	0	0	0	0	0	0	0	0	0	0	0	0	0	0	0	0	0	0	0	0	0	0	0	0
AMFR|267	7894.66798762154	34637.8424508671	7973.20535120638	9483.86011928066	16386.8496932514	7268.82779064477	7515.57466067219	21701.2961347203	12365.6489992442	9407.48208413993	13968.2611797514	20198.794630197	11506.8493087674	4271.41284617148	6874.98746350511	3155.38209915125	4599.548139116	4889.38026923902	6047.08963008867	55848.3327695026	16043.7155158992	10702.18244928	12874.6744767493	7803.69303462629	10268.7972058975	15109.0156948027	37527.5799567353	7376.99414300039	12122.3280169826	9975.44046748929	13525.5677813966	9636.0604766219	15697.2367621069	6501.41270960579	8843.82668300901	7457.55649675152	13390.814813326	7870.91368576713	12990.1327830323
AMHR2|269	63.0081816749663	13.9514016517439	35.0104155515597	18.4252004476041	20.3619559905098	20.6126014934346	1.46616751086075	20.7682627029188	32.6132740775509	17.8131524731878	20.0227634658552	40.3886140128356	1.72232439885757	221.796196620321	51.5337761006768	5.13428049606201	63.7094894306944	12.2756220668818	41.3822382955981	27.2925390523959	62.2905722529451	7.00175495536799	1.0088289043057	15.7015956431113	12.3373614808541	36.9660081500955	4.13724606314148	11.9019770382178	1.37738075411687	11.9907415252726	11.4818062660413	9.66065122519512	25.0734554142751	27.2224964287901	33.6061077682372	39.8695809579883	29.8449113250558	0	16.1441035604289
AMH|268	16.0735157334098	50.5738309875716	605.180040248388	34.8031564010299	135.746373270065	90.6954465711122	862.10649638612	61.5355931938334	27.3951502251427	39.9014615399406	65.7890799592385	31.4133664544277	261.79330862635	0.734424492120268	25.7668880503384	16.1363101304806	0	37.4406473039895	6.16331208657844	38.3395191450323	29.198705743568	33.258336037998	24.2118937033368	11.2154254593652	56.5462401205811	120.979663036676	71.7122650944523	58.7660116262006	107.435698821116	335.740762707633	30.6181500427767	100.11947633384	56.415274682119	46.2782439289432	30.3539037906659	105.994739620018	109.829273676205	71.9701168274634	142.361640487418
AMICA1|120425	3269.35310017555	13595.6409096244	34.1768342289035	52.7165457250895	8374.42001098578	6081.54194462294	843.04631874493	10197.2169871331	13336.2200357921	10033.0799989983	33.371272443092	54315.2064742985	2130.51528138681	8289.44924256147	1696.79729457414	25205.649892453	21249.8847029379	2061.07694502945	8497.44642108121	11397.2343438088	9477.89988436217	8003.88113335504	4631.53349966747	43097.5154127026	9671.46328753284	6741.25566809924	13686.009976872	6003.05966865112	2323.64133219516	7781.1347683644	42739.1101909609	14936.2450351721	1108.24672931096	453.254565539355	5487.55217815538	6607.16750778174	824.913349024543	965.05383927735	13773.8556286023
AMIGO1|57463	297.038570753412	1065.53830115194	7.50223190390564	15.8661448298813	72.3980657440349	113.781560243759	0	816.115804733216	63.9220171919997	103.316284344489	50.5336411281108	182.496700354294	155.009195897181	31.5802531611715	63.9400555323213	221.507529972961	174.508601484076	92.0671655016134	330.177433209559	525.056465579425	334.81182585958	58.6396977512069	272.383804162539	187.297605171398	107.951912957473	1391.26612492178	420.620016419384	462.689357360718	107.435698821116	132.754638315518	200.293731529831	1237.44159784545	82.7424028671078	121.820671518836	221.149870474851	124.957101295158	109.829273676205	20.7186699957849	46.9646649030658
AMIGO2|347902	99.0128569178041	709.77755903247	0	30.1968562891289	92.7600217345447	61.8378044803038	23.458680173772	461.516948953751	176.111680018775	121.129436817677	26.6970179544736	481.671618967891	165.343142290326	229.874866033644	91.6156019567588	415.143251538728	105.259156450712	378.089159659959	324.014121122981	471.771032191414	447.713488068043	19.254826127262	280.454435396984	63.9279251183815	143.935883943297	1208.67644830161	267.541912083149	554.185805842018	174.927355772843	342.592615007789	358.487506750844	812.372943936862	126.620949842089	23.8196843751913	106.238663267331	199.347904789941	79.9843623511496	27.2614078891907	55.7705395723906
AMIGO3|386724	1212.58602692843	1238.18689659227	1941.41090046625	473.937100402261	1421.94326000393	1145.23613897523	724.286750365209	923.803092822425	821.854506754282	781.64113052348	825.700626734791	752.424920313196	1079.89739808369	223.265045604562	741.513778337517	676.99155683789	357.327136372155	3003.84471976597	659.474393263893	812.927770346363	1247.75802544181	3008.12897269997	601.262026966197	741.339622864038	1776.58005324298	767.324714630771	750.220619449655	930.585829675657	1236.88791719695	592.685223963475	817.759757392494	1060.03691171005	1242.38971577733	1736.11470974609	909.533045727453	1302.56838276159	2154.80259766903	1509.1915407456	2427.48611717721
AMMECR1L|83607	2324.23037505105	1845.07286844313	2881.69063242242	2011.92952665366	2471.71521329244	2704.37331593862	1386.99446527427	2252.2027108943	2740.81955347738	2478.87829816881	3404.82325412233	1851.89274621817	2523.20524432634	2441.96143629989	2117.656466063	2041.97670014809	4004.00291182907	3715.83079964512	2488.21713666724	2366.65302925776	1773.33472882603	2203.80237220208	1441.61650425284	2881.24280051091	2091.18277100476	1243.4020923214	2152.74703485462	2154.25784391743	1825.02949920486	2635.39369094742	2462.20956593996	1969.01636789886	2277.92342438689	2294.17588653628	2113.93258542137	1826.70750803856	2231.20557066117	3247.37890776039	2368.78028604838
AMMECR1|9949	279.036233131993	1037.63549784845	219.231887858576	326.023685697883	385.745944042436	363.606290344186	499.963121203515	614.586737023412	1407.5889091871	606.359710187312	335.619654284811	357.514027743248	1035.1169637134	437.71699730368	574.506170603842	615.380190885146	443.196448213526	611.939760034057	490.423547460598	602.38532622788	751.38002780115	125.156369827203	406.558048435197	371.230582704987	422.554630719251	664.267964636565	364.07765355645	467.15259875005	1377.38075411687	276.643536618789	352.108725491932	540.118227590454	1208.54055096806	237.516281341194	705.728263132982	315.55314685042	1856.35348441847	263.890428367366	416.811401014709
AMN1|196394	795.317558489115	688.850456554855	429.294381167934	1414.64594547716	438.913273573211	837.696124693182	240.451471781163	776.117669157224	661.397198292732	677.612320080063	716.05216013606	851.152643455683	387.522989742953	1026.72543998413	711.92957353898	1579.89145550251	688.339483631633	1223.26573896477	962.357158661461	868.162670809545	708.55525937725	548.762544626966	602.270855870502	686.384038113149	701.173377495205	1050.73077711484	580.593530860854	722.301231506845	352.609473053919	515.601885586722	1232.38053922176	967.821604560457	490.186053349078	697.576470987746	474.821780725416	513.928622836508	475.130988294889	541.956788837111	679.519995316233
AMN|81693	601.149488429525	62.7813074328475	25.0074396796855	618.267837241826	337.103493620662	662.901264028857	4338.38966463695	223.066525327646	87.4035745278363	185.96931182008	40.0455269317104	44.8762377920395	84.3938955440208	35.2523756217729	46.762130165429	15.402841488186	29.0847669140126	73.0399512979466	344.265003693167	89.6754854578722	70.0768937845632	508.502453633601	52.4591030238964	96.4526589505405	290.956108256808	141.142940209456	108.947479662726	124.970758901287	245.173774232803	7.70833383767525	88.0271813729829	164.231070828317	208.109679938483	626.117417862172	671.038087372221	169.202611870487	91.9223268811719	345.674652034938	89.5263924714691
AMOTL1|154810	147.233404118033	404.590647900573	1682.16710912018	3215.70928923046	2260.17711494659	2015.9124260579	7644.59740162794	1353.78305026434	2032.45924051297	1376.60042312795	3871.06760339867	1121.90594480099	4540.04711538855	4112.04273138138	1283.57275658167	1204.35551064769	1306.04453332923	43.5784583374304	5276.67561926637	2514.16270461237	2407.91993365291	925.106873477996	653.721129990093	1349.21568276163	798.8441558853	124.34020923214	2541.64816478992	591.379484086449	1610.15810156262	2521.48164645733	1109.90793905065	223.07321919996	2245.32793234834	206.210410448085	111.659003229949	3714.19181631796	1042.18430347095	3671.5664145162	2059.10702684379
AMOTL2|51421	2.57176251734556	1.74392520646799	20.0059517437484	35.826778648119	7.91853844075381	84.0994140932131	27.8571827063542	9.99953389399793	2.60906192620407	29.213570056028	3.81385970778194	1.49587459306798	198.06730586862	1.46884898424054	7.63463349639657	1.46693728458914	0	0	0.880473155225491	12.9964471678076	15.5726430632363	1.750438738842	7.0618023301399	49.3478720212068	47.2932190099405	4.48072826061764	15.1699022315188	4.46324138933169	59.2273724270255	17.1296307503894	25.5151250356472	0.878241020472284	16.2977460192788	4.08337446431851	1.08406799252378	21.8796480867009	32.2325042310603	1.09045631556763	19.0793951168705
AMOT|154796	607.578894722889	687.106531348387	523.489070628082	911.023799909313	231.900054336362	545.821687546148	448.647258323389	286.909703266248	226.988387579754	386.901671717638	77.2306590825844	969.326736308054	513.252670859555	938.594500929703	441.854413603951	1342.98108404136	782.518728877007	3027.16840169305	1057.44825942581	866.213203734374	669.62365171916	215.303964877566	704.162575205378	255.711700473526	593.221464537732	608.258861378845	688.161928502533	514.016633338033	227.267824429284	479.629661010904	833.068832413882	775.486821077026	126.620949842089	615.228419290656	275.35327010104	449.748321782185	213.6895650874	281.337729416448	371.314381889864
AMPD1|270	0.642940629336391	165.672894614459	10.8365571945304	5.62992235899014	47.5112306445229	13.1920649557981	0	130.763135536896	230.90198046906	53.4394574195633	0.953464926945486	0	1551.81428337067	0	8.58896268344614	169.431256370046	27.6997780133454	10.4342787568495	5.28283893135294	24.043427260444	550.882248361983	1.750438738842	4.0353156172228	7.85079782155563	18.5060422212811	1.12018206515441	16.5489842525659	14.1335977328837	110.19046032935	5.13888922511683	0	5.2694461228337	132.889313695658	18.3751850894333	142.012907020615	118.150099668185	53.7208403851005	0	0
AMPD2|271	10847.6942981636	6135.12887635438	11238.3433920507	11247.0494398917	12063.3277045998	12052.6003452411	8297.04194396097	10383.3621565445	13210.9850633343	10640.1522352845	9180.91378155809	33087.2501240708	7163.14717484862	4892.73596650523	10204.6419971211	6737.64294811794	11837.5001340031	8371.97424961338	9532.88285162639	12576.6619242874	9226.79101496749	12676.6773466938	5900.64026128404	16710.9839344541	15772.2885398152	4561.38136930876	14044.5713023443	9838.47176921682	12582.3731888576	10217.8247426073	14858.7330645092	8309.91653570875	7019.31384322631	8786.74128480272	9839.00110014584	8611.34327252354	6133.72617552547	9093.31521551844	20911.01704809
AMPD3|272	5637.30343802147	6932.10269571024	9611.19265022578	1261.61441953733	11926.4501115525	23111.6732984986	3224.10235638278	10911.0298681816	20851.6229142229	12948.7367958097	2505.70582801274	9253.48023271856	4917.23615873835	6415.19793867054	5312.75058430496	11486.118938333	40808.6979581611	19413.2825176702	7811.55783316055	8122.12965752133	4963.77997640656	2733.31009070178	3192.94348212754	7879.95792774998	18770.2673796627	3036.81357863361	27762.3001657004	5177.36001162476	12911.5671890916	17755.7187543162	7339.42571650392	6998.70269214363	8664.13251840276	3929.56735949585	7752.17021453756	14127.4456623818	9200.58926328821	14264.2590639401	9673.25332425332
AMPH|273	83.5822818137308	76.7327090845914	48.3477167140586	67.0472571843371	21.4931757677603	15.6655771350103	8.79700506516449	51.5360592998355	28.6996811882448	73.3901881895336	36.2316672239285	109.198845293963	8.61162199428784	75.6457226883876	59.1684095970734	244.978526526387	40.1646781193508	309.345676085421	98.612993385255	83.1772618739684	5.8397411487136	57.7644783817859	6780.33906583861	3821.09545400572	17.4779287645432	35.8458260849411	38.6142965893205	120.507517511956	125.341648624635	30.833335350701	84.1999126176358	249.420449814129	110.32320382281	104.126048840122	73.7166234916171	102.105024404604	50.1394510260938	236.629020478175	145.29693204386
AMTN|401138	0	0	0	0	0	0	0	0	0	0	0	0	0	0	0	0	0	0	0	0	0	0	0	0	0	0	0	0	0	0	0	0	0	0	0	0	0	0	0
AMT|275	2554.40312035348	1576.50838664706	4321.28557664965	2237.63823213681	1760.17797340185	2177.51522176643	810.790633505993	2047.59686352481	2483.82695374627	2440.40188882673	1700.0279647438	1430.05611097299	1212.51637679573	453.874336130326	499.114164826926	1254.96484696601	1473.62819030997	3737.31313826216	1792.6433440391	1256.75644112699	1586.46301206719	740.435586530165	1441.61650425284	1412.02206533408	2029.49596360049	3548.73678240917	2487.86396596908	2463.70924691109	1958.63543235419	2265.393666739	2335.9096970135	2889.41295735381	1430.44063138439	1617.69685028085	2019.6186700718	2028.97269924006	1939.91923612863	3986.70828971524	2722.48291859959
AMY1A|276|1of3	0	0	3.33432529062473	6.14173348253469	0	0.824504059737384	0	0	2.60906192620407	0	0	0	0	0.734424492120268	0.954329187049571	0	0	0	0	0.649822358390378	0	0	0	0	0	0	0	0	0	0	0	0	3.76101831214127	0	0	0	0	0	0
AMY1A|276|2of3	0	0	0	0	0	1.64900811947477	0	0	0	0	0	0	10.3339463931454	0	0	0	0	1.22756220668818	0	0	0	0	0	0	0	0	0	0	0	0	0	0	0	0	0	0	0	0	0
AMY1A|276|3of3	24.4317439147828	19.1831772711478	165.88268320858	462.165444560736	15.8370768815076	188.811429679861	319.624517367643	122.301991472744	54.7903004502855	97.616075553069	0	8.97524755840791	144.675249504036	0	22.9039004891897	36.6734321147286	1.38498890066727	6.13781103344089	22.8923020358628	80.5779724404069	7.78632153161813	19.254826127262	34.3001827463938	11.2154254593652	135.710976289395	71.6916521698822	0	2.97549425955446	0	25.6944461255842	12.7575625178236	50.9379791873925	154.201750797792	16.3334978572741	15.1769518953329	10.2105024404604	15.519353889029	13.0854757868115	0
AMY2A|279	2.57176251734556	97.6598115622072	47.5141353914024	51.1811123544558	1.13121977725054	19.7880974336972	148.082918596936	158.454152474121	19.5679644465305	31.3511483528105	2.86039478083646	13.4628713376119	6.88929759543027	0	12.4062794316444	55.7436168143875	2.76997780133454	4.91024882675272	5.28283893135294	0	7.78632153161813	0.875219369420999	174.527400444886	49.3478720212068	23.6466095049703	11.2018206515441	2.75816404209432	3.71936782444307	0	2.56944461255842	7.65453751069417	5.2694461228337	48.8932380578364	0	43.3627197009513	76.8218755044165	2.38759290600446	9.81410684010864	0
AMY2B|280	27.6464470614648	19.1831772711478	29.1753462929664	23.0315005595051	31.6741537630152	24.7351217921215	0	21.5374576178417	7.82718577861221	22.0883090667528	5.72078956167292	5.98349837227194	37.8911367748665	0	17.1779253668923	0.733468642294572	0	7.97915434347316	20.2508825701863	0	25.3055449777589	0	31.2736960334767	7.85079782155563	9.25302111064054	16.8027309773161	23.4443943578017	17.8529655573267	4.13214226235062	9.42129691271419	3.82726875534708	35.1296408188913	41.3712014335539	10.888998571516	3.25220397757134	8.26564483275367	4.77518581200893	2.18091263113525	44.0293733466241
AMZ1|155185	25.7176251734556	15.6953268582119	228.401282407794	18.4252004476041	28.2804944312636	17.3145852544851	21.9925126629112	6.92275423430626	7.82718577861221	34.2012527485205	4.76732463472743	1.49587459306798	10.3339463931454	0.734424492120268	35.3101799208341	6.60121778065115	1.38498890066727	17.1858708936345	29.9360872776667	37.0398744282515	9.73290191452267	0	33.2913538420881	17.9446807349843	45.2369920964649	39.2063722804044	8.27449212628296	48.3517817177599	71.6237992140774	2.56944461255842	24.2393687838649	62.3551124535321	20.0587643314201	13.611248214395	31.4379717831897	112.315526845065	47.7518581200893	30.5327768358936	201.06747161625
AMZ2P1|201283	572.860100738724	460.396254507548	455.135402170276	811.220630818124	599.546481942789	568.083297159057	618.722689583235	725.350804772312	373.095855447182	441.053655236129	800.910538634208	462.225249258007	358.243474962374	3332.08392074966	432.311121733456	862.559123338417	1354.51914485259	2037.13948199903	898.963091485226	854.516401283347	311.452861264725	510.252892372443	737.453929047466	519.274198768608	383.486319363213	459.274646713308	565.423628629336	595.84272547578	438.007079809166	648.35652390224	702.941694732081	843.989620673865	452.575870227666	442.365566967839	387.01227333099	477.462542692006	415.441165644777	416.554312546834	403.602589010721
AMZ2|51321	2238.07633071998	3679.68218564745	1090.32437003429	2560.07923996988	2238.68393917883	2274.80670081544	1680.22796744642	3129.85410882135	2401.64150307085	2024.99917315199	2084.27433030283	3706.77724162247	2659.26887183608	7910.48620462741	3199.86576417721	10592.0206633759	6607.78204508354	8074.2904144915	3487.55416784817	4051.64240456401	2834.221037509	2171.4192555335	2622.95515119482	2300.2837617158	1929.76895829692	4699.16376332275	3090.52280916669	3274.53143263968	2802.96983462784	1771.20381959027	2903.62122905665	3873.04290028277	2331.83135352758	1796.00420188943	2264.61803638218	2720.85579318174	1822.92718373441	1793.80063910875	2216.14512511342
ANAPC10|10393	904.617465476301	847.547650343441	835.248485301495	1402.36247851209	778.279206748375	832.749100334757	992.595404852726	613.048347193566	767.064206303997	790.903969809537	1040.23023529753	595.358088041058	1116.0662104597	1442.40970252421	1676.7563816461	738.602922790634	419.651636902182	522.941500049164	1007.26128957796	927.94632778146	872.068011541231	830.583181580528	904.919527162212	879.28935601423	659.020725768954	803.170540715712	806.762982312589	791.481473041486	1121.18793385113	916.435245145835	618.741782114445	757.043759647109	740.920607491829	923.523191346704	781.613022609646	985.070378303467	1001.59522406887	706.615692487822	723.549368662857
ANAPC11|51529	515.638384727785	694.082232174258	529.324139886676	620.826892859549	763.573349644117	652.182711252271	513.158628801262	606.12559295926	717.492029706119	483.092695072852	833.328346150355	543.002477283679	806.047818665341	80.0522696411092	841.718342977722	97.5513294251781	119.109045457385	118.459752945409	268.544312343775	523.756820862645	700.768937845632	859.465420771421	565.953015315497	648.251591551307	736.129235024292	375.260991826727	610.933335323892	502.114656299815	966.921289390045	702.314860765967	382.726875534708	443.511715338503	747.188971345398	639.728666076567	695.971651200268	754.118537388291	888.184561033661	568.127740410734	387.458485450292
ANAPC13|25847	813.319896110534	660.947653251367	414.289917360123	1395.19712278246	538.460613971259	730.510596927322	1744.73933792429	590.741694660801	533.553163908732	498.768269249258	712.238300428278	586.38284048265	902.497985001365	952.548566279988	709.066585977831	451.816683653457	389.181881087503	382.385627383368	496.586859547177	512.709840770008	765.006090481482	738.685147791323	765.701138368026	794.052122523055	758.747731072524	833.415456474881	519.913921934779	519.223748292253	563.348728433801	679.189859252941	538.369138252156	565.587217184151	613.045984879026	801.021957417148	853.161510116216	546.504987765596	489.456545730915	720.791624590201	526.884834381269
ANAPC16|119504	1775.80201822711	3315.20181749564	1680.49994647486	3547.36289728733	2003.39022551071	1407.42842997171	1929.47644429274	3042.93508343506	1459.77014771118	1950.89645886353	2248.27029773746	2317.10974466231	2058.17765663479	725.611398214825	1900.0694114157	699.729084749022	763.128884267665	937.857525909769	1395.5499510324	3141.89110281748	1975.7790886481	1681.29640865774	3416.9034988834	2232.99120895961	1923.60027755649	3371.74801611477	2747.13138592594	2294.84994768138	2118.41159983175	1877.40753024268	2282.32793443864	2911.36898286562	1555.80790845577	1801.44870117518	1824.48643141752	1939.50924928555	1278.55600116539	2064.23380536952	1863.91013834042
ANAPC1|64682	12443.4729401765	8470.24472781501	13088.8939283474	17146.1844498662	11269.2114209699	12450.8358060942	8634.26047145894	10623.3509700004	11307.6743881684	14534.1073659234	12894.6596720108	5096.44473858263	12838.2060690843	13646.3414880867	13453.1785498378	10592.7541320182	10464.9761334419	18514.7069823745	12537.937730411	9013.03611087454	9662.8250207381	9697.43061318467	8686.01686607207	4944.88108503411	14211.6123124871	12137.172675948	8086.93697142055	9839.95951634659	11941.8911381933	10337.73215786	7645.60721693169	10069.9115407352	15336.1790041414	14764.1209381543	11666.7397355409	10943.2275441639	13155.6369120846	12299.2567832873	10454.0408782668
ANAPC2|29882	3184.48493710314	2978.62425264732	4189.57972766997	2335.39415673382	3587.09791366148	3118.27435392679	4496.73575580991	3284.46228672086	3220.88694789892	3208.50502347058	3250.36193595716	3594.58664714237	3730.55464792549	446.530091209123	1808.45380945894	681.392368691658	836.53329600303	1219.58305234471	2001.31548182754	2886.51091597006	2951.01586048327	3049.26428306276	2692.56434559191	3291.72737232368	2509.62494789706	3769.41264924459	2927.79113068312	3132.45158174596	2915.91505646542	2855.50944608992	3157.49672316134	3721.10720374107	3307.18876914289	2869.25112359448	2775.21406086088	2613.40241035594	3148.04124656689	3816.59710448669	3413.74408014159
ANAPC4|29945	4159.18293117711	3346.59247121207	3494.37290457472	4604.76467853039	2664.02257542503	3238.65194664844	3580.38106152195	4009.04389657825	2459.04086544734	3043.1989685194	2904.25416747595	2801.77311281634	2087.45717141537	10787.2269402625	4409.00084416902	6092.19054289872	2528.98973261843	3637.88059952042	5079.44963249586	3943.7718930712	3030.82565618236	3509.62967137821	2897.35661316597	3284.99811704806	2831.424459856	5040.81929319485	4039.33123964713	4508.61767678989	3415.90427020984	3903.84284801375	3390.96011723752	4523.81949645273	2672.83034716173	3133.98990136446	3763.88407004257	3294.1025730533	2788.70851421322	3168.86605303952	2879.52101686922
ANAPC5|51433	11877.0422457311	8784.15126497925	11061.6241516475	10279.2146052689	9273.73973389996	10157.0655119048	7788.28181769229	9487.25008065927	10873.2655774555	10680.7662229234	9515.57997091595	7358.20712330142	7331.93496593666	6715.57755594773	10256.1757732217	6962.08435266008	8271.15371478493	8748.22206596331	8051.04653138189	8179.96384741808	9053.54536088899	11889.8551335843	10315.2755465258	7922.57654449556	10149.5360449159	12976.1890427487	7914.55171878965	8994.91914663313	10081.0497393814	9347.63950048752	8425.09428677071	9736.17995295574	10446.8551983577	13170.9243346594	11845.6109543074	10064.6381198824	9721.08451679718	12388.6742011638	9461.91233218953
ANAPC7|51434	6770.80776754153	3111.16256833889	4153.73573079576	4283.3472929444	3412.89006796489	4324.52379332258	3721.13314256458	3166.77546473765	4730.22927220798	5313.30711970245	4876.01963639922	2851.13697438758	4691.61166248801	6235.26393810108	5012.13689038435	4022.34203434343	2642.55882247315	5033.00504742153	5315.41643809629	2813.73081183034	4208.5067878396	3053.64037990987	3244.39375624713	2597.49253638898	4234.79932830315	2652.59113028564	3176.02589447161	3589.93382415245	4145.91606989179	4417.73177052544	3549.15389245853	3238.95288350178	5049.79392043501	5991.6714639767	4536.82454871202	4347.72918202843	6034.64106992629	5429.38199521121	5205.73957534919
ANGEL1|23357	1614.42392026368	1248.65044783108	1464.60238390691	1229.88212987757	1297.50908450637	963.020741773264	1326.88159732898	1373.78211805233	1081.45616841159	1137.19165388831	1060.25299876338	887.053633689315	1491.53292941065	442.857968748522	931.425286560382	487.023178483596	497.21101533955	864.203793508478	1129.6470581543	1005.27518842991	1179.62771204015	1223.55667845056	1045.1467448607	923.029515305754	1100.08139870949	1997.28462217031	1250.82739308977	1199.86806016534	1155.62245270406	1162.24544641392	1095.87462028105	1495.6444578643	1009.20658042457	1511.52911420857	1544.79688934639	1093.98240433504	1148.43218778815	1131.8936555592	930.48742339199
ANGEL2|90806	2291.4404029549	1787.52333662969	2192.31887858576	2366.61463527004	1564.4769519375	1603.66039618921	595.264009409464	1723.76580434226	1708.93556166367	1886.76910996005	2072.83275117949	1739.70215173807	1710.26812806556	3509.08022335064	1859.03325637256	3233.12977523447	2404.34073155838	3336.51407777847	2735.6300932856	1742.1737428446	1652.64674508595	1490.49858612396	1669.61183662593	2004.19652958856	1270.74823252797	2210.11921454965	1554.22543772015	1952.66810783261	1475.17478765917	2044.42143005898	1558.97413967805	2304.50443771927	2647.75689174745	1990.64505135528	1813.64575149229	1933.18846206051	2221.65519903715	2524.40637053906	2263.10979001648
ANGPT1|284	21358.4877065549	125.562614865695	20278.5328362569	3373.85892640573	2933.25288241066	12197.7130597549	22436.761418702	336.138177821315	1155.8144333084	2681.94823636315	759.911546775553	1663.4125474916	358.243474962374	72248.2749878393	9158.69720811473	1568.88942586809	1114.91606503715	9894.76516701007	22260.1223104109	3722.83229121847	3223.53711408991	9745.56767850283	1152.08260871711	685.262495567212	3763.92336511722	947.674027120631	3461.49587282837	5079.91257462435	2713.44008561024	7121.64398447441	2124.13415921763	230.977388384211	505.230126597643	6523.19070674883	5749.89663234614	1881.64973545628	5989.2768047122	7133.76521644341	5144.09845266392
ANGPT2|285	218.599813974373	174.392520646799	188.389378920297	75.23623516105	127.827834829312	94.8179668697991	227.255964183416	117.686821983206	142.193874978122	110.441545333764	127.764300210695	119.669967445439	58.5590295611573	320.209078564437	1248.26257666084	579.440227412712	153.733767974067	282.953088641625	424.388060818687	116.318202151878	134.314046420413	63.8910139677329	157.377309071689	106.546541863969	66.8273746879594	240.839144008198	89.6403313680654	226.881437291027	268.58924705279	152.453713678466	172.227093990619	273.13295736688	47.6395652871227	188.515787769371	129.00409111033	274.224922686651	253.084848036473	254.076321527257	296.464447200603
ANGPT4|51378	0.642940629336391	3.48785041293597	18.338789098436	3.07086674126735	6.78731866350327	0.824504059737384	0	9.99953389399793	1.30453096310203	1.42505219785502	3.81385970778194	13.4628713376119	6.88929759543027	14.6884898424054	0.954329187049571	0.733468642294572	13.8498890066727	0	0.880473155225491	25.9928943356151	0	27.131800452051	7.0618023301399	12.3369680053017	0	5.60091032577205	16.5489842525659	7.43873564888615	4.13214226235062	13.7037046003116	3.82726875534708	10.5388922456674	0	1.3611248214395	2.16813598504756	3.88971521541349	2.38759290600446	10.9045631556763	8.80587466932483
ANGPTL1|9068	45.0058440535473	20.9271024776158	172.55133378983	118.740180662337	167.420527033081	75.8543734958393	61.5790354561514	80.7654660669064	95.2307603064485	117.566806323039	198.320704804661	44.8762377920395	77.5045979485905	103.553853388958	147.921023992684	155.495352166449	76.1743895366998	168.176022316281	479.857869597892	124.765892810953	97.3290191452267	82.2706207255739	97.8564037176528	57.1986698427624	131.598522462443	54.8889211925661	79.9867572207353	239.527287894134	236.909489708102	11.1342599877531	583.020607064539	359.200577373164	92.7717850328179	180.349038840734	195.132238654281	192.540903162968	90.7285304281697	299.875486781097	284.723280974836
ANGPTL2|23452	35.3617346135015	22.6710276840838	47.5141353914024	1.53543337063367	64.479527303281	48.6457395245056	0	26.9218220223021	43.0495217823672	11.4004175828402	11.4415791233458	34.4051156405637	111.951085925742	0	0.954329187049571	33.0060889032558	13.8498890066727	18.4134331003227	75.7206913493922	16.2455589597594	89.5426976136086	12.253071171894	33.2913538420881	56.0771272968259	70.9398285149108	25.7641874985514	93.7775774312069	35.7059311146535	57.8499916729087	25.6944461255842	61.2363000855533	50.0597381669202	17.5514187899926	40.8337446431851	9.75661193271403	32.0901505271613	32.2325042310603	9.81410684010864	64.5764142417154
ANGPTL3|27329	86.1540443310763	22.6710276840838	82.5245509429621	156.10239268109	39.5926922037691	53.5927638829299	24.9248476846327	43.0749152356834	74.358264896816	55.5770357163459	91.5326329867667	0	34.4464879771513	511.893871007827	197.546141719261	116.621514124837	155.118756874734	492.25244488196	265.902892878098	18.844848393321	77.8632153161813	54.2636009041019	11.0971179473627	17.9446807349843	53.4618997503676	19.043095107625	30.3398044630375	30.4988161604332	42.6988033776231	89.9305614395446	28.0666375392119	51.8162202078647	40.1175286628402	49.0004935718222	36.8583117458086	122.526029285525	116.992052394219	116.678825765736	158.505744047847
ANGPTL4|51129	56.5787753816024	71.5009334651874	169.217008499205	18.4252004476041	143.664911710819	120.377592721658	60.1128679452907	64.6123728535251	122.625910531591	111.866597531619	183.065265973533	76.2896042464672	261.79330862635	18.3606123030067	37.2188382949333	22.0040592688372	13.8498890066727	229.554132650689	103.015359161382	29.8918284859574	105.115340676845	53.388381534681	51.4502741195907	66.1710102102546	199.454010607141	95.2154755381248	23.4443943578017	52.071149542203	219.003539904583	77.939819914272	76.5453751069417	79.0416918425055	109.069531052097	83.7091765185295	84.5573034168549	215.879194455449	139.674185001261	99.2315247166541	139.426348930976
ANGPTL5|253935	0	0	0	0	0	0	0	0	0	0	0	0	0	0	0	0	0	0	0	0	0	0	0	0	0	0	0	0	0	0	0	0	0	0	0	0	0	0	0
ANGPTL6|83854	507.280156546412	33.1345789228917	772.729886102281	87.0078910025748	404.976680255695	185.513413440911	482.369111073186	194.606313475498	76.9673268230201	104.741336542344	610.217553245111	100.223597735555	273.849579418353	53.6129879247796	488.61654376938	85.815831148465	27.6997780133454	112.935723015312	217.476869340696	109.170156209583	138.207207186222	322.080727946928	46.4061295980622	15.7015956431113	55.5181266638432	89.6145652123528	351.665915367026	93.7280691759654	46.8309456399737	110.486118340012	130.127137681801	152.813937562177	141.665023090654	400.851259913934	127.920023117806	104.536096414238	111.023070129208	678.263828283064	795.464011795676
ANGPTL7|10218	57.8646566402751	54.0616814005076	204.227424050765	12.7952780886139	132.352713938314	82.4504059737384	5.86467004344299	94.6109745355189	125.234972457795	122.554489015532	158.275177872951	65.8184820949913	10.3339463931454	151.291445376775	48.6707885395281	35.2064948301395	0	124.59756397885	208.672137788441	93.5744196082144	105.115340676845	123.405931088361	85.7504568659844	145.800530971747	78.1366227120757	84.0136548865808	46.8887887156034	113.812655427958	115.699983345817	94.2129691271419	98.2332313872418	111.53660959998	62.6836385356878	128.626295626033	95.3979833420928	221.713767278569	173.100485685324	197.37259311774	173.182201830055
ANG|283	12.2158719573914	120.330839246291	2.50074396796855	36.3385897716636	115.384417279556	64.3113166595159	96.7670557168094	178.453220262117	20.8724954096326	32.063674451738	17.1623686850188	121.165842038507	141.230600706321	0	105.930539762502	27.1383397648992	52.6295782253562	84.0880111581403	23.7727751910883	123.466248094172	576.187793339742	38.509652254524	264.313172928093	566.378985697942	103.839459130522	26.8843695637058	2.75816404209432	101.166804824852	27.5476150823375	139.606490615674	67.6150813444652	50.0597381669202	46.3858925164089	31.3058708931086	0	107.939597227724	41.7828758550781	16.3568447335144	32.2882071208577
ANK1|286	1268.5218616807	320915.372569032	95.861852105461	110.551202685624	79822.2611421302	42235.2204600475	63.0452029670122	97168.5476276376	357144.05083037	58147.8298812763	5455.72631198207	54835.7708326862	148715.822543755	22676.0906187054	74285.9382491257	2813.58571184198	39631.4573925939	3807.28418404339	22125.4099176614	235449.485293227	164221.307423358	18054.9003717858	29990.4656671998	5792.76724976212	38130.6718834929	20624.792183623	142394.355919182	3537.86267461025	252865.068363792	11033.1951663258	95075.7346640805	2583.78508222946	240693.888922105	33844.3686850933	90468.7261800871	2636.25448724649	334183.022478274	7981.04977363946	232344.470795914
ANK2|287	0.642940629336391	68.0130830522515	0	28.1496117949507	62.2170877487799	305.891006162569	52.7820303909869	26.1526271073792	11.7407786679183	4.27515659356507	0	0	279.016552614926	31.5802531611715	78.2549933380648	27.1383397648992	42.9346559206853	0.61378110334409	35.2189262090196	3.89893415034227	50.6110899555179	19.254826127262	5.0441445215285	10.0938829134287	122.345501351803	31.3650978243235	26.202558399896	12.6458506031064	111.567841083467	5.13888922511683	14.033318769606	163.352829807845	149.187059714937	6.80562410719752	3.25220397757134	50.5662978003754	21.4883361540402	0	14.676457782208
ANK3|288	570.288338221378	4715.57375828943	183.38789098436	9634.8444007263	1800.90188538287	295.996957445721	0	6832.75842926028	797.068418455343	577.146140131284	61.0217553245111	632.754952867758	1426.08460225407	634.542761191912	209.952421150906	3519.18254572936	2037.31867288155	812.646180827574	3536.8606645408	2763.69449023428	7761.01598664038	14.003509910736	1519.29632988438	2184.76487948434	1475.3428104188	7890.56246694766	3472.52852899675	3906.08008923011	1329.17242772278	3252.91687949896	1169.86848288443	6727.32621681769	3466.40521102353	600.256046254822	1557.80570525667	1022.50888725182	552.727757740034	1130.80319924363	606.137706405192
ANKAR|150709	902.045702958956	577.239243340903	1037.80874670695	1142.36242775145	660.632349914318	706.599979194938	397.331395443263	653.81567768448	439.626934565386	658.37411540902	939.162953041304	746.441421940925	687.207435144169	1368.23282882006	934.28827412153	1194.82041829786	606.625138492264	1663.96057116583	1813.77469976451	595.887102643977	628.745463678164	626.657068505435	608.323829296337	533.854251865783	581.912216513616	944.313480925168	1006.72987536443	970.011128614753	628.085623877294	852.199129831875	826.69005115497	1080.23645518091	565.406419591904	844.577951703213	1113.33782832192	660.27915781644	847.595481631585	1022.84802400243	1281.25476438676
ANKDD1A|348094	412.124943404626	476.09158136576	900.267828468677	210.354371776813	359.727889165673	206.950518994083	461.842765921136	953.801694504418	553.121128355263	419.677872268304	484.360182888307	432.307757396648	335.853257777226	94.0063349913943	133.60608618694	239.110777388031	209.133324000758	441.922394407744	268.544312343775	410.687730502719	130.420885654604	289.697611278351	322.825249377824	416.092284542448	358.811596401505	714.676157568514	855.030853049239	673.205576224196	466.93207564562	819.652831406135	1057.60193272758	841.354897612448	154.201750797792	291.961274198774	315.46378582442	356.395156612261	276.960777096518	398.016555182184	700.067036211324
ANKFN1|162282	2.57176251734556	10.4635512388079	0	950.433256422244	15.8370768815076	0.824504059737384	0	8.4611440641521	5.21812385240814	0	5.72078956167292	0	108.506437128027	229.140441541524	469.529960028389	97.5513294251781	0	0	13.2070973283824	18.844848393321	0	7.00175495536799	45.3973006937565	0	0	0	0	0	5.50952301646749	0	0	0	1.25367277071376	10.2084361607963	0	24.3107200963343	1.19379645300223	0	0
ANKFY1|51479	5449.56477425525	6475.19429161563	7585.59003617126	2356.37841279914	6823.51769637528	7160.81775881918	3631.69692440207	7178.12694606067	8539.45968446592	6503.93823101032	5383.26297753422	8691.03138572499	4784.61718002632	4427.8452629931	4285.89237903962	4964.11577104967	6249.06991981072	4170.64259722309	6032.12158644984	6964.14621486968	5670.38865540091	4486.37448765204	6812.62159077639	10941.7690781567	6109.05015993623	7302.4668827416	6429.28038212186	7228.96330358756	5009.53380272307	6694.25969725219	7563.95881681762	7122.53467603022	8907.34503592123	6354.41122889033	5911.42276323218	7718.16741618422	7439.73949510991	6701.94451547864	5927.82129823383
ANKHD1-EIF4EBP3|404734	39.2193783895198	68.0130830522515	73.355156393744	6.65354460607925	35.0678130947669	17.3145852544851	23.458680173772	44.6133050655293	41.7449908192651	28.5010439571004	55.3009657628382	85.2648518048751	24.1125415840059	41.127771558735	17.1779253668923	107.086421775008	65.0944783313616	78.5639812280435	58.9917014001079	59.7836569719148	54.5042507213269	47.261845948734	27.2383804162539	45.9832443833972	37.0120844425622	54.8889211925661	42.751542652462	64.7170001453095	59.2273724270255	66.8055599265188	73.993862603377	66.7463175558936	28.8344737264164	72.1396155362937	46.6149236785226	51.0525122023021	28.6511148720536	57.7941847250842	66.0440600199362
ANKHD1|54882	170.379266774143	148.233642549779	156.713288659362	68.5826905549707	196.832241241595	164.900811947477	24.9248476846327	146.916228750277	108.276069937469	136.092484895155	292.713732572264	224.381188960198	93.0055175383086	491.329985228459	104.976210575453	340.329450024682	95.5642341460416	236.305724787474	286.153775448285	248.232140905124	186.871716758835	155.789047756938	196.721636339611	142.435903333938	112.064366784424	301.328975526536	177.901580715084	223.905943031473	264.45710479044	209.837976692271	219.430075306566	206.386639810987	165.484805734216	137.47360696539	202.720714601947	194.971975172601	241.146883506451	203.915331011146	277.385052083732
ANKH|56172	1060.20909777571	31585.9733395482	2130.6338607092	322.441007833071	10713.7825103399	4436.65634544686	1071.76845043921	21296.6996094708	18614.3523125029	3858.32882569247	1265.24795805666	9183.17412684436	14235.0111565578	2010.11983493317	7124.06738132505	3791.29941202064	6855.69505830298	6735.02004699469	4708.77043414592	20099.0055450144	9573.2823231245	2860.21689926783	3887.01776828986	1879.7053069896	4870.17344456714	11775.3538689032	24994.4825494587	5286.70942566338	13273.8183274243	3099.60668428297	12956.5804931017	8509.27724735596	17930.0279667481	1955.25580599785	6320.11639641365	2235.12760565698	12576.6456323785	818.932692991288	9045.10093117482
ANKIB1|54467	6881.39355578739	7204.15502791925	7510.5677171322	5123.22934668102	5841.61892972181	5965.28687219997	12318.739426252	6381.24101420053	5109.84778247067	4986.97016639365	8453.42004229868	6640.18731862878	6489.71833489531	12551.3145703354	9892.57635295586	8131.23336847763	6413.88359899012	6528.78959627108	10423.0412115594	8474.33337576892	6067.49105351343	7159.29444186377	5003.79136535627	7314.70048459797	6231.39566128803	6941.76825776188	6878.86112098324	8382.7112027298	5600.4301462392	6891.25045088167	7595.85272311218	8648.91756961105	7921.95823814022	4678.8665736983	5633.90135714609	6330.51151308546	6951.476745832	6593.98934023744	6484.05904817952
ANKK1|255239	4.50058440535473	81.9644847039954	0	2.04724449417823	27.1492746540131	0	0	109.225677919054	1.30453096310203	7.12526098927511	0	2.99174918613597	6.88929759543027	0	0	41.0742439684961	11.0799112053382	25.7788063404518	57.2307550896569	61.7331240470859	36.9850272751861	0	40.353156172228	12.3369680053017	22.6184960482324	377.501355957036	27.5816404209432	93.7280691759654	16.5285690494025	13.7037046003116	12.7575625178236	143.153286336982	11.2830549364238	7.48618651791727	7.58847594766647	14.5864320578006	1.19379645300223	0	1.4676457782208
ANKLE1|126549	430.770221655382	2532.17939979152	177.552821725767	688.897772290975	1256.78517252535	1488.22982782598	491.16611613835	1125.33216053223	2449.90914870562	1153.57975416364	157.321712946005	264.769802973033	2001.34095147249	117.507918739243	1110.8391737257	187.767972427411	542.915649061569	479.363041711734	278.229517051255	714.154771871025	1736.34970155084	620.530532919488	268.348488545316	327.490423413463	1058.95686043997	39.2063722804044	997.076301217097	360.034805406089	2922.801960236	775.972272992642	192.639194019137	107.145404497619	3206.89494748579	434.198818039202	1653.20368859877	923.321149258778	4534.03892850248	308.599137305638	435.890796131579
ANKLE2|23141	7625.91880455893	5209.10459171987	12160.2843349084	8072.79685166831	6624.42301557919	6110.39958671375	10487.4962051869	5845.88135341418	6064.76444746136	6916.49084228935	10187.7727444125	5293.9001848676	5585.49802549509	5624.22276065701	7787.3261663245	4988.32023624539	4387.64483731391	7474.01249542098	8092.42876967749	5939.37635568805	4547.21177446499	8944.74195548261	9075.42482313407	7099.36431577816	6284.8575610384	8204.2134451909	5383.93621016811	6076.70315157509	6122.4574520495	9104.39874383199	7067.68963487428	6118.7051896304	5245.36687266635	7350.07403577332	6095.71432196122	6348.01523155482	6060.90459189233	9200.17993444407	8697.26888173649
ANKMY1|51281	2751.78589355975	2281.05417006013	6134.32495342685	3200.35495552412	3605.19743009749	3044.06898855042	3048.16225507949	2572.95699041716	1968.53722332097	3236.29354132876	4018.85466707522	2288.68812739402	2786.72087735154	1838.26450377703	1116.565148848	2499.6611329399	3235.33407195874	6685.30377762382	3607.29851695884	2176.25507824938	2178.22344847017	2535.51051321263	2401.01279224756	2549.26620691371	1653.20643843444	2315.41632867417	1711.44078811953	3115.34248975352	1969.65447838713	3330.85669941323	2145.82201549793	3084.38246389866	3482.70295704281	3362.6588713663	3611.03048309672	3371.41066295964	3736.58289789699	3798.05934712204	3889.26131228513
ANKMY2|57037	1916.60601605178	680.130830522515	1101.99450855147	2362.00833515813	1383.48178757742	1243.35212208397	2675.75570732086	1143.79283849038	1140.16006175118	1288.24718686094	2132.90104157705	759.904293278536	1587.98309574668	5126.28295499947	796.864871186392	1377.45411022921	973.64719716909	872.796728955295	2202.06336121895	1408.81487299034	1212.71957854952	1952.61441317825	726.356811100104	928.637228035437	1119.61555438751	723.637614089749	1070.1676483326	995.302829820966	1085.3760342441	1327.54638315518	1051.22315146867	1110.97489089744	1242.38971577733	1120.20572804471	1677.05318443429	877.616995477669	1323.92026637948	1428.49777339359	1143.29606123401
ANKRA2|57763	1879.31545955027	1968.89155810236	1753.02152154595	1068.66162596104	1083.70854660602	1707.54790771612	1016.0540850265	1709.15110095872	1448.02936904326	1601.04614429012	1882.13976579039	1856.38036999737	1641.37515211126	2491.16787727195	2224.54133501255	2349.30006126952	1958.37430554352	2099.74515454013	2259.29411630861	1924.7738255523	1574.78352976977	1588.52315549911	1690.79724361635	1879.7053069896	1114.47498710382	2944.95864929094	1747.29692066675	1630.57085423584	1231.37839418048	1537.38435984745	1650.82858980638	2127.09975158387	1866.71875559278	1612.25235099509	1706.32302023243	1322.50317324059	1524.47807048385	1377.24632656191	1753.83670497386
ANKRD10|55608	9853.70808520952	5831.68589042895	6121.821233587	8998.15136303687	9100.66310798063	6560.57880333036	7880.65037087652	6641.9980903594	6670.0668143407	8085.7461706294	11031.5892047593	6533.98022252096	6283.0394070324	4875.10977869434	11422.3660397963	5450.40548089097	4981.80507570017	7746.53130530575	9302.19888495731	6919.95829449913	5100.04060320988	9265.0722446907	6572.52031155163	7214.88319800962	6365.05041066395	8129.16124682555	6436.1757922271	6845.12454410503	6189.94910900123	6467.29208980953	7390.45596657522	6867.84478009326	6999.25507889489	7292.90679327286	7034.51720348682	7916.54289217031	6741.36857010361	9618.91515962204	6520.75019263504
ANKRD11|29123	28731.7308437846	27513.9079824454	26586.2427047963	15873.3101856109	34316.6831626725	23589.8856531463	45031.868928577	26092.6299040152	26648.9585142484	24624.1894528359	40234.3129872456	35845.6428736881	33597.3820485146	76111.3478163919	16565.2460288065	70435.7271881901	42188.1469032257	58671.9494497649	37972.1657654097	33757.6216960217	37049.264427822	28006.1446021026	30990.2151113668	29277.8681616728	25706.9488722729	46931.1478017092	27620.2547175325	30300.2019186079	29949.7671175173	32079.5159877918	31152.6919122735	31850.2888484478	20980.2138178947	26618.8375704817	23670.6246167568	31063.2657102921	27472.8377729404	32802.0164285898	27477.2642598499
ANKRD12|23253	9887.78393856435	17693.8651448242	7598.0937560111	17631.89320611	10656.0903017001	9940.2209441939	10729.413844479	17341.4993569372	9494.37634945661	10388.6305223631	15268.787340105	19456.8408320353	13504.7456114422	47087.626312291	37482.233150559	38257.7243820849	27169.3272643898	24146.7623866598	18998.8497434556	15442.3785247889	12576.8558539462	9683.42710327393	14844.9173268584	12293.2278460102	11622.8226284213	26893.3310202271	14142.4861258386	16397.2049908397	11735.2840250758	12091.8063466999	12455.2082861512	17989.0108223338	12772.4181880317	6589.88582299936	10075.327922516	11290.8708415415	9952.68102867961	10142.3341910945	12665.7830660455
ANKRD13A|88455	8272.71707767134	11799.3979469624	7267.99555223925	7700.19835372787	11415.1387722352	9838.8069448462	15815.5489396549	14461.6335954658	9871.3857977931	7978.15472969134	10839.9427544432	17741.0726737863	7927.85920794138	23951.0515370262	10715.2081121926	19124.4613791887	17797.1073735744	11412.0320544767	10879.1263059662	21864.572892761	8070.5222675222	11071.5250231756	8546.79847727789	9086.73770717767	9532.66797087323	9616.76302935061	14753.4194611625	9340.07648074144	7964.01552030376	10913.2877510731	14639.3029892026	12273.4182611002	8928.65747302336	6523.87126915954	7639.42714331509	10418.1159900831	7639.10350276129	6499.11964078306	10542.09962496
ANKRD13B|124930	291.252105089385	299.955135512494	445.966007621058	760.551329587213	848.414832937908	462.546777512672	1476.43068343677	286.140508351326	271.342440325223	322.061796715235	810.445187903663	279.728548903713	1052.34020770197	503.080777102384	445.67173035215	476.754617491472	325.472391656808	723.034139739337	324.014121122981	397.041460976521	593.707016785883	177.669531992463	331.904709516575	118.883509869271	643.599023917886	296.848247265919	572.319038734571	411.362081383404	173.549975018726	669.768562340227	332.972381715196	215.16905001571	603.016602713316	389.962261342418	443.383808942227	559.146562215689	370.076900430692	407.830662022292	312.608550761031
ANKRD13C|81573	1809.2349309526	2940.25789810502	2207.32334239357	2439.80362593691	1888.00580823116	2088.46878331479	2665.49253474484	2659.87601580345	2311.62886661681	2181.75491491604	2695.44534847489	2394.89522350184	2213.18685253197	4031.25603724815	2638.72020219206	2871.52973458325	2645.32880027448	2183.83316569827	3217.24890919394	2603.18836771185	2036.12308051814	1710.17864784863	2445.40126403702	2890.21514087841	2021.27105594659	2988.64574983197	2183.08683931765	2490.48869524708	2245.1306292105	2066.68995003449	2136.89172173546	2335.2428734358	2643.99587343531	1796.00420188943	2048.88850586995	1642.43224970835	2409.08124215851	1906.11763961221	2176.51868910145
ANKRD13D|338692	4272.34048194031	6332.19242468526	4523.01225673245	3848.30783793153	9507.90222779083	6652.92325802095	3665.41877715187	8200.38698799323	5933.00682018805	6408.45973375403	5647.37276229812	10463.6427785106	4986.12913469266	3126.44506295598	3489.98183704028	7608.2702265216	9226.79605624534	4055.2517497944	4233.31493032416	8101.33534205284	9534.35071546641	11581.7779155481	4808.07855792096	9743.96163909647	7824.97151923168	4286.93676334593	17456.420222415	7250.53563696933	5133.49807059358	9844.39879224881	8001.54321117897	6662.33638130274	5345.66069432345	3719.95413699417	5737.97188442838	10024.2823245225	3576.61417319469	8489.20241669398	5891.13015377831
ANKRD16|54522	722.665267374103	226.710276840838	391.783221648406	526.141835003805	467.193768004475	487.281899304794	253.646979378909	255.372711754409	336.568988480325	579.283718428066	536.800753870309	191.471947912702	520.141968454985	351.054907233488	292.979060424218	382.870631277767	191.128468292083	740.220010632972	537.969097842775	263.178055148103	297.826798584394	301.075463080824	171.500913731969	233.280849554796	264.225158381624	323.732616829624	366.835817598545	328.792115680768	326.439238725699	545.578739399904	341.902675477673	321.436213492856	557.884382967621	556.700051968757	761.015730751694	515.387266042288	504.975899619944	448.177545698295	356.637924107656
ANKRD17|26057	57327.1582741499	64321.1933901587	72932.5306631574	58790.2083281927	50498.7820762416	49014.2928392082	37484.0385826659	54185.935781745	46163.4371912917	44463.7661513735	52878.2113834697	50689.2064607017	59688.8743668078	181424.88228847	60663.8434331801	120045.345747068	154967.793084561	183109.316560642	65444.6891547555	74498.2344553065	50402.8058545471	54164.7011153574	51770.0728822556	50961.7717448094	51676.0666760139	69100.6710531801	56397.5592507236	49124.6663516792	55213.684909529	46779.3086162385	52235.8397292288	49947.3233162997	58154.118815099	54454.5207313303	50529.493199526	49205.8699037845	50862.8916766131	58275.0759602496	53348.9240383263
ANKRD19|138649	28.2893876908012	41.8542049552317	84.1917135882744	67.5590683078816	27.1492746540131	23.0861136726467	19.0601776411897	76.9194914922918	35.2223360037549	44.8891442324332	53.3940359089472	50.8597361643115	48.2250831680119	52.8785634326593	11.4519502445949	110.020296344186	137.11390116606	81.6328867447639	81.0035302807452	29.8918284859574	72.0234741674677	12.253071171894	45.3973006937565	25.7954785565399	49.3494459234162	114.25857064575	23.4443943578017	73.6434829239728	42.6988033776231	29.1203722756621	28.0666375392119	126.466706948009	31.3418192678439	39.4726198217456	57.4556036037604	38.8971521541349	44.1704687610826	54.5228157783813	42.5617275684033
[truncated: 20,108 more rows]
