# Supplementary material for: Leukemia stemness and co-occurring mutations drive resistance to IDH inhibitors in acute myeloid leukemia
Source: Nat Commun. 2021 May 10;12:2607. doi: 10.1038/s41467-021-22874-x (PMC8110775; doi:10.1038/s41467-021-22874-x)
Supplement: Supplementary file 6 — Source Data [file 41467_2021_22874_MOESM6_ESM.zip › source data files/Figure2/Fig2D.txt]

Best_Response	Kmean_cluster	Counts
CR	cluster1	8
CRp	cluster1	5
HI	cluster1	1
MLFS	cluster1	6
Not_Done	cluster1	0
PD	cluster1	0
PR	cluster1	2
SD	cluster1	14
CR	cluster2	0
CRp	cluster2	0
HI	cluster2	0
MLFS	cluster2	1
Not_Done	cluster2	1
PD	cluster2	1
PR	cluster2	1
SD	cluster2	11
