# Supplementary material for: Leukemia stemness and co-occurring mutations drive resistance to IDH inhibitors in acute myeloid leukemia
Source: Nat Commun. 2021 May 10;12:2607. doi: 10.1038/s41467-021-22874-x (PMC8110775; doi:10.1038/s41467-021-22874-x)
Supplement: Supplementary file 6 — Source Data [file 41467_2021_22874_MOESM6_ESM.zip › source data files/Figure2/Fig2A.txt]

ID	757509	1794247	1825001	1850651	1873085	2150901	2152641	2163337	2219711	2222935	2246061	2246709	2247707	2263055	2280935	2281469	2292873	2295595	2296723	2297625	2361361	2361405	2366711	2370233	2370759	2383235	2394529	2410163	2419959	2430935	2450523	2463247	2502699	2616045	2620771	4128869	1956615	2010157	2151503	2210551	2260553	2283265	2292915	2337831	2382431	2480485	2498789	2512641	2583919
cg08872577	0.228228249516302	0.454567430213208	0.850195705399487	0.102176033460631	0.881768490770694	0.131017870339158	0.110082464598327	0.0314382344765045	0.674386451718951	0.350552675295966	0.182243422599023	0.0409203103308438	0.903133108495665	0.120227909754791	0.159319771619088	0.137747328462598	0.0502706210081226	0.789547222278678	0.0969426451208665	0.0541506675682167	0.094557101834892	0.0554965227455665	0.366143318049695	0.643916626674477	0.682312107334289	0.195096558861168	0.134087682790455	0.225488387442948	0.685308192420086	0.866706336674605	0.11659313747763	0.119677515075101	0.838511245251016	0.0765718138357402	0.49105797539149	0.072305309437439	0.952168711015899	0.917492354450888	0.286568024988792	0.987855951922427	0.189823075353526	0.401876332522016	0.904797818492242	0.865422517908965	0.684213415131091	0.328095610567825	0.17574074844186	0.368214633206232	0.279906608645323
cg05525499	0.0249648186587467	0.0166910522646498	0.259078801864324	0.0321600882250492	0.0503064063380283	0.00733891777071481	0.087127954744486	0.0375517973203302	0.0134399429654348	0.0251113948897017	0.0176999064689783	0.0222424322507881	0.611574280448157	0.0410444375403913	0.0158715152041929	0.231790593690853	0.0272703092691956	0.0266795662783151	0.0547669381145646	0.0540098372166434	0.053032121372456	0.033426772308886	0.0438799941033334	0.317211803435763	0.039059596532629	0.900120698522303	0.565471111053722	0.501039406543431	0.136190463259822	0.0713847774867854	0.165385097658876	0.350200159432423	0.152525007810885	0.0223783984847766	0.0636055137489503	0.0118891995800385	0.634815788181538	0.922118660200543	0.835149510205731	0.0532019044365064	0.433504423948459	0.926098468709099	0.676522603281905	0.925349114607201	0.029375690892004	0.966872523981113	0.115299438668094	0.892740130571386	0.639422193771908
cg02872426	0.404888469888209	0.514470660939902	0.275666389511814	0.55760655494806	0.913101221383872	0.231215405219877	0.239477683625138	0.0837881633241401	0.175244533622332	0.506457374673314	0.294471173368042	0.935353238155029	0.935796578043826	0.121249252796957	0.505980831576517	0.0731559442833386	0.95716101828639	0.894317505460354	0.77622605250072	0.730040274435207	0.569678676869485	0.119001975958486	0.384075285719548	0.313147725321965	0.102720958283729	0.147927304071253	0.488479311267933	0.388149164094778	0.300965647831515	0.328994638782048	0.188408378900995	0.0688023396525801	0.849563462942674	0.0810129311788583	0.966845477063793	0.0777669692930083	0.0835008279016998	0.946209833020818	0.391222573572641	0.967941686467224	0.207456029330945	0.158792295791226	0.948537114584878	0.956227854247873	0.769492182244657	0.483341779229627	0.227599265372091	0.830030697008526	0.138923032642929
cg01030534	0.513592539908329	0.0686297791498456	0.318067928730512	0.0874665793637802	0.0526080857033542	0.0689795918367347	0.486621032980709	0.0615286011857074	0.0858404474536356	0.236426158301158	0.22406933788008	0.910142600812164	0.482930396234176	0.179637688493067	0.363705658164761	0.0527325705351432	0.0587915407854985	0.069197358243589	0.0419915049196193	0.189308030548484	0.133079574834818	0.211015469061876	0.356346428108388	0.485281647486372	0.186081623024298	0.176718303504286	0.0580859302968836	0.063760620613225	0.0803234214585882	0.0607405140758874	0.173710115410726	0.105019460475104	0.133767820773931	0.0708171685448611	0.0356154406409323	0.102834541858932	0.237255353442321	0.78373273521426	0.859191992157267	0.93410071942446	0.792950776977168	0.81008550530545	0.199480326651819	0.469176052163604	0.786512818210389	0.93488186280105	0.611698132104762	0.817586586709093	0.672828245976732
cg02353165	0.255353124773173	0.0455974842767296	0.398386961270268	0.0869212410501193	0.0983221811644862	0.50726156610271	0.489227518647757	0.0237845923709798	0.46731333853644	0.215240423797881	0.0518244315177155	0.021107544141252	0.58625329673287	0.0268123697403256	0.14085197670855	0.0200431699044095	0.0301627199364995	0.0513135830072666	0.0318614718614719	0.0288404163627925	0.234651152540879	0.0611037314334018	0.22007722007722	0.502330682752948	0.244543579411906	0.0185709581824169	0.537898035230352	0.437630954043861	0.0315285488717975	0.0278813421948452	0.468171640085911	0.42024805307182	0.0451422963689892	0.0626908334957448	0.0573943960044019	0.0660417859187178	0.514004241031984	0.825437563110064	0.772518103663539	0.929235141930547	0.71455091639383	0.886318019625335	0.0308538404175988	0.906578501186843	0.645597679042931	0.843147450062828	0.65495858809245	0.434394782275082	0.681138659320477
cg02245020	0.129464529868171	0.0447241802278512	0.0996645234330265	0.0292551707213698	0.0339325035005397	0.0312096820208826	0.152995126680759	0.0266359899653358	0.0554276469330198	0.0467494325638367	0.0386296583712288	0.857591391710263	0.290659714318161	0.154406311103123	0.074495858782937	0.0170310313707904	0.0100782501874192	0.0122250396326946	0.0171776823059351	0.0452674822547182	0.0649353795328889	0.0492310462241169	0.101959805919377	0.239848662331432	0.0423714896089165	0.024987539332295	0.0175157185496501	0.0272929529714977	0.0350178932095333	0.00551024745268121	0.0614440354830427	0.0118067101466286	0.020658120516919	0.041142377895596	0.0351035489895058	0.00791347337830633	0.18210083882874	0.510298736700458	0.856547289939721	0.966591459037566	0.645449408791563	0.672592250898756	0.0292509047017692	0.221696265762754	0.444430113324254	0.779750043092109	0.37274978477748	0.908027839411381	0.633574498514358
cg24104567	0.183162217659138	0.120542581457139	0.18167701863354	0.45578231292517	0.0816958564715933	0.438637019924921	0.325748768200188	0.0392073602264685	0.237007299270073	0.313539873780838	0.174717569146864	0.849959005192676	0.645087727463117	0.112708174970631	0.35306329358374	0.0658304640104935	0.0383805447999457	0.150706192767344	0.0498654943901319	0.121796292192924	0.306369158597462	0.266998428496595	0.429865666979069	0.50435211036295	0.313987231572838	0.0762240356083086	0.436456021492816	0.791503633314701	0.14256498573812	0.109530305983239	0.357318021412764	0.240094279526054	0.655321988655322	0.0850588235294118	0.0663389242336611	0.0885824818966372	0.477036012144971	0.842107562584648	0.838811546501801	0.946488436240187	0.388667095943335	0.902259492196599	0.365396758577142	0.954170755642787	0.808029789116649	0.974072534552634	0.653019831730769	0.792843902713026	0.608267060336206
cg12898220	0.123386363469437	0.978013160053007	0.656672472165946	0.94572629513091	0.541709297388508	0.0443197497674475	0.0712232867978129	0.0287562210886215	0.460548279245572	0.544960997996566	0.551004434946258	0.476015972068522	0.695042656532872	0.970498644968942	0.566495202321887	0.601719222101937	0.526140445774633	0.959476680674783	0.976270062289127	0.0595632986711975	0.133978953162948	0.565284322692152	0.0811986385025167	0.801147100092562	0.502862317057356	0.533652103872962	0.554926403365094	0.476480267436421	0.978509877592439	0.989518687220077	0.97497384281182	0.0251053224757651	0.192379672292573	0.950125754682163	0.0175576940599374	0.171435288770659	0.345290667772339	0.824543697522723	0.96986912420863	0.888050402231143	0.961248242597858	0.514963722597542	0.546245302561165	0.460802027388948	0.456835607742731	0.547112508236548	0.97621721466137	0.392873907955742	0.685464595195081
cg03225210	0.387832379670145	0.0701934249196911	0.257881198779685	0.0857900765659854	0.0407071254402601	0.0622674049196696	0.376664921770488	0.0535286530311406	0.0974593919200333	0.154550846899097	0.143522406290557	0.897374855230987	0.448703674248449	0.164517442649654	0.262275672981057	0.0536917892156863	0.0610269079254857	0.0516352242313467	0.0322022780130002	0.119731341237749	0.161123981765189	0.1109375	0.286865772950959	0.268781647204712	0.0941229964760714	0.145341031149302	0.0551131601005868	0.045422095306086	0.0807955656993805	0.0428468338444885	0.167801914580265	0.0504819360654601	0.0908174486803519	0.0699775799986412	0.0428323197219809	0.061345496009122	0.216074382522389	0.74253906511971	0.865298087739033	0.930756283011202	0.774833670812843	0.746971645124179	0.0712025316455696	0.363600725241339	0.708019518404583	0.852398015435502	0.549736688121709	0.869182087639189	0.661015083122316
cg05480894	0.432748884394031	0.0488473651103878	0.304348388421293	0.0139689681030097	0.138666472382287	0.0447225924695152	0.301404321774859	0.0325537995729551	0.340054739872523	0.41351437683722	0.0709654486322794	0.926579599571275	0.413769500233767	0.838707454515519	0.291942834195795	0.301086363248719	0.0240532716663445	0.0326270815884491	0.103863167870066	0.0865530351280165	0.0729779999802515	0.0657034043656642	0.118839640014324	0.278706421897534	0.060968320965985	0.924434120001148	0.118356371272714	0.0292752517893284	0.160968687618385	0.08538138329083	0.0977695642174599	0.0508392663014258	0.17711828099156	0.0751128013075485	0.0763706482192451	0.0257839136551739	0.0630745695280286	0.826399167463529	0.799340331585524	0.883726552825996	0.763479316506151	0.123853150046314	0.684505846792408	0.0373351902870978	0.777316134118062	0.632696351276557	0.413784530536874	0.773819843417017	0.627638685176476
cg22855020	0.686147265125831	0.24360989539221	0.47066579876612	0.5196734748794	0.167329941853418	0.785325413344956	0.955509075425289	0.132822922523681	0.622963465075645	0.299426421090474	0.449780308163547	0.915422952453018	0.400239901869662	0.402672570015934	0.734877585391904	0.471469379176896	0.10142170576042	0.299268890584466	0.1219305316063	0.854171227217366	0.913659402962363	0.27241461266712	0.546662278056322	0.707534085059891	0.380767640505798	0.525535863130505	0.536716768442747	0.111719978928863	0.274674132010811	0.38957592450453	0.405551251368336	0.265059885976373	0.237823343625779	0.191706878255058	0.100926189640657	0.167120450968722	0.478732589244494	0.910458189577458	0.949401474318282	0.947495645260498	0.92425100575951	0.898302338050989	0.901479571022525	0.927323017723	0.778148749053939	0.710301508767612	0.938109092580274	0.929447412287769	0.762960690604283
cg06636971	0.420385741485288	0.152422803562082	0.301617359181132	0.72966781830223	0.089193889604095	0.499916499068014	0.480432799182162	0.0272566566649606	0.48802269674651	0.0230506704246836	0.00963805513456283	0.271244167141478	0.511009032161621	0.923082336885357	0.164150632872561	0.551246977049311	0.0274964252140084	0.374585016810115	0.00858363515584568	0.513047241007595	0.0702360320596856	0.0163449453712752	0.158859241536553	0.33700263879728	0.0187038301315763	0.0601882575247715	0.516802469315381	0.832847331892584	0.13954661328932	0.034002926788346	0.325175150599104	0.322396015264275	0.526015744351991	0.260086323961893	0.0448655511403877	0.0125008957466278	0.446585357154214	0.759124597446322	0.697706162304507	0.91042391420832	0.634749977173909	0.78548320429706	0.762869461535733	0.838035120598919	0.610047430535214	0.94472338756608	0.583556299370705	0.569437568960034	0.57082381990358
cg15570860	0.998703688669803	0.42843640147197	0.492781881816074	0.993425278991551	0.486704444244463	0.476737928364363	0.997886529062646	0.0313276211636764	0.99622135696995	0.993447855201155	0.997103609380687	0.996473817938922	0.996357693851403	0.470588428229339	0.994001987589793	0.462091780455993	0.428377712623811	0.998087897914637	0.998178975521092	0.436902218659571	0.99711322705513	0.997187924860113	0.431929722145177	0.994563675997589	0.996284547664224	0.414892512224321	0.99717697195166	0.998766139825439	0.998161792828812	0.998527118315383	0.996835565353384	0.989707140614702	0.502067980053724	0.996887282551591	0.993068262760002	0.476661343887104	0.995607908714703	0.0364631637269423	0.99607519522241	0.990282647607973	0.375523268490606	0.998662797309994	0.993000134798246	0.997694358699825	0.988096914062106	0.0504148179673645	0.996421988075651	0.990956824847009	0.993904291126371
cg22877509	0.0810416602278052	0.18718822283887	0.13606219980285	0.0724081166430186	0.0427460366790741	0.280860054752565	0.431330077597068	0.0610466780593317	0.0541862409206819	0.0910298008383018	0.119353619077192	0.0177023136847425	0.378762902436099	0.0879138625126666	0.0536681705826658	0.205005277576053	0.024140827670029	0.208556310482405	0.0575407980580938	0.0502961617209556	0.0829296771003037	0.127838493292496	0.112561904599706	0.298544224805135	0.0680782601422418	0.0140527991526065	0.392146990833214	0.323815897561172	0.0484342744561345	0.0730979003119838	0.268585921800738	0.258795909618184	0.108954815764241	0.139614412124599	0.0326447397925225	0.0570125068254831	0.374294560083738	0.773062330490031	0.759523122546216	0.938057697058999	0.615897743018935	0.81760260886934	0.106849408062385	0.872714204804207	0.571738998922453	0.967078752939546	0.475138969429885	0.763134068311085	0.490763411787718
cg19516515	0.110537337598333	0.108330216382712	0.157182325389	0.0520498848705807	0.0402538011863042	0.326607845552722	0.381333134378883	0.0614948760598113	0.0694682400566555	0.118681306985609	0.115918454584145	0.0337142193589557	0.438786268903124	0.0746518760198532	0.0561124611327807	0.14784469692032	0.0479064352973038	0.439579835999358	0.0357433299855803	0.0526404408335375	0.10039625533865	0.135223134977211	0.112115716989813	0.359132961132174	0.0836399372022124	0.0172918468242855	0.353344473010906	0.250700897922873	0.0483025566298718	0.0693173899416238	0.337173765757977	0.282742966968342	0.0807564986305354	0.149198712662101	0.0295455303897474	0.051589439035517	0.417205295404946	0.850105888900886	0.734885376073597	0.954273135530729	0.528557195920088	0.838416689640396	0.0764119054040466	0.911445992271538	0.602003280978953	0.959647352165413	0.517387080536791	0.760741823826378	0.532149710690766
cg07533224	0.0926186464600605	0.970931169354795	0.599475519188734	0.934920321094894	0.516339311805037	0.0460900909105753	0.0478064872283672	0.035789777329189	0.457918091382189	0.525714349697711	0.457610011040969	0.48345723838923	0.712739357064742	0.981139925518844	0.510939050865621	0.508225957844958	0.479794763950678	0.935382793555956	0.951596959449722	0.049826303797183	0.0973611675517345	0.51920437817695	0.0969971800826077	0.663998042974323	0.473183728912563	0.466553024428006	0.508633853336665	0.414572267940627	0.971469540136466	0.978239993430202	0.953972895863401	0.0221402693247084	0.132676443198928	0.933328517220702	0.0194869795190437	0.304603464169847	0.211021714985034	0.565344817409025	0.973489376253779	0.810114878189574	0.938338091296864	0.363332682003523	0.457424776259377	0.407355332162176	0.389185120776879	0.434997760160084	0.968092931660875	0.314616864718897	0.743966573494398
cg12928379	0.0744053164399727	0.122280049566295	0.440203374843416	0.0650555912891666	0.154950083194676	0.489512947701441	0.466140784811819	0.0989464295668655	0.43899721448468	0.0614214682655747	0.116152189519024	0.088388911209321	0.637144341554354	0.0828936260025327	0.109314091399187	0.0641364551863041	0.0680971142583324	0.071460495605105	0.0665849472910027	0.10320615416387	0.235825834308543	0.0853442399454669	0.418598758393513	0.523123379394099	0.0367012561441835	0.065839636913767	0.0986537425955843	0.336921765082072	0.290144868394205	0.0531703156098948	0.427856324035155	0.504116222760291	0.226515880654475	0.0699565948461268	0.0532150776053215	0.0406361614664061	0.433035272379318	0.803440139520569	0.780745935607268	0.919040576168735	0.726660118950183	0.814034555926038	0.28838396732193	0.870038438195428	0.658006791354498	0.92274897680764	0.528497594011763	0.74781288171404	0.668679245283019
cg23357130	0.215900907388737	0.0586655817737998	0.15334806124781	0.0521974114635187	0.298645548071941	0.033112582781457	0.521021021021021	0.258438576349024	0.436456996148909	0.0843858685703826	0.22002654475741	0.126196450144039	0.401500039894678	0.0564895763281775	0.265238321242118	0.474564556262096	0.0257443082311734	0.326932845677131	0.286814814814815	0.504846186262115	0.121181088923024	0.0390110572741955	0.137541961954495	0.306904525933267	0.522806374793918	0.0343871325568497	0.461258036720355	0.0731482548093538	0.0491325562483058	0.136392405063291	0.347273881883335	0.285743801652893	0.29673189009159	0.644281863688872	0.0293199056663905	0.1984424142579	0.428406857762418	0.839768699869427	0.717937417364478	0.949330068693464	0.695412961422814	0.85381416690565	0.812337588972997	0.920353200883002	0.726810439897071	0.967144128833859	0.539002245435907	0.767203513909224	0.565072639225182
cg03035759	0.41041849843583	0.483903513037252	0.797146185261573	0.942647203689753	0.852605615074357	0.272702464820498	0.383900683254692	0.0838631448750867	0.936822237124187	0.968620257711796	0.335166355951568	0.597459388962701	0.557334600416795	0.0405715351977498	0.638152356848755	0.0479849153841796	0.954671896546058	0.893324368025772	0.939630049242238	0.417161449864189	0.927798662343512	0.278487815420504	0.749412969906927	0.887334687629327	0.523472145098516	0.112182510667044	0.35901204438327	0.102009359110042	0.799771132335366	0.585186469579683	0.0982505413603508	0.123687253061684	0.498739540623344	0.942800284430502	0.567468804279301	0.119425809856353	0.6774957867978	0.929316847596691	0.399545750177742	0.380897687550005	0.234236719702022	0.97198588417224	0.770544416132408	0.452569008354824	0.889149634678418	0.19743974424525	0.476568443645952	0.188019196922269	0.886919644642228
cg20223677	0.711532539187295	0.740158093195872	0.735558532787307	0.875805746585345	0.464997714546199	0.873622871890462	0.144058336350185	0.88765589102124	0.12183964223399	0.276206778391001	0.866616380697329	0.177091288856	0.879611656709335	0.777054670108478	0.147990829717709	0.199483074775946	0.891095033373061	0.841717219905805	0.154758102749916	0.780834560509548	0.894205551570238	0.141311453083269	0.11330714480835	0.847971613650382	0.875888342367027	0.89188430124975	0.87498061142538	0.926640873844554	0.895024950612275	0.896999405994005	0.810062850913463	0.133459301795074	0.835180700765047	0.921248999435902	0.828172226534062	0.104448468062868	0.702007106324293	0.80590907115492	0.185036537784268	0.887012392926851	0.871919823469668	0.936454041173034	0.859515723445518	0.898924302191724	0.257295023547625	0.48914625548792	0.783988379679017	0.780983085706575	0.834046786512932
cg05493407	0.265649827989105	0.778178208283802	0.403428519663046	0.37661984545119	0.0622630218231492	0.516441547582154	0.248959729290179	0.692670674910797	0.440766618753703	0.387832019621134	0.545509304425687	0.877363326887386	0.838087569691383	0.0387810460609861	0.0531692823394727	0.393525673623287	0.925409765080368	0.0878931292411212	0.0226539959910393	0.0290480141779201	0.549439634673578	0.0627955836818784	0.279095914179451	0.758494878887526	0.0311604155668693	0.397970985044675	0.770656677764629	0.20062495718221	0.576913769453444	0.166946877560858	0.0439196511761421	0.824625314092749	0.390510638101487	0.388716374127033	0.778823911044167	0.532430305775551	0.669344341443087	0.919480322925585	0.0639188354844912	0.741890865982373	0.0945293434808739	0.0183897246747433	0.0230863351646092	0.0138035547411013	0.0571973223962541	0.174637358542502	0.0816063805246109	0.16198430507965	0.397529330140122
cg14159672	0.0827402232825025	0.979655717018582	0.584209172559882	0.902131802369766	0.0553572848425347	0.043075853437616	0.0358850626143663	0.0206632623253457	0.39881878745209	0.492010131058619	0.458520534289265	0.41219412068499	0.527378911505809	0.969582147249629	0.444411828720733	0.517306142566146	0.463576855467892	0.507892567941433	0.958962516799828	0.0489016748908783	0.0780830187031142	0.444544189346048	0.0613333271741135	0.563604208319433	0.43342808484605	0.461534116974247	0.472385465073033	0.405451438582466	0.971917928414306	0.984850975798013	0.975866623691734	0.0113423928306352	0.0700379808134356	0.917341654566759	0.0253932119032604	0.0752123416986669	0.0579123986789404	0.182505450870952	0.970883123612407	0.51033631577535	0.903777203460178	0.212565263996598	0.42586127766924	0.112898626726534	0.363553500426753	0.420015373662486	0.969434772822304	0.270957739643061	0.242041228849914
cg13033578	0.223198630908499	0.441553271942553	0.306104515866446	0.323168354771701	0.803337283230612	0.610123341654087	0.258797326175767	0.123643551217606	0.319384788927427	0.15118635049836	0.0797049346363906	0.228027149323356	0.544680226370109	0.018940603626534	0.113773610499886	0.0536283840263707	0.0464533470017927	0.0378478744339346	0.47294675997562	0.0839844133120538	0.182107138934438	0.164549960919887	0.227082185391086	0.483056599079081	0.255173322070761	0.0387787440199534	0.60467969009532	0.790885755028019	0.220333543898139	0.0520370578692017	0.357433109588102	0.351104772798856	0.167473410211744	0.0616224134148601	0.169180706920433	0.0603174951822824	0.0789020138489502	0.860294449305576	0.836675854030318	0.941671852436997	0.0843192127746542	0.864147386023704	0.824953029511273	0.918091111072253	0.767399099505593	0.378060359549989	0.710858614465292	0.237680332735247	0.0775675333521784
cg21732535	0.920518118817337	0.970818423252831	0.782770027056342	0.468865811011128	0.596004756099139	0.277042518767125	0.674457302123941	0.880310765676324	0.584245570603067	0.977794130081813	0.954399630874794	0.0708043801568006	0.845575673584209	0.0423388597516936	0.925556135868806	0.537074035062211	0.975967396130042	0.936140115014737	0.659668599102744	0.439331111519962	0.967094453443671	0.941024069339354	0.959307668022137	0.870770954952105	0.968736938111945	0.251036169018484	0.694999627816893	0.961364140251758	0.635799213096081	0.957304728526842	0.51530428077455	0.0603227301694412	0.947090195753902	0.520093521789434	0.957317044260593	0.151782793389606	0.976808166342785	0.946421093584256	0.655371430781172	0.965623371415749	0.107775340187092	0.958073582770056	0.428686356426129	0.491597266279829	0.900035057104761	0.79149862145017	0.500216448194032	0.113538370034934	0.295360548087851
cg03189652	0.931436200113312	0.979962046071245	0.877732479646691	0.384860182006987	0.606171767242245	0.342748617986666	0.634790712842119	0.830167787293117	0.58467176650769	0.959086368715404	0.978423713901567	0.0954983967866265	0.857624812270583	0.0556153731685879	0.929932740820569	0.616042504305671	0.981322336380598	0.970374191856976	0.594625685589182	0.469667290191694	0.985303377954156	0.983988904664523	0.9643476383222	0.893059373840107	0.988736473557859	0.280847881949689	0.670401052131725	0.951991089062453	0.756433391288013	0.958029825757419	0.568156840453798	0.0830383492418931	0.979048753408324	0.527762462211728	0.986468883220674	0.144502682557022	0.973776018119791	0.986034421199418	0.583707332691808	0.99016179092382	0.101807034127308	0.987547628137578	0.512471917942164	0.545739093779694	0.946457838337537	0.814350442009685	0.500089874262856	0.0909544842136845	0.344043863740439
cg05552183	0.220127949370572	0.0587352515007245	0.41522095550387	0.0720153340635268	0.0537093921623383	0.468905091599779	0.46672201466722	0.0431275613087881	0.379763083580885	0.196697099892589	0.072824302134647	0.045585820261623	0.618618362028453	0.0461462396308301	0.202468236258482	0.0340548544031587	0.0384870204179967	0.0398015689893862	0.0270773179339108	0.0267231031650768	0.268995560023456	0.0839744998900857	0.135726239252121	0.499628659656803	0.133688212927757	0.0257484292226192	0.496020412049202	0.3921253084433	0.0329400196656834	0.0411585365853659	0.441004071770549	0.340604939614841	0.0473146622734761	0.0627283164596597	0.0418619181505779	0.048748921484038	0.522918118756016	0.809886618040009	0.764600734505509	0.904527775739341	0.690936011329986	0.852360895588561	0.0533458118858212	0.884544794912288	0.596129299341084	0.778025338575797	0.650169931645473	0.424643978832337	0.635491684159535
cg16601494	0.0167361111111111	0.0456647967719713	0.492408463883606	0.0603505364001589	0.0319791009818935	0.487690002140869	0.312653605786111	0.0235139651468131	0.0689743919701454	0.0433022355219152	0.0340691812967148	0.0329847956761125	0.630781730601822	0.0273188986901898	0.0307744335475144	0.0371406463900958	0.0250315639238074	0.0248331108144192	0.0202252944188428	0.031241655540721	0.205138498594942	0.0308782712133228	0.134884223025854	0.485467498896665	0.00640424867228991	0.109779510151841	0.0250097476744834	0.147114840170896	0.0233493319496692	0.0487435108191299	0.456925954450435	0.0894030592523055	0.0327117247063672	0.0375992323126581	0.0242497726583813	0.036490364903649	0.140414279418246	0.789564452860814	0.736730565456122	0.919023372799215	0.638713532330554	0.825376650753301	0.0255075481520042	0.577038467250854	0.542200638517919	0.496532593619972	0.57737278724933	0.694877308745986	0.326489579708464
cg25774643	0.39159109645507	0.594874838529484	0.459521456804065	0.226283805724359	0.782234865435019	0.558800315706393	0.68181147661897	0.177384780278671	0.694680156657963	0.158008942661757	0.112330865458259	0.151401573140474	0.655057028748246	0.0961186073629852	0.370360890708984	0.266508902411539	0.0453682611996963	0.0854670032455824	0.67759381532234	0.15191936262675	0.286086761069903	0.0982919417373991	0.579540575354229	0.545762207594183	0.11219763252702	0.311779841145542	0.564041368337311	0.859011176653213	0.466878029448526	0.246649878586204	0.551457781143506	0.556863268095889	0.625924270041614	0.0833974235723899	0.0910521460741223	0.133202676218152	0.619406392694064	0.835460835460835	0.803998307594669	0.940613435809849	0.742078201602296	0.845925981476621	0.795957114138932	0.877070753986685	0.764447093551317	0.954358414511253	0.670783038230076	0.808649924876583	0.683248583466512
cg04863892	0.681575834895767	0.817862100733058	0.933319987199896	0.915802758838432	0.0888039943598018	0.883131946702272	0.900163382772952	0.115003531273984	0.739192721591696	0.873356561576945	0.359463521900752	0.925150159722891	0.943464213477289	0.266848298740743	0.508597483031571	0.934607892414855	0.0936383501033035	0.0701677018611734	0.320347450904107	0.950420903823137	0.508052527263605	0.936137607117036	0.902939475031096	0.57094855683715	0.880592230110039	0.914302200038457	0.944175829935611	0.398131184077686	0.763110782102777	0.363783117998476	0.951871441099934	0.22190305427561	0.841733266645475	0.965407275777078	0.333625981660108	0.340456340347941	0.687763235283213	0.897048831627354	0.866155129212189	0.955273272018054	0.0625673243385452	0.948198154171888	0.944818314255189	0.949612173399137	0.876530689707591	0.953001525699917	0.91765221258433	0.32318079052971	0.886439731599634
cg17921026	0.204162837840462	0.799917445838957	0.17817357285564	0.68198748206263	0.411982442915323	0.0950271718981656	0.375014764408973	0.925967898968677	0.626789307089899	0.0751252903015963	0.0569820817084914	0.826209878250514	0.454196381033338	0.918127186269408	0.0964602108059945	0.874558664941038	0.48468359636152	0.0676965757578784	0.729664885894598	0.122732916242116	0.0833165049524466	0.0825768159795192	0.255289768843197	0.28659934776778	0.466217101756909	0.0497546662002502	0.442038175071019	0.612986527206149	0.201974126434107	0.177990891910576	0.438966913062168	0.408429033742549	0.680601911235411	0.300599390613937	0.607580856476976	0.207809544113524	0.473037442313124	0.892212594592244	0.812331469583398	0.950417463376977	0.606748123245574	0.88339312592453	0.803762578578582	0.964105346597544	0.694655566999085	0.948949523796582	0.414296595970329	0.882438726330075	0.686708547527087
cg19070139	0.206843857446925	0.0554486126109207	0.403939184519696	0.0733716976196704	0.0318650810094062	0.482795892631958	0.497980038022814	0.0330681818181818	0.44814551655535	0.226180448892632	0.0641208321459105	0.0424423701717292	0.558781769132472	0.00648556045031816	0.215282193215394	0.0166407359805182	0.033199252167016	0.0383346816852324	0.0187793427230047	0.0294324577861163	0.211001570406561	0.103363412633306	0.207099712842856	0.517328702698792	0.251884960946318	0.0286274750199228	0.486141021187912	0.460357685902541	0.0301896874165108	0.0316879058639715	0.482238010657194	0.421065533583919	0.0413967896367221	0.062549584533801	0.0285034426893479	0.0724719897886825	0.470089865742746	0.766388384754991	0.740505313172172	0.904099833836346	0.666194564928742	0.818314931338795	0.0393015461130933	0.848238045318926	0.64154262894803	0.766771488469602	0.625704136916508	0.462427546232404	0.632997823721436
cg20011360	0.575599349576424	0.943784519007024	0.405466786012759	0.1112101800195	0.558188428324094	0.237654035458728	0.67724470304302	0.940931822211421	0.184727497362381	0.303088813199022	0.320116292937692	0.953684698735048	0.919177922899686	0.0522334910493425	0.455540296479546	0.585118968820653	0.954873993448884	0.528632409286995	0.554656415161023	0.622007235435361	0.604855969939235	0.606848649666035	0.612752491103932	0.675588727863128	0.928832117206554	0.0684774697122184	0.21963640211549	0.0654753925517338	0.325034354661081	0.516653789400715	0.355318503957032	0.177289429809551	0.883624455386366	0.128619039848213	0.933449523235931	0.466699460888625	0.887216837099766	0.800251226975284	0.861862913807546	0.949039197336184	0.12324292753152	0.905387342537385	0.98292597308317	0.960707976897007	0.75750121231243	0.0761750070103842	0.600531080890329	0.0971377238699841	0.240514567904298
cg04885832	0.0351414540715403	0.0984763278391484	0.230262466610421	0.0318009991841581	0.0228093409703973	0.210849741729644	0.190771632225719	0.032822135208185	0.0848161517352041	0.023873909447557	0.043718555685902	0.406586035184272	0.440108452951602	0.17049855005293	0.0387651302441453	0.362577026686378	0.0196904918726509	0.0136330707698435	0.228018249506143	0.0272646277398363	0.0871887669249056	0.0120493675308105	0.0602065920999117	0.33949110016032	0.044960268518308	0.0253903410734111	0.496558361275569	0.142123484076991	0.0430828215428712	0.0227183322942599	0.321462743526089	0.35634630945791	0.0553216861403854	0.102205440023868	0.0263289768998953	0.0321045139608259	0.482289391668419	0.781792062038325	0.670793841700208	0.930058329178713	0.462642043753361	0.803151755216785	0.738524552969576	0.741767871764313	0.579897931731947	0.9414056307664	0.502676523665284	0.529854494012066	0.568852093670802
cg15213291	0.260136914095081	0.139149594196579	0.123020863207531	0.0707701238261037	0.0802248013284239	0.522768890582904	0.222783151648281	0.0422857742969233	0.123008026695924	0.210842507902879	0.183340919357261	0.0787978505296242	0.351579412628466	0.0272904422250694	0.31451873798403	0.062409385090468	0.031520323176704	0.28122064272424	0.300611562577345	0.193531693283569	0.338391017283398	0.142950431132384	0.283932589178762	0.375819041225019	0.330223551437996	0.120340264824424	0.350731611326273	0.0742989058853338	0.0806480878066959	0.0395936167126873	0.30391909448042	0.187744814549222	0.0921114211125651	0.0539100354865664	0.0172652130582394	0.0695553514763747	0.113225835110425	0.883486584269572	0.743639064065215	0.956639711165529	0.7483669251548	0.787027002028856	0.64280972221798	0.935426999779936	0.595159023933938	0.807952227573611	0.512670522519673	0.856470109822555	0.577174156500036
cg02380585	0.442072090667351	0.896113005114961	0.131860431789057	0.878179954927158	0.196209135208225	0.201560589688715	0.575491997991514	0.360117379891805	0.180697359647976	0.288492311715596	0.486353435904295	0.0461978564477356	0.407194952624572	0.00609490725349483	0.54246318199632	0.274436879416383	0.0581427128992221	0.309676044125705	0.498393784372479	0.333778629262113	0.969742509195497	0.212462147575307	0.504873789502845	0.278708992584043	0.428092728610714	0.0867092211114514	0.45114553213855	0.0299652939780665	0.127878452264206	0.0692416857076541	0.290063083803936	0.255267815217172	0.454536718162926	0.24458499684401	0.0179280400209194	0.0873326353655696	0.0494901130037639	0.905152724989559	0.280946676259821	0.334089384996566	0.199465484337168	0.908064139128379	0.379477710143542	0.973292342609369	0.777625249972883	0.981964092665205	0.619589894780793	0.0301258719698369	0.222363502108225
cg19113906	0.390097954264941	0.06582212760769	0.263031378517653	0.038479094395428	0.118339244107564	0.041754643663172	0.322954166850014	0.018179775052547	0.2698140284745	0.39920623829733	0.0703657350249596	0.863958701053916	0.355088823916986	0.90405512521034	0.25346466525645	0.30337157261811	0.0264076155326827	0.034805682110395	0.140052443275718	0.0977618826955504	0.129396583235696	0.0577755208870279	0.131123145117427	0.219528072192807	0.0418831081563038	0.883682127801609	0.121572206053196	0.0566121517963712	0.111371917799772	0.0426641519024624	0.121617289547803	0.0760946493822418	0.162103881991203	0.0609462474048249	0.0467980639333772	0.0319025639922305	0.0483014705103574	0.762093308232437	0.83389770967718	0.803397491034533	0.734280350914154	0.175422120009264	0.707368408726685	0.0248199618187743	0.742902023294418	0.570354596275231	0.388125964589487	0.679046297041501	0.587316182876359
cg11798182	0.131588356713286	0.623707203748163	0.673442077794118	0.0807275601040764	0.493096784430221	0.114935594329011	0.33240874782962	0.730926335330173	0.596773209195488	0.352607754553353	0.452940254462916	0.878984367081655	0.822825759931882	0.832414210878015	0.132271649539798	0.857219148594112	0.891074164431967	0.689535220467239	0.838058882702754	0.0492313832276898	0.107258181005939	0.306559577397028	0.316903986561806	0.599121449581452	0.646750778305186	0.0269281081451225	0.239130039245051	0.406278519347035	0.835170469379343	0.835312932473583	0.144245481446592	0.0473316172230528	0.443787611334553	0.801840747249304	0.0570494062239932	0.0188149194903701	0.339769745664567	0.861134637224178	0.799225843982068	0.966688553009338	0.785921583874748	0.869818543089905	0.665216061981518	0.0422247138893503	0.519705779252083	0.0176011872657189	0.338843731183191	0.0736554664612868	0.375249754445274
cg24049493	0.101473928669193	0.450390416721795	0.598654025918454	0.0543912169543381	0.879044011030927	0.0655821601772664	0.0857482760601899	0.0292468231104397	0.408688302955213	0.393909761245227	0.0888426017067711	0.0358427599322506	0.724704134634111	0.0826678548028982	0.15647308573122	0.0279034321194644	0.0216429186411093	0.781246541951411	0.0215999188679055	0.0331278252245601	0.0191023962302939	0.0322630014674876	0.418408403233526	0.518215905791616	0.576598473717857	0.0300899018982812	0.0563300677999988	0.040445844353787	0.449020012220938	0.665305643426231	0.0301992764409475	0.0221812369123391	0.603358305972018	0.057126641598049	0.589885790149851	0.0351326389039725	0.831106760172467	0.850806683418335	0.0441968842206794	0.861675725172631	0.0634227925994044	0.0384774386027317	0.803141326241579	0.503856188893862	0.436390164115005	0.101398428599029	0.0258350751973907	0.0587914873794315	0.0841585948794376
cg23762517	0.54900128084912	0.354195259239072	0.500043919065139	0.113053544819474	0.377313567399278	0.628596463039124	0.207867575829599	0.0552194845959021	0.578974374348133	0.124365828614256	0.242235469811542	0.104936825599568	0.330389152817946	0.190896233001247	0.365040139473192	0.501327896619455	0.903820980947022	0.231776477608045	0.0753664921206522	0.292349209152769	0.533917658025131	0.157713564302051	0.407827976845672	0.513719487317182	0.718259736745316	0.409349418022854	0.169918704627259	0.278823531894681	0.475460007780661	0.259832561930874	0.228830742418536	0.105854449116179	0.617171238109061	0.0984906208611928	0.0947809181335185	0.0775432509670717	0.0345047633750761	0.917582203510078	0.893573616040698	0.944370583793754	0.903278153511634	0.842154973728152	0.937029552754302	0.947322652142425	0.639224142328539	0.28055396174034	0.300964771976376	0.995324314508685	0.785920245189872
cg10726445	0.105328135754136	0.39657057026167	0.352628403294564	0.164979220375737	0.484811836914645	0.155628234969044	0.0949845045286489	0.0205418668581162	0.421042326246419	0.063142194781412	0.0336798707087291	0.199836486847962	0.374521337325594	0.0969204892561752	0.0975320678551947	0.0552525978415488	0.0324865502881893	0.0383628995311478	0.0434201306386856	0.0354254139729338	0.064720360923039	0.0283388558080292	0.261600507990757	0.370289004950389	0.123271920270878	0.635361273546579	0.0881224863887892	0.0427840969014937	0.314153477054136	0.107262830223618	0.280652782518604	0.155500217051349	0.13399217741815	0.0586671897130124	0.192801997113836	0.0242017131587474	0.214579515622891	0.8375395648161	0.790723586402686	0.96180137342265	0.796239289254199	0.365279250967385	0.782533776426235	0.690471564137216	0.511254121280899	0.0276067122165798	0.351633567352818	0.883582511350119	0.621339317743315
cg15680620	0.191706193457728	0.0871803343285088	0.275368661042098	0.139611897885127	0.0279537853755826	0.134804412127663	0.299480256352291	0.0495260934033267	0.0729447464507769	0.0863495408675231	0.0920916354016982	0.142076407876123	0.538789304172649	0.119763128381822	0.199841189958735	0.223040676349522	0.0333085514817801	0.0672641665470859	0.130986437741415	0.340899255139797	0.128546651392732	0.112632735102328	0.191958993137793	0.275993336893831	0.338458085452429	0.0675630681037065	0.24318650737747	0.208659593206053	0.0794662445396727	0.0872999029624193	0.427461713545463	0.358676923661111	0.298572257726982	0.0840358260260868	0.0859200943956157	0.0355179071189835	0.40876123943443	0.879738672743994	0.664627080083297	0.954123553632559	0.396833925441501	0.894577963761516	0.721339010692388	0.957595212724738	0.520842757979542	0.647258214583676	0.388549982813858	0.667066208031266	0.793797526943409
cg04361443	0.391157161482013	0.189896671032476	0.199199352655412	0.451432091232527	0.268177233148745	0.659210559527466	0.51667171868006	0.0850445913072301	0.409735079418161	0.278524429948859	0.272479605599472	0.216626152098041	0.3953154136808	0.11001581746848	0.453027803874157	0.227860280586802	0.0916012255414572	0.178208035589856	0.156076210095099	0.296278547859344	0.38444911598917	0.236623610855617	0.346687142299129	0.422200013807442	0.293681480199879	0.193603041877157	0.409105545783684	0.218326634344408	0.0941038891974948	0.182494005888171	0.238762135039569	0.27030540946072	0.181030838134402	0.388741979239859	0.580219884146116	0.280891894596889	0.349211393257461	0.863539414420943	0.88824098171908	0.950640484011394	0.79965034682496	0.866438054956632	0.627804069375857	0.94784420257171	0.746857328439448	0.957369657070665	0.722105048341659	0.858070078035319	0.57112483289496
cg24101359	0.217662339581292	0.0675360022633785	0.361258094134988	0.0687782769345752	0.0448769118305443	0.484142169891709	0.398717299341849	0.0261722646021581	0.381911473579416	0.193277382089929	0.0871971938922653	0.0449181261065974	0.63091131542689	0.0376567699265634	0.224945225739739	0.0374488997250151	0.0404056017128191	0.0641561611048113	0.0521649614719993	0.0579368153582988	0.163432044866956	0.0840186633540109	0.168932162543115	0.497263454755507	0.211503257803035	0.0320279574848645	0.513532138448507	0.445260053706954	0.0358354116084767	0.0347386843086641	0.422357967149701	0.32492583777944	0.0581921054487142	0.0758263593840229	0.0418380051768115	0.0585063337270489	0.560756048002379	0.781142241574495	0.726586285138496	0.927649900611776	0.685208613945567	0.842843822747491	0.0479805426166143	0.916723466241201	0.515249753581794	0.726686369672918	0.620437598845483	0.378557388691546	0.643744792311807
cg01857475	0.359700694815607	0.132046275145531	0.243551715243745	0.675348205186276	0.106228042159055	0.364286476678408	0.509349899598394	0.0988170507852335	0.117442498932341	0.299960738123282	0.243786451323463	0.0447243381853835	0.447690574539993	0.479211250382146	0.227988377593081	0.07173349595975	0.0579088471849866	0.0771546364766704	0.255833589192508	0.144559469725181	0.270429390062014	0.1231661310605	0.33455913794578	0.255364598504709	0.131093710532963	0.319252776842814	0.580571428571429	0.17162938331318	0.102023957042544	0.0656184118060436	0.470976756001524	0.20440302105094	0.457378400659522	0.787083993660856	0.0776927003573252	0.0641869651086241	0.463724928366762	0.851961047082998	0.808541734329328	0.92970902493112	0.722815316755098	0.869068259166506	0.84109477124183	0.907270734380709	0.165999724023734	0.865809865809866	0.286468247101575	0.778951073565646	0.591513157894737
cg09716640	0.273158206596879	0.00851760851760852	0.420897079276773	0.103196131619295	0.0965026846611522	0.0558058058058058	0.414038149856626	0.037328094302554	0.0542132286318333	0.357027664061531	0.13044733044733	0.883520378027171	0.500111731843575	0.797141424272818	0.303457106274008	0.394038984587489	0.0319757657354426	0.049039098740888	0.0994436014162873	0.116177459108223	0.164015272033089	0.0957101658255227	0.137429558262134	0.280874316939891	0.069547828019109	0.732606438213915	0.0746375943452738	0.0810911115234737	0.201608430393788	0.108365019011407	0.147107831468698	0.0625358577165806	0.166907863000482	0.104875188473781	0.149582836710369	0.07962308598351	0.0772532188841202	0.833681862540081	0.869198876554768	0.866065537717176	0.817468000430246	0.137290276023814	0.658652609925431	0.0502583848414226	0.745784695201038	0.60392506690455	0.384459630473298	0.835652173913043	0.676320850774975
cg01751245	0.367094518679032	0.895744541116113	0.444075671964566	0.865123744449135	0.0914009187734381	0.57030252137565	0.479226734542026	0.49349104205836	0.462672892553879	0.787298062849281	0.392022092233343	0.0806272700151164	0.380659292182786	0.100875914549933	0.393858248502474	0.42383280851063	0.935687155308113	0.887059423685333	0.801712249373275	0.424364652041881	0.746124047915419	0.147210310067472	0.314340682473345	0.245474834038882	0.40360421406104	0.142663817384714	0.894910999095201	0.0741610042899599	0.424635399259045	0.740627469780305	0.532770923630033	0.421318307839913	0.355084224291777	0.112845030775779	0.0969718541519949	0.0873059314563424	0.418676599237307	0.862554082889024	0.0784306963330034	0.937046221686856	0.0855134179727837	0.190418431354092	0.10460820016911	0.967870898707107	0.696773620696004	0.47133413236256	0.851592935169029	0.188922151012423	0.238367437409623
cg08576643	0.490191159500276	0.260278248461607	0.324202243916655	0.754650167328197	0.177578681369171	0.590010279978231	0.559058660667936	0.0599052660908331	0.567406225059856	0.0298570227081581	0.0429988032142247	0.37439387873126	0.526139150638957	0.95077426664988	0.232824273683362	0.594389651583486	0.0413070283600493	0.450458100558659	0.0315338184690021	0.529712586719524	0.104809083825003	0.0447886414972572	0.25763791428263	0.373236889692586	0.0465866636476848	0.0897814910025707	0.490056051484326	0.861667868300889	0.195997591142817	0.117004858531009	0.38697561907187	0.359674543022737	0.614232849416453	0.35597374871511	0.107380096288622	0.0399301222859995	0.556977152899824	0.799041960296624	0.740464595095462	0.913953882672092	0.705305846569787	0.816440470246471	0.770069229636176	0.832553276239793	0.681403381203418	0.957902878294017	0.576702826016109	0.63832262633416	0.607828300199491
cg03959515	0.0570045839322941	0.0703059058761879	0.330001987209759	0.195360984433331	0.0582067762140699	0.119665365546919	0.317402108768715	0.071052965806759	0.434449566337214	0.104757257128932	0.0741747458769891	0.0982729900769259	0.425874807164113	0.0780167799335003	0.129293675838763	0.123434030205926	0.076948736422806	0.169769221886045	0.0759117441475446	0.118271190115929	0.140170349880119	0.0721227178655433	0.134952662251281	0.278341454268867	0.118900179671973	0.0787933952741378	0.627599521160562	0.122062129723045	0.150120900326089	0.0754899544172734	0.388533560151339	0.515921396110125	0.260108391915052	0.598040660050101	0.961232789510586	0.0363300345947637	0.336048763082724	0.827177721761047	0.685969542673725	0.317066303833601	0.0928467756947273	0.880456353743044	0.0508416207845424	0.896784268230719	0.618171284577326	0.96439184071455	0.129959705255492	0.392145979721451	0.347603997317658
cg24467349	0.803329864724246	0.542760060588693	0.473266626238124	0.080165559307265	0.105746611403607	0.481154597410114	0.787208420677044	0.0471259094186275	0.132236124811796	0.379793596810133	0.531712991306477	0.896188427381543	0.863187673046828	0.949298682372943	0.489312884917281	0.540046011449361	0.609237407537865	0.104915075905606	0.172900863196443	0.120445805904973	0.420967233064407	0.899937103322088	0.719865546218487	0.502365591397849	0.536315789473684	0.0489808108713507	0.331353365944561	0.676324297438448	0.622913230620701	0.362302839116719	0.690466037161133	0.270324131059141	0.0669839714425702	0.039789983013332	0.569314061491084	0.0731932773109244	0.814298401420959	0.826809076042518	0.866183012073713	0.925632911392405	0.904437684098701	0.803190365518698	0.864732458766534	0.937008751881376	0.745237113402062	0.801599825869293	0.165605478135512	0.818069968974002	0.517578275251942
cg17569124	0.485490458334535	0.778703322261734	0.878332594884057	0.84680756547325	0.0900229458319494	0.808616718933429	0.811118299894981	0.130817362065453	0.651559114372922	0.820435710363121	0.26190029417264	0.864165430484538	0.905642159741124	0.247071900264891	0.396543435854523	0.883407114044089	0.109191012037425	0.0856418475325743	0.368007917717021	0.890559193822047	0.476574994573466	0.773249231671811	0.773876235926566	0.436362769464813	0.790877151911568	0.911386864811199	0.905788499204404	0.340454010841948	0.699552009219525	0.285551670075068	0.950363495250595	0.177256456564041	0.684627567719531	0.916785082036672	0.284562415154784	0.266190447366793	0.53986126090557	0.830833827246086	0.674951933817428	0.965851964560405	0.0741060948924758	0.938658399953313	0.920356433924008	0.912756720188551	0.697908798758564	0.958971917189348	0.774538350146447	0.241208346941172	0.745198993177877
cg25156646	0.319327731092437	0.193236714975845	0.461615154536391	0.0953226761397277	0.57699656094765	0.133730834752981	0.444199382443758	0.17434869739479	0.123883928571429	0.232247730912974	0.305655836341757	0.090313182811362	0.749482401656315	0.265132566283142	0.295622512791359	0.200992555831266	0.132424109106907	0.12800447177194	0.162524850894632	0.123688569850911	0.279434850863422	0.159883720930233	0.287586206896552	0.675194660734149	0.59371492704826	0.253639846743295	0.133208255159475	0.432962374138845	0.126398946675444	0.297172236503856	0.60742830277386	0.56786703601108	0.155254777070064	0.123503808487486	0.12782874617737	0.152866242038217	0.655446086480569	0.869114877589454	0.724262295081967	0.926529588766299	0.775556272170268	0.117197452229299	0.327724945135333	0.920603857981549	0.670381231671554	0.905081775700935	0.798629414865577	0.871698113207547	0.785694635488308
cg18633684	0.301596750569172	0.105156532627371	0.161557264542546	0.395580818266322	0.199781890583984	0.346179376095792	0.399370224951568	0.0298747900483168	0.0397395189761476	0.370787030887832	0.0819721818984928	0.0265535858212573	0.522684127130288	0.425543868173786	0.0794513087668226	0.0456800377484499	0.0494853081815062	0.0386783417015905	0.0556940720913394	0.116577452392185	0.135700613907691	0.0558827901949565	0.234509808556552	0.240138887796325	0.0448689109611493	0.4609237439072	0.600940158012953	0.410391519854268	0.158267115812396	0.029504275949172	0.579099557671997	0.278375535512438	0.631972868993504	0.725112452813733	0.309118171380276	0.0492557828333022	0.456647810041709	0.834698388786029	0.768170182644258	0.862888553186468	0.676288593106287	0.80142958708261	0.838544237529466	0.90540519204879	0.219397885520542	0.802615505842716	0.278334746533979	0.786961786601341	0.52038381345031
cg15649236	0.727159342461265	0.355775733842502	0.121558228460043	0.263971761491583	0.0896286387198676	0.775160613347956	0.873482520369859	0.451550482020459	0.723671479915833	0.385861460699003	0.774302388513352	0.147656752280072	0.0924668892285706	0.258880356062253	0.518146215089386	0.879716776522525	0.0830796426330681	0.323898188478875	0.880945157010206	0.397883456906041	0.41099309864478	0.310584077328669	0.494179352574261	0.246521236383616	0.717071692689987	0.520322409006939	0.564765700885492	0.950657803670411	0.159787382464384	0.347076287134706	0.429261935469048	0.535903625959734	0.690678072335469	0.40533234580934	0.246535767912328	0.260097236756381	0.488337005491436	0.946290724297922	0.3801181272287	0.964603941516613	0.0914955787302165	0.915808977264466	0.107922636468876	0.954267530095749	0.781533935679106	0.574798826603582	0.722459133708746	0.359889613560507	0.152997772409557
cg14164315	0.0585615092362112	0.0199256825892617	0.33824564308482	0.025727923627685	0.0179830240253201	0.0795111329634052	0.230683269476373	0.0153486609398686	0.0298170122136741	0.0265629501584558	0.0229903282067544	0.0134969325153374	0.534727581416885	0.0236295962102414	0.0938505203405866	0.0145761651548327	0.0175860249721555	0.00320590370191144	0.00828487624144496	0.023445529290853	0.19213691026827	0.0293489569074084	0.0137647911132577	0.454822674297172	0.00347765605981568	0.118067028557942	0.487801635312105	0.0120118343195266	0.0144755576649264	0.0224050937049495	0.304232140167679	0.203887597718149	0.42527729130181	0.0323063659875675	0.0181437972815056	0.00841472577009767	0.542268098914625	0.585574216095525	0.716588336532733	0.741172761664565	0.686696900982615	0.586713866564613	0.54990274330941	0.850603131789915	0.0142529652147912	0.985831692492081	0.524657177895871	0.767089580930411	0.60647055437223
cg02401399	0.0818713450292398	0.0497512437810945	0.254945054945055	0.0904872389791183	0.106604866743917	0.0271107668474051	0.177840730248662	0.0490312376433373	0.0589614740368509	0.119935170178282	0.112516644474035	0.0485294117647059	0.486311451280542	0.14485111662531	0.0964422228756248	0.108453608247423	0.066493674991891	0.0556547619047619	0.056745182012848	0.0812560699255422	0.138307552320291	0.0987349583461894	0.112600536193029	0.417274584184418	0.274685816876122	0.0577603143418468	0.0762264150943396	0.245320589406611	0.0786257020151966	0.0853051058530511	0.365182436611008	0.336845802599227	0.0403225806451613	0.0734162226169331	0.0700489312387329	0.0928393005828476	0.465281574630946	0.806498722161373	0.591864716636197	0.922185430463576	0.741770533716842	0.0675853018372703	0.154962546816479	0.870518518518518	0.462497217894503	0.945413618458075	0.591527599486521	0.733213275019295	0.657607532634282
cg23257604	0.154605747973471	0.180404354587869	0.154159221758984	0.791681521093286	0.038863976083707	0.250668167112111	0.360083613559938	0.157849933114435	0.228247055833263	0.0309750960227977	0.0619255687810758	0.574269005847953	0.489476001761339	0.495589856670342	0.056390977443609	0.422111213356119	0.0363209760675739	0.148438338520983	0.394256796516418	0.0239024854775736	0.131448763250883	0.0396525679758308	0.0799149840595112	0.378008803971153	0.472128464764243	0.0196797865243496	0.43118435349511	0.469728096676737	0.207593799146259	0.155525238744884	0.452583646802613	0.406741108354012	0.417261297995243	0.786809587613518	0.0586851831112107	0.0517122816668959	0.493276180870735	0.852124684537208	0.824917856903373	0.951590022461284	0.0332979851537646	0.85375564009555	0.0225822784810127	0.926637897214594	0.786219624730852	0.841649578491684	0.368189509306261	0.0825602968460111	0.252507134121484
cg19600482	0.0208116648316302	0.0129914866086862	0.0935995069246456	0.0201307929391986	0.0189504364327111	0.0219202589577834	0.0604846867536845	0.00846425771632639	0.024039509282505	0.0241360018271789	0.0157933016909632	0.0198740194619487	0.350447297883542	0.0141130339599679	0.0250759731402674	0.0175781934738478	0.00571164832924746	0.00756523046055563	0.00778194320606492	0.00345926122389671	0.0430366451622772	0.0127548272813212	0.0135522255322408	0.224627403944978	0.00516978723854213	0.0379073465064044	0.296444937055379	0.0315811459531349	0.0146677137684408	0.0125161203663934	0.0718708424114537	0.0415410990907417	0.205674955164646	0.015087646833072	0.0153405164265429	0.0188702191056064	0.371147983093809	0.500229083156389	0.747169681987473	0.784141128508921	0.67592152802317	0.490870160737254	0.437350340623357	0.897602391930697	0.00995696534841226	0.976603041553878	0.333403841814956	0.81535760388759	0.478062344656161
cg26038582	0.565242361589708	0.424091397024996	0.385628418991018	0.149264957264957	0.275024028559659	0.579565159397092	0.28097029446102	0.0479130649543097	0.312625640360547	0.16744756000865	0.295009242144177	0.0888733379986004	0.295488079521628	0.0792996910401648	0.327989269289729	0.468288228457579	0.925914249684741	0.434849704777241	0.0695640651914668	0.297043876601532	0.565006979990693	0.162372794022929	0.516736964910706	0.357379584622183	0.744694897670471	0.295591359773371	0.158508158508158	0.287197768133912	0.508024545669105	0.247720930232558	0.142663350666968	0.0967493584260051	0.408196341745774	0.087464297048556	0.0437914381599411	0.0598190526875998	0.0173231333375482	0.823637103336046	0.825946733250104	0.909633835911494	0.876817411470877	0.893850536193029	0.908119434258774	0.952499521164528	0.673677219393403	0.276083815028902	0.341877002422443	0.908254017787486	0.748613678373383
cg18244129	0.0909558067831449	0.0586923772220548	0.0115279815552295	0.027728647229988	0.0122692351794519	0.0158774373259053	0.302279109958954	0.0159619750283768	0.070306362922231	0.0280057314054969	0.0365942690271947	0.0202661321752686	0.288808896316771	0.148894006748433	0.0418925579103006	0.240467871790977	0.0243367848235205	0.0199619771863118	0.0984379397692091	0.031987814166032	0.0590484759869531	0.0156224484241468	0.0082071128311203	0.13080514891469	0.0193189715079917	0.0313241939189707	0.251533333333333	0.00615472697344879	0.100575071883985	0.0354920737975437	0.227656192688593	0.167525195968645	0.347717683160721	0.027668769559386	0.0219223411405822	0.00243940824677369	0.217898615453327	0.660004975536943	0.593887348705119	0.894519627603417	0.0647539350468221	0.741621067031464	0.700073691967576	0.759702118732956	0.512231759656652	0.913293110159595	0.305553348693096	0.651842826682912	0.332553788587465
cg07368857	0.0317321745889395	0.72725736144274	0.600635926278967	0.820793351221315	0.072282033709403	0.050191682497165	0.203366821244647	0.675929121713098	0.237101040883767	0.580364509933648	0.416336195795389	0.019894383018698	0.861038512396419	0.0548950763710441	0.176061118929063	0.0608069474338336	0.888409648681416	0.733446507736085	0.699115489804846	0.0180885479455273	0.0899409583461026	0.553820656858819	0.223347282345446	0.407453072355953	0.587266387807816	0.680627052545437	0.293787172082876	0.368212606827812	0.655583083571003	0.424772564803649	0.16609309071943	0.13227691336016	0.731883622848146	0.557380929584667	0.928281511146974	0.0344884351360127	0.722221135989779	0.799216898752534	0.0660411353747958	0.937029201000254	0.365979242258893	0.771675060111211	0.74133739036795	0.864828017725651	0.508426886048627	0.356641400430319	0.429916462669948	0.930566421366586	0.567976945898026
cg17736443	0.375083873853724	0.0625367574985297	0.384017758046615	0.0796150481189851	0.0546913378090716	0.525561965386911	0.166666666666667	0.0825335892514395	0.308605851979346	0.0813829787234043	0.218764733616219	0.0803734524051147	0.448652291105121	0.852279175335729	0.1002658003544	0.556142258114614	0.068545195504195	0.428732042473454	0.0440934517933531	0.122813217883018	0.143361443420278	0.109447415329768	0.218134346071683	0.371102327624067	0.486579097658481	0.0621661000485673	0.371372494041778	0.85313315926893	0.192567567567568	0.124023886081764	0.0931623931623932	0.313470901924415	0.28503937007874	0.0416299559471366	0.073062558356676	0.0712343665035345	0.23675424589926	0.704615384615385	0.810006877579092	0.94671305621681	0.754843019372078	0.833265111202074	0.846788111217641	0.0851778656126482	0.343154868846568	0.786314806165343	0.52917946467749	0.67986798679868	0.665882698809349
cg14584535	0.657288913159712	0.199712935444725	0.168619044677173	0.221288976954263	0.129221143527782	0.393679567607408	0.444558648907716	0.083778515131652	0.783679895002376	0.331976666559608	0.357792713100951	0.387981211644716	0.288318804775667	0.0455779185641936	0.725044003283232	0.0608132106761187	0.101214081127861	0.155273031403261	0.0859841779905911	0.592850823368452	0.949222054339599	0.248151713717835	0.614806267768718	0.484834773589545	0.54497873766016	0.0980051366343675	0.210408987098264	0.0750105593748818	0.24235712135501	0.303728771445168	0.398551873579205	0.217181028810376	0.185814265080591	0.0982337645657925	0.0435213635451335	0.105162742807489	0.372120048809218	0.227952100570956	0.886270258326122	0.888562506617514	0.203129439300553	0.503333721980808	0.929783914187576	0.828063410616197	0.795485091525333	0.465280944322983	0.949522383722957	0.309112065788721	0.214762247781135
cg03098814	0.581000887808981	0.458554799033604	0.45826277517681	0.78679786797868	0.37705139157412	0.62449777391682	0.59361602478654	0.0818405916187346	0.651434643995749	0.0591565959604496	0.0340753759031439	0.441654608902885	0.593657566794356	0.934930493936705	0.449491425843646	0.77104169872288	0.036022284972907	0.688357605859079	0.0604512558535547	0.619308275554474	0.143274482408231	0.0260529157667387	0.414575218184508	0.450557140550143	0.0347752332485157	0.251612062789031	0.582749436590863	0.8491195975303	0.395693895653576	0.196926398679113	0.541824069077172	0.489982538369635	0.686190276613579	0.496554958334836	0.0522894290559638	0.0483743842364532	0.674556860456634	0.814197504210026	0.764644759059618	0.922448106141665	0.7271586432879	0.797385916512143	0.797335741702416	0.853297379127637	0.721763859144051	0.97757756744445	0.64467560908842	0.69822194424589	0.633526498106122
cg14338887	0.275623268698061	0.057907965970611	0.444399185336049	0.078468596741022	0.0326371793853728	0.5	0.53489868124799	0.0251179245283019	0.452603687881901	0.239561997794233	0.14043583535109	0.037886023559376	0.577204091573307	0.0313792483366301	0.282473132546106	0.0254595394041834	0.0334791536469958	0.0507460097154754	0.0277310924369748	0.0862944162436548	0.287179119460777	0.0935136577987365	0.208663442741023	0.53247893258427	0.275485686826388	0.0364971158888306	0.522769442824577	0.483309557774608	0.0267981843575419	0.0272773623385452	0.504342637406352	0.422410720650082	0.070056277896371	0.0529046604280552	0.0158802177858439	0.129757235237994	0.48673534506336	0.757440368955826	0.723199904551691	0.89361963190184	0.674396513187304	0.793123441757987	0.0400814352971116	0.831669904213276	0.623940123521407	0.76551278368285	0.606807990216062	0.483431145888909	0.624049382716049
cg16150105	0.332042977383111	0.123557507484623	0.168429572071737	0.185442318310906	0.6275787800244	0.783051989201857	0.718759610749162	0.105647641217268	0.198515104373367	0.264006912167712	0.291121967232206	0.0901717278374432	0.161877324140198	0.599120281454498	0.191806052535702	0.56928136855785	0.0551393206945511	0.138966762471888	0.0634211426873125	0.194100790672846	0.326590567823807	0.288448706448626	0.438532664319406	0.132638283028431	0.19911081866294	0.324488888877092	0.602720625719989	0.232059599629205	0.180155699881912	0.121298927463964	0.536598660528512	0.150590412162519	0.433402086009268	0.325634017552802	0.105079575434569	0.106234962124576	0.381008135121681	0.685686538266466	0.771400017509818	0.988975562058059	0.693615334844735	0.904980195293155	0.349248181578699	0.905569858250412	0.705855476485424	0.941457194556448	0.32382475648634	0.895395319686759	0.130985163023445
cg06825142	0.0355757214865353	0.181548951930033	0.349935543180198	0.0712230629072843	0.175510857220281	0.336906342784285	0.371519563103256	0.0600870004403302	0.38763635495738	0.0552533882187529	0.0363359021142708	0.0346626565001534	0.525876947045987	0.0436167101470281	0.130052039831571	0.029537945090474	0.024619548404529	0.0199591781665334	0.0621181633695647	0.033302403094716	0.10109977143354	0.0483217240255823	0.307144102153886	0.397993565839481	0.0395831875722966	0.131233222434511	0.0861422734102228	0.362187416894359	0.254027892311379	0.0438722679228914	0.321477959663813	0.384487397687055	0.192021683330057	0.044200884697983	0.0388545722669095	0.029551109423198	0.467074925738177	0.711940053249098	0.684468131755702	0.873512816665763	0.631283886309505	0.753183463041423	0.258774926642231	0.809336831640736	0.576357610944877	0.894792829239871	0.429822056216366	0.663304898434911	0.561863726598661
cg27366766	0.332018348623853	0.0394042232277526	0.42425538414541	0.554024673880069	0.56093007868806	0.512098021026592	0.457858492290816	0.122616115915469	0.0679332181922856	0.216364110136368	0.216719968019188	0.0290955091714105	0.579026654779107	0.0157068062827225	0.186186644292742	0.129978925184405	0.0841467519353753	0.605930202046707	0.0432660306190371	0.141252358594059	0.461567199028673	0.0629283200592702	0.191676379176379	0.467457886676876	0.0805122651725599	0.0339210117357055	0.365442764578834	0.108203106445637	0.326937024054152	0.157786038826931	0.0782779966235228	0.313575062585803	0.0339478551399081	0.0438700397664777	0.592557186753158	0.0385671150150975	0.0683484260457094	0.797407244860066	0.771135207753574	0.724826012879379	0.47829147426512	0.798311076197958	0.182405973955013	0.878655656124914	0.322900010206512	0.987534137961413	0.197949419002051	0.235750392191041	0.0632725749004819
cg10572274	0.55230224736537	0.212613372624462	0.337113334671223	0.568272007140425	0.203485215407305	0.47370068822434	0.602136089635048	0.163371964812748	0.178943020950909	0.590974045806087	0.35361924284206	0.029314125331328	0.630351072463699	0.530606636530741	0.244405677916615	0.159644800008485	0.0810585682877097	0.114827523478664	0.48988158662856	0.264048307335363	0.409941527611538	0.132605790351662	0.501375463020484	0.522795931426203	0.159819795599558	0.579793170785711	0.681888700496219	0.408039040399806	0.237069244309576	0.17170597692271	0.610058724525006	0.321754104220136	0.85885924446089	0.922586016945401	0.216358589937734	0.0620308571823257	0.520960810267329	0.920527555504844	0.887606242962159	0.946025703901932	0.832629809216697	0.88861729084562	0.917743497418565	0.907520172860753	0.232049753081732	0.919988650503451	0.51026969723352	0.826585305649967	0.665747997351708
cg04178858	0.122680412371134	0.042430642219449	0.420352498416365	0.0663240441274201	0.0847892897739233	0.106817221182296	0.275405653231272	0.0455453939797711	0.176334776334776	0.253841607565012	0.0975223675154852	0.0544619743076247	0.536168938145874	0.079075230925303	0.230014463859896	0.128206636855731	0.037465103294249	0.0387085963246383	0.0363072148952676	0.0696058203930937	0.189551607445008	0.152345390898483	0.268701573139235	0.438783664988412	0.0946680080482897	0.0275240530995007	0.324731743342456	0.246122329528826	0.0721928695111664	0.0772532188841202	0.34586600941071	0.208126649076517	0.204721417375196	0.0772283017291789	0.0401099943106391	0.0933361215669873	0.121503338747518	0.788308269320928	0.754230039790264	0.911073710242495	0.695091706079133	0.785653065027017	0.375023342670401	0.840784105020401	0.622496375846868	0.866950883737454	0.281767361857665	0.700629028500427	0.594413927398495
cg06159562	0.0863086974082562	0.833968076855572	0.793419777605009	0.883031409198542	0.555514320921647	0.508393025616578	0.401775312654994	0.905106726858505	0.717834852042808	0.790657092815997	0.512551748706858	0.0230542699577861	0.80292442240486	0.198447981164275	0.210643422204809	0.691304574132145	0.928629687436329	0.215268863826969	0.687805766265971	0.129644134321759	0.134694464319128	0.331011519199863	0.288139754185308	0.397366679643039	0.203419726643009	0.551189687483782	0.801907982417383	0.977570967046647	0.460380036763186	0.508212094144796	0.211637425183178	0.379072387725818	0.847258186014912	0.270835023221773	0.650182018322977	0.56044281908201	0.573324121854671	0.854791939135619	0.753540041448545	0.0370668548470193	0.0387538821260107	0.85382460324492	0.534110903308321	0.953402990902524	0.0357759746181346	0.607143922067006	0.0232680443169942	0.647672650721889	0.267915452694691
cg14468692	0.708992626958012	0.562253717258188	0.245161568155701	0.407395064348298	0.0978223270991675	0.612439784503875	0.865070767522846	0.0763270427817472	0.629148295705836	0.271404858456708	0.414255249271943	0.413582723651293	0.472038273389815	0.0394333903694949	0.451591021984829	0.444684834381536	0.0687435006830804	0.298117063810174	0.447527856343581	0.403881643051365	0.724517344999142	0.177916044671407	0.512366701932339	0.306117943930706	0.396331252074862	0.107248860931016	0.540009150799593	0.0778152723040962	0.165669076077118	0.187935345686658	0.398373833097376	0.335528611808946	0.173033230864061	0.211963765577982	0.189236496414733	0.399480950180052	0.0766116576788374	0.881187760744586	0.963066476449241	0.96550426744699	0.474755728166803	0.925788271839833	0.704607627680384	0.961954313568584	0.700244548779854	0.838308523515301	0.696557734967207	0.33429084487358	0.559837330691918
cg13297177	0.199292958024082	0.246856378011677	0.101118431022142	0.205527383901105	0.288702409029899	0.0440934157811864	0.392990960654531	0.0657253062567444	0.202527127164338	0.0431081488261937	0.131800812155631	0.0379894202033098	0.417511860438731	0.317022481809818	0.108343504509281	0.451918823607561	0.0954607219520953	0.147290117081235	0.392704536193127	0.0723650000402154	0.0801952177092713	0.0382772245544688	0.0584202527591093	0.244080999110303	0.365595943887865	0.168531124490335	0.418646596622315	0.344502967431028	0.253113796243059	0.0961432602312037	0.298169219050326	0.25999756733573	0.440269209339349	0.0703400280001691	0.199457683173636	0.252437863598672	0.461094159561513	0.782506484360987	0.686051803929126	0.932821858903792	0.236515817776632	0.801137764657058	0.802854862038296	0.836317852486106	0.577100164849909	0.942019520784924	0.4616231753967	0.779522309959174	0.415937588833995
cg02825483	0.212190519948121	0.0393853494803121	0.11596966694503	0.0242748019470932	0.019843008109012	0.0541838087735876	0.212926358710359	0.0345706886674419	0.0582037912287987	0.110330002711926	0.083069772456856	0.737079794492453	0.310407927218429	0.137727441048821	0.141691693000497	0.024425497664179	0.028517907487385	0.033700104437647	0.0241466736218041	0.0653382653754904	0.115000969969105	0.0717348240367426	0.175316156817834	0.267829772927666	0.0707166925053582	0.0603383319345813	0.0313085762377432	0.0288463563279922	0.034743294898542	0.0460011954566631	0.0804274544859878	0.0317614512718674	0.0448763141980691	0.0272186508321226	0.0322234492153414	0.0358782183143761	0.138113383430295	0.586351925168447	0.768804396425255	0.928422649160589	0.655545615092215	0.63455831293864	0.0321904472557873	0.224577566279798	0.423201351339015	0.77599295974448	0.35900715223654	0.744265157433282	0.547497832402795
cg19759481	0.602700278585042	0.865667893208265	0.893738755336231	0.962681707748204	0.102384573409426	0.900579581002021	0.911886038905231	0.150074841781976	0.760393785634268	0.91048895008608	0.386773581494444	0.913871511967696	0.906552685081533	0.267078846095584	0.496310965858162	0.854956608244967	0.0922693248262404	0.102248160343153	0.436061108720759	0.946363545705949	0.541460548928456	0.853375657423839	0.880966907100435	0.569032137533395	0.837285448936853	0.914095266731564	0.918794800585996	0.387680558636214	0.74051159738634	0.364291964256688	0.946255690069839	0.188835941144109	0.756847972970275	0.940902808550768	0.348621719210482	0.287597607972931	0.683873937262618	0.881832176410529	0.826911335862902	0.964165248717262	0.0842443982430656	0.940547018414785	0.914940680155345	0.964797143289659	0.733697586460934	0.943955766551236	0.862104012215859	0.354854354694988	0.902076848128714
cg09936190	0.0315928717696364	0.0480791294698916	0.213185357159918	0.0437695935246903	0.0380093108633518	0.067299478296223	0.108361899040735	0.0481161556346134	0.0309616538797504	0.0256469968842489	0.039224256551875	0.037464896657831	0.46812192199198	0.0337579329756596	0.0260627757788302	0.292608846900017	0.0360112144976239	0.0373198903300778	0.0674620834426386	0.0487580499963257	0.0615077383917823	0.0278997130453244	0.0211819615319924	0.204241511797257	0.0242810960970193	0.771195789640152	0.443952648527788	0.435743108476041	0.148134134075532	0.0382176689009474	0.116974675475134	0.325388456551112	0.160863817922336	0.0352856514864928	0.0465252920351337	0.0321560309174145	0.477109770913258	0.775259042321963	0.739483085870089	0.0404627383376428	0.326273542152461	0.80586549845946	0.568994676244617	0.794247239988281	0.0296978901065829	0.957084058685466	0.0998754653923949	0.752549102368495	0.520428818959898
cg09288606	0.0790466550105825	0.0782831691186395	0.285771516325032	0.0849254426840634	0.0436258175984203	0.111394731468246	0.1886887835703	0.0575452016689847	0.0784015890635041	0.161686232657417	0.119293370385073	0.777294853963839	0.453890211725336	0.0329359466558901	0.122472315840154	0.0431498524049314	0.0331335331335331	0.0603366147983487	0.194476659901421	0.0624333415374518	0.158627342888644	0.132229044695131	0.199570497630332	0.348003795343406	0.0946531791907514	0.0122633964276193	0.0763028348327958	0.476047904191617	0.278552638109892	0.0703332350339133	0.152374074742733	0.0577969762419006	0.0438424802317388	0.152499204075135	0.0350964618779811	0.0360381306672867	0.0593086948309513	0.565112624410686	0.765024449234976	0.93729268677934	0.388458966274959	0.803415535589116	0.0931415401732496	0.867050112389264	0.705935292264771	0.0973619416109743	0.296951082478088	0.722395929127583	0.542158639949047
cg25210835	0.823062337046694	0.553165895089855	0.461015895568777	0.0744339714313478	0.150494857364642	0.439633908866675	0.777741567541144	0.0490107332212595	0.177765656766004	0.357825295723385	0.535632434792099	0.900615744745815	0.82600423982171	0.943870625036888	0.477718738930216	0.570743997628693	0.617762672999754	0.105673715643854	0.170980353342901	0.136143867924528	0.430842607313196	0.853409776704888	0.666003161407412	0.468743121285494	0.555672942685734	0.0422214556743705	0.318359485639835	0.591700057240985	0.594833040421793	0.361394664986347	0.680644612154571	0.169382232713455	0.0643231617152843	0.0375859505668091	0.553392124334236	0.089086859688196	0.766809947804728	0.823431082242812	0.856270919472337	0.939888984159935	0.884163851351351	0.823106688778331	0.838706193638965	0.941210075305116	0.739884393063584	0.719678632126487	0.190188131389511	0.839539428511065	0.523754421926141
cg00556112	0.0413290463641474	0.18196624613574	0.352962308602857	0.0665162789924107	0.239669407208978	0.36407103838312	0.408816790719563	0.0508970343039196	0.347161221304271	0.0607799037326876	0.0373353661123643	0.0420511556264038	0.596429560142582	0.042139117490897	0.0848246653743152	0.0337322959182756	0.036355185975387	0.0375349550835332	0.0817888935647272	0.0433574135813277	0.129830099077649	0.050687444080863	0.320527262584553	0.421380000646899	0.0347802308282026	0.059148411338557	0.117185575557635	0.33830465507066	0.260998260074918	0.0395069447020755	0.344216857933702	0.412541187970297	0.189739409988884	0.0471749353320639	0.0352294376389197	0.0394327940558616	0.49337264364849	0.741927326457462	0.66586929722883	0.858834432181112	0.629917650082637	0.803560287585515	0.252010912901053	0.811032094244624	0.586623357174106	0.873035703713771	0.431324924430051	0.722930348265191	0.608776824120921
cg27476382	0.104571193602052	0.820921840389849	0.0666754515689222	0.441490361173906	0.419532662754234	0.0875342765364875	0.232385099321954	0.592841986737091	0.623500810843215	0.0527388587305713	0.0901171881340479	0.906129175355224	0.380693174685298	0.832170966829247	0.0749332394386392	0.521323014134479	0.0295742790729195	0.0347207670251888	0.422258705315813	0.0803157225846649	0.0975539416486401	0.0677682184659031	0.159715139601727	0.218726973103722	0.0992740847553429	0.0393075722755039	0.382707603948046	0.49641156806585	0.161037204156636	0.0816594674258487	0.272481943846474	0.241039758274556	0.587372433083571	0.396174014704542	0.615447188657772	0.0814055866319856	0.260887722491923	0.603010945808663	0.80024821892859	0.95328742011415	0.302611512305646	0.860705427971783	0.39782465486043	0.908319439250944	0.468709908248285	0.855697241902991	0.331829293812488	0.903678081824083	0.593939472351914
cg25274376	0.257406114676996	0.17289874000357	0.114545530139605	0.343108418685488	0.273186859230182	0.31570610392302	0.393665306053098	0.0375918739652767	0.060536658424339	0.320816054871487	0.0959756395885748	0.0336378102247458	0.487169170823034	0.413560920934225	0.115223714258949	0.0527973903060421	0.0469473374664555	0.0367167449125772	0.307188537182473	0.10944419096689	0.18661293325206	0.0515204959609954	0.207333349831157	0.247929137292074	0.0459425883999918	0.367509743619367	0.538769086107828	0.289891706899654	0.113486036601578	0.0753162638337208	0.475776402021336	0.138083645723753	0.560481877644256	0.794464734107076	0.341172505746397	0.027522536690074	0.371795357674379	0.752521971835916	0.726183749064103	0.928380918037866	0.659653158909169	0.752675431132505	0.733524550754838	0.837568437857064	0.187779398275418	0.779613619691216	0.200751689934178	0.738804139576418	0.508632581467489
cg16590910	0.193364261500442	0.0668698138735997	0.292270927358815	0.0765245657896457	0.0621244406285835	0.413252415826693	0.372984763532682	0.0369756083769844	0.361706441233297	0.174423743471267	0.0685442897987417	0.0338158126159425	0.576050415833761	0.0460129642746876	0.118892091376761	0.0342195403677539	0.034581199904542	0.0570719755094499	0.0446670378423594	0.0574292832226495	0.156768682437896	0.0742663802104644	0.191178024113908	0.358310978662177	0.188936122912191	0.0213353851026802	0.447207544362028	0.357188395164545	0.0375888014264989	0.0409094345416685	0.353712613073057	0.347886941529175	0.0470318807133247	0.080261689332713	0.0964465180783979	0.0647111474756009	0.468473248474445	0.756083358269448	0.664664377469029	0.890262060562114	0.6014668203208	0.835258589632994	0.0443605890141104	0.888994030460167	0.548539598658562	0.749344133805036	0.596417140069264	0.337109581231804	0.601986762758538
cg06130176	0.851949011078834	0.937480907150813	0.791915953250394	0.229827648552857	0.442779084349966	0.289509844263942	0.540383682067084	0.735707510613549	0.54359791509421	0.925945966725124	0.917063517360312	0.0922887281579707	0.712049594914242	0.0386760741623429	0.880991730431674	0.472451787667166	0.923028611868267	0.890032917423656	0.520697003852696	0.415308301949573	0.946250782458425	0.872312290262765	0.929145885036814	0.805883608780008	0.890152337650371	0.262350261168592	0.629578232577796	0.884566734232788	0.803657626743302	0.962111226552327	0.498115655567429	0.0683245876702212	0.934717351876239	0.462757863326624	0.941986226256714	0.129754676826386	0.921202163323696	0.905542366232091	0.545548754154512	0.931098194379143	0.126484552935918	0.915873384468635	0.426375815067322	0.595096732580519	0.832453072293837	0.678015951883095	0.413596730641533	0.105082432687675	0.320285003036113
cg24079361	0.257882509127116	0.0541520210896309	0.396694722614732	0.0512674990541052	0.0624833584805183	0.418058730437841	0.527721131786898	0.0577924552267243	0.0683791606367583	0.0916699487987397	0.0645779176357915	0.0476863753213368	0.389910882184613	0.0306228975756873	0.0560739278664992	0.104248748802045	0.0337675872850443	0.0799324793962864	0.0598828568930851	0.0747713252499468	0.162046696472926	0.080561122244489	0.0662148070907195	0.437244897959184	0.0998277182235835	0.0417457305502846	0.554190793706498	0.117272727272727	0.0523064660755206	0.0509367681498829	0.303785388612024	0.288184438040346	0.0994726749760307	0.0593955871588414	0.0679401135776975	0.0515506547208821	0.0649053280493175	0.752380952380952	0.684906893172166	0.893251533742331	0.269334775554354	0.738859829173012	0.494287374128582	0.801072211843067	0.64003447002339	0.936609479499855	0.507854803128551	0.51010781671159	0.496428313731149
cg17441455	0.686678044847314	0.201609072160065	0.217856093702921	0.369325160655889	0.489175229627495	0.910877320617813	0.775316536259468	0.107689579285503	0.607801533895516	0.29850098265436	0.437083441196548	0.521320325194081	0.463859670165202	0.248353726646276	0.554108882876577	0.231475470967666	0.0885754464652234	0.164074339395769	0.275619229891991	0.49477502746404	0.649491276308589	0.228721797753836	0.625836168148692	0.409345379190666	0.402696101465013	0.174314885938306	0.543067208831741	0.479575792590037	0.175109812128333	0.273097560087736	0.362353413192003	0.284540901967732	0.574697810072861	0.402668267252289	0.821093577581961	0.263619236877508	0.23505226045086	0.912577887820252	0.870409292447511	0.888343123838514	0.891536882005106	0.899350027091851	0.616278867551194	0.980809886533602	0.730946616387862	0.940271446727028	0.871535626717849	0.839969691307044	0.727353867913557
cg21721825	0.437280400257455	0.47245060644995	0.882301989456816	0.581177002859855	0.556693057902264	0.111329249542299	0.484257933082748	0.931704313168766	0.669156310886384	0.759513554403612	0.707602926812918	0.042534981791604	0.559710072915978	0.039740579683948	0.212032194678704	0.0365906308019544	0.0602811892153863	0.8633490606957	0.948913603392354	0.12238035463918	0.121210623558323	0.89042669597673	0.380953740904708	0.732692209648219	0.773265122538882	0.675440759271257	0.567827065230956	0.0527582149417419	0.735692267192537	0.500008282267641	0.763130762359144	0.464067288797845	0.764529379556444	0.0981942380358064	0.510475855006676	0.918195726608265	0.526555529302874	0.933154001260782	0.384374023585885	0.654519719527292	0.0808863590722377	0.916997684659974	0.469515294931894	0.951933482059658	0.469259416701268	0.827095244395782	0.486853103745223	0.852923654582051	0.559302302609872
cg16807089	0.201707570093156	0.0510338529608551	0.249015410669902	0.0572318478467616	0.0665825529246729	0.0418172765959555	0.254247097564415	0.0248380314572363	0.0750624690510783	0.164468600933182	0.0632840871766801	0.897094605992305	0.467161376650659	0.862945073674885	0.19387693828366	0.253544244252221	0.0297817065634362	0.0312865805196463	0.0510102603880148	0.0607019444524436	0.0369966077583653	0.0453007783858547	0.0511676439992514	0.194644494896036	0.0408889487976568	0.502906550816303	0.0856346188659192	0.0426740896897718	0.065068949484507	0.0252979335525113	0.0731119335883798	0.0502981836892646	0.0439364174079382	0.0437047225092328	0.06649391537053	0.0441410662598913	0.0365275153850648	0.685986905897927	0.852373605223865	0.790436466114935	0.768006793620382	0.0651897284341344	0.486660445936049	0.0260006330184026	0.718002805871072	0.483364158656291	0.245560963877337	0.756680618203731	0.65926849723932
cg27348043	0.348468848996832	0.0869976766199122	0.332851289467342	0.0933089188982986	0.0773037780566011	0.478974458580169	0.154512385241642	0.0738226101950641	0.204152015147417	0.0916090646600752	0.0527616591446379	0.113780359028511	0.565913805024199	0.436978341257264	0.163713837183225	0.0821359421175991	0.0524133355448665	0.076507419161163	0.0592296813908993	0.0803086095037699	0.120430490082718	0.105082226145127	0.114784720276455	0.47067541816642	0.102129249159507	0.0689777777777778	0.479609824891292	0.0895768154124815	0.0836784782942169	0.180661288489944	0.337444617411088	0.234744315628651	0.105359765051395	0.266058119085504	0.528518321826872	0.14302932904781	0.0823033084153653	0.80739058629232	0.815831134564644	0.91719317864132	0.184486198869305	0.785368393647488	0.534436352121596	0.845667513406717	0.740658464342675	0.857911220043573	0.249257482293809	0.396759996254331	0.446236199397792
cg26781466	0.291204479307401	0.236449343294604	0.14705051920564	0.0945342711562996	0.0948837924513309	0.522903026839611	0.314344852896234	0.0657829352196962	0.247244409032334	0.222857510197981	0.254141033276678	0.147047275160525	0.418978827248842	0.0808537277037016	0.310705873418408	0.111696001551724	0.0567939840424992	0.60893056349002	0.561286680926534	0.27465037704362	0.455034238453989	0.133365332021017	0.288884154027143	0.392126560833412	0.609363316152952	0.209594523948407	0.433995717239177	0.106898993482579	0.0991195873746696	0.13956190644085	0.439553993677083	0.304350094403093	0.116334048009073	0.0776560582666599	0.0245204222980327	0.0720831747923402	0.234601547001268	0.879939182320079	0.755586182752565	0.945910388407739	0.764507749038406	0.847930339429748	0.763011470073852	0.896783993869067	0.616238088252417	0.731947409719138	0.469850831132915	0.842333696577893	0.659863313496846
cg20923245	0.305444754686877	0.118063944592091	0.161126465974453	0.402827079107505	0.334418485893017	0.339681082941379	0.44775311315647	0.0507760107300249	0.0629897974271773	0.437811338657389	0.10915907873594	0.0243222700785407	0.505024949047719	0.406719552029865	0.127705327413984	0.00694642687220478	0.0243646631706333	0.0297465724968841	0.03096	0.160534839299062	0.125200128081972	0.0337799887667496	0.268538252370104	0.261506276150628	0.038768616612928	0.48294104117151	0.561489810260014	0.447492964952673	0.21936931322448	0.0494808126410835	0.569877696853099	0.262978986402967	0.56046942557134	0.783678863467416	0.324631801746186	0.0367410234999404	0.390702336946307	0.794297352342159	0.697521865889213	0.910684161199625	0.672345807603601	0.777355962483251	0.823603039785427	0.883414063804911	0.27711136820313	0.717051897078064	0.317361650694984	0.706183368869936	0.504700426171973
cg24503407	0.107948872595793	0.961221957151133	0.530559602812355	0.867185929916581	0.454247549342943	0.0541581049091897	0.0691927058178274	0.0413827907222215	0.417229017609537	0.438882259902499	0.415606841939608	0.352952960170028	0.693552759156724	0.954135859664361	0.382752746410484	0.455490714865763	0.437127392558885	0.505167430197597	0.919247606331434	0.0487221839787818	0.0965058742145847	0.383352440111727	0.0633355236449418	0.649769905020512	0.429257103801884	0.349152007745751	0.457480590298065	0.370318624301677	0.925394511683131	0.959053356465196	0.965081453974369	0.104233260760512	0.217497145448529	0.907544221357139	0.0973337388329257	0.139141539029431	0.36004520013457	0.624474745217231	0.927393360222533	0.926226628240288	0.841985785817502	0.526473269152412	0.408290619544273	0.445451973077738	0.378623346545565	0.356081334807353	0.948544534543498	0.213562020861588	0.527042979268038
cg07036530	0.803785379969662	0.19393744444756	0.224093848170658	0.241111190599037	0.560315412132496	0.157248777859474	0.307435456919307	0.0805654840584139	0.534859848302018	0.519994555226912	0.789293916372219	0.950194266777522	0.905364362869565	0.566588328204804	0.408896091611147	0.0421676690879595	0.0809192074124367	0.0835825128841828	0.049202983689813	0.235821799893516	0.433672086377475	0.899217012647697	0.488305047316734	0.558408980979174	0.502199730624629	0.543436074569389	0.562879854194301	0.57338892951563	0.430327283086292	0.616539593330466	0.292047405091005	0.0829316618393287	0.770352218774349	0.870280844712893	0.0693797922151098	0.435919185981794	0.063529540088466	0.0950413558526867	0.602924707983971	0.595927689600374	0.168532506353722	0.559467726376941	0.0671769248144266	0.557274049326786	0.488683064617287	0.962557998304972	0.555609158193522	0.189190129350992	0.494441171635582
cg06307913	0.627624372370766	0.342371246369131	0.419764590594876	0.605054950349244	0.906112723293636	0.551831837592697	0.474866805040676	0.217941834406908	0.908747936292001	0.275835079712575	0.668453051284613	0.899858916659756	0.569246164135923	0.860805130912454	0.606060257532706	0.877498943623033	0.0594597557264469	0.0658370666453469	0.921886027415011	0.357197121233863	0.365124514673401	0.131981720080095	0.693275522968211	0.641228786044318	0.804596136162111	0.0999752512209486	0.475529457398789	0.537145174523881	0.454724016795017	0.534000605186283	0.796491515636155	0.38379212560784	0.397715338378432	0.53484737208614	0.0447947685759927	0.670407346730648	0.692023002453435	0.925236526385396	0.960631530515568	0.525534265842937	0.927238977599381	0.921059522936773	0.940303790503761	0.657417720747495	0.789726634694474	0.440051271339679	0.500367610860504	0.911203427336424	0.834500900690634
cg02877240	0.186362981511495	0.419066239888319	0.65615871713034	0.468979531581537	0.757015765349057	0.0794217858199026	0.0867433670956173	0.447151472727452	0.103491752264648	0.658476729040788	0.344405803698238	0.099834531881756	0.904116023581176	0.077821741592112	0.106885448686626	0.0836016963431711	0.878111448065915	0.0454374831555624	0.917570789869704	0.0398253035759191	0.212416264566819	0.0973341313094126	0.319771895405092	0.557814925410579	0.0705525239434187	0.0702439334163663	0.619481558283769	0.772768938548702	0.308228915253699	0.522090090506846	0.38639761840788	0.06883007071657	0.425638688092807	0.0953841216529143	0.921561616866362	0.649147712879718	0.341177399947865	0.859355847026311	0.173351845629334	0.964602629854796	0.564942129023284	0.787816355447618	0.577187750390117	0.5063377611377	0.101879895865227	0.418263148019872	0.0682003298040803	0.385207967499678	0.204887994711761
cg09160477	0.437373327928658	0.105266497461929	0.390323280538078	0.503116343490305	0.0180850337814782	0.527316198445906	0.445872037503255	0.0783470000811886	0.596775351910371	0.0280353037157903	0.0145477545857052	0.0452801753664886	0.591276106274528	0.0624948470607635	0.0101438199124574	0.619447513812155	0.0143492940454266	0.539598903166837	0.536482496836778	0.0523015751643982	0.205473832268651	0.0298188139332754	0.0709829580036519	0.525879518072289	0.142650148518438	0.0210959825180703	0.564623066219203	0.608759048065406	0.156676247713614	0.275546337515176	0.500701643203114	0.505973630348898	0.631508612156009	0.394313967861557	0.0493242779721479	0.0995251286110012	0.468999216337067	0.783017489160618	0.351053391053391	0.923371494674698	0.0723266745005875	0.816041572525983	0.514192949907236	0.893160504738057	0.673433270872371	0.637613552663884	0.103595416831292	0.0337515936388647	0.513639733135656
cg21207028	0.14106752748471	0.0770563866136573	0.138322241404451	0.103043414196177	0.0764299267623736	0.112157460393561	0.233609525701959	0.0461224331739296	0.0774005952483177	0.171679454065555	0.136906349920128	0.163140735651232	0.453989520504087	0.0319340894424988	0.243260926051626	0.0418174584625015	0.0448946336119023	0.0835500932029888	0.0981794682675439	0.0922067581705882	0.171660637944624	0.126100651612093	0.181851419560862	0.380385337710623	0.105211616403365	0.0426051138836497	0.409712020280223	0.107663445216174	0.0815779483125036	0.0472551587953711	0.26151509114641	0.280968596298287	0.150318004163587	0.224263578234516	0.0867158564897442	0.0919786297101958	0.332965970728619	0.802247075383704	0.681176937574145	0.935152224400188	0.256054778713047	0.829790090230339	0.701107651288047	0.866755523011797	0.67002124839694	0.828851002510929	0.439776378622495	0.432158042023265	0.589936959685522
cg26173997	0.0371106268427125	0.142340350700899	0.351603456379479	0.0396259815714221	0.0281555257613484	0.0228657578993655	0.306539459736082	0.0240963855421687	0.158948930188974	0.0362126433534829	0.0352932562056088	0.0261173255048843	0.534695785747679	0.0522451284947755	0.0230311355311355	0.0394461030299181	0.0390764699694962	0.123800195886386	0.0240923620056295	0.0392503346720214	0.13493793655737	0.0364031232225037	0.0306189313158992	0.46128216450564	0.03049509065406	0.0190387740886928	0.362658438959306	0.0154418394950406	0.0317875465244945	0.0573148390473698	0.243073181049069	0.0311234525049173	0.0495456777996071	0.172786815972956	0.0447537710736469	0.0429125138427464	0.0246715796219161	0.727611940298508	0.735406550263457	0.928049076352546	0.669702827561351	0.735645102641235	0.0480505359084554	0.61355538051836	0.484721689059501	0.700374531835206	0.434381164225459	0.352218114602588	0.511692984209474
cg15826437	0.111896212208966	0.0323971202559772	0.429698988625792	0.0706478694756851	0.132058458879663	0.0886480319452367	0.263552459422186	0.0629991126885537	0.172646052907098	0.203696369636964	0.08272921108742	0.066872755375733	0.553471578745567	0.112784000725591	0.197681405294596	0.0906202801937399	0.0661189168165686	0.0453148239960337	0.0465176047288615	0.101194152769199	0.201840008975654	0.143652987454816	0.257987704563166	0.463814018306781	0.0850446741825326	0.0336541017597958	0.37500872600349	0.292214227239433	0.0803967632471939	0.0945088081256943	0.419133830315939	0.257661797217045	0.247865333008051	0.0733921161825726	0.0447767498838339	0.0893000804505229	0.104939930142402	0.769865067466267	0.744384320140943	0.89787862351594	0.682445967316816	0.79564500387036	0.481360564877382	0.850674873924651	0.602691385984779	0.877914292058323	0.26348045037769	0.705488164303664	0.598151502237375
cg04481096	0.277291580326783	0.113214855895155	0.273840173983381	0.477525594013616	0.0895565123276651	0.397833219391333	0.482955452445292	0.0797539616432731	0.145951314506367	0.181951436945028	0.153304400203218	0.922855994966484	0.259320796409434	0.0587653042339732	0.359470476526187	0.445798861906629	0.0705949577236533	0.0839181618311665	0.4032467778899	0.150678764250481	0.221866207954345	0.164665776489995	0.28400060998854	0.147734837089603	0.171658650010607	0.433638968401591	0.399178525066262	0.590931413638293	0.165835988485524	0.178316656844754	0.101055691900412	0.259657190376873	0.820377731736546	0.401790043866721	0.930721621483388	0.0705461000717054	0.503838132898146	0.86942572690918	0.813804345315501	0.169583111391905	0.0615930968074669	0.880690370333529	0.343720271795486	0.899391767250334	0.714663271133936	0.978287119890114	0.210010273638261	0.128889009961892	0.515507935750138
cg25716013	0.377122756978976	0.89523968092498	0.734128496584904	0.134601893284019	0.0763734972663233	0.343907498703813	0.218320894980593	0.422122455352387	0.577168020982915	0.841942360725249	0.440833590372738	0.547119493108666	0.558086122924676	0.535192101302812	0.338771978027789	0.872949488768854	0.646887020725997	0.613338577262488	0.967956988578254	0.648730485268834	0.756026616874048	0.620881019884755	0.739726634687335	0.792666432148229	0.660064598078151	0.887430089537259	0.15589731880744	0.0362434273604428	0.45861419086877	0.763108769425523	0.10538596275893	0.917179615609496	0.17719734586103	0.934936224000945	0.903848249858894	0.0328521416241351	0.273358838527877	0.121863051402848	0.261832054407969	0.0884731654129866	0.119789510476279	0.584830148503929	0.0710331862072276	0.951859237519156	0.816839351633167	0.50516912483678	0.679068368691237	0.736108574521599	0.225052650336751
cg21645341	0.860532171218273	0.926794873488089	0.524782061416345	0.688959766904516	0.944362073939265	0.956258766638796	0.835575878267032	0.431333916933891	0.926069789469312	0.961276649293972	0.648031049150089	0.771344193913985	0.854408929681386	0.865985888338146	0.895365763248489	0.802354811767281	0.949916711334427	0.491070816260808	0.857213445182619	0.522385059010654	0.964930420475569	0.511612376605361	0.951488385849855	0.734533327379272	0.850979804090991	0.298185872097791	0.839551779476793	0.906837267480214	0.46741151625076	0.754523265808642	0.540193432078284	0.469870559904047	0.944907138297838	0.719841669070058	0.878372531099238	0.860278367175701	0.530402554487434	0.96824302634303	0.888457074597693	0.798610671481538	0.549269968744917	0.956134431301524	0.141705429039358	0.829015633483591	0.892439922269029	0.86786824118859	0.544843770552303	0.593660023360263	0.625848616390299
cg11537379	0.0227991468706332	0.309539619300575	0.0203665987780041	0.185972283948123	0.0274923144488362	0.0148258448789331	0.567278287461774	0.367980639074613	0.0429041546688606	0.0210292657281383	0.0501055211382667	0.0258594917787743	0.0302638067061144	0.0825245293025723	0.0286933623899028	0.461344700639411	0.0115666513971599	0.0135380023451658	0.313173188686556	0.0163287975562344	0.232172271102005	0.0685419262951754	0.324980864520807	0.0237845400489682	0.0217651415873739	0.0120296113510179	0.560183873303737	0.733573811186099	0.351352976548406	0.33362962962963	0.46053027516801	0.523487973135745	0.452363660372376	0.0340528545491225	0.028252110514198	0.114341590612777	0.171545555428003	0.725595154247077	0.62008380724334	0.579892326991428	0.0277958841605364	0.736506707037989	0.0804625863674229	0.75723199092456	0.525140307295979	0.973139928617187	0.580287459829784	0.0212636978316624	0.0278378259143248
cg10596483	0.658321837711403	0.396442320198518	0.338897279641216	0.332926767720193	0.074201138328395	0.324572238728387	0.349070879412621	0.0217899907799923	0.0190821075100835	0.0230814263080226	0.803190206326935	0.0222218403277143	0.494170430607447	0.00719020608432818	0.21225257374665	0.916993078973479	0.477413572376159	0.0287030011608602	0.92860638790414	0.0147280651659279	0.350603535087611	0.391346561973645	0.217533818763633	0.888761763428703	0.622497692968271	0.41850477946841	0.389518700231421	0.398278629512111	0.323380329855829	0.324659230824892	0.915129445140929	0.0132778307443707	0.0684603244738176	0.258570168356066	0.0182928332475403	0.513862652469047	0.317093455338762	0.366537718217208	0.0301717360117277	0.352041321976552	0.322595650837471	0.865135494055974	0.900964702353002	0.416995570061672	0.0230993590988154	0.933566211869872	0.470716117806404	0.798292225498195	0.351960080068095
cg27640833	0.204831237590999	0.0339445163928839	0.0816523901630285	0.0335630423685554	0.0288173652694611	0.416699960047942	0.165204050322185	0.0437384122703523	4.64381907680877e-05	0.0416707908542017	0.0353624390749767	0.0475849218861975	0.125569975447212	0.0306208446483753	0.0196510560146924	0.102468478067839	0.0496727638865581	0.0236955085865258	0.0626981059141863	0.00732956552454963	0.113364280478866	0.0291811846689895	0.0303858772066865	0.148346809702986	0.0860649603352791	0.0279568019508796	0.407308852226362	0.0168159673110168	0.0278359013378987	0.037021426062522	0.0723144438084335	0.158778287235616	0.051597272074659	0.0478340531344065	0.0523809523809524	0.0280012218714998	0.0312697809849348	0.72298671772167	0.731063658340048	0.912708058124174	0.0575236966824645	0.798876798876799	0.0820815005394639	0.782109808760025	0.560960371295966	0.962309542902967	0.171906655661439	0.0461492358405754	0.0427070884961318
cg02760962	0.70306396567358	0.228842053168946	0.613956011010917	0.199821239509323	0.149889758936086	0.307346505045459	0.420352615048621	0.600978330294635	0.324273775896022	0.657136782360345	0.737676214340424	0.899015813335956	0.944527087915795	0.287606347518909	0.542768857490199	0.66853282876615	0.964990631353356	0.899869032597061	0.270258422443465	0.65508415262286	0.807945058310151	0.869081963576354	0.680392876472283	0.758646466591507	0.946250924213655	0.531505764781657	0.607639504325478	0.0627262323518051	0.71970630057382	0.707702648896129	0.65564846969051	0.125671792477676	0.173290173027227	0.963770658196792	0.921109887235643	0.501191199364705	0.0889487615236541	0.936122473864264	0.2537938328028	0.981837708112514	0.863010827199015	0.57566342516072	0.693349499481239	0.971108763286035	0.822103878873084	0.755437402197987	0.724610294284028	0.911951619514756	0.903153444106087
cg25582220	0.527251642829532	0.77489406779661	0.493212036389083	0.314149872267953	0.818801164771166	0.206847864454642	0.378100775193798	0.724881003894418	0.738784872246226	0.483536623901915	0.552281289242361	0.617103654394783	0.845398858415704	0.317183653372723	0.347777839427398	0.927236893969255	0.912417437252312	0.772893319299115	0.884128584229391	0.104489918296979	0.136117556071152	0.650312101483321	0.331419739456834	0.365107913669065	0.760101158619067	0.0269866247049567	0.815983485697434	0.636631737466273	0.730804193685231	0.946480386888769	0.328788800973828	0.753172588832487	0.843830694959021	0.870129086741465	0.973237317282889	0.818662818662819	0.522143880136609	0.834591897038545	0.531842818428184	0.968370116841733	0.0930282445477297	0.904639498432602	0.755111347571635	0.721375590020229	0.775232558139535	0.304257004970107	0.150861735837391	0.0810534680440459	0.235598384468221
cg16886987	0.344002623863661	0.066509748091638	0.082094344350285	0.131693574221216	0.103988461931085	0.614868389819248	0.385616959954068	0.0543488811363253	0.328177673362508	0.0787138893197136	0.0911215060475599	0.798663703012399	0.308373646744268	0.0635266239963335	0.113919044310752	0.34010246033678	0.0557506009539873	0.0668017391759402	0.0555271792657727	0.187801430858405	0.106692344742978	0.061107080591299	0.0757526732631696	0.413356234066296	0.169553816190853	0.0464332228077088	0.509784289850171	0.0532140070809243	0.0582112971511972	0.079301038875216	0.213297706318319	0.550571626539698	0.507245358166477	0.197841389732979	0.460100072879994	0.0497881354405562	0.0711631280019277	0.627150558764304	0.788820070231799	0.945791478320905	0.0580317830796373	0.805161096946321	0.141852423332037	0.870094930488942	0.425016811182795	0.93461783440161	0.60325130434031	0.618297607740415	0.106583734847222
cg20753749	0.0454371165644172	0.0376676209130631	0.184862773546125	0.043745299573828	0.0246439068505539	0.0352848413167751	0.155045351473923	0.0325722497205812	0.0249569707401033	0.055363321799308	0.0220557636287973	0.0350797952423969	0.383177570093458	0.0282218823856527	0.0727886977886978	0.0369389813414019	0.0322839919624916	0.0385815957048321	0.0412906416120658	0.0249058789458442	0.115894039735099	0.0285607383387378	0.0243091990206366	0.324303163169433	0.0197449609214315	0.0670943134535368	0.339968466692944	0.0415612576797976	0.0178337890857211	0.00585696670776819	0.192600460258453	0.156638325703074	0.297785301170828	0.0402960526315789	0.0280033604032484	0.0197724305166946	0.4137	0.567018187375821	0.721422966256866	0.788375558867362	0.688472418670439	0.544197366965372	0.499790473529823	0.885090341869232	0.0357048048845235	0.962163067135443	0.430950398477459	0.780175109443402	0.556561085972851
cg01057656	0.646944803396714	0.173582185197052	0.358647194465796	0.648735533647664	0.103507393385242	0.78922640745241	0.681932650073206	0.0993080596433096	0.595079853189168	0.333279325988334	0.284498480243161	0.902234137622878	0.613785885167464	0.393046332910542	0.508672266876171	0.442317596566524	0.0809482509395779	0.246670676174929	0.0655367231638418	0.222296141417981	0.355875335520429	0.278944575024642	0.382049518569464	0.576583156818348	0.511873566983295	0.149710173895663	0.593499224492548	0.925310624040207	0.280702859302179	0.294351630867144	0.212834854283191	0.222129242212924	0.577453053899891	0.231803797468354	0.886146788990826	0.219631901840491	0.562398703403566	0.878061159751301	0.84697592483852	0.930865882085394	0.65147223855074	0.849936788874842	0.904333026026523	0.931548651085373	0.807294155120242	0.948666127728375	0.639072018693149	0.834783130361749	0.682612907690179
cg01444716	0.615510120162612	0.26281957406256	0.245998002843031	0.150137291790767	0.183706735824666	0.753136456607812	0.733560535721907	0.0867164964222493	0.539538423902446	0.330668520837173	0.334541106781309	0.8481173453349	0.454582941994036	0.225911402201166	0.505211042359732	0.590482049290444	0.101623881420388	0.140088462993966	0.179081308773231	0.252937942771011	0.607943744439784	0.238966351183467	0.521542002505654	0.474924620688634	0.529775923507154	0.884888765736868	0.507599309137474	0.691733423583513	0.137696263944762	0.221722152243445	0.420184713904564	0.332643297317997	0.155587147736714	0.18679460950807	0.0690182471038461	0.0885496520758413	0.519998437369182	0.867844681795768	0.890761157640906	0.911717690515836	0.822395438157847	0.686985431197404	0.906316493096078	0.940917243963642	0.750763615994107	0.587421889525983	0.715454171606141	0.831970204942715	0.650082210586401
cg01326874	0.109016961010574	0.842280753099381	0.723951293962999	0.218802960272437	0.0333642721834347	0.325923581249384	0.076334053767806	0.0500578749070295	0.597670260336215	0.0969556287408362	0.853049243202751	0.534673849572157	0.249081893798899	0.236463510359977	0.590357198564191	0.153777685093269	0.0491892223565669	0.619366625974789	0.0584462712332032	0.0480569020767556	0.62152112654058	0.0665270102518077	0.174597659205178	0.0644168842594954	0.155262444659409	0.614192977201191	0.725860759699524	0.0728078783343848	0.183306162173779	0.151415021208912	0.0413871848059955	0.060957443194492	0.0988665250379865	0.152830232671556	0.546222387061874	0.1167648968113	0.844918444167981	0.0551712773656478	0.197010964097315	0.742239830328759	0.746514663719068	0.620570488991791	0.567366219258716	0.616168326512121	0.0689530768937264	0.537750674544392	0.642013501143345	0.0944017148865383	0.0496030102235857
cg20165381	0.0383936451897617	0.0476756157440405	0.194933920704846	0.0474438855941746	0.0259606922851276	0.481558888615687	0.165881983678594	0.248475609756098	0.430708661417323	0.0561085972850679	0.035740878629933	0.793217244768993	0.105763297544119	0.0876926669780476	0.0541084948253108	0.020740042422814	0.03140714600794	0.296310065991263	0.0159985455867648	0.0326755392381827	0.0893984712529079	0.0444235146377835	0.0513908533710514	0.232944391884789	0.0787481070166583	0.0221769873580459	0.174692476399352	0.296754544589321	0.0445918295350314	0.0638183286958083	0.10352264557872	0.0798611111111111	0.0683003760766711	0.0477851153817615	0.0165405595636108	0.0233437663015128	0.0726396738626888	0.526902213751649	0.809251856082239	0.944457948468644	0.212575693564287	0.818441901408451	0.127489200295016	0.475770345009218	0.102685488035807	0.779885008152407	0.310355648535565	0.70120414449734	0.586013331774062
cg02484732	0.73875797652711	0.0576777274445318	0.0482013024138328	0.0734912314102061	0.0366733032494502	0.388751417672458	0.0372869212408027	0.889910792097272	0.712116729115537	0.515845999125116	0.42121956387058	0.441376353541983	0.53566818316984	0.0620739065164997	0.0549322570333688	0.0343720346551635	0.493435894792556	0.556848212684441	0.937750024987912	0.0367226065586711	0.119591229582051	0.331740411667748	0.0467726984124535	0.105084143867858	0.519423081247444	0.029975173651827	0.481657670089877	0.940486674866177	0.865166586791767	0.568168425562973	0.089878640584816	0.754361525447441	0.471614234966573	0.449348962226721	0.487187499480149	0.597868199617057	0.300618657158647	0.48556445151072	0.187105366560435	0.0252993474469806	0.0298452731731305	0.324207680926232	0.038452880902171	0.0386235592035649	0.65549863359726	0.00249350637568661	0.402487495120017	0.194928542817237	0.0659063575228328
cg23685650	0.377145854919158	0.420729853855028	0.873226961255253	0.952739225660186	0.932251326587115	0.25252720825915	0.890085204414779	0.451813273410171	0.547655156751215	0.924026629151147	0.650930338047046	0.0658246711614948	0.538832901945282	0.0915713400080927	0.840686335500511	0.0468316053438911	0.562528722059645	0.942653151949063	0.434936269823736	0.506639796988149	0.90769556134045	0.851313401466397	0.874757515524364	0.855852590670655	0.542406549909141	0.448377342479357	0.900952904565657	0.086517570901502	0.700250005396363	0.439584063430873	0.447295422706632	0.0970025354662358	0.456592654622567	0.944834283326298	0.88969667266745	0.764743474494777	0.858211565451247	0.957162827002463	0.173581702001494	0.645370357371999	0.466232020184231	0.966464645868511	0.950346385082766	0.954746629932051	0.812573398988273	0.34758289250495	0.676207862651407	0.518973883939219	0.945700055506136
cg09846875	0.251789555735929	0.0540034273694623	0.221381287021428	0.0905865475294961	0.0989050763756508	0.0872110032027829	0.272631905244527	0.0327959926365155	0.131925409646427	0.298938332982147	0.0766936525189345	0.905401391420392	0.38529627868347	0.699073988851336	0.278790992294516	0.245531782381155	0.0904012903154029	0.0416712172515534	0.0737392953077433	0.0735425251912856	0.094570825089531	0.103238392716228	0.108635730424108	0.333451803935625	0.0412942818236843	0.652654981998951	0.0659384593872291	0.0637026438785969	0.0949019785334819	0.110030013717927	0.104384018116756	0.0319811792907438	0.165326279051541	0.0857631519317651	0.0659595231982619	0.0139080435599317	0.0824394536450912	0.726347244069187	0.824247359909484	0.830463150133124	0.689699921623479	0.145889486126178	0.540303388291977	0.0366371739338562	0.638868079486492	0.500376593247519	0.27008146391029	0.744461132603171	0.570638871362912
cg03884592	0.404267031561074	0.129601977338553	0.308395325499254	0.0920603973517637	0.11570704551685	0.475474095117772	0.124276231529892	0.0333271286343794	0.150812138958989	0.0992779445580536	0.15027934015599	0.0577002573000597	0.297894563505807	0.0884105850642535	0.236856844879591	0.330072511253671	0.869581899059896	0.149121361331417	0.0356595822857972	0.200668371119523	0.329459748770932	0.117115401433698	0.301157581546529	0.284363809323871	0.451144382259281	0.222681691987368	0.112458055840694	0.184992727128442	0.312278740587526	0.195845911260848	0.141431419209768	0.0876935159703039	0.357073499560467	0.0486823542852461	0.0247999142689771	0.0475343628586078	0.0286017676847191	0.770965554050567	0.728894225786264	0.950480420012907	0.749260104663228	0.825802725148948	0.762904391224329	0.934423441303271	0.360230497298059	0.212811695208171	0.198650203833942	0.864596677923849	0.600596038662755
cg13920856	0.856608108277794	0.516283538615944	0.538018090551945	0.0299667749632028	0.558261886315338	0.527763831677699	0.448597249713673	0.580584363586598	0.934964776883883	0.503449166581877	0.487415693323227	0.935787730343306	0.00172624091876669	0.947740149640153	0.858972100224182	0.516746011549811	0.517050113126135	0.944088160298785	0.965880416394036	0.937558442678621	0.520387587185743	0.908689180170623	0.406225420449183	0.914857865894015	0.945209733287868	0.49275605321952	0.952484588077567	0.482846694234113	0.976629739335552	0.577609085806875	0.606756385444159	0.5142633239658	0.029699078157261	0.969804139007794	0.0410129094687558	0.0150554860692679	0.961276691113231	0.484708225660204	0.965355949056424	0.977993870147177	0.525261525043412	0.98106480833106	0.97319714524642	0.975723931407961	0.412179834629242	0.973786785386807	0.499269455141568	0.914758796004258	0.967341163591416
cg05635388	0.413709383002875	0.78824651262493	0.869853679742313	0.814135199533688	0.742292383923487	0.409381267519627	0.759368357849557	0.464758473990449	0.945300649994723	0.355594952944323	0.425915474199864	0.190430695002832	0.507184530749555	0.315444309855989	0.42022177808262	0.616047886835985	0.912600824156935	0.783513802192635	0.946171803073887	0.0861332918169686	0.90933846428351	0.440197478883036	0.1735908524527	0.598872783953539	0.262126860030743	0.0776646914607328	0.501225979624885	0.0633928654847657	0.278005125040794	0.933288937626584	0.404085990052241	0.0305158972380477	0.936455858481963	0.540260558834399	0.94859361961834	0.44564486404782	0.671292670431572	0.0713399231478061	0.228008990894945	0.960146786004472	0.424667287990519	0.476241773212883	0.492214382706156	0.907404752126683	0.104706806128732	0.294824190161275	0.407291365294351	0.373317910711	0.917024426204121
cg14318946	0.0506062203479178	0.0133180252583238	0.0120093206667862	0.0548792270531401	0.0552714398111723	0.0349397590361446	0.0483616265298066	0.0129745314752523	0.0295566502463054	0.0641156116425809	0.0463414634146341	0.0460575719649562	0.359842814371257	0.0325126855854163	0.0393111845538354	0.0514520923850903	0.0435101890949146	0.0524972657674079	0.0521222410865874	0.0502696456086287	0.107683352735739	0.031627372052904	0.0600529100529101	0.0421673090002267	0.0544768069039914	0.0383141762452107	0.151969642211782	0.0418520016174687	0.0546995377503852	0.00829434283283709	0.239553165080679	0.156173842404549	0.0247524752475248	0.0502366217692028	0.0502822865208186	0.031374786081004	0.0404879773691655	0.825276118051783	0.796428571428571	0.93191902384914	0.0432	0.84813677040203	0.0381161007667032	0.772507606944693	0.288560411311054	0.866002631084383	0.0253765215597277	0.046009062391077	0.0399921584003137
cg02763536	0.188560981979629	0.126945867229085	0.251094554113219	0.412372020992859	0.0657757861886853	0.396377641303216	0.294376301781995	0.0402992277992278	0.267191419427385	0.300374531835206	0.205337925096857	0.733339022100862	0.59358687546607	0.160567326212572	0.312470268433571	0.0777845652616575	0.0196508633024897	0.125961022706955	0.0837717855968431	0.133588133588134	0.265250830274428	0.266682386229663	0.344839650145773	0.500068268705625	0.279018709431081	0.0865592690550613	0.456757136830263	0.636624923013755	0.177795400475813	0.0888089887640449	0.432896451291485	0.31652143297245	0.612919582192475	0.0795340795340795	0.0517406858040311	0.145900880037054	0.4442131322793	0.801910772197388	0.782086251382234	0.906683114432915	0.322918547950154	0.81869649268158	0.289942449986298	0.904903797037289	0.716422203048605	0.961253400881884	0.517621714778113	0.691805922017004	0.554193064922679
cg02045342	0.839185853097537	0.928122060900284	0.69589569303009	0.1622952922317	0.514231167805631	0.312700872437358	0.453180904954034	0.527435223258852	0.502438309973227	0.91731395156577	0.830352573736598	0.0866542105243846	0.640276018598945	0.0369918270760029	0.762159836937585	0.516923044224168	0.928004411757656	0.911292799810367	0.479334262077734	0.375018843456322	0.870889029288114	0.910917086033097	0.789998106541549	0.657634054191829	0.922442575518943	0.197505758043104	0.494284289261212	0.780688049377842	0.547259564346661	0.886696579638315	0.456801939175456	0.0781928039697266	0.941975635379754	0.44449634622756	0.943246227001292	0.137298054937757	0.950317083341641	0.928776205118998	0.562496642342314	0.913845385010534	0.115968595784603	0.913998889309452	0.425299602132609	0.445723682278967	0.90018659554955	0.641586489432196	0.429051949329432	0.116741338922434	0.284512744446174
cg12610832	0.08309356649751	0.0808005175483454	0.0598918277325341	0.242231985785548	0.0437045275755235	0.0808059194038598	0.451827897150806	0.183820972824924	0.0664630690353566	0.0531730589545395	0.126295346480032	0.0199527097874413	0.431985349956602	0.185553635913716	0.140386382470212	0.268810592206001	0.0417208156055233	0.574645133755278	0.125075695809875	0.0638862564332161	0.0767735919418597	0.053270987479115	0.0589429051613999	0.322262621225571	0.304081242232712	0.0338656332369198	0.387767389715925	0.195541394929761	0.0590344824169382	0.108555450520366	0.318286038172118	0.282589801354118	0.449507018334796	0.283320005868415	0.524351117910792	0.129920291304416	0.468552345216957	0.787653545679317	0.648913983254225	0.959080825044463	0.224632409762426	0.137012098307724	0.0857057848027769	0.860522172838819	0.627513873483139	0.935668988440451	0.139903274508656	0.143892004412352	0.22454596656072
cg16180556	0.46358024691358	0.305496722138174	0.344314938154139	0.0622873593300183	0.661040787623066	0.323261802575107	0.435930521091811	0.132358751481628	0.183294663573086	0.290622950819672	0.779011099899092	0.463792150359315	0.437074295294981	0.917682926829268	0.716904276985743	0.259822910902048	0.934662236987818	0.0796160361377753	0.157904053814834	0.112517580872011	0.598656382184623	0.925031499370013	0.846552282292004	0.497515968772179	0.7858153162255	0.0401606425702811	0.205527752502275	0.207978879436785	0.833586461271425	0.429057591623037	0.38540260908682	0.288619979402678	0.0650575146143692	0.0683392623104288	0.724030403430131	0.0463054187192118	0.908343327051568	0.417856647719396	0.923335309227425	0.942276857295564	0.934575733544806	0.529178070097996	0.448748510131108	0.457491836981497	0.433054995680967	0.87683284457478	0.289626840123245	0.873979410720625	0.356893130492299
cg17896599	0.321840392738897	0.146593673965937	0.252802505769865	0.59004590984975	0.0420936028800886	0.415432098765432	0.392238754024189	0.0097602985503086	0.434563758389262	0.0201682484900777	0.0108887580929959	0.231197771587744	0.387613367105156	0.899053627760252	0.143875732111026	0.51634650905061	0.010874987528684	0.364466475345682	0.013979164811682	0.421341956345998	0.0357180376089925	0.0253112880179629	0.145116396761134	0.253895608586684	0.0126821087936275	0.037580088713652	0.34281397209137	0.722097179928505	0.0966608084358524	0.0497041420118343	0.255446026530364	0.221799307958478	0.461374832064487	0.22120353392232	0.0147207098205283	0.0190086269922503	0.421270835096032	0.66389088298636	0.579276615104641	0.879511458762179	0.551534864809921	0.688829533530478	0.623155676001204	0.730425503534747	0.553811235104974	0.969707962996554	0.394977815538563	0.476667376944385	0.439874491180461
cg22154482	0.420457034387092	0.0934058274083368	0.318615842945535	0.405775978407557	0.0460835684535805	0.511746680286006	0.357122912827386	0.0701620429286502	0.54243367266206	0.0368813300210204	0.023539543562509	0.0314489529799801	0.59684940855323	0.061581453115297	0.0221233058729737	0.515222659800061	0.0109411219286045	0.340627279358133	0.405031259303364	0.0376438463038814	0.203737153534724	0.0402922293557671	0.0450360105752575	0.489468685401419	0.0517523152351553	0.0154136833731106	0.58553003733454	0.472112809201197	0.116926844199571	0.191789215686275	0.498426940107201	0.489219239511026	0.491682301438399	0.398699405762978	0.0382452193475816	0.0410767910767911	0.409838658652325	0.815172040097535	0.327459922609176	0.930296827021494	0.0506287227001985	0.826968356974674	0.501360624704212	0.878526048284625	0.640182536772196	0.619862526665087	0.0649363663693757	0.0347589857899136	0.46885001534482
cg20176997	0.47556085237137	0.818716215891297	0.892299731900526	0.893715339977708	0.830451025508892	0.256955078056852	0.413338112131736	0.687615320656262	0.803174387073883	0.753908830337296	0.600473839126528	0.470252870626801	0.925457626777025	0.590623430841852	0.398898970381571	0.80299922754793	0.948016950922285	0.801808792653313	0.949739502501061	0.358911552930422	0.3011646941124	0.59896833501462	0.459545853077096	0.781581531126963	0.508885960382391	0.872612123039353	0.889525825537729	0.955592910727692	0.805639274902392	0.831374192258446	0.533205131640503	0.857657750934042	0.890435271206409	0.825581368353674	0.949682124323972	0.419903896519067	0.587728546913274	0.938275136932219	0.0623411890218558	0.0393927329647188	0.0809044113740343	0.932909429889915	0.828540210671017	0.974806782088716	0.665361720667898	0.115297435078933	0.325937715738342	0.336662284434344	0.218640699072352
cg26733338	0.447659354411652	0.511900286849467	0.646650670969139	0.807330148372848	0.491638808724669	0.31760725850102	0.395950968286232	0.88664857150769	0.247790837588155	0.899070129860218	0.618233387871613	0.0795828806215196	0.218276992162556	0.48129644319187	0.467565062357464	0.476208063241788	0.939053211397545	0.876068883771136	0.568046343377578	0.465200275413895	0.604536826692978	0.765417365195912	0.455085009771959	0.666304755302136	0.767337598270661	0.959702639096769	0.933495040954676	0.184039780161037	0.465001148131121	0.673019015354157	0.627273847943212	0.224229930549207	0.790701189893688	0.0935809004631232	0.836029875709501	0.701521461122735	0.503540920789886	0.808341484908675	0.0931513558888624	0.0677528762532001	0.292110307494426	0.0807855624961284	0.419587003291662	0.219131515189923	0.673790390683579	0.0200556060155048	0.212188088044021	0.849976294010495	0.787964809344808
cg08041188	0.115378437285982	0.504291504423	0.236947178698456	0.50555608522497	0.48819099250919	0.940693149590722	0.483509196130917	0.954648962816345	0.101124913323072	0.169078207115628	0.857514411631181	0.0521690137786033	0.94127552647628	0.678938383238536	0.614009476578423	0.607327999918129	0.507849713774178	0.0524827121089941	0.794253078379694	0.313905941872469	0.481039894067716	0.537402654646992	0.868608817438868	0.59495617933353	0.931173188072945	0.0514576098696976	0.242267579026516	0.0771294561792363	0.679513357311051	0.14058293399443	0.109917158614365	0.727278225413764	0.520631487320135	0.516420897948275	0.133123122362919	0.636981234828136	0.722340249555586	0.550322676584827	0.784541306867772	0.576535561746028	0.495794756853026	0.100195569866899	0.515375265861817	0.137009854137632	0.469354695346543	0.227705981216715	0.467728709332155	0.741641072906583	0.100501813562981
cg03020951	0.0621493491508787	0.0449228365533256	0.155795655164157	0.15339753562222	0.0435453168207496	0.0158582993005304	0.166216387321062	0.027427569535501	0.0355236940921735	0.0360903461186907	0.0186490342894683	0.018407268483373	0.358722137023994	0.0201027256347319	0.013315321822505	0.0769429829463938	0.0237922017366099	0.0842196682454076	0.0904429775213327	0.017760813714946	0.0445623007787786	0.0178398790749145	0.0195386486957552	0.263994583793868	0.0845866428908574	0.0139854877475082	0.366875953216489	0.0286010748835539	0.135872935105392	0.0242544018538715	0.227868279762253	0.224661963593621	0.0469865657835028	0.0915248335392695	0.011442801599715	0.0131924889975846	0.132549143016184	0.704881627174274	0.654008017299792	0.819643416640356	0.228287396920033	0.772236666361331	0.147834929249317	0.842372798368069	0.517344840642874	0.907389343600673	0.0813825185311488	0.0410020776576344	0.103802178743826
cg00080972	0.356529417499656	0.667530267566043	0.418229988785798	0.394386897893487	0.728723870243068	0.847522024609347	0.415144879809365	0.476773056642061	0.273147966549551	0.112996419498441	0.716476828435951	0.0390421929588713	0.733264493855657	0.965528182376151	0.365155374791969	0.450289161029813	0.0770404119597636	0.364938690318747	0.124306640980327	0.2047346051113	0.142113770601962	0.0905506422968142	0.278094148610337	0.325516490103597	0.457088952329475	0.528531745193848	0.426010582364469	0.174554854976415	0.267167744837923	0.165662853978734	0.204909053564087	0.563942678101209	0.731864552212723	0.87434452577864	0.875049690427739	0.899766347762011	0.745661695461967	0.846167974062697	0.866595037417765	0.961869398609278	0.741890006818076	0.896475027544307	0.414245821766702	0.9509804566424	0.670672896504661	0.975240373581147	0.6174900020624	0.868494099259138	0.626595626837972
cg13397359	0.184902420060036	0.0617498962062726	0.311686530007951	0.0649449224755099	0.0447769015068035	0.496180455522096	0.384204248637184	0.0220771496299117	0.410461358436996	0.158772146506772	0.0449144708423231	0.0420441712979249	0.630591603418896	0.0490051572948595	0.0886631434322204	0.0303536387789231	0.0382245188023944	0.0381353180881722	0.0684897006807346	0.0429472079217761	0.142938948431561	0.0400669144712509	0.123737544749073	0.403881093063551	0.202817776305475	0.0349114364253206	0.49131366727698	0.424434633011627	0.0388320721428013	0.0291962773380302	0.365942739314578	0.318759038321295	0.066075310274251	0.0622221146991235	0.287324839082609	0.0559114415956904	0.511352290206137	0.711642560876415	0.612095546756335	0.818702675279285	0.652512659802901	0.849875964280701	0.0364382707295048	0.898365893584147	0.527567529152814	0.730152920654557	0.580401288025629	0.363396607984766	0.642169340969561
cg07520649	0.257596112692501	0.288441811205527	0.413136614642649	0.530500417624207	0.133457231246155	0.655088388748744	0.760186927976424	0.120623528977026	0.499562337721529	0.163363584112531	0.460415302986079	0.156690910164691	0.116370590556486	0.817686976451974	0.404286067953257	0.192805935936872	0.564273105633822	0.555544567156148	0.0422112840150741	0.493364177123029	0.321194856789864	0.902173756203204	0.287545675702168	0.712605266811537	0.660144831440414	0.971800707839183	0.336267077661543	0.899172974074378	0.226767624995828	0.65931546950629	0.904280368738506	0.228481844630081	0.441524524784519	0.84820397658656	0.0727350683324962	0.489105200097015	0.74735754075622	0.904078884429871	0.889146243954368	0.694037996562976	0.471188482652041	0.917429264429557	0.620668724857542	0.787600788481533	0.322210973401782	0.95141971799676	0.208219431757319	0.332300133393042	0.531933282600124
cg17594860	0.0978786751023446	0.0512459715854932	0.22275595359251	0.516767676767677	0.091499227202473	0.419499653103702	0.487934376492401	0.47336354289631	0.0307366189719131	0.0353156078749746	0.0132008887727094	0.0190197149525749	0.520319003590379	0.0151046859421735	0.0184653088819403	0.324386210405801	0.0122736117347702	0.0130515191545575	0.24133292336075	0.0436042229315001	0.224597224437709	0.0239708960430579	0.272572836150514	0.40023106738223	0.00561557131299672	0.000249765844520762	0.492387781160986	0.028479252419624	0.0093231476918022	0.12858547046734	0.41819209039548	0.438891321186812	0.0706886045094455	0.649736740721716	0.0227446483180428	0.363010255379047	0.196643534910069	0.680738886360188	0.661492496308252	0.893450366055263	0.439313522105774	0.718911194758121	0.0240732075079291	0.667804793929988	0.580369017967257	0.962052458362421	0.531225538576728	0.488418903150525	0.4161013116237
cg09859398	0.137018377918115	0.179570969272124	0.369087184156613	0.078802421333915	0.0422410223037331	0.0307523338824822	0.143114360541248	0.0411519395703832	0.0720636406176883	0.145167575993765	0.0423496131125718	0.0428190277868159	0.57243273814333	0.0620903516808796	0.0368534225301637	0.033879781420765	0.023952897096213	0.0249023114113517	0.0316031292685956	0.0406519903889863	0.18516669440284	0.0670954054233243	0.103106274536814	0.41536231884058	0.0373547484334124	0.0246975806451613	0.251442751615882	0.161566495054087	0.320120831122178	0.0739160444249231	0.27329064242925	0.409981048641819	0.214820502975619	0.0640245668926357	0.0474454930035796	0.0421173542643821	0.478105776580643	0.724352147674831	0.742379636758911	0.893257697137661	0.576485981308411	0.785275596672627	0.0220934197067849	0.824028603428965	0.289575114496894	0.925298144876325	0.491451890034364	0.0417582417582418	0.131997974455635
cg08043842	0.152526124053303	0.0798026386356323	0.0415480333227881	0.117620590352772	0.0632720937598986	0.126442905345409	0.194831591173055	0.0365839450075731	0.0648915187376726	0.124606875610021	0.111411112690067	0.695073375262054	0.378496254859202	0.0480027627489352	0.16291885165763	0.0477377539573726	0.0338530066815145	0.0486385366867595	0.0984688995215311	0.0770833333333333	0.182532665291286	0.0832983634074696	0.177951219512195	0.114307228915663	0.218784128139789	0.0401919616076785	0.426800728092225	0.0479525862068966	0.0466898333778847	0.0804302652487471	0.102187286397813	0.132142350772721	0.0840531561461794	0.0519256089532587	0.0958268933539413	0.0636285468615649	0.0488938464398587	0.828147554129912	0.613397901533495	0.902339040270075	0.236355515855293	0.88646967340591	0.841823698498882	0.928917313841937	0.515676220896024	0.243936075281902	0.205591348366314	0.237559026516527	0.275662091629615
cg11965913	0.0260962819053683	0.923793368185068	0.310710723514328	0.705638477917401	0.0673406762531417	0.018685367081392	0.0185223506024422	0.0158182587851424	0.216044754797075	0.326323267862154	0.229698224721517	0.263682922076678	0.344348832756696	0.888102443047294	0.198352820391997	0.338259660937943	0.337791699406619	0.405073838222627	0.931803562704275	0.0170777079054953	0.0288147108242228	0.248598833788422	0.0220486348176198	0.33001665267181	0.242723255922776	0.237985949860605	0.305685418323287	0.249053354391002	0.77739412454763	0.945589804198979	0.918032281770784	0.0102679705942944	0.0262090297324058	0.819600965143372	0.0108433558167957	0.0184767706678542	0.0647770515873669	0.122307433797108	0.926335693929572	0.35342558932917	0.666516258475341	0.0900467960345178	0.234038597662578	0.0548303943057101	0.219124539680539	0.248509150751176	0.856337038083978	0.0442757277167268	0.115167331072095
cg00344085	0.937887501740487	0.961427894623907	0.789953438571999	0.875308367030275	0.815726028138183	0.931362022723389	0.969363265146258	0.836691111899388	0.763969344971432	0.812028540598218	0.909096242292966	0.161128845716195	0.862498262879747	0.353165488358035	0.878436597299598	0.911067367759475	0.70300545120662	0.890002828047856	0.935536072248478	0.711175032095777	0.965314207866223	0.528268099338991	0.946188214913423	0.722288327839348	0.593978653330196	0.162045351806594	0.827445244414756	0.977405945782777	0.488417553021715	0.849542210742909	0.54150330846044	0.630236994743487	0.937929465007724	0.787474135532724	0.926067999654208	0.870927349816926	0.646067097095833	0.984666303140633	0.933936652981969	0.190293949123732	0.288640445906452	0.24128951503105	0.165381840036435	0.981594927101525	0.940901696300155	0.796286240656199	0.614929051767574	0.395306239015471	0.485196798703673
cg07340660	0.85213013359127	0.462855332564681	0.860725566346755	0.899819595574287	0.700912835971799	0.822146881471075	0.325826017224238	0.43133217666123	0.869338153006354	0.950288884324366	0.951040703201499	0.120030644000613	0.762202683794853	0.0223251433954217	0.876666490260484	0.0610590479999477	0.967423712652711	0.226379959292912	0.583619541810821	0.725740281855606	0.946371940575412	0.61303434092093	0.747921848572849	0.664720513878066	0.712058078729416	0.898683663921622	0.264031071874383	0.941528398770849	0.849470907876114	0.878408707798456	0.470991316617616	0.649182833124671	0.71954349210118	0.720369958352839	0.543692591051634	0.111863779102744	0.506988593893099	0.867031930220071	0.387883969310507	0.888309093033004	0.127153846849798	0.869746057249854	0.125908572916536	0.808307989106123	0.232080072781044	0.304895920494419	0.720711541963023	0.63640722556835	0.420601949569309
cg12379940	0.124991324866403	0.0620195065978199	0.280040271834886	0.0579174028268551	0.0425665758020549	0.282636337948573	0.40863628457123	0.040295358649789	0.055840135097101	0.0462095400340716	0.0407312925170068	0.0263410882522592	0.169651209407991	0.0567741935483871	0.0666596350595929	0.0315207648640574	0.0496153147149694	0.0511469126190334	0.0483084102237777	0.0448864751684879	0.102743902439024	0.054375531011045	0.0631480989098644	0.322455034303727	0.0718946423226579	0.0306778476589797	0.447680282400403	0.0728331177231565	0.0395144628099174	0.0577011043586225	0.196490451964905	0.113901404717731	0.0489209631531469	0.0665257536989654	0.0656527249683143	0.0346607035348757	0.0545425463851568	0.740480486183648	0.702640064490125	0.87989921612542	0.158329866888519	0.708995689854938	0.432691741715228	0.809488898198576	0.54305977710233	0.934271442495127	0.430741596099564	0.357785104151057	0.31706013363029
cg03431846	0.337894194917086	0.145650043322649	0.245958565504148	0.0278984911410267	0.402419213644406	0.394886376698542	0.275703479248923	0.0335958490356722	0.181468745148831	0.1594212682646	0.0887577589968281	0.426250644410358	0.416490194849795	0.457359947307056	0.144448680757622	0.0628782065012518	0.0464477722592904	0.0464815376450926	0.0523955430269313	0.122046681226825	0.162517632133665	0.084614618232145	0.257022375504905	0.347392755511095	0.136934042784596	0.0414284246903663	0.30418832681029	0.0392518070522925	0.088512607000143	0.0305229303064016	0.316052816683811	0.245983956266431	0.181654357504978	0.19272887147874	0.0335671292010093	0.0694835601640135	0.0560505088476607	0.717545229963291	0.670070026932862	0.92943068178654	0.632177213062526	0.459526566984243	0.790277418116144	0.864248290552704	0.587201122150444	0.96544116698471	0.526069445100957	0.721501713965721	0.514858985508936
cg10636246	0.110851682619917	0.793786668191913	0.562965779609068	0.766184458059001	0.867087272913331	0.626928847798114	0.433572909839477	0.572889487135967	0.653374230962409	0.597612084574883	0.426169171136887	0.699508451107631	0.733832085923306	0.787358401728581	0.125991118486699	0.794804784239151	0.893292835766992	0.786118228634207	0.871059879470174	0.201550667471544	0.241910659470675	0.5888475727649	0.235136410205024	0.167087582347512	0.700295898161106	0.0478167401473676	0.744625503721055	0.855041508783237	0.308085379617901	0.425269850669358	0.661588608686789	0.516794687752263	0.847538362137758	0.516554128112978	0.974408374027319	0.531219404655467	0.499259683794025	0.845314997790359	0.760183005448097	0.902641057303132	0.0472779477590669	0.861248850631031	0.11866445712034	0.904921361588592	0.503493607762683	0.927819965269354	0.29383895448811	0.0727505847120299	0.139840956785871
cg11164348	0.0464670305354772	0.0335040546308152	0.0174766813942072	0.0307550832737305	0.0276967930029155	0.49850011537574	0.345894428152493	0.0927111548879586	0.0288065843621399	0.0251531058617673	0.0271597360748811	0.0287824758023434	0.497682541815006	0.246368099388839	0.0310687248058205	0.17001806140879	0.0283481919262747	0.0440121819432164	0.0370977482529549	0.443337227681946	0.135469701507437	0.025558071821417	0.0290439132851584	0.386399439873972	0.0269164317541148	0.0210644397357597	0.481324163969795	0.0546569994422755	0.0164216154286805	0.110402550817059	0.477215189873418	0.43386597506902	0.0241602828520919	0.481847959601474	0.0235507246376812	0.013	0.495733360104407	0.737783303050588	0.723694057775782	0.943542582966813	0.0351638810505752	0.794354838709677	0.0265710110269696	0.818088629553698	0.135937026945201	0.957603329784145	0.180894953982863	0.0248387867208025	0.0245343025897319
cg22323744	0.385410015513318	0.151886141411355	0.159757050626533	0.115746570257015	0.0769686890604039	0.493445714858944	0.421449801663031	0.0702777696556495	0.46593451887129	0.196698247135651	0.1695458365295	0.844282601323727	0.252949370322187	0.513516568983765	0.291053297666534	0.22846957489628	0.0404456501323898	0.0745709443804186	0.294977960758387	0.445453957107672	0.236281519771911	0.117926822383538	0.266208547093841	0.307436680410734	0.206282351249631	0.175125770632409	0.238683170732749	0.457061857725736	0.0727093890793258	0.0907501375754937	0.340296961706549	0.286977217544635	0.142542153619043	0.647726904057516	0.0227455750812063	0.0977507483996287	0.390388119780875	0.791509944437866	0.420145359684515	0.891337229473317	0.678581790446108	0.824082433977246	0.877730536465189	0.897169995309491	0.584692559535813	0.818176914442901	0.554905029968164	0.431507284943762	0.527231762298232
cg11862731	0.0664486545873726	0.0161320332464542	0.0230027003311193	0.0635686736157958	0.0176112666264651	0.365445789924577	0.0687629402874524	0.0382705632059328	0.433487975937412	0.0170879937264495	0.0110134604631804	0.0203004317461523	0.478531799312907	0.0195434760805155	0.0144176134726011	0.0987087922550447	0.024237680975023	0.0211656972418629	0.0163887683109619	0.0139340512620052	0.0630542802643363	0.0213066543563104	0.0361300074171041	0.307949703524816	0.0107834516344822	0.00974122789740237	0.495151159332548	0.0298607967972585	0.10757355792642	0.031803017601595	0.123389604083311	0.217648369792132	0.0573441846567199	0.0426274542845997	0.0158653366729912	0.0153401402197943	0.123552649556155	0.750573032531625	0.614924638783712	0.930156912780557	0.0158969616111914	0.809377921905466	0.105027537679974	0.645304978985884	0.0146766715753572	0.897170428601998	0.428400919507668	0.276022896224306	0.15209568732935
cg25204852	0.753957362842445	0.173392106793242	0.717069481892705	0.930023954662194	0.893593162013517	0.373384774735096	0.282545444777278	0.54739464576396	0.505014039970529	0.572099221561924	0.606557979629504	0.466641038507485	0.135036759502221	0.151009038228217	0.595081388439796	0.576595547217226	0.515706217618817	0.865926019000557	0.0695365375782109	0.883288551323204	0.573097418700587	0.10523755225001	0.464809032346256	0.770745296436006	0.880536324488768	0.109808911754664	0.490920655419545	0.888580943783069	0.519728441077953	0.182634434846529	0.527705742342044	0.949662050966525	0.102465470977393	0.12622093935371	0.535916388793646	0.153915693036284	0.189491674479751	0.953066675730829	0.464004148790705	0.948051092264838	0.921761378838322	0.916473362374071	0.47833641681251	0.498711602511517	0.782787940340734	0.166983697420683	0.602540969052435	0.574433743881421	0.172910337558932
cg18719782	0.590560547605556	0.868597245827379	0.659295866095754	0.938950432864519	0.854899750003402	0.45856416742683	0.595967827020144	0.85648580359491	0.947454114619109	0.962957421734817	0.905924176075755	0.899440480871369	0.966582273395335	0.662561527609235	0.661594381257329	0.549786756317264	0.98068663428492	0.907334632794782	0.956794925675384	0.653310446888043	0.828773255661465	0.618173007040949	0.68373118094088	0.863661179990564	0.955723577744748	0.065352253885161	0.94468711973265	0.141668438775101	0.825920150391105	0.661911312817532	0.12682452741499	0.701758441110807	0.203361790856267	0.95290384732885	0.596482053505548	0.456047501464446	0.0442027814134972	0.609578002490349	0.201498576511835	0.560139974980404	0.779262855614511	0.598968793018794	0.0956023486708057	0.126792518212554	0.745939242465659	0.267405618356341	0.648282249526196	0.954311292957239	0.892363716110745
cg05429921	0.36236022637107	0.120553212877149	0.420846181403318	0.602139829031578	0.0561408324626012	0.62539672633202	0.597844221126904	0.0783973688888756	0.552931083105376	0.123797532556799	0.442194005662139	0.803359172651994	0.376249339418593	0.788392103576879	0.353093191870516	0.837089771612271	0.0262432467694073	0.0711268201155735	0.562322520907229	0.205143602962835	0.19631189855497	0.114635694266069	0.202490127540512	0.509758333732198	0.136359820301313	0.590400472145804	0.381128324652022	0.398761765117185	0.10774110170462	0.137962701444654	0.375511445404734	0.241963448207726	0.55761787779811	0.244119526479478	0.394777281829985	0.072635245845293	0.681426814162058	0.668196398583892	0.731158511750965	0.933373369889532	0.685099517266909	0.822716956667477	0.702813126506347	0.897130116766551	0.521036070797366	0.96579084594615	0.566724551374985	0.753133910499242	0.530186335420662
cg06713675	0.277276140957248	0.824686502365926	0.791417471663602	0.823316912371433	0.827814949805475	0.196267372420588	0.464278913283014	0.451184864661784	0.821391982948263	0.318802194031976	0.331443248858716	0.0694348345442934	0.474608464533852	0.256266489283631	0.283877711416155	0.89515514866187	0.915306706626086	0.807386242752464	0.928503522325588	0.0349532099579792	0.595031814819296	0.371956183284471	0.0920877837040833	0.449746912998231	0.420874135702486	0.0292543246641315	0.445985498991205	0.0309328108244471	0.214419072845809	0.747268719079083	0.22492274923756	0.00863080283713292	0.925981136408806	0.482659129383469	0.507688321429284	0.667999504860746	0.724239043564346	0.0215521260408451	0.362817572052337	0.984498542262959	0.378114405830043	0.436775444697721	0.564344176839627	0.924001543214224	0.0915446900378384	0.511986139225474	0.281008960489315	0.319171807555337	0.838244152362884
cg01490904	0.197154366749557	0.0806988292542216	0.193098512344038	0.326843670957994	0.042653621817868	0.614449293123204	0.239700254930317	0.0581770243708299	0.0508170629724255	0.0519384642149675	0.0569064972809155	0.0507265168480132	0.268595017763834	0.223526068022772	0.141763934852858	0.26149116781816	0.0163475084730736	0.303469564535519	0.0411584103894032	0.136993981698905	0.203725411463735	0.0723722741205056	0.0888509823051243	0.165861025292073	0.432843862514965	0.0568042794148927	0.341894664869965	0.533430593317233	0.0673863196005169	0.145480335160272	0.301475489331164	0.645410075411299	0.536228041348196	0.862211219681857	0.505421932826783	0.287509843202162	0.300385874684854	0.648688871143586	0.794984155166768	0.811640585162521	0.525158272377366	0.7523251383329	0.530779989188622	0.870059762522078	0.304463298336236	0.870910819479092	0.487913629343886	0.652150356177427	0.543474301155636
cg18419125	0.600183859753837	0.9570450538034	0.678846634089129	0.668876477526995	0.612263349045213	0.38042040152295	0.90251812320953	0.883996393718169	0.571541858108129	0.964109486360107	0.905249828668804	0.155478205979761	0.920520262248824	0.0820681558746252	0.907004090094523	0.542977269487591	0.978263464203234	0.905924695594406	0.931583837967875	0.516412241816444	0.943916374385419	0.611128621806223	0.85929433158484	0.393638519641505	0.686440287145954	0.776757412667665	0.923377434293766	0.887384356707766	0.729438974597698	0.898842507241787	0.445720474691367	0.52560194304103	0.734296958583764	0.169747006978869	0.26109769544015	0.230660600906582	0.643638846007995	0.942912781750424	0.0928987283082442	0.902863183449769	0.844429973390741	0.201650349728463	0.264646768339046	0.956053227080997	0.643203668457184	0.113856171208447	0.835494459661325	0.735917563900871	0.723337735747945
cg13300301	0.513455117803889	0.567621126755209	0.451389152124203	0.396106669226706	0.579243125581976	0.832458717224591	0.73951981805779	0.455853954690308	0.819550367407069	0.958977890005458	0.437765271352139	0.193251930235235	0.577839793037719	0.14980206489432	0.603652789250663	0.59386685098703	0.952202836558208	0.668620807091695	0.25524890526259	0.355303285276733	0.936326471047	0.703106482716181	0.725438154492094	0.256680981768532	0.725405018927287	0.377675540349288	0.692378827068361	0.699611557672665	0.269800763022277	0.335503104279738	0.306909876581415	0.234598470057674	0.910760871849537	0.481790875386039	0.882651991670652	0.655582364196119	0.166055501982501	0.899993510648249	0.86926103391382	0.865830024060215	0.103440927371412	0.929853352216852	0.0583927745442475	0.916194836301573	0.531714037983576	0.917851465398856	0.364754579128654	0.0964371353335386	0.20165973406305
cg20293950	0.537695530794012	0.929319091892179	0.453368510499696	0.718603557699773	0.829785468429337	0.37316783504038	0.498154783411037	0.631806675650026	0.870333573965481	0.953487486974088	0.830978492581444	0.15760149915406	0.799184439579943	0.618170444538878	0.85163241333321	0.898643398156334	0.98027515194831	0.506112402190394	0.94003472940681	0.406936889376307	0.892017924288878	0.843883816134421	0.779365163137468	0.475013652379771	0.936358847274873	0.242026195617158	0.969512283978263	0.929608778307261	0.783342347533762	0.801841892900517	0.378054224220552	0.510652789901834	0.921065638645831	0.279827526956907	0.736132449821912	0.495403574870397	0.579809744383738	0.89048479174387	0.419066518326307	0.342810471839287	0.275161847596231	0.610040548783341	0.124598610682563	0.965599774728364	0.339737846197327	0.365489764078388	0.458183441017727	0.170845635342087	0.417000091780376
cg21760990	0.669022840248807	0.768876290106433	0.597940657268095	0.949215681296182	0.406505877659219	0.296325401599256	0.422298051768481	0.138399742489843	0.580108116330984	0.935481440359348	0.555836063831648	0.360185628640693	0.874186842631818	0.0710648989903138	0.668225300916264	0.721052221378924	0.949556834231431	0.199920011795327	0.556908531119162	0.419268065592762	0.855423558499914	0.280921798914352	0.600551215167437	0.719139879984115	0.800324350851994	0.74201684947645	0.594103692903465	0.0715005120669072	0.661313474007674	0.403046585918932	0.415271973220361	0.272045213228621	0.606943385046461	0.88730243905669	0.964422063229724	0.420662375964286	0.353621174757566	0.950511782903479	0.241741899501399	0.938964963694981	0.951512811496917	0.382242897246491	0.134221580455972	0.954983049215744	0.713322660005112	0.262126935017652	0.409057484107035	0.289096539739312	0.898327321980706
cg14408605	0.123741799314013	0.829471415333351	0.341846597045645	0.838024650729538	0.0718385853522361	0.690091029535004	0.458078021979695	0.155527569851023	0.331962698752096	0.175590594527292	0.193018299071884	0.933270997584844	0.0392654456635483	0.239911813169333	0.31145447910656	0.929592146642756	0.068672312607247	0.223912800418398	0.714805755490093	0.197361532342141	0.266377852125889	0.0943886168812599	0.31041071739947	0.478298965002003	0.742247290897657	0.531663953617536	0.482571719249756	0.918121077148103	0.302977034908464	0.503528767622543	0.399157603605872	0.652217258620097	0.574780785635202	0.733976352587631	0.143858065148367	0.167987245766872	0.593836707960928	0.729540113675561	0.690659823098402	0.495214568493378	0.526144959794324	0.895663897016678	0.435270554507888	0.895784859626967	0.646355333534886	0.8678613927975	0.590143451548273	0.324982894322244	0.206984826854221
cg14613540	0.54542990772706	0.128192518376604	0.601886492975199	0.840415338973375	0.0663201698697018	0.520141586263586	0.442406910266858	0.185532345636475	0.100199042720685	0.114681716354504	0.24419342081663	0.889401517467245	0.735611925486496	0.898111053141037	0.402470356845228	0.459290898645661	0.103033663297055	0.561095343879961	0.23184244125656	0.733442059518914	0.254373649152682	0.0624725465254115	0.0901109102820964	0.673648437220682	0.381432522178822	0.150824210061753	0.673059820842954	0.632798221640453	0.312077479544229	0.278418642289299	0.747016800160312	0.517431552953272	0.891521021133716	0.896684340368799	0.761748529625745	0.172479185925715	0.746422141644053	0.87466002400271	0.57387950685666	0.926602066441536	0.10526499662786	0.882984982081282	0.664300984938827	0.875764927780052	0.775530965842098	0.474250007354945	0.68993170781143	0.835842269887523	0.284589051427805
cg11315777	0.115584321522121	0.345762585586738	0.152738672135841	0.843780593138531	0.0576726087880853	0.0601335675770734	0.123471671235811	0.898108760108962	0.0846494433203044	0.755520579411269	0.201067239616867	0.0314917800055288	0.406337115153754	0.40730490200758	0.102378903859604	0.815126049455769	0.417254410668331	0.287243793163648	0.0560838089262465	0.34315562464418	0.544499296450278	0.0523243670734795	0.27512385758797	0.103155425017841	0.77612135745769	0.0446124780268204	0.775426193801243	0.0257528950084767	0.231965949806597	0.127330895255898	0.390624506115806	0.327256358676269	0.265142317854473	0.882199327918899	0.138047451911112	0.31826984942303	0.0335314875924089	0.353909021028229	0.0496303427217638	0.0696428864588743	0.274014552314851	0.410246728057708	0.319221766542803	0.0431972325888471	0.286804143773407	0.947945326654289	0.409418665937378	0.066265226684598	0.314381382274094
cg04186360	0.159048479373683	0.20970900314222	0.270868446731127	0.0814871288904835	0.0803734624314578	0.0547964403335435	0.188870987730822	0.0895512901995678	0.108908139157826	0.144132587613526	0.0544961126595277	0.06475722573564	0.517840273235957	0.0685455810716771	0.0745697896749522	0.0886736646755205	0.037571788953894	0.0464089532316854	0.0535764507359145	0.0510079251103665	0.130203337809323	0.165384002972241	0.139530852784839	0.389592605272167	0.0366953774017634	0.0419727847696927	0.379377977024377	0.275741553902679	0.223626716604245	0.0962594549787587	0.282934645759414	0.417116335232633	0.331728712023962	0.0627504553734062	0.122109465979038	0.0351738241308793	0.373484765752976	0.807627417899321	0.767653758542141	0.902623830966401	0.61746848925972	0.80559646539028	0.0566541117388575	0.834143822352283	0.430736557582778	0.96517199017199	0.519918699186992	0.0577400116113369	0.207724051314255
cg04784315	0.65969236596278	0.389498330167499	0.289205709289718	0.576733842112058	0.240109847432851	0.563314885141984	0.573388393749428	0.102214030763767	0.881163029199125	0.322588771026217	0.446041830338898	0.438107834795587	0.418173467149715	0.15899490163308	0.715179786538472	0.312013831560502	0.127225838018645	0.194220954430602	0.341303988532036	0.69996712549111	0.970973086081579	0.2523549197908	0.614518057708812	0.482731750821354	0.82068295351889	0.173450059679442	0.401788289513541	0.157701940951598	0.33780573279257	0.43077265604903	0.409022064902324	0.397828489348914	0.405013757427007	0.352028116366763	0.0440606971063071	0.206038890517421	0.474502572898507	0.414492870014287	0.952591010780355	0.971530343905171	0.29389491861668	0.840502690627802	0.959927099001695	0.96296088970424	0.885871717960599	0.672555278416004	0.966738397131305	0.375590421635088	0.380389860482279
cg05670158	0.709158165023735	0.38567108035098	0.592922244883926	0.239317206033855	0.813005137981639	0.933283562665639	0.627303776190798	0.308210861314102	0.734768619860424	0.952732276966553	0.529241715011944	0.827714014962487	0.642822315710859	0.817300997358466	0.876619329026512	0.647575007317407	0.968984106971833	0.592477197360509	0.416401366939617	0.616305498481009	0.98061319992378	0.455313423279319	0.948125714208711	0.658382735104462	0.79607488318019	0.223014550256565	0.628795883643265	0.668760098149333	0.396035424562501	0.386819692451796	0.589371191783104	0.457391320050961	0.922924148681883	0.418149318445532	0.954803937868956	0.891642607931324	0.213708620761424	0.930472064405612	0.820521474525973	0.697720227774468	0.801350340113076	0.959263632732341	0.140667217353392	0.657058583788541	0.519741050153259	0.976767187540665	0.576060410638377	0.686542141836035	0.671181174230746
cg18601167	0.0632782719186785	0.0374466433837796	0.216422529399629	0.127018689892941	0.0478188986391962	0.0256611165523996	0.133626321415845	0.0589662094345935	0.0720732419972729	0.131610282272186	0.0620555914673562	0.0572608396421198	0.184050077229494	0.0337400764481035	0.064949222560101	0.0344181291531777	0.0376382589321238	0.0441543200821476	0.042009945817561	0.031117182756527	0.107072205736894	0.0597849462365591	0.0660055004583715	0.22892402622445	0.0454071344134622	0.0278007612113189	0.0568991097922849	0.0539303930393039	0.0346097201767305	0.0757914717646261	0.135540096322911	0.056929027917928	0.0437972598637419	0.0431911800339229	0.0498506348020911	0.0318919976521229	0.0439216168069292	0.736654110923497	0.804695837780149	0.896416512362488	0.616664241718803	0.820679840166402	0.0312693978895096	0.496411283592055	0.0699210151495533	0.74338523259146	0.176626524274786	0.409004438807863	0.455095674845198
cg05894391	0.455154808328742	0.184039714732532	0.427551703075638	0.147176997920819	0.0970022017405947	0.349159895559718	0.362879256136917	0.50255475809907	0.79404487962837	0.524056618832836	0.366958407508957	0.901933897930053	0.285565278654725	0.434163770618883	0.313513510636048	0.897107537813722	0.932034139755292	0.906385242654264	0.552513773989384	0.24531463607745	0.571381000925999	0.164786474890148	0.343978114976642	0.555473143377639	0.546170108228585	0.327630626415264	0.651843474635088	0.109690361393038	0.473177246049117	0.681253949443738	0.176402137017547	0.198124810876376	0.2459919370673	0.0931205529284017	0.0483757280937583	0.433086260626115	0.154226367399493	0.920739894414693	0.39869101960669	0.979033440408993	0.749420577997094	0.918467553109211	0.145427930039847	0.970159467181365	0.396032465008103	0.595270503505196	0.763152520891863	0.751449026489063	0.81679694938323
cg11616457	0.25525239259205	0.73846111880862	0.509764539097603	0.84741196686851	0.871207498975507	0.160226056591268	0.465917117316957	0.869948695164101	0.502021598946579	0.672048247283755	0.535199033895563	0.0313245851883819	0.706892644204011	0.351140503213422	0.208917038850271	0.702065621877599	0.909731593605055	0.787555930038089	0.889203530152241	0.212410527514558	0.344732472246896	0.638956249586874	0.286202134530649	0.549591479691849	0.573427841445528	0.109596909448255	0.840950227107525	0.901479022406623	0.510490464783326	0.463516888701922	0.650875222696992	0.796951438546617	0.863160820347581	0.563710558013288	0.625115273882892	0.671135287344514	0.869989413328283	0.897151614809741	0.746851102847697	0.949276364611331	0.0398214631577428	0.893003624746234	0.373790885883944	0.809014524884346	0.555506846868154	0.607151259430865	0.104585739028869	0.0614342734287819	0.151784497784
cg12479674	0.0674613925765375	0.0371181696482901	0.383191410588671	0.175260690710801	0.0261775102703736	0.587126657083533	0.362153766502718	0.0306137184115523	0.12978194338179	0.0119060274263846	0.0196293969849246	0.284165571616294	0.380577862405828	0.369226589385981	0.0170545961600343	0.291037360890302	0.0277402597402597	0.111328125	0.0195148641254788	0.0519613883754364	0.214096729812679	0.0186562893441685	0.0193959135327214	0.448544040513655	0.199357192494788	0.0555286716670699	0.516806431492134	0.736577343523266	0.0184762525812412	0.0979473449352967	0.355560358802551	0.497724550898204	0.253362367106443	0.213272036777933	0.0601111111111111	0.085789400857894	0.497993369394521	0.459923871669386	0.732249235227822	0.907672816533376	0.5839021142001	0.765437302423604	0.316484468016019	0.844066958027542	0.476534570624477	0.858451369216242	0.483093229827573	0.681520607052522	0.670528360008036
cg13645732	0.213686890641495	0.0887415207046674	0.219158612848209	0.33328285887341	0.0364082161361954	0.358354343341737	0.41666334144687	0.391365888181175	0.486136104888171	0.05794446034927	0.186900451051394	0.288819739667792	0.377326871688029	0.47484520123839	0.125419883959342	0.704502983904997	0.0477051155657794	0.0518454378179457	0.105209159166161	0.0776459470810584	0.137297547431745	0.0822502784998143	0.119953863898501	0.265840517241379	0.348644231172206	0.036242695511625	0.433599167822469	0.69987222779958	0.100206967919972	0.16930771516292	0.187923114119923	0.333082271147161	0.491756826378156	0.529201604083121	0.107300884955752	0.128639721860061	0.290332210328799	0.749656890154018	0.993483219289671	0.89433042064621	0.242304851021916	0.708460994579307	0.578258838187198	0.826826029216467	0.626398852223816	0.936340296417318	0.437181708405523	0.590163143160537	0.523157275777386
cg06484167	0.262928317442475	0.170021424692935	0.313153087807241	0.305966236170667	0.3297407187924	0.526336205244805	0.649769882630837	0.0436165118191554	0.305870627344453	0.429969859661586	0.379687771558278	0.78032556713698	0.614097817707787	0.599254023247826	0.189106936874375	0.0658750947424381	0.49220324552961	0.372147277203448	0.418360280549499	0.168089307633596	0.455801726786656	0.109981588370714	0.404511940650243	0.345675685720873	0.509545548061726	0.697742612294832	0.510489548661991	0.917260643492657	0.226752750669244	0.307847517954666	0.318316222782091	0.495060088678671	0.520965141357685	0.195287801694963	0.948176854073493	0.581288534711563	0.253142237902141	0.897570262838141	0.840409670934491	0.953833173682291	0.919879003060784	0.888977829432463	0.796833103438006	0.863888579298281	0.381189099273145	0.958363023384638	0.723002170637105	0.919074511233213	0.711469805066376
cg08279186	0.734456006281361	0.926489652686394	0.327561536760766	0.164314848120168	0.926169762812775	0.855082493224086	0.882049924126124	0.104354040852712	0.75546438041919	0.32461104283269	0.355644530123828	0.833287572496335	0.430384067022574	0.90890036675924	0.568210407510811	0.896742066322367	0.943809075870656	0.271492868110779	0.409969877120194	0.429456760575184	0.609688076840568	0.286303124454087	0.466163540211193	0.565061413361789	0.655002795088274	0.51322568902082	0.531533426943231	0.507379983738603	0.250919091563678	0.546525297227577	0.298120490157681	0.259918967970166	0.438150245679553	0.942097982214628	0.0689394840935565	0.709095303348951	0.568621843254012	0.92406325644961	0.898702023812022	0.938215440997474	0.905216816879936	0.922990147444406	0.896377134533423	0.976102498285973	0.844847022418122	0.780969497270677	0.568824438202047	0.469321692124225	0.742126710080357
cg20912449	0.766353932951564	0.97220686378058	0.325344987693103	0.795514020479515	0.558170051839909	0.848304490866756	0.767062859212331	0.480776621185701	0.707905228207407	0.902815826920096	0.610036983537203	0.0833528307649548	0.813993212500577	0.335535046994348	0.576216635483712	0.71271080011135	0.967774971264137	0.905507418649167	0.936457117247686	0.407760603921795	0.856689847924612	0.308581937224796	0.892759920816198	0.258368216132722	0.627695010427159	0.167204493110321	0.643372600869027	0.827528405170127	0.463403808967945	0.504536550571236	0.380752739635611	0.388714323533607	0.934273464690998	0.179012372839595	0.558031801434621	0.4809742313996	0.420281966236618	0.955671570674386	0.803255620379548	0.594392378699078	0.597438262400243	0.326694843423709	0.303124217775962	0.860141285616069	0.700188653806971	0.903183428897919	0.439769452148393	0.583469241448681	0.744795456085661
cg22336806	0.0644458767538378	0.0542929233551168	0.469924272630848	0.0624790992256293	0.0724460069914877	0.0479267310169088	0.246906087295261	0.0390798885965209	0.0472402447259801	0.0470134993806688	0.0597734897220167	0.0590580147288807	0.575230918133357	0.0651288410179507	0.0343607158237797	0.130805286440254	0.0231930099940549	0.384162088670902	0.0942452688234073	0.0402807358782825	0.13822543137812	0.0501373129054823	0.0458533972701185	0.468425121945935	0.0572170485231296	0.0756223600272004	0.196828529727361	0.248824210919094	0.0476231311938103	0.0368955305093939	0.475421593041807	0.314530786389452	0.0798452154132975	0.0527005210607566	0.0254595683440064	0.0425539016477922	0.386844230961084	0.812242764592163	0.647386530579931	0.905136731791455	0.566923654795627	0.826240657393958	0.185078463669625	0.72517635146186	0.432629682659915	0.384107463874059	0.194804618575646	0.647759733806814	0.535293810154526
cg01572694	0.881568756677748	0.592941750056793	0.352400052643809	0.56688762281217	0.100853316084189	0.644695519862801	0.937637264086789	0.677917680879404	0.774572409389267	0.395417604853462	0.84677030795188	0.152697391949415	0.289200960375156	0.383612802166592	0.620585940860666	0.937495886073042	0.0760103076488029	0.320661652222584	0.889941075415979	0.555651990097759	0.715870175573425	0.351867262162044	0.61331815685676	0.279980167555323	0.834140107620087	0.516102529565863	0.566683926183777	0.933204922106179	0.296012806153124	0.564603106803993	0.482561019320699	0.579450329284216	0.893800909106086	0.484374030920639	0.423525197673753	0.483230410797014	0.58978197074123	0.90442337406489	0.678441651639081	0.963865198766277	0.121743438191197	0.942535618345341	0.0874009023557715	0.951953877092411	0.893235072775071	0.717651138375618	0.927800631734966	0.570301963333784	0.174804901212551
cg18148870	0.645476729006688	0.639225969123292	0.562996664382587	0.245437693831269	0.937087624876627	0.932602014635797	0.757074681253821	0.371611195997819	0.920177264139856	0.953540172897591	0.625702912935216	0.939160247372079	0.851152470632324	0.829455351897506	0.867959771018577	0.780259907763194	0.96407602875619	0.756582920478749	0.622197020076967	0.741881809081563	0.950836304059681	0.580145842566457	0.950125375836716	0.727789079023237	0.949497154011211	0.780942930610616	0.79435657717575	0.939818202464081	0.406715622549012	0.556203366491313	0.70272557996862	0.511050003073559	0.919743974600076	0.718250506115544	0.929186156589129	0.858091894046963	0.428105315849	0.963077722915632	0.927093219568987	0.82937798207335	0.972976046856466	0.923074530426394	0.372786276776119	0.798486199645465	0.711202591428041	0.956793185060596	0.549050966647217	0.934089773189191	0.870029322707995
cg05637792	0.734069520491653	0.796093701522371	0.411084859836041	0.863207886088905	0.788182622678385	0.311935548680858	0.512425385244844	0.809439928119853	0.481021623024815	0.860119741034945	0.584671020794961	0.834466099939419	0.454078638949878	0.253959006466771	0.367639096848054	0.813812822756198	0.504901196360225	0.853105426913427	0.0415117498353575	0.591056522750315	0.7093201324425	0.831917413632434	0.451156505682242	0.680526559980995	0.530779459663312	0.891456299961094	0.86742979508029	0.929167593076706	0.664567151848531	0.729265212192704	0.5360448807095	0.0843431790154212	0.136538259547474	0.925412076709551	0.0615198329769806	0.312922989125969	0.0586063732908091	0.895013839599749	0.158846656008786	0.925465920341709	0.282931959191753	0.945848140271298	0.438121538690046	0.04413082906549	0.718746784175794	0.461594972967572	0.632498943216855	0.379325826581036	0.828735883712193
cg12856392	0.349673179335725	0.379646094829752	0.817039328945833	0.124636497400429	0.786313136244506	0.421344857197347	0.711426740301526	0.940092113774015	0.13153727554312	0.525831345253278	0.189249017919746	0.04722430374836	0.919653199656131	0.16487058768799	0.177546559993936	0.383680857747215	0.869477776962251	0.423896070669545	0.463941567348438	0.302846055072658	0.355145771135065	0.726244469335129	0.319153054900375	0.598913034633978	0.0877487239959729	0.93170020302862	0.370050410807445	0.068707288660641	0.680460506409287	0.192536890957725	0.627045216212635	0.0445959993036191	0.122145182494192	0.930750375228702	0.47259124675286	0.728446450245539	0.355810327446037	0.933551100089512	0.0639325406701008	0.947831033022051	0.286236401634075	0.834625042483536	0.439195978328979	0.481652623319476	0.430134717457319	0.295596139988851	0.405410772286963	0.436968423402436	0.179232551999111
cg02083825	0.6792569424886	0.515545219581683	0.382864784672565	0.240795320105517	0.0947149083680788	0.65094569548685	0.354120694816339	0.065097898625093	0.678009028511761	0.197332564838497	0.278820786662059	0.91900450486563	0.919666803063821	0.612932813002356	0.61497852389849	0.317282566089861	0.113367936200762	0.30322424300195	0.280789202705793	0.467133212972066	0.692694518485999	0.138511012568143	0.479337652455256	0.486850456903064	0.430793905121196	0.504359030380364	0.310533261400656	0.226709011325256	0.376422456773681	0.531620375348735	0.186262187196304	0.284809354123341	0.34540518777605	0.823990375501086	0.912631296175754	0.653664034344672	0.248088908612918	0.936701514810794	0.776268028684944	0.93256518750725	0.510902355092079	0.946792131174285	0.895703770447985	0.965482413580707	0.761827416692079	0.977930260924653	0.847496631631057	0.918383579991445	0.619265055365951
cg16626067	0.462910338069574	0.0658185061734191	0.348714004955994	0.299190842707717	0.147684772929653	0.211123929807517	0.421389040455219	0.130556202001396	0.532751091703057	0.155123751628311	0.0496613995485327	0.0245446125347329	0.461135013316943	0.0635861786955633	0.299315849486887	0.480852303062661	0.0539650650147888	0.0769073325487387	0.370108816344659	0.268392202118452	0.126561324303988	0.127284595300261	0.23325797538307	0.32557560051829	0.546691449814126	0.023571808353518	0.453847573353017	0.830370696831693	0.256417704513271	0.0978066612510154	0.361787847189307	0.391871005472242	0.585239368961188	0.380529093033963	0.028921568627451	0.0516816516816517	0.489824864331524	0.709027090270903	0.673105745212323	0.909463353142446	0.0461079943899018	0.75367485080306	0.711854538940391	0.797325460229246	0.613696622941669	0.943049668514292	0.519006588950836	0.330874230708537	0.480801443113001
cg25150440	0.77619279238324	0.182035448815182	0.800233072282108	0.523452254206315	0.104639153387354	0.441888621900017	0.88874502507683	0.126845551235981	0.903254695658888	0.902413108684003	0.253416153991391	0.951946309006666	0.926778819189416	0.838679642583801	0.693250817249372	0.442053470991467	0.927607041644016	0.53542308342326	0.939238447184332	0.899115321366961	0.606266608382751	0.900380707853119	0.640901264837574	0.673860968190482	0.881727266607029	0.478795155726457	0.742363800784011	0.11718778287603	0.595231271979157	0.5355719836869	0.0951869115671268	0.942837658841022	0.216820282032711	0.928390205303547	0.64712955129853	0.692572050768971	0.924365352263681	0.191766576716385	0.840480189096288	0.340703630469463	0.526104750876347	0.305560220267168	0.0882386117015849	0.507881960795075	0.191365131170735	0.646512071345689	0.85271473615219	0.83841604836145	0.522183206106599
cg17125270	0.357789607176383	0.389619608904839	0.16297492674367	0.29658671852119	0.401307012270045	0.635764453972102	0.440215073365254	0.217672895926309	0.55313444929865	0.123866018588556	0.326179549414705	0.740920662922744	0.398949672879157	0.755443671100882	0.240060287089929	0.562794260209971	0.0439440355122216	0.424216175793205	0.515314139784075	0.379823690024241	0.164546459000412	0.0932514774533321	0.383808915849505	0.386132315525221	0.464322302794456	0.347255797834032	0.413452411951152	0.842434896191393	0.11286236423354	0.225869862124508	0.391078622282137	0.431868672321508	0.759034048491084	0.648599690377831	0.964680917759321	0.332811516316994	0.501994097545483	0.895658186533095	0.885952538453554	0.969908150779159	0.719465551822127	0.861655095062358	0.848827064837724	0.94864108741448	0.663467408054294	0.956466571023924	0.418902813189302	0.20845042344788	0.543518355807353
cg03817911	0.330554336697382	0.105292232902442	0.215735486687036	0.373266207746841	0.1934077907927	0.340789696661583	0.423551171393342	0.0624050632911392	0.110289457004014	0.388754103039817	0.174410293066476	0.0721809513249806	0.504560674287034	0.460517120894479	0.141718606314499	0.10484199104842	0.10035911870329	0.0955176093916756	0.103077382730804	0.184898045879354	0.192412778478352	0.0964922111397512	0.216261203585147	0.339807524059493	0.111025865848312	0.494992241500917	0.618537263074328	0.400431787807135	0.214119550925458	0.0916546068499759	0.546931407942238	0.265274555297757	0.656230561890939	0.813063558390147	0.234949679780421	0.1312728481223	0.406146984681016	0.791552956465237	0.753672799885894	0.936178016872478	0.673494653911086	0.819185575364668	0.80279933481153	0.888251491509867	0.153122087604846	0.762882031596043	0.300465735196274	0.809332664325138	0.62858438172957
cg02291020	0.204772745516218	0.716440386545906	0.46109528159851	0.736554348311391	0.794401175806341	0.551190890053098	0.313089253058328	0.319716272263968	0.52760355534854	0.640292598471267	0.248345231684233	0.117328999333414	0.84163874501854	0.496788658581965	0.123380023811136	0.880222202310918	0.909738965099813	0.625231004481557	0.830496056901048	0.0829415746046372	0.0572991264780488	0.353925918409169	0.243532674752102	0.327362578148962	0.607904095222874	0.391634539758068	0.519910099020998	0.915587086725574	0.316747401870536	0.520110389105631	0.433398126316428	0.388272902362891	0.8131405300448	0.864968088730574	0.96746754522139	0.665062464667141	0.707001961711755	0.895367516780583	0.660509320887526	0.923077676000517	0.679793082209891	0.562619296604944	0.534443249864368	0.899928047923342	0.581406459697693	0.695391508409605	0.0897365308247435	0.680183717735986	0.622723690938414
cg04655481	0.551014652072553	0.214529319448105	0.0854052776112574	0.271911436591146	0.113469096963119	0.272844586179211	0.399183834818108	0.0850595591664159	0.543628587178406	0.31035739848054	0.349070046889447	0.107775773955055	0.140484727414791	0.0466831559376806	0.648425729713381	0.0615436364857842	0.0909296403337303	0.137895245178793	0.0797075765735125	0.388930667454445	0.578281284374402	0.327522475544545	0.502314408696633	0.529693872169277	0.269082971276481	0.0825167011713273	0.194653027487063	0.0857453835232945	0.155329287405126	0.261206843012524	0.363310729793377	0.220223288301385	0.143928509668576	0.0869159875247106	0.0388810297128039	0.0936130773062184	0.354646958503535	0.117883859500135	0.947501242901168	0.937965819879716	0.113709565612914	0.201127204745359	0.683782798464046	0.665018338732124	0.844594749992419	0.210053157864999	0.881806197566976	0.0515112135681706	0.154374371074296
cg22660299	0.854445364888307	0.915782477374241	0.8763290289845	0.948799748727742	0.48347417459741	0.926567516234318	0.888560263881014	0.253597779206112	0.953194736353187	0.337880384027538	0.709613686668759	0.104840921875767	0.520050663282127	0.452649273706279	0.851244229548201	0.83954784062349	0.18578947060504	0.919851787511687	0.743703158017024	0.870672588581636	0.949136106946843	0.293539751166782	0.697790834822999	0.578647028842104	0.875940277398449	0.552943986825073	0.531304669944475	0.752752099774249	0.882236303278852	0.859345247702675	0.606935517384182	0.592725237159536	0.912276342840645	0.725115061750376	0.159557012318338	0.452647831545193	0.791367460798834	0.975811443274924	0.79017263569244	0.958617147244641	0.168707392696238	0.980918009789025	0.108488093686461	0.963253011531495	0.823534945288144	0.667209158561421	0.835242869087098	0.950860298537643	0.32308544728573
cg26561681	0.581952929510144	0.672170603305984	0.102178344644288	0.333262248155881	0.77830480487477	0.864483230597902	0.591801696405578	0.11041634887772	0.781699049224494	0.341906607082038	0.396402764309315	0.819788721769955	0.588830854753076	0.657464054162323	0.626278111610767	0.566990289438559	0.104570460390907	0.433206099955029	0.738377057015751	0.386422711684158	0.810996252108205	0.298398190284325	0.620745205795567	0.216730830125969	0.608156365448203	0.0777069329114369	0.478347431068992	0.713557724854387	0.247341986956083	0.391671533456028	0.475402389063866	0.485595712548321	0.686547303413783	0.399851341736016	0.103744064300599	0.552661361601046	0.110854424849087	0.942608649169326	0.847259134176833	0.792151861580483	0.817962017432005	0.877798597234635	0.0768472922831935	0.939408788136612	0.64231953439692	0.963453707353605	0.464908770447378	0.122678252841576	0.689705324095246
cg15487867	0.0678468899521531	0.0598676957001103	0.481008935640765	0.133264595953087	0.0371116125672626	0.480101968559694	0.330465110358698	0.0546777361185503	0.0878452125020671	0.0636445758396978	0.0673897992153243	0.0622572582195732	0.597482113373693	0.039890180878553	0.0632486990535396	0.0731032018934488	0.0415627937390167	0.0627346493883977	0.039591169877275	0.0878342626887541	0.206877528503126	0.0530175769246528	0.214056912991657	0.481518726545829	0.0486645718774548	0.0984507529859789	0.0587013198631253	0.158026847102477	0.0495017679202829	0.046062244301578	0.454327194667269	0.103299174125481	0.0632896015549077	0.102495966593907	0.0352718513420509	0.0506259112161279	0.144688585245529	0.769184290030211	0.709447196743022	0.868656793038836	0.600287836779614	0.744706778370145	0.0493139700641483	0.549591943440406	0.524653106416415	0.506955361821733	0.528943232371667	0.665951051953628	0.317586828785851
cg07631144	0.727111111111111	0.372853489221776	0.119219075052008	0.365189747665408	0.0997321569245313	0.703119643469318	0.826808228268082	0.477601493233784	0.79065130704475	0.403742203742204	0.809679080144156	0.14308121296619	0.110284463894967	0.293744889615699	0.549119097956307	0.863446131770896	0.108413615928067	0.123234291281052	0.896497604493639	0.427897574123989	0.531899380240612	0.333866325551647	0.575662159659196	0.348085106382979	0.809472112905415	0.4091399784095	0.605207687538748	0.928509370733524	0.275335492827395	0.462108013937282	0.5261070720423	0.404651162790698	0.838907469342252	0.467548076923077	0.178420904748525	0.265286923800564	0.486620416253717	0.938194753223655	0.244123711340206	0.917582982221765	0.169354838709677	0.929432013769363	0.136613055818354	0.935832913940614	0.470493777599358	0.405446009389671	0.843824430078258	0.405205655526992	0.185347043701799
cg02576239	0.0396579835258889	0.348034838020891	0.265290859674674	0.49180772318693	0.384864536462557	0.0976453111270222	0.093029114450586	0.0697035073133079	0.128821936842723	0.142639453778535	0.106876370717133	0.897339291533078	0.14084674734385	0.870767736926241	0.082121725451976	0.114095661302716	0.0559578810525013	0.47599717390845	0.05129600058659	0.332574409891612	0.152780281538069	0.0987230810822968	0.281815588253895	0.145411186288522	0.313889308466706	0.503318020422596	0.0496357891199902	0.925525534604256	0.168585787159902	0.277509573667351	0.312833008204957	0.454462524481287	0.536660565249184	0.485427743529664	0.17437877854626	0.0893876997198647	0.35319787286389	0.858725476860306	0.876032573816658	0.834121890800948	0.0590216783664667	0.905694252717365	0.042001082045342	0.925743241551319	0.0907084256241305	0.922048128420086	0.317975658033958	0.186825479037773	0.140837562330435
cg14603620	0.152996175095623	0.0844740096371157	0.358928448453963	0.115834490825353	0.117978177892586	0.121068436857911	0.322583741241962	0.0697484482195361	0.180902824706041	0.279944523829537	0.104713621823888	0.0654094161293172	0.513440761090011	0.136526429341963	0.229904723564144	0.140853923891495	0.070792753167871	0.0516832856155593	0.0522769516728625	0.0726964546353406	0.194804732041049	0.162985669966022	0.268059076824017	0.410083366415244	0.128539146617041	0.0444976808196136	0.333244182936614	0.422801251336475	0.113027980752094	0.114572412760222	0.407608695652174	0.317756289247602	0.3555871886121	0.1000498906244	0.0493000150534397	0.0862272752856419	0.202443105756359	0.769701212098884	0.738401264691731	0.903719244707229	0.69106267184444	0.80222744614436	0.463102464711475	0.835993154773749	0.591228719467061	0.896804835924007	0.349445389037325	0.695834003538684	0.611472057567365
cg04424930	0.0164811300215689	0.0153923652262164	0.229380694852968	0.017829808662896	0.0147381603805549	0.0543321679901401	0.0805403866008266	0.0312932495487088	0.0179073321351016	0.0101659529054019	0.0145663370371855	0.0134084747477073	0.431090470000551	0.0184733747939707	0.0156772068945403	0.256253314415547	0.0170933178035056	0.0170485359444952	0.0224851102433082	0.0344597887075652	0.0603440498163312	0.0179983499052266	0.0138843564812423	0.22397565332462	0.00971361684599042	0.611099444869932	0.418454497368445	0.375271202730169	0.140625437200562	0.0145775440335422	0.112905238561918	0.254530562943982	0.0908227177687668	0.0246970209581288	0.0128582858773582	0.0154361728453868	0.426015171644487	0.714641993789049	0.627075499941892	0.0276766704981347	0.294448789905444	0.778876970860082	0.507320795189497	0.765194228865241	0.0159579683387847	0.951776652210678	0.0763232867313525	0.705885830204168	0.507171673390008
cg19513321	0.0924045276631757	0.301522657508434	0.348264394096861	0.114837576821773	0.365897592116765	0.507242434546073	0.371459694989107	0.165010119181471	0.07567346026305	0.0545180429919269	0.25554838389355	0.0529564091497626	0.542824675324675	0.792994958492855	0.301987093839725	0.0956699974378683	0.0546875	0.0782488199887412	0.418867366553305	0.111713811807953	0.209332066647179	0.222341261338476	0.177092896174863	0.446707399864223	0.109122216882909	0.732196897146141	0.31217437533227	0.715562719812427	0.282904775360271	0.148635798405384	0.454524230397225	0.474122970125201	0.415948417659056	0.053147195689444	0.0616556316736194	0.0637029974375782	0.525934282216835	0.719189827547158	0.585866179787348	0.86380458919319	0.63911495422177	0.757863004521856	0.73622722025954	0.80679261454948	0.628728112372523	0.95868701651683	0.567871770890444	0.655841753237512	0.555384651790151
cg18889595	0.0952584382523358	0.0360913955167381	0.101145460555042	0.0570999202829829	0.0225366996737368	0.10852753443355	0.0653877741355582	0.331248591681898	0.418272817801281	0.31586959566538	0.0303462582793239	0.708884102623467	0.226479695962235	0.1082551465095	0.0726805616140075	0.033568869947052	0.0406215705901385	0.0508663556789586	0.0361886135735385	0.270228044627522	0.167150574923804	0.0537429901659768	0.0829235787140469	0.193605987003333	0.315553535052103	0.0750418067384109	0.0527649002508761	0.0303248581515951	0.113446014294985	0.0356642603300653	0.259662066681876	0.458002401994856	0.20245745433339	0.520205158890027	0.0343036547777297	0.0330659120639725	0.0854655008502637	0.693900256268789	0.610872049217231	0.851797888494212	0.081159960324045	0.715414575528666	0.527696130890581	0.730322403427356	0.0441838382819806	0.877203665209024	0.121280904800023	0.415118376233348	0.209554562356458
cg06719445	0.697623273596751	0.673857165226921	0.592697360925848	0.303950489120479	0.806895999409071	0.937892538173979	0.78694111021359	0.401672981033191	0.872325545776201	0.938117644399936	0.655817774584444	0.65719278097973	0.911063555415437	0.835987994107254	0.772304607191647	0.724759246809536	0.968690994747605	0.807872961381828	0.696596235837324	0.652047031421084	0.970655314452181	0.621096836725741	0.906654877618239	0.671760929072945	0.919416912301069	0.648637652228436	0.840856661179624	0.963139098497718	0.463924290249008	0.627167311857302	0.713850608057618	0.457540965522704	0.933189547356256	0.639093937811619	0.978239411513341	0.816451094684548	0.315524881311892	0.97144710451885	0.748463969774398	0.866017938772235	0.928095383113309	0.955569057594169	0.251035532824004	0.8662661086078	0.744240056138956	0.975017491858188	0.616856887015291	0.793027786829543	0.740403880569121
cg14916494	0.387320394359271	0.820062150866733	0.731676826342112	0.849687060158744	0.883384469948553	0.386125064707811	0.315413445571834	0.679946695100079	0.697667231083339	0.786637393385891	0.600319580484421	0.77365591866235	0.862765182664874	0.890897248229142	0.357115657174096	0.89852872069075	0.923525128968308	0.568741553853582	0.890374034566964	0.196555684847932	0.224688346127738	0.595871312421235	0.411595920899393	0.564060395637464	0.755324861735448	0.084310663899378	0.808767787478309	0.930443335766559	0.691772488352452	0.761425821207192	0.530602716701803	0.898820365168564	0.826092051876793	0.832717765891454	0.934087516437421	0.719495442722718	0.869857972055559	0.925905785874327	0.428858376468004	0.372144364232344	0.162492214505097	0.668405467686137	0.46702912499103	0.870026575943144	0.0845001357646572	0.86632658857743	0.130323641463872	0.0945298358938184	0.201554943864455
cg25362339	0.025029040991798	0.217919761212737	0.219879935009514	0.0818733744871714	0.180453285238844	0.372498976781646	0.234806401342412	0.088491289361434	0.0483207445279613	0.0378689544242563	0.119299241465823	0.0259261226717619	0.425186343554614	0.763801885516559	0.139913109852072	0.0802749370961104	0.0457404451714685	0.0716056071433234	0.288395375768455	0.0637414382212491	0.1226555009504	0.120775347305563	0.108608512135008	0.299128778809786	0.0423515545919063	0.667841453978332	0.186042539364762	0.655853562624951	0.16057803222627	0.0891826602543487	0.300782134892006	0.341203045165897	0.302132583366307	0.0286916970466396	0.0360238377748228	0.0260105314107969	0.421286766180353	0.654268174455434	0.462176118256751	0.861329215734974	0.555374516205287	0.702794793301337	0.697900762242812	0.757019141039237	0.519053373020594	0.921425687466735	0.466257396708858	0.661139430650217	0.467683183862932
cg14664412	0.747836273238401	0.609957847377355	0.574566947132582	0.36723146831472	0.763241646423803	0.910362324534478	0.779494644337643	0.442876567017258	0.949072305611838	0.972573634889541	0.675496416769869	0.960814161869227	0.77903969710209	0.882489823090819	0.790644337239836	0.740384780181261	0.947705171023474	0.755160084294182	0.511633575577412	0.582297404192187	0.960424214262259	0.795748991610484	0.931519995001229	0.666216517668674	0.899838327135212	0.177688597268316	0.738592096420852	0.900373472676679	0.413227142667611	0.517658913300309	0.549937091310044	0.439786543164533	0.909438983023142	0.590409369360597	0.965512101980745	0.868040952614314	0.295481050634421	0.933030530159674	0.898560864212639	0.922895281241094	0.352764212163661	0.959086759661536	0.155638189730605	0.841370360365494	0.680983772086762	0.961556261527799	0.445061420410329	0.189802027123368	0.394155491393968
cg15589135	0.125063408217398	0.17122981563568	0.542021446533183	0.0764079441238732	0.562990087271397	0.555122719220232	0.225368450960102	0.167308387379217	0.473213345450735	0.72666643894996	0.111656425283708	0.775426792433372	0.605016909406384	0.722277587812186	0.11615479869382	0.57848787327291	0.870194805683764	0.467292524908283	0.361220316147166	0.0627571858254192	0.168433418117324	0.30871425132024	0.182171839694063	0.520300962656511	0.64928108529832	0.346305774358806	0.423721839210382	0.638693459150998	0.273210973691129	0.090191734644182	0.472176097293119	0.285313134606635	0.889117956139544	0.514026736242244	0.89254586612813	0.716861977203306	0.231929722199887	0.806260287548923	0.721811798069307	0.847528822983104	0.81039862007144	0.856418364676763	0.0950876720717541	0.535199280279608	0.333850206697223	0.904640757154089	0.043402795965379	0.7555289647784	0.591840976301341
cg03843031	0.109062493749152	0.314259363013175	0.174010440935576	0.279098990126514	0.409144863856987	0.337716841348529	0.435571800970238	0.098230706947668	0.157111987050146	0.0315511375695167	0.132997250898709	0.0176234832818194	0.431627369992024	0.362314755445508	0.0239341962407768	0.205337393920686	0.0310499845565593	0.0735533044649275	0.132958387011937	0.0410880410846725	0.0547988136980753	0.0372440131959833	0.130639894241659	0.092567929238816	0.103570066585352	0.0991756368696749	0.316999322284801	0.766613172533221	0.13106966346936	0.130871913841056	0.307496236365678	0.22267476575024	0.47634356471592	0.430149789420102	0.421863527143209	0.254566491184211	0.556188056723694	0.54780780265829	0.812937536579387	0.939810764792907	0.705122013586924	0.836345231428598	0.500160729639845	0.871772298129211	0.638605930595375	0.968488432370731	0.315107228652814	0.781168464250836	0.544754910868847
cg25104512	0.085604865960802	0.0427387465467743	0.0953880348212632	0.0574816069443709	0.0393497915397948	0.0400678866587958	0.288839948293197	0.0382882882882883	0.0524390846636683	0.0346953405017921	0.045726780112178	0.0222638856339348	0.20878246400926	0.0396155504898035	0.0478547854785479	0.032066606215481	0.0207070055476713	0.107634719966099	0.0404908739799414	0.0285904255319149	0.175282789567168	0.0705266565939996	0.0353932231093229	0.114020167658851	0.032689359092303	0.0248385821583871	0.405072428894557	0.527029922159537	0.0338524356661286	0.0512913598174463	0.238018726799269	0.207485760781123	0.0925130819804106	0.0305903654643351	0.0811244502555569	0.0981959170754866	0.0475080769027064	0.72242100794469	0.770404935147105	0.923904827040063	0.0420556250601482	0.834686704641862	0.0425798745894297	0.845533554341009	0.70164259870001	0.523162169603524	0.222319147610443	0.0747406955460647	0.0489127545324047
cg04869336	0.67516666907583	0.722280298623583	0.622131775198914	0.258684153157438	0.799257052338821	0.879153410435941	0.75822802936106	0.30315498910256	0.769984052430075	0.956383608558147	0.570363626504459	0.830564064903708	0.881960835501922	0.916874110402295	0.789635757244523	0.701970862140686	0.940073021636633	0.706035688644914	0.712732277749938	0.634028382517271	0.959831994892848	0.52650197792386	0.89910437888129	0.753060124330935	0.88950458591179	0.490576250334174	0.694320981947921	0.869478138297763	0.448875594548177	0.56677633736516	0.63005055870842	0.349945503402443	0.906000278959345	0.626499145578837	0.975877880885751	0.84549077757377	0.281221076095085	0.963289804844521	0.773127398446402	0.780962799557004	0.963560842038868	0.950816270283733	0.205365739240164	0.703745768902261	0.628713818833835	0.95046470491295	0.606851812311132	0.863934035250971	0.845699141728546
cg20034785	0.0895254301380223	0.140113846786914	0.0833782016767941	0.112270068362816	0.333206542411563	0.324332524271845	0.409207772795217	0.0503512880562061	0.129459734964322	0.033313195822905	0.0693299513844853	0.0442762408734677	0.41862875758922	0.183402705515088	0.0326574555894491	0.0812362453353746	0.0193893129770992	0.0407531176134974	0.065594806763285	0.0367121507472385	0.0899414957355325	0.0520833333333333	0.163645974928259	5.23807029490336e-05	0.0452167122217884	0.0681078147612156	0.264671532846715	0.710018183392502	0.134095149253731	0.0731901352426412	0.291566049548341	0.11741893784337	0.289832640030957	0.483444684613873	0.112848872375356	0.0661789918847868	0.501205862346175	0.516943665011871	0.758159871905407	0.920224654708006	0.658265306122449	0.831441922563418	0.370233913117985	0.871143806359753	0.673665016931493	0.941056287669834	0.227800865066576	0.720431654676259	0.53639155657388
cg19104015	0.550913347629897	0.173740166625216	0.0851417814012131	0.212248531604642	0.116748391756543	0.660934886186376	0.865641942288914	0.18002995886202	0.344750619342978	0.251304771925222	0.410159595305768	0.245625798298268	0.386406226238381	0.109172679669355	0.492640813606446	0.880130846776835	0.0376527959920028	0.14402061880748	0.55864484792107	0.39200023125626	0.29725658203762	0.185184144170572	0.421703476949301	0.249557455970852	0.577830254570394	0.0657763648709636	0.396378467600541	0.478329121117541	0.101320928127725	0.270659345970488	0.315724836154401	0.271534046387901	0.539127834938532	0.187143442255756	0.0729016591209205	0.254734582433671	0.519217618503075	0.899980031545243	0.457880048590448	0.91570626149358	0.0583205136812179	0.871994014139753	0.720879274812787	0.919600574356065	0.299185207410806	0.486945398742944	0.731788537541941	0.225677255039975	0.180519432585751
cg00545916	0.249330922313029	0.0631954097114201	0.369026823618937	0.479772445063498	0.478678317526871	0.360677456936464	0.269826723839935	0.0713517212892556	0.074643157239738	0.136712159460566	0.131130366323617	0.052044911321007	0.447434131762905	0.0560704040122159	0.100020359678059	0.134049626198077	0.0888060488483061	0.507777022455025	0.0794829920115393	0.0904431199732711	0.32963365330711	0.0861891136710885	0.121557212869236	0.402229345776263	0.0663830148997242	0.0479720591771666	0.227303541503034	0.081053870127535	0.203788097622848	0.0961536681093722	0.0806144662911568	0.16887982498987	0.0712566248233159	0.0729317850760688	0.554454511372742	0.054844621184358	0.0802929431287146	0.752194011456388	0.783729939784491	0.575776029335454	0.267133851293676	0.728646730789328	0.0763845684251929	0.831179454174126	0.151229852790605	0.921012979878085	0.0960514237840643	0.108681413215646	0.0632414814891329
cg25459558	0.44370661032297	0.255745554035568	0.208158410299468	0.313620785845222	0.151178918169209	0.369001547987616	0.747938374992009	0.112606404539927	0.409412744689713	0.347082820695461	0.304793158313445	0.138787918842112	0.537042313719903	0.124354328887518	0.473478530238765	0.205193532582068	0.0817811408614668	0.290573995965524	0.295822387933226	0.249620582496206	0.421009991898461	0.308676073251276	0.498523767345734	0.497980070024239	0.292931598569581	0.111563932755986	0.48519940915805	0.793478260869565	0.204934364744491	0.178793919760777	0.372853926259499	0.284990119426068	0.674010491177873	0.402040514564542	0.0531334253961991	0.14676715589052	0.272570144610244	0.879853127069163	0.862444771723122	0.947205631399317	0.526867545511613	0.892020089285714	0.740410178503608	0.927166527595661	0.785374493927126	0.930810621125278	0.634740898010537	0.757898743814237	0.566890166028097
cg16620382	0.0852082336045955	0.0615054656150547	0.0749728359290112	0.191794046661303	0.675010372009404	0.315962977050843	0.217230769230769	0.166177908113392	0.61693771095428	0.109981605189273	0.0993932708218423	0.567929495250086	0.224430441105187	0.182294394971189	0.126211746816195	0.619170984455959	0.051061388410786	0.388314554535951	0.030666375990117	0.500513382161681	0.0904700360519693	0.0871369294605809	0.193388838512901	0.123914684786712	0.0863068907893443	0.620935866377662	0.264663370102701	0.566931956693196	0.113653087163021	0.270707070707071	0.381969047175089	0.0290499481250926	0.0949161709031909	0.369419034349064	0.341565349544073	0.0579518640868334	0.062185331337597	0.612033666969973	0.853683148335015	0.913652156141426	0.385132768163666	0.877874324467521	0.0582486317435496	0.889694458829622	0.101257266459375	0.178240263754379	0.161155454199924	0.292168674698795	0.10815374718559
cg24761606	0.432085027982995	0.281503130015728	0.243516998524083	0.184811962523474	0.145749136227965	0.381628490880026	0.640714512358737	0.178494699781927	0.216601512269321	0.342301981538236	0.380713237061372	0.0696022835898318	0.452485084297991	0.066409306192325	0.637151889488863	0.384731107167621	0.0975476085916691	0.316068811621746	0.330382414709758	0.417001294175942	0.427547197858093	0.270773501981537	0.480892001879171	0.429504778563391	0.496531813557281	0.549788770539529	0.523626060218201	0.928971712940227	0.0867637390668454	0.303802819519062	0.52924636519818	0.374273692984229	0.347827722039327	0.277802326127698	0.0812449795974507	0.160917324821192	0.479809719015977	0.914476387534385	0.105780218605654	0.932867155549151	0.81329664465093	0.887929108856521	0.898040424818647	0.938368471217301	0.789738451803003	0.520615374692091	0.807580807491784	0.363988916217128	0.686839659685114
cg15621458	0.306032607414523	0.39392919546169	0.764459317173624	0.465907513634674	0.385446011234131	0.0588602377150655	0.387138791314364	0.84023228057684	0.562045604343687	0.680374350620168	0.596851688883368	0.0295065610463649	0.481846701177782	0.0461945547460832	0.134964376976566	0.0141113346285025	0.0542216678265982	0.714269379987546	0.538167066906764	0.0722149918291459	0.0920360927919062	0.710989329904939	0.221482647274188	0.586729128188768	0.651757987085014	0.578774648207642	0.371046258328725	0.0482285820831375	0.621626430943443	0.373760576531549	0.625921150681882	0.444749684647615	0.557802423746571	0.114735016060396	0.525073384290843	0.814787283192878	0.423893700598774	0.89411070803945	0.311478339338904	0.524146475918604	0.0628051995970176	0.876966850073942	0.365877970013052	0.910108325357645	0.301112087770853	0.733005248429737	0.358939797997414	0.640461252124216	0.403759166908168
cg06177278	0.432261058231814	0.4030565918213	0.443313356212762	0.126927589554257	0.39346649478081	0.218377039553209	0.569304233634372	0.78076503142808	0.538655223673503	0.495903256845705	0.492367411482522	0.399390115090397	0.326622057027733	0.283883607889969	0.463575405291576	0.663866052892018	0.951396701343825	0.840509671831631	0.536408516034436	0.213146841330776	0.62335039009406	0.706423863948857	0.564879641666556	0.40313253786808	0.560318430207825	0.40853683762726	0.324357740258794	0.46587139890541	0.642975976849722	0.70989205029267	0.248647345960497	0.0820234793498134	0.156927744473954	0.888389426321097	0.950206125959444	0.434000312195769	0.0552324560269931	0.912661818626439	0.192099016619513	0.190790706237703	0.0892291933049928	0.967496270610351	0.825303275494166	0.984028870661629	0.592308431600913	0.310900115199104	0.307374532269847	0.30167557516244	0.723991534144436
cg25658438	0.424254188725252	0.76677910992368	0.56533013298404	0.414866617783071	0.854901986621386	0.805472809899792	0.49448368857288	0.557485806349621	0.315652420239758	0.107172519101787	0.834881750555864	0.0379476645950998	0.917113420306228	0.951191116334246	0.354152351632388	0.576617226854104	0.0446058744894491	0.450720821054412	0.134385364387606	0.277237641333053	0.149620877441902	0.0625377863196853	0.332596485228547	0.368279825732536	0.559512354389806	0.680071213108871	0.506458458716941	0.1835206657094	0.349943549556256	0.259895779074068	0.28166692761443	0.506929914064635	0.802235804225229	0.865466288678153	0.49995898005251	0.901017562043787	0.82379814198546	0.858599138373341	0.847475687755113	0.983985934391979	0.816916125097997	0.92560330909945	0.53789133069617	0.94737247194739	0.720306372605973	0.974893044458887	0.674846222968429	0.9173744505197	0.669859440675272
cg13215970	0.119778405335604	0.0763332468374054	0.158320690834233	0.071359239450549	0.0573489220196287	0.344611777316722	0.28574433220135	0.051885251293402	0.372694128865259	0.119266581657899	0.0948112771562305	0.650618293887671	0.37231920265157	0.0970427396779857	0.182326820763652	0.209637597943627	0.0270582736441609	0.164689207394443	0.156910448704948	0.164140217169482	0.144824496120242	0.0713231940005138	0.153122369541578	0.435075829632572	0.247574710776768	0.0216232284759636	0.376850423463079	0.049578686145906	0.0532166525089547	0.0810342256842302	0.155441737016158	0.165430890669758	0.13103281996405	0.380906653200904	0.0293759367622289	0.181612842079704	0.38048322740739	0.782243396363355	0.752618728859463	0.906756267408081	0.612987705781336	0.727805172374265	0.533071336268855	0.789154871689283	0.410808803025221	0.881244120449886	0.246357645144616	0.0589613869849851	0.130745282829132
cg14893161	0.0582932337319503	0.908543609074861	0.419733098008222	0.771395493234346	0.0826544630979587	0.0382467789975356	0.0301452065286329	0.0456456272924585	0.260321711336864	0.350873484438364	0.31814765145016	0.313842109568271	0.400031669094374	0.864001047168615	0.298716220554788	0.366514692621168	0.377222919634254	0.364326646231876	0.875491125175403	0.0429500053392593	0.0664778761653889	0.300928023765122	0.0482172109674402	0.404551643809153	0.312655913385	0.324805563555629	0.357217482549376	0.359887162492267	0.868634846193153	0.949127768055427	0.95518328558959	0.0272927851869569	0.050961422746635	0.809895689888612	0.0306991373147347	0.040660117686214	0.0424204034333616	0.142623461732187	0.854829192490417	0.44067079788212	0.537769502737277	0.170208549919078	0.272405381149411	0.107526937176859	0.275600699607149	0.307619556613111	0.896321761371677	0.103387497545668	0.217633160933579
cg04589674	0.486152223551036	0.159657337981561	0.169186892047489	0.156220062204384	0.377000163150124	0.757230451378883	0.554969530187897	0.0639627163660275	0.555900817568421	0.258995572082124	0.303804022984189	0.275064731639487	0.423416622097038	0.178510335723754	0.478731064670912	0.155916499471591	0.0649445602000197	0.108662585125946	0.103666358987309	0.351032392583547	0.49579455774424	0.200635841782177	0.402897036348348	0.304250007644491	0.317239845099833	0.157575187400298	0.455506307559348	0.26185550091342	0.0997768735129132	0.179206045146489	0.259704556028519	0.315679888485459	0.345221063297771	0.305989068546214	0.125705107345567	0.105697655038968	0.154347429146564	0.873587950375309	0.844418630548189	0.85445699564148	0.808538824659336	0.885083606453915	0.437618938947508	0.899790473363916	0.696007407396815	0.90389349588134	0.704048936810955	0.791232222636579	0.619349012669226
cg01389728	0.208932013168262	0.00850664547037975	0.182808236644248	0.0511309355818944	0.0545098051309969	0.0131632932565212	0.0259594189991085	0.255655540291347	0.112227844333672	0.0186536544387431	0.0177848342139594	0.0150400925731878	0.613374830174381	0.00334618560381787	0.0284443554337551	0.0351279998684258	0.858060694286027	0.249730390545097	0.335554567922244	0.0143165425581257	0.0383233212598273	0.253137062926836	0.0935919246599264	0.314138545709289	0.268783131543236	0.274906582884844	0.0988814842119546	0.27203082614611	0.240644849315747	0.0421947979643028	0.203971547089722	0.0702620458852259	0.745325822842669	0.637046903875786	0.0273882340544394	0.0106390055996208	0.73972586931632	0.727339878702927	0.366317351080742	0.932750099559079	0.499209821912834	0.659348964689716	0.738751728610038	0.563703025198298	0.452341749944561	0.0499586098172746	0.302987476527837	0.74050084700203	0.578139900831243
cg17847861	0.0656589513462447	0.0516830108666843	0.390909090909091	0.267643142476698	0.0794447725930301	0.149475524475524	0.111476238624874	0.642887294216969	0.0672634271099744	0.62594352809617	0.186066637819126	0.00921530298799218	0.654405474764756	0.0216391668920747	0.219466666666667	0.335143139190523	0.188193880314108	0.225881142269102	0.469541616405308	0.092436974789916	0.29143561306223	0.274928774928775	0.134203168685927	0.444572085008616	0.494517155995755	0.196581196581197	0.0942753293957292	0.109117647058824	0.204308797127469	0.520433112120154	0.237480438184664	0.0708287696239503	0.0645161290322581	0.0571358509073075	0.849128919860627	0.415006640106242	0.866374269005848	0.869989543394911	0.591019839888618	0.890146878824969	0.668403423892817	0.138873849485652	0.131710016602103	0.836036036036036	0.670244164207137	0.137316561844864	0.201207883026065	0.658790170132325	0.418249189439555
cg02054792	0.438238110437281	0.113030467899891	0.170883720930233	0.0813096270598439	0.0933507695402877	0.229918091679839	0.399222875361164	0.0515447154471545	0.179725859247136	0.198861934710991	0.194401484689143	0.659374291543868	0.377414965986395	0.0215768761025919	0.178458954440479	0.110690235690236	0.054283096655978	0.246698206189631	0.061358791361572	0.349448920996573	0.196766425868593	0.134074760580785	0.283873769542559	0.350947521865889	0.233640595053391	0.0950072074433233	0.222980322357362	0.213340391741662	0.0363814074717637	0.113830321285141	0.395061728395062	0.275145824441599	0.0686367969494757	0.196574642126789	0.0230050323508267	0.0731504571903574	0.324313569438918	0.836761698544448	0.737291947818264	0.922238999137187	0.573369904001995	0.821810210978172	0.747968496062008	0.810923092511906	0.658882041301762	0.0366322008862629	0.660478468899522	0.52137038276978	0.462911160412848
cg03879673	0.450487411667932	0.42176776347587	0.198742953284415	0.265203319137792	0.146158874823859	0.128081289798909	0.470841580164984	0.12510631886323	0.494884783013148	0.188288199443437	0.185535440540605	0.383085866104408	0.436949737887852	0.434874138988924	0.319808627921017	0.368952683628538	0.0784779953569756	0.378220565556136	0.333390335619931	0.16567908135228	0.288345865225228	0.147890607339359	0.365114919431759	0.303309104488539	0.351896912199382	0.048081791451813	0.24804014785326	0.761386210171798	0.174956048071941	0.251021531062219	0.302652504013855	0.21640288354688	0.608860931443706	0.161222551590429	0.0756043993601052	0.251918350870273	0.337410060251088	0.847497671910172	0.820438057781405	0.944945136862571	0.515881827794281	0.875221764055761	0.684557954069233	0.891202036116117	0.649331174462629	0.910319517789924	0.506938133565891	0.460416795459109	0.650399235863134
cg16530382	0.63195320776308	0.158648534211608	0.288365170069497	0.54610089422824	0.145240764473847	0.395129479432204	0.255557465426427	0.111280814862911	0.0818340249431243	0.531394766293598	0.289789960846742	0.0360204600067214	0.426645377242826	0.708033704478814	0.189310486448741	0.12044029916353	0.520193514830532	0.124460212462992	0.181042175872776	0.455420649178765	0.390854428951549	0.535573440973465	0.268470489490533	0.571471368592991	0.182486527195224	0.0296605863992548	0.331151960105072	0.560323466654238	0.281637949380846	0.0739271274477317	0.534770074474671	0.113978592657673	0.155928665862716	0.542440004913212	0.0282551255328429	0.12989631331281	0.31709956256134	0.797262755237302	0.890138285905948	0.960883038729436	0.0359628404366307	0.874480037022038	0.829156852387999	0.573286594797054	0.749339214465	0.64972239694576	0.568217067159042	0.812557778461766	0.454695170190978
cg26087830	0.0519601020644862	0.0253932463628067	0.436763426401962	0.0212765957446809	0.0281369557847838	0.0179808644011877	0.0773489932885906	0.0283753184262666	0.212418983901317	0.0273183796451289	0.0128851540616246	0.0166948806257662	0.302358913108391	0.00285918513223731	0.0244525189040558	0.0251224185650415	0.0240070729053319	0.0155690878272333	0.0209520417853751	0.0088062015503876	0.0391993327773144	0.0186431900569653	0.0636369738873599	0.136239782016349	0.0645965831151016	0.012570912841671	0.0362851554596344	0.0266033847498907	0.014807959278112	0.0241583447945943	0.0395471342086642	0.0372678707707962	0.0211917750734368	0.25919622987302	0.0148135535501447	0.00908656145384983	0.172125120199106	0.565763878497681	0.778912432984427	0.834198454852728	0.0870953772869979	0.319490427522672	0.253677694202223	0.81004204798417	0.0746484698097601	0.644022694180851	0.0486923240484797	0.650724547546489	0.0310619696580098
cg11694519	0.132603894800241	0.0986832889760471	0.0383077415227127	0.693591540323608	0.0513046424940698	0.595271510309835	0.591406566680178	0.771708511941212	0.326476831857111	0.46534500116162	0.256116314832937	0.90645463049579	0.516173539782309	0.774623803009576	0.431647615748759	0.266984126984127	0.0414533040721775	0.0692720563569272	0.0627524912469701	0.38548487683193	0.252602143855833	0.50673707210488	0.450745098039216	0.284680935394372	0.283680817215105	0.261678246926777	0.287118258609487	0.191155345782885	0.226869904289259	0.133983387504514	0.202975557917109	0.558974908856959	0.361609457637665	0.8532355753905	0.565539634361544	0.145293538865202	0.793008849557522	0.623592493297587	0.836459414159151	0.939606331405876	0.250440544160147	0.856479690522244	0.407048274423939	0.91253723260222	0.231023344589634	0.810561924450291	0.593802205145339	0.836897930794644	0.613010621994398
cg08539965	0.562604994400299	0.581244943916907	0.669625441930084	0.275274466552463	0.624272119690969	0.597633551861186	0.6811957828035	0.267933669368788	0.346297166425724	0.64585886311183	0.537014195107936	0.294320171704968	0.926620440591351	0.786054006760117	0.849316906773066	0.676844012866617	0.980530542275513	0.41127902310047	0.685528530185706	0.519278329052047	0.955013239407687	0.524277614834234	0.896153100129634	0.843378829622659	0.852221110361577	0.910360016659833	0.653129944390194	0.931188009718159	0.427087036910247	0.558836120838386	0.49063848626812	0.46130238491669	0.89064204204527	0.229386750432223	0.968751356118516	0.224061771878519	0.341271554721499	0.958152695889234	0.359319052555986	0.826530535881083	0.964206688244522	0.929875058478519	0.766332056698553	0.91598801294024	0.618644434609004	0.334747504415575	0.735814655676873	0.914082962532403	0.877132996282039
cg10296238	0.646263641530799	0.0522975873764814	0.220158029185984	0.0538135163365989	0.123313820399577	0.483785676849149	0.0863673622592239	0.959400420805553	0.0864008111170523	0.121440374836293	0.0848094506551286	0.901582137692307	0.540637414882891	0.0283378713272426	0.24879035296919	0.0499698326343655	0.0833676386856532	0.500451371776964	0.581480996590601	0.494287071672191	0.331877255786439	0.462152655226164	0.399346734442779	0.193557329508457	0.0492698694718575	0.469817805833593	0.0520413144041322	0.457784672772384	0.0696420839379982	0.965171018154174	0.0562425873598019	0.94952832485896	0.0470716754084382	0.959074763109627	0.0246614032865218	0.438125697212081	0.520251980276235	0.470352158219312	0.34949690789001	0.187344132122032	0.935603738134635	0.0748799829283069	0.0739932141159978	0.438109340989521	0.058168535455375	0.487123440821335	0.0543709141794764	0.341730433504949	0.0821991887777971
cg10756982	0.631934293590719	0.861606213267164	0.777852752171293	0.370911846782746	0.870983804532406	0.846548400030182	0.760311908129823	0.29517954870359	0.93079476804536	0.960913876736155	0.653959735184191	0.675874439466633	0.906164292913577	0.846298848493264	0.87944778145821	0.682928563899777	0.959097626439588	0.702146269093671	0.634411614132023	0.631149398145935	0.969280379736176	0.348501501888666	0.923477713359069	0.882702068305848	0.91981471793979	0.518926881727989	0.620184141044485	0.799879709489749	0.416190626734539	0.556267901557514	0.55151721301361	0.47328957066155	0.91698417345874	0.590796499712675	0.73798285645957	0.858831561567896	0.426790866237023	0.937130230892199	0.85072798288291	0.841835030776905	0.951729002069067	0.265293072311139	0.225530548453174	0.913542431066144	0.617823287626845	0.940096695074593	0.669005904924345	0.816807936391263	0.893258260198389
cg26077378	0.30778478789665	0.223360718677514	0.0641838988780096	0.77272935237028	0.0435091117172391	0.356712249155513	0.238945440750141	0.3674853160319	0.563345680253672	0.082870748107519	0.242397706858022	0.417975600977309	0.572905282094056	0.13503964471728	0.10300925369056	0.894242423815612	0.0525591446297609	0.133389347198959	0.564568882786063	0.339441169698923	0.107967066255178	0.46596814300489	0.103019385814729	0.131384627758187	0.503866264185286	0.415326767608803	0.738295563179232	0.0752927503608498	0.0726607470906123	0.209211649178291	0.449951110222263	0.845732572552905	0.0732749556718794	0.36465312662107	0.658183098621916	0.289613773377303	0.608431679097047	0.0470813685231612	0.633391329550445	0.478235651778608	0.171041027372497	0.909523858713566	0.432175595517659	0.911957698580717	0.681377670530854	0.932024425612492	0.442831047010335	0.600419168112105	0.0476649459432031
cg14847688	0.0769230769230769	0.0679872829542675	0.179600073381031	0.0488422575976845	0.0460904678386426	0.0148868598650258	0.141798759476223	0.0249300432459934	0.0589563472152534	0.140004966476285	0.0447808866743324	0.0232374950768019	0.489867583583291	0.0173893405600723	0.032636142741436	0.0494596079868108	0.0179452900041135	0.0171048155887069	0.013848955338317	0.0208279229211032	0.0630011454753723	0.0717050512870137	0.105402650356779	0.259405419626414	0.0217314039096217	0.0156526875369167	0.199903846153846	0.119062088524258	0.139135233140199	0.0270863089165476	0.162552891396333	0.273835872065269	0.177356416597966	0.0445976805623965	0.0488927236123095	0.020990042266638	0.267070766084861	0.686316974920951	0.656713290376657	0.894916679808653	0.528347126614587	0.749181718996242	0.00892755601046287	0.771948445792267	0.283811735675146	0.965963794155536	0.390703406990052	0.0373488443287923	0.108015014351954
cg21184369	0.766086443412579	0.390454813053322	0.329073488326187	0.525833473721124	0.546520098624872	0.878091814108495	0.922361665175583	0.331283383685092	0.916021962831999	0.429614186379245	0.600713319815059	0.368702286873771	0.583006915156963	0.421035252483467	0.815290639809035	0.459385151788948	0.120737679615065	0.457275240355195	0.578567021485884	0.646337846842141	0.952022189651068	0.364818831697988	0.908086642888766	0.511803121867865	0.621399861452724	0.321987768590892	0.627299653163316	0.610083279645446	0.272238376844988	0.431289718512823	0.384126931522866	0.343872121577681	0.794165688769016	0.802272338016647	0.660363669925706	0.464617095886861	0.338132081065102	0.96683660042148	0.913981038516844	0.945045555694721	0.941683803128106	0.938949177786547	0.749749808739958	0.971754814284478	0.808925732271186	0.943581115038909	0.920486067746265	0.924922703014621	0.865462479889527
cg14000730	0.793912442683685	0.45157279445583	0.785383568571847	0.236744377509073	0.745590244404774	0.918926452682065	0.781845559455634	0.3243371373307	0.968107081426423	0.926686615944433	0.679723634721149	0.905205857743126	0.718151679891537	0.882231520565048	0.855828781374997	0.668747662580961	0.88625791744998	0.69123704790217	0.487195735487357	0.630953534190732	0.956931049973056	0.593053432179346	0.956988656902212	0.747361595568615	0.888355535972478	0.423073533320624	0.650633921091003	0.685699615560336	0.489174418826991	0.406451979659738	0.655997024140086	0.550849214256055	0.935885546147049	0.528830335875851	0.860637619794052	0.851572371851646	0.297830926378513	0.96512027412059	0.897502338402501	0.763380624041473	0.959429173601624	0.956885586180626	0.109581671723423	0.706862117209793	0.652996906133212	0.942281429654352	0.6238804943546	0.762598705144619	0.652668843527991
cg26322951	0.185205582607866	0.0523027977833518	0.122631932578461	0.105719026014334	0.0446340880892037	0.393093773219368	0.198078553084473	0.0281920907784638	0.278511596400669	0.0529968779040587	0.107835540547829	0.28389831239014	0.313875374020349	0.204849956263597	0.224551134904973	0.041451741189993	0.0271468687559955	0.0748389752665279	0.0289410915540951	0.208012894249496	0.278562917768112	0.290832143841051	0.0662170090924014	0.222771487673401	0.103205883416829	0.0867601942465712	0.306701126154628	0.77099444115285	0.155778189471461	0.0876880946708644	0.267442330157609	0.228302185932541	0.0554992579371573	0.148389461134692	0.21407907129635	0.0618363618137597	0.323406503111991	0.637852589048666	0.603827757255472	0.899036377114745	0.511955117394743	0.727250227934885	0.681594520334155	0.788844440668884	0.460312544341264	0.82551027995105	0.380815003540672	0.622448454058296	0.41427119755328
cg19009870	0.360008116444955	0.112476855612937	0.443031068480875	0.420478843659443	0.840089577265106	0.228880225498233	0.644607141375399	0.925570186527047	0.152638893337493	0.518067184428519	0.178925751539807	0.501747381815584	0.913340804929919	0.612946523654962	0.481516254593477	0.465875978027517	0.104516130024483	0.131100352003946	0.956301642503214	0.552994811287147	0.393283034872276	0.346790720881072	0.550672591152688	0.813933229271347	0.153316057322575	0.900535171961033	0.609306181238989	0.0616780899233168	0.597039926161786	0.232974226481284	0.139288157221113	0.625445449464231	0.134198810270363	0.886243293020435	0.546729938367221	0.422716563407944	0.365441071027239	0.457876328040939	0.260618904823308	0.960130049375093	0.451917506332439	0.539864589523393	0.102446278650106	0.531520684970621	0.717100009294933	0.0564334604312545	0.315308577067673	0.82316460466641	0.235171536537407
cg20787382	0.349249249249249	0.460590797713041	0.438100805404001	0.160255423911371	0.681478329584828	0.528130926459226	0.585496920661756	0.15482617145325	0.59013698630137	0.179897905298363	0.198604783599089	0.130102852295621	0.553780037527995	0.0795208933717579	0.319186159528284	0.19546608973756	0.0401195049082373	0.105882352941176	0.518918373524367	0.134653861544618	0.238605898123324	0.118439775675902	0.515045374940296	0.493768743752083	0.11454743333938	0.240050651230101	0.463854159390934	0.782512246972918	0.393764622667174	0.254177594604721	0.487320607496168	0.479182865625221	0.518248629795715	0.108101135190918	0.0684835164835165	0.133225954901058	0.51301778162735	0.761421319796954	0.733190545398914	0.896610721851067	0.685468946628174	0.752277904328018	0.683461306185834	0.825527444629257	0.663415543268932	0.963055209630552	0.59244105409154	0.702298407806882	0.602966788781455
cg22943986	0.275087279563155	0.186698879269848	0.229334909067034	0.488291818266629	0.419298727455827	0.382540008206812	0.482208460165844	0.0886433295692854	0.120649793137016	0.150027150725312	0.142921388738982	0.813858067498844	0.381671887476199	0.0605333104690045	0.299009572290157	0.113825983313468	0.0692173913043478	0.11805506901142	0.378619290588308	0.147603121516165	0.222935094057556	0.127332118851687	0.324128476302389	0.0874245208716199	0.329873646209386	0.0844437178124745	0.458823529411765	0.286703508888741	0.205169721852773	0.309441542788268	0.205309734513274	0.429937128584963	0.656025405315059	0.471188689838207	0.43013995206062	0.0297657425317	0.564198239571374	0.857980575407733	0.831687872868381	0.712224339776749	0.0921828908554572	0.878992283714037	0.129300652125028	0.942848484848485	0.731920588891367	0.957317073170732	0.454227674449281	0.332162715832602	0.559973115499948
cg20931042	0.102630136986301	0.301064217750224	0.430494805904866	0.155555555555556	0.274891120251633	0.456135151155898	0.51035013466718	0.107392804337112	0.474197143671756	0.142575373344604	0.070856178827499	0.0930530406748222	0.569992436657002	0.0831992131616595	0.196724918280111	0.0903313663186564	0.0889786287944099	0.0766553713710047	0.127167170351519	0.107137848829056	0.210847432250337	0.11810296361738	0.419170339467752	0.478518619467821	0.0953913043478261	0.0604384943733023	0.144873000940734	0.460446719404374	0.369077026723557	0.113264620210621	0.442045339710985	0.503005823783581	0.299620537442887	0.094384749937529	0.0904429280897969	0.0855913478311432	0.478474875110197	0.751726748036711	0.739269880199981	0.879225309755804	0.672630521543181	0.772251674107143	0.400733259546209	0.834551472109219	0.613513858730361	0.875261400741094	0.502724527310924	0.703471084410462	0.607855315131791
cg18301423	0.0739704347505273	0.0508628446357309	0.372311226148543	0.069209597857696	0.190037809366409	0.407575705496415	0.140471121378608	0.0633239755218408	0.335392448317192	0.0525643421379758	0.0410275600921112	0.0778513340110747	0.467524402840516	0.0297537559624159	0.144000168343492	0.122082620100189	0.0301748806748954	0.0501436589607077	0.0854269723262477	0.43471888640236	0.146704872360591	0.0640286576268364	0.10110025646528	0.0829493117562143	0.108147702323339	0.132990781403459	0.386196923816289	0.740972540352681	0.10629301176818	0.0625305188059871	0.295488732411026	0.325619358940332	0.0680385381692952	0.0567482926652383	0.185920920486362	0.027149329926051	0.379280416658103	0.726353190731359	0.664497241121398	0.864247365805158	0.645601908833112	0.757493276621873	0.296489013112851	0.801772892383167	0.532046875103197	0.860320193560909	0.378947900486143	0.517409195134835	0.500400840563801
cg18964582	0.474475097476301	0.914529225352006	0.765258998827151	0.600325844694077	0.945245721551047	0.769892275459646	0.572336013138492	0.175094175516913	0.921246946373174	0.419782648685012	0.869420247050117	0.967983009711861	0.955780947234457	0.305029555427195	0.865487215168073	0.788170713120778	0.979015690171473	0.9106892256085	0.981671418810363	0.408147174442301	0.916047344852372	0.884453448373749	0.749515150226577	0.786088991251447	0.933863823002465	0.1356452264395	0.765767826293555	0.0858368530815914	0.778330428908288	0.855135772689511	0.610902060716406	0.187741657741009	0.92705209833733	0.967437512774698	0.0930177963842534	0.80825814915476	0.555433604502379	0.97819256196266	0.368096800632046	0.5443545565942	0.925983440987229	0.985090461638948	0.558142083882723	0.552882383153059	0.907430103442787	0.604318096362867	0.524246205214703	0.440421189265121	0.915925397793804
cg08218990	0.641640858801451	0.736647131721614	0.722185201424596	0.880137824204277	0.890380727962137	0.211215019410011	0.525097213223532	0.807170937632875	0.447545600320357	0.751186113418338	0.636029738749853	0.926428296568675	0.876427302543603	0.082137262128948	0.497840509270056	0.863444256543403	0.920356447451426	0.806021344332362	0.922082955167354	0.119779051700794	0.223168251034248	0.796476148392627	0.590294159615066	0.584119332856161	0.775466478129694	0.373241163743112	0.787432992705693	0.940936465405382	0.703267507539461	0.733395958068532	0.120057126924056	0.161263303905359	0.8817900057293	0.682569591916695	0.587612799059265	0.0999488010420201	0.714682595175865	0.921142350225311	0.91677684792417	0.10130799357793	0.189324667637006	0.601317920858689	0.291446788323837	0.771731274865607	0.636964707322518	0.671996072897967	0.0827634032997077	0.315616455734203	0.288487077095974
cg04774158	0.167506441910172	0.162682501242604	0.333279051117523	0.11377900243255	0.045516724484278	0.272054062504147	0.226833609327836	0.0469185261893456	0.129891228216303	0.234985907001548	0.510893339764424	0.115968467087576	0.874426982441851	0.293019853914188	0.358826845401492	0.769791882761469	0.960279271880483	0.93351073141981	0.100866523868789	0.331991182687727	0.447350872933174	0.147499425377214	0.55285755774066	0.401310824378038	0.20120156706148	0.484015597685637	0.566702728354085	0.133793850777663	0.352584288132461	0.415180367961119	0.275057920978277	0.137635167333143	0.0805640859608242	0.915013449482948	0.879709745788524	0.0749964073951253	0.555282963136892	0.926184755841006	0.26320990000203	0.473686324908573	0.121243186690411	0.667236993432861	0.455092362701421	0.0999211543400453	0.453171261848313	0.35007204891472	0.532036455166983	0.782881819989219	0.520108277638406
cg03434624	0.444595616024187	0.367303299800748	0.115105946684894	0.235541875911226	0.0399097447468622	0.350499962408841	0.343679539457904	0.202515083230355	0.164921726991724	0.436293733179546	0.254242614707731	0.127306796888308	0.367365490597125	0.0669697163710865	0.341339512499443	0.0568528639364043	0.189901207464325	0.243913138846238	0.301421091997008	0.240994562754871	0.376711952037842	0.10863334097684	0.223967738052245	0.241058466411509	0.513768867381035	0.0544055201698514	0.521976770667274	0.114748023715415	0.332094017094017	0.112495281238203	0.329175704989154	0.251338043245558	0.220289632978316	0.842316299888101	0.339606253618992	0.0473921971252567	0.13462482946794	0.863615768010874	0.751546293653059	0.916924179318375	0.15329359620969	0.860956618464961	0.0915452269371509	0.92227789957198	0.654586005018121	0.792555831265509	0.570195564295859	0.268528532349386	0.467593420346862
cg02028568	0.416287305144487	0.570043985795319	0.558044978166491	0.562512446826169	0.858500193919826	0.355429182340289	0.255922675687921	0.553844485728988	0.332373484572237	0.490854703197933	0.540272523610352	0.355300663913394	0.927988306008143	0.0973913309379107	0.421904703610478	0.0509280769883637	0.915685844223297	0.60013067466829	0.0841428241963423	0.248963870851971	0.713008893134548	0.514904596589365	0.592023642733794	0.798249186794003	0.159227953684782	0.234171057352905	0.857990928623863	0.0665165904425963	0.512974447058965	0.599131906917163	0.130733448029951	0.0840744577997613	0.278021772961547	0.543085187903151	0.152717326715945	0.0948266747545963	0.0868585657720827	0.910444370889999	0.771173956601634	0.0954427755486391	0.185232659908759	0.20214250818103	0.132225880562393	0.677592110031803	0.706276725053327	0.0927057463285879	0.360579705603551	0.157491316834679	0.562230691201114
cg17675611	0.123028895849067	0.603727891050797	0.620325423236536	0.247493219516163	0.623376941063906	0.688741438725093	0.351621224124314	0.214081570679549	0.687567317520858	0.679084791380441	0.213274388499385	0.621486172477846	0.787130611040171	0.794314757650157	0.194729156722212	0.71594858240698	0.93606690677022	0.658343465883001	0.70908038324057	0.176529084365628	0.355415786504666	0.277821578218711	0.345906162429726	0.3372577589629	0.612729117784948	0.347248774621215	0.664367157850707	0.923548131458839	0.305422278275574	0.335974218298912	0.530283267313915	0.338677152073991	0.828233684660666	0.409082817655318	0.81719486059974	0.617930213571109	0.259587156327316	0.896179785376875	0.761268443407447	0.86422906832857	0.56534195828643	0.911367413294916	0.222922606830761	0.858661478304685	0.507913139182929	0.910646206942822	0.165172099182958	0.814462293286422	0.669771565947121
cg14247332	0.233114223111365	0.0561470700880889	0.185997171145686	0.077802410974089	0.0880159124813526	0.0803077923485423	0.427194200215949	0.1451205510907	0.124047173881778	0.320510623714873	0.200099862688803	0.0204050204050204	0.461845350355433	0.0115240083507307	0.260596432955448	0.0310338551146705	0.0357387270929967	0.14033708846389	0.0214470702492716	0.129114937925511	0.15412241155345	0.19822550831793	0.215480817982086	0.333629605688429	0.10278621182354	0.0403257846642829	0.15210295626224	0.520166499210564	0.195726555408142	0.0832127351664255	0.268619567298487	0.142060007317966	0.0976271186440678	0.0836029848775012	0.0304061719990924	0.0850122277861884	0.360149878774521	0.225173682059665	0.707732000322503	0.921061562478789	0.688054882970137	0.819940783584659	0.365099534095722	0.896263597666719	0.663551968933924	0.785867946384246	0.411356395084206	0.817757428853577	0.492434477168333
cg08477332	0.797164827300738	0.805159039615123	0.508598995215536	0.0457010923780839	0.778749738883561	0.0533415009772233	0.0491313675905457	0.0415115005047887	0.436836933904488	0.0733757532203617	0.458020626643969	0.45021574024723	0.514636549233093	0.574498863575906	0.0432105514856871	0.0636043974385637	0.508998268006491	0.502809786464545	0.846152490822138	0.502819552743288	0.0883892206834832	0.0351440492236801	0.753615785870732	0.477019609523838	0.461955436606488	0.897708074016368	0.864642518906899	0.481176117581212	0.851649840528657	0.865133425219916	0.476164727966202	0.432512001176231	0.777313211226973	0.0451547666515454	0.482172833597918	0.0248417022434558	0.516671975069356	0.47113310307072	0.826489809189447	0.859809135507979	0.398462572682885	0.493436379824426	0.458344336690761	0.571922599607278	0.416615873307821	0.463762159366219	0.0373640857859975	0.192201602557446	0.46685903526363
cg03847470	0.309246603194051	0.32631457524285	0.237448494579699	0.114433300970618	0.401167610049112	0.526844866027678	0.493040645143414	0.254427820206234	0.572472626100921	0.124900644877764	0.197619247808198	0.406428581727053	0.422944855017327	0.422998222870486	0.168330067012075	0.833831840362723	0.0390675612716385	0.126171629824929	0.78580122395095	0.179444717454772	0.138176991566007	0.0793050969774376	0.178810304685852	0.320626846708145	0.558587866280911	0.499722256592948	0.46622284440979	0.201305915444169	0.0805822870439735	0.143568874847144	0.402827420124587	0.335785636361628	0.144341922696043	0.132488656532871	0.23817018535645	0.138207468798074	0.288051838613901	0.783482654616008	0.682194353790039	0.786443273083867	0.327449735485008	0.802061917244122	0.756145507215222	0.814791498687984	0.546072470575303	0.876515644036799	0.51998320301605	0.796470925346712	0.565188459753518
cg26271045	0.303112634916983	0.136363572715888	0.248935559676564	0.511261348442409	0.0590995181100892	0.352244392546476	0.315941147629793	0.155688525760833	0.571012540515338	0.143581878549375	0.120416810827545	0.659436315520675	0.407976502216453	0.356425043710377	0.244670808448927	0.318025176267686	0.0622603173179721	0.288159759011273	0.148243498316732	0.259469791709172	0.330726992053434	0.1208102487276	0.270315133946246	0.349790928788774	0.179006352145174	0.276463212789062	0.433350655583079	0.533163932689616	0.276942445104974	0.133121522815318	0.212577162541209	0.282327061663402	0.365843441432292	0.487438072917937	0.0431408464020579	0.179072058165797	0.0824688169144794	0.835889452087549	0.586093958544788	0.96243075020728	0.0900757299676832	0.858433911981636	0.650911070494549	0.835227629737099	0.694391933397116	0.608007842191011	0.403650277151273	0.83704484529248	0.377344229364689
cg25892001	0.497864838347333	0.18695343240026	0.707548958183276	0.913332377561022	0.876097645759568	0.407777514426669	0.599185342270267	0.492691883744226	0.89465352236649	0.906131698981814	0.614279179494057	0.439861722881417	0.865311959226726	0.0399259410669824	0.501510646895285	0.594391269154992	0.128445089810458	0.583875596158219	0.0492366513556003	0.819351153159413	0.729787507761243	0.558831863552411	0.812727952370974	0.710847289881911	0.58547163044583	0.908875126506486	0.579174101980663	0.0605611276592561	0.435635002179024	0.75831975616544	0.576574156293084	0.126383996001286	0.910933072231699	0.551943144367589	0.967532691952846	0.45994317689766	0.923367474423734	0.943075235845028	0.366619777732194	0.536127177187587	0.46498484859943	0.928652646572347	0.49297811192455	0.986749194920861	0.382009777167634	0.876687181705442	0.342355535958772	0.313412063785516	0.842440072506313
cg27363327	0.280302188645706	0.0766847990329405	0.111981351981352	0.561340667775361	0.679365641888899	0.451167942005638	0.294171610299064	0.473674313651749	0.305101893337187	0.46835113310758	0.102374551971326	0.888240517569453	0.76941049604601	0.359101801721843	0.183106435643564	0.901449510081788	0.142003853564547	0.306144873637055	0.0381592866858093	0.269273922102901	0.139240506329114	0.118625653561486	0.240142435296161	0.239347319347319	0.314251960047256	0.79501932931763	0.2612375249501	0.486556695674763	0.217768075676391	0.234501748902285	0.625239131868857	0.206945889698231	0.150749149738027	0.427572791927542	0.552887735236859	0.0382378285221887	0.0804313099041534	0.843667162345639	0.874742129338954	0.960285448340056	0.378709591944886	0.929812247762765	0.0612057448229793	0.943218544522456	0.249235370080881	0.558960796515246	0.414723147707441	0.722733085682967	0.398675125956335
cg10786045	0.204196019951664	0.0439163240410247	0.0128129205921938	0.0657945861934982	0.0270106746186093	0.473299252850963	0.375352564102564	0.107865298788616	0.0507519593306503	0.24792339029681	0.0331840540342119	0.0347239446401111	0.472047229921883	0.2679388254863	0.0620846527808751	0.395096307148705	0.036697247706422	0.135578583765112	0.0603663214422708	0.483641488540653	0.113699536730642	0.119380881861176	0.0659537539891383	0.311539323325118	0.147748860182371	0.0119801084990958	0.495402094798509	0.141155778894472	0.0244678995115143	0.111752157471153	0.438099407059573	0.409452921473763	0.045057669505228	0.414488035161973	0.072943255448655	0.0248752568241855	0.483900016372865	0.756370775271384	0.748559614993561	0.927481907589534	0.0318737497221605	0.794958977012344	0.0307138759972884	0.854942181179259	0.469358437509552	0.964365680529751	0.285961347226426	0.0201198202695956	0.0449658879470746
cg23635599	0.40073554095016	0.10832000152275	0.260171451216787	0.268767808758701	0.078835132319231	0.60771621834183	0.357265726227495	0.0795446491052348	0.378802968582144	0.133132412490246	0.122743823763657	0.876295195859406	0.536125700940062	0.393248757060246	0.308776168683033	0.297445772670925	0.490278680004324	0.123580148476302	0.0745817961112333	0.210178490236991	0.218626356928603	0.138767520563984	0.247194303522121	0.37426192148261	0.21678120640133	0.196213174443658	0.198738604925713	0.914348833946737	0.211406575259101	0.36316905604882	0.202305694818203	0.130652435653334	0.357692602520281	0.123704704285341	0.168628051933208	0.710265000220681	0.312144485429783	0.667873423265492	0.784202165250458	0.92777161032442	0.433937626966833	0.803754553701179	0.885408350221784	0.780981209284745	0.635302635238832	0.833527597619401	0.419745364959055	0.812717430347859	0.598910843960504
cg00777011	0.371840270475239	0.135199553488382	0.318432086033097	0.116134465442936	0.296754807180095	0.603885273795446	0.646414445207448	0.0742466916119148	0.447128432668543	0.206845982659603	0.330098548849386	0.92611722021133	0.521337563328497	0.338709391098617	0.345359947327642	0.207657877811642	0.0444833462277899	0.538226982614901	0.0683449104540576	0.601420765749196	0.409415069990623	0.232721634877073	0.356365341481671	0.546892247051101	0.571030243804023	0.303520820420429	0.409795647985037	0.551673701288335	0.164323476894501	0.115792560131048	0.542260642185265	0.195726937020182	0.128257979270156	0.332762535191061	0.603232923036114	0.387677976993606	0.545759128947891	0.91724363733941	0.511063241818768	0.898486451408574	0.480683984725846	0.880266042918448	0.169988958200459	0.950192777179856	0.799778530919781	0.190539522941674	0.437239953847601	0.878873602065066	0.496547581166904
cg07787614	0.59045118858855	0.116073048327999	0.409633096794196	0.92660822678398	0.855234274401601	0.224507614911122	0.891618052034809	0.940110662364411	0.931747137726605	0.291318939244253	0.467689173337786	0.350745482507265	0.918981999060951	0.427016196426298	0.469553346180941	0.81007870508436	0.471641057987915	0.38657710823011	0.928419500659328	0.684534548746236	0.560702972076121	0.177905031900947	0.279457560953037	0.494167760729043	0.399335717345186	0.166270789902451	0.92465916488274	0.353041883993102	0.384046858492433	0.59583203439837	0.331980375488874	0.321298945518873	0.903307867422272	0.36519280577924	0.930344312092898	0.71987239319881	0.353739146556991	0.919617673623467	0.172156912715662	0.368356844303462	0.774468662735393	0.449301069685939	0.479459921035907	0.356954087385378	0.626694932908846	0.768155558688999	0.709470588487056	0.0361611403465745	0.733679096777648
cg03060555	0.053354132103035	0.0675125596246382	0.13365556006184	0.149260940595319	0.415888381525392	0.0305890325764404	0.264785008393896	0.0353182772357564	0.081170883029597	0.0263864190768986	0.057768931227225	0.0407677667086861	0.40266995743463	0.441770523334402	0.119743991803164	0.194682667470245	0.0810157750948082	0.0779703142819258	0.178801552756165	0.0263157012432569	0.0842520490606391	0.0473882395956518	0.116332432646754	0.230268295422822	0.0883648176778766	0.341647418998925	0.304873173840222	0.498229162018611	0.102861191317956	0.0764552260050325	0.258670142764313	0.275436718406505	0.277400533207923	0.0738853293546274	0.142612557151648	0.0582333471744987	0.359049552863511	0.192323140898494	0.75220996224737	0.786753669407287	0.594746591296423	0.82347436516583	0.261259911721197	0.627778989460286	0.409295514302346	0.783660650222978	0.477243241720851	0.807329029590556	0.550895557230563
cg12523211	0.584760205359652	0.494660565370011	0.849593999885569	0.444271986449824	0.113282254713926	0.273942348875094	0.446363848373896	0.436872276423163	0.553164505114042	0.777484843978154	0.226160120880233	0.077516730389505	0.936098019170364	0.40149383823917	0.557792630648472	0.799558351087637	0.173736962520394	0.740777970422301	0.908455281981397	0.167492429118987	0.71106934654081	0.502432774208546	0.607419147570655	0.472622005995662	0.9067074849053	0.381068180609624	0.913582343280878	0.0807861633877673	0.57412941840311	0.377347672188244	0.0642809072224634	0.740511532372541	0.528452184993141	0.948645994136282	0.954427883097777	0.462772349729349	0.0492385804941735	0.17195253762205	0.499460205904608	0.966665047370601	0.610235890375017	0.900732808563237	0.137074722514549	0.929140155980439	0.373936011273085	0.509395222781695	0.466055229043407	0.573680767796513	0.499671959860253
cg07308243	0.284446802377242	0.887125543670105	0.416692844955293	0.313396200878612	0.398491637994518	0.181925445801353	0.413573073321392	0.890291485472961	0.774469855499256	0.872147626290689	0.669757845809718	0.0651564109158829	0.874780207018922	0.482215556552635	0.433668154914457	0.35827617460674	0.91230025567164	0.397169167732462	0.130486347421836	0.518576533691643	0.721087740674912	0.384273503686071	0.550213995689481	0.54397489777301	0.845507950445992	0.281928100697315	0.145317840666011	0.804149926696335	0.535519373192813	0.501226656088152	0.384643580854349	0.0674887855961571	0.322842444451527	0.811028722399704	0.0661286825753309	0.0845537309178288	0.060950263727734	0.464663317191127	0.0680742484819538	0.921077827688045	0.223109543885109	0.413724784295428	0.840137134739067	0.329923825946273	0.702996161222142	0.101186530760322	0.28442698400845	0.221420042728283	0.197709007405985
cg06196147	0.189722046391394	0.02239986704928	0.0876337844462381	0.0573859922973922	0.0634634141558771	0.27485072783737	0.113971561496537	0.0401578022513247	0.0763283560756371	0.0215347408862292	0.0178396144119196	0.0191891576004926	0.296631880137721	0.0269905263921914	0.0194524723763157	0.171111676017349	0.0435813815376394	0.0209122025385489	0.021814515543968	0.0193661052611623	0.0581371014447782	0.0268781224086887	0.0202062685668385	0.137789645213324	0.133675521258338	0.0160345549727022	0.370907744192538	0.0317857640134427	0.00781035060982129	0.0301975662289564	0.118120431066588	0.124896633798831	0.0517575230102288	0.0482992731224795	0.0597697735902929	0.0278066814727154	0.0325732647963835	0.735325034001904	0.695458831988794	0.90330428289582	0.0527779868505092	0.770459492489302	0.187164891229579	0.749694012183309	0.427995952513402	0.966118494914623	0.160523453766672	0.0503061752708084	0.0390012959028285
cg17588577	0.482173674271405	0.0987940910726629	0.551297292566028	0.892780772221522	0.0792512936625794	0.625009549551858	0.174359271372753	0.512163049600455	0.458323759751505	0.817436994497145	0.492786359938227	0.0918662389175806	0.877905476859401	0.00977960826413768	0.322049755048819	0.031656463665432	0.087176476335974	0.0644443688617108	0.524385071235946	0.118689015710655	0.453674720882423	0.432733221796209	0.242165357034836	0.380078636133917	0.117546661681952	0.0521241894023582	0.853089818591156	0.908253897197737	0.283777240078142	0.450095220797813	0.0419573105196342	0.487693247073637	0.101853666623191	0.469827456774131	0.922397714689153	0.114661567199659	0.466962553510277	0.0644303579807294	0.883467491798409	0.0938229067373163	0.492016373480488	0.527083439767485	0.446899568935111	0.950196043539804	0.379811414220609	0.0496302894757772	0.508853455483855	0.378833750550133	0.397054215022756
cg17274064	0.209277613165608	0.0726934729610588	0.0887126313040584	0.12023573468498	0.0327230255694754	0.267833780579317	0.185471380383634	0.0634645761556936	0.09343653931746	0.127817897553395	0.115109121512429	0.902873856844373	0.375654822316722	0.031290536833056	0.124698186043857	0.186919877888192	0.0308638019245452	0.0381207534798708	0.102305162524509	0.0561793000790602	0.184834398779093	0.0732915373637042	0.0897226097907433	0.06357788289362	0.0935588061184903	0.11479199278664	0.279385280332739	0.15742393240173	0.101230544116755	0.0828405145380684	0.0995771545386016	0.179571123880127	0.140115971935072	0.0861222693087903	0.0736432912030011	0.050897722136821	0.0585291272098651	0.848593330659984	0.759692539119871	0.6136033961404	0.0764183957887287	0.84150559287765	0.897251770488664	0.808865437872968	0.371565291172039	0.386019241497454	0.367716765782249	0.481975934335399	0.647608008494
cg13800209	0.191148995796357	0.0553796114011812	0.187715311881551	0.0687189522805961	0.0230981672106452	0.072366044551475	0.239039110111828	0.0364210721917681	0.220824335743123	0.241752738654147	0.126857900217741	0.458261723545298	0.200328257499772	0.0363078225891817	0.179927290064962	0.0301158301158301	0.0767592434827057	0.44880694143167	0.0862651396555986	0.113995089442301	0.082329945269742	0.215994662091316	0.232753599067987	0.135355775045354	0.247355817202155	0.053734157326909	0.0811883015038288	0.527489177489177	0.0466447368421053	0.0395096431638947	0.10966463846045	0.609658548233047	0.0453480077448283	0.609756097560976	0.475985817126894	0.0421772217206243	0.514111103481426	0.857258652832942	0.844888824015959	0.873473735966566	0.217790920716113	0.547315336695343	0.146970481615743	0.5888	0.372934472934473	0.835009140767825	0.358777307659097	0.821475433736696	0.648210023866348
cg10293909	0.747712034104257	0.35318606134326	0.753907218023481	0.222959641560324	0.637009953857613	0.903761672525449	0.691245612806615	0.256024933735577	0.738945221547889	0.868248327433642	0.578670936563437	0.741662995531116	0.594166959487891	0.843295702188159	0.859894204302245	0.540672950283234	0.893262507736214	0.551109963074293	0.421773432791821	0.566621985183181	0.973728519842321	0.556188506515543	0.90687459238317	0.726168077217711	0.664311676070301	0.225423073718071	0.615389676968775	0.733533242103039	0.410015023406678	0.296775842545157	0.376988448137249	0.409525145559778	0.916789821238414	0.539636637936799	0.762610187357076	0.912031577838037	0.309703775262174	0.890220898567976	0.773756146972086	0.390518397413033	0.723224014380085	0.906698128425809	0.109749201014226	0.552868560497727	0.535475033300862	0.948898082286387	0.455363129424762	0.461537309936038	0.60525399117897
cg18761994	0.48037185328363	0.37301775147929	0.363351640869684	0.721253798176875	0.242444326617179	0.530463647071421	0.507988443732813	0.0691282979824108	0.533489017497546	0.0501563314226159	0.0441530224257003	0.372598964422916	0.457667945401017	0.903350515463918	0.361809402073569	0.661622966110478	0.0344539320475309	0.56613710554951	0.0369349503858875	0.526469468071601	0.108436371594266	0.0433198380566802	0.324634506405067	0.347194999205382	0.0308944048110371	0.164711486929078	0.493929558841207	0.775931652602338	0.286851990984222	0.111702711603908	0.424346698583682	0.416633311096286	0.537748015873016	0.397512909684898	0.0589281479724923	0.0392283477278231	0.564854562313266	0.721641961231471	0.684889094269871	0.89028881566195	0.626275331935709	0.719446986849077	0.718730100973347	0.78886407313146	0.661356646739694	0.934813868030037	0.529750820253614	0.592415076779898	0.557780739753416
cg06644488	0.293702047037736	0.102143442465238	0.116352933625211	0.0541479027985808	0.0460565799195293	0.289531481778593	0.338304283663906	0.0421284024020896	0.103788985041081	0.166941491906239	0.210299334888584	0.383248771784444	0.347930929413696	0.380525835968398	0.162570025907384	0.0576591581046497	0.0392053589631325	0.0415629550828642	0.0835362631782598	0.23638014697881	0.167408523434731	0.146378147341777	0.233830324493172	0.288998547317649	0.417205504243601	0.0550396842315678	0.436143867537524	0.803289264316848	0.131027241803368	0.0739873837550137	0.276099370653696	0.232578199102446	0.135946992286799	0.0592229303708059	0.036913081975511	0.0587733050308352	0.20285414364182	0.760636320284567	0.635229761834349	0.890149960526257	0.442148828015764	0.767801397471443	0.617636388907787	0.818740486557371	0.576540951564121	0.549156855747306	0.51469706142313	0.0971056624986032	0.383048103026202
cg05059566	0.446321252872536	0.201800167829264	0.398172804551354	0.385063579078577	0.795335177600801	0.500099452783412	0.40421046619151	0.153666426420066	0.826392872055457	0.203517580729723	0.403132175098692	0.76960011622762	0.469801733720679	0.813741671261812	0.417934484160103	0.900618063809631	0.0486417517834624	0.0654450468870158	0.795687998017352	0.276344798973179	0.237305014595518	0.158690291609835	0.547373485871059	0.552215155705772	0.743804909026236	0.0996359462710762	0.431847483546674	0.428262501771042	0.33179835922413	0.394519968894569	0.542763789711142	0.330556953334093	0.399581861194348	0.480107612228927	0.0508212560760497	0.617239483544669	0.60553721070603	0.772583597625167	0.873295827545724	0.413615098383794	0.841981943342126	0.77310548461999	0.882828772542877	0.565166015003959	0.681129052877272	0.33733377705945	0.400403196282881	0.911959791630036	0.725324230537138
cg04531182	0.115696252339815	0.460926299173365	0.141901974553303	0.473805545102984	0.477500386433739	0.944346496693864	0.446542523623817	0.941767714068224	0.306923035563639	0.121017522904701	0.776589380824014	0.0258488301081051	0.907685238035714	0.630379934507461	0.523297666584465	0.506613071618187	0.461653301994277	0.0412152577640107	0.138469342163376	0.324384505404105	0.448974358724757	0.524135833670473	0.821176770219116	0.536838070449709	0.893070036362146	0.0238798910527422	0.102865185324249	0.0463381546848021	0.570947529679355	0.0898530330549943	0.095362447799474	0.489332442256611	0.524794944232171	0.488358132509697	0.0515159964581081	0.529053151799955	0.678595757053257	0.543228598786311	0.807264469887341	0.53515030054114	0.441086102963863	0.0616009754905812	0.50658803081509	0.437348702552951	0.459562927923593	0.22389728435817	0.389963520248837	0.674230942966013	0.0608128141073172
cg25307665	0.56143273635985	0.834696513129574	0.813593813593814	0.817402113113735	0.156679693153857	0.840960240060015	0.904651795429815	0.23292199206699	0.767161885245902	0.873013839056894	0.406694069289489	0.900830483634587	0.893948400903579	0.303252979657675	0.495035571886483	0.938378378378378	0.117334494773519	0.145858295391006	0.569591461814364	0.921497270600468	0.740200217102883	0.899694889397407	0.848752874579869	0.458811726674841	0.807663316582915	0.921146953405018	0.890185312285518	0.340341202826124	0.737206770266258	0.375143403441683	0.941238416175232	0.229116945107399	0.811052283256122	0.939592729260626	0.317497003937682	0.367885089505842	0.667009015177451	0.849636552440291	0.865880853775088	0.978820598006645	0.134389857369255	0.926485525647537	0.942122781065089	0.937789203084833	0.888486704719477	0.963894592744695	0.80403834979663	0.322035360068995	0.796719131013079
cg05941378	0.733047237648888	0.437743593398947	0.787165648327226	0.222292248192717	0.755796833238503	0.915179534553209	0.667611362912312	0.356185906650623	0.852802222919652	0.931696628877107	0.650747935313029	0.854856436816614	0.73512156939846	0.782884747753068	0.833803215735688	0.703098036956705	0.95393858836258	0.756846033324963	0.4774777364204	0.670138386364219	0.959478386068648	0.647410941767442	0.887249526730172	0.79347011173527	0.871751086053039	0.188868678357095	0.774819135172156	0.773117053571597	0.398280137726389	0.505453794320878	0.629757014701701	0.457749671141448	0.95687077938071	0.622541920422273	0.951830536081686	0.943052131721049	0.363772583812523	0.939171291500148	0.7903147516518	0.723691173301429	0.781445964081035	0.969906165297062	0.130022818388919	0.783201763005844	0.650732143090295	0.963616704830225	0.516981315345241	0.499840556117118	0.692138822109829
cg20195882	0.236361241434751	0.125914831171455	0.202288180532308	0.526126613242069	0.0533493390544677	0.4926902091082	0.450952333442509	0.0380576060825007	0.377946660398609	0.123161045736979	0.211375751334453	0.929815256103258	0.392256703648649	0.196196720500871	0.208404666200643	0.400915009556874	0.0579831238321863	0.558800726240592	0.335137431923246	0.158200297545676	0.257549159490891	0.108865420127829	0.169280625641892	0.205187347357991	0.100915251811031	0.257349257577571	0.32651583058013	0.438711956762158	0.260418008897277	0.144579609247072	0.0550054498915754	0.839464094022171	0.352125765735935	0.934079376277223	0.503729700234428	0.0975657257871936	0.363753980698158	0.896045855423422	0.829534267309762	0.901061839164735	0.584638133339704	0.826161539835367	0.314037549427568	0.186593455875986	0.718365432078407	0.799566015430273	0.223267217747966	0.871375443633502	0.480890224791611
cg20860188	0.667097170218843	0.938692419809662	0.316412419935031	0.52608257537992	0.901151547759697	0.397847621814638	0.766970450718957	0.0702626225197293	0.957814392650939	0.959632345984418	0.956604896336866	0.397168304950185	0.951118334630986	0.120204279114771	0.59672954140298	0.921285344373213	0.979505041909584	0.558958330505165	0.524167107837241	0.394113777515045	0.872908388020134	0.845204437985481	0.833773965856436	0.745663540280034	0.627995047064073	0.104146218253047	0.930247907058865	0.985543439853113	0.650641657204012	0.425030483557171	0.157678081252169	0.476915053137207	0.626582909126069	0.472204161540367	0.8641138738184	0.828831909381497	0.520608621021067	0.937621381734787	0.523286849852109	0.544448124328777	0.337465138403745	0.952918283540109	0.479891196124826	0.988621073150616	0.842521718932297	0.891031077078445	0.430931274595797	0.122776180254849	0.432987922743486
cg01680674	0.482956764358116	0.479114994402714	0.373531980330627	0.435131234535826	0.106192151755717	0.284399171858211	0.248431837719803	0.898980375127359	0.466800452645656	0.862402182145614	0.727046062553621	0.452536892267106	0.411191785374617	0.453796203884772	0.591814923363201	0.831060161991165	0.891233471154708	0.456162567957023	0.505394895972988	0.423099001231002	0.493056778663588	0.793867388531526	0.297552706869207	0.723378427340837	0.476917267516952	0.467360208227224	0.854096161764564	0.931909039182059	0.59925258300234	0.717097862612708	0.121457869189854	0.0793184787363246	0.51595288684472	0.449311611334097	0.048202444902487	0.31540014817423	0.448755977507229	0.860083602106423	0.394852215843631	0.95108041122993	0.861001231626169	0.869588123862535	0.0570673732164213	0.0924936533668878	0.129981508755877	0.763529467785864	0.509169839532124	0.464543032802334	0.749401839239556
cg08816590	0.33037744429286	0.46322869955157	0.372603586889301	0.819919187506825	0.138219070133964	0.125	0.516190263510496	0.13453561767358	0.353307932109456	0.331946039035591	0.438379172790258	0.136856368563686	0.638794677798069	0.422934139969751	0.234163914740318	0.561842105263158	0.0984440889922931	0.0800878769722389	0.424888448190382	0.0899353647276085	0.292616720955483	0.322872340425532	0.292544378698225	0.587983851816671	0.256718210478907	0.0834591330601682	0.639831401475237	0.105485232067511	0.0805711371749108	0.28970297029703	0.564990689013035	0.540042660461509	0.591271862795042	0.0594605237251427	0.0546087593916071	0.235111662531017	0.580262699058468	0.886575512740833	0.607035313441007	0.927741935483871	0.0748934442865841	0.882408837154056	0.42141769582135	0.91745144202472	0.733414403458992	0.792980561555076	0.258375125376128	0.0699681110485838	0.222600795002839
cg23506358	0.561649200730256	0.926628470563371	0.656914791107219	0.936141224596381	0.883792869550416	0.611891829266009	0.843105310089516	0.895878370307964	0.449085171683661	0.629195593091507	0.478883059608137	0.0728561304034123	0.883201950540791	0.221845493159996	0.865662558187903	0.544884126043704	0.969080875358529	0.864559044175604	0.288224463006087	0.512370135003248	0.923557916058293	0.68387591746581	0.788942427298885	0.710129665598835	0.900074893388519	0.21020600968952	0.952676100288955	0.480339562387398	0.594041210788294	0.589062545637478	0.325757376602887	0.260990936807081	0.951163589653183	0.382749075888389	0.926505977200655	0.21522126430374	0.631721142152378	0.94322879914146	0.22910654436152	0.948168493034228	0.408181261657137	0.733674426611087	0.383182373291334	0.954711684970741	0.715993131052779	0.578726218308502	0.687023439697369	0.191757668629938	0.421472644522475
cg26191576	0.430500075845679	0.129456726815345	0.27920177383592	0.373185608400247	0.0595140477320789	0.622682820026274	0.329331046312178	0.103012691258451	0.5719753007011	0.187862427514497	0.190664556962025	0.850034192847661	0.541330686846132	0.0596624673163775	0.345189859801355	0.548188352647792	0.0541936902275475	0.140554449677137	0.144044053714617	0.514285714285714	0.29267218601374	0.162987616856737	0.22606452971209	0.462853590301523	0.309804811620517	0.150780490594088	0.497780522638669	0.157242037203879	0.146874589338123	0.31112193394138	0.278818602600838	0.239848817610705	0.253224674834044	0.530968449748994	0.23310089654191	0.11023120978576	0.35101545923007	0.835808247921879	0.819343360828077	0.876428623425784	0.241968975204593	0.849240736991294	0.533757755159969	0.85352931122885	0.672774433839912	0.937993786063027	0.578256876721914	0.508217391304348	0.628408370323399
cg13727362	0.374981332039725	0.336088992092504	0.220343235765797	0.35204930461094	0.540111247187041	0.0873558762617906	0.29267667308276	0.427548373798598	0.411873682244738	0.111703118776123	0.12145277693272	0.90021222989405	0.435610330317268	0.466649103950114	0.118135108418785	0.546792391193429	0.062501826698215	0.0491682100492807	0.540157506831697	0.272033242805989	0.100132970582754	0.0776930071130854	0.222912444808131	0.365369735831034	0.279162697846875	0.779689403769474	0.454295049488642	0.142210974766162	0.143246484545502	0.0886831297408243	0.437640229026173	0.590179270201718	0.678597054190571	0.507704191278044	0.580614717987382	0.0617218419793351	0.427747403848036	0.856170307041517	0.479561904308602	0.939096976363238	0.233026529230445	0.227037363554217	0.890821333387073	0.649386108282163	0.0951939402321456	0.821248768924533	0.504129595665455	0.879365057388325	0.598863526261321
cg17662639	0.542568027357493	0.900163646009565	0.643548532708353	0.498716368138588	0.902468376105641	0.910803979134912	0.840581937890362	0.3790151807839	0.864850938709095	0.959814600520492	0.555530848030498	0.895261803019984	0.865595643196731	0.828478130927224	0.76138466715801	0.758477038185196	0.970581811233695	0.780649460845655	0.876210937951892	0.628766378714836	0.973333466365337	0.659843942252696	0.93856016791062	0.691470235754361	0.901297889701639	0.333847857426519	0.781228243990052	0.707232384994729	0.282176199249319	0.575413012487467	0.536813103629156	0.495857698541742	0.936654984661375	0.678235084336595	0.956562458390561	0.798356431533789	0.280221492061658	0.95299905893385	0.955107139357961	0.959908514740865	0.705341962324403	0.965407634371558	0.376138509370031	0.940130150328584	0.761115989038873	0.980026149938515	0.612112948178573	0.832106462610242	0.855445301002246
cg14570838	0.471580551461638	0.156474516901993	0.120481066410832	0.130975972244569	0.146812806363103	0.273053573780109	0.426317769994047	0.0498923277618676	0.495730371775242	0.216337873064712	0.229170604298828	0.089289317628396	0.346942849138689	0.0441271055671749	0.274754327049457	0.218554908805709	0.0531323525275854	0.117110511104336	0.0970194902566802	0.193466952648144	0.243839292926135	0.157090609171537	0.235679918952164	0.299067482395584	0.386094578542363	0.124261866551579	0.360986805361581	0.276007353111824	0.0671482522809489	0.0740700172686135	0.289733160033492	0.226787826530621	0.125926654006844	0.151136808721221	0.146095672642328	0.0676429912879727	0.0671691896563816	0.784991651137724	0.833261257839658	0.960776801007691	0.654479895676159	0.761774321367917	0.751091611561742	0.921977592189224	0.542755757618052	0.889712360928506	0.452799931707235	0.666034269825427	0.516386240845412
cg18873530	0.0484408372490389	0.191331923890063	0.156092711116635	0.0415738243227395	0.0318742495360768	0.0473658296405711	0.0980971834014191	0.0358934774218449	0.0327413039777563	0.0366453150603307	0.0206672845227062	0.0687349558705536	0.596723262093268	0.0374599941809718	0.0388080736900388	0.0274818588852864	0.0352013893527486	0.141168240643582	0.123562682578159	0.0255888951205833	0.268355322791822	0.048237117396358	0.0441540887587294	0.470658620330871	0.0418823529411765	0.0226665587306727	0.556906779661017	0.0355116621138895	0.166162827061399	0.04559520050521	0.361693031209919	0.131997988602078	0.0514115216892357	0.0394472095732288	0.055408603647501	0.0268221574344023	0.10399601505424	0.88731484998101	0.548595308039224	0.747740477727566	0.0384167636786962	0.898886094143011	0.051865671641791	0.751668788825867	0.761192657739098	0.633319655313911	0.0606431603003591	0.036520542805328	0.0302547770700637
cg05036839	0.345489644671685	0.312484531625835	0.262149088079807	0.301448149855287	0.594575849481109	0.111012886739758	0.24844453497275	0.46083819856357	0.423970755405427	0.107123602041761	0.084053846886312	0.849879269627667	0.540331183015556	0.486189154588499	0.10078011648241	0.337902602823661	0.0480080738425644	0.0504090200613062	0.415884389743626	0.309000456180931	0.0953185828933312	0.0743064286469506	0.259053482673989	0.390490305271794	0.137991258188084	0.803608694487147	0.513984793975992	0.0565013689657439	0.145227639577415	0.0671816787797916	0.445586922947567	0.654984868912087	0.710438643956077	0.212190941000874	0.539873029705111	0.064753493946376	0.488336879721271	0.87114751916172	0.519473372230066	0.970639043664738	0.216697214998631	0.0383991507549193	0.828359312922355	0.602001046676325	0.0564004870795826	0.782740353468201	0.437127339561412	0.862928763954777	0.709503061455398
cg10848724	0.38713030331664	0.313408239700375	0.10982428115016	0.302629660234288	0.0423693524880283	0.330237171972225	0.316819296401942	0.136963420744947	0.206152809205142	0.578035097813579	0.271970083290838	0.151424763597131	0.375886524822695	0.0432622775576935	0.366259877963389	0.0620432513049963	0.134869851525129	0.225977598742386	0.294698795180723	0.28042644944897	0.381286210892236	0.118212427303336	0.244541484716157	0.220656923308724	0.495617785378367	0.0651430235097169	0.509768907563025	0.0773918789925839	0.319642696830954	0.11624430523918	0.34726213592233	0.166760846361524	0.161009573542211	0.854526681882404	0.299702724018686	0.0475619161881909	0.193167090051325	0.861449864498645	0.761473269015511	0.93713200379867	0.132970323985843	0.902785586506517	0.0828144875142264	0.934542410714286	0.588902712117442	0.692877291960508	0.582278481012658	0.25918541726004	0.438955273225334
cg01544580	0.634176608000845	0.513031055943304	0.560639977957742	0.901921088347722	0.473605983949667	0.228930169955855	0.532868436981607	0.911817710426066	0.252049663584085	0.545614263142835	0.83101033254881	0.201048066969722	0.912898496435701	0.0579623148847001	0.545835166817646	0.0693883367132961	0.953982980185734	0.102470190022923	0.946998006794644	0.35502331025982	0.486430090930967	0.572289700669077	0.536360299337316	0.572783900558575	0.254618730281206	0.356232917384572	0.471239717429728	0.0849301444554749	0.501909006589076	0.725263255384496	0.60470256352455	0.130736588581584	0.103206263459036	0.569358885179269	0.133207494904216	0.0588172402858603	0.120325980196603	0.961472799705648	0.118942338743753	0.908598654574359	0.414862931009058	0.861580326210795	0.406345028888242	0.830131886516637	0.405933331571898	0.427118131320473	0.295060679380141	0.364230622330378	0.197471240363315
cg02033258	0.033370257546386	0.0308379301287103	0.193771989707504	0.0331996327260426	0.0903596698113208	0.462866155926093	0.151633440215623	0.017537987817123	0.152516309412861	0.0591315453384419	0.0253659950717495	0.0321545557858146	0.312473302007689	0.0135507579237483	0.120289337381675	0.023583460949464	0.0236229749631811	0.0266895332011362	0.0328101265822785	0.238754511662986	0.118510596927863	0.0425714900021501	0.0645142109644429	0.0260453329579051	0.0387876218736753	0.0249145411517223	0.115301232314012	0.0980029848624831	0.0382424735557364	0.0290625645261202	0.117093280826975	0.24018489263355	0.0270643786709663	0.0391022268981238	0.103441520276889	0.0150977579829395	0.303755274261603	0.601762632197415	0.731357230964752	0.710610815149967	0.493312320685336	0.746667855391611	0.0415791219727966	0.614076283556515	0.643115446561522	0.925876674546887	0.21078167115903	0.364991206146441	0.204489886641476
cg00513954	0.566974543622003	0.253093420327897	0.53943776849352	0.170789700343549	0.523387272012389	0.848887674746578	0.495358071586096	0.248615158650984	0.677796434510379	0.879063318417321	0.496215513948521	0.904594489610056	0.545273983293687	0.751385770226615	0.587427850128412	0.527571950121045	0.835787042862202	0.565799776823542	0.341739312873834	0.524540849132425	0.926641196720113	0.44389138209454	0.750332280929969	0.685578287797846	0.804424156122669	0.275643822525805	0.547370007617634	0.731043703101228	0.32087113688068	0.242448228956029	0.442206263353862	0.348179257676473	0.883926428746262	0.61248340177234	0.929231036054819	0.801473324207539	0.197282555802058	0.90217153194982	0.759130827266268	0.695650887673851	0.920380323153108	0.89293919528816	0.0947040575460366	0.575420789536055	0.533038960874005	0.964252530145707	0.407460332387857	0.683343546250583	0.632119195310329
cg05935571	0.286267500744713	0.0708075352390989	0.226878238341969	0.0754964517860338	0.0264118158123371	0.159610545892134	0.234254897098934	0.0459977645946178	0.485868465430017	0.195274618707573	0.127529946303181	0.744877250409165	0.37375842189345	0.0714777223464648	0.16612008824757	0.373530772790375	0.192207393772051	0.0842951820686574	0.0749106601038366	0.118941484468973	0.137971089313371	0.0743184696394055	0.157414943838515	0.206795889771135	0.178875508169057	0.0509998657898269	0.240738102023368	0.0492356914326342	0.0732447357242551	0.106157112526539	0.0968354430379747	0.105199095809424	0.230680061823802	0.509963768115942	0.570349589987052	0.0797752808988764	0.192174248265227	0.812207556393603	0.738617523275092	0.941451855276847	0.199513693370873	0.836597486115171	0.359988828895923	0.822534558653178	0.635470668485675	0.678369769798755	0.306340515718827	0.381139104009411	0.252380074933972
cg17204129	0.175172375426916	0.0786595097915929	0.261788100966698	0.325622837556249	0.052172039043302	0.655191575046575	0.362863127844293	0.0709360560873821	0.39273116835097	0.452584176101136	0.106708740604497	0.87812359177751	0.539664196965293	0.854520896327489	0.217959624976099	0.205283239152017	0.0754496854725942	0.146731626439829	0.152042743095914	0.506232608007156	0.103764154581308	0.165124061268357	0.208068726190631	0.52885377175994	0.310222127620964	0.11099541947978	0.101610423868216	0.0721641819868462	0.0751541825849532	0.105572647557761	0.41339848033226	0.515075892400019	0.181488924302895	0.698791195083828	0.152724106406352	0.137225351671928	0.518929172931023	0.364803438035455	0.620879665475235	0.41795167776712	0.460948103185959	0.811928893368891	0.9172073431483	0.643046443814581	0.768176130639007	0.913647736433705	0.306968835997338	0.40922738476251	0.426665675713021
cg03272326	0.757130371558809	0.509176397948732	0.625872685316126	0.168864106440216	0.497192625625742	0.460289654283813	0.825379805651843	0.902075047810005	0.523720090649027	0.939778246582059	0.555742930195171	0.944126372703067	0.906756341517966	0.502490702348886	0.480872690200451	0.111924763504787	0.941589522926727	0.889551665134129	0.0858183698977464	0.793607429096609	0.745333161707264	0.482202385029021	0.792051520204543	0.738106158577552	0.9331815739308	0.517741580606051	0.881865280860372	0.941777351279557	0.726101133930895	0.578976646878392	0.127526929639246	0.124036569925832	0.9163445960906	0.944843251101479	0.959798501806094	0.458621306194938	0.347311315328817	0.941475097285777	0.623662544979461	0.939992048056155	0.719792617955929	0.93537709165735	0.471366962136662	0.489015655504532	0.733909449951679	0.908171208713389	0.757771315078314	0.944049831504744	0.808635984872374
cg08713365	0.186031167662008	0.10339873530203	0.164623475604661	0.157996594909966	0.0940875173605608	0.155041513982555	0.255717309874741	0.072411357179835	0.0869472949175027	0.183710922047575	0.140118488193398	0.217215021204239	0.434513052362426	0.044441486095769	0.283135870144509	0.0545022798910506	0.0640022745926981	0.0916081741367015	0.136431436727012	0.111964989098275	0.212780430668168	0.127153256127321	0.195999127305731	0.397453739351062	0.122662641276243	0.0595719481811069	0.454533013803759	0.0744310135235139	0.114556533614377	0.0733906063994653	0.319761526630185	0.282902923743765	0.274533223405715	0.0919180171556423	0.105827580855031	0.087482947156864	0.325107482321118	0.790605919986861	0.715740245771423	0.886804948967419	0.308998980707223	0.783655713260521	0.591074341482477	0.837383977376633	0.582522714962279	0.823420632722866	0.456109929212673	0.594938181575975	0.601016822189528
cg18696330	0.0908715406856671	0.0632008154943935	0.207553010369912	0.0741487143849896	0.0712252642992681	0.112579478867972	0.160677139373072	0.0625110521662246	0.0746757679180887	0.0697585647485447	0.0795282027326871	0.070863201911589	0.385835941480457	0.0461202583462203	0.109861591695502	0.0362575022609554	0.0670032860463252	0.0830975954738331	0.0708277651128056	0.0968190367160029	0.159290705537606	0.072629800984064	0.0830377994983133	0.266962587190869	0.0714546383475659	0.101815231720921	0.363063384469021	0.0887420766003035	0.0722530159765243	0.075982905982906	0.167665952890792	0.149118301660675	0.28281475376056	0.0798360335740777	0.0740406320541761	0.0614262179336314	0.427244582043344	0.603750592376955	0.759603820304209	0.829078515851071	0.725087542287376	0.599809562674284	0.501892245234982	0.874507908004696	0.0577904433693419	0.950213980028531	0.391074008669128	0.770792079207921	0.583035075161059
cg08694699	0.479613288870292	0.22347956046034	0.198190860321753	0.700562495905199	0.310306766246006	0.631003388929022	0.587668587903007	0.123664070932409	0.521354666951188	0.174052655235123	0.183836492032693	0.829534509976952	0.459231866701063	0.0828916577381823	0.259015404674373	0.72331720415641	0.0511135994761023	0.419688873116976	0.112283615733479	0.521315976930459	0.171790420316022	0.147915050924391	0.282445002374177	0.375727340292367	0.471731379600448	0.27322538628269	0.510071926856195	0.255778210646973	0.162388679297484	0.269597304276923	0.312167667493032	0.60244131217299	0.31998183765695	0.661290517939808	0.22365673526257	0.33834921165136	0.485830094870202	0.780922543492393	0.75041184273644	0.928937412582431	0.540119997844946	0.832673764614417	0.742334650967897	0.87334838733849	0.645586066420635	0.963389487843648	0.601099326367313	0.758116851086838	0.580028471828477
cg09940360	0.13930863175326	0.0528617363344051	0.0918765997575104	0.222240077133216	0.607912756784174	0.23057546987018	0.176261549395878	0.179012345679012	0.43677365799668	0.248868095381829	0.0881763527054108	0.662513426423201	0.382598870056497	0.285015209628356	0.0999069551058386	0.667806153227428	0.0686846749015882	0.3013643117655	0.0143418676298736	0.392449817518248	0.0938494167550371	0.0862776384773194	0.159542821355879	0.169560943643512	0.159269375213383	0.570346568739959	0.26761283723309	0.499806725937379	0.153521287524255	0.284701232271565	0.509546539379475	0.0581818181818182	0.0970687169629986	0.375525093964183	0.545525519664292	0.0491152637671573	0.0373205741626794	0.778314147790568	0.821617115865518	0.929764579466641	0.32183592139618	0.884421738486599	0.078912901113294	0.891748675246026	0.0981792717086835	0.236612702366127	0.220792079207921	0.453616352201258	0.188908707637425
cg24006126	0.181610589580333	0.147331966429447	0.163339337921632	0.0673798849325798	0.0726119570999784	0.261070352414448	0.402513437165529	0.0767648556754414	0.0805227934865034	0.176778012498624	0.169477615670842	0.0454468544953809	0.37461232488074	0.0823915641487157	0.132267980659221	0.236785543303852	0.078516106641112	0.382511242059929	0.0574340016421382	0.0823705780434639	0.138967073715922	0.207412581176068	0.180414419655439	0.328384869331485	0.118130053567551	0.0223234421794059	0.343458303176061	0.21661737733327	0.068996782490635	0.0988906232540648	0.253705986979125	0.276587178672091	0.112004093360733	0.163570427449125	0.064443525165646	0.10165855902634	0.410044211726896	0.705737495028308	0.692061232018786	0.897547502012809	0.556909615455353	0.720115900947297	0.123671533718699	0.78293419517723	0.541276756057776	0.936004135631215	0.480512430697715	0.641810030972065	0.468251107247406
cg21234506	0.0964065478829585	0.329677061419191	0.617275850348357	0.54031575094557	0.726688382232829	0.0793845209580442	0.291928851250665	0.75922914871175	0.40670276942966	0.329800283618112	0.282166698742398	0.749156769704257	0.518666843633785	0.0514509601676492	0.105209822773271	0.836074881178143	0.494878090728413	0.688038945368228	0.824775627426574	0.0335379264700573	0.24903005639277	0.28679823609252	0.198959837065729	0.28079283513715	0.58396639310843	0.441457185942177	0.321431774725871	0.0704440613571433	0.633833457954029	0.696396926614424	0.134769944646269	0.092003542169345	0.705656941868964	0.799988292109419	0.50193386156499	0.295606692560555	0.517723807406602	0.800595619924747	0.0558191439303307	0.149668209537761	0.0724640795481385	0.838800995910761	0.79671421529116	0.775908514875937	0.585808434507333	0.134985991566494	0.170837003650317	0.524535783250404	0.121913193292746
cg07322196	0.629008670090852	0.644201806597667	0.635809478987591	0.24407774860724	0.595144845262684	0.644218669099402	0.711466379158748	0.409388137283745	0.803255553912158	0.654639475388557	0.623090699968261	0.41032245783051	0.815565763547613	0.899585778734077	0.81647547816501	0.844193843659532	0.688929502023512	0.670578529321332	0.478199629511026	0.670221263220247	0.902528205384447	0.628974567926629	0.766638713730344	0.586646366631525	0.546735231209173	0.158987868904345	0.509577220395533	0.955819310990961	0.428661410443534	0.447576706056018	0.748310623116225	0.465677716941313	0.894639699826977	0.631106840975198	0.946611014270332	0.844213573018023	0.321993292284909	0.952677479516062	0.797081240214928	0.523103933336404	0.681174053306067	0.91468645722877	0.0984510621174114	0.622015004495113	0.571699355145839	0.950893190999649	0.488375193862198	0.612276971251558	0.72830722817431
cg08934272	0.700616566769152	0.553780957321379	0.676434311619223	0.240333225009099	0.865699478003672	0.908142856544081	0.6785593550269	0.368700640997335	0.940240457622789	0.94202235065848	0.589044442597674	0.794348708875824	0.837890207040237	0.909966717193163	0.866969336585927	0.670771494326275	0.969889450257426	0.713986547918855	0.470930629618271	0.657847844869748	0.91334881102885	0.541231975648842	0.849904977065968	0.777395494009868	0.918695158604603	0.762816804307251	0.641784020429053	0.88672646523898	0.398257628410542	0.471456216790816	0.702430605397045	0.393224626806978	0.971419649269013	0.720199301604974	0.929108058711144	0.859945365245584	0.64525773648469	0.956927952661718	0.882399184608692	0.849494017434266	0.938215229749147	0.918901866225833	0.533979543238152	0.896442186840626	0.580549908337262	0.983348590652069	0.496238823286897	0.873398555698386	0.841665881972963
cg11213574	0.119541915829854	0.0584844650639674	0.462470293108001	0.15776679361478	0.031992726957877	0.0830097984840081	0.257651059377452	0.0237706303160029	0.0770967609507779	0.0621836587129429	0.0985228443833734	0.0367263537129645	0.561504678250907	0.0305052430886559	0.127951946021558	0.0587895884087704	0.0358675321817582	0.0282362187043898	0.0558065509805935	0.069270608545533	0.244716563668269	0.0762674930996078	0.126986632986001	0.33640589614208	0.0421833706037813	0.0225894293848249	0.415384015898375	0.0353264042975593	0.0540613840799168	0.0576768309040508	0.170031207333723	0.381986250825339	0.163241857793097	0.0448441442174656	0.0485616940527019	0.0477002705564051	0.0460348693543221	0.763081283996016	0.750364830353885	0.720732736329241	0.435640127489034	0.827736827736828	0.471955804496279	0.770950335866094	0.401773725135059	0.846217046509966	0.339598499889698	0.514406929467916	0.115468136640775
cg05516386	0.0635132240440233	0.0883636029054552	0.23984348918998	0.406727740520468	0.0464339822483957	0.0717900165126433	0.147238308141011	0.0834233484039528	0.103815250656689	0.0931375743418899	0.098296992618603	0.813504660021486	0.0518950583254811	0.86510931606711	0.0808643363869288	0.140065699666021	0.0631850200786558	0.427063191447066	0.384462928876388	0.112714123989562	0.252423731084673	0.0850869116899767	0.0805779130989783	0.14111317953598	0.257155348968819	0.0498459074426809	0.598768561071472	0.824057863901389	0.221860382178995	0.475237434227341	0.425197893339677	0.204266580335606	0.661906972689118	0.278565450404453	0.0857562105066797	0.270972253294325	0.24393302301459	0.786286352923779	0.826456379523706	0.657343516949806	0.337742528898088	0.802393131097763	0.0495385815101738	0.882731645207826	0.157227727461268	0.938364962688307	0.273847264763936	0.0190306357156245	0.633739298754208
cg19108028	0.0876488152825441	0.180011866313871	0.147085572995172	0.450893045516264	0.474982330772975	0.202975189777859	0.515119432812647	0.0674883225224764	0.363744961251429	0.13180993654451	0.428309822450023	0.82620276286611	0.0622839894335672	0.907179554225257	0.19432645452954	0.157002117735927	0.453418790141312	0.149731540485966	0.053859486811778	0.0749542219104793	0.197066584126835	0.304625042340537	0.170322245108679	0.432172739314421	0.133185589604529	0.109092759834041	0.33324205405989	0.90949047833027	0.281412139854737	0.337097950783292	0.663713446568928	0.435546482320311	0.255332606348199	0.751174680682599	0.0455383595361509	0.047521197385653	0.789064115490019	0.431181572680117	0.403413809186546	0.939544834808453	0.348347101500756	0.837988479521789	0.105043154560254	0.398940744863959	0.0623992922063273	0.95846117949863	0.572664440850364	0.251177936070054	0.390012284951519
cg06483432	0.328095297135161	0.171540012742519	0.354065424706405	0.64339427601564	0.458332486238124	0.209419668795547	0.605479614614192	0.0694533767590012	0.302676076652294	0.0789006555466996	0.11852476620707	0.0322600317713151	0.682390936348531	0.128992478418603	0.149115870037012	0.414389130906831	0.0702549546528083	0.470739092870697	0.823562338027532	0.118288810917156	0.453686261240831	0.11401532166168	0.40643722074843	0.529589964757185	0.723126927630749	0.400382692174197	0.42325640025514	0.0824760258093704	0.411137864272533	0.126799495085529	0.125699178605705	0.0887708473161559	0.59648416148301	0.869434662016114	0.0578918227472991	0.348391667647518	0.437472587218576	0.892396366335536	0.834236898694987	0.456740083029729	0.618079764415893	0.889464069130205	0.866324597959752	0.970128955381163	0.133694651117018	0.379778976467471	0.211037778905635	0.588725052957525	0.434558400891059
cg02856860	0.443121665796991	0.675916059133647	0.496744173198627	0.205956220961676	0.879914465385629	0.743088896518545	0.503795926130076	0.300380171368141	0.798279332818422	0.846767892797518	0.464411210915484	0.743530462599742	0.783100506127727	0.702766265269665	0.513417973405397	0.778871841592165	0.928610843919645	0.675186330183901	0.630067351761603	0.492344727565366	0.807612816124322	0.505111069170958	0.62849103822256	0.556702312202237	0.729400162898479	0.523055149657504	0.643933567602558	0.891295724226176	0.388590737267516	0.401667308412502	0.620504312586646	0.434749084115653	0.875995358873404	0.557787515382078	0.948316599919114	0.692994116463835	0.234334541924923	0.9162144747856	0.755777075935841	0.782768545481377	0.963135447281922	0.913379408285988	0.27611750625959	0.743792620192467	0.59715317906626	0.964897263668665	0.476198620979944	0.900164956360165	0.724716000298834
cg12199221	0.295378115492649	0.0581479472684107	0.404549724035655	0.355882546499049	0.329306134710644	0.206080971252753	0.0881443517758007	0.563156049434915	0.658506783148016	0.059323024683939	0.0910868121809286	0.857387370646213	0.655297528927078	0.799997934371232	0.151025644563261	0.16678601934146	0.037731116597681	0.0787059725328166	0.244518368379543	0.0958301611417822	0.300418988554356	0.0385834368966795	0.170040316814614	0.20867359862414	0.139921503920248	0.365464477502127	0.704333090506422	0.81736744960507	0.233748926727948	0.28892940353898	0.0810253928716828	0.40640043033851	0.340582505759613	0.557635641210327	0.0680023029366613	0.0434583037468004	0.323476698837849	0.832078116252881	0.80510636428851	0.807579076021374	0.185007877475955	0.849953685999858	0.283450889393383	0.918228214448594	0.594627105826318	0.608365183531504	0.342595026086994	0.436466259781876	0.424370880643804
cg11630392	0.074641144366881	0.920675943716359	0.862348365552708	0.84452002604661	0.626146346808689	0.334639287311937	0.178162253254428	0.660633311207637	0.603941603702988	0.654121568240544	0.33854536429891	0.182715261701513	0.932169525996915	0.309438528116998	0.143933394217429	0.889037013514433	0.893227580928309	0.471030337601511	0.915127133866358	0.0827698953561361	0.0728814118154657	0.298787167538529	0.252600630597204	0.658992064958845	0.237137579580278	0.840554247787436	0.895008083672141	0.970417221716564	0.522498477966657	0.37036887136389	0.283057923674851	0.539747003108095	0.486215011483568	0.182382582229095	0.480366575655085	0.595567496980289	0.911260023708998	0.187517971914702	0.726045577903664	0.164099407559822	0.620381578663751	0.40744215734924	0.821254136715048	0.816247477809028	0.465961060951913	0.581838836962431	0.0431712509739318	0.744809308202411	0.751740510238202
cg00585901	0.028625184786991	0.331328798938288	0.219905884734099	0.0511905320997511	0.0418789396425179	0.048868778280543	0.313575232767539	0.0482677116377434	0.0543521950783797	0.0168464041860762	0.0336876885504956	0.0303060120043294	0.45203357004519	0.0408530454569508	0.218160332405748	0.0495238095238095	0.0279684862127181	0.0245452425373134	0.0925288976599944	0.0307452699584679	0.0871378804547121	0.0347463856897819	0.20118025751073	0.319985682967205	0.353141072740632	0.022325240941808	0.0147117751445418	0.468858131487889	0.0439216387870114	0.0441699509756801	0.387335417675811	0.160861270100845	0.127327826384476	0.0418297960024727	0.0337918660287081	0.0287381843557698	0.473021640054817	0.746598639455782	0.678351695521534	0.91751349339289	0.627414107041581	0.156485629985794	0.0431915017801903	0.781955237075985	0.576509716610319	0.42507215007215	0.154672034893474	0.634189394988232	0.536850380436309
cg02024846	0.693091477184208	0.20685735563482	0.520088660940677	0.115501039801608	0.907013687943197	0.341914264339934	0.351396834618213	0.106772852353858	0.888575809488315	0.560812253380452	0.650515255227065	0.547192555023445	0.180880156476577	0.435888977052643	0.450340699218793	0.13185521287396	0.953398268202974	0.562679783772704	0.166929629499917	0.304393396248883	0.543144955022266	0.489103554719542	0.487305837531114	0.530075165676712	0.32109425776592	0.960846833881012	0.191615307289856	0.533454299362049	0.406922267369732	0.385961125409004	0.636519121293841	0.186150509514352	0.127632066514444	0.152870629808763	0.951570423797694	0.574785510935624	0.120464097034484	0.57387516924492	0.529222635443604	0.533096366384983	0.924440279901804	0.935687502988278	0.916171611478685	0.593294474592587	0.576568437983976	0.389522869640993	0.419325190776557	0.917747526787448	0.807096572371114
cg13921444	0.543316851790511	0.864968060238957	0.434030848950502	0.836591918172859	0.864755696315929	0.248257344424112	0.439388634836384	0.534399880578474	0.498816264038418	0.763524606140314	0.139795400695975	0.902501846688583	0.549514563278351	0.199871087389597	0.15629590888411	0.559300101466058	0.917913314228959	0.232222660751885	0.104405473534353	0.150080703747973	0.224590691213856	0.154109855272463	0.291512253635383	0.526733927368776	0.485272362645494	0.087553540612552	0.61433187891197	0.921965064761485	0.444272461315422	0.540895334198542	0.0765465297686709	0.186817474088141	0.864290190511979	0.0928284056603782	0.559505777685997	0.40647544887112	0.582807223163739	0.853253525690065	0.164474980829974	0.517294584995224	0.464049297855192	0.134099323840842	0.408808626873334	0.566767457378533	0.751262595079922	0.178213735743348	0.231124657706058	0.894797996624228	0.765167466916739
cg09092089	0.0503447567986283	0.0361740494517097	0.0988019831704702	0.0554207773573615	0.0384044366391786	0.0211416718425046	0.0257169871538175	0.0216821375880103	0.0360512560519245	0.0139854619540166	0.0133912711432175	0.0275465335604539	0.399233838823427	0.0260851664756229	0.0765450813869469	0.0204485756236552	0.041795641644901	0.0377708171547639	0.0709324393606476	0.0253727763261719	0.0405887013010249	0.115634469906159	0.0192347986540548	0.290910630199791	0.347290279376513	0.781260726798935	0.029759136613547	0.644900324183908	0.0347645125780163	0.0504594722471016	0.248458930253227	0.0278057742194087	0.0558199587125359	0.0642775438923006	0.230576860722713	0.00484910791395321	0.469906458356376	0.0364775689814266	0.0229039890158087	0.921586022212284	0.795246205191049	0.0326912828397554	0.89002161467053	0.0248613988271979	0.0225706916818205	0.017400533356528	0.0496879436516946	0.811068286152577	0.567191197527189
cg08124030	0.411874983172465	0.470498683911579	0.448767117047492	0.0915614964008393	0.489796979288984	0.573059257626609	0.279776182292163	0.913717513020298	0.535450766841937	0.844090181110223	0.635290611341285	0.457824147823582	0.866548846294516	0.455154671582619	0.701347629731478	0.515920746001221	0.558939342672411	0.182310776604864	0.968323494360268	0.391625628834536	0.782851487915097	0.778709685719576	0.565897345315774	0.314367563454602	0.86491131510535	0.451159769732106	0.16227880568546	0.0798812662273544	0.608481588618467	0.559659719836602	0.482343255376642	0.125788158351511	0.798351874950827	0.466110354267351	0.503998580886322	0.0575275061841672	0.273762432228531	0.865459684078797	0.879076611986312	0.906048074038171	0.940802200017214	0.928762460810112	0.458384905618885	0.557125816069106	0.689817909081759	0.0159028040932537	0.512528839510397	0.719594908515264	0.834288501408072
cg19813868	0.745142716064075	0.591079843671041	0.845421399092851	0.273697585886138	0.720668602056735	0.941188158312436	0.824639247448438	0.453562475086247	0.752190631834688	0.889736731157578	0.658556300592227	0.827062951222524	0.847764663645101	0.814923523919972	0.859419252038148	0.747547827086311	0.978466642293169	0.780867695337358	0.64541116315046	0.705336447392817	0.932112099604715	0.669008189752412	0.910993284901628	0.802132753017301	0.889365266256896	0.527370729040101	0.769466779115903	0.75058426953795	0.464329211647581	0.482311501029347	0.699516055544534	0.52721687344624	0.942718174887116	0.268563140159938	0.9475151297137	0.841053604461817	0.292680070761905	0.966862802197897	0.738478419523767	0.843512297138337	0.949240034690277	0.926210354539603	0.31233063948249	0.722841800363295	0.581193672297089	0.896449531714766	0.608071000341504	0.833872544382622	0.868762142754802
cg17763019	0.346942427721587	0.443606389123822	0.284227162539628	0.896610057294005	0.806244487694229	0.185457508684338	0.676710723549227	0.498406144374914	0.0986558676989213	0.794327113557024	0.53389801580807	0.100485732546239	0.058948033679341	0.086741535462815	0.31263629259419	0.0105663626092235	0.506390386286435	0.840357580883399	0.0479948630129378	0.177960898973503	0.530705967842607	0.150694837276091	0.505144276762191	0.359795926400029	0.544215396801368	0.920512413900062	0.518007988596814	0.933358223554755	0.322620235044822	0.399291514615935	0.23616705297586	0.154367555797147	0.0345538140229601	0.0946932420059818	0.51390904038472	0.0814655229156759	0.377725992642951	0.459082849856405	0.143851391127725	0.962650559396536	0.0853284746575715	0.928495690205816	0.0345316253113483	0.490893704971287	0.26561419036078	0.054172444283341	0.176885550825753	0.298188168013747	0.127769134660699
cg11769885	0.373291929980874	0.242235479996177	0.286020914251646	0.0848541751613202	0.370015381942871	0.467091084642352	0.153658267702587	0.0412730137987224	0.144331601798557	0.104200106770111	0.156455067359555	0.0611765250175841	0.231216594130294	0.0830400850184466	0.254723963024725	0.338360331608344	0.816911411156729	0.154856966655544	0.0521416257413865	0.199457042174712	0.349133812703013	0.128847518982239	0.262035919520806	0.361640738895345	0.393212240398156	0.216913923775516	0.106198701710179	0.153241248031757	0.309567495309377	0.230657964495363	0.154901156983011	0.0908988674369298	0.331729736139041	0.0749895477193322	0.0172179877026065	0.046114784878927	0.0272695460391584	0.742845398758752	0.68264642865953	0.509081609000765	0.747566296293842	0.752724463283829	0.782615877632135	0.909141554835282	0.494336753801287	0.176051258014183	0.216385873514249	0.873882547004836	0.602111784438093
cg14820908	0.369994345224382	0.527044048333328	0.40640556028991	0.340597702233813	0.736352455272231	0.73605777065478	0.414716488872512	0.395552127792004	0.294475751625741	0.110202253668296	0.644451051214253	0.0368131258318559	0.620151613731615	0.930969083514327	0.299847374661069	0.430488280065366	0.0486210886803827	0.266741878916515	0.0847521101667922	0.230710769715355	0.128558952590185	0.069226281882023	0.233955995343936	0.303417667510682	0.457211649639324	0.478633419508273	0.474372405450109	0.125746944327019	0.289400298179317	0.152656760419092	0.268164848991101	0.496140042783001	0.683958643743341	0.685681721460299	0.456103108765426	0.861020210203111	0.685393596639408	0.805105624236131	0.763952406414009	0.983334068027187	0.696878429628701	0.899465853621126	0.336476660881987	0.883672174125422	0.645775470386835	0.965858776666781	0.601133855290087	0.813511061335412	0.576339367436167
cg01297370	0.816859106871895	0.108179774488112	0.315490389223803	0.877497941376878	0.869729164909438	0.830376754498228	0.265833268921456	0.852649664040508	0.891328956850468	0.55817766697692	0.306793444905915	0.478612923138037	0.491341017651168	0.396536329262941	0.498438066397629	0.890383385462377	0.487118055783938	0.835146657256029	0.0704995202684046	0.90856215006455	0.600491318667565	0.864667722462668	0.551722348131481	0.658812609891684	0.494584384964224	0.970796383081397	0.508441294732759	0.470674548011709	0.524515464246392	0.674829676755856	0.506993920709512	0.494462968334027	0.797833409093094	0.48741014719357	0.950019344431058	0.720553175998373	0.254652180844411	0.943606796037038	0.489011135061606	0.0692304130003971	0.95699634326976	0.489398745941219	0.975414609927764	0.964780070428764	0.73420218878605	0.933611281297597	0.817579635305065	0.946874296001507	0.703440485601663
cg11885357	0.38584686774942	0.901004917682275	0.384920634920635	0.906359125160816	0.149719626168224	0.199475065616798	0.390880555096646	0.123209772535805	0.332996389891697	0.750750750750751	0.848799630655586	0.844888888888889	0.105467856325784	0.206338028169014	0.421067947039139	0.491299165673421	0.860291624279417	0.177095631641086	0.509083486425801	0.137296669248644	0.54156064461408	0.575306584117157	0.706462909901305	0.41637395298568	0.680801745295882	0.66898422926912	0.26786230835985	0.935383852164207	0.320205221065339	0.363339731285989	0.170365535248042	0.894323671497585	0.536667367093927	0.941335469015917	0.324432576769025	0.126750939528528	0.666784995858478	0.221130221130221	0.504460019114368	0.94453699167075	0.632528309449845	0.173099415204678	0.221078976640712	0.955425017277125	0.255570713960891	0.571536258103422	0.545330420535227	0.318632309217047	0.599750056805271
cg10326673	0.0881339547064389	0.0376815521166363	0.0609632597763724	0.0349677769827934	0.427434475157338	0.522694619637067	0.0450288879885932	0.0592428518218591	0.114947682286481	0.406104400242338	0.0927355354133756	0.463382950577771	0.363553364946512	0.0348710045297677	0.122380327272992	0.538989074307619	0.978653028095748	0.483682096735618	0.022918139608305	0.0465993534080927	0.508025223978437	0.954118966269651	0.0720497421472011	0.0880095741516331	0.0631871001921083	0.0381897796506788	0.031592018510944	0.467451228983317	0.0735773090262779	0.0304318918357514	0.96008488678489	0.0355071220797749	0.0329778332583991	0.0254276254134938	0.529535846285525	0.0203491042730467	0.0381818131646806	0.0256290031998226	0.0419565359286233	0.0300144433174148	0.045147579551058	0.653633500154432	0.420536162259212	0.459877967209928	0.0463255936349103	0.0494448359833584	0.0525339059253701	0.188840629289521	0.0659027183144538
cg18260397	0.302896188621044	0.0620954341357929	0.223351386186112	0.146466405933894	0.043526212869757	0.600082292275814	0.387568751635086	0.0885510081008922	0.108877706254593	0.256249059777732	0.252273388821908	0.223116747025707	0.390446430812677	0.380800270781006	0.352202251484164	0.152285873241068	0.0320333292886877	0.0887887714973722	0.0909367916231894	0.163388106673103	0.215417658383112	0.115365698801628	0.283878868420168	0.37981752835503	0.484788573679725	0.121678383006404	0.381443380532171	0.148780223152955	0.0746950943750649	0.105526371855535	0.315537881665234	0.185712831895979	0.24291863497302	0.0498542986030116	0.13728546860257	0.0703492281503655	0.507312047289456	0.57813589476685	0.925397422474707	0.932862799615388	0.223724908914628	0.905094222971079	0.402034395745327	0.620952671399758	0.7244849907105	0.533048114500781	0.227437487141084	0.756578450994298	0.414739074116142
cg16528895	0.849962990776608	0.169199733817818	0.324781951192457	0.140678551457448	0.489033164873142	0.291631666507852	0.60343925521869	0.0820067770387237	0.567228257417872	0.300178360878707	0.390931550241837	0.944754121410236	0.259143487683528	0.306564903981486	0.700903028853192	0.231232873568705	0.102077029725936	0.126842741057709	0.376663098657249	0.351790776545714	0.550373744603003	0.251626505937179	0.592821273456293	0.547422494523724	0.260634875323231	0.117529344271292	0.299073577011057	0.092324151336079	0.0759502634485868	0.235285348328944	0.202448207275725	0.183156206143157	0.286136992119694	0.0790765544055635	0.104432548134017	0.195988401731799	0.310489859067284	0.484724100331983	0.887299874245215	0.54433519661608	0.117725676476162	0.909431296530797	0.118287291188788	0.120011591469781	0.881507569300343	0.0479894055343765	0.37802506200841	0.069092881483988	0.141954303130895
cg10706454	0.0531938571110617	0.0315860975885882	0.408783783783784	0.0582609594706369	0.0254241580146873	0.0333566433566434	0.157647734891294	0.0299201666088164	0.202582324091683	0.0343076541986624	0.0360614612731264	0.0315462851232546	0.350894577484173	0.0280740789215365	0.0265187037615922	0.0658763303246666	0.0638396401164329	0.0389801421917137	0.0291895010095183	0.0251942842817749	0.0411987070618528	0.0272786189830908	0.0820707845181868	0.190391962643272	0.116345759934453	0.0172534986261103	0.0595460099029001	0.0377005180700331	0.0491615456723258	0.0380052847585315	0.0587490325758109	0.0540369526702101	0.032269358697555	0.330154651909679	0.0301919720767888	0.0211698290732319	0.252862547288777	0.670218163368848	0.77184100704659	0.876955602536998	0.17880764284402	0.376005321400496	0.405024311183144	0.817281543434758	0.101927570093458	0.608456342256693	0.141952924111558	0.628679008471917	0.0310216180303572
cg27086356	0.64322319523608	0.488423209132362	0.619319346122745	0.83803945021633	0.476116801047074	0.956914683271116	0.606007622775194	0.1296890019161	0.916441703209419	0.602901545239458	0.423426648596897	0.477688224685333	0.508001151695994	0.923212656067657	0.798271037685915	0.163638891444002	0.403252533815277	0.584521415702446	0.405812261800586	0.426585105921594	0.932799833478039	0.246444392257163	0.817073641762044	0.630531597177213	0.618179011601871	0.0853994185204245	0.548265763202895	0.682953795799109	0.667390794587835	0.839427938912542	0.27900307283036	0.185400599202637	0.784838287076143	0.720583094952875	0.163300153076823	0.673534366426027	0.352329326894122	0.618284686485587	0.953856838816415	0.981578382959591	0.138975741541633	0.448540309725395	0.0987787452967156	0.493542774049813	0.54570106234055	0.920487171434412	0.560088923183815	0.0854611901786785	0.214466217956425
cg03621881	0.0305200140861603	0.0150458213650663	0.0215882806476484	0.0287893700787402	0.0343784717936057	0.271641288802894	0.165747126436782	0.0471254355400697	0.019235393123347	0.0629988113431822	0.0191244239631336	0.0136761128279308	0.337500773658476	0.0947717458359038	0.00715841892312481	0.266179968829464	0.0193911066195048	0.0353077368319506	0.13949723050703	0.322404371584699	0.0491327529189445	0.033722608581551	0.0739866857672537	0.138364249578415	0.0250838670326319	0.0155477666936281	0.329403053087264	0.0071418053305846	0.039203166900779	0.0293411782921731	0.222588144130182	0.310729744095983	0.0143182009601617	0.289304844311025	0.392203364707626	0.0287883581145207	0.305096999638511	0.738445119448321	0.706565375826076	0.913252331166996	0.0210297731298931	0.844654528478058	0.0207223701731025	0.89454059378078	0.0980603448275862	0.913319071388955	0.122677698382851	0.0150742291587362	0.0276916005974951
cg22387369	0.512915617962644	0.124200182815356	0.312213797762931	0.616884382920647	0.0827665400582987	0.608801008044974	0.608872136851261	0.0627172854957586	0.538663290223388	0.342982318885933	0.290037648421662	0.838028169014085	0.397464450916567	0.587463353343571	0.351164347890782	0.812767257177764	0.0557773001739842	0.185181733457596	0.066414686825054	0.232581254348474	0.287698412698413	0.25907009510391	0.422327469553451	0.330833164403	0.593060718711276	0.0878878359080878	0.377365389889387	0.352004716981132	0.192696192696193	0.162429378531073	0.35683100841231	0.283267605633803	0.202464609430696	0.743624023035788	0.858540119543561	0.14683612763656	0.540128233473358	0.739296949801669	0.782520531278516	0.872764857881137	0.584306095979248	0.774629748873149	0.69549785167196	0.864530415526899	0.579636048526863	0.970873786407767	0.591569767441861	0.689321978381919	0.553537064121315
cg24235904	0.11741868014622	0.0620439056796261	0.027976655616399	0.0503003376234544	0.0372815541890715	0.0904843184079763	0.185415699242746	0.0245976412231108	0.0941384791112638	0.121289587308464	0.0437929748570338	0.0460896224036661	0.457480919235459	0.0695983922678817	0.172659403257562	0.161994688769794	0.0316242344700576	0.136814123839677	0.104866518097481	0.0578080934085557	0.135701793459189	0.0697894139092856	0.078750566756475	0.0932669567218792	0.128151622895089	0.0194535602635623	0.350514068004792	0.256205820857192	0.0310648035566705	0.0276667309557219	0.345681141113079	0.262770698190263	0.153401482702296	0.0969284081032448	0.0495701844050952	0.0678030860058553	0.0383311216707502	0.747832543534628	0.674808830197259	0.871967737137414	0.128132143449817	0.737745705210301	0.0234805358044813	0.812591484767563	0.577481799544002	0.918964469585566	0.071118088181928	0.0410949095830992	0.0639233017393942
cg02205401	0.749433354674488	0.485057004953709	0.676672094459504	0.269201108031235	0.878601949839159	0.882532359992109	0.674140746458573	0.385929073015434	0.908924192784758	0.954668081421695	0.6447271267998	0.821540038136695	0.824052766606944	0.895372682258153	0.786032310252394	0.715941099035942	0.958010743065904	0.745915973729972	0.494821524035535	0.684067610842633	0.948556093647808	0.563838264101475	0.91272119351822	0.718961792735025	0.917850196420642	0.387150950253955	0.719757354895068	0.905951058307928	0.443170635097989	0.503734393123156	0.657854707003412	0.573620641576317	0.836057940846876	0.722469744769574	0.955166601967627	0.866890086542728	0.501603181984087	0.918058423932311	0.824005634655292	0.71317891588767	0.937921816971188	0.941088158264809	0.27965855433485	0.818818752857524	0.570551857621448	0.9036517261091	0.587279241265225	0.720445830947561	0.839850524701954
cg03740978	0.135334645669291	0.0731546282846956	0.314489432136491	0.497624102719644	0.119374369323915	0.546926299105627	0.413618565562028	0.119734608856658	0.195311551074942	0.0732696897374702	0.214939277990351	0.163315754779169	0.508532970114574	0.0517524990509933	0.0945216049382716	0.137169939065674	0.0450696886804741	0.390141121128969	0.0417661097852029	0.172671970051474	0.158455682436107	0.057259967705875	0.116633328204339	0.362862976406534	0.212815405046481	0.0581549815498155	0.478046289993193	0.750777495052304	0.102296660314913	0.265972550875532	0.316691010489975	0.366328739036337	0.421209251995131	0.28703926764635	0.0495603517186251	0.131418918918919	0.445405581850824	0.767004534542545	0.699181239260083	0.897099132023755	0.279859342791318	0.711765775595563	0.24672268907563	0.837300743889479	0.644363636363636	0.943592057761733	0.476216916527855	0.619877580661894	0.545469784594753
cg04965297	0.176250160647798	0.0324437845080939	0.11735903921349	0.24729157596449	0.0188906022991377	0.462175198576926	0.381364232029659	0.0302032522019779	0.248061920745154	0.0238241220382569	0.124639326419644	0.616152416379864	0.321544906968638	0.677657860105875	0.107257112243546	0.594431521592708	0.0218863921006407	0.0285236531015475	0.290363094582091	0.0883574007769391	0.0522243038467782	0.0419526321941306	0.0828189765123849	0.197777083306335	0.0311853917499508	0.16178405182065	0.340311098879482	0.152817545382836	0.0367461875812023	0.0300171702620849	0.315327967852837	0.176055818945116	0.242552411084849	0.0853126268895666	0.0945156911863962	0.0303797934699381	0.355538529452036	0.416850768722964	0.716234299463433	0.936326092789301	0.549216815129037	0.770712876425196	0.533004851157012	0.866210138364009	0.403410906865282	0.914563452994307	0.429263800224281	0.696122822626922	0.401933208741483
cg11679014	0.605158226583643	0.251325615142985	0.198080303267301	0.241972158285745	0.374333761704504	0.435145774978825	0.581123166550107	0.0943511164721239	0.307095982128557	0.307195899703316	0.363260309414716	0.466458640842237	0.478127549314515	0.436935056455104	0.320859153978996	0.159792219037474	0.0834270336132253	0.173525350329099	0.226337408230316	0.397097893805514	0.37388812464286	0.290908856349561	0.454185892937533	0.421685281864207	0.62050645452153	0.157639102319772	0.512927078892083	0.87969653269972	0.243003679361974	0.172568156067343	0.330462500452951	0.287919163555808	0.308908538098261	0.150727497986943	0.121867679478541	0.155863569064024	0.323105389918089	0.875066116638529	0.862508429796426	0.925124789379058	0.606250733699329	0.831154078567746	0.813775032223678	0.907247379398577	0.746048673759778	0.729258858252191	0.736754876378072	0.363136051965638	0.527123191309982
cg05655806	0.285672808944503	0.565065403337018	0.636288838059559	0.628248980548157	0.809948778160242	0.606991301793884	0.405445866771376	0.541610901792568	0.601122309938692	0.716313658872566	0.267388944119335	0.562599393278886	0.532518933024481	0.708922146183282	0.0468164147995224	0.876383097929006	0.847340048013206	0.813612031037368	0.910705301774	0.130900879544111	0.0551129227876958	0.350051818666088	0.179328724744592	0.143315131524339	0.56625917383941	0.589852446136615	0.704186235533631	0.862643313435421	0.44612641359149	0.350723591626907	0.359287505133043	0.53419555607176	0.700264192038482	0.832489117857594	0.856030144130305	0.577413298729832	0.540815934756697	0.722638588972457	0.766997667198841	0.0435054069781701	0.0310390895168689	0.78605190662333	0.854169459172545	0.911674061329429	0.141744720077279	0.914415945869064	0.0619492640164102	0.868220153969676	0.100677638166112
cg02505812	0.476074704387225	0.265580057526366	0.195484070522734	0.292044098026824	0.113722077168552	0.136299435028249	0.396872330639332	0.0592555077234743	0.0854615046746565	0.258981444926964	0.242677317840717	0.0672649065559181	0.404276729559748	0.214538147044557	0.320797342192691	0.161190602367073	0.0560050270992067	0.111356292852077	0.259129374094686	0.151949989344321	0.226822934942803	0.152886940749698	0.331360946745562	0.355550483146922	0.263157894736842	0.042352733996654	0.10473304216062	0.168664923825836	0.0944629501602665	0.134605653148269	0.285418914059691	0.271648163962425	0.202166064981949	0.0712386018237082	0.0546820160044925	0.0872235872235872	0.438518791905026	0.717307271533805	0.348976868327402	0.900239599215857	0.711485666858201	0.826608505997819	0.148259303721489	0.855819051414906	0.634281995148216	0.504705231109881	0.590183207602626	0.709877835951134	0.573625349487419
cg05555337	0.868186065640756	0.790096660608246	0.931709321603022	0.909603284579793	0.547621714003467	0.968359286473954	0.909003729712236	0.228260874363393	0.971782274848321	0.433861758459489	0.740131680467684	0.121328925554443	0.564277782951678	0.478628284531873	0.92830057686125	0.851374410700053	0.134104808947634	0.812675869820617	0.633180121916422	0.873375991538662	0.969578665046631	0.355679592522516	0.814221753783555	0.647841971215399	0.961401845803878	0.699268747559164	0.592075408963638	0.809152359148339	0.816831291309307	0.756204719282902	0.521164595587957	0.609904562412827	0.904708914535125	0.708313968005625	0.138922080586961	0.341643828814096	0.857972429437183	0.932125463650211	0.527031422001525	0.965375335979129	0.175937545176076	0.973880339318652	0.126309901945015	0.983466848801936	0.859362568575641	0.661761388192869	0.928213721589984	0.969424202444283	0.361977630680435
cg12264626	0.513759098577721	0.112082699666432	0.276592434668076	0.86460898239129	0.0607716819786833	0.461790425824583	0.553522165449958	0.096654862416461	0.598295851260022	0.173219603300703	0.165106125934896	0.457632735817796	0.205068115454264	0.905043335255116	0.286999717772313	0.380158695070924	0.151664248701692	0.148220446978891	0.711967185206484	0.310790225154488	0.198348922014035	0.44493551804859	0.255141444584148	0.359919075885591	0.563289887841954	0.134202588775484	0.356286999993799	0.165249551440617	0.248846979208736	0.319271100560236	0.407674601526231	0.503544324682351	0.465108012940033	0.403705922925039	0.918396799762613	0.762657166724352	0.462065501596996	0.846807655632111	0.555433384651324	0.955696287862901	0.569329699144165	0.664483775453662	0.622035794620963	0.918795794636343	0.28541240929045	0.802081311868227	0.47187860353712	0.787442604039456	0.615085646737836
cg27639620	0.147207009857612	0.027892136681762	0.134448215911913	0.158243643737326	0.269482689480016	0.315707478005865	0.273205914172376	0.0188402251039883	0.0304934392903345	0.0806467417932386	0.02656274852871	0.0294049008168028	0.348012038650404	0.696183821553346	0.0458340735476994	0.0325386961925206	0.0215118616807398	0.0442276730751018	0.0459535358692877	0.0424808836023789	0.153346047156727	0.0396973742768135	0.44019019019019	0.244976881042455	0.354176326422468	0.0248113423279213	0.359171515655306	0.790092064883823	0.350717790296202	0.0722767574414186	0.282387696585281	0.0797976313671381	0.445107638656026	0.0263468013468013	0.0256114633945483	0.156663168940189	0.494607321889716	0.626128945721184	0.666415037366951	0.894063849606233	0.101601721252689	0.0257397648966356	0.0254912373871482	0.445275411328608	0.0308327263899005	0.705382436260623	0.57078551955874	0.67920524691358	0.0622763063707946
cg02013714	0.0770799714816136	0.322478276081741	0.265729591472557	0.115921789035385	0.603984860755326	0.522563157899194	0.219410315231917	0.210454771420546	0.340181620364003	0.542664494246996	0.112516012776955	0.346356223059501	0.575090846581179	0.617702274690232	0.0577312821399603	0.658539266695181	0.888103850532475	0.50278041456808	0.509466549643811	0.115097513661052	0.0685007401932968	0.262364714379567	0.193656083873551	0.208243674055293	0.495730224981524	0.202036247738063	0.438783786008912	0.872863589374623	0.290134488428892	0.121039742737597	0.480397289864842	0.34255749072291	0.784561727152235	0.183680179014453	0.958701145138837	0.424489946061628	0.229677009107217	0.794233762377995	0.581987738065119	0.623300471204064	0.594840076861011	0.851343337519305	0.0758550305994675	0.577404702894184	0.355300088448449	0.964771586958386	0.125229952327006	0.695990301293649	0.436375516253777
cg23901444	0.129335359955783	0.0405831363278172	0.373449030897737	0.111781848459617	0.0947683635723093	0.0719028111315158	0.304357204486626	0.0903039073806078	0.245624745624746	0.111255156157926	0.197672457412717	0.0561262468363853	0.575566846136346	0.0279666452854394	0.294151708164447	0.142805755395683	0.0408362880547744	0.109560067681895	0.177847533632287	0.532124193052567	0.347263095938788	0.168385625882097	0.213161659513591	0.389983669025585	0.126115342763874	0.0583246346555324	0.414477840960375	0.0673726212400245	0.283504709237017	0.0773227761969566	0.108249003373198	0.314988158339912	0.195034482758621	0.573840811602097	0.0664472079980493	0.272658610271903	0.452523638300706	0.809692179700499	0.780517879161529	0.811167904330215	0.491339042428961	0.809937484777137	0.738711989351899	0.548086866597725	0.0420216440248676	0.368786258673644	0.302297090352221	0.550616602245537	0.632651526545345
cg08369368	0.429545454545455	0.558819987959061	0.383925712455972	0.426932304161886	0.0638188368502316	0.551736441484301	0.613824192336589	0.219256148770246	0.63622641509434	0.199209403932175	0.396817068905212	0.62739370334307	0.530409356725146	0.625136314067612	0.346727462714924	0.880789022298456	0.0458413707023715	0.143472498343274	0.762881965248652	0.374272786037492	0.374021391553644	0.224110119367674	0.452402538531278	0.498676440643453	0.501183492847587	0.286728484497247	0.603878386279478	0.794935865400633	0.304336513443192	0.10763341589732	0.516987777087218	0.535760728218466	0.326063116851468	0.82957669048928	0.0264287327761464	0.346076458752515	0.65864775892631	0.82439803112944	0.799482390007877	0.943424746275103	0.737117552334944	0.835830996809436	0.836786829406756	0.923601819641424	0.748873670931699	0.958946657663741	0.684811330726139	0.775324423784621	0.630331753554502
cg17094014	0.157990867579909	0.0662657250055175	0.303045815203481	0.0950866203386513	0.0489382288536946	0.14318260269244	0.264126087979299	0.0305369821465499	0.448960302457467	0.161894913720675	0.113994300284986	0.517545332437878	0.464619152084077	0.701056301917752	0.205653183023873	0.0809087826381824	0.056733596046788	0.0737684879599071	0.0293530585887049	0.130230671148719	0.157837501941898	0.118272274988693	0.110392808767393	0.393309413254538	0.653935633966654	0.485348189415042	0.250384297032044	0.31782657238556	0.0473942969518191	0.061419719534732	0.263981437410757	0.162649089767734	0.074522966001616	0.175073646045774	0.0376237623762376	0.0607535453553747	0.24979032708974	0.506952579840065	0.696171421988403	0.879748058271185	0.746427662436825	0.792396847473343	0.810241603328946	0.6221778946414	0.195587590707641	0.680900311277835	0.612553239184039	0.777419901678251	0.657536221437324
cg06664992	0.563140132105166	0.212686438991696	0.142575825226632	0.359050806184228	0.134374387997995	0.260491013044459	0.388447696740093	0.102920905444297	0.547409278511121	0.327292737999934	0.366016494686826	0.119489508900208	0.149514993856846	0.0731807846255045	0.617875821613748	0.0446515695335788	0.0916874016933871	0.137997381299931	0.0896186987613544	0.41186867153215	0.603053236928966	0.261959367129927	0.483430832902861	0.414750451573629	0.27638790641582	0.104307019834243	0.203495874639511	0.0862683469247225	0.170854483857114	0.271236159839206	0.356066492382576	0.252432227200972	0.14548260371037	0.108186468418608	0.0426225378875765	0.146485157911076	0.408913963497442	0.113253821048173	0.906781025908262	0.920127230130553	0.120269662985562	0.199147215495116	0.683847917905428	0.66084468228707	0.881165120728715	0.197972420207453	0.892861288970728	0.0535453357871012	0.179374113267034
cg09352518	0.044270650205874	0.837557419969277	0.49694978428204	0.160018568479884	0.0333201343518205	0.184614839036831	0.03716299485463	0.0481288354971668	0.472295645712952	0.0658287133338351	0.834078400580975	0.495323355035059	0.177465782880792	0.0738887842393184	0.501208234968492	0.0622892669220647	0.0595837268043958	0.498262548034494	0.0560004415784821	0.0433756318113824	0.496717199457581	0.055136825892933	0.145823108300213	0.0554371262279593	0.0902377861101863	0.479047461221389	0.527568684536933	0.0543905762457425	0.111364138017366	0.095347745822117	0.060471295653743	0.0636164277630935	0.0616105685914138	0.0765014618745383	0.487597117728209	0.0673983599280247	0.842324049523887	0.0599572740821791	0.0821643834244882	0.85658371557225	0.800621052847636	0.519044823986619	0.457891487650723	0.461429218186648	0.0522446281578661	0.447001027446747	0.481020911953779	0.048473795478562	0.0415503602831843
cg06998965	0.316587466877414	0.169616527852706	0.187279703053851	0.133009192466342	0.331830521005323	0.580054690678953	0.619390875288087	0.0889451513293906	0.211815903178929	0.226018996237901	0.255315600441734	0.462644833279333	0.463536003480657	0.573925613558864	0.271752543724633	0.227530538817287	0.0652477817721665	0.396717648031235	0.274826149794726	0.412320454178315	0.282195341818751	0.164050706855856	0.281048374786513	0.265244124354506	0.326689921655745	0.0716275804008516	0.268541386873641	0.0532647328096637	0.147170454687525	0.244213426092715	0.420902219265348	0.257093683132626	0.539883430636845	0.576301521217636	0.458213170674088	0.0768358819647018	0.343670572442566	0.780755848433273	0.751670011255527	0.967624462063457	0.718244503409479	0.876177855888184	0.200642074525791	0.911673098919734	0.667270268654661	0.959367242818883	0.50541018860802	0.599510817481834	0.176255131183724
cg19414598	0.0882712812445377	0.0651050637271788	0.110708047830176	0.317457862996753	0.0435354465342628	0.461412726211325	0.11714862138534	0.534913192244329	0.134082183989763	0.0720217424128039	0.115369573719202	0.160992585867756	0.591346153846154	0.250742206828303	0.0556958660108999	0.0965324713488099	0.044258872651357	0.242344827586207	0.139978915309828	0.161356209150327	0.238938053097345	0.102402745995423	0.103582699090403	0.443472906403941	0.368768855049562	0.0853057199211045	0.331488729923067	0.0815925727548652	0.122757697456493	0.134994981599197	0.305943761576023	0.0697969543147208	0.264006976237192	0.593742301059374	0.310251079481849	0.585084745762712	0.0281272084805654	0.839894667544437	0.7536469730124	0.95357851942895	0.249538461538462	0.846111518708731	0.136329017517136	0.861005025125628	0.713978864163588	0.728920899043835	0.330564345991561	0.323436797121008	0.288653207257858
cg13650938	0.515276893698281	0.236069402736069	0.0961395001864976	0.262626262626263	0.120727106436493	0.492720715907573	0.542931185212939	0.0803993694167105	0.538431195762425	0.21203680256605	0.166334721467801	0.151711106445518	0.499530007230658	0.0761673250278537	0.23769997516938	0.637687019813991	0.0730339703752161	0.153018420572679	0.469034551577897	0.194176882661997	0.271627797037504	0.156091492008805	0.232750336344417	0.284737441921627	0.11000086888522	0.0570548999486916	0.50283263451013	0.0702513897771437	0.147935299714558	0.160632330443651	0.468474984930681	0.442404931772529	0.204267615025561	0.11797280782157	0.0576992264795827	0.172354514198396	0.185963022796625	0.809916729750189	0.749378881987578	0.918336731161288	0.601094065154942	0.811890725542327	0.480076600132577	0.871698113207547	0.674439788668246	0.950296186597556	0.535907158451109	0.0989679809473406	0.410634269485642
cg10237171	0.742246286509462	0.405296767423545	0.598978217703592	0.230654111576029	0.571282058005196	0.905370482491724	0.67013835449581	0.283013764894098	0.765490306310978	0.958145088880922	0.555416748413618	0.94819073322138	0.587474509063113	0.866060959690137	0.823946943296566	0.653333201500885	0.927457700167716	0.667307561392733	0.442903417087116	0.616158717868662	0.950713148969917	0.659157878312745	0.917526072787043	0.629000779651983	0.91752540814493	0.160049636956166	0.668686922273215	0.716340131085627	0.43198428110404	0.314720616666159	0.515873050529587	0.409731373476725	0.808857460232619	0.504528537946728	0.828151300686139	0.810330801575137	0.275478661966059	0.911294591538595	0.756853953023901	0.713855968930883	0.934087667240579	0.953464560336818	0.109580238024334	0.671770308642304	0.519575936941514	0.929938955761459	0.568593754901217	0.639882926181905	0.560692268675195
cg11925568	0.397901759498346	0.571806085159851	0.649508012181293	0.339151389746828	0.707193939889532	0.864012249082635	0.677393346331664	0.561456629674303	0.896191249375335	0.95585794940515	0.56210620852437	0.343618063253685	0.743509086524437	0.752461509483317	0.831498547420326	0.786188778179622	0.965991658833545	0.593386108676215	0.440224400971187	0.568237813659448	0.956623486095825	0.722514050106845	0.943857531692731	0.749590610978863	0.898272197811937	0.601279329741823	0.662836111067445	0.872179291664403	0.417599334766622	0.502203393872286	0.581550864394821	0.506400310850387	0.925118854388655	0.737191277672089	0.964873984575154	0.910241079855972	0.310917195928504	0.944216522415091	0.737693163741354	0.710235686962716	0.391613292842562	0.95608991366134	0.302545840689319	0.828207055674069	0.662026631653473	0.558103378952985	0.504561230712599	0.178538246849438	0.357730333445666
cg05822633	0.515458635365637	0.260110868477126	0.225903204125953	0.200649036785653	0.25261307225638	0.748093453017734	0.736829093398307	0.0943812877704683	0.471315740508019	0.303810241813172	0.30339017840645	0.755672782440504	0.422530419053125	0.249074630337477	0.376626206410061	0.535896371082819	0.0982498239043299	0.133351629137888	0.253242290675493	0.295601587869229	0.55546223631844	0.197843001706926	0.390669010780666	0.489289201642334	0.456779135353582	0.817618644924951	0.502640685161578	0.661250711438921	0.149487681219261	0.222097770760037	0.385465473316866	0.388823734693951	0.271693448013308	0.200933489018086	0.105383313667868	0.113455769814701	0.516082619764812	0.815618067475974	0.832078938563245	0.918220543920574	0.82794807612174	0.609834007836559	0.786889765758974	0.919647681701204	0.735119659990647	0.544327814438721	0.651302254955526	0.880718640022227	0.68755542717821
cg18547284	0.236243309246279	0.842454198929058	0.475168513342019	0.433188087075964	0.827835695127977	0.515745673684738	0.167523338119519	0.834224762548474	0.755094095760965	0.387242027315993	0.410652715384137	0.895330067879329	0.841203549802536	0.773442204832249	0.174294076962533	0.887711452599439	0.524608652908828	0.463076374004701	0.831952354602696	0.613986046032191	0.451310459576713	0.684566545752109	0.277474341859082	0.58788864067846	0.397968829592592	0.867474583442384	0.733893287950458	0.0544501189997609	0.453010405434836	0.274295436403202	0.155191644550691	0.0517435185441373	0.745994324229998	0.43143980583304	0.578223748744443	0.336474408923518	0.0242029842622782	0.858780798659191	0.134765515378912	0.926700098200978	0.42636705293303	0.853873034850525	0.903785999438945	0.880322733705042	0.678354643863632	0.346838332459721	0.630824992543185	0.71107720214785	0.194275395319297
cg12297282	0.570117218527689	0.401603393583111	0.605763672796887	0.380303944202341	0.699127672801097	0.307063505105133	0.372222030459327	0.769086017042037	0.195353937337103	0.512930952207627	0.479689922354141	0.0600789660794765	0.836931817940322	0.400905535772077	0.501292030070871	0.6776282293804	0.493657012764114	0.0958077541788782	0.449985017412338	0.476429059032825	0.646263849714332	0.61808040624354	0.631820493622438	0.527578716514997	0.156216654352744	0.0576574420012492	0.269252048192757	0.238014044143469	0.4969998179314	0.804326874933906	0.0706211370829055	0.302549006422746	0.794009839984452	0.85366524115445	0.0278859643143447	0.24119153898646	0.671698297587062	0.418686965528191	0.0692679078456693	0.917337367632995	0.175395866789987	0.900725876259568	0.383282420920064	0.867399931937992	0.574291541172693	0.0609433184661707	0.504374153523651	0.110081113574599	0.230074992306661
cg21534630	0.281578119258439	0.885396962051382	0.912425876602309	0.930145527756932	0.90400104718477	0.26774367420226	0.192947682300993	0.91478359672146	0.917498815374837	0.957211052206774	0.95495622910041	0.900521923240727	0.946658657567248	0.151460483834411	0.725286517055045	0.480492355583899	0.932696999426791	0.914230042143315	0.496348179511003	0.719909321044096	0.94039892273965	0.866279502251832	0.432547910293461	0.674959752454503	0.943117786597251	0.459305508505656	0.951136596249596	0.0483534026534854	0.958119949707099	0.81567377303706	0.394099798012741	0.311955233165378	0.918127621671769	0.951195081105855	0.970112851615125	0.803111394752628	0.93033363464446	0.917644350719312	0.483641790533789	0.96867622947137	0.949350534704999	0.94262532251203	0.446021491114946	0.427103995683911	0.891472191721374	0.470129027041241	0.914346910546794	0.955600133165305	0.947276812607635
cg04525943	0.160792418684449	0.0253316303923197	0.0100556271745009	0.0315892157214756	0.0210996530169	0.252641368904673	0.133369188359267	0.0293987312749129	0.168824796416763	0.0407107199003103	0.0312745233273682	0.0492097152713182	0.244753497073773	0.0273553010981672	0.0198542471393113	0.209295184813068	0.0240781118627074	0.0202875822404017	0.0515915332244312	0.0352564556630661	0.0727152433409507	0.0201301365365094	0.0358973737245836	0.0424131756255098	0.0188820731034954	0.0171615745070336	0.371463593095201	0.0297983499549446	0.0151836073565341	0.0221819129659645	0.297909892409675	0.280958919012815	0.0287342103024634	0.0316607794822278	0.0150718845626918	0.017853149264965	0.0239935893073448	0.768637932215753	0.687266644799473	0.932482557744488	0.0989440324091843	0.731295670739904	0.0601721719511543	0.829155148152483	0.57045460753499	0.808666011352243	0.358963967434916	0.0177398664066901	0.0480014854004333
cg16524960	0.102235824888141	0.0653778406034407	0.135521313489	0.08482464799241	0.023535212319936	0.123864003845525	0.133921013120996	0.031878423491827	0.0792937357048641	0.125493028069328	0.0667166210737593	0.688873088601221	0.362686198790193	0.0164472004085356	0.0744728473465719	0.0416267435761657	0.0242895541172213	0.0248799773516782	0.400390097205753	0.0680459763019702	0.0977661287327853	0.0718778003746452	0.173292506048814	0.26952213708883	0.0557500769580559	0.0275309268359192	0.117427204394917	0.398436040015563	0.16714885462101	0.0767530564010874	0.162764836705313	0.0606239888024539	0.0510800318944392	0.084529727809488	0.0228266564567419	0.03256217245169	0.0432218367625434	0.45804794891317	0.670151570140646	0.907062273736257	0.323205739082663	0.739719322150609	0.120429650384021	0.808791052216696	0.530667750719559	0.158356750684346	0.288488843921585	0.674257287887592	0.481705021528384
cg23800226	0.604529641919952	0.685517517781149	0.692214407422894	0.336842210062837	0.855988293140342	0.846556022668319	0.762955964962597	0.495206814165813	0.828190436084153	0.961613097390817	0.746759934328643	0.293751132586815	0.868254122320939	0.261350564400581	0.820314309648466	0.809381531102799	0.949745528109195	0.770352064815819	0.684066464530308	0.569310016503532	0.937124483626967	0.613508970485732	0.911578549723158	0.66482010179992	0.889889428348965	0.22333920727319	0.824486550834128	0.913295762449036	0.379344558643363	0.619290682900727	0.574320084368344	0.449555676335096	0.941519739949932	0.479337982016216	0.965273636998339	0.817344284737199	0.397717447681989	0.952584824939322	0.607271812115339	0.49394910882101	0.706982827495093	0.316192501101564	0.332673071874745	0.812716668528368	0.612070008845834	0.739154912397449	0.536717752526093	0.566719061400922	0.810468014007029
cg19515035	0.411448107176208	0.281833985598458	0.139145890197636	0.597454615867052	0.0689490341466035	0.605687344051108	0.580155942714873	0.401434007377138	0.419876777536745	0.171202363040102	0.205039597574744	0.373337282022526	0.44239755491995	0.14128926880643	0.363372616586445	0.674127693663404	0.148656125692682	0.492592126761988	0.137657351035271	0.513111688721732	0.288112194737445	0.23035069400906	0.295733176492694	0.354040760583195	0.330224674688627	0.074817812812993	0.556657413161158	0.091204055852888	0.19584489391429	0.119722121607089	0.384311525936405	0.490352120808411	0.211862161499396	0.821617001973447	0.510368832031498	0.518217814646475	0.695476686700127	0.80382605831245	0.798084616526716	0.967028301496607	0.227933830864271	0.812962691672686	0.854900854827254	0.879200650806723	0.612121588140671	0.947729704489989	0.589260485270653	0.688350381714175	0.168804567564482
cg13506670	0.497402842771056	0.490462119113516	0.902413805511381	0.965591878960607	0.905288483220355	0.319927894301088	0.903157466129628	0.405071907993577	0.558072389286269	0.713977895912221	0.90972315334285	0.167031152838068	0.704830165898036	0.125447448209223	0.886525103733102	0.068680353245349	0.961903927702268	0.891849163154986	0.425041105589069	0.642227415012037	0.920640842286073	0.891303080306638	0.924278696575048	0.858173591563764	0.670672599747379	0.488604939070453	0.946681460165576	0.0691497369265652	0.760994980741123	0.689297781661592	0.578805427131868	0.104292802542787	0.468920957769064	0.961679327478475	0.590306061722637	0.757882123934323	0.883212543454626	0.939147121131502	0.546121493847495	0.902934813974393	0.633476139739648	0.940075561125425	0.930263210686981	0.936758006569809	0.80664459861211	0.451005732756734	0.856667270698285	0.736040580027894	0.952877523678613
cg16400794	0.317263544536272	0.108516172811581	0.338771958448904	0.236112837082142	0.0569626539531188	0.684076895175916	0.426934097421203	0.547713156408809	0.637445747926604	0.426943857176415	0.210250163965146	0.842538190364277	0.494114333990425	0.582965448231208	0.328764084819448	0.2743439772368	0.0529905203573621	0.541485203796762	0.101036269430052	0.27653448501505	0.283296425181904	0.180242299265369	0.300994849361462	0.466681932676895	0.253897550111359	0.198203461622727	0.445748134647149	0.625490105632179	0.13286200576067	0.396628266366957	0.447185325743201	0.370682874508402	0.19701699618453	0.421849496257106	0.0548537809309569	0.160031847133758	0.300683093437424	0.787738309091963	0.825522418340434	0.927058823529412	0.621007806955287	0.836877278250304	0.394878031332713	0.811388455538221	0.621083181661666	0.93867315522892	0.59133215325758	0.801577825159915	0.671210802797383
cg19192159	0.47635777225352	0.255346038983705	0.24628792366305	0.440005866924898	0.27380737020943	0.630783527101687	0.531725239652971	0.128543144571047	0.662637313167761	0.170309967857507	0.183715039089372	0.0866270390678079	0.122818856368735	0.890807445231627	0.243318009372589	0.459696729040452	0.420715160415689	0.396143831537052	0.0395834434538951	0.521682435769864	0.254100005588413	0.766106992588784	0.184535063544086	0.39945273894707	0.377871786442675	0.393717923066716	0.244669258597285	0.907619771002485	0.228431594681968	0.47990757185478	0.821575317980371	0.512994140110207	0.249591912197435	0.84889841650524	0.0906370251346961	0.36471702966399	0.630521661966214	0.816941031999988	0.773006658986497	0.948403947903961	0.35006862859955	0.843856551689936	0.271371530299564	0.94625008760621	0.27027748140273	0.97555302523776	0.12796096025195	0.398928190584181	0.395345865475095
cg04843935	0.413167488865605	0.164586252964132	0.463829815112481	0.850676736214022	0.828568119322718	0.572082782634905	0.444873810899944	0.9028665742073	0.477680878015379	0.782068786406788	0.719919688240906	0.936432038412977	0.923233822978973	0.588957282806062	0.504902644482151	0.551397181105244	0.516891061382823	0.836053280634508	0.0606570335806447	0.77093464752022	0.544707162394034	0.519454800457119	0.370347760462541	0.649407330482068	0.911666523139294	0.113164210176435	0.519157234288275	0.925689200436907	0.746317224767366	0.291161245520373	0.345848111138034	0.871343019075291	0.479022898245325	0.907260405380699	0.87963960930608	0.380372216978568	0.797426490941953	0.908850667433574	0.831861133168155	0.928119117597823	0.106382233311842	0.537457032640784	0.889410549110442	0.068864561519408	0.73872703275403	0.128680528012092	0.43752771661362	0.810998565750752	0.434632641756308
cg09884423	0.663591265914073	0.268023243207234	0.396826099020576	0.763707266230563	0.243289896799288	0.58071526492131	0.658073955036481	0.412995053717025	0.229249350898787	0.541575443875167	0.408765431875674	0.0829961409607642	0.703827562834689	0.554100474970835	0.335834586314051	0.19451814211389	0.075020297251435	0.177513283592873	0.577474535227808	0.304461820519397	0.547792880504649	0.188677042966226	0.540415977836903	0.501811558438495	0.176864084702567	0.574754442092045	0.723129545974558	0.525549364668668	0.332724789856407	0.316899388898952	0.649561076842764	0.322606043139187	0.806309896177539	0.898075653788535	0.261834446653005	0.0864490839654769	0.612647851818846	0.924645719799849	0.84703537239381	0.9532039935632	0.838072217223165	0.903289520691046	0.928933755576632	0.91219149292178	0.408415006951588	0.968784884272077	0.542815134191479	0.8187380190269	0.731755155322856
cg02675308	0.0650058962264151	0.327095103578154	0.286145487473589	0.0419872499450429	0.0284996618684185	0.0320855614973262	0.310893267980394	0.045511811023622	0.173582580115037	0.0557043983031927	0.0574353141882286	0.0370771312584574	0.412202142971374	0.0909978043425226	0.0738706423046744	0.101275651691625	0.0400167171664403	0.380273929471033	0.0774979980425305	0.049025974025974	0.0890121818839706	0.0456852791878173	0.0448034135934166	0.376547455295736	0.0980694187718217	0.0983731570920183	0.362136006221377	0.166447714135575	0.0237421041167502	0.0379249112125824	0.23692606464142	0.127579002350483	0.200976169968418	0.360984377160238	0.0863247863247863	0.0636739891754218	0.0670802636680884	0.706316082359488	0.62398151526207	0.897735167430874	0.644175069727526	0.710515184840538	0.105688577093183	0.622169950014702	0.584339152119701	0.774347136055403	0.422280701754386	0.343388245770258	0.390374835185534
cg27573991	0.573416522920306	0.880449660058236	0.190030422087059	0.230420677502833	0.0965619206444293	0.639636152873599	0.283636231547198	0.0488810212927596	0.607098925782881	0.498682683506004	0.243572613596544	0.903783580608596	0.466806741025461	0.165915852931407	0.542239749030349	0.778869875026896	0.928419426412959	0.148259874493621	0.424914150911506	0.292517236432732	0.436696381184621	0.212291355741832	0.664943894223195	0.511080136466836	0.224112364614333	0.454282475570222	0.426907375557121	0.144425991854063	0.325227601568704	0.301310737872702	0.251302658565355	0.25396375830373	0.761600905197867	0.751019268834404	0.439645933613951	0.164290167385049	0.241868527962946	0.794831332671964	0.841940431535134	0.895580677934711	0.231051970480217	0.861726393216862	0.688634982724435	0.0398792666189007	0.353364138789192	0.0231346861766701	0.300976104141307	0.485573101759204	0.406677875894364
cg11108890	0.037756336825735	0.275232920955673	0.245309435568279	0.160486864851195	0.170615169397178	0.393495242804139	0.289637514274528	0.110054750490602	0.0667528977539893	0.0505566936432981	0.185894243687157	0.0537629448661308	0.409278693722006	0.795380718291985	0.185498043981305	0.107749743434831	0.0541853014536253	0.0707907054427164	0.369243209263538	0.0946787982992293	0.144958587417687	0.139359524997345	0.162011901672426	0.320854031482038	0.0924546140813638	0.682747439355238	0.224662499869024	0.726988968593948	0.188715057036833	0.139741713537019	0.34125803077387	0.35018142694525	0.382771718834046	0.0373192201969608	0.0549121045109437	0.0347611854843848	0.421880887154227	0.661807509964012	0.456742722305146	0.880160537212309	0.521476593276091	0.688133706189139	0.653262349335346	0.730782570348737	0.478200183608259	0.943683732806898	0.471021684040063	0.589087730542845	0.459387585611501
cg05270634	0.208866837387964	0.195747599451303	0.328909868186676	0.414985590778098	0.0509311195871663	0.0586903799514956	0.182064603569008	0.042667898952557	0.521714608009024	0.0966015187352172	0.0504578219364894	0.456407868699802	0.474086483090776	0.277856442653306	0.137967240655187	0.178529584065612	0.0979965833203914	0.486772486772487	0.108770373655616	0.1089673583303	0.127739364818938	0.0642532883249913	0.11687318341747	0.435963224289074	0.338910291689598	0.0849016555822839	0.48530428769018	0.421676228485907	0.201780415430267	0.0846818887164709	0.337341772151899	0.316291654799203	0.246699266503667	0.486572834815646	0.101449275362319	0.197705207413945	0.320336212934859	0.795942255169723	0.734087831301993	0.927151606317825	0.352928486678891	0.803093211542454	0.500208536076741	0.889664804469274	0.660819685759415	0.566383401390575	0.364186046511628	0.746323176006921	0.565543071161049
cg22855405	0.287618549886768	0.387481698608807	0.0645304643776836	0.817931584619901	0.066954351808309	0.475060399747449	0.448357924512609	0.124172186981904	0.322147017751409	0.0742173520000399	0.109364987658949	0.467162233653646	0.468403799107822	0.207552168853671	0.102207467851074	0.241589641686706	0.0415675235823072	0.562238335369869	0.503586994716455	0.280443654211746	0.147717979201031	0.0712250981992624	0.168359271391898	0.316087531819558	0.354655614012378	0.0822711009476871	0.467139294116181	0.591763923927908	0.159851974974737	0.184135629509568	0.404683133962992	0.275967182660022	0.661278303545265	0.44938734398901	0.359283903546018	0.277593557769303	0.32364728039339	0.825736059205988	0.810316272680282	0.965081089500908	0.259229636807209	0.863254111808018	0.759188130869729	0.887427879939536	0.569764300293272	0.933371502440167	0.455593424254468	0.407301403956294	0.377901045847947
cg05445244	0.536587105464951	0.900782558363711	0.710433418782746	0.916759661165349	0.510222831666508	0.643251682167125	0.727731214530578	0.0884776549283822	0.223813037601593	0.860081444292351	0.764557537825352	0.948115661930262	0.54399974662715	0.935859920897374	0.769802951431555	0.117071662571871	0.123327859165805	0.890251007913628	0.898175428058714	0.88131300696604	0.787951863967613	0.907706846458335	0.812152109948946	0.863660066346513	0.925660588769199	0.537500368202033	0.891563199770623	0.448111659675705	0.588574185221443	0.915632739634824	0.543418769526722	0.118572987673868	0.911041835628998	0.912981125861476	0.571736840843778	0.792420250405801	0.903015473214526	0.940272940075486	0.40955908003275	0.49560953586098	0.43977062934454	0.486525021365247	0.427422364467894	0.511109621450815	0.716433795558611	0.417780428478122	0.759420911370612	0.598340039389621	0.878125509696957
cg16391973	0.413556052200287	0.759805632946	0.631396642161621	0.0857024635491201	0.346988573142758	0.120286714961795	0.422241299334946	0.821986255138639	0.462977719409592	0.49430328783718	0.467097540770799	0.340855956123807	0.509784316362307	0.0589077648882186	0.37433253087471	0.454233914280658	0.830137840578818	0.0851075168264449	0.887007305033219	0.197889291451942	0.669223164216125	0.554039341373299	0.425518887845596	0.663615374305999	0.463105839993555	0.823417125712814	0.501269400381458	0.156036354572008	0.467583092618105	0.770744094586088	0.057865373202506	0.0745827646209626	0.839074023294894	0.416325507771087	0.941700128903735	0.291000874953462	0.0626542727995959	0.819461698670132	0.119835698423918	0.5699743749748	0.248885510399155	0.866235337496721	0.0459493905649739	0.444181119836775	0.649573852257217	0.296587524127981	0.455243222341011	0.18158825715831	0.202609810633237
cg06666025	0.39900838700709	0.0825255910861491	0.235055044785542	0.351481352387591	0.0749887188743488	0.174739357080799	0.332384702350786	0.106945685893054	0.476851162652217	0.128306691186872	0.0657339977002683	0.0426233777507704	0.424608793522855	0.0880346443613929	0.264359817813765	0.468916518650089	0.0427201804680891	0.0782693018101219	0.381805409202669	0.228882944228275	0.114648637574268	0.105582054918138	0.20173535791757	0.283670983170148	0.476283482142857	0.0146045459220405	0.382304631894003	0.767767144232403	0.199766355140187	0.0629421367676401	0.296095846054214	0.271832396881397	0.571849593495935	0.376127063392981	0.0528243156641948	0.0757790368271955	0.428402932738285	0.662818662818663	0.609420961437724	0.903309682252876	0.0892436842931116	0.712452557382975	0.661752869911467	0.771410251272392	0.578826457356179	0.91895668374476	0.472937161941409	0.318113504616045	0.418071175014169
cg25596327	0.6769730295765	0.364151808257201	0.563029272758185	0.216102946796509	0.610417893022976	0.913341205487897	0.659544675119779	0.334730865286692	0.728780282305568	0.934189927994173	0.539418133894436	0.610973508140572	0.503501035124029	0.816762317815422	0.748396617453883	0.651458008033772	0.884136225918625	0.65990550959763	0.398899812858037	0.57869703548878	0.955782270951909	0.650839304338255	0.878343492019815	0.418257476984513	0.78870663537831	0.26915219534596	0.492446385030012	0.715518594191407	0.439520607080835	0.42008171780039	0.443043673702186	0.496201897272887	0.878289198152819	0.450767162110617	0.920623808171726	0.771344215025844	0.250623565824713	0.942794236808225	0.823393727643958	0.398510572710302	0.390659814165926	0.934161447950038	0.133981459996711	0.688899855665004	0.548320217065108	0.961603961595114	0.531856086334733	0.896469313852029	0.342049647318526
cg00480856	0.883309444942004	0.372081807729323	0.479593014293013	0.565352808347835	0.215613298940217	0.765607479359882	0.951513326541931	0.149028732099057	0.89449129382475	0.405536007766062	0.56410469723191	0.506212305704085	0.509713876821609	0.184115530711107	0.87164219081328	0.263162438623869	0.0712104539198954	0.379416258977393	0.27025264119936	0.548758187028903	0.961045122077155	0.26412202770068	0.662612941588793	0.804453167510377	0.725870131673387	0.365904950810267	0.647644494894257	0.290040385394521	0.393847082692453	0.538161997656708	0.508432811820674	0.469208100689198	0.591306490395386	0.45480760093162	0.131214810810913	0.166239557746324	0.484196742495062	0.9400906552844	0.920827869006013	0.931749585246436	0.929988736261685	0.349645400284108	0.728179321485247	0.96002431015398	0.827859075190619	0.757171594186655	0.911231507796493	0.932687381387679	0.835016261295908
cg10593758	0.556043102530271	0.27687255379193	0.340473235808337	0.226832110072669	0.202157744980321	0.574146688322493	0.660000296269143	0.11041083621487	0.642749906923681	0.352767283899709	0.353572743918323	0.905010837567919	0.400527703301832	0.626519504808116	0.538651372806983	0.445080804094674	0.0918386670417251	0.218536421925656	0.486773630318276	0.625164865058089	0.399784205704752	0.22769228760053	0.427500575994407	0.439541647941608	0.481487360211833	0.420293100158113	0.379616731619147	0.673383929037005	0.206325162885587	0.216476969834446	0.421185719105507	0.420636179534285	0.264615794438254	0.781293379382887	0.0508183165094245	0.137747168919354	0.525049596883548	0.861987526962729	0.475652375368204	0.935832766827296	0.833832994210346	0.872193693949586	0.858682002619274	0.953040152570785	0.661299321878435	0.823636751324282	0.668941452651783	0.820722755317322	0.682615007373133
cg17854886	0.680475882711141	0.352731059059511	0.291886563596959	0.216014238430318	0.57026652586514	0.969588910754096	0.567995030373012	0.15754649357285	0.696500170626825	0.908842070392569	0.45263316688782	0.150420379299246	0.387919454793	0.734111913628753	0.736775521137754	0.410421794824309	0.86147210313644	0.29096187594974	0.389631145770495	0.507306159429299	0.980586788699652	0.369530933293159	0.875153988698447	0.269483295648905	0.653106106863464	0.147174162119281	0.521378519540676	0.543384401648228	0.442999303239312	0.380139896585556	0.308743614296296	0.439018430320313	0.751776675284176	0.148930022009213	0.107257959768959	0.664242156005217	0.119162242762676	0.940658220574272	0.764355711977075	0.539076796087193	0.487572876910407	0.83494326538139	0.10060934999596	0.661671465654094	0.544174524265485	0.944460732236247	0.484859556429459	0.453395587697582	0.300826807342817
cg16396933	0.811923134819108	0.924216648234492	0.363020720081082	0.702952369816812	0.432548712828303	0.784015444614065	0.807603121671225	0.451807930919392	0.726914930590743	0.914947410810629	0.612432552324823	0.112875648867334	0.738266069831421	0.388591155076631	0.66610982823079	0.746681366765471	0.942886904516207	0.79934388057558	0.919360024724893	0.500522148491649	0.959667039607831	0.378151525751904	0.946768487320967	0.313838660896514	0.598015747647817	0.202209090357036	0.657075706947423	0.8425450963489	0.431930097138983	0.667349469685066	0.410624627552532	0.482791189677408	0.882932226122948	0.244248114268928	0.4820034848011	0.505824593316132	0.438426073897866	0.96284189886257	0.870413164982201	0.52446575995786	0.510200665948985	0.36032002237939	0.252024194094868	0.810905467871054	0.664726509108974	0.890418678964052	0.480673691357026	0.553118275315528	0.740427818013645
cg26667946	0.206148958524617	0.0576252652677193	0.180126507544697	0.0781346962492877	0.0730981963740231	0.110332363130172	0.134992583908283	0.051592796062645	0.123267082827879	0.141167112656611	0.113856351583973	0.660520265683801	0.483666625261234	0.043540106026105	0.255594618822709	0.213730149919303	0.036963094663824	0.0823682997930354	0.143002397032551	0.381815042675547	0.205605355531877	0.119815078671863	0.146602142713083	0.333085850999669	0.556408932424983	0.0438922003249953	0.468192239809244	0.511455247551289	0.0601964277280775	0.0644923302565721	0.260552470815143	0.386215938763664	0.0563033204434962	0.108076876445594	0.0305901738173348	0.0506735114267503	0.0519491188621599	0.838976309026874	0.758343784339817	0.767564083416873	0.383861034702974	0.695552821055926	0.642699778199866	0.753360172477084	0.700099112886212	0.343284484627223	0.299619255755029	0.804367102567797	0.429974092804804
cg25203031	0.338315860669598	0.271917848875171	0.209243413645575	0.173210861007369	0.0780188251874969	0.0762054233150231	0.390482491375644	0.106645711719802	0.491037794428116	0.131131438394008	0.114619790009545	0.451906131156665	0.476856411266496	0.402678517806738	0.246177072172981	0.274259224456556	0.0586310184157976	0.299104644655848	0.278158058494088	0.107468780019212	0.156965174129353	0.124630429838526	0.351072558902825	0.312468413832936	0.282040008793141	0.0436253192517429	0.182341199953035	0.610581717451524	0.156678324983458	0.193114455084359	0.138352272727273	0.165987636976679	0.496913311885923	0.0890309886866699	0.101906439016921	0.142490504055025	0.266841946467825	0.822896866344431	0.76149578576763	0.941310356039668	0.398106757822771	0.808385659307272	0.649211773784588	0.872940486660803	0.616667463085966	0.825382174790885	0.284489821642402	0.480580717210572	0.539890080666608
cg14761876	0.0745482945669027	0.0491678237445522	0.144897131561221	0.0639677433561557	0.0509207249499223	0.0761174983708651	0.11480601220248	0.045236940832268	0.0693594508844156	0.0479011987746956	0.0581991940973789	0.054332046553318	0.339576193394959	0.127383389085013	0.0641378475671947	0.117257575734425	0.0682320852231525	0.0666974078537739	0.0751012302354076	0.0624374508149362	0.0835185190323862	0.0387075139387255	0.041165622924092	0.257049216611862	0.0837258653127941	0.0435959398731953	0.27586306545303	0.085576261951979	0.0240043689775163	0.0575022155444109	0.263194781552253	0.126321110230597	0.105073161594061	0.0446249597635183	0.0770132970645742	0.0377715287657763	0.219705731300595	0.737490222365001	0.721531799118366	0.892540067309254	0.117705299671196	0.778346850379984	0.0916357356109972	0.824939799271162	0.318001517292286	0.930464773036365	0.37019905189962	0.290243957164289	0.396993939891078
cg01933073	0.567201613166004	0.833895346608336	0.297803307597343	0.556878212729115	0.861059934035586	0.213596564782248	0.214561962113237	0.487198510415065	0.789547820577277	0.784855353985423	0.159608589134408	0.851618290487738	0.587678156298365	0.109276367892294	0.109911462349503	0.626236921749091	0.57573075992403	0.0725733922988334	0.0547704002005425	0.161070484853694	0.25212924608503	0.519982972565719	0.252684747754016	0.702543218696085	0.639109966113515	0.0451133266425224	0.545208156380649	0.640314780331658	0.241491746200945	0.372987839263023	0.0610596900742439	0.0521098770972812	0.494796736001777	0.274848597159657	0.521847599082536	0.435630147379588	0.57688730508502	0.900419214820377	0.244686065684858	0.683567301048838	0.358242540310322	0.0620859265106556	0.443749923897611	0.524246716129732	0.757136354749445	0.0352030170504168	0.465754088017042	0.698235500608664	0.414837475907494
cg15072832	0.337499514807549	0.134254457463981	0.167774600630641	0.173868913726469	0.158998396044824	0.462546904852138	0.515475884865704	0.0847989545073983	0.421383927212161	0.160635621677558	0.208805356524948	0.0604041613217868	0.340533005177722	0.161233205108571	0.219329251450271	0.387849493640867	0.0647585244237269	0.219583886071959	0.204388299786171	0.192364597197467	0.323181946566327	0.13093990560628	0.384191584023477	0.268091909651805	0.233998835753026	0.296863098640532	0.332125584928335	0.256877787656881	0.116774904027821	0.113013497892746	0.201175647158934	0.231108243598471	0.438115740497032	0.0826736641572737	0.0815361709879709	0.0951140361620435	0.324561840608699	0.715597798897946	0.671506101740219	0.874693698863969	0.636634531104117	0.768608384801688	0.830667446752496	0.865269799155451	0.527175822193893	0.945179951622248	0.498393634063671	0.680067229532214	0.47753767846896
cg18447488	0.338556530691189	0.286364800901665	0.82229610663681	0.1422519234084	0.619334909186641	0.662394819956211	0.428240153209077	0.297071907124309	0.665131171336357	0.778801358906203	0.377204666211975	0.852657760103374	0.724304865567721	0.831302071978978	0.406842883436944	0.693485524384925	0.936797157829715	0.784455983995586	0.465669450827484	0.485319085332221	0.61951263739797	0.532229417374556	0.40952030866025	0.68008219338039	0.792948794499788	0.51157357996122	0.590416035423729	0.870113466307907	0.408196227727531	0.134189580490338	0.581789493956536	0.430321049133625	0.906628665886044	0.474465418891979	0.950690920242494	0.824494198572237	0.308366463421572	0.927024986705033	0.771144146493183	0.805995706844459	0.905050002900827	0.946169556889788	0.191903332555222	0.641995913546641	0.500964774279927	0.986288079446693	0.40407810743037	0.897291676180186	0.847972777773664
cg01510609	0.418741542625169	0.0911529588497237	0.120796728264162	0.733794555572266	0.0487700665323811	0.576162309991732	0.581288873531444	0.0650914634146341	0.314604750088621	0.364654240091609	0.264994466986352	0.153797307594615	0.311540875121228	0.0943444510790753	0.280182590901936	0.304091908375293	0.070723979195313	0.575757575757576	0.064652632706626	0.484993707038435	0.1151991095721	0.291043609649351	0.422770886964662	0.492063492063492	0.405602415911694	0.0296296296296296	0.142309167625623	0.150280084991308	0.0574719363891487	0.0921857152455822	0.298991479742653	0.594427538988208	0.148025772344292	0.840785118187328	0.686977969617131	0.28884342279456	0.219919199016336	0.094676238538631	0.826724235882286	0.880712505193187	0.752834853781226	0.673713943336472	0.0813549507817024	0.766837766371131	0.126780001254626	0.893011866641552	0.367544038631572	0.555764117002972	0.55182007883144
cg04355435	0.254502860454643	0.231642641115514	0.165813057449324	0.321669495945005	0.0890227820821512	0.393941756639651	0.311972943284246	0.0530962545270964	0.327151972457675	0.0929819944517231	0.0856712521630315	0.812894613898809	0.379966744603934	0.736695570564991	0.124956989860511	0.445415792193968	0.0597859521660447	0.0819696057143646	0.325774246136528	0.078286650859919	0.180458952054764	0.0551705287727161	0.185167773237691	0.267217213397244	0.242029343831562	0.0492650454151429	0.366071865965828	0.737301311993718	0.108541842264555	0.0970773531310557	0.202908781405926	0.248136022418617	0.30385886780897	0.33288232028874	0.888464966585117	0.411194929574184	0.308442516457286	0.496800200884527	0.628472749339262	0.954729192484617	0.538532197780446	0.733424178852214	0.738165275456983	0.821943915213798	0.302262181734739	0.964904498393212	0.38830967088466	0.765639207164894	0.477792313861831
cg18674980	0.285183249717177	0.0626524921906358	0.102971413363643	0.84372318452817	0.0512412189316533	0.293373666821872	0.368597011079229	0.0410108348482221	0.4833931650401	0.127920685829109	0.0790048932847371	0.229786218022261	0.403860787000444	0.913356566485936	0.138141395638547	0.067561105811529	0.114375537846861	0.390866880140371	0.100711109042683	0.198168023218994	0.135069207292097	0.425276743459542	0.190558241878865	0.343015026777955	0.22870403560802	0.0498212166169983	0.204074957657736	0.0671332185824185	0.0833980995515345	0.163697176140189	0.188233030959194	0.359972804426407	0.491289240174372	0.236571295349432	0.741431403108861	0.727521207731191	0.242922884756326	0.798046240339412	0.480496662171291	0.533934560804484	0.129615135865173	0.485685397362331	0.306852759278884	0.844335162063791	0.42598402261031	0.906251743327298	0.339162108466902	0.188350195267851	0.314047735714119
cg12994248	0.58427397542565	0.126853781216159	0.753059994034257	0.520088439947757	0.774346098225761	0.426344261055024	0.48964662101911	0.471018707158513	0.768564634240591	0.635967504816011	0.785185081815235	0.847232199659768	0.915996784451169	0.0943052031807186	0.72218179493129	0.663643644845263	0.922095010426055	0.490994792927338	0.624901486633185	0.495797447359006	0.779411394200599	0.178641023616776	0.629384970007988	0.706137579632829	0.665425577361206	0.773208666301312	0.905351140083788	0.936441558944486	0.777545521865278	0.835352673905734	0.490026060748298	0.271830462400167	0.846122461479444	0.95210794006352	0.903328198578687	0.671868778718397	0.0612484704656916	0.543927843499875	0.408524574390763	0.942200751161643	0.615777835652252	0.932792386544327	0.101406884638375	0.589716072427582	0.394651189285934	0.0469467342407179	0.632627085842727	0.489929389801373	0.86331382903861
cg02251680	0.730563596819922	0.45588537350925	0.815066623791342	0.230033207108505	0.658336246897793	0.917327706262751	0.740435477078422	0.325798631491498	0.63970985744164	0.923940836181267	0.651707720435122	0.93162384813368	0.627513334291032	0.852704815252172	0.87049434623369	0.581812685249725	0.948751672571664	0.670377808266939	0.440185385779702	0.680932556330895	0.958019614631567	0.534507865972738	0.918057027724027	0.652539667829598	0.875451863529747	0.235716572231982	0.678070733492004	0.7617535390115	0.456071713871727	0.403033296710032	0.422084199233006	0.428345052716417	0.87460184494791	0.60334790637019	0.83447391067892	0.887649392211157	0.349146167862558	0.977252227676553	0.877764816531986	0.489245174972734	0.872939057351752	0.986408378561055	0.0984408605561775	0.632037761376169	0.577744912312088	0.932403422670852	0.566551911740426	0.612573327188253	0.665648206050281
cg16368959	0.737371442664465	0.814334181768082	0.506120905709004	0.786820814901924	0.74645127020575	0.247314082741692	0.76605857473879	0.413703553169991	0.753109306358111	0.908053133346217	0.866052805974055	0.420516771066502	0.888192107041218	0.0716062379667899	0.609378854990953	0.28987428302863	0.945485500468177	0.824119774703705	0.536360214717319	0.46099643295778	0.825119342457054	0.429195106527778	0.689144093929947	0.710686798144729	0.263811976496599	0.830929491156568	0.879357633770068	0.0904083865531472	0.682083291277066	0.866893136190333	0.528190278358094	0.445146545791818	0.846663825934416	0.55251874856868	0.0865635894222316	0.658828875744436	0.425232168762105	0.903895672885233	0.172115046150493	0.497846957573339	0.599875735945242	0.142255785199607	0.698235227675745	0.935843151810374	0.643042168658503	0.326371368131617	0.53217850593886	0.510993638782527	0.276068737003755
cg06588645	0.26979766811535	0.0477084618190814	0.1463273916442	0.612237556820936	0.101484645304365	0.440593740902978	0.445033587109142	0.141547738728199	0.347446747457463	0.114342361782219	0.13458977258182	0.431453602711468	0.387606059608837	0.55226842826614	0.173563646884998	0.512441031335289	0.0705323039349149	0.53550795868888	0.0523400690155946	0.499635174649227	0.115075903785504	0.07446100914044	0.212500536525942	0.225714784524082	0.22010464867056	0.220140495637786	0.338756119087467	0.765092450399007	0.114641694368758	0.0436140109536236	0.17948877541272	0.208236492094372	0.499642681847242	0.539358231417884	0.0438835655730364	0.49118599231405	0.467185893951095	0.710984385612405	0.715371232346531	0.635605774775947	0.590298263108244	0.7370248137152	0.741707970908438	0.840283229394913	0.518801956882942	0.902531285874971	0.50670666854661	0.646740785577823	0.438605008499495
cg10283695	0.423795297876971	0.824247055193803	0.278581223605213	0.439232869472517	0.0754578720063943	0.668214991905817	0.247070846630993	0.0788649686699144	0.450205639919105	0.444846841116491	0.351724784553912	0.495356230499685	0.480721563281637	0.561243766171978	0.24053236289937	0.108904682761379	0.841205782440863	0.446603287621144	0.0765135415564723	0.164505280554748	0.436933277201829	0.110332354209342	0.420762859890839	0.476056762400181	0.446363398305324	0.451368759084936	0.167764380458291	0.0696060956795684	0.225452504566744	0.450291222013355	0.599936218155494	0.0724352661349755	0.416492240043805	0.920474457722994	0.91957575534496	0.401676314491003	0.906814323844937	0.893616727642747	0.381565421212917	0.117076228312593	0.414413197210764	0.460019019289775	0.898339130790893	0.465764876711316	0.427448224679081	0.445151672130323	0.177428575223593	0.760065269997299	0.431369195425742
cg23189291	0.201520460889707	0.0458762361096952	0.223195069458032	0.0553810295905959	0.049379837731978	0.1131381699901	0.152290187688418	0.0194942362242742	0.0879750396399161	0.0615307023074013	0.124893994294966	0.048745642608149	0.172344567465628	0.19040820642978	0.180603547569684	0.0189093484419263	0.0464383641561169	0.037378362907842	0.0160452322738386	0.135138158630719	0.23159386068477	0.106696935300795	0.115797974777909	0.341296358169061	0.0529575892857143	0.0312084573020194	0.080448477142692	0.361278915573891	0.05568010248433	0.0476694325332739	0.0838264299802761	0.102472042377869	0.0908545006905663	0.0445752369411867	0.0253150502414923	0.0319444444444444	0.309957593843254	0.744480073293633	0.751374856119708	0.914594690422373	0.547598833560961	0.250154240425229	0.648483752881095	0.798340210052513	0.468721799083132	0.626757442694275	0.154276335785059	0.361754220179546	0.233219945241848
cg14115756	0.572639960251771	0.2125646588337	0.0818299895811768	0.176248270166302	0.140740336954731	0.318942847995248	0.391196029873986	0.111238739990002	0.417911136054998	0.360252622920338	0.383386775670016	0.121998997849993	0.113813810872816	0.0366687829634445	0.675373921943552	0.0621029013507833	0.133001079953163	0.164020946266168	0.07450134283243	0.440634736104502	0.689859923868351	0.310167003986819	0.540995361863859	0.496555703466224	0.30665983731875	0.123683387241957	0.177772068808401	0.105801775835339	0.160379299701534	0.251108160455931	0.439869519708577	0.18709794747624	0.121772426062523	0.0844150304622057	0.0339901567700902	0.149362718687637	0.277176788695196	0.124269417097875	0.943646194548952	0.950098919849311	0.110547007404139	0.207911753561713	0.660263426178477	0.571448380729818	0.870456827315858	0.18464213128731	0.865979976276646	0.0451497279205522	0.180876505894682
cg19455322	0.0682074408117249	0.0455740054951619	0.172953320781666	0.0531215772179628	0.0430899754409466	0.0305541603884145	0.134280144806461	0.0537888009738284	0.0407638213938597	0.033297793816124	0.0424797098946641	0.0571715775585852	0.125734255334969	0.0706265594677017	0.0515600669012054	0.0349285370162197	0.0264858339842363	0.107789533480082	0.0303406426699766	0.0373383395911556	0.224826658387664	0.0395348837209302	0.0458899213724089	0.130248322611884	0.0383852164206871	0.0538882803943045	0.321094755694856	0.30496244159224	0.0591053453194811	0.0547406283369865	0.25313047833709	0.152829328644918	0.0971603053435114	0.0543991955756662	0.0702930260898466	0.0917686787674124	0.0431486880466472	0.612426481676972	0.790276417865482	0.914071404934368	0.0837120574538518	0.844608117844848	0.0472331878938985	0.811600664748085	0.692877314088485	0.581499312242091	0.231672144342344	0.10544784108481	0.0584592659925008
cg11959694	0.546639479794915	0.614902269373293	0.24570740754499	0.523296295901508	0.937373894886486	0.404404596524717	0.800789957540805	0.475100839204265	0.75823689719392	0.284299481947425	0.265827299596861	0.533051194073446	0.949241200308883	0.16211052342861	0.569821472699645	0.613340234128939	0.0779458155379511	0.192869236560778	0.352015872409582	0.900841853772073	0.391489003309	0.6235633132801	0.306353091115054	0.548929684637064	0.561305127699209	0.102926410090092	0.494379130392964	0.0918891476392155	0.354685045304783	0.459620252750777	0.56352487741455	0.140721292983563	0.909770145133496	0.136134185130457	0.0360340192562816	0.49269452326312	0.0960691866962345	0.558027962845334	0.240351664033865	0.793418190267773	0.954684680602966	0.92940677947886	0.0907814866170499	0.0966469144353512	0.178517464671708	0.292726954659285	0.546447209309116	0.721442810668638	0.517623977653778
cg02954987	0.564414582384021	0.5690851826884	0.474029168019967	0.917033559170167	0.48647418947246	0.381048756070325	0.801749488632482	0.485450079130831	0.401611261906064	0.344570870991042	0.585231900871946	0.926978210264351	0.65339116112834	0.820923030284909	0.761818449796499	0.257848692463642	0.107276648551063	0.656251075423033	0.527149306223114	0.931286582511732	0.743548508078347	0.579977392013691	0.582177389295693	0.570319221153669	0.834609798943072	0.111553670968173	0.535971879014916	0.0972615334496942	0.338545684048378	0.284861272239528	0.477312268113318	0.355066144865871	0.756648393624727	0.261094106564612	0.885340222518594	0.798457172740057	0.338222051297041	0.611503826626717	0.39421725712164	0.98480132398029	0.827985004501021	0.949954380425847	0.938342046772376	0.973564869864341	0.793549092782364	0.286081832295831	0.468063900298809	0.901662476150916	0.630958876840668
cg13401703	0.664400017138239	0.50458134290213	0.119419900653813	0.417327714687423	0.134207868523273	0.447218667383348	0.375705521904548	0.0987298993595789	0.474274525094963	0.198644108339996	0.255986251851025	0.928811126536541	0.345336429948316	0.0439963713509335	0.496546607521237	0.909417439831921	0.618576004629707	0.0984069715865248	0.230127775111129	0.216871599098749	0.548667989979304	0.237471277632953	0.36283964185376	0.331197626057612	0.170579502426492	0.0667490462696287	0.402997939571581	0.573856384344776	0.0685769190961338	0.534406312625228	0.35556994033348	0.126093067690797	0.0361986927011802	0.0827654061675225	0.073387221977625	0.141426405504205	0.351758952396814	0.708520053542161	0.705628325165857	0.944272274095198	0.864401747277156	0.0704891029926501	0.614382833290005	0.646589579094836	0.503388998456518	0.0353991212354086	0.604490614597122	0.756633951374834	0.657904786372291
cg14238325	0.115800938978683	0.108481237029763	0.118624972258982	0.0652945732008252	0.0443028149688997	0.0720955198554101	0.110447534416113	0.0381875395807065	0.0938233659979064	0.0651849701860449	0.116829472294787	0.246148450753747	0.318046122099466	0.301882295306707	0.110585021168577	0.143319645340669	0.0438712965842209	0.163167482904183	0.102285865051791	0.169277120944232	0.152001789373816	0.0725495797224772	0.126701550190169	0.292971627201831	0.160335054408436	0.0385255951863016	0.308549198713478	0.157838551682308	0.0875525141508854	0.098856658238585	0.108588311862709	0.195128991678596	0.142541088455153	0.102366228178132	0.476197581571558	0.0583775347309624	0.117712871423628	0.77557409949952	0.763373783294325	0.817600914510379	0.335765089536482	0.815676292092098	0.689361381527479	0.666606029896541	0.360003472835191	0.894569449457078	0.152768420138154	0.617932704127898	0.501580219760085
cg17790532	0.604572114593721	0.209711739002186	0.0620826107496484	0.134433984255026	0.101420932284084	0.335285759988566	0.390117609734889	0.084255721075096	0.36179234087682	0.358900504539666	0.372778266169151	0.064150949537255	0.0568144886741132	0.0187727970049056	0.618264493885354	0.0314268349143541	0.0839970091193465	0.145943527233033	0.0403060637232588	0.435048912609542	0.736550043767568	0.32514667170764	0.549641446343162	0.420070403582594	0.256412531516086	0.0849456381573026	0.187644068745878	0.0600773589662178	0.121218350379416	0.262897384190318	0.48828282548103	0.17732971141317	0.118322859837386	0.0829249799521582	0.0116870981516502	0.111868175786709	0.132536165921588	0.139578190305807	0.9708572177274	0.97183247801587	0.102490545100153	0.149284923738921	0.437718523301679	0.649345051299338	0.849336954900317	0.177530133588622	0.828127369375498	0.0379596859767768	0.170433562132227
cg07628474	0.693105520947858	0.644203204448704	0.632009757622421	0.376703097649803	0.843241115164469	0.896895024889938	0.710945013626108	0.409061626721338	0.919625130606719	0.949149561050038	0.601174381133349	0.951257905605491	0.884195345085963	0.855312274295421	0.872082688282879	0.750743043441414	0.934150127877569	0.782968761094138	0.639252294926086	0.676939648629787	0.960618267195291	0.730424458308533	0.947965573652295	0.814625103423606	0.90011097022516	0.386499749639817	0.750448770631697	0.932651743184269	0.416049222212174	0.581576770822085	0.704250461516845	0.414001922955825	0.923524632905754	0.750037157069595	0.976267956350413	0.815472367093346	0.335054156819396	0.972854434866517	0.81716534231512	0.848398822733933	0.791621453075537	0.941832582897677	0.144450560670251	0.91823411310704	0.816351713207489	0.931223025578782	0.758642112539766	0.733727458016934	0.781561134942328
cg15846316	0.0799279678625848	0.0787894266377219	0.221633261553752	0.112113087984402	0.0466881761245018	0.420938811855998	0.267397576457011	0.0424395727937043	0.0880528316990194	0.181228418959925	0.122212176009644	0.0421329822251481	0.376302398836928	0.0353890489913545	0.0718911309244486	0.0867575047902917	0.0546883773161145	0.0963753067774212	0.0840993132593767	0.0812212545258832	0.147520184544406	0.122207753180407	0.116759950248756	0.394465814617198	0.105667725735369	0.0570574162679426	0.383161370202229	0.127793211740548	0.112371330537552	0.0772953178132357	0.19056768558952	0.213112714605623	0.204424484364604	0.15506397744524	0.0200348432055749	0.0447519769949676	0.0678594604616668	0.664118112312154	0.703430749682338	0.864139863872948	0.296274323682962	0.693221320973349	0.0369795342272407	0.770237959694865	0.536580575468919	0.893290218270008	0.372265966754156	0.604538536045385	0.416319651001388
cg05841700	0.0654820204281517	0.892849654015517	0.36886041545331	0.699504821475111	0.06560545764639	0.034651447207501	0.0362525028980925	0.0480719794344473	0.293713733075435	0.339436486101888	0.298876404494382	0.302122905027933	0.438220578638242	0.872587532023911	0.272770085711595	0.317385173247381	0.362626707800793	0.743053092113042	0.870624251297751	0.0411970830571077	0.0593897194347737	0.294050668943923	0.0612828544191747	0.354439699602415	0.288179039731835	0.287769784172662	0.317385227394904	0.334884727784392	0.824592074592075	0.84055761272054	0.903233590733591	0.0362261146496815	0.0669546436285097	0.74359382460608	0.0321507760532151	0.0468078575813382	0.239706578324657	0.332150701131948	0.830772079244584	0.546920214964862	0.725264169068204	0.202668034889687	0.286245353159851	0.138144329896907	0.294402277039848	0.309133752244165	0.836165873555405	0.18610449960331	0.307613050944476
cg04869977	0.734082474928922	0.939744117468097	0.323791906956362	0.7750226686798	0.899185711165404	0.912794775248367	0.917216085313278	0.5201012658717	0.90042775049535	0.930948872507849	0.620097114125011	0.84245738118664	0.805033994154262	0.789182435337311	0.736677345775377	0.856858789221754	0.945832109596635	0.765367147754635	0.715599504575416	0.646811388530034	0.975229617709472	0.797886911290213	0.965186520412094	0.498826310342064	0.894846841407599	0.745020391394645	0.777295065370751	0.916230171883219	0.442680103359937	0.711401068513377	0.669499271476196	0.513693979755724	0.89269041564697	0.926731090705015	0.964716086059895	0.58013367089899	0.258616227125849	0.944172663319196	0.938773535750289	0.95845010481333	0.958579690225145	0.975708858790454	0.520637147263461	0.971858882225969	0.725671282755855	0.968358315921332	0.874985531751268	0.712437074790411	0.744203691872879
cg07971797	0.729662207194578	0.890550725801868	0.661180359908012	0.66689609086658	0.9399261439546	0.346017374511716	0.482814647440074	0.568605023748089	0.516402763257103	0.632943045580001	0.808401747042001	0.493282447552863	0.966436571505057	0.0592677000975539	0.627867399403828	0.0778257484331882	0.961524833356832	0.725721188062899	0.531853432880399	0.377485804348461	0.729033927244048	0.681053554962075	0.875527309052856	0.623196339195722	0.250997493257399	0.346928441155951	0.967440527020936	0.123879226010997	0.794688726047246	0.76673650968802	0.524389351582596	0.457888611120399	0.471109013548459	0.563936100108164	0.447273408768106	0.585646717663826	0.0999429981458554	0.936863089158842	0.943326492185411	0.534856915597072	0.439411887894818	0.553626800047751	0.131861834663736	0.581548076354958	0.793450346083292	0.0785114918283418	0.504675857939939	0.123757403578315	0.87860558096498
cg11941236	0.697031172377137	0.908298625336537	0.380545416613351	0.364447258094973	0.492574292844761	0.677748194746319	0.787065098135161	0.626433393785241	0.676722881205858	0.932523195891566	0.624162623509498	0.324007463145086	0.794064735331726	0.704465934306422	0.793806059594186	0.89350554767306	0.967619558250047	0.895163171228501	0.716802854612808	0.641090271289328	0.957439543165081	0.589752618879284	0.891308348035244	0.412514659168903	0.70549255704082	0.145625081999241	0.854650013601408	0.886857390327505	0.40939347383156	0.566369768399717	0.606975310028635	0.521896102742758	0.919712312423684	0.497513870064009	0.944992790974885	0.622401999021405	0.474510065345363	0.960936810841938	0.420477563101287	0.426007600660562	0.44302694013142	0.853378668259316	0.165257052540858	0.711112812514243	0.701712627233095	0.790232170423691	0.615084515149283	0.596185312435947	0.565776351400647
cg08185591	0.489548795788569	0.559840135190565	0.525218159198534	0.53037460184872	0.912099401112007	0.558906329827107	0.327429827838726	0.951919493997683	0.919525745931384	0.587345124341003	0.523250577757021	0.0410213648890661	0.926174231210542	0.527522125734344	0.664451527522863	0.526791083477445	0.962050190635644	0.525816083342277	0.0416607637185059	0.609549105140375	0.668783925269628	0.107530808500886	0.490249286837419	0.614481550783414	0.865757537332877	0.0692428677290048	0.108698236305899	0.939391715879722	0.605423530621381	0.591293678715896	0.0635448405890749	0.502000502035275	0.0704494134688498	0.648285149410242	0.0705672894657453	0.803266479250046	0.577558847647094	0.100558561650932	0.67375576954094	0.967571020354263	0.530442344484919	0.882882949587977	0.490077638737444	0.0949600513312939	0.401387053252756	0.544685383743357	0.729612589666232	0.537717987278074	0.754981928934038
cg01086895	0.208560758402758	0.0351846169581671	0.118950749464668	0.172234965592899	0.153870967741935	0.0691442108380219	0.245096190116937	0.043563443586493	0.277299185098952	0.0872225384177575	0.0702576112412178	0.716538019379208	0.21762290533792	0.112399643175736	0.101275318829707	0.0353807707483888	0.124058416602613	0.506128995303013	0.0300479488545551	0.150845253576073	0.0997648982929572	0.0926928812495095	0.124887082204155	0.308101535187718	0.138859331772718	0.0867857595337641	0.0774563969234102	0.17821075181067	0.0714968291199722	0.0755051400212691	0.144811320754717	0.147005988023952	0.109845830413455	0.600393485626844	0.0453343407631281	0.0665104542177361	0.41343466107617	0.722568381032844	0.158767310317925	0.80927112535042	0.329400433421623	0.883095193913528	0.499743983614951	0.873027736256436	0.366722511242395	0.596728611800976	0.292330967066217	0.304758852747957	0.483777367449222
cg04398282	0.704703266881996	0.77567819340657	0.559445221078416	0.847513460624897	0.450329314700675	0.612800787020472	0.61700772569273	0.83161681376843	0.456250623171055	0.568913165323162	0.465335965084243	0.799553730956729	0.528425753769772	0.0970823077936533	0.377677844786535	0.106733138912815	0.964944015846339	0.818985085201435	0.0858773604940857	0.216482250309148	0.351264480688612	0.8510405681707	0.461545035158299	0.319519889251647	0.537805763518242	0.0530592304140275	0.902946228871217	0.0861122458111794	0.582713170755643	0.479506742890492	0.419519344172713	0.689393305248495	0.461899285289872	0.0839656791437627	0.835449293725655	0.417693250303758	0.111568147076196	0.429613549347332	0.163245851903761	0.513349995046049	0.102799622068295	0.472979630301931	0.352189170337724	0.894724220408811	0.118663558679879	0.143743876650366	0.339904134061718	0.317669270119568	0.215427317200254
cg06915371	0.576865296186521	0.725771710999092	0.492103546239663	0.0645873163406343	0.392659564834766	0.347741697157171	0.73091952627597	0.13980867468012	0.918530060866736	0.586022968864996	0.792029277823068	0.0559236642631151	0.900030579278668	0.529685530743298	0.548737942766201	0.330051329691559	0.929347684398044	0.549346509967205	0.61043883173478	0.435869611011041	0.846021174045217	0.230776232921916	0.473964934781839	0.565515105886658	0.848353359666538	0.697666153718367	0.539368887597187	0.459384557027843	0.709979167507028	0.559502493196029	0.454345506348505	0.078578055338929	0.489276879643908	0.539085552743099	0.863047788703861	0.545293998634084	0.709060582520757	0.922675419868901	0.0626491351564028	0.875790311882491	0.327924558517322	0.887820893684511	0.407443793823471	0.948198047673136	0.403333370730186	0.0793208882192613	0.3759602751135	0.348718650573706	0.19650268891514
cg04760493	0.641674935772795	0.586177407419932	0.551165940669059	0.319686787327295	0.54510856712116	0.419169801692671	0.430017562361951	0.758894066138373	0.778621094780047	0.639195380746373	0.547026998200119	0.0940888943314283	0.487615806887836	0.260734758586281	0.502734084588091	0.677940325220189	0.554560253596995	0.901842253776389	0.550553056028538	0.427539522943899	0.620532465121499	0.553228437237366	0.697727879739853	0.793612024085259	0.892141059678346	0.0880159305667049	0.775644618429833	0.0722923225198768	0.648061861365073	0.727471103797533	0.181879206171765	0.0991856342201248	0.296605319631037	0.476294197687177	0.935344227672273	0.369731557879615	0.284956504968362	0.955250030432606	0.108722778455461	0.918992929404911	0.307849492132675	0.941720114877833	0.842767705756473	0.954613688125183	0.749112350946915	0.0455218719325157	0.574102658187225	0.445350573649921	0.556741029025064
cg00544436	0.115364905424833	0.0485418910896387	0.278501925652122	0.0388010393102356	0.0360889558745669	0.0363858431041448	0.184269756984714	0.0452802484677517	0.0411053270695965	0.0467384249366078	0.0330222879786244	0.03573966658888	0.435456218594834	0.0541036526948728	0.0321694147641513	0.0843636320208031	0.0472476812721028	0.0360252943217625	0.0915146008331885	0.0293767543406044	0.0935960640566511	0.0399007147550504	0.0271611730606751	0.320997000837819	0.0762035746144456	0.0322143973212332	0.417604909515662	0.0643180162550039	0.170796471178846	0.0433877210693482	0.267670213425599	0.241729957389529	0.0648391913965232	0.043502653240399	0.0495078569678898	0.0272512489867496	0.101482879361292	0.72087825562033	0.659750573050982	0.752247743896649	0.140615977422326	0.802071506682861	0.125483301604359	0.784622437055392	0.565960971570103	0.813517803594298	0.0923040204597159	0.0403084530034248	0.0783314637384512
cg17041834	0.465589427694462	0.334281378872955	0.262483000447314	0.193864049501588	0.112905969979998	0.411783331413173	0.656094581864097	0.309997048787323	0.296376893817695	0.248079661412221	0.374344248203554	0.081348606135181	0.394486571702049	0.145179078766783	0.454442416804798	0.453503922867982	0.0837718288720187	0.627161804318246	0.411891835578457	0.617229900706212	0.782144549064901	0.201365725217841	0.390722881516228	0.383207590450296	0.545074785892721	0.526083172299453	0.431270246717147	0.847284778665222	0.234893659045952	0.333365653842621	0.525199858053598	0.369167022985377	0.524203107809662	0.152706569942928	0.145114797810537	0.140189065095258	0.526569472530123	0.905167053155151	0.0721107081818391	0.96893293822431	0.837965129844095	0.884121336738687	0.820787851486086	0.962415125087873	0.67822760406603	0.500021637533551	0.683190370579335	0.551213600267837	0.755011544247874
cg17868936	0.330511261636265	0.1180484071076	0.475940880391828	0.438743618961475	0.0674278175475342	0.365209197615225	0.227133970983138	0.398168376736952	0.767651666134402	0.484814846408883	0.378414001232275	0.913733389647076	0.428984951955267	0.704348346600546	0.401446881262649	0.816805267871271	0.448599333912982	0.270693914982063	0.0460206553761091	0.421962743755682	0.419373652603449	0.723258618941239	0.386574591366337	0.488152141482286	0.136620169723977	0.109497797802	0.119213144149667	0.935928403228194	0.403141806239799	0.80639362572357	0.927536948821874	0.362833128965511	0.436622838730805	0.429123487306112	0.448062167803369	0.367574368590071	0.188953475760894	0.858127579337616	0.389578465121951	0.973299723429857	0.380492224659198	0.869186910995062	0.820970056241943	0.936526706568959	0.57199655881679	0.765500417193795	0.239863164401449	0.906021604361043	0.64980561945412
cg24828620	0.336711077750672	0.260071620411817	0.216426497178237	0.137549363145892	0.206848589217115	0.505402778571837	0.393019147209091	0.535427844460424	0.226562910773437	0.221122496506754	0.260031641018265	0.0622531628623067	0.348979591836735	0.502589726403022	0.139289091617066	0.428273151559813	0.0435486885552302	0.117617811170654	0.587505299263884	0.28985289702792	0.27027027027027	0.459051621221527	0.198299915644669	0.0688775510204082	0.194515011547344	0.0453557658604977	0.491230247373211	0.0308569182389937	0.0780361757105943	0.0391149415761996	0.460324355632783	0.518446883612978	0.192153537844921	0.073666978484565	0.916855118347656	0.0369234140462364	0.060672514619883	0.707457333663121	0.668141592920354	0.874568940323806	0.0617701486822794	0.759226713532513	0.439559348947995	0.829147600297967	0.635399838449112	0.704140526976161	0.564691192008453	0.0295964829643586	0.16429510257729
cg10236239	0.850123061242909	0.258174391864804	0.328050002923021	0.161879286663624	0.504660168578671	0.31460550506054	0.598811860592431	0.0956482655428875	0.656380292129707	0.379946819249903	0.396298136590723	0.947759313883829	0.305494280700051	0.254324122332707	0.693069326613501	0.2821340310327	0.0994610841211349	0.155869966684996	0.425957808087351	0.422531279010689	0.688215091713905	0.281682851680286	0.618496018009954	0.611552646448142	0.343130829465951	0.152570445102205	0.330322715337027	0.144185606139537	0.159924606356436	0.329352815827547	0.205746000959242	0.143211981013609	0.294115515657747	0.145836095283735	0.0536779660914967	0.145549402308652	0.338952139691661	0.499336913373192	0.858171904493935	0.575652275861995	0.159629486961409	0.886349493208332	0.127533496667802	0.128594266375754	0.911233831260861	0.0447667107114378	0.437168590304884	0.0532138248126838	0.220816441047096
cg26928972	0.780980099846473	0.381411688081788	0.669002721750876	0.238638480580375	0.533973112386859	0.880523521689052	0.672546776073507	0.263894790113156	0.72010850619355	0.923393260439087	0.60406372112306	0.870138749925693	0.529265652885225	0.772006725979221	0.834534144212286	0.595785301514462	0.841890750151462	0.633894738877401	0.472810683820098	0.619451223359314	0.956783359186248	0.574375041105203	0.913018774692567	0.635019702829464	0.684438072255246	0.112918525567988	0.620072422902431	0.656156131662605	0.429691747764272	0.386286649854133	0.330012272739435	0.369718511128243	0.806180664035291	0.177065575592837	0.492800840946652	0.875528624491767	0.231708705035028	0.933555870398667	0.815737202379284	0.50990396581253	0.554365609253996	0.927080923296038	0.107625078995771	0.634011353825525	0.616471551084631	0.763399410764774	0.513341739300898	0.160226159178571	0.303591298873416
cg25610515	0.264610186459767	0.143303979596747	0.442353163718907	0.617142211849733	0.051463537147815	0.14935726104111	0.495481306483669	0.0905003166561115	0.15303551935511	0.410362333266972	0.457278669043375	0.0526980784416952	0.260498335302331	0.670962814454151	0.388365900311293	0.0418029375037165	0.0850310463385847	0.631504039516095	0.84889291036832	0.13351611401376	0.327107816843029	0.814880978964763	0.374963006806748	0.120517640254482	0.417069101764861	0.544620975238739	0.886590074843877	0.897823051864109	0.232070614196396	0.441743997643246	0.15732546705998	0.446300287356322	0.03693967902601	0.0833709081071332	0.024959108257103	0.166937509233269	0.0769480972073788	0.878579938050989	0.448453410182517	0.327760649615702	0.822888739946381	0.422825764321757	0.870672541519392	0.260362064306944	0.446751343429409	0.106287920573635	0.297962601172202	0.523442004879131	0.463096489003225
cg01762827	0.279483037156704	0.205174218633169	0.380267413235507	0.192433546998969	0.106934213868428	0.303874959296646	0.389681668496158	0.0886112102820421	0.225916606757728	0.324498082562599	0.238670039754246	0.855419603095681	0.569614749108618	0.0450565331973136	0.221102497846684	0.147138023890078	0.093961038961039	0.0700303637185865	0.462048981117966	0.148918885139358	0.229528959033562	0.250268327966774	0.37610832690825	0.484554358906174	0.183431320149653	0.0489855475264036	0.331327381245992	0.623180650684932	0.385145585367494	0.178119256687768	0.411774184884783	0.282402656202837	0.146708725151768	0.174155491036453	0.107562824568734	0.111643890354032	0.129693167336536	0.710186012193701	0.79445641365595	0.934376411646339	0.595874185694545	0.824109898708864	0.363445273009359	0.86525482895043	0.709893307468477	0.463500689431422	0.53563267945678	0.757998326626559	0.638183562519987
cg04362419	0.309650604584033	0.734168540754312	0.200276363093185	0.928755044702276	0.802020433474854	0.497620546340995	0.365328554866371	0.562546839276471	0.26673205058732	0.699078078709863	0.322683342047331	0.0448877319887507	0.549063634429567	0.268951307506102	0.115049200780225	0.328865869192339	0.971904687025366	0.455372470111504	0.815347369126029	0.501961341189872	0.116795796040235	0.356513660047911	0.399253628888487	0.273980159112252	0.764878116006964	0.106732816945188	0.469643926561516	0.938552294030148	0.532149381029745	0.528651785757963	0.613569877206907	0.673221100979932	0.564508246011008	0.0218797617157228	0.891436864063452	0.39136710357063	0.314607199602153	0.916110178042791	0.683331002879435	0.940502547244249	0.0248303379201575	0.594570808971432	0.0378670458985731	0.774350798611944	0.348181053738024	0.896530941900007	0.54450259386436	0.583192447346543	0.656147229645163
cg26287345	0.42848941788817	0.0901353812049719	0.106754277424585	0.101304409471147	0.0591502049944092	0.564603338750185	0.433983011243368	0.087373416173377	0.26161300406377	0.24110516372796	0.195087567098628	0.068745366175138	0.476716120104271	0.0317865305905491	0.33997622147993	0.105958230958231	0.0647301492791222	0.090375899760064	0.135980282666461	0.183681639843062	0.345318816012518	0.181781569216124	0.317612464675781	0.532152514872904	0.184791159393145	0.55902808871377	0.5386292291594	0.0304860088365243	0.0810896198265876	0.0496280991735537	0.47933682798976	0.464754643916016	0.105117017056724	0.0865531089876748	0.536599581719066	0.119511263841161	0.216439704675964	0.720445661875596	0.707593178257914	0.876832144243112	0.167658270690085	0.758375276504344	0.5485855224058	0.839174975160174	0.577558648502434	0.966656496534891	0.590466270449115	0.368313206928583	0.174487502553974
cg21226059	0.406599781112204	0.701527895074957	0.425737256203953	0.363789558196996	0.790304706873865	0.72740745387266	0.399791126674732	0.49664957931818	0.291507604921409	0.0988939141964965	0.702325239630439	0.0239507997621582	0.758400588412593	0.948054530206513	0.342298276758928	0.447207559509277	0.0272190435800777	0.378815937867071	0.123298905597886	0.255277288276919	0.126674890598129	0.0641511376400938	0.283188613867861	0.319124533379482	0.461386416841116	0.543758218870412	0.478007891132315	0.181871438063249	0.295690374923169	0.191335413622589	0.199037126158894	0.46806251431916	0.764718003906061	0.78718509498783	0.451005675950993	0.863942254902893	0.684899326733938	0.798636712383352	0.781148452801944	0.969512893853258	0.701244028232489	0.894472345845808	0.397413498820688	0.845934150914721	0.636176057595206	0.965225666372075	0.607446452600817	0.817410619794195	0.5925358392335
cg08963132	0.627338040704435	0.779364667918214	0.27679860860311	0.365579172181708	0.0627427748506663	0.437950388999897	0.323069657376215	0.0465802645709728	0.725092489613956	0.164335607695146	0.414400304331127	0.881878632555113	0.834747419430841	0.520852459152955	0.401496959402267	0.444593324449232	0.0528233093116711	0.443534146038776	0.0397332750019357	0.232028898523705	0.399288181821079	0.651488378789439	0.376705273807972	0.490202666964684	0.709787529419206	0.448451418435768	0.56501792825842	0.0503010817676683	0.345892045664439	0.267234141767362	0.56076024720841	0.0638691586290673	0.45081719274177	0.0791164788895783	0.51505044800693	0.0591438710732074	0.42873388185926	0.871213976067186	0.683749768497316	0.810641444410475	0.0975475799631896	0.847844211572582	0.673036867530909	0.913016582184144	0.662519575620196	0.0400022983268088	0.506789501315123	0.462643156097423	0.625254712296397
cg16328007	0.654669318518989	0.192429581426435	0.189712371481129	0.155802742859648	0.46340616591254	0.484147814685229	0.69521885875132	0.229423644078512	0.867702424543316	0.289790454781663	0.573637050833569	0.913402002009677	0.3866047886224	0.774689227772375	0.448103532725814	0.926261354336737	0.099202873872888	0.613176669707742	0.106824945161719	0.867129544022584	0.614532353914223	0.260430210815416	0.52172550545076	0.398802524766286	0.422633772035953	0.77860283470543	0.723582500293321	0.938315912396565	0.294925161053316	0.326372509192851	0.672361822703811	0.455772886181029	0.190915067949761	0.834503066278275	0.213450107974563	0.383224004209953	0.474067185940839	0.861865215658387	0.874896574064939	0.953167840121112	0.268505000949843	0.951253951040898	0.561548254549526	0.926536726330117	0.798471228180847	0.650947794445487	0.588011085876667	0.83241918079901	0.807246496927383
cg22289837	0.478378044600515	0.15313310235955	0.382852208533842	0.863984687834848	0.066555663241331	0.445248465627231	0.600363268582633	0.159129443113677	0.672896602890092	0.433697630212666	0.35000245854865	0.686286901449003	0.40805606008097	0.885350608699913	0.334723609738395	0.64091893689541	0.0688879397275722	0.106478349657098	0.311582518047448	0.405684260939292	0.247037667452327	0.501371959380253	0.499275587319227	0.518490296108146	0.617488863071451	0.476933462770817	0.674100478969697	0.187699482516247	0.312959268589396	0.421769908782703	0.413341043333926	0.781102308642639	0.574245577593239	0.195339076363802	0.921850229004735	0.814369993674177	0.584639428333677	0.866034269208729	0.751358527214325	0.579795220207563	0.833119233121134	0.715585112041847	0.896019948742905	0.937647858396989	0.382598433369425	0.946071354899795	0.707782252647856	0.81045418822956	0.758088635783902
cg23494744	0.59693023987054	0.337132802472909	0.61915172535718	0.193743152678452	0.54413012569771	0.87842845595301	0.653692915906453	0.227082261130701	0.642728973747927	0.933979721220839	0.553348071615996	0.769378674278845	0.545121330969857	0.722762247575471	0.740836571789947	0.577133737525437	0.919136103456528	0.64340031543678	0.459021645702693	0.599254614712349	0.939702161527581	0.412507191376624	0.848739191649549	0.701975365556784	0.716346664492368	0.287774995286015	0.625048919679468	0.670066551206045	0.44687612240063	0.355643980792577	0.469337191103922	0.356367207479371	0.862478745042175	0.2861162408914	0.773550753433371	0.65881032376833	0.272920959129019	0.933724819762556	0.776122514540361	0.406866781884702	0.785532349889814	0.946873892277905	0.133862893494826	0.639238412968523	0.5637332072869	0.902054453744998	0.516742958748833	0.703390944305257	0.612074774349494
cg00598018	0.293155717810813	0.50750080713574	0.230072865445548	0.0964102090840161	0.859695935163118	0.314531135379068	0.412078615686462	0.42461000920895	0.163067735196017	0.866932798154826	0.722141656637012	0.461919393209039	0.50288502306955	0.870417767324244	0.355553774060098	0.76395675935181	0.928092373673277	0.463387167571084	0.457675507503617	0.51373601591292	0.625580124426336	0.776234235723994	0.672490731248805	0.50877144036496	0.513253672576734	0.808314121615456	0.899752682370064	0.943294204784718	0.678269423021995	0.569161983416697	0.537486340736213	0.468748368278721	0.500571671450066	0.438630226818969	0.920294543473336	0.701685759656365	0.344682007148444	0.879458653466849	0.104783909238456	0.958337143359434	0.149266526597734	0.516737390684909	0.870672518165064	0.974366704524651	0.355396988229116	0.0192556879678262	0.655318703883347	0.463580048338952	0.268324889685032
cg22286382	0.227853032410491	0.663446948168172	0.387290455827914	0.270520389168999	0.706562103683599	0.712403866652153	0.200605207147123	0.422321549917541	0.577611225304377	0.658127274038686	0.257654482258874	0.857675749110539	0.521916164763497	0.783413457973198	0.129403671393228	0.870462690708309	0.839288669553173	0.606696622623329	0.719763556233882	0.176852744358386	0.151693096923662	0.423788072250994	0.28163807055842	0.210439358653984	0.511838634600224	0.182926444037823	0.749807828874384	0.815614754921618	0.2498471485751	0.259437382781003	0.397002149121831	0.594088676302351	0.836622810827316	0.258214370138056	0.878032930600207	0.804584392855124	0.388743430114961	0.822181802943674	0.790627411865864	0.0577435870171907	0.0409860362022177	0.829627065281503	0.390091972071445	0.836375419967665	0.252554213947426	0.791169809221898	0.0495424644255503	0.850738463539812	0.15311811529393
cg04705669	0.770944448623066	0.699159580193039	0.4801834008582	0.922254827738405	0.920945809840267	0.454333092987097	0.459835072941193	0.435395870491952	0.303922844238983	0.650515729719399	0.729003752918327	0.114432911945353	0.707250076402597	0.480916310035379	0.555938319875686	0.516618369323314	0.91920353067682	0.147061279526097	0.871912677626791	0.299650650604384	0.570336454595587	0.190648567479226	0.933974149985684	0.642418046744599	0.608797775845845	0.326986263239173	0.25359292168893	0.515376856007624	0.726651995352865	0.848429767484802	0.0737632484190203	0.13351386138149	0.204495318939697	0.384288016340226	0.778296503355138	0.0899253123984293	0.380006842323006	0.93231869032201	0.911222397593722	0.242342831673911	0.244473399759135	0.435130241107446	0.684046801945059	0.109733079267031	0.182815531510839	0.568209080852766	0.327868253936887	0.257322076886676	0.349409840246245
cg18637746	0.450331610632272	0.732658044164361	0.432175973301247	0.184243852194277	0.811038335206621	0.690899448124755	0.479038891221562	0.287141214051825	0.735360303018366	0.735404556121163	0.427219274568691	0.781020061149919	0.763853613970993	0.825147041836219	0.456035229329834	0.787941108221665	0.896245625832327	0.624506780075003	0.637212815664277	0.43517734973043	0.634045299881858	0.448556725041246	0.517923165408362	0.560229559071767	0.657723233924071	0.381783382028724	0.538130053687553	0.872867522081904	0.3235121160708	0.416289225062779	0.592264856998445	0.371071535770086	0.93208021631285	0.671942662425969	0.947216731523166	0.811428847935474	0.260205557585824	0.917766908975674	0.730841738477105	0.678101485036618	0.803668311161425	0.875902134733814	0.145456608161126	0.766550799969532	0.590150597139325	0.963201009794569	0.377968479793525	0.753626867635689	0.64826054014117
cg10929921	0.824480494537594	0.240959141618942	0.501633496183386	0.572669667863433	0.642964000517157	0.813719194312441	0.416076229112325	0.113621510539895	0.738736735126513	0.939115515825945	0.417113782159688	0.175589300235981	0.441806454185726	0.0365869066355322	0.589496055108745	0.524044157252143	0.505606526185571	0.589709482627801	0.233093275093074	0.407898945316026	0.929725594810553	0.55702818708855	0.871570522911506	0.734795986433108	0.537244054538041	0.843891320306638	0.686361963239877	0.107767586023744	0.464439386362201	0.394635184021274	0.207266847069827	0.2914276152853	0.469137399629074	0.651778810744038	0.0982874323287186	0.442784393526285	0.457677375621553	0.939722417479531	0.889371266255909	0.939631971117338	0.88092952463251	0.711671039610403	0.870417180439009	0.956438609809389	0.799529369871124	0.802538200735586	0.801661346720031	0.933744499203405	0.870404590132292
cg16042558	0.029674515007951	0.0472075508389248	0.0992256935301091	0.0421810611487605	0.0564763378877821	0.0570111934513362	0.078438011459267	0.0488475271702925	0.0563598063734303	0.0825808637995995	0.0845444352648966	0.04575952122942	0.351121616811298	0.0451248731212379	0.0304548453182508	0.128328962605401	0.0589155227637301	0.0585235616767589	0.0670906325034176	0.0262616380865823	0.0408545379775917	0.0397150187679856	0.0445573856752015	0.166169582951034	0.0430112757676181	0.673228935954184	0.389389688199616	0.309210628248658	0.113810538816745	0.0549724634284777	0.149999648071886	0.166144092614019	0.124323862154285	0.0420219209878674	0.129743810124692	0.033933743115067	0.37020075709892	0.748803526711026	0.730453340197055	0.0533697567587258	0.251488791075613	0.742430744967361	0.546737098998141	0.765301277015333	0.0478414292499744	0.865576627366318	0.0720452645561719	0.618831157283687	0.505510029813772
cg15652532	0.0614656384707588	0.0396289231448383	0.0549837250640565	0.0298936700016806	0.431762907356135	0.505224853486544	0.0471909053060626	0.0354176531987569	0.0591835319336335	0.407154093398586	0.084457679839353	0.419639901888799	0.429278919216706	0.0523334711062924	0.0852664475123234	0.536330068420241	0.950724874469169	0.481662114782568	0.0320236205884261	0.054288449283611	0.480310045820453	0.909867050033725	0.0650758938790885	0.088246852245438	0.0451429320688204	0.0370493650225852	0.057896965221978	0.461909148737512	0.0681082921119465	0.0517817649529276	0.92619546712645	0.0156271636068676	0.0350551888913591	0.0286285074641398	0.499479044025373	0.0246399308555818	0.0287789783483515	0.0417135948410119	0.0523644081560291	0.0371784658091961	0.0668152042457612	0.812454732646776	0.414845771925296	0.438405367185388	0.0480642995743771	0.0361616946289036	0.0436122216879224	0.312288270734012	0.0514984889199478
cg18512948	0.339873665117264	0.298590887891599	0.135481257421567	0.240119163575789	0.507221753236641	0.533348812708069	0.460326197564032	0.0457432732430451	0.567600554409712	0.200667570832991	0.195885489765848	0.354000684698428	0.304873012538107	0.409467121085676	0.346896033677967	0.212070549725091	0.0599961795797366	0.105137837440688	0.306856417088436	0.271368557846106	0.405354761254716	0.132489530905467	0.348339492138335	0.281090707574982	0.258828252825297	0.368618055524103	0.303891477155684	0.0615804593693912	0.209233566559748	0.165344910975953	0.247058127554664	0.207645871400782	0.318603094503182	0.301592172824522	0.243130835553378	0.0987121723112149	0.242491632968988	0.758046507248487	0.692690566710282	0.929315838663868	0.604115035487028	0.722762772766291	0.789257027595309	0.882696343037667	0.537721375389969	0.960425203366554	0.654241256167315	0.628191366881256	0.467183788554381
cg19765472	0.313241991626022	0.165496194069908	0.223248564756155	0.0902019079143304	0.071840537000477	0.474601454116039	0.377972449478561	0.134852674287709	0.42900096118664	0.175409467755964	0.155953555809794	0.226769480332693	0.422994625188472	0.398358655886957	0.189197131435463	0.733992302980372	0.0659330222772561	0.098842926193915	0.563435517776276	0.124771448050082	0.162623106592018	0.133675552428582	0.196580101724834	0.277539410398159	0.459645579299465	0.26103997987365	0.415088149683212	0.221849757439445	0.0552796242459886	0.0943010744656902	0.306350133379967	0.345201352210821	0.146215384314735	0.148403118693723	0.0688323926937576	0.0989627617660649	0.104579606516192	0.760607280946305	0.708373915085466	0.568148443934645	0.15366983329749	0.77446725093496	0.716215309965372	0.83299378823398	0.593146358746348	0.76716570006381	0.46273887136593	0.659541981977483	0.48251444003301
cg24533097	0.644965667128927	0.127316509733448	0.700910138543494	0.825083946668661	0.508254205814393	0.402359027442914	0.733197469312659	0.112271010618666	0.520331016044936	0.541988199668918	0.621553466822693	0.917463449469937	0.522449962497602	0.122811520725606	0.59441026228435	0.900726585998453	0.515948805693038	0.233896788311587	0.896587365105792	0.783769909027469	0.612286600788295	0.704047966686435	0.557345883561385	0.710816838935712	0.865535193751762	0.478300067140338	0.56452551956748	0.897461547622502	0.631578672623547	0.758966055380401	0.7715708858602	0.0913226712405832	0.863178108599598	0.47959722053146	0.538418535090119	0.457049278557423	0.171751323360757	0.941758822805159	0.47688334514961	0.494912179650437	0.302419425111866	0.859505074501412	0.929286876770893	0.91742544378781	0.4573528056656	0.28803188224372	0.829726613214497	0.800396680508982	0.504110242276667
cg15630459	0.56601572416834	0.774472037990702	0.249253111818079	0.387454404645169	0.361746587291257	0.245067706390893	0.368825816186551	0.410302613081357	0.544231476818011	0.505878657389525	0.273166162399151	0.912079734057415	0.0808230444467209	0.0640622682040189	0.418280279431246	0.421357877529435	0.477199577409187	0.480871048103687	0.441666251055153	0.718861252024134	0.525865821989423	0.795619999476246	0.527746829420893	0.517520667219399	0.814310212007127	0.505630268412588	0.854187721429633	0.844290741673427	0.333361378829942	0.168987189239615	0.0919228580464387	0.411022225708484	0.0473164397262618	0.0710399284678581	0.943571552371417	0.263755552226418	0.466722752164451	0.0684185673099843	0.845710067892792	0.968921054277126	0.838224172393624	0.120729154511849	0.0494639757975054	0.930036522371478	0.641471171724638	0.0321639171174227	0.220007764316	0.880878624899811	0.0969594488428845
cg16288125	0.75293996038519	0.0744401837962159	0.270573127266591	0.0931270906126838	0.896613496143017	0.502563121839869	0.52425948443699	0.196028667615241	0.141279422621007	0.596249982956467	0.466733689729703	0.492829860505298	0.662615867173026	0.0547085315784573	0.422808735393653	0.0476849599715363	0.068776725424989	0.527332027102144	0.5800173770515	0.574736791628549	0.518220503157873	0.138230734131933	0.702870323754252	0.359037368257165	0.57003956760585	0.519979178388132	0.38233313238433	0.0370678458844706	0.5050893150717	0.438801291093446	0.124344137558658	0.904679420650758	0.0813773619060341	0.123109775668246	0.581372743221645	0.871001664493894	0.906698003916733	0.0921248280078677	0.623190165033865	0.28945782337203	0.670331370444363	0.546047017877801	0.926628796233203	0.942706407670763	0.416283014060751	0.3955758932221	0.80523442186436	0.405707082690941	0.136672484649564
cg05809437	0.350187696192523	0.823305290998792	0.710481644871285	0.87205163197359	0.894196161334612	0.266240949667269	0.606384235911322	0.447196873550322	0.307704647714949	0.784658050553204	0.753072559910998	0.110450939170318	0.830410567730275	0.518848229552282	0.458099465277929	0.566293658392187	0.485078739439677	0.341302260753054	0.939058757591356	0.27648875829997	0.313267703532559	0.816486265255125	0.555866502710094	0.688759480363948	0.83523114996791	0.784189681360352	0.780571342479606	0.913089353065889	0.862891494139084	0.894057699901976	0.668486891916548	0.715924496286245	0.680920781760249	0.869791510320206	0.950877095852339	0.658480207628542	0.841444440479036	0.897276232892892	0.467210887375354	0.463774543959901	0.169724873849497	0.178663463381581	0.901085671279108	0.902777417865232	0.145521431019298	0.123774157948377	0.377663009219902	0.638487450848089	0.549706799154726
cg20010551	0.555298145562301	0.915302983381195	0.238974617661436	0.735956535652968	0.920734474983526	0.69801970768368	0.66386559299205	0.828155488334009	0.811813873477206	0.765626350543809	0.583858467256689	0.679387343792878	0.776834570486063	0.722928120091367	0.43169366565214	0.898879326865821	0.932023872893111	0.908570018883223	0.923839488942693	0.499419498579744	0.851895763117708	0.606106305122715	0.56653978025596	0.328826905617299	0.807799918051074	0.0948106013096983	0.80107170465795	0.602916229958127	0.457923980578428	0.562067333158301	0.446931896141003	0.821022981761391	0.82134367631743	0.724279882893655	0.953183507175423	0.613997998502958	0.419435127166669	0.917989186760804	0.699635897845283	0.895463307782974	0.147967247679624	0.613429220802413	0.132555739114268	0.950533388696365	0.803056517463179	0.845715251531028	0.504216599164715	0.154338459018236	0.309086938994054
cg02445074	0.410274865550674	0.681433335149816	0.342783870015957	0.515386727300408	0.418423252300271	0.693750083388739	0.479115513604995	0.113843783062153	0.708759474640204	0.340710827888237	0.167042684258305	0.0443307427476382	0.477032702693097	0.0487156744300422	0.181358532070765	0.36825783690273	0.0537425177100976	0.869546061197176	0.102894175329557	0.256621250084282	0.306603594504828	0.109160386729188	0.187077827426006	0.419568946711633	0.290486743500182	0.163850460266476	0.637736060851629	0.177921941663053	0.315690615353713	0.487503002232081	0.333272986853315	0.243659728822923	0.88529654772668	0.464247484841078	0.847740126326174	0.4858735221624	0.3004701517317	0.549178245531056	0.855017534960681	0.881272620732188	0.487904105554732	0.0713532690230255	0.717896895473891	0.938199228894799	0.629840417208666	0.960872396972131	0.517624592032094	0.329218127883737	0.48307150622826
cg05330668	0.0445317616240995	0.0456857094422784	0.267360839270336	0.0428193408708203	0.0359166733179025	0.0148315736551031	0.0469952634695086	0.0607576840600429	0.0461948011274663	0.016808466486823	0.0201342281879195	0.018739054290718	0.547715103058754	0.0329682016377752	0.0403444034440344	0.179455291630394	0.0221864037166967	0.00828950886888315	0.635086920215593	0.00750166176051657	0.0951614269977121	0.0568398150666304	0.0146437042384243	0.138979370249729	0.58551194858676	0.0176067818715357	0.53511996257435	0.0341402855369336	0.0930703464826759	0.0411665257819104	0.0422241315821775	0.354323725055432	0.0260432378079437	0.0299169365057018	0.0196608274319791	0.0177890724269377	0.0321784215290923	0.833421540089971	0.428791013892994	0.417901192034727	0.0073953677366924	0.847040231777178	0.779081808767691	0.921750751754093	0.0481474688187821	0.341505624459187	0.363877215421158	0.548341747076491	0.0605168986083499
cg15289427	0.30053834390408	0.503122015466132	0.339303570207128	0.641045374988466	0.423341749050988	0.404072670937609	0.400543695981895	0.0874023233428558	0.391895759110882	0.0309488951587875	0.0969951635771266	0.44925283059814	0.433844962174262	0.918340975342044	0.230408426202199	0.838940960197329	0.0262273150500808	0.566347562663558	0.296368824309861	0.418038578167487	0.0937107830397026	0.0215077308540196	0.17501575070528	0.269719348484587	0.228761746121587	0.380978548471401	0.303093236613179	0.739527833844336	0.159517514065225	0.140168773574233	0.272240756281634	0.243986296353565	0.593940584522259	0.677475031101862	0.529882401009181	0.334844709836763	0.747084657784562	0.661340647499037	0.59257262472237	0.957029634472725	0.51771461212581	0.691131999047609	0.677429728858818	0.793091908485262	0.470737640563121	0.967332239829229	0.389443409951413	0.615773480758487	0.406244809215482
cg23394610	0.350831505847953	0.134373939599593	0.410385259631491	0.221621621621622	0.161133181990163	0.554323633665815	0.449529605365293	0.41202908129544	0.590055248618785	0.257185230643347	0.132643861044816	0.80567903126916	0.470100651272943	0.192179257610221	0.284743871624061	0.225526329075579	0.0673560777434098	0.0725025843435767	0.0840281396560709	0.443703650884198	0.277452014342966	0.249177301549081	0.263834123432723	0.562674094707521	0.290617142352993	0.178012519561815	0.498403629642077	0.657579062159215	0.109585950133504	0.143012893439515	0.352927278741199	0.322324851864761	0.206632809153766	0.361518068927027	0.565212319178721	0.084928716904277	0.433850390603046	0.80029606654448	0.742093554593555	0.939794278367085	0.714123222748815	0.838824174760414	0.59807529012171	0.836710515564997	0.588803854011038	0.986050420168067	0.555085641784733	0.65506656549631	0.536028578896924
cg27538957	0.469690119732226	0.850310182925287	0.881136020487207	0.873404987866126	0.872011930719236	0.352966571675358	0.558277208794169	0.839534173450593	0.495570659170514	0.74414668243226	0.605423590925448	0.060022905529152	0.762578804746841	0.354457609361517	0.363630966368395	0.918858931158615	0.92524271255216	0.893393696975	0.936852711065313	0.391485179151557	0.534310738677361	0.798614823892579	0.392926825921373	0.411048339965293	0.731781033643554	0.775832959663001	0.909564100776883	0.898549765789945	0.71947070171795	0.658316153841145	0.560999110521449	0.915109420176795	0.888733413300189	0.129940620634572	0.963558261615023	0.819341187952259	0.569468909579134	0.882577267603358	0.213894361723704	0.891371955416139	0.290567803329708	0.337499394480425	0.879714573556674	0.920244472075086	0.595279400638078	0.258137722145327	0.400167596900922	0.712862221127371	0.847568529105167
cg23204345	0.132660718752606	0.0194763729246488	0.357226080067111	0.0191555643931862	0.0184404001446306	0.278553579303249	0.0173836181496759	0.0174212781814794	0.0283810622077007	0.0181328284299447	0.0233050847457627	0.0230850875641252	0.464932402752697	0.0209431972276631	0.0197355437142293	0.0259241478636582	0.033513829942924	0.0218797302876015	0.0171940857697197	0.0229262856233084	0.138726012793177	0.0276523702031603	0.0194533120510774	0.419808634240802	0.0258693213684801	0.159213569776407	0.0848201011002081	0.0153250107619458	0.0273024167210973	0.0281313735143118	0.432926113003641	0.396596497044036	0.0371442753143613	0.0198544910586795	0.0168451203710018	0.0120630699088146	0.0193916854827998	0.648803480783176	0.615654791771199	0.815095702419646	0.357073381605966	0.649486718171235	0.344285331905782	0.654650242965307	0.0134571783807504	0.806429232192414	0.507516449738245	0.566675358539765	0.531283584879211
cg00219756	0.205635350671721	0.645127054147066	0.098091096624577	0.034918524000809	0.145671668285776	0.0819692911800922	0.112292591105776	0.0305367024265306	0.477889084051982	0.0538338723560444	0.0599499464315245	0.147353975355647	0.410726176707955	0.0493033235224374	0.0655686428384433	0.82058725732185	0.038678554236983	0.0204679344358619	0.36158634254729	0.0365599810147321	0.0639283972022409	0.0419598729415278	0.193370504277573	0.205968582674097	0.429252279775363	0.0105402419943827	0.453999690101176	0.933973992551483	0.138507227068296	0.161377806738648	0.142806571595794	0.40276463077819	0.704514664124444	0.692678801861475	0.903432411915718	0.603461272743246	0.19522084689007	0.803264931675112	0.758622996307301	0.0573806723490429	0.028378677054233	0.0551999450000217	0.395112969224879	0.911683394344909	0.439233707195329	0.303320321388292	0.0281913940413006	0.064084792921301	0.0853117174683311
cg00997551	0.140342676724819	0.469139334330884	0.20936360228034	0.557066407983548	0.0498545552652704	0.610514897682145	0.1363876516244	0.0591905506885169	0.625738105741074	0.128389932568542	0.353967543038864	0.4274118734303	0.484975170602274	0.2734627689224	0.224017688387229	0.417827753396492	0.0366783642704218	0.849480737481268	0.0887440839186974	0.103240535920685	0.257362454583991	0.12119257046531	0.262536930017777	0.417876596856668	0.436234125645024	0.0846820042568452	0.50704518243402	0.0641117146691124	0.372466114978147	0.425866164366951	0.3442100080674	0.11004397102188	0.345502749139116	0.091165329998011	0.0277824011674349	0.0550814437567502	0.944104924836029	0.8789581173291	0.470260030410957	0.965516304087566	0.254583436493955	0.859905817222432	0.487934252773141	0.17660443225601	0.103698049079938	0.465355870609158	0.282725714487926	0.129633718670432	0.422975576393992
cg03287198	0.276481669323286	0.0607873638865622	0.306886924150768	0.213931955211025	0.0441588996470908	0.445531559479776	0.21688219122289	0.0376376078548051	0.0842240696753761	0.224161641806834	0.094957729468599	0.391789379741187	0.429000806392493	0.0562611275964392	0.176217904910671	0.242593743526	0.652594887683966	0.366783140423673	0.0460607124056852	0.195807042540199	0.136241059913237	0.109614340032591	0.126720096779072	0.439732142857143	0.287382512104813	0.0358041958041958	0.376895172542089	0.449941107184923	0.109157434698648	0.203495228905329	0.272987331426236	0.201413018299745	0.0584448371623327	0.705924170616114	0.452222010299447	0.0629609642021946	0.373106222716768	0.626617732277381	0.666211858099727	0.881319000581057	0.640911499735029	0.699962020508925	0.546919566457501	0.767553831750702	0.481096219243849	0.956025789386675	0.490023640661939	0.0228715123937253	0.104123144584937
cg10864200	0.617931896282412	0.781777557100298	0.563884156729131	0.88034717916925	0.495630643751821	0.383898041653715	0.913793103448276	0.394444444444444	0.926412614980289	0.898540145985401	0.77071129707113	0.118574478567909	0.637318062514913	0.583382094792276	0.726025459688826	0.0856375838926175	0.519981267561661	0.852424306584798	0.538925769462885	0.768626049669466	0.897149725274725	0.412651051767865	0.935402684563758	0.621621621621622	0.961523662947287	0.507936507936508	0.528720866213984	0.952717158750535	0.93528313627878	0.852565590898537	0.444659359552977	0.241284860557769	0.861947231512449	0.457201086956522	0.0613240418118467	0.383551931939029	0.464331326400292	0.869105850127177	0.934277910549676	0.914862138533961	0.503591505309182	0.919596405486363	0.396450821219558	0.899280575539568	0.219819111285883	0.758874186095358	0.933718455457586	0.595103986135182	0.802344251766217
cg15458313	0.673173724333537	0.679583596948288	0.566596741515342	0.374137888519684	0.746199187978245	0.912218936842182	0.806446938152774	0.312739827792524	0.868924341594859	0.922967998316773	0.530189270746804	0.931136123483165	0.74974976917284	0.820467603381189	0.807315052741469	0.771295026878134	0.925041574895368	0.671092971763689	0.556000081096362	0.643263897732862	0.931040654884553	0.4993082310961	0.871923969584613	0.724410540155315	0.904230378125636	0.197248327946603	0.61557166741321	0.625957447787521	0.400534689795062	0.59038350695447	0.616446890978354	0.402098580443259	0.87864620454571	0.618106835493316	0.798318750530343	0.780987245735193	0.33908502289184	0.913475564060788	0.841257236221342	0.89038999800463	0.873451977395231	0.930698595364979	0.157361590263578	0.832570257174782	0.589884085664391	0.956642034683427	0.821223576901179	0.605776199711896	0.548194595132805
cg27315635	0.161419721568525	0.329248253091299	0.512947277044277	0.0699247355128005	0.742722123671024	0.246014212285461	0.343048596607219	0.101223793996602	0.619660338140343	0.388290716890733	0.353289075014692	0.434670432716341	0.347524804856703	0.464412334989526	0.225732729352511	0.353840362420677	0.913238063606281	0.407197813628135	0.448449126951062	0.26172231376957	0.32720948159365	0.544721959072615	0.225004228365696	0.435774425109716	0.585210742657967	0.330585537384979	0.814824253925217	0.516863768688249	0.720873534114099	0.341946223818983	0.263502990333962	0.17217124908048	0.117085089530276	0.901426420055784	0.974900474810018	0.558878174472618	0.422425340816483	0.934693258847086	0.0569827715301994	0.948257629479655	0.0385038488138458	0.932989010635214	0.342254602285571	0.507866335673613	0.613383554883155	0.0402926373965687	0.0994476196328002	0.361726445075431	0.391417452330991
cg13554921	0.516547965981725	0.845718808435382	0.605823001140313	0.954299621267517	0.903802395768194	0.563361849086851	0.507270329935394	0.357420168918502	0.450897352894198	0.761010936585314	0.322277954653114	0.0718073704811349	0.932841401717799	0.123029311086658	0.408021391597684	0.275278266484669	0.939338960679547	0.462553987826879	0.917110294661546	0.229041434874733	0.543723523390132	0.659519042002949	0.529141709958406	0.557801649381189	0.737987038342271	0.582205659891667	0.463789725928405	0.104056912060759	0.86594379797782	0.918776870602416	0.51247351399025	0.101993286123097	0.882270895201787	0.872053807175332	0.949103315017084	0.678596260784267	0.510349688215165	0.943218947133997	0.264688655228225	0.97038328236197	0.75104880342775	0.929342246804588	0.919746932382731	0.950309910838182	0.69719312002657	0.875799874477204	0.340820828503729	0.66129795297949	0.811201737655359
cg10186196	0.550345869679991	0.932724580853056	0.312772266744736	0.473344187800677	0.908480651247578	0.377119032429514	0.636314003214813	0.11391050411473	0.920347267925308	0.945767100657682	0.960155388302601	0.374790188640262	0.923147146654549	0.118545728543392	0.656330242546173	0.955428634491768	0.961343546241334	0.609628883550093	0.552856841470242	0.470671682278662	0.805096885287864	0.723243384074199	0.812170834102878	0.653829229419638	0.649941414705179	0.0951108641041635	0.951166804464181	0.94954703968538	0.639111444229501	0.445858331591094	0.206118567976479	0.895512013730529	0.615503798301736	0.449402323969708	0.612512011747454	0.816010193423568	0.705836908104017	0.93271638444675	0.6305787303196	0.59320082388667	0.238230089981736	0.958546614876241	0.476915007463649	0.985576253266905	0.917892913182577	0.950828299640952	0.512136885011241	0.152490791914791	0.407593365837639
cg09547119	0.510755333233774	0.280304026509097	0.41433248959858	0.0891798192884292	0.393302147651545	0.924324485252018	0.865586090101542	0.933621570247313	0.15542581111198	0.603415057169577	0.46180019473932	0.404243088404654	0.357560294059309	0.00985721564036916	0.524405377285979	0.542438164176984	0.442693705084581	0.461038020098295	0.0499778783143078	0.567111632927605	0.408909020930192	0.890255492508565	0.317156499202067	0.518333349122385	0.526438058357641	0.619890503780615	0.877105774094021	0.443238549543144	0.382318996085031	0.436088105491205	0.87484582389338	0.0355982501636312	0.878713568343253	0.480672279720165	0.0587737185064935	0.777542825032953	0.752695216428626	0.591659726794674	0.863198220383228	0.445294190172872	0.34140547045281	0.894875111526382	0.837684137437297	0.942952631673665	0.781266433801165	0.948852750072725	0.466424900541397	0.950412716231874	0.471161999744636
cg25585899	0.709204012471739	0.927415656463756	0.58068310576348	0.305987393958277	0.87284096062635	0.830722508502611	0.652843354316947	0.357883056302848	0.684594222548323	0.915112049830477	0.548163503680851	0.85403136098423	0.537374125390633	0.906358894569709	0.722572619615456	0.866862083134934	0.949299943454566	0.733179701985383	0.655381114458786	0.53536531014274	0.8033274698205	0.685339381686714	0.871987398465796	0.405506624470355	0.733824008243992	0.525250551746713	0.70625504751335	0.78022043202645	0.454993019348452	0.470301408536788	0.578933096313156	0.742879238958845	0.905999507981664	0.290799943916881	0.945825440981839	0.692573665674135	0.235060296123332	0.977579085379701	0.842787242989139	0.804029198609477	0.677596281588114	0.939158444192335	0.0995277474761721	0.763368696120968	0.813594526174932	0.952220347792787	0.791177363744272	0.567746492719141	0.499316020926145
cg05873889	0.101652943450292	0.0488209877005831	0.159288330753112	0.0370841153691318	0.0346063930726585	0.178129176101798	0.283803924055775	0.0323481693009015	0.0652407836836818	0.0904397197029051	0.0586143146407638	0.0252726514588539	0.195306294768568	0.0287646301253142	0.0560852825230355	0.0669291860084203	0.0322408839255517	0.0584685712355285	0.0384942806259503	0.0286260500755492	0.0869857946130055	0.0715212615004663	0.067068074571957	0.231044168390689	0.108985444260844	0.026980044096208	0.327674973561545	0.0517414609150656	0.0610038436953545	0.0440777417093577	0.100908206098621	0.0976982591801663	0.063766726267966	0.0612450051621615	0.10669451791506	0.0457997356014116	0.0649464200931992	0.682472058286114	0.598498801374584	0.895272160496917	0.0686854913274084	0.739064190035078	0.22038656416429	0.539146342128013	0.208904074510229	0.951161110692514	0.315603138505509	0.285861153229616	0.214404745946125
cg01123334	0.380894060012247	0.0435291821198516	0.118419133731953	0.357979374235274	0.596163869488168	0.188824214202561	0.638421733505821	0.0554228380315337	0.173687247547605	0.19344210856605	0.121205044371789	0.0909453530115676	0.57809625254188	0.0757336699274219	0.102686108979279	0.0872739339638294	0.0821543408360129	0.281018324241153	0.584984470386634	0.147121861604409	0.160060210737582	0.495462280204197	0.368980738362761	0.496469610964973	0.656407506702413	0.0631933438985737	0.285574890226053	0.0942381117667477	0.100640113798009	0.107222334614607	0.237801234813782	0.648272305312017	0.542199488491049	0.540871723282147	0.386447562776957	0.139829532365814	0.598870647286416	0.789697086629365	0.802002670226969	0.934750946693854	0.601884422110553	0.507714331159536	0.0584486925950341	0.350572589582564	0.679759174311927	0.980445969125214	0.410232843137255	0.502013206635529	0.113014884042921
cg23010048	0.52647981902939	0.262788765244565	0.384671567383905	0.0829547111689506	0.472491380460269	0.907147479620479	0.732148609956618	0.936148765136701	0.133990931737347	0.575325910124494	0.41273849715164	0.502690490461818	0.148576043976094	0.0338190992224899	0.412949363603355	0.665711112338681	0.111111267277194	0.414884510881134	0.0388815115181127	0.48986271695994	0.309948166879546	0.573245019513734	0.318553524461438	0.624857638472036	0.571448405153042	0.358742363186001	0.733273177637011	0.513604347336519	0.391315802494758	0.349897426477147	0.644804365074374	0.0541954823544479	0.60876374689627	0.481803165663621	0.04642078541253	0.563553762764874	0.642191290523501	0.566379874555974	0.874743716877191	0.495379043441426	0.367500997809865	0.881039340170823	0.886189044682518	0.941563979955031	0.784736309390302	0.982046022862454	0.496947788194097	0.935802626238599	0.47756488424324
cg11269599	0.391928449298333	0.217037368436916	0.300397389734266	0.04252728952938	0.385851400872537	0.810694633904094	0.626314803545562	0.890006788117795	0.116734480240898	0.470830245962306	0.288101752606028	0.458421284127401	0.105194270314684	0.0331577744812195	0.311551717619877	0.526101767877975	0.0698999453699573	0.412325441207989	0.0325583448425993	0.391124795385798	0.238713123220189	0.46278921752787	0.170905670778343	0.526353642655021	0.405220015977715	0.488472011369509	0.486711197462896	0.46591577083875	0.325398019956218	0.275826948376328	0.495602306703577	0.0447855804817104	0.463956489433616	0.388205150237921	0.0256507057447212	0.425917798846572	0.529674982452608	0.535628927504504	0.788081515714789	0.405005148010881	0.3123262679852	0.841243812237425	0.874847925663737	0.908717783625205	0.719826773351794	0.974685756595149	0.380154367538393	0.931744133486685	0.377095167202235
cg14359824	0.417150331071691	0.101411465649876	0.0478487820310028	0.744939271255061	0.0705577664076811	0.365524227587371	0.388110564180235	0.690335305719921	0.644029194057663	0.169153380509847	0.33413197564141	0.852611720316001	0.579557045024042	0.832783681446195	0.214047009023059	0.618488678983192	0.0368021189098766	0.620784648997815	0.0946983819252852	0.469254304397384	0.248597769324995	0.123746738085428	0.220883215729803	0.375424251774144	0.28635573580533	0.0350308141420694	0.509114583333333	0.21448	0.141965778978515	0.109678354100261	0.416775153431281	0.591522002422285	0.396563229896563	0.466253482686075	0.644195540667853	0.132855510543264	0.184988071205726	0.804684548545523	0.793668480041948	0.937736188590966	0.443049178514134	0.815101645692159	0.418610793203627	0.88068023417898	0.566944797480245	0.957531098962047	0.517825750650447	0.445462673223067	0.468857573149742
cg13861644	0.544072083525462	0.595303617482998	0.894411941059479	0.935192573702462	0.906391782478613	0.262901055009108	0.175535771222605	0.942049244037822	0.456065714781463	0.558035300046113	0.971045578112381	0.424505099605483	0.506926199895223	0.315898271729006	0.797436120040747	0.943342922321195	0.138041384389851	0.958357453990104	0.975510175869837	0.625604889701203	0.686214938724828	0.55796425594359	0.261507869948596	0.517442780004652	0.905077294902675	0.458557837400833	0.563376791164656	0.953595114993659	0.330571790560817	0.817412942680508	0.517960940762335	0.936742169387255	0.398700075967601	0.531494604617877	0.961614084278071	0.565412927252207	0.974023046424857	0.957977961875247	0.815857175783284	0.974875655150462	0.874401452031378	0.927764922276565	0.945104528009132	0.169883133453412	0.439409567553187	0.576491726448922	0.548533514261772	0.936965514972117	0.860398917095658
cg03429643	0.169601020948465	0.503468708534657	0.421194523560907	0.288051501799575	0.760934208984068	0.54444273225746	0.219049916613102	0.410474431728004	0.500363727834853	0.631387164722218	0.230288437623266	0.868698619056226	0.766440958288126	0.665808893085318	0.119009401823256	0.803369068697104	0.880085070905096	0.667707501470787	0.668822079537239	0.227520924850099	0.0738059009120232	0.383131649198326	0.296292914475284	0.390312735043507	0.583366402605039	0.356325257199287	0.550268570217057	0.825526166475338	0.291234882563166	0.27851759017321	0.586240367763955	0.413270905943963	0.806034647727713	0.694429420739571	0.892186848000224	0.710734667751171	0.263670924647886	0.843133593945011	0.715938555058188	0.63061690253081	0.683308728292085	0.826207148319036	0.223521280797877	0.863051574046583	0.449502828281909	0.941470204279593	0.135391641360292	0.600852547047397	0.554937977633884
[truncated: 1,801 more rows]
[truncated: 2 more columns]
