# Supplementary material for: Leukemia stemness and co-occurring mutations drive resistance to IDH inhibitors in acute myeloid leukemia
Source: Nat Commun. 2021 May 10;12:2607. doi: 10.1038/s41467-021-22874-x (PMC8110775; doi:10.1038/s41467-021-22874-x)
Supplement: Supplementary file 6 — Source Data [file 41467_2021_22874_MOESM6_ESM.zip › source data files/Figure2/Fig2B.txt]

UPN	Beta	Cluster
757509	0.442164584456694	Kmean_cluster1
1794247	0.445050855222644	Kmean_cluster1
1825001	0.435857630580746	Kmean_cluster1
1850651	0.461068987049454	Kmean_cluster1
1873085	0.455083092424391	Kmean_cluster1
2150901	0.49401448267651	Kmean_cluster1
2152641	0.483293311453231	Kmean_cluster1
2163337	0.386822942331541	Kmean_cluster1
2219711	0.536860897601953	Kmean_cluster1
2222935	0.534779611862594	Kmean_cluster1
2246061	0.435690159859267	Kmean_cluster1
2246709	0.502788716853587	Kmean_cluster1
2247707	0.577735680239744	Kmean_cluster1
2263055	0.478648565307248	Kmean_cluster1
2280935	0.434894085067473	Kmean_cluster1
2281469	0.501564123509346	Kmean_cluster1
2292873	0.511268223719687	Kmean_cluster1
2295595	0.490999225498284	Kmean_cluster1
2296723	0.497657280218153	Kmean_cluster1
2297625	0.414719681419406	Kmean_cluster1
2361361	0.527313499719273	Kmean_cluster1
2361405	0.40523259509589	Kmean_cluster1
2366711	0.476485433427813	Kmean_cluster1
2370233	0.480321492264491	Kmean_cluster1
2370759	0.532668736454687	Kmean_cluster1
2383235	0.381171361454706	Kmean_cluster1
2394529	0.531715704136611	Kmean_cluster1
2410163	0.545254345318616	Kmean_cluster1
2419959	0.414271692873998	Kmean_cluster1
2430935	0.434146537630776	Kmean_cluster1
2450523	0.443940380418705	Kmean_cluster1
2463247	0.420384509276787	Kmean_cluster1
2502699	0.548085698399739	Kmean_cluster1
2616045	0.481606318039232	Kmean_cluster1
2620771	0.53006387624659	Kmean_cluster1
4128869	0.415429318526142	Kmean_cluster1
1956615	0.418775841180076	Kmean_cluster2
2010157	0.772251989255021	Kmean_cluster2
2151503	0.550126582119612	Kmean_cluster2
2210551	0.713795805751376	Kmean_cluster2
2260553	0.484041875692869	Kmean_cluster2
2283265	0.722828711463936	Kmean_cluster2
2292915	0.46552502154586	Kmean_cluster2
2337831	0.718006141467619	Kmean_cluster2
2382431	0.527274439101579	Kmean_cluster2
2480485	0.584382715794745	Kmean_cluster2
2498789	0.467748793549699	Kmean_cluster2
2512641	0.521067662701566	Kmean_cluster2
2583919	0.518340242488283	Kmean_cluster2
4235533	0.635329795686481	Kmean_cluster2
4259035	0.525561077890723	Kmean_cluster2
Control1	0.411758293910367	Control
Control2	0.388645518811303	Control
Control3	0.41099117508346	Control
Control4	0.44449570468329	Control
Control5	0.376354376503997	Control
Control6	0.46273395977196	Control
Control7	0.517225205991771	Control
Control8	0.404902122744617	Control
