# Supplementary material for: Leukemia stemness and co-occurring mutations drive resistance to IDH inhibitors in acute myeloid leukemia
Source: Nat Commun. 2021 May 10;12:2607. doi: 10.1038/s41467-021-22874-x (PMC8110775; doi:10.1038/s41467-021-22874-x)
Supplement: Supplementary file 6 — Source Data [file 41467_2021_22874_MOESM6_ESM.zip › source data files/Figure2/Fig2C.xlsx]

## Sheet: Cluster2
Gene	Mut_cluster2	WT_cluster2	Mut_cluster1	WT_cluster1	OR	lower CI	upper CI	p val
DNMT3A	3	12	18	18	0.25	0.0602	1.0383	0.0564
PHF6	0	15	3	33	0.3088	0.015	6.3508	0.4462
ASXL1	3	12	16	20	0.3125	0.0751	1.3003	0.1098
STAG2	1	14	6	30	0.3571	0.0392	3.2558	0.3612
BCOR	1	14	6	30	0.3571	0.0392	3.2558	0.3612
IDH1	3	12	14	22	0.3929	0.0939	1.6444	0.2009
SF3B1	0	15	2	34	0.4452	0.0202	9.8324	0.6083
CBL	0	15	2	34	0.4452	0.0202	9.8324	0.6083
RUNX1	3	12	12	24	0.5	0.1182	2.1157	0.3463
CEBPA	1	14	4	32	0.5714	0.0585	5.5843	0.6304
SRSF2	6	9	18	18	0.6667	0.1964	2.2633	0.5156
EP300	0	15	1	35	0.7634	0.0294	19.8042	0.8709
MED12	0	15	1	35	0.7634	0.0294	19.8042	0.8709
XPO1	0	15	1	35	0.7634	0.0294	19.8042	0.8709
SETD2	0	15	1	35	0.7634	0.0294	19.8042	0.8709
NF1	0	15	1	35	0.7634	0.0294	19.8042	0.8709
ZNF639	0	15	1	35	0.7634	0.0294	19.8042	0.8709
TBXA2R	0	15	1	35	0.7634	0.0294	19.8042	0.8709
KRAS	0	15	1	35	0.7634	0.0294	19.8042	0.8709
TET2	2	13	6	30	0.7692	0.1367	4.3286	0.766
IDH2	12	3	23	13	2.2609	0.5376	9.508	0.2657
GATA2	1	14	1	35	2.5	0.146	42.8027	0.5272
MGA	1	14	1	35	2.5	0.146	42.8027	0.5272
PTPN11	1	14	1	35	2.5	0.146	42.8027	0.5272
TP53	1	14	1	35	2.5	0.146	42.8027	0.5272
U2AF1	1	14	1	35	2.5	0.146	42.8027	0.5272
SMC1A	1	14	1	35	2.5	0.146	42.8027	0.5272
NRAS	2	13	2	34	2.6154	0.3328	20.5526	0.3607
NPM1	2	13	2	34	2.6154	0.3328	20.5526	0.3607
WT1	3	12	2	34	4.25	0.6316	28.5982	0.1369
MYB	1	14	0	36	7.5517	0.2905	196.323	0.2239
MPL	1	14	0	36	7.5517	0.2905	196.323	0.2239
JAK2	1	14	0	36	7.5517	0.2905	196.323	0.2239
HIST1H2BL	1	14	0	36	7.5517	0.2905	196.323	0.2239
BCORL1	1	14	0	36	7.5517	0.2905	196.323	0.2239
FLT3	2	13	0	36	13.5185	0.609	300.067	0.0997
