# Supplementary material for: Leukemia stemness and co-occurring mutations drive resistance to IDH inhibitors in acute myeloid leukemia
Source: Nat Commun. 2021 May 10;12:2607. doi: 10.1038/s41467-021-22874-x (PMC8110775; doi:10.1038/s41467-021-22874-x)
Supplement: Supplementary file 6 — Source Data [file 41467_2021_22874_MOESM6_ESM.zip › source data files/Figure2/Fig2E.tsv]

ID	logFC	AveExpr	t	P.Value	adj.P.Val	B	BL_cluster1_AVG	BL_cluster2_AVG	deltaBeta	CHR	MAPINFO	Strand	Type	gene	feature	cgi	feat.cgi	UCSC_Islands_Name	SNP_ID	SNP_DISTANCE
cg15680620	0.522478260441249	0.32802942423881	9.21018297997823	1.50054695490355e-14	5.2571540394483e-11	22.6910977471263	0.174359347638442	0.696837608079691	-0.522478260441249	1	173639130	R	II	ANKRD45	TSS200	shore	TSS200-shore	chr1:173638662-173639045
cg04885832	0.521512085099517	0.288942114471711	9.13429090928056	2.15104502432418e-14	5.2571540394483e-11	22.3426401536321	0.1355562070895	0.657068292189018	-0.521512085099518	5	176560265	R	II	NSD1	TSS1500	island	TSS1500-island	chr5:176558852-176561652	rs529527436	46
cg15213291	0.524725244843972	0.334365583930701	8.90688174333019	6.32729021815663e-14	8.45429871882339e-11	21.2985246483581	0.180034629564827	0.704759874408798	-0.524725244843972	6	10521574	R	II	GCNT2	1stExon	opensea	1stExon-opensea		rs539017133;rs544686617	46;1
cg20753749	0.510853242044039	0.235671150117178	8.88805093785012	6.91841139019917e-14	8.45429871882339e-11	21.2120828216039	0.0854201965748139	0.596273438618853	-0.510853242044039	8	11665795	R	I	FDFT1	1stExon	island	1stExon-island	chr8:11665773-11666045	rs180739870;rs187356488	40;16
cg19600482	0.516822488195054	0.202939167979067	8.85334082085516	8.15637493659278e-14	8.54322014787118e-11	21.0527600362772	0.0509325538040507	0.567755041999105	-0.516822488195054	8	11665774	R	II	FDFT1	1stExon	island	1stExon-island	chr8:11665773-11666045	rs142622671;rs150995048;rs180739870	51;43;19
cg22877509	0.516369870922053	0.292094270901586	8.72650580840562	1.48813410579225e-13	1.2962402194589e-10	20.4707486589842	0.140220779453923	0.656590650375976	-0.516369870922053	1	155290607	R	II	RUSC1	TSS200	island	TSS200-island	chr1:155290606-155291001	rs145119331;rs16836822;rs111493759	48;22;13
cg19516515	0.520966181456715	0.301261710568086	8.70615128574537	1.63883393824713e-13	1.2962402194589e-10	20.3773785326346	0.148036363080817	0.669002544537531	-0.520966181456715	1	155290614	R	II	RUSC1	TSS200	island	TSS200-island	chr1:155290606-155291001	rs16836822;rs111493759	29;20
cg21207028	0.485043678635065	0.290341908372346	8.67362843600145	1.91188510025936e-13	1.2962402194589e-10	20.2282112526711	0.147682002891445	0.63272568152651	-0.485043678635065	20	327619	R	II	NRSN2	1stExon	island	1stExon-island	chr20:327376-328977
cg18696330	0.490451297799406	0.261015653046444	8.67003498382322	1.94471391353626e-13	1.2962402194589e-10	20.2117314380315	0.116765271340737	0.607216569140142	-0.490451297799406	8	11665787	R	I	FDFT1	1stExon	island	1stExon-island	chr8:11665773-11666045	rs180739870;rs187356488	32;8
cg14164315	0.515916934500238	0.261149561597407	8.4878724197293	4.60710569872064e-13	2.55992399725807e-10	19.3768454637618	0.109409286744396	0.625326221244634	-0.515916934500238	8	11665917	R	I	FDFT1	5'UTR	island	5'UTR-island	chr8:11665773-11666045	rs189380851	11
cg08713365	0.46577478012718	0.304571957126054	8.4753620213144	4.88801636137657e-13	2.55992399725807e-10	19.3195511528547	0.167579374735707	0.633354154862887	-0.46577478012718	20	327623	R	II	NRSN2	1stExon	island	1stExon-island	chr20:327376-328977
cg20331595	0.453619548433422	0.252549489471417	8.3279251397214	9.81364819661597e-13	4.67579700936166e-10	18.6448429565417	0.119131975226292	0.572751523659714	-0.453619548433422	20	327607	R	I	NRSN2	1stExon	island	1stExon-island	chr20:327376-328977
cg02401399	0.498297635618151	0.280927298163559	8.31967579830933	1.02035941284488e-12	4.67579700936166e-10	18.6071224800958	0.134369170040574	0.632666805658724	-0.498297635618151	19	36523584	R	I	CLIP3	5'UTR	island	5'UTR-island	chr19:36523391-36523887
cg06825142	0.481095232383533	0.301150745289316	8.26497400350045	1.32107615030119e-12	5.58669992768099e-10	18.3570869959934	0.159652147529454	0.640747379912986	-0.481095232383533	11	637170	R	II	DRD4	TSS200	island	TSS200-island	chr11:636906-640628	rs148649503;rs111993165	24;6
cg04178858	0.489336269207362	0.304014677621849	8.25703334525927	1.37153026047815e-12	5.58669992768099e-10	18.3208047456714	0.160092245502036	0.649428514709399	-0.489336269207363	17	38334170	R	I	RAPGEFL1	TSS200	island	TSS200-island	chr17:38333605-38334795
cg00556112	0.485684350471143	0.309248377026622	8.23661218123432	1.51028682092092e-12	5.71210662305932e-10	18.2275132903165	0.166400038652757	0.6520843891239	-0.485684350471143	11	637173	R	II	DRD4	TSS200	island	TSS200-island	chr11:636906-640628	rs148649503;rs111993165	27;9
cg04361443	0.476494434481638	0.433694438619869	8.22973182275496	1.56012223316186e-12	5.71210662305932e-10	18.1960866617714	0.293549016713505	0.770043451195143	-0.476494434481638	8	38831681	R	II	HTRA4	5'UTR	island	5'UTR-island	chr8:38831592-38832353	rs527395785	37
cg18244129	0.483698961781082	0.226660624492229	8.18631753513465	1.91467181356814e-12	5.71210662305932e-10	17.9978529262071	0.0843962239683815	0.568095185749463	-0.483698961781082	1	9747809	R	I	PIK3CD-AS2	TSS200	shore	TSS200-shore	chr1:9749295-9750228	rs41278008	41
cg23357130	0.500514400710756	0.382879099799115	8.18536758263403	1.9232679402758e-12	5.71210662305932e-10	17.9935166307457	0.235668981943011	0.736183382653767	-0.500514400710756	11	3181928	F	I	OSBPL5	5'UTR	island	5'UTR-island	chr11:3181574-3182120	rs550004138	6
cg03698956	0.445448015749165	0.270342643898734	8.17737711938198	1.99711387328408e-12	5.71210662305932e-10	17.9570443784937	0.139328521619568	0.584776537368734	-0.445448015749166	16	8768031	F	II	ABAT	TSS1500	shore	TSS1500-shore	chr16:8768256-8768619	rs370140575	0
cg12928379	0.503137058359401	0.350367922322266	8.15910594835939	2.17676877011114e-12	5.82672571279366e-10	17.8736611476302	0.202386434569501	0.705523492928903	-0.503137058359401	11	637175	R	I	DRD4	TSS200	island	TSS200-island	chr11:636906-640628	rs148649503;rs111993165	29;11
cg14603620	0.471800751067332	0.32631777269106	8.15444195049695	2.22515439113779e-12	5.82672571279366e-10	17.852379687325	0.187552845906551	0.659353596973883	-0.471800751067332	17	38334166	R	I	RAPGEFL1	TSS200	island	TSS200-island	chr17:38333605-38334795
cg07427436	0.440492302659684	0.313398864463636	8.11421537073778	2.68957563725473e-12	6.72027129914639e-10	17.6688876957804	0.183842304857846	0.624334607517531	-0.440492302659685	1	9749296	R	II	PIK3CD	5'UTR	island	5'UTR-island	chr1:9749295-9750228	rs527500515;rs185822151;rs572146514	34;33;3
cg15826437	0.483245424717437	0.311347599844722	8.10952203197776	2.7497018408946e-12	6.72027129914639e-10	17.6474862094861	0.169216592574888	0.652462017292324	-0.483245424717437	17	38334186	R	I	RAPGEFL1	TSS200	island	TSS200-island	chr17:38333605-38334795
cg18467168	0.441527231759244	0.201330516848413	8.05601304090374	3.53760844971045e-12	8.36701456557323e-10	17.4035941730926	0.0714695663309886	0.512996798090232	-0.441527231759244	3	13114803	R	I	IQSEC1	TSS200	island	TSS200-island	chr3:13114627-13115245	rs543989691	4
cg14247332	0.471601907468128	0.298526072446717	8.0011068911879	4.5803401679419e-12	1.0226198118204e-09	17.1535481067059	0.159819629073739	0.631421536541867	-0.471601907468128	9	132805979	R	I	FNBP1	TSS1500	island	TSS1500-island	chr9:132804279-132806003	rs574085001;rs536347236;rs12377008	18;6;2
cg20034785	0.481650373289449	0.298868881118846	7.97056688992691	5.28757138328168e-12	1.14024921712415e-09	17.0145657530771	0.157207006621949	0.638857379911398	-0.481650373289449	20	44440976	R	I	UBE2C	TSS1500	island	TSS1500-island	chr20:44440946-44441655
cg24006126	0.447856540295617	0.297480908942843	7.90671865529211	7.13709679717436e-12	1.49511982048235e-09	16.7242435190939	0.165758397091191	0.613614937386808	-0.447856540295617	1	155290813	R	II	RUSC1	5'UTR	island	5'UTR-island	chr1:155290606-155291001
cg00578638	0.43819283394275	0.298700938592751	7.87658647233632	8.22143140652949e-12	1.62917662358579e-09	16.5873481700796	0.169820693315472	0.608013527258222	-0.43819283394275	17	38334161	R	II	RAPGEFL1	TSS200	island	TSS200-island	chr17:38333605-38334795
cg14570838	0.468455594332164	0.34285868322785	7.83643120689737	9.92551338655374e-12	1.83227950632226e-09	16.4050389303506	0.205077626071331	0.673533220403495	-0.468455594332164	11	128562353	F	II	FLI1	TSS1500	shore	TSS1500-shore	chr11:128562671-128565011	rs577534836	48
cg11636127	0.451264325354381	0.355188969219833	7.83492058588172	9.99606931981594e-12	1.83227950632226e-09	16.3981833448393	0.222464167645015	0.673728492999397	-0.451264325354382	6	10521715	F	II	GCNT2	5'UTR	opensea	5'UTR-opensea		rs576900494;rs114506240;rs558964845;rs115153700	0;15;19;25
cg26781466	0.476322226591222	0.389116483773612	7.80196830721229	1.16657371449765e-11	2.04732829193838e-09	16.2486891145616	0.249021711246782	0.725343937838004	-0.476322226591222	6	10521612	R	II	GCNT2	1stExon	opensea	1stExon-opensea		rs544686617;rs572364887	39;6
cg13297177	0.460214349326872	0.345094071294498	7.80083708471643	1.1727739806521e-11	2.04732829193838e-09	16.2435588836051	0.209736909727771	0.669951259054642	-0.460214349326872	1	9747823	R	II	PIK3CD-AS2	TSS200	shore	TSS200-shore	chr1:9749295-9750228
cg22080061	0.454596776333493	0.230353348568407	7.78896463029134	1.23986014669841e-11	2.06605786263472e-09	16.1897230673136	0.0966484143526738	0.551245190686167	-0.454596776333493	1	39874802	F	I	KIAA0754	TSS1500	island	TSS1500-island	chr1:39874018-39875239	rs577287984	40
cg26349672	0.443447645607099	0.245452740792272	7.75003043364206	1.4878419544428e-11	2.33448060405404e-09	16.0132691327553	0.115026962672537	0.558474608279636	-0.443447645607099	1	39875051	R	I	KIAA0754	TSS200	island	TSS200-island	chr1:39874018-39875239	rs553425259;rs573219222	47;29
cg14238325	0.449337593928917	0.274567507368866	7.71695660597383	1.73689089205623e-11	2.44901615779929e-09	15.863490751241	0.14240939150742	0.591746985436337	-0.449337593928917	6	43276781	F	II	CRIP3	TSS1500	shore	TSS1500-shore	chr6:43276419-43276659
cg23189291	0.439179130477481	0.234289838113906	7.7047397811062	1.83903045506632e-11	2.54410779180118e-09	15.8081931101938	0.105119505620529	0.544298636098011	-0.439179130477481	2	85641279	R	I	CAPG	TSS200	shore	TSS200-shore	chr2:85640969-85641259	rs11686739	41
cg16547579	0.435163960520305	0.464567050079309	7.6954319902553	1.92084254303892e-11	2.5770098993934e-09	15.7660729184051	0.336577649926278	0.771741610446584	-0.435163960520305	20	4954333	F	II	SLC23A2	5'UTR	opensea	5'UTR-opensea		rs529780724;rs548300401	33;43
cg15072832	0.43545296145946	0.357581886923722	7.68747145273068	1.99368033534328e-11	2.6102971819173e-09	15.7300564170629	0.229507486494469	0.664960447953929	-0.43545296145946	1	27902739	R	II	AHDC1	5'UTR	shore	5'UTR-shore	chr1:27901660-27902688
cg07959576	0.43893409862843	0.254089108063084	7.6749599837611	2.11375308003775e-11	2.64036103693761e-09	15.6734629548073	0.124990843760604	0.563924942389034	-0.43893409862843	1	39875069	R	I	KIAA0754	TSS200	island	TSS200-island	chr1:39874018-39875239	rs573219222	47
cg13097407	0.441130602866676	0.226596938005244	7.64959929700694	2.37966577637568e-11	2.86028024137484e-09	15.5587983707026	0.0968526430444566	0.537983245911133	-0.441130602866676	6	43276658	F	II	CRIP3	TSS200	island	TSS200-island	chr6:43276419-43276659	rs376646867;rs73438386	11;29
cg26251909	0.438424336997993	0.215367742538484	7.63304967821047	2.57088501436084e-11	2.99202046433232e-09	15.4840084525784	0.0864194081273092	0.524843745125302	-0.438424336997993	1	39874809	F	I	KIAA0754	TSS1500	island	TSS1500-island	chr1:39874018-39875239	rs577287984	33
cg03843031	0.463691782887628	0.352349035949044	7.62563572622456	2.66143521848485e-11	3.0490067221767e-09	15.4505133601011	0.215969099805624	0.679660882693253	-0.463691782887628	20	44440947	R	II	UBE2C	TSS1500	island	TSS1500-island	chr20:44440946-44441655
cg17014785	0.421988222997946	0.251683262760037	7.61677733950742	2.7737971238973e-11	3.12884315575616e-09	15.410500343069	0.127569079525347	0.549557302523293	-0.421988222997946	1	173639135	R	II	ANKRD45	TSS200	shore	TSS200-shore	chr1:173638662-173639045
cg13577076	0.407910866484882	0.233998538772832	7.60506194717505	2.92967839593859e-11	3.25460636348814e-09	15.3575954916532	0.114024754512573	0.521935620997455	-0.407910866484882	7	752456	F	II	PRKAR1B	5'UTR	shore	5'UTR-shore	chr7:750788-751237	rs560041949;rs182801847;rs542698049;rs146434122;rs531561736	9;10;24;32;45
cg08574629	0.421377734435605	0.319533441817141	7.58213441891992	3.26040650344164e-11	3.51548536518148e-09	15.2541022927395	0.195598814041963	0.616976548477568	-0.421377734435605	1	155290542	F	II	RUSC1	TSS200	shore	TSS200-shore	chr1:155290606-155291001	rs145119331;rs16836822	19;45
cg20931042	0.444837356498213	0.365406846186302	7.55317623684298	3.73169284689284e-11	3.80010721575254e-09	15.1234716002235	0.23457232956918	0.679409686067394	-0.444837356498214	11	637162	R	I	DRD4	TSS200	island	TSS200-island	chr11:636906-640628	rs148649503	16
cg02033258	0.437748800975242	0.21798455236192	7.54683293249576	3.84365405370748e-11	3.83257205295716e-09	15.0948696628984	0.0892349050162606	0.526983705991502	-0.437748800975241	5	131593261	R	I	PDLIM4	TSS200	island	TSS200-island	chr5:131593039-131593813	rs563245222;rs528831845;rs183757281;rs565422003	32;31;28;2
cg13621184	0.432985985319639	0.389217760971672	7.54259071790728	3.92038876120823e-11	3.83257205295716e-09	15.0757441221372	0.261868941760014	0.694854927079653	-0.432985985319639	19	7459697	F	II	ARHGEF18	TSS1500	shore	TSS1500-shore	chr19:7459779-7460376	rs530974038;rs550694607;rs10403781;rs79002183	14;25;41;51
cg17476271	0.447693462267968	0.353135506621188	7.52283456533848	4.29830629131934e-11	4.05267875555748e-09	14.9867033263032	0.221460958895315	0.669154421163283	-0.447693462267968	11	128562408	F	II	FLI1	TSS1500	shore	TSS1500-shore	chr11:128562671-128565011
cg12735263	0.420766865102589	0.230906484571496	7.48212417496216	5.19512283433397e-11	4.6352193600274e-09	14.8033675315319	0.107151524247205	0.527918389349794	-0.420766865102589	1	39874887	R	I	KIAA0754	TSS1500	island	TSS1500-island	chr1:39874018-39875239	rs577287984	47
cg16672706	0.437525931062624	0.366318003244584	7.4799810523013	5.24717958104575e-11	4.6352193600274e-09	14.793721679004	0.237633905873224	0.675159836935848	-0.437525931062624	8	11666503	R	II	FDFT1	TSS200	shore	TSS200-shore	chr8:11665773-11666045	rs565045945;rs532657550;rs541127908	20;12;5
cg18301423	0.447004037708373	0.301730206202194	7.45623571495629	5.85985206419411e-11	4.88232219712173e-09	14.6868852835761	0.170258430405614	0.617262468113987	-0.447004037708373	5	131593218	R	II	PDLIM4	TSS200	island	TSS200-island	chr5:131593039-131593813	rs111823001;rs550088832	27;21
cg05552183	0.470542128835037	0.322258056728994	7.42661248481986	6.72477857860613e-11	5.47845294870446e-09	14.5537007239552	0.183863312953983	0.654405441789021	-0.470542128835037	6	42928497	R	I	GNMT	TSS200	island	TSS200-island	chr6:42928218-42928810	rs10948059;rs376137577;rs200161633	38;23;14
cg15883716	0.399883217147619	0.363142750546774	7.39241846409465	7.88200028292459e-11	6.35064022795639e-09	14.400104359611	0.245530039621004	0.645413256768623	-0.399883217147619	1	173638701	F	II	ANKRD45	5'UTR	island	5'UTR-island	chr1:173638662-173639045	rs540470333	1
cg06943420	0.424258659889371	0.451529143105074	7.37921883189225	8.37989958877996e-11	6.60660470805749e-09	14.3408532259738	0.326747184314082	0.751005844203453	-0.424258659889371	1	1566699	F	I	MMP23A	TSS1500	island	TSS1500-island	chr1:1564421-1570006	rs542928579;rs553564128;rs569458377;rs573345020	4;10;22;46
cg02353165	0.4822308836392	0.336621074545862	7.3720330363063	8.6639696408783e-11	6.72135049520909e-09	14.3086068702801	0.194788461710803	0.677019345350003	-0.4822308836392	6	42928485	R	I	GNMT	TSS200	island	TSS200-island	chr6:42928218-42928810	rs527633313;rs547669927;rs10948059;rs376137577;rs200161633	44;43;26;11;2
cg19657351	0.412286165723331	0.247431303728482	7.37092076657843	8.70878746651478e-11	6.72135049520909e-09	14.3036161516893	0.126170666751031	0.538456832474363	-0.412286165723331	6	10521558	F	II	GCNT2	TSS200	opensea	TSS200-opensea		rs544686617;rs572364887	17;50
cg26322951	0.427300189467122	0.301282869740624	7.3444985368232	9.84390293039623e-11	7.29045417026921e-09	14.1851087009148	0.175606343426765	0.602906532893887	-0.427300189467122	15	91499786	R	II	RCCD1	5'UTR	shore	5'UTR-shore	chr15:91497994-91498615	rs539374572;rs557526773	26;6
cg16590910	0.441259076796557	0.296046585062835	7.2919252191485	1.25580434698619e-10	9.02701712951253e-09	13.9495906430566	0.166264503652083	0.607523580448639	-0.441259076796557	6	42928470	R	II	GNMT	TSS200	island	TSS200-island	chr6:42928218-42928810	rs527633313;rs547669927;rs10948059	29;28;11
cg13895235	0.409421353791708	0.247608974530246	7.2713356984892	1.38132273032274e-10	9.64557929402508e-09	13.8574579058764	0.127190929297391	0.536612283089099	-0.409421353791708	7	752292	F	I	PRKAR1B	5'UTR	shore	5'UTR-shore	chr7:750788-751237
cg15982002	0.407446321288552	0.460637907924578	7.25957507054654	1.45853206353639e-10	1.00056796082104e-08	13.8048590123802	0.340800754604416	0.748247075892968	-0.407446321288552	8	11666492	F	II	FDFT1	TSS200	shore	TSS200-shore	chr8:11665773-11666045	rs532657550;rs541127908;rs183007283;rs530088089;rs548544951;rs546362799	1;8;27;32;45;50
cg01460360	0.420885264833237	0.255611767687876	7.25737996402973	1.47341083495807e-10	1.00056796082104e-08	13.7950436738238	0.131821983913394	0.552707248746631	-0.420885264833237	1	39874997	F	II	KIAA0754	TSS200	island	TSS200-island	chr1:39874018-39875239	rs553425259;rs573219222	9;27
cg22336806	0.445211046798804	0.269115443848557	7.25482664651459	1.49090742404717e-10	1.00287460854256e-08	13.7836274736235	0.138171018319497	0.583382065118301	-0.445211046798804	6	2903704	R	II	SERPINB9	TSS200	island	TSS200-island	chr6:2903175-2903906	rs117052396;rs534369477	40;35
cg03060555	0.427169839238357	0.28831427162854	7.23559351980577	1.62950720069217e-10	1.05908805639337e-08	13.6976638567554	0.162676083617259	0.589845922855616	-0.427169839238357	3	141131189	F	II	ZBTB38	5'UTR	opensea	5'UTR-opensea		rs147335910	1
cg01547338	0.403743157883837	0.330523353771796	7.23332191552753	1.64669992401588e-10	1.05908805639337e-08	13.6875143113766	0.211775366158903	0.61551852404274	-0.403743157883837	10	89419380	R	I	PAPSS2	TSS200	island	TSS200-island	chr10:89419346-89420027	rs187253849	19
cg09656668	0.406545563000079	0.387014577537051	7.21645635260354	1.7801100762614e-10	1.1165680784695e-08	13.6121823505439	0.267442353125263	0.673987916125341	-0.406545563000079	19	12305699	F	II	LOC100289333	TSS200	island	TSS200-island	chr19:12305552-12306304	rs552266255;rs570285573;rs187703595;rs552783572	1;11;14;44
cg02505812	0.409400630851828	0.318076861674002	7.19987331214512	1.92174324926234e-10	1.17418512529929e-08	13.5381530277807	0.197664911423464	0.607065542275292	-0.409400630851829	19	46318767	R	I	RSPH6A	TSS200	island	TSS200-island	chr19:46318490-46319266
cg05628107	0.410251052922435	0.252070746265527	7.18197588720359	2.08717989731411e-10	1.26472752124852e-08	13.4583019102232	0.131408671876576	0.541659724799011	-0.410251052922435	10	89419384	R	I	PAPSS2	TSS200	island	TSS200-island	chr10:89419346-89420027	rs187253849	23
cg24079361	0.438663981113081	0.280692515760409	7.17180509512095	2.18741935407966e-10	1.30391534179773e-08	13.4129453338747	0.151673697785973	0.590337678899055	-0.438663981113081	13	44948039	R	I	SERP2	1stExon	island	1stExon-island	chr13:44947371-44948443	rs548267501	44
cg03431846	0.430057717754663	0.309829491968595	7.15457760629042	2.36822952234925e-10	1.38910870862918e-08	13.3361552234888	0.183341927923106	0.613399645677769	-0.430057717754663	14	24641183	R	II	REC8	TSS200	island	TSS200-island	chr14:24641053-24642220	rs116371699	26
cg02054792	0.434566847716534	0.325652923202237	7.15102907678545	2.40727695093866e-10	1.40080592097478e-08	13.3203435688927	0.19783914446208	0.632405992178613	-0.434566847716534	2	106014950	F	I	FHL2	5'UTR	island	5'UTR-island	chr2:106014878-106015884	rs58834777;rs549852166	15;34
cg13282929	0.417664259680488	0.446083366897384	7.1395394308262	2.53814618843116e-10	1.46532975225018e-08	13.269160897654	0.323240937579593	0.740905197260082	-0.417664259680488	20	4954404	F	II	SLC23A2	5'UTR	opensea	5'UTR-opensea		rs79377543	35
cg17745097	0.396614957808435	0.221838539969963	7.11041004016949	2.90245472769656e-10	1.6407114293611e-08	13.1394906066934	0.105187081791012	0.501802039599447	-0.396614957808435	1	11863365	F	II	MTHFR	5'UTR	shelf	5'UTR-shelf	chr1:11865462-11866566	rs542491457	48
cg24101359	0.449590542423668	0.318073171429235	7.10968406568044	2.91216811541516e-10	1.6407114293611e-08	13.1362606070779	0.185840658951685	0.635431201375353	-0.449590542423668	6	42928495	R	II	GNMT	TSS200	island	TSS200-island	chr6:42928218-42928810	rs10948059;rs376137577;rs200161633	36;21;12
cg03239914	0.404287189161311	0.211878839299516	7.10825076593883	2.93144022430856e-10	1.6407114293611e-08	13.1298838256782	0.0929708424873653	0.497258031648677	-0.404287189161311	5	67584063	F	II	PIK3R1	TSS200	shore	TSS200-shore	chr5:67584213-67584451	rs374932771	7
cg16601494	0.455433574856483	0.255390615596925	7.10220519142669	3.01413194902644e-10	1.67067096019463e-08	13.1029905026393	0.121439564168548	0.576873139025031	-0.455433574856483	1	1475737	R	I	C1orf70	5'UTR	shore	5'UTR-shore	chr1:1476093-1476669	rs561063770	23
cg09628962	0.39134280274293	0.428567471511476	7.08553768338285	3.25429774112014e-10	1.75047633058616e-08	13.0288762676677	0.31346664717532	0.70480944991825	-0.39134280274293	15	76005171	R	I	CSPG4	1stExon	opensea	1stExon-opensea		rs563016906;rs202231541;rs551912769;rs201119307;rs528364973	50;49;30;28;1
cg04589674	0.434704660798852	0.414403186496768	7.07716937415526	3.3819470239909e-10	1.79684315796386e-08	12.9916822256141	0.286548874497105	0.721253535295958	-0.434704660798852	8	38831508	R	II	HTRA4	TSS200	shore	TSS200-shore	chr8:38831592-38832353	rs377738227	8
cg27331241	0.396949958453057	0.300249601468137	7.05804788543228	3.69258128990205e-10	1.93385757268299e-08	12.906736643683	0.183499613687826	0.580449572140883	-0.396949958453057	7	751830	F	I	PRKAR1B	5'UTR	island	5'UTR-island	chr7:751712-752150	rs552599433	13
cg12379940	0.419217363724423	0.228187115196488	7.04258330590079	3.96439118117512e-10	2.04696592537859e-08	12.8380800731402	0.104887890571658	0.524105254296081	-0.419217363724424	13	44947923	R	I	SERP2	TSS200	island	TSS200-island	chr13:44947371-44948443	rs541058939	42
cg10726445	0.452691147465024	0.303944900394604	7.0358098589352	4.08961079904561e-10	2.06793285369672e-08	12.8080210263477	0.170800445257832	0.623491592722856	-0.452691147465024	13	76336809	F	II	LMO7	5'UTR	opensea	5'UTR-opensea		rs559766311	39
cg03225210	0.467842562135411	0.293049761777371	6.9989195012282	4.84374225384448e-10	2.38351128893877e-08	12.6444436454603	0.155449008208132	0.623291570343543	-0.467842562135411	7	143579951	R	I	FAM115A	5'UTR	shelf	5'UTR-shelf	chr7:143582125-143582610	rs540456896	24
cg27543538	0.410596296988869	0.52028162246441	6.99464152645503	4.93967206612895e-10	2.39852156217599e-08	12.6254892384203	0.399518005702977	0.810114302691847	-0.410596296988869	1	27902687	F	II	AHDC1	5'UTR	island	5'UTR-island	chr1:27901660-27902688
cg02583525	0.381684510675559	0.306091340434463	6.98227831356966	5.22763114229262e-10	2.47050864352994e-08	12.5707290476158	0.19383119023577	0.575515700911328	-0.381684510675559	2	26624612	R	II	C2orf39	TSS200	island	TSS200-island	chr2:26624603-26625057
cg19070139	0.447550412905875	0.323828174172793	6.98108043784889	5.25640136921264e-10	2.47050864352994e-08	12.5654246978143	0.192195699788712	0.639746112694587	-0.447550412905875	6	42928517	R	I	GNMT	1stExon	island	1stExon-island	chr6:42928218-42928810	rs376137577;rs200161633;rs370044528	43;34;2
cg18601167	0.409902463942437	0.193413473625085	6.96436869020016	5.6745511558416e-10	2.61671755186356e-08	12.4914485389904	0.0728539254067209	0.482756389349158	-0.409902463942437	7	752286	F	I	PRKAR1B	5'UTR	shore	5'UTR-shore	chr7:750788-751237
cg26173997	0.423451334702987	0.231453435530005	6.95834323611818	5.83327438492e-10	2.67309798688959e-08	12.4647880794172	0.106908925323244	0.530360260026232	-0.423451334702988	4	76555856	F	I	CDKL2	TSS200	island	TSS200-island	chr4:76555366-76556079	rs552154779;rs570759845;rs538016704	1;11;44
cg24153763	0.400411366050641	0.47521824860142	6.95539380712436	5.91256639136429e-10	2.69260476903621e-08	12.4517402110435	0.357450199762996	0.757861565813637	-0.400411366050641	6	42928144	R	II	GNMT	TSS1500	shore	TSS1500-shore	chr6:42928218-42928810	rs562662274;rs531707778	17;13
cg25156646	0.446333042412993	0.414127074443537	6.94201854265913	6.28577508766344e-10	2.84489524337953e-08	12.3925888580561	0.282852650204422	0.729185692617415	-0.446333042412993	19	36523600	R	I	CLIP3	5'UTR	island	5'UTR-island	chr19:36523391-36523887
cg24104567	0.463675031877841	0.408866152833249	6.93027989983428	6.6325134091751e-10	2.93401847176561e-08	12.3407011407758	0.272491143457413	0.736166175335254	-0.463675031877841	17	40932508	R	I	WNK4	TSS200	island	TSS200-island	chr17:40932329-40933299	rs538814418;rs547695680	37;3
cg26010734	0.407237416730187	0.365899094510932	6.92790728336813	6.70486759081134e-10	2.93401847176561e-08	12.3302165293451	0.246123383707936	0.653360800438123	-0.407237416730187	19	15344046	R	I	EPHX3	TSS200	shore	TSS200-shore	chr19:15344091-15344419	rs557725336	39
cg02245020	0.462738368690119	0.218165081522266	6.92652624092647	6.74734311565539e-10	2.93401847176561e-08	12.3241141486329	0.0820655613192903	0.544803930009409	-0.462738368690119	7	143580147	R	II	FAM115A	5'UTR	shore	5'UTR-shore	chr7:143582125-143582610	rs190466182;rs545380425;rs143618696	25;23;21
cg24417337	0.411032854288046	0.394433776754582	6.92639598947291	6.75136289311826e-10	2.93401847176561e-08	12.3235386268771	0.273541760787509	0.684574615075555	-0.411032854288046	8	11665358	F	II	FDFT1	5'UTR	shore	5'UTR-shore	chr8:11665773-11666045	rs567648541;rs538264315;rs147530168;rs578253675;rs545687368	1;2;8;10;27
cg13397359	0.430503214120263	0.301660003667506	6.92602554122753	6.76280853421151e-10	2.93401847176561e-08	12.3219018014426	0.175041411279194	0.605544625399457	-0.430503214120263	6	42928475	R	II	GNMT	TSS200	island	TSS200-island	chr6:42928218-42928810	rs527633313;rs547669927;rs10948059;rs376137577	34;33;16;1
cg05642143	0.400280669898056	0.285013069225004	6.91429374818276	7.13541012397945e-10	3.07746041347161e-08	12.2700774413054	0.167283460431458	0.567564130329514	-0.400280669898056	6	42928409	F	II	GNMT	TSS200	island	TSS200-island	chr6:42928218-42928810	rs527633313;rs547669927	34;35
cg04518342	0.420946699290378	0.470796779308328	6.90350982461086	7.49583287254076e-10	3.21138218351254e-08	12.222461809914	0.346988926575864	0.767935625866242	-0.420946699290378	5	131593106	R	I	PDLIM4	TSS1500	island	TSS1500-island	chr5:131593039-131593813
cg08328777	0.409540607623526	0.414016399092333	6.90115145824642	7.57702938067788e-10	3.21138218351254e-08	12.212051383191	0.29356327920306	0.703103886826586	-0.409540607623526	15	45422004	F	I	DUOX1	TSS200	island	TSS200-island	chr15:45421236-45422394	rs573281387;rs566784562	34;39
cg18808904	0.398162731298232	0.420789509750717	6.90114305620655	7.57732020932446e-10	3.21138218351254e-08	12.2120142962389	0.303682824074767	0.701845555372999	-0.398162731298232	20	11898851	R	II	BTBD3	1stExon	opensea	1stExon-opensea
cg25362339	0.425919740271263	0.320239624114962	6.89702219860012	7.7213022576325e-10	3.25359702028514e-08	12.1938261860373	0.194969112270472	0.620888852541735	-0.425919740271263	2	85811413	R	II	VAMP5	TSS200	island	TSS200-island	chr2:85811340-85811855	rs6753051	24
cg12479674	0.430199626159555	0.325813561165421	6.87645644163626	8.48143910335758e-10	3.49359053403471e-08	12.1031014502796	0.199284259353787	0.629483885513342	-0.430199626159555	3	160167789	R	I	TRIM59	TSS200	island	TSS200-island	chr3:160167184-160168200	rs112024372;rs145023512	51;44
cg03702646	0.403388884967452	0.321067979123136	6.87480129506104	8.54574790580414e-10	3.50041472879083e-08	12.0958031913824	0.202424189426826	0.605813074394278	-0.403388884967452	2	240302663	F	II	HDAC4	5'UTR	opensea	5'UTR-opensea
cg15809122	0.390006573653953	0.237365998351059	6.86402512857885	8.97642732250557e-10	3.63619696843154e-08	12.0482986147058	0.122658182570484	0.512664756224437	-0.390006573653953	22	23487482	F	II	RAB36	TSS200	island	TSS200-island	chr22:23487368-23487970	rs377116903;rs201259585;rs1476441	20;26;51
cg23696834	0.389202534792923	0.253450723708238	6.86161674233161	9.07558496897105e-10	3.65616423035691e-08	12.0376846286571	0.138979389945614	0.528181924738537	-0.389202534792923	6	42928345	R	II	GNMT	TSS200	island	TSS200-island	chr6:42928218-42928810	rs565173816	9
cg01204305	0.37966674430777	0.33549040695667	6.85674927539258	9.27931489714643e-10	3.69760526227596e-08	12.0162364910673	0.223823717454385	0.603490461762156	-0.379666744307771	3	49756497	R	II	AMIGO3	1stExon	island	1stExon-island	chr3:49755763-49757317
cg18512948	0.39971802070819	0.391092971178765	6.85186707181255	9.4882159063822e-10	3.71964082174093e-08	11.9947277957323	0.273528847441061	0.673246868149252	-0.399718020708191	14	24641706	R	II	REC8	1stExon	island	1stExon-island	chr14:24641053-24642220
cg08686311	0.407834363535718	0.228302574951984	6.85076215458037	9.53613665428876e-10	3.71964082174093e-08	11.9898606592457	0.108351291559126	0.516185655094844	-0.407834363535718	20	825052	R	I	FAM110A	5'UTR	shore	5'UTR-shore	chr20:825267-826276	rs79607300;rs114294582	48;22
cg19724470	0.420025724280736	0.30769417051627	6.84765800604937	9.67205276094637e-10	3.71964082174093e-08	11.9761881586002	0.184157192786642	0.604182917067378	-0.420025724280737	9	5450936	F	II	CD274	5'UTR	shore	5'UTR-shore	chr9:5450409-5450629	rs185005359;rs866066;rs559393240;rs532929011;rs551514059;rs190049644	12;17;23;33;34;40
cg07242977	0.403888304465033	0.413357500854429	6.84602181525402	9.74446506411288e-10	3.71964082174093e-08	11.9689821264619	0.294566823070596	0.698455127535629	-0.403888304465033	8	11666540	F	II	FDFT1	TSS200	shore	TSS200-shore	chr8:11665773-11666045	rs546362799	2
cg11678461	0.398801161856764	0.369169356379948	6.84580271930615	9.75420223037156e-10	3.71964082174093e-08	11.9680172323278	0.251874897010312	0.650676058867075	-0.398801161856764	11	3181822	F	I	OSBPL5	5'UTR	island	5'UTR-island	chr11:3181574-3182120	rs561201432	0
cg01030534	0.464489966876614	0.330655404790166	6.83219849019597	1.03780860725677e-09	3.8740729613537e-08	11.9081219349359	0.194040708649985	0.658530675526599	-0.464489966876614	7	143579698	F	I	FAM115A	5'UTR	shelf	5'UTR-shelf	chr7:143582125-143582610	rs535246534;rs552776077;rs571023186;rs550944962	0;9;14;51
cg26433838	0.400853952701188	0.212761978819773	6.82696501160803	1.06284893351635e-09	3.91937121659055e-08	11.885089698436	0.0948637574370711	0.495717710138259	-0.400853952701188	3	160167749	R	I	TRIM59	TSS200	island	TSS200-island	chr3:160167184-160168200	rs139042494;rs112024372;rs145023512	21;11;4
cg23613219	0.40089258607242	0.25406712562707	6.81519608221013	1.1213680185863e-09	4.09048274242525e-08	11.8333140709719	0.136157541488123	0.537050127560544	-0.40089258607242	17	37856404	F	I	ERBB2	5'UTR	shore	5'UTR-shore	chr17:37856448-37856891	rs533116130;rs551298195	15;42
cg07844977	0.402387254721948	0.226957587222768	6.81204672398914	1.13756214214253e-09	4.10867272226059e-08	11.8194633646584	0.10860839465749	0.510995649379438	-0.402387254721948	6	2903699	R	II	SERPINB9	TSS200	island	TSS200-island	chr6:2903175-2903906	rs548959886;rs117052396;rs534369477	50;35;30
cg07516252	0.397786583289078	0.279907259202526	6.80524193359321	1.17334845412177e-09	4.21715238510825e-08	11.7895426645903	0.162911205293973	0.560697788583051	-0.397786583289078	14	24641201	F	II	REC8	TSS200	island	TSS200-island	chr14:24641053-24642220	rs560646682;rs147559914;rs181408262	28;44;46
cg02786012	0.392753591513786	0.388888793037326	6.79345871474671	1.23797445753311e-09	4.38494141189989e-08	11.7377525632036	0.273373030827389	0.666126622341175	-0.392753591513786	4	57371589	R	II	ARL9	5'UTR	island	5'UTR-island	chr4:57371582-57372022	rs557103633;rs573429265	46;16
cg02994349	0.376709577117762	0.375187753354107	6.78646833457444	1.27796826397065e-09	4.50483813049656e-08	11.7070406578501	0.264390818907706	0.641100396025468	-0.376709577117762	1	66999753	R	II	SGIP1	TSS200	shore	TSS200-shore	chr1:66998728-66999060	rs188888306;rs193237755;rs539524620;rs12081943	44;23;4;1
cg20814026	0.399180932384672	0.195112009134305	6.78285647000875	1.29913176905489e-09	4.55752829220594e-08	11.691175767014	0.0777058525505785	0.47688678493525	-0.399180932384672	2	71205520	R	II	ANKRD53	TSS200	shore	TSS200-shore	chr2:71205563-71206529
cg04379348	0.374461984565046	0.324326779996024	6.77381343850689	1.35365457038714e-09	4.70378924648272e-08	11.651465808149	0.214190902182775	0.588652886747821	-0.374461984565046	19	46318762	R	II	RSPH6A	TSS200	island	TSS200-island	chr19:46318490-46319266
cg26856080	0.395109948593303	0.184799485281051	6.76782141233752	1.39102502854492e-09	4.81084693834499e-08	11.6251621777275	0.0685906768712555	0.463700625464559	-0.395109948593304	3	160167746	R	I	TRIM59	TSS200	island	TSS200-island	chr3:160167184-160168200	rs139042494;rs112024372;rs145023512	18;8;1
cg14761876	0.400334326751945	0.212606075454322	6.74954964280804	1.51140864486985e-09	5.17834027298399e-08	11.5449962879761	0.0948606852331613	0.495195011985107	-0.400334326751945	11	67182724	F	II	ATPGD1	TSS1500	shore	TSS1500-shore	chr11:67182965-67183393	rs546191883;rs564405283	1;34
cg04611395	0.377055450774992	0.311149327523909	6.73039127884224	1.64872676705675e-09	5.56530069078689e-08	11.4610106889635	0.200250665531264	0.577306116306257	-0.377055450774992	12	2903398	F	II	FKBP4	TSS1500	island	TSS1500-island	chr12:2903389-2905189	rs569566383;rs549031056	5;16
cg00585901	0.414840453214483	0.247713408941899	6.72959249545433	1.65471297134689e-09	5.56530069078689e-08	11.457510587923	0.125701510937639	0.540541964152122	-0.414840453214483	1	155035388	R	I	EFNA4	TSS1500	island	TSS1500-island	chr1:155034925-155036578	rs377418733;rs533623705;rs558589904;rs570420811	36;11;6;3
cg10162691	0.394482069003444	0.370254000894946	6.72015991817358	1.7270517097484e-09	5.73199696923981e-08	11.4161885763516	0.254229862952757	0.6487119319562	-0.394482069003444	17	41177409	R	I	RND2	1stExon	island	1stExon-island	chr17:41177336-41177593
cg16306898	0.381525121813781	0.215952119730698	6.72007339123615	1.72772958292689e-09	5.73199696923981e-08	11.4158096029455	0.103738848608997	0.485263970422779	-0.381525121813781	1	1475675	F	I	C1orf70	1stExon	shore	1stExon-shore	chr1:1476093-1476669	rs561063770	41
cg13894021	0.388865485934032	0.265755903237586	6.71633451191512	1.75727402850794e-09	5.7968525539724e-08	11.3994353647077	0.151383701492283	0.540249187426315	-0.388865485934032	22	23487383	F	II	RAB36	TSS200	island	TSS200-island	chr22:23487368-23487970	rs58367083;rs564680016;rs575195147;rs530678044	19;21;23;49
cg17094014	0.416829506531895	0.329947362777641	6.71560574529861	1.76309072495342e-09	5.7968525539724e-08	11.3962440913731	0.207350449091789	0.624179955623684	-0.416829506531895	6	41605343	F	I	MDFI	TSS1500	island	TSS1500-island	chr6:41604583-41606663	rs556012139	49
cg17025232	0.380656386763208	0.261436976508827	6.71325558692493	1.78197890971769e-09	5.80687527380005e-08	11.3859534554491	0.149479215696119	0.530135602459327	-0.380656386763208	11	67183330	F	I	ATPGD1	5'UTR	island	5'UTR-island	chr11:67182965-67183393	rs368225452;rs183628051	0;13
cg05270634	0.401212973828986	0.354868707700953	6.69704494594165	1.91783736152753e-09	6.06406916642708e-08	11.3150020489948	0.236864891868898	0.638077865697884	-0.401212973828986	17	41177445	R	I	RND2	1stExon	island	1stExon-island	chr17:41177336-41177593	rs201120704;rs144102422	32;1
cg09521133	0.388871181653719	0.223722542172887	6.683815887129	2.03627143422411e-09	6.2754100566399e-08	11.2571397582639	0.109348665215911	0.498219846869629	-0.388871181653718	19	35738738	R	II	LSR	TSS1500	shore	TSS1500-shore	chr19:35738790-35740550
cg25459558	0.417875194493399	0.450315221260598	6.67861385407839	2.08480259278271e-09	6.39572075744051e-08	11.2343964126792	0.327410752291952	0.745285946785351	-0.417875194493399	6	33161290	F	I	COL11A2	TSS1500	island	TSS1500-island	chr6:33160945-33161337	rs572263874;rs74648076;rs13437546;rs368327862	27;28;30;31
cg11409096	0.370055003450951	0.23455681919291	6.67386695372691	2.13008647081364e-09	6.49096824483692e-08	11.213647716837	0.125717112295571	0.495772115746522	-0.370055003450951	6	42928337	R	II	GNMT	TSS200	island	TSS200-island	chr6:42928218-42928810	rs565173816	1
cg07941301	0.386252988529264	0.267166739015682	6.67350737938987	2.13355611975682e-09	6.49096824483692e-08	11.2120762049872	0.153562918860016	0.539815907389281	-0.386252988529264	6	42928277	R	I	GNMT	TSS1500	island	TSS1500-island	chr6:42928218-42928810	rs34401625	41
cg25997500	0.376121187372562	0.274348181451551	6.66808156342043	2.18659618629986e-09	6.59758157940353e-08	11.1883659995397	0.163724302812563	0.539845490185124	-0.376121187372562	2	160919253	R	II	PLA2R1	TSS200	shore	TSS200-shore	chr2:160918674-160919177	rs925408;rs571159460	47;45
cg15487867	0.411051897107082	0.264095294852744	6.66494856218358	2.21781542869899e-09	6.66435357509057e-08	11.1746778794342	0.143197678056543	0.554249575163625	-0.411051897107082	1	1475742	R	I	C1orf70	TSS200	shore	TSS200-shore	chr1:1476093-1476669	rs561063770	28
cg03879673	0.400578771391739	0.410351778057641	6.66148599891661	2.25283237002292e-09	6.74194568857471e-08	11.1595522400253	0.292534492354189	0.693113263745928	-0.400578771391739	1	66999751	R	II	SGIP1	5'UTR	shore	5'UTR-shore	chr1:66998728-66999060	rs188888306;rs193237755;rs539524620	42;21;2
cg18039556	0.391102757718179	0.17676969222391	6.63985577204056	2.4843118342109e-09	7.3744835499734e-08	11.0651200709465	0.0617394693656225	0.452842227083802	-0.391102757718179	22	23487411	F	I	RAB36	TSS200	island	TSS200-island	chr22:23487368-23487970	rs530678044;rs190569085;rs181928128	21;40;47
cg19624849	0.395074126647413	0.311059019847867	6.62620159016035	2.64240413097134e-09	7.78076589890838e-08	11.0055593161128	0.194860747304511	0.589934873951924	-0.395074126647413	1	145415412	F	I	HFE2	5'UTR	island	5'UTR-island	chr1:145415411-145415708	rs369736268	21
cg18129748	0.382934009907445	0.305565130685934	6.62446948199989	2.66315802275808e-09	7.81050984914489e-08	10.9980064904203	0.192937480713156	0.5758714906206	-0.382934009907445	3	49941408	F	I	MST1R	TSS200	island	TSS200-island	chr3:49940888-49941426	rs2280406;rs562421586;rs368093354	28;38;41
cg25203031	0.398990833954033	0.354135469520629	6.62273285804009	2.68412804185292e-09	7.84064812863171e-08	10.9904346048886	0.236785224240031	0.635776058194064	-0.398990833954033	1	66999813	R	I	SGIP1	TSS200	shore	TSS200-shore	chr1:66998728-66999060
cg14780632	0.394217317214012	0.307293165763788	6.61075187993627	2.83332289423191e-09	8.21103694091241e-08	10.9382133951315	0.191346895994961	0.585564213208973	-0.394217317214012	11	65816521	F	I	GAL3ST3	5'UTR	island	5'UTR-island	chr11:65816404-65816665
cg17274064	0.422396668313003	0.265797289299854	6.60257452760485	2.93983769190141e-09	8.43147766714982e-08	10.9025883496073	0.141562975090147	0.56395964340315	-0.422396668313003	21	40033892	R	II	ERG	TSS200	shore	TSS200-shore	chr21:40032243-40033665	rs571835341;rs150885064	16;1
cg12471811	0.380658970049606	0.346035828107466	6.60226943802686	2.94388745606977e-09	8.43147766714982e-08	10.901259485562	0.23407730750464	0.614736277554246	-0.380658970049606	10	49813371	R	I	ARHGAP22	TSS1500	shore	TSS1500-shore	chr10:49812852-49813352	rs375889913;rs536392646	47;8
cg14013195	0.370762956421119	0.298925219959529	6.60093678882805	2.96164191326232e-09	8.44932237666901e-08	10.8954551608364	0.189877291600376	0.560640248021496	-0.370762956421119	2	26624767	F	II	C2orf39	TSS200	island	TSS200-island	chr2:26624603-26625057	rs563153740;rs114557669	22;51
cg15861278	0.363677444337547	0.199421331280165	6.59747645125522	3.0082393945983e-09	8.51527255177911e-08	10.880385496175	0.0924573770632393	0.456134821400787	-0.363677444337547	1	11863490	R	II	MTHFR	5'UTR	shore	5'UTR-shore	chr1:11865462-11866566	rs563865923;rs531062987;rs546298964;rs564397537	41;33;9;2
cg03046812	0.408021860487389	0.249668369669781	6.59531295129458	3.03774144271312e-09	8.5194611360326e-08	10.870964813058	0.129661940114667	0.537683800602056	-0.408021860487389	1	205781722	R	II	SLC41A1	5'UTR	shore	5'UTR-shore	chr1:205781870-205783010
cg02675308	0.391362310371253	0.25692296061295	6.59258303770976	3.07537628261921e-09	8.54115867581971e-08	10.8590791764784	0.141816398739052	0.533178709110306	-0.391362310371253	4	76556042	R	I	CDKL2	TSS1500	island	TSS1500-island	chr4:76555366-76556079
cg22323744	0.412430541373993	0.38239604729906	6.56577518507551	3.47036532288537e-09	9.42396983236871e-08	10.74244655298	0.261092946894944	0.673523488268938	-0.412430541373994	5	76248711	F	II	CRHBP	5'UTR	shore	5'UTR-shore	chr5:76249435-76250528	rs528407021;rs551337189;rs564547087	7;34;39
cg19513321	0.413110888586116	0.398767129375699	6.5633748586135	3.50809014558233e-09	9.49126086620283e-08	10.7320110275023	0.27726392685037	0.690374815436486	-0.413110888586116	2	85811432	F	I	VAMP5	TSS200	island	TSS200-island	chr2:85811340-85811855	rs564198476	1
cg14338887	0.42322515620142	0.336245522740213	6.56037196148953	3.55585726835616e-09	9.58512701896593e-08	10.718957556184	0.211767535622148	0.634992691823569	-0.42322515620142	6	42928500	R	I	GNMT	1stExon	island	1stExon-island	chr6:42928218-42928810	rs10948059;rs376137577;rs200161633	41;26;17
cg04439806	0.382425442017373	0.223760312320014	6.55930275505844	3.57302009810016e-09	9.59611112061186e-08	10.7143102313887	0.111282241138434	0.493707683155807	-0.382425442017373	16	66612774	F	II	CMTM2	TSS1500	island	TSS1500-island	chr16:66612749-66613412
cg15846316	0.390510793245982	0.255482070734983	6.5460294432933	3.79303288939611e-09	1.00398978863005e-07	10.6566382442878	0.1406259550744	0.531136748320383	-0.390510793245983	4	57371719	R	I	ARL9	5'UTR	island	5'UTR-island	chr4:57371582-57372022	rs141027701;rs144645569;rs564042171	28;27;5
cg04719903	0.387248694494275	0.355588305998099	6.53946124824169	3.90681115461469e-09	1.03038630883579e-07	10.6281139321077	0.241691631146842	0.628940325641116	-0.387248694494275	1	1181956	R	I	FAM132A	1stExon	island	1stExon-island	chr1:1181756-1182470	rs571313759	13
cg02825483	0.417703726221305	0.223470836644892	6.5385233311837	3.92333155038788e-09	1.03103465689763e-07	10.6240415234524	0.100616799520979	0.518320525742284	-0.417703726221305	7	143580117	F	II	TCAF1	5'UTR	shelf	5'UTR-shelf	chr7:143582125-143582610	rs190466182;rs545380425;rs143618696	7;9;11
cg18006568	0.387046878540858	0.305275902940395	6.52413546974983	4.18559599306964e-09	1.09212775164365e-07	10.5615940902599	0.191438585722495	0.578485464263354	-0.387046878540859	2	71205891	F	II	ANKRD53	1stExon	island	1stExon-island	chr2:71205563-71206529	rs200334183	20
cg18990313	0.385406299494044	0.502726923232086	6.512218962531	4.4158892449824e-09	1.14407420297565e-07	10.5099076686045	0.38937212926325	0.774778428757294	-0.385406299494044	8	38831598	R	I	HTRA4	TSS200	island	TSS200-island	chr8:38831592-38832353	rs12114397;rs562423255;rs532997748	7;6;2
cg01800033	0.392263070460622	0.369693000678245	6.50619745023149	4.53698243799564e-09	1.15921774279289e-07	10.4838020803242	0.254321509366297	0.64658457982692	-0.392263070460623	6	139117182	R	I	ECT2L	TSS200	island	TSS200-island	chr6:139116946-139117469	rs369003534;rs551744722;rs4895547	27;20;12
cg12535715	0.363617216590291	0.561029377929208	6.49561906856064	4.7577218955333e-09	1.19874972295705e-07	10.4379603026442	0.454083137755593	0.817700354345884	-0.363617216590292	8	38831693	R	II	HTRA4	1stExon	island	1stExon-island	chr8:38831592-38832353	rs527395785;rs181726158	49;2
cg15234492	0.389581477598911	0.410306395776831	6.47798283139014	5.14959825472678e-09	1.27556940552894e-07	10.3615889503513	0.295723608247739	0.685305085846651	-0.389581477598911	12	122019076	R	II	KDM2B	TSS200	shore	TSS200-shore	chr12:122016170-122017693	rs571613750	6
cg23204345	0.393436426306231	0.211327778952341	6.47687207528278	5.17532128643664e-09	1.27762477010618e-07	10.3567813208634	0.0956111829799201	0.489047609286151	-0.393436426306231	6	108882184	R	I	FOXO3	5'UTR	island	5'UTR-island	chr6:108878830-108883404
cg14622790	0.379625220784149	0.373548456567057	6.47130045945293	5.30627979410507e-09	1.30555850504625e-07	10.3326701978492	0.261893979865837	0.641519200649986	-0.379625220784149	14	24641433	F	II	REC8	1stExon	island	1stExon-island	chr14:24641053-24642220	rs149044480	32
cg10706454	0.394943971739706	0.197181182543084	6.46870069004994	5.36850273828152e-09	1.312062069236e-07	10.3214221282221	0.0810211908549355	0.475965162594642	-0.394943971739706	1	27286944	F	I	C1orf172	TSS200	island	TSS200-island	chr1:27286065-27287101	rs375150179;rs368187432;rs549370477;rs566009461	31;33;37;42
cg05339727	0.385529764351116	0.505481107803241	6.45344106545074	5.74854970908922e-09	1.38191365465712e-07	10.2554314435115	0.392090000641148	0.777619764992264	-0.385529764351116	2	165812079	F	II	SLC38A11	TSS200	opensea	TSS200-opensea		rs576269157;rs149864634	35;48
cg26578923	0.377646773483574	0.286680635421021	6.4455491257126	5.95542049210008e-09	1.42231736312957e-07	10.2213234408985	0.175608054984675	0.55325482846825	-0.377646773483574	6	42928546	R	I	GNMT	1stExon	island	1stExon-island	chr6:42928218-42928810	rs370044528	31
cg16208357	0.380012343985988	0.290977558650638	6.43298155396867	6.30015067968401e-09	1.49490953991725e-07	10.1670375421878	0.179209222184171	0.559221566170159	-0.380012343985988	17	40932520	R	I	WNK4	TSS200	island	TSS200-island	chr17:40932329-40933299	rs538814418;rs547695680	49;15
cg06931446	0.383583965445412	0.163803541361439	6.41824977275948	6.72943421387459e-09	1.58650198251217e-07	10.103449893067	0.0509847279951409	0.434568693440553	-0.383583965445412	19	7459819	F	I	ARHGEF18	TSS200	island	TSS200-island	chr19:7459779-7460376	rs8104234	1
cg15710742	0.394852830265076	0.25524604800506	6.41604664830406	6.7960721735083e-09	1.59707696077445e-07	10.0939447627631	0.139112862632978	0.533965692898054	-0.394852830265076	2	240302888	F	II	HDAC4	5'UTR	opensea	5'UTR-opensea		rs563929300;rs146807018	25;33
cg19180348	0.370468020718312	0.244046815459772	6.41100083570077	6.95116154059986e-09	1.61877593155269e-07	10.0721794523529	0.135085632895563	0.505553653613875	-0.370468020718312	1	11863898	R	II	MTHFR	5'UTR	shore	5'UTR-shore	chr1:11865462-11866566	rs566402876	33
cg19051105	0.36589441993345	0.26175758875458	6.40291915956117	7.20688392742561e-09	1.6616626715687e-07	10.0373312577583	0.154141582891801	0.520036002825251	-0.36589441993345	6	42928407	F	I	GNMT	TSS200	island	TSS200-island	chr6:42928218-42928810	rs527633313;rs547669927	36;37
cg11213574	0.393092450081189	0.246313012953839	6.39837478950423	7.35474099083911e-09	1.69043764717343e-07	10.0177426737056	0.130697586459371	0.52379003654056	-0.393092450081189	22	50623692	F	I	TRABD	TSS1500	island	TSS1500-island	chr22:50623164-50625226	rs570682153;rs534775876	4;37
cg20163478	0.379769543952899	0.357596584898421	6.39708110230744	7.39737852754606e-09	1.69492435512399e-07	10.0121671028841	0.245899660206392	0.625669204159291	-0.3797695439529	17	43508418	F	II	ARHGAP27	5'UTR	island	5'UTR-island	chr17:43506828-43510380
cg19295951	0.375230324039453	0.378489170979953	6.39339230891413	7.52030085967662e-09	1.71291020835465e-07	9.9962712021434	0.268127310968349	0.643357635007803	-0.375230324039453	15	45421998	F	I	DUOX1	TSS200	island	TSS200-island	chr15:45421236-45422394	rs573281387;rs566784562	40;45
cg01857475	0.422603607657142	0.384649439549128	6.39332386072573	7.52260075136659e-09	1.71291020835465e-07	9.99597627275558	0.260354260826439	0.682957868483581	-0.422603607657142	12	104697193	F	I	TXNRD1	5'UTR	shore	5'UTR-shore	chr12:104697348-104697984	rs564826486;rs578209515	32;49
cg18628371	0.367128565998909	0.295666269133141	6.3899209334396	7.63782166233727e-09	1.73376187084386e-07	9.98131514461993	0.187687279133462	0.554815845132371	-0.367128565998909	14	24641189	R	II	REC8	TSS200	island	TSS200-island	chr14:24641053-24642220	rs116371699	32
cg02763536	0.407815130116355	0.384705204148521	6.3867802008031	7.7457122887381e-09	1.75282600311814e-07	9.96778608516624	0.264759577643711	0.672574707760066	-0.407815130116355	17	40932515	R	I	WNK4	TSS200	island	TSS200-island	chr17:40932329-40933299	rs538814418;rs547695680	44;10
cg08043842	0.414238319209465	0.251071272703096	6.37988243259178	7.98798142191196e-09	1.79738538296509e-07	9.93808138635613	0.129236472935607	0.543474792145072	-0.414238319209466	21	40033629	F	I	ERG	TSS1500	island	TSS1500-island	chr21:40032243-40033665	rs764482;rs556188461	32;33
cg18610423	0.389467936563753	0.337645744794776	6.37748450085103	8.073946247432e-09	1.81034170905723e-07	9.92775753086192	0.223096351687789	0.612564288251543	-0.389467936563753	6	24911193	R	II	FAM65B	1stExon	island	1stExon-island	chr6:24910626-24911285
cg07388580	0.387462791339112	0.411263798978272	6.3762315866628	8.11922580512963e-09	1.814944012293e-07	9.92236388324575	0.297304154466769	0.684766945805881	-0.387462791339112	6	16660409	R	II	ATXN1	5'UTR	opensea	5'UTR-opensea		rs151046402	1
cg26955850	0.371953216045306	0.424722486545556	6.37416345029648	8.19451678605051e-09	1.82620659803411e-07	9.91346161913478	0.315324481826348	0.687277697871654	-0.371953216045306	20	3052345	F	II	OXT	1stExon	island	1stExon-island	chr20:3052097-3053103
cg07895169	0.374530405955635	0.352864862815867	6.36671990129899	8.47125767244071e-09	1.8764731496778e-07	9.88142942092564	0.24270886106421	0.617239267019845	-0.374530405955635	5	34839102	R	I	TTC23L	TSS200	island	TSS200-island	chr5:34838921-34839624	rs147630310;rs527842773	40;6
cg17916473	0.356918066577074	0.224056176286152	6.36528241288666	8.52575615716536e-09	1.88255869888862e-07	9.8752449320964	0.119080274351718	0.475998340928792	-0.356918066577074	10	89419373	R	II	PAPSS2	TSS200	island	TSS200-island	chr10:89419346-89420027	rs187253849	12
cg16978797	0.3685149604708	0.179340462981007	6.36464369549973	8.55008247040248e-09	1.88255869888862e-07	9.87249714498135	0.0709537099013602	0.43946867037216	-0.3685149604708	3	57113447	F	I	ARHGEF3	TSS200	island	TSS200-island	chr3:57112567-57113908	rs529956914	49
cg24555290	0.378732161507073	0.169132463476942	6.34107704930292	9.49724943399845e-09	2.0601725695289e-07	9.7711811541519	0.0577406512689795	0.436472812776053	-0.378732161507073	3	57113443	F	I	ARHGEF3	TSS200	island	TSS200-island	chr3:57112567-57113908
cg27348043	0.407962831163321	0.316003089988288	6.33999173263355	9.54328278092088e-09	2.06405160323634e-07	9.76651847350811	0.196014021999076	0.603976853162397	-0.407962831163321	3	121741090	F	I	ILDR1	TSS200	opensea	TSS200-opensea		rs529531378;rs562324854;rs543208046	27;28;31
cg18260397	0.380341700145688	0.324614831799968	6.33659246581852	9.68889323698706e-09	2.0746518026627e-07	9.75191657195257	0.212749625874766	0.593091326020454	-0.380341700145688	5	154230438	R	II	C5orf4	TSS1500	opensea	TSS1500-opensea		rs183907607;rs559611981	48;16
cg20603260	0.383464234701237	0.191735710916735	6.33234389404025	9.8739748091313e-09	2.09843429856669e-07	9.73367034322944	0.078952112475195	0.462416347176432	-0.383464234701238	3	49314539	F	I	C3orf62	TSS200	island	TSS200-island	chr3:49314437-49314815	rs547012372;rs563526444;rs535705777;rs576861139;rs371470495;rs577282220;rs539655510	26;38;39;40;41;42;43
cg16473141	0.367223638341274	0.386411346505165	6.32696604375552	1.01132691100118e-08	2.13690170359097e-07	9.71058053891604	0.278404394051849	0.645628032393123	-0.367223638341274	14	24641501	R	II	REC8	1stExon	island	1stExon-island	chr14:24641053-24642220	rs149044480;rs569214788	38;15
cg18633684	0.419247550657192	0.36597495523482	6.3262266516695	1.01466143106228e-08	2.1377866702726e-07	9.70740651039433	0.242666852100352	0.661914402757544	-0.419247550657192	12	104697387	R	II	TXNRD1	5'UTR	island	5'UTR-island	chr12:104697348-104697984	rs528982347	2
cg25513635	0.371106429064208	0.32877555777236	6.32203613136592	1.03376620305107e-08	2.17179765065056e-07	9.68942016189373	0.219626608047593	0.590733037111801	-0.371106429064208	19	18981378	F	II	GDF1	5'UTR	shore	5'UTR-shore	chr19:18979351-18981200
cg01181929	0.372061487990356	0.193506446237867	6.29596174481255	1.16088592802499e-08	2.39090326524698e-07	9.57760189672674	0.0840765968289386	0.456138084819295	-0.372061487990356	12	6419769	R	I	PLEKHG6	TSS1500	island	TSS1500-island	chr12:6419603-6420024	rs575514998;rs755357	36;18
cg27424995	0.36739166082223	0.505502939342108	6.29345309786954	1.17390179064191e-08	2.40420333211914e-07	9.56685258885859	0.397446568512041	0.76483822933427	-0.36739166082223	1	27902555	R	I	AHDC1	5'UTR	island	5'UTR-island	chr1:27901660-27902688
cg27596538	0.359108774442596	0.181309766192038	6.28190784487538	1.23568616283193e-08	2.49588180327374e-07	9.51740247693365	0.0756895384148041	0.4347983128574	-0.359108774442596	9	114287528	R	I	ZNF483	1stExon	island	1stExon-island	chr9:114287380-114287695	rs528654317;rs537773178;rs12339085;rs12339019;rs549781407	43;41;18;17;15
cg23394610	0.386119577828144	0.431448596683457	6.27138410112598	1.29479675935988e-08	2.57909681591069e-07	9.47235663789346	0.317884014969297	0.704003592797441	-0.386119577828144	2	98703695	F	I	VWA3B	1stExon	island	1stExon-island	chr2:98703354-98703889
cg03949284	0.38671513701602	0.481372495872832	6.26934719831936	1.30655630312198e-08	2.58910022013254e-07	9.46364108395184	0.36763274969165	0.75434788670767	-0.38671513701602	6	33161333	F	I	COL11A2	TSS1500	island	TSS1500-island	chr6:33160945-33161337	rs13437061	15
cg03740978	0.389372301149415	0.349083534639677	6.25627484354018	1.384577718531e-08	2.71494853590874e-07	9.40773159741197	0.234562269595732	0.623934570745147	-0.389372301149415	18	24127875	R	I	KCTD1	5'UTR	island	5'UTR-island	chr18:24126780-24131138	rs138966931	42
cg11648594	0.37253489338782	0.385066644616032	6.25622635009949	1.3848755488678e-08	2.71494853590874e-07	9.40752427483996	0.275497558325497	0.648032451713316	-0.37253489338782	1	1566860	F	I	MMP23A	TSS1500	island	TSS1500-island	chr1:1564421-1570006	rs370808531	1
cg08296831	0.364839384703673	0.245774272279527	6.25030336673763	1.42173243595084e-08	2.76502446164233e-07	9.38220639432076	0.138468570896094	0.503307955599767	-0.364839384703673	11	65554175	F	I	OVOL1	TSS1500	island	TSS1500-island	chr11:65553749-65555573
cg25774643	0.416351443687907	0.496052279819693	6.24665276560047	1.44492984583703e-08	2.80270519303627e-07	9.36660627415054	0.373595972852661	0.789947416540569	-0.416351443687907	11	627175	R	I	SCT	TSS200	island	TSS200-island	chr11:626728-628037	rs569463275	7
cg04965297	0.394590282632992	0.301624196687542	6.24289723094823	1.46918413180373e-08	2.83475211957499e-07	9.35056127347841	0.18556823120725	0.580158513840243	-0.394590282632993	19	13135329	R	II	NFIX	TSS200	island	TSS200-island	chr19:13135317-13136169
cg20787382	0.385847629347488	0.441643697844814	6.21631677163213	1.65272820138374e-08	3.13121529006346e-07	9.23710290412376	0.328159100977905	0.714006730325394	-0.385847629347488	11	627170	R	I	SCT	1stExon	island	1stExon-island	chr11:626728-628037	rs569463275	2
cg05180443	0.36376563187418	0.323797571555116	6.19900515395954	1.78426095641629e-08	3.32880441029116e-07	9.1633062293713	0.216807679827416	0.580573311701596	-0.36376563187418	17	48546554	F	I	CHAD	TSS1500	island	TSS1500-island	chr17:48545570-48546900	rs139996035;rs184584933;rs189020590;rs563392881	0;26;33;40
cg01071966	0.354743605596512	0.320510654586337	6.18476872225804	1.90013085275651e-08	3.51812106374008e-07	9.10267690008437	0.216174299999127	0.57091790559564	-0.354743605596513	5	76248923	F	II	CRHBP	1stExon	shore	1stExon-shore	chr5:76249435-76250528
cg20350981	0.375727405593548	0.401262276909874	6.18137209793975	1.92885548759677e-08	3.53323701253332e-07	9.0882193635783	0.290754216441184	0.666481622034732	-0.375727405593548	17	27917891	F	II	GIT1	TSS1500	shore	TSS1500-shore	chr17:27919874-27921105
cg07844613	0.395474841998256	0.443868565222707	6.1811213155932	1.93099322229363e-08	3.53323701253332e-07	9.08715204267063	0.327552435223219	0.723027277221476	-0.395474841998256	8	38831192	R	II	HTRA4	TSS1500	shore	TSS1500-shore	chr8:38831592-38832353	rs575930779;rs540016125;rs62504411	51;26;1
cg10606490	0.380703170319337	0.481410245308903	6.18095765343381	1.93238958268666e-08	3.53323701253332e-07	9.08645551112255	0.369438724626745	0.750141894946082	-0.380703170319337	11	111385450	R	I	C11orf88	TSS200	island	TSS200-island	chr11:111385337-111385712	rs547053209;rs562084396	39;17
cg05333194	0.380104350982507	0.455580136590645	6.16694431055101	2.05572213143135e-08	3.73083036328085e-07	9.02684205971558	0.343784739242848	0.723889090225356	-0.380104350982508	20	11899859	R	II	BTBD3	5'UTR	opensea	5'UTR-opensea		rs564109252	17
cg22815707	0.387053286702133	0.443581739879068	6.16636830471383	2.06095452775933e-08	3.73109101173614e-07	9.02439280845615	0.329742537907852	0.716795824609985	-0.387053286702133	18	9138606	R	II	ANKRD12	5'UTR	shore	5'UTR-shore	chr18:9136088-9137594	rs535428719	2
cg15141467	0.359662726065191	0.193781347079157	6.14075218772238	2.30743059746331e-08	4.09638768537553e-07	8.91555862591635	0.0879981923541009	0.447660918419292	-0.359662726065191	1	155035375	R	I	EFNA4	TSS1500	island	TSS1500-island	chr1:155034925-155036578	rs548014968;rs377418733	45;23
cg16425038	0.370354911695508	0.363851077924242	6.1360697763005	2.35553000404054e-08	4.1716777752718e-07	8.89568352929816	0.254923162719681	0.625278074415188	-0.370354911695508	14	24641194	F	I	REC8	TSS200	island	TSS200-island	chr14:24641053-24642220	rs560646682;rs147559914	35;51
cg19455322	0.387755179027874	0.204388517658185	6.13113663031254	2.40727552792655e-08	4.23283118269669e-07	8.87475050469106	0.0903428767676342	0.478098055795508	-0.387755179027874	3	46735335	F	I	ALS2CL	TSS200	island	TSS200-island	chr3:46734731-46735717
cg22074576	0.368964353011159	0.397966945724895	6.13112682983403	2.40737943696743e-08	4.23283118269669e-07	8.87470892440252	0.289448018368672	0.65841237137983	-0.368964353011159	11	3181726	F	I	OSBPL5	5'UTR	island	5'UTR-island	chr11:3181574-3182120	rs138473284	4
cg23032129	0.367156066213889	0.420267841709071	6.13040249529952	2.41507141928218e-08	4.23619704453993e-07	8.87163587649883	0.312280763410869	0.679436829624757	-0.367156066213889	1	109941072	F	II	SORT1	TSS1500	shore	TSS1500-shore	chr1:109940074-109940894	rs568806557	38
cg19989295	0.370404426537417	0.372366347171566	6.12973013221715	2.42223320022955e-08	4.23861905109381e-07	8.86878344766951	0.263423868778208	0.633828295315626	-0.370404426537418	14	24641077	F	I	REC8	TSS200	island	TSS200-island	chr14:24641053-24642220	rs565070333;rs574850095	37;38
cg15159880	0.368024999564068	0.205761684804218	6.12230137576734	2.50277027129166e-08	4.3587438548956e-07	8.83727582345059	0.0975190378736094	0.465544037437677	-0.368024999564068	19	7459989	F	I	ARHGEF18	TSS200	island	TSS200-island	chr19:7459779-7460376	rs536313812;rs552973905;rs58104113;rs545308084	1;13;14;32
cg06443533	0.366221602026069	0.342166543662305	6.11733527820026	2.55807679795689e-08	4.39246348539109e-07	8.81622137309438	0.234454307772285	0.600675909798354	-0.36622160202607	1	1182424	F	I	FAM132A	TSS1500	island	TSS1500-island	chr1:1181756-1182470
cg23901444	0.373010834166116	0.315407667633633	6.10297652738135	2.72486208788708e-08	4.65703702293429e-07	8.75538298929772	0.205698598761246	0.578709432927362	-0.373010834166116	10	49812963	F	I	ARHGAP22	5'UTR	island	5'UTR-island	chr10:49812852-49813352	rs548760845;rs560793124	7;21
cg01086895	0.379358830525206	0.273891252602366	6.09972832947102	2.76405496868809e-08	4.70952037972425e-07	8.74162805119217	0.162315125977305	0.541673956502511	-0.379358830525206	11	6676515	F	I	DCHS1	5'UTR	island	5'UTR-island	chr11:6676496-6677096	rs150142887;rs572607599	1;51
cg02033213	0.367715065334476	0.25852915257766	6.09936963713097	2.76841691715924e-08	4.70952037972425e-07	8.74010929540744	0.150377662773403	0.518092728107878	-0.367715065334476	12	41087252	R	II	CNTN1	5'UTR	shore	5'UTR-shore	chr12:41086522-41087102	rs559420648	44
cg13800209	0.394844033132267	0.300826034749996	6.09792193596201	2.78609109602635e-08	4.717695130731e-07	8.73397987305972	0.184695436769917	0.579539469902184	-0.394844033132267	15	37390284	R	I	MEIS2	1stExon	island	1stExon-island	chr15:37390175-37390380	rs140890748	26
cg11108890	0.380919394073486	0.338425622953842	6.09563172877247	2.8142785680123e-08	4.75444480660512e-07	8.72428453022196	0.226390507049875	0.607309901123362	-0.380919394073487	2	85811471	R	II	VAMP5	TSS200	island	TSS200-island	chr2:85811340-85811855	rs564198476	40
cg11709544	0.363140073008511	0.431419901423319	6.09078440060173	2.8748698396106e-08	4.83452882202406e-07	8.70376861257155	0.324613997597286	0.687754070605797	-0.363140073008511	1	26233404	F	II	STMN1	TSS1500	island	TSS1500-island	chr1:26231950-26233624	rs566902220	41
cg16719560	0.367239437151817	0.321374779911691	6.08425134241326	2.95857306710515e-08	4.95257025753767e-07	8.67612814233837	0.213363180749391	0.580602617901208	-0.367239437151817	2	85811421	F	II	VAMP5	TSS200	island	TSS200-island	chr2:85811340-85811855	rs564198476	12
cg02652597	0.361758814146999	0.304367865454761	6.08136429595359	2.99632432296405e-08	5.00433939316e-07	8.66391717098822	0.197968214235055	0.559727028382054	-0.361758814146999	2	85811292	F	II	VAMP5	TSS1500	shore	TSS1500-shore	chr2:85811340-85811855	rs542112982	37
cg11955474	0.364919888864466	0.415010426748184	6.07122340188097	3.13273203073265e-08	5.19664960392123e-07	8.62104367705116	0.3076810476704	0.672600936534867	-0.364919888864466	1	27709791	R	I	CD164L2	1stExon	island	1stExon-island	chr1:27709600-27709831	rs575464371;rs538029491	15;14
cg04682802	0.373123843869605	0.45559716453776	6.0679492848855	3.17806748705954e-08	5.25995277993692e-07	8.60720747157351	0.345854857517287	0.718978701386893	-0.373123843869606	20	11898478	F	II	BTBD3	5'UTR	opensea	5'UTR-opensea		rs535781262;rs555382474	19;42
cg09288606	0.3995160921998	0.267310761769165	6.06693009768362	3.19231140957194e-08	5.27162776013096e-07	8.60290105667989	0.149806028769223	0.549322120969024	-0.3995160921998	16	69141391	R	I	HAS3	5'UTR	island	5'UTR-island	chr16:69139628-69141900	rs563742709;rs575633307;rs543136682	44;30;11
cg01762827	0.380181659422053	0.380532945118387	6.06442126697349	3.22764307672132e-08	5.31072879719187e-07	8.59230161082993	0.268714809994254	0.648896469416307	-0.380181659422053	16	69141442	R	I	HAS3	5'UTR	island	5'UTR-island	chr16:69139628-69141900	rs191704997;rs529117687;rs541288364	50;38;23
cg11679014	0.373688697170051	0.442807349458894	6.06422127743652	3.23047605502942e-08	5.31072879719187e-07	8.59145675893487	0.332898909114761	0.706587606284812	-0.373688697170051	22	38092719	R	II	TRIOBP	TSS1500	opensea	TSS1500-opensea		rs571603752;rs534471567;rs181431368	49;33;2
cg23709117	0.373853034097554	0.191152844341023	6.05569626473503	3.3535459688349e-08	5.50071566968623e-07	8.55545330930848	0.0811960696064479	0.455049103704002	-0.373853034097554	6	108882119	F	I	FOXO3	5'UTR	island	5'UTR-island	chr6:108878830-108883404	rs544294519	6
cg23043245	0.382749152368033	0.358005741563032	6.04037469216548	3.58646463269192e-08	5.79206138477911e-07	8.49079691735904	0.245432461454787	0.62818161382282	-0.382749152368033	6	34434076	R	II	PACSIN1	5'UTR	island	5'UTR-island	chr6:34433411-34434371	rs533634921	47
cg18430990	0.350290254807178	0.279860496521124	6.03463195580147	3.67781606752576e-08	5.92653789167008e-07	8.46657969937518	0.176833950989601	0.527124205796779	-0.350290254807178	1	1475941	R	I	TMEM240	TSS1500	shore	TSS1500-shore	chr1:1476093-1476669
cg13215970	0.384859312923756	0.292497286422712	6.03351313809614	3.69587864665067e-08	5.94258382395674e-07	8.46186270122096	0.179303370856901	0.564162683780657	-0.384859312923756	4	74864596	R	II	CXCL5	TSS200	shore	TSS200-shore	chr4:74864113-74864329	rs352046;rs538963777;rs557177711;rs575312490;rs542809513	48;33;31;22;15
cg08032924	0.37289852214591	0.32244910865593	6.02313963485708	3.86757251099827e-08	6.19149381018326e-07	8.41814417292613	0.212773072730662	0.585671594876572	-0.37289852214591	16	66613096	R	I	CMTM2	TSS1500	island	TSS1500-island	chr16:66612749-66613412	rs72790415	22
cg26087830	0.375934741308497	0.171639182794477	6.01732255799051	3.96726913452303e-08	6.28250913484296e-07	8.39364170106512	0.0610701412331544	0.437004882541652	-0.375934741308497	1	27286941	F	I	KDF1	TSS200	island	TSS200-island	chr1:27286065-27287101	rs375150179;rs368187432;rs549370477;rs566009461	34;36;40;45
cg25274376	0.390836242586014	0.349672284953831	6.01207463384578	4.05938284472319e-08	6.40073011129257e-07	8.37154479566842	0.234720448899121	0.625556691485135	-0.390836242586014	12	104697126	F	II	EID3	TSS1500	shore	TSS1500-shore	chr12:104697348-104697984	rs572304877;rs541294514	10;39
cg21520194	0.358098480427987	0.419719043911931	6.00782499673307	4.13551662709377e-08	6.50678281327285e-07	8.35365699148928	0.314395961433111	0.672494441861098	-0.358098480427987	4	11431460	F	II	HS3ST1	TSS1500	shore	TSS1500-shore	chr4:11430235-11431256	rs569316354;rs188225052	24;49
cg11673244	0.358819294394473	0.439236928152124	6.0048846512003	4.18901620962285e-08	6.56056883729327e-07	8.34128332766529	0.333701841565514	0.692521135959987	-0.358819294394474	22	22007100	R	II	MIR130B	TSS1500	shore	TSS1500-shore	chr22:22006079-22007048
cg06922635	0.35359490125406	0.483653071433062	6.00447384285058	4.19654498730298e-08	6.56056883729327e-07	8.33955474525709	0.379654571064221	0.733249472318281	-0.35359490125406	4	57371607	R	II	ARL9	5'UTR	island	5'UTR-island	chr4:57371582-57372022	rs573429265	34
cg06095752	0.345124609290695	0.487623064518244	5.99970167765904	4.28498679745436e-08	6.6421824944895e-07	8.31947814244376	0.386115826491569	0.731240435782264	-0.345124609290695	2	102313242	F	II	MAP4K4	TSS1500	shore	TSS1500-shore	chr2:102313549-102314478
cg05822633	0.378322540465189	0.476318387116141	5.99619566357014	4.35113164807317e-08	6.7163152091942e-07	8.30473239692005	0.365047051685203	0.743369592150392	-0.37832254046519	20	11898531	R	II	BTBD3	5'UTR	opensea	5'UTR-opensea		rs535781262;rs555382474;rs144861560	36;13;2
cg09670128	0.370519680876314	0.302895380936588	5.9946848264614	4.37994465371512e-08	6.73244322872941e-07	8.29837913362415	0.19391900420826	0.564438685084574	-0.370519680876314	12	52627047	F	I	KRT7	5'UTR	island	5'UTR-island	chr12:52626793-52627577	rs557151329	9
cg13645732	0.387568122866547	0.369909587249083	5.99054439572592	4.4598738637666e-08	6.84096133245538e-07	8.28097143346229	0.255918962876569	0.643487085743116	-0.387568122866547	19	45901649	F	I	PPP1R13L	5'UTR	island	5'UTR-island	chr19:45901452-45901688
cg05804220	0.357427326017481	0.350610610179521	5.98526050427528	4.56396823293153e-08	6.94253424976224e-07	8.25876337858489	0.245484926056733	0.602912252074214	-0.357427326017481	15	45422062	F	I	DUOX1	TSS200	island	TSS200-island	chr15:45421236-45422394	rs558338509;rs575046296;rs377331382	0;5;19
cg01801603	0.365049237781963	0.455945565925578	5.97767110501085	4.71768444648632e-08	7.13197162095622e-07	8.22687934298404	0.34857814304853	0.713627380830492	-0.365049237781962	8	123795433	R	II	ZHX2	5'UTR	shore	5'UTR-shore	chr8:123792369-123794942	rs560619472	27
cg03102603	0.378778898842217	0.276418792610059	5.97069332757945	4.86350938977032e-08	7.32222809975277e-07	8.19757942474452	0.165013234127053	0.543792132969271	-0.378778898842217	2	201239016	R	II	SPATS2L	5'UTR	opensea	5'UTR-opensea		rs3769457;rs3769456	39;16
cg10589443	0.385923546437892	0.312740710603658	5.96776670753366	4.92598554452549e-08	7.35587087830161e-07	8.18529462920417	0.199233785180749	0.585157331618641	-0.385923546437892	7	30028281	F	I	SCRN1	5'UTR	shore	5'UTR-shore	chr7:30028518-30029822
cg01972751	0.353074347695409	0.215600006617038	5.96609390424643	4.96205035923876e-08	7.38613616454735e-07	8.17827397251945	0.111754610236036	0.464828957931445	-0.353074347695409	6	137814728	R	I	OLIG3	1stExon	island	1stExon-island	chr6:137814355-137815202	rs190573609	38
cg27444828	0.361226094657624	0.332441546703605	5.96504244928384	4.98485227051711e-08	7.38613616454735e-07	8.17386149209503	0.226198577686657	0.587424672344281	-0.361226094657624	3	129693128	F	I	TRH	TSS200	island	TSS200-island	chr3:129693127-129694841	rs139345634	33
cg18530251	0.357618596499571	0.242579560651098	5.96450155207084	4.9966223917287e-08	7.38613616454735e-07	8.17159171593399	0.137397620504165	0.495016217003736	-0.357618596499571	8	22409574	F	I	SORBS3	5'UTR	island	5'UTR-island	chr8:22408672-22409635
cg22667178	0.347993174813355	0.186762425382357	5.96302002422937	5.02900141260414e-08	7.4190419229806e-07	8.16537518896151	0.0844114916137235	0.432404666427079	-0.347993174813355	13	44947976	R	II	SERP2	TSS200	island	TSS200-island	chr13:44947371-44948443	rs559297527	27
cg26614816	0.374988005119055	0.398747990757944	5.95784915898538	5.14364015359525e-08	7.55774942007222e-07	8.14368309395183	0.288457401017045	0.6634454061361	-0.374988005119055	12	104697532	F	I	TXNRD1	5'UTR	island	5'UTR-island	chr12:104697348-104697984	rs571496486;rs536979538;rs61937909;rs556334568;rs535508296;rs555448082	1;16;29;39;40;45
cg20923245	0.39396439416067	0.369019679360055	5.95687367227595	5.16555376215774e-08	7.57476803682811e-07	8.13959173701663	0.253147798724564	0.647112192885234	-0.39396439416067	12	104697419	R	I	TXNRD1	5'UTR	island	5'UTR-island	chr12:104697348-104697984	rs528982347;rs539413805;rs559293640	34;12;9
cg06644488	0.369012589333512	0.304334745032184	5.9534744566334	5.2426360049957e-08	7.67245652467634e-07	8.12533700836581	0.195801630522327	0.564814219855839	-0.369012589333512	22	38092896	F	II	TRIOBP	TSS200	opensea	TSS200-opensea		rs528830374	34
cg23125542	0.361458788376153	0.231719899335961	5.94662469843993	5.40142396930329e-08	7.86970267740615e-07	8.09662251964614	0.125408490990034	0.486867279366187	-0.361458788376153	11	67183148	R	I	ATPGD1	1stExon	island	1stExon-island	chr11:67182965-67183393	rs568214379	35
cg10143146	0.358403834351279	0.387573835970453	5.94586905010709	5.4192286884618e-08	7.86970267740615e-07	8.09345564563328	0.282160943514194	0.640564777865473	-0.358403834351279	6	33161377	F	II	COL11A2	TSS1500	shore	TSS1500-shore	chr6:33159991-33160263	rs572573427	23
cg06285925	0.346017338492095	0.177981674324729	5.94536732673861	5.43108231692241e-08	7.86970267740615e-07	8.09135304697066	0.0762118688858773	0.422229207377973	-0.346017338492095	17	1083491	R	I	ABR	5'UTR	island	5'UTR-island	chr17:1082376-1083833	rs545949160	22
cg21234561	0.372465957417362	0.376902568688872	5.94233610360627	5.50324284808364e-08	7.94286940199789e-07	8.0786515026602	0.267353757683765	0.639819715101127	-0.372465957417362	12	104697526	F	I	TXNRD1	5'UTR	island	5'UTR-island	chr12:104697348-104697984	rs571496486;rs536979538;rs61937909;rs556334568;rs535508296;rs555448082	7;22;35;45;46;51
cg10798171	0.357627293460452	0.302365860189803	5.94001420986544	5.55915548916722e-08	8.00402887591284e-07	8.06892403227253	0.197181362113199	0.554808655573651	-0.357627293460452	7	8302301	F	II	ICA1	TSS200	shore	TSS200-shore	chr7:8301031-8302252	rs189099117;rs552553522;rs570900081;rs538240546	1;24;34;41
cg07377422	0.352252314533998	0.498834217385468	5.93634875370266	5.64856323637885e-08	8.10474865932088e-07	8.05357097670729	0.395230595463704	0.747482909997702	-0.352252314533998	19	46318633	F	I	RSPH6A	TSS200	island	TSS200-island	chr19:46318490-46319266	rs116464103;rs540299702;rs3840934	0;27;47
cg08965143	0.361219363258768	0.519586028831008	5.92530845318456	5.92650627434131e-08	8.38863783850781e-07	8.00735160178887	0.413345039637253	0.774564402896021	-0.361219363258768	2	24308246	F	II	TP53I3	TSS1500	shore	TSS1500-shore	chr2:24307026-24307678
cg24753662	0.354616012664512	0.342787320250422	5.91996817992147	6.0657421042875e-08	8.55269636704537e-07	7.98500781919917	0.238488492996154	0.593104505660666	-0.354616012664512	22	19746984	R	I	TBX1	5'UTR	island	5'UTR-island	chr22:19746924-19747141	rs146999885;rs562327958;rs527943576	43;20;19
cg06636971	0.411369944182904	0.405480727315592	5.91685998286479	6.1482600112103e-08	8.65240737086255e-07	7.97200694910554	0.284489567261796	0.695859511444701	-0.411369944182905	6	24911553	R	II	FAM65B	TSS1500	shore	TSS1500-shore	chr6:24910626-24911285	rs530443605;rs2493332;rs567084792;rs557568084	50;30;14;10
cg26748578	0.367166746125208	0.248347852650563	5.90804213601358	6.38842694911393e-08	8.97316980668647e-07	7.93513948076288	0.140357633201973	0.507524379327181	-0.367166746125208	2	65217211	F	II	SLC1A4	1stExon	island	1stExon-island	chr2:65215598-65217212	rs374368836	40
cg01444716	0.390862384083199	0.492846743250164	5.90322523401638	6.52350112959636e-08	9.09321488254763e-07	7.91500971955333	0.377887218519811	0.76874960260301	-0.390862384083199	20	11898557	F	II	BTBD3	5'UTR	opensea	5'UTR-opensea		rs543474477	16
cg16524960	0.369991987792817	0.235050769932748	5.90229603448427	6.5498792937857e-08	9.10691011784261e-07	7.91112740163247	0.126229597052508	0.496221584845325	-0.369991987792817	16	69141345	R	II	HAS3	5'UTR	island	5'UTR-island	chr16:69139628-69141900
cg03127334	0.361166145767103	0.237063071810796	5.9018800672121	6.56172181213763e-08	9.10691011784261e-07	7.90938951880937	0.130837734820471	0.492003880587574	-0.361166145767103	21	40033634	F	II	ERG	5'UTR	island	5'UTR-island	chr21:40032243-40033665	rs764482;rs556188461	27;28
cg05297854	0.351603368289877	0.204657709263675	5.90156911122608	6.57058845108939e-08	9.10691011784261e-07	7.90809039956999	0.101244953884299	0.452848322174176	-0.351603368289877	22	50623687	F	I	TRABD	TSS1500	island	TSS1500-island	chr22:50623164-50625226	rs570682153;rs534775876	9;42
cg10141019	0.358949809829405	0.314699589745752	5.9002059529715	6.60959719212798e-08	9.14369181371365e-07	7.9023957043443	0.209126116266515	0.56807592609592	-0.358949809829404	11	790169	F	I	CEND1	TSS200	shore	TSS200-shore	chr11:791953-792400	rs142363186	25
cg03817911	0.386489495996484	0.388939630746269	5.89552290773952	6.74535527052133e-08	9.31392558257296e-07	7.88283614904181	0.275266249570833	0.661755745567317	-0.386489495996484	12	104697389	R	I	TXNRD1	5'UTR	island	5'UTR-island	chr12:104697348-104697984	rs528982347	4
cg05525499	0.441448406191839	0.27104668632864	5.89471448981373	6.76906710840397e-08	9.3290977516575e-07	7.87946031211766	0.141208919801628	0.582657325993468	-0.441448406191839	10	43893015	F	II	HNRNPF	5'UTR	shore	5'UTR-shore	chr10:43891546-43892917	rs113482391	0
cg22764044	0.371168162882226	0.427373278386043	5.88954508876456	6.92264449233642e-08	9.48725783510479e-07	7.85787824934932	0.318206171655977	0.689374334538203	-0.371168162882226	5	178986830	F	II	RUFY1	1stExon	island	1stExon-island	chr5:178986513-178986999	rs142665481	49
cg05383255	0.364213666074014	0.43884502648723	5.888667401255	6.9490582913535e-08	9.505689438844e-07	7.85421472861267	0.331723359994873	0.695937026068887	-0.364213666074014	6	112081318	R	II	FYN	TSS1500	opensea	TSS1500-opensea		rs80242030;rs72942145;rs527273526	20;13;1
cg17646788	0.343879645918586	0.200901644457655	5.88525463665813	7.05271133368142e-08	9.59784035406508e-07	7.83997183338095	0.0997605721286587	0.443640218047245	-0.343879645918586	5	139125908	R	II	LOC101929696	TSS200	island	TSS200-island	chr5:139125902-139127711
cg21379004	0.363297791084786	0.238982562991975	5.88346386526015	7.10770856137084e-08	9.65068873555018e-07	7.83249959002492	0.13213027149645	0.495428062581236	-0.363297791084786	3	46735338	F	I	ALS2CL	TSS200	island	TSS200-island	chr3:46734731-46735717
cg25588914	0.373205842335561	0.447062568316691	5.88268130634652	7.13187451604156e-08	9.66560146979977e-07	7.8292345556394	0.337296144100349	0.710501986435911	-0.373205842335562	10	106028297	F	II	GSTO2	TSS1500	shore	TSS1500-shore	chr10:106028542-106029047
cg26191576	0.375435967069326	0.411512496092104	5.8754195547891	7.36001686261932e-08	9.91978743322149e-07	7.79894545229232	0.30109015283642	0.676526119905746	-0.375435967069326	14	75389716	R	I	RPS6KL1	TSS1500	island	TSS1500-island	chr14:75389712-75390133
cg24093763	0.361211130065766	0.356957063199123	5.87173965952835	7.47835685244737e-08	1.00240059309221e-06	7.78360249116913	0.250718495532721	0.611929625598487	-0.361211130065766	4	11431253	R	I	HS3ST1	TSS1500	island	TSS1500-island	chr4:11430235-11431256	rs548561901	48
cg01490904	0.379441818758249	0.35058431599222	5.85026338809476	8.20732222067943e-08	1.0842538112076e-06	7.69414089184648	0.238983781063323	0.618425599821572	-0.379441818758249	1	169429525	R	II	CCDC181	1stExon	opensea	1stExon-opensea
cg03351460	0.365023195552817	0.301835779930877	5.84148338643556	8.52509869012572e-08	1.12219072883307e-06	7.65760721944883	0.19447601653299	0.559499212085807	-0.365023195552817	19	19007311	F	I	GDF1	TSS1500	island	TSS1500-island	chr19:19006031-19007546
cg01867142	0.356345930240672	0.276350817756611	5.83162639536925	8.89630155470856e-08	1.16686373880363e-06	7.61662022699127	0.171543191215237	0.527889121455908	-0.356345930240672	19	45595291	F	II	PPP1R37	TSS1500	shore	TSS1500-shore	chr19:45594397-45595007	rs532463878	25
cg01877848	0.371607350263771	0.270760227638899	5.81971577990819	9.36611809262099e-08	1.21975804360741e-06	7.56713367734263	0.161463948149554	0.533071298413326	-0.371607350263771	21	40033783	F	II	ERG	TSS1500	shore	TSS1500-shore	chr21:40032243-40033665	rs544618827;rs143490756	12;14
cg11540735	0.34079238312079	0.384755811204971	5.81370591062231	9.61236498883132e-08	1.24519187452493e-06	7.54218028704201	0.284522757345914	0.625315140466705	-0.340792383120791	22	38092771	F	I	TRIOBP	TSS1500	opensea	TSS1500-opensea
cg01966091	0.349859439728587	0.293539197568377	5.81065747504339	9.73969571081649e-08	1.2572438195723e-06	7.52952723632201	0.190639362354086	0.540498802082674	-0.349859439728588	16	69141478	R	I	HAS3	5'UTR	island	5'UTR-island	chr16:69139628-69141900	rs140442070	27
cg12007596	0.334091557318031	0.23178685554593	5.79798591458676	1.0287006927893e-07	1.31860725166629e-06	7.47696261724742	0.133524632805333	0.467616190123363	-0.334091557318031	12	6756678	F	II	ACRBP	TSS200	island	TSS200-island	chr12:6756001-6756679	rs570685748;rs539262018;rs553106579	1;25;39
cg25965774	0.356116808612216	0.427368729786836	5.79439653766704	1.04474663867992e-07	1.33683810729515e-06	7.46208209981295	0.322628491959713	0.678745300571929	-0.356116808612216	10	126841033	F	II	CTBP2	5'UTR	island	5'UTR-island	chr10:126839791-126841034	rs192366394;rs1715861;rs552999833;rs571518022	21;37;42;49
cg16150105	0.393832702878926	0.40376713809824	5.77519695820207	1.13485032718639e-07	1.43460734464321e-06	7.3825544908191	0.287933990192674	0.6817666930716	-0.393832702878926	19	41882368	R	II	TMEM91	TSS1500	shore	TSS1500-shore	chr19:41882507-41882773	rs543191928;rs565926243	47;29
cg08576643	0.398362773509693	0.451426731228745	5.76755896481126	1.17278421772614e-07	1.47493205563775e-06	7.35094887875758	0.334261209608247	0.73262398311794	-0.398362773509693	6	24911545	R	I	FAM65B	TSS1500	shore	TSS1500-shore	chr6:24910626-24911285	rs530443605;rs2493332;rs567084792;rs557568084	42;22;6;2
cg23635599	0.378533552145535	0.413536244530821	5.76216485974638	1.20032277608547e-07	1.50183730277451e-06	7.328639426438	0.302202846840958	0.680736398986493	-0.378533552145535	19	45281006	F	II	CBLC	TSS200	shore	TSS200-shore	chr19:45281133-45281355	rs532518920;rs552497914;rs565950483	14;16;19
cg20835282	0.344361194109816	0.159657412736072	5.76155419940252	1.20348019131731e-07	1.50232875034435e-06	7.32611437784098	0.058374708586126	0.402735902695943	-0.344361194109816	3	49314454	F	II	C3orf62	1stExon	island	1stExon-island	chr3:49314437-49314815
cg06594770	0.350868037031302	0.271675648037912	5.76129679147385	1.20481356410594e-07	1.50232875034435e-06	7.32505004479496	0.168479166558118	0.51934720358942	-0.350868037031302	22	38092974	R	II	TRIOBP	TSS200	opensea	TSS200-opensea		rs528830374;rs540457688	46;25
cg14777768	0.340593490325642	0.243105440207432	5.75554822252353	1.23497269665581e-07	1.52953037362845e-06	7.30128625725692	0.142930884229302	0.483524374554944	-0.340593490325642	3	170746265	F	II	SLC2A2	TSS1500	island	TSS1500-island	chr3:170746072-170746292	rs148209613	33
cg27640833	0.375969087534279	0.190857203234339	5.74553756368814	1.28927498998301e-07	1.59409177513582e-06	7.25992856980352	0.080278059841904	0.456247147376183	-0.375969087534279	3	128713016	R	I	KIAA1257	TSS200	island	TSS200-island	chr3:128712404-128713058	rs537249983;rs558584441	21;16
cg00832563	0.345431155222724	0.384952390872287	5.74432659595875	1.29600101498235e-07	1.59971034374589e-06	7.2549277774866	0.283354992277368	0.628786147500093	-0.345431155222724	11	94883425	F	II	LOC101929295	TSS1500	island	TSS1500-island	chr11:94883335-94883565
cg26676034	0.338113905103429	0.250394516832608	5.74381224857616	1.29886826483797e-07	1.59983905342531e-06	7.2528038781686	0.150949250625717	0.489063155729145	-0.338113905103429	2	74669048	F	I	RTKN	1stExon	island	1stExon-island	chr2:74667593-74669403
cg01389728	0.395414327817466	0.302231497446123	5.73780893671973	1.3327989106412e-07	1.63139926758285e-06	7.22802057741149	0.185933165735104	0.581347493552569	-0.395414327817466	10	6620572	F	II	PRKCQ	5'UTR	shore	5'UTR-shore	chr10:6621907-6622642	rs551569722;rs181487845	21;29
cg22706634	0.353694469024265	0.314758741316249	5.73726202290364	1.3359330477198e-07	1.6325101843136e-06	7.22576333964558	0.210730956309112	0.564425425333377	-0.353694469024265	22	38092651	F	II	TRIOBP	TSS1500	opensea	TSS1500-opensea		rs571603752;rs534471567	21;37
cg13217878	0.337997487191462	0.367994437007191	5.72984605956129	1.37915327553968e-07	1.67972621532507e-06	7.19516540068084	0.268583411362644	0.606580898554105	-0.337997487191462	2	85641336	F	II	CAPG	TSS200	shore	TSS200-shore	chr2:85640969-85641259	rs142663452;rs544213743	20;47
cg13899320	0.358371621964245	0.214837859170007	5.72596611783338	1.40231057838325e-07	1.69946134887702e-06	7.17916394126304	0.109434440945229	0.467806062909474	-0.358371621964245	11	67183080	F	II	ATPGD1	TSS200	island	TSS200-island	chr11:67182965-67183393	rs549910782;rs568214379	10;35
cg10014563	0.340974361095145	0.297863881687839	5.72413872966968	1.41334934390342e-07	1.70782695687562e-06	7.17162919055953	0.19757730489515	0.538551665990295	-0.340974361095145	14	59932273	F	II	GPR135	TSS1500	shore	TSS1500-shore	chr14:59930634-59932251	rs531729098	27
cg11322655	0.357402269497501	0.461141483442361	5.71951239335717	1.4416792972245e-07	1.73569665143679e-06	7.15255850998436	0.356023168884272	0.713425438381773	-0.357402269497501	8	1713005	R	II	CLN8	5'UTR	shore	5'UTR-shore	chr8:1711234-1712654	rs559594802	16
cg05103231	0.356378271898611	0.373560518812624	5.71832756648667	1.44902410488821e-07	1.7406917755668e-06	7.14767552340092	0.268743380018915	0.625121651917526	-0.356378271898611	6	30881664	R	I	VARS2	TSS1500	island	TSS1500-island	chr6:30881533-30882296	rs546540965	7
cg24382527	0.348328296916546	0.314368458777171	5.71381374950605	1.47734417900892e-07	1.76991626151853e-06	7.12907702115815	0.211918959684069	0.560247256600615	-0.348328296916546	10	135090367	R	I	ADAM8	1stExon	island	1stExon-island	chr10:135089969-135090491	rs549852199;rs374765469;rs535113696;rs549052078	44;37;33;2
cg10593758	0.360742446192169	0.511170964983067	5.71227438998449	1.48712616680252e-07	1.77872904649202e-06	7.12273582277741	0.405070245514782	0.765812691706952	-0.36074244619217	5	76248743	R	II	CRHBP	5'UTR	shore	5'UTR-shore	chr5:76249435-76250528	rs528407021	27
cg22855020	0.399403861114099	0.552532207518766	5.71125826721248	1.4936180726967e-07	1.7835843174287e-06	7.11855045106209	0.435060483661678	0.834464344775777	-0.399403861114099	8	42356731	F	II	SLC20A2	5'UTR	opensea	5'UTR-opensea		rs541189380	5
cg05301894	0.345511047323314	0.184818741388138	5.70914388997929	1.50721607332349e-07	1.79397861194933e-06	7.10984247782645	0.0831978451165755	0.428708892439889	-0.345511047323314	15	75639998	R	I	NEIL1	5'UTR	island	5'UTR-island	chr15:75639595-75640743	rs535606204	18
cg07354371	0.361741279703815	0.323093225299162	5.70126468639684	1.55896938539545e-07	1.83964098748811e-06	7.07740503016626	0.216698731268628	0.578440010972443	-0.361741279703815	1	43736391	R	II	TMEM125	5'UTR	shelf	5'UTR-shelf	chr1:43738484-43738829	rs555240434	15
cg07849604	0.338584483016253	0.300058372624501	5.7011722025492	1.55958710926027e-07	1.83964098748811e-06	7.07702440789877	0.200474701149132	0.539059184165385	-0.338584483016253	3	129693134	F	II	TRH	TSS200	island	TSS200-island	chr3:129693127-129694841	rs139345634	27
cg25104512	0.3785152173505	0.210954447276907	5.69696801211735	1.5879235894774e-07	1.86324094030597e-06	7.05972476210152	0.0996264421738183	0.478141659524319	-0.3785152173505	3	46735454	F	I	ALS2CL	TSS1500	island	TSS1500-island	chr3:46734731-46735717
cg01555014	0.337571170363166	0.271904326487379	5.69521233427575	1.59990624724249e-07	1.87388380268082e-06	7.05250209425222	0.172618688145271	0.510189858508437	-0.337571170363166	1	32827710	F	II	LOC100128071	1stExon	island	1stExon-island	chr1:32826944-32828017	rs544444958;rs187403580	24;47
cg05882699	0.347605926603656	0.439673936245566	5.69391033091039	1.60884990709437e-07	1.8799440344631e-06	7.04714644013419	0.337436899009196	0.685042825612853	-0.347605926603656	10	126840591	R	I	CTBP2	5'UTR	island	5'UTR-island	chr10:126839791-126841034	rs573648325;rs112353254;rs553269032;rs577788530	18;17;11;9
cg17441455	0.372314085524446	0.521012595672336	5.69371317571348	1.61020847469016e-07	1.8799440344631e-06	7.04633551093496	0.411508452871028	0.783822538395474	-0.372314085524446	8	38831543	R	II	HTRA4	TSS200	shore	TSS200-shore	chr8:38831592-38832353	rs377738227	43
cg16055869	0.349928714985826	0.345882745265811	5.67549417388916	1.74074412711939e-07	2.00994266772273e-06	6.97145263258484	0.242962534975862	0.592891249961688	-0.349928714985826	4	74864612	R	I	CXCL5	TSS200	shore	TSS200-shore	chr4:74864113-74864329	rs538963777;rs557177711;rs575312490;rs542809513;rs555537533;rs574119043	49;47;38;31;16;10
cg06588645	0.353814496515728	0.390406291074774	5.66920483450712	1.78817838787775e-07	2.05822981788377e-06	6.94562767354111	0.286343203864266	0.640157700379994	-0.353814496515728	7	47577090	F	II	TNS3	5'UTR	island	5'UTR-island	chr7:47576519-47577210	rs188578145;rs567501382	12;14
cg03884592	0.391346880843599	0.325328627897394	5.66447281206458	1.82470277308573e-07	2.09369651522138e-06	6.92620584429198	0.210226604119865	0.601573484963464	-0.391346880843599	1	42384474	R	II	HIVEP3	1stExon	shore	1stExon-shore	chr1:42383640-42384003
cg10572274	0.38888415601583	0.49152635143628	5.65901416568979	1.86774710016183e-07	2.13973777162289e-06	6.90381084961715	0.377148658490447	0.766032814506277	-0.38888415601583	12	104697224	R	II	TXNRD1	5'UTR	shore	5'UTR-shore	chr12:104697348-104697984	rs564826486	1
cg16400794	0.359189050201372	0.45068353133708	5.65696800041143	1.88413806657742e-07	2.15179132463328e-06	6.89541864906573	0.345039693042559	0.704228743243931	-0.359189050201372	1	27709850	R	I	CD164L2	TSS200	shore	TSS200-shore	chr1:27709600-27709831
cg03572859	0.353051891285434	0.286295838304958	5.65563288062567	1.8949092841126e-07	2.15850600016736e-06	6.88994349515533	0.182457046750419	0.535508938035852	-0.353051891285434	8	22409634	F	II	SORBS3	5'UTR	island	5'UTR-island	chr8:22408672-22409635	rs372215134	45
cg15593988	0.340333729966801	0.154443411843234	5.65550978238895	1.89590543386222e-07	2.15850600016736e-06	6.88943871478898	0.0543452559706452	0.394678985937446	-0.340333729966801	12	6419784	R	I	PLEKHG6	TSS1500	island	TSS1500-island	chr12:6419603-6420024	rs575514998;rs755357	51;33
cg00661523	0.349219080110418	0.369196886010028	5.65201572189687	1.92439611130659e-07	2.18754609117828e-06	6.87511295071153	0.266485391859905	0.615704471970324	-0.349219080110419	3	151985426	F	II	MBNL1	TSS1500	shore	TSS1500-shore	chr3:151986327-151987325
cg23220083	0.35583351508272	0.407936710447773	5.64988891592185	1.94194373309748e-07	2.19283233980091e-06	6.86639495062892	0.303279794246973	0.659113309329693	-0.35583351508272	5	68711028	R	I	MARVELD2	5'UTR	island	5'UTR-island	chr5:68710807-68711520	rs538564490;rs113149377	44;10
cg12379720	0.345301720059503	0.310361362250229	5.64972089008078	1.94333674634937e-07	2.19283233980091e-06	6.86570625889225	0.208802032820963	0.554103752880466	-0.345301720059503	22	38092989	R	II	TRIOBP	TSS200	opensea	TSS200-opensea		rs540457688;rs565169498	40;13
cg00084669	0.349552724002355	0.558982762112732	5.64910139135238	1.94848117262405e-07	2.1945105925775e-06	6.86316718458766	0.456173137406157	0.805725861408513	-0.349552724002355	3	188665440	F	I	TPRG1-AS1	TSS200	island	TSS200-island	chr3:188665275-188665552	rs149660547;rs534693324;rs550148124;rs185271964;rs539302149	17;21;30;48;49
cg01057656	0.382395567248653	0.526056790088552	5.64688301248154	1.96701299381695e-07	2.19964851879722e-06	6.85407599011701	0.413587505603654	0.795983072852307	-0.382395567248652	19	45281140	F	I	CBLC	5'UTR	island	5'UTR-island	chr19:45281133-45281355	rs536079345;rs201826947	13;29
cg18456459	0.344996850758574	0.305952894962308	5.64653591292915	1.96992821184118e-07	2.19964851879722e-06	6.85265368009497	0.204483232974492	0.549480083733066	-0.344996850758574	18	9707753	R	II	RAB31	TSS1500	island	TSS1500-island	chr18:9707752-9709311	rs182760710;rs185500733	15;14
cg21727049	0.333024116783871	0.510494610907701	5.64605072487716	1.97401032407498e-07	2.19964851879722e-06	6.85066559163373	0.412546341265386	0.745570458049257	-0.333024116783871	12	54746176	F	II	LOC102724050	TSS1500	opensea	TSS1500-opensea
cg20452714	0.336891786569089	0.197282338005144	5.64541322039888	1.97938658499492e-07	2.19964851879722e-06	6.8480534956275	0.0981965184259998	0.435088304995089	-0.336891786569089	1	44399069	F	I	ARTN	1stExon	island	1stExon-island	chr1:44399068-44399535	rs185309107	4
cg05873889	0.334923169940535	0.186657146525011	5.64533542094615	1.98004367485838e-07	2.19964851879722e-06	6.84773473118138	0.0881503318366181	0.423073501777153	-0.334923169940535	13	44948152	R	II	SERP2	1stExon	island	1stExon-island	chr13:44947371-44948443
cg27183188	0.342385851670413	0.278778543058457	5.64009794260125	2.02477561479798e-07	2.23916362107071e-06	6.82628004608664	0.178076821978924	0.520462673649336	-0.342385851670413	17	26904121	F	I	ALDOC	TSS200	opensea	TSS200-opensea		rs184400524	47
cg08322244	0.3516347191603	0.485055710453887	5.62798353604453	2.13208147897219e-07	2.34181814701697e-06	6.77668980943778	0.38163373423027	0.73326845339057	-0.3516347191603	17	8066669	F	I	VAMP2	TSS1500	shore	TSS1500-shore	chr17:8065909-8066494
cg19765472	0.349167196039419	0.34791018822183	5.62762866814615	2.13530760474701e-07	2.34181814701697e-06	6.77523789745952	0.245213954092589	0.594381150132008	-0.349167196039419	11	128556341	F	II	FLI1	TSS200	shelf	TSS200-shelf	chr11:128560103-128560537	rs549280344;rs565802031	1;12
cg08694699	0.356434214166116	0.465130356994449	5.62589273669022	2.15115831523734e-07	2.35056524103132e-06	6.76813608666052	0.36029676459265	0.716730978758766	-0.356434214166116	16	68270282	F	II	ESRP2	TSS200	island	TSS200-island	chr16:68269010-68272143	rs12932327;rs528074428;rs546654552	7;18;45
cg22580670	0.343672972231057	0.433922516385221	5.62183537225675	2.18865820559573e-07	2.38449221727468e-06	6.75154106647931	0.33284223043491	0.676515202665967	-0.343672972231057	17	75372357	R	II	SEPT9	1stExon	shore	1stExon-shore	chr17:75368688-75370506	rs113989981;rs312826;rs562382628	42;20;2
cg10344081	0.337205689479854	0.177353269088621	5.61371728052846	2.26562751914742e-07	2.46097495857613e-06	6.71835381597263	0.0781751251239576	0.415380814603812	-0.337205689479854	4	76555777	F	I	CDKL2	TSS200	island	TSS200-island	chr4:76555366-76556079	rs548289018	21
cg05155704	0.339616583058506	0.354346286369353	5.60038388360451	2.39785314256557e-07	2.5969068303236e-06	6.6638941221728	0.254459056058028	0.594075639116534	-0.339616583058506	6	54711276	R	II	FAM83B	TSS1500	island	TSS1500-island	chr6:54711153-54712033	rs533611649;rs543726110	45;41
cg06054026	0.342603664401877	0.26229054586592	5.59967681853731	2.4050728162591e-07	2.60088405439701e-06	6.66100781733179	0.161524762218309	0.504128426620186	-0.342603664401877	3	161089429	F	II	C3orf57	1stExon	shore	1stExon-shore	chr3:161089626-161090649	rs188454248;rs576972749;rs455739	1;3;31
cg03847470	0.358844795461853	0.41114441212606	5.59901641996739	2.41183527338688e-07	2.6043558504378e-06	6.6583121618732	0.305601825225514	0.664446620687368	-0.358844795461854	11	128556580	F	II	FLI1	1stExon	shelf	1stExon-shelf	chr11:128560103-128560537	rs142795171	1
cg05784314	0.35343503841955	0.27350986408921	5.59719743104143	2.43055837789089e-07	2.6207138274553e-06	6.65088806270713	0.169558382201107	0.522993420620658	-0.35343503841955	1	153747728	R	I	SLC27A3	TSS200	island	TSS200-island	chr1:153747655-153748698	rs542735734;rs112438704;rs573127426	40;36;26
cg14881178	0.33238911337192	0.184567321081968	5.58949078350295	2.51148046490234e-07	2.69607244050717e-06	6.61944623572508	0.0868058171490507	0.419194930520971	-0.33238911337192	3	128713151	R	II	KIAA1257	TSS200	shore	TSS200-shore	chr3:128712404-128713058
cg04186360	0.363739925570182	0.261854326403076	5.58833699947271	2.52382112420218e-07	2.70535913489041e-06	6.61474072195044	0.154871995353022	0.518611920923204	-0.363739925570182	14	59932101	R	I	GPR135	TSS200	island	TSS200-island	chr14:59930634-59932251	rs188916183;rs573172400	47;1
cg03880355	0.34548799406877	0.399578035138669	5.58710787549644	2.5370331281184e-07	2.71159284188981e-06	6.60972844355743	0.29796391923609	0.64345191330486	-0.34548799406877	5	74162880	F	II	FAM169A	TSS1500	shore	TSS1500-shore	chr5:74161536-74162716	rs540148844	35
cg05935571	0.361541251944918	0.300865423557639	5.57981851180763	2.61679497283263e-07	2.78871231697803e-06	6.58001349047108	0.194529761220898	0.556071013165816	-0.361541251944918	3	32023257	F	I	ZNF860	TSS200	island	TSS200-island	chr3:32021969-32023364	rs58075697;rs538131151	18;38
cg15061530	0.332412643385741	0.315614071660758	5.57500720912841	2.67078528099347e-07	2.83389257311781e-06	6.56041020914628	0.21784564713554	0.550258290521281	-0.332412643385741	1	32827834	R	I	LOC100128071	1stExon	island	1stExon-island	chr1:32826944-32828017	rs533449204;rs551630866;rs570127953	32;31;9
cg18612786	0.35055118105077	0.326276341763284	5.57431858129179	2.6786017187074e-07	2.83807916207553e-06	6.55760509351413	0.22317305321894	0.57372423426971	-0.35055118105077	19	45281236	R	I	CBLC	1stExon	island	1stExon-island	chr19:45281133-45281355	rs34932144	27
cg08018585	0.344943587138982	0.409375843832935	5.57240966758108	2.70038695502451e-07	2.85703277838957e-06	6.5498300065454	0.307921847615587	0.652865434754569	-0.344943587138982	13	46425866	F	I	SIAH3	TSS200	opensea	TSS200-opensea
cg05743713	0.353156624819167	0.268576749257727	5.56583846031897	2.77671879966338e-07	2.92933845167365e-06	6.5230747148874	0.164707153722677	0.517863778541845	-0.353156624819168	11	66885240	R	I	KDM2A	TSS1500	shore	TSS1500-shore	chr11:66885275-66887330	rs117538255	29
cg14709479	0.340551613967371	0.423747253247404	5.5650797960686	2.7856668127927e-07	2.93034563434664e-06	6.51998669244333	0.323585013845236	0.664136627812607	-0.340551613967371	1	1108924	R	I	TTLL10	TSS1500	shore	TSS1500-shore	chr1:1109314-1110145	rs577979419;rs117101808	26;1
cg11960980	0.341514337920713	0.378972666972151	5.56403426988151	2.79804461521686e-07	2.93914944394985e-06	6.51573136688289	0.278527273466059	0.620041611386773	-0.341514337920714	20	39874156	F	II	ZHX3	5'UTR	opensea	5'UTR-opensea		rs543447095	25
cg03996539	0.359912854404915	0.333766676386862	5.56257589827703	2.81540027560368e-07	2.95314947363751e-06	6.50979637236373	0.227909954503064	0.587822808907978	-0.359912854404915	4	159094517	F	II	FAM198B	TSS1500	opensea	TSS1500-opensea
cg26435670	0.341770865431708	0.35365823185548	5.55998907566815	2.84644573520117e-07	2.97719545370827e-06	6.49927082254992	0.253137389081448	0.594908254513156	-0.341770865431708	10	88515340	F	II	BMPR1A	TSS1500	shore	TSS1500-shore	chr10:88515426-88517217	rs764458	24
cg04471507	0.342145655190168	0.365768854519568	5.55275265659928	2.93508932007177e-07	3.05249289287464e-06	6.46983867992223	0.265137779463636	0.607283434653804	-0.342145655190169	1	26233376	F	II	STMN1	TSS1500	island	TSS1500-island	chr1:26231950-26233624	rs550297058	11
cg06998965	0.355901619927093	0.401944784600571	5.54951933380896	2.9755672312176e-07	3.08951165963955e-06	6.45669384912884	0.297267837563191	0.653169457490284	-0.355901619927094	5	68710808	R	II	MARVELD2	TSS200	island	TSS200-island	chr5:68710807-68711520
cg06653052	0.353283045994671	0.445602864790988	5.54923826095919	2.97911176127272e-07	3.08951165963955e-06	6.4555513386425	0.341696086557261	0.694979132551932	-0.353283045994671	19	1275167	R	I	C19orf24	TSS1500	island	TSS1500-island	chr19:1274469-1276358	rs139512560	16
cg04690482	0.337494698534899	0.250082464649571	5.5484449376251	2.98913851560122e-07	3.09553158141075e-06	6.45232676906569	0.150819318021659	0.488314016556558	-0.337494698534899	6	54711388	R	II	FAM83B	TSS200	island	TSS200-island	chr6:54711153-54712033	rs369952089	27
cg00960700	0.340166551675107	0.216808949418681	5.54435285630619	3.04138660663854e-07	3.13292568893267e-06	6.43569739927256	0.116759963631885	0.456926515306992	-0.340166551675108	17	80709150	R	I	TBCD	TSS1500	island	TSS1500-island	chr17:80709052-80710843
cg12064008	0.33261020068423	0.202066927850082	5.54427889256283	3.04233918510646e-07	3.13292568893267e-06	6.43539687910982	0.104240398237073	0.436850598921303	-0.33261020068423	1	32827730	F	II	LOC100128071	1stExon	island	1stExon-island	chr1:32826944-32828017	rs544444958;rs187403580	4;27
cg16313343	0.354759446624378	0.295645213758574	5.54353669492934	3.05191417461437e-07	3.13837794225422e-06	6.43238137975544	0.191304200045521	0.5460636466699	-0.354759446624378	14	105768109	F	II	BRF1	TSS1500	shore	TSS1500-shore	chr14:105766558-105767996	rs587704026;rs139659125;rs75383873;rs587757822	6;23;29;49
cg10211745	0.358098800191693	0.507745801186879	5.53739022457576	3.13235431896977e-07	3.20312717805946e-06	6.40741599662652	0.40242262465991	0.760521424851604	-0.358098800191693	1	19972150	R	II	MINOS1-NBL1	5'UTR	shore	5'UTR-shore	chr1:19970255-19971923	rs562841453	3
cg09269866	0.343077136904633	0.400188585665945	5.5331763892976	3.18870056391177e-07	3.25620508838455e-06	6.3903080338502	0.299283545399876	0.642360682304509	-0.343077136904634	1	47900197	F	II	FOXD2	TSS1500	island	TSS1500-island	chr1:47899661-47900385
cg19733867	0.343118477380336	0.250011448389298	5.53074871515877	3.22161326857634e-07	3.28523901045921e-06	6.38045459127994	0.149094249159787	0.492212726540124	-0.343118477380336	8	145047619	R	I	PLEC	1stExon	island	1stExon-island	chr8:145047293-145052305
cg19471591	0.325484418737098	0.230523252743724	5.52164029800674	3.3480982127856e-07	3.39064310720222e-06	6.3435036008778	0.13479254135046	0.460276960087558	-0.325484418737098	19	50194252	R	I	CPT1C	TSS200	island	TSS200-island	chr19:50193020-50194798	rs190162774	2
cg24126994	0.355416477151977	0.356386585227923	5.52108233587719	3.35600290832555e-07	3.39396045846109e-06	6.3412410005201	0.251852327242048	0.607268804394025	-0.355416477151977	14	90086171	F	II	FOXN3	TSS1500	shore	TSS1500-shore	chr14:90085365-90085711	rs546010381	45
cg08481075	0.3458179102283	0.551012339004945	5.51825025054806	3.3964086211545e-07	3.42634167109467e-06	6.32975824287272	0.449301188937798	0.795119099166099	-0.3458179102283	6	33161328	F	I	COL11A2	TSS1500	island	TSS1500-island	chr6:33160945-33161337	rs13437061	20
cg22872989	0.34083817275956	0.205086879906361	5.49784977533575	3.70191185483029e-07	3.69787707351712e-06	6.24712686769828	0.10484035850649	0.44567853126605	-0.34083817275956	1	27709900	R	I	CD164L2	TSS200	shore	TSS200-shore	chr1:27709600-27709831	rs734725;rs540633781;rs560243459	44;34;11
cg16411251	0.342510106407325	0.197395190267835	5.49729232162748	3.71062764415111e-07	3.69812825831175e-06	6.24487097033293	0.0966569236774449	0.43916703008477	-0.342510106407325	14	59932250	F	II	GPR135	TSS200	island	TSS200-island	chr14:59930634-59932251	rs573496530;rs75616597;rs531729098	7;11;50
cg08369368	0.353043053647581	0.535664986655207	5.49511095003453	3.74492738391494e-07	3.72057013263745e-06	6.23604447110428	0.431828794405918	0.7848718480535	-0.353043053647581	5	176559881	R	I	NSD1	TSS200	island	TSS200-island	chr5:176558852-176561652
cg25782847	0.362807920111896	0.407951666282402	5.49339298717944	3.77215934729577e-07	3.73890145814986e-06	6.22909424469356	0.301243454484785	0.664051374596681	-0.362807920111896	11	111385461	R	I	C11orf88	TSS200	island	TSS200-island	chr11:111385337-111385712	rs547053209;rs562084396	50;28
cg17896599	0.3663357915072	0.344976661626021	5.493303850148	3.77357757641966e-07	3.73890145814986e-06	6.22873365841661	0.237230840594491	0.603566632101692	-0.366335791507201	6	24911555	R	I	FAM65B	TSS200	shore	TSS200-shore	chr6:24910626-24911285	rs2493332;rs567084792;rs557568084	32;16;12
cg20165381	0.365272509241061	0.236574438203759	5.49123186519253	3.80669206397621e-07	3.76662162119751e-06	6.22035264076801	0.129141347250506	0.494413856491567	-0.365272509241061	1	27709912	R	I	CD164L2	TSS200	shore	TSS200-shore	chr1:27709600-27709831	rs540633781;rs560243459;rs577289106	46;23;6
cg14893456	0.357013785056562	0.267550075769195	5.48566400032368	3.8970968910341e-07	3.83708606596901e-06	6.19783856183371	0.162546021340795	0.519559806397356	-0.357013785056562	1	39874025	R	II	KIAA0754	TSS1500	island	TSS1500-island	chr1:39874018-39875239
cg11675876	0.328426785086897	0.49244919898838	5.48555792610084	3.89883949692705e-07	3.83708606596901e-06	6.19740974899369	0.395853085727528	0.724279870814425	-0.328426785086897	3	188665436	F	I	TPRG1-AS1	TSS200	island	TSS200-island	chr3:188665275-188665552	rs565774466;rs149660547;rs534693324;rs550148124	1;21;25;34
cg04424930	0.36224244765638	0.210036655548534	5.48292687503373	3.94230837624838e-07	3.86947858295223e-06	6.18677480421152	0.10349475917901	0.46573720683539	-0.36224244765638	10	43892790	R	II	HNRNPF	1stExon	island	1stExon-island	chr10:43891546-43892917	rs575358711	46
cg07333715	0.335315448157333	0.316470346377539	5.46998933188057	4.16306985164926e-07	4.05360267626725e-06	6.13451575552708	0.217848155743029	0.553163603900362	-0.335315448157333	11	2292691	F	I	ASCL2	TSS1500	island	TSS1500-island	chr11:2290104-2292932	rs7924540	42
cg24335895	0.349650432747989	0.598540051903698	5.46677506842178	4.21977107665938e-07	4.09523092570258e-06	6.12154148890264	0.49570168933076	0.845352122078749	-0.349650432747989	19	36643771	F	II	COX7A1	TSS200	shore	TSS200-shore	chr19:36642327-36643585	rs539690913	33
cg02430063	0.335229742801526	0.212194043258197	5.46576509721997	4.23774340049128e-07	4.09811096871869e-06	6.11746553296961	0.113597060081277	0.448826802882804	-0.335229742801526	19	46148592	F	I	EML2	1stExon	shelf	1stExon-shelf	chr19:46144872-46145631	rs188604330	26
cg14847688	0.349209795023466	0.19374847537765	5.46550879611178	4.24231618283891e-07	4.09811096871869e-06	6.11643123250903	0.0910397121354541	0.44024950715892	-0.349209795023465	14	59932113	R	I	GPR135	TSS200	island	TSS200-island	chr14:59930634-59932251	rs573172400	13
cg01726103	0.337466934316894	0.455719661913734	5.46430949782947	4.26377779760664e-07	4.10871071255129e-06	6.11159178756776	0.356464681232295	0.693931615549189	-0.337466934316894	6	24911615	F	II	FAM65B	TSS1500	shore	TSS1500-shore	chr6:24910626-24911285
cg06196147	0.350215038916178	0.182682500423839	5.46386611844078	4.27173907243335e-07	4.11028751693981e-06	6.10980277927168	0.0796780772131986	0.429893116129377	-0.350215038916178	3	128713057	F	II	KIAA1257	TSS200	island	TSS200-island	chr3:128712404-128713058
cg24761606	0.359435131703407	0.452077751203857	5.46182375505234	4.30860023737962e-07	4.14032201054618e-06	6.10156287442939	0.346361535996973	0.70579666770038	-0.359435131703407	21	16429811	R	II	NRIP1	5'UTR	opensea	5'UTR-opensea		rs575956668;rs544784156;rs564945517	50;27;25
cg10883621	0.32591943633311	0.554268019788161	5.46091024966087	4.32518826981698e-07	4.15082204113849e-06	6.09787782284674	0.458409362043129	0.784328798376239	-0.32591943633311	2	26624604	R	II	C2orf39	TSS200	island	TSS200-island	chr2:26624603-26625057
cg10511669	0.330389034490927	0.264447838039531	5.4574784546975	4.38806667688763e-07	4.20566076796602e-06	6.0840367319733	0.167274592601023	0.49766362709195	-0.330389034490927	16	68271177	R	I	ESRP2	TSS1500	island	TSS1500-island	chr16:68269010-68272143
cg09936190	0.372654488939476	0.238364361744936	5.45371988492906	4.45796133635082e-07	4.26150880288451e-06	6.06888252191038	0.128760100292149	0.501414589231625	-0.372654488939476	10	43892956	F	II	HNRNPF	5'UTR	shore	5'UTR-shore	chr10:43891546-43892917	rs534405260	34
cg22438763	0.327579480078127	0.483194996416599	5.45307556272613	4.47005235857762e-07	4.26750311107957e-06	6.06628518079749	0.386848090511267	0.714427570589395	-0.327579480078128	1	47900256	R	I	FOXD2	TSS1500	island	TSS1500-island	chr1:47899661-47900385
cg17736443	0.378658798589428	0.357227035684957	5.4460182344247	4.6046104509305e-07	4.3628699176027e-06	6.03784596415586	0.245856800805714	0.624515599395142	-0.378658798589429	6	27783054	F	I	HIST1H2AJ	TSS1500	shore	TSS1500-shore	chr6:27782247-27782485	rs533753852;rs183563161	16;31
cg16042558	0.344890693135141	0.212972197571377	5.44596459229783	4.60564827635636e-07	4.3628699176027e-06	6.03762986855497	0.111533758413983	0.456424451549124	-0.344890693135141	10	43893073	R	II	HNRNPF	TSS1500	shore	TSS1500-shore	chr10:43891546-43892917
cg03020951	0.344416724402254	0.18682878554487	5.44363692892506	4.65090371178671e-07	4.38912884540106e-06	6.02825394536054	0.0855297489559718	0.429946473358226	-0.344416724402254	6	34203887	F	II	HMGA1	TSS1500	island	TSS1500-island	chr6:34202567-34206193	rs115177000;rs556891505;rs555255269	6;32;37
cg17019292	0.347105082527182	0.396025387625155	5.44135654497945	4.69566275516402e-07	4.41958912976413e-06	6.01907035236309	0.293935657470102	0.641040739997284	-0.347105082527183	5	68710813	R	II	MARVELD2	TSS200	island	TSS200-island	chr5:68710807-68711520
cg27641141	0.335700041020959	0.259064026038643	5.43696462597597	4.78306021441704e-07	4.49149491529716e-06	6.00138842458638	0.160328719856007	0.496028760876967	-0.335700041020959	10	43892910	R	I	HNRNPF	5'UTR	island	5'UTR-island	chr10:43891546-43892917	rs561403731;rs189594798;rs562254535;rs530902481;rs532596720;rs551248747;rs569460173;rs376919275	31;22;17;16;8;7;6;1
cg15766075	0.320994512211538	0.380544164222522	5.4358586326799	4.80531929909417e-07	4.50544771112e-06	5.99693677414867	0.28613401357207	0.607128525783608	-0.320994512211539	2	241497417	F	II	ANKMY1	TSS200	island	TSS200-island	chr2:241496576-241497600
cg07629454	0.325064969518226	0.276452507843642	5.41577801257124	5.22758308111777e-07	4.85374956206071e-06	5.9161885872449	0.180845163867692	0.505910133385919	-0.325064969518227	3	121903520	R	I	CASR	5'UTR	island	5'UTR-island	chr3:121902742-121903645	rs35028241	1
cg14951193	0.338188393037272	0.311655446646952	5.41567853661178	5.22976289420071e-07	4.85374956206071e-06	5.9157889379374	0.212188272224225	0.550376665261497	-0.338188393037272	19	4535211	F	I	PLIN5	TSS200	island	TSS200-island	chr19:4535069-4535339	rs576693112;rs542145445;rs143782809;rs550184193;rs541593977;rs116990301;rs532075890;rs147856606	1;7;12;15;16;30;34;38
cg26922444	0.338210622895073	0.471807529075761	5.3993586984577	5.59971181140406e-07	5.17743846169162e-06	5.85027196404036	0.372333816459563	0.710544439354637	-0.338210622895073	6	24911204	R	I	FAM65B	TSS200	island	TSS200-island	chr6:24910626-24911285
cg02674384	0.343079322153752	0.357586700583279	5.39631072852122	5.67159393956565e-07	5.23070776916922e-06	5.83804646880185	0.256681017596882	0.599760339750633	-0.343079322153752	13	46425837	F	I	SIAH3	5'UTR	opensea	5'UTR-opensea		rs9567585	14
cg01657926	0.334369383586402	0.434283158128443	5.39086773101153	5.80221609521351e-07	5.3310586980082e-06	5.8162229026766	0.335939221779501	0.670308605365904	-0.334369383586402	11	86085912	F	II	CCDC81	5'UTR	island	5'UTR-island	chr11:86085693-86086006	rs561555468;rs117418610	2;30
cg23939808	0.320162066262827	0.124203447007984	5.38860211682155	5.85745186442041e-07	5.36835463374131e-06	5.80714217666921	0.0300381334012699	0.350200199664096	-0.320162066262827	6	30043097	F	I	RNF39	1stExon	island	1stExon-island	chr6:30042918-30043500	rs538878624	10
cg11337929	0.343738268242612	0.547250024771626	5.38655649689236	5.90776673427475e-07	5.40533156760544e-06	5.79894481907239	0.446150534112034	0.789888802354646	-0.343738268242612	18	12658840	F	II	SPIRE1	TSS1500	shore	TSS1500-shore	chr18:12657044-12658727	rs186724614;rs543238338	39;47
cg08533783	0.320857633489941	0.376452348895896	5.37482275275101	6.20466442840826e-07	5.65125460734029e-06	5.75195421539824	0.282082456692972	0.602940090182913	-0.320857633489941	11	111385338	R	II	C11orf88	TSS200	island	TSS200-island	chr11:111385337-111385712	rs148242182;rs141382526	44;1
cg09884423	0.356343010287655	0.538862723059105	5.37382090771666	6.23068122113017e-07	5.66791001406035e-06	5.74794443491565	0.434055955327442	0.790398965615097	-0.356343010287656	12	104697220	R	II	TXNRD1	5'UTR	shore	5'UTR-shore	chr12:104697348-104697984
cg09859398	0.35441443181702	0.238739923245718	5.36806985731883	6.38211100087052e-07	5.77699232819539e-06	5.72493362154269	0.134500384476006	0.488914816293026	-0.35441443181702	14	59932033	R	I	GPR135	5'UTR	island	5'UTR-island	chr14:59930634-59932251	rs1752429	38
cg18188717	0.314566827952587	0.393008807100266	5.36716550297766	6.40624926866423e-07	5.78762665048552e-06	5.72131627634396	0.300489151820093	0.615055979772681	-0.314566827952588	5	154230223	R	II	C5orf4	TSS200	opensea	TSS200-opensea		rs535044009;rs555186764;rs572081189;rs540745916	50;13;12;9
cg08229199	0.319839863338169	0.251210078605723	5.36198472698923	6.54626428218299e-07	5.89646311019235e-06	5.70059941835878	0.157139530565085	0.476979393903254	-0.319839863338169	14	59932289	R	II	GPR135	TSS1500	shore	TSS1500-shore	chr14:59930634-59932251	rs573496530;rs75616597	34;30
cg06666025	0.34216829811888	0.342361491985512	5.35840725673726	6.64469434061794e-07	5.97777900679886e-06	5.68629965426024	0.241723757244664	0.583892055363545	-0.342168298118881	16	66613278	R	I	CMTM2	TSS200	island	TSS200-island	chr16:66612749-66613412
cg05901765	0.337595261457536	0.463125843179863	5.35285685937279	6.80028442252069e-07	6.11025556200021e-06	5.66412316277259	0.363833119221764	0.7014283806793	-0.337595261457536	5	68710818	R	I	MARVELD2	TSS200	island	TSS200-island	chr5:68710807-68711520
cg15651616	0.323084254610548	0.314432750903668	5.3521541181196	6.82023667135457e-07	6.12068240812383e-06	5.66131619192306	0.21940797013586	0.542492224746409	-0.323084254610549	18	42996065	F	II	SLC14A2	5'UTR	opensea	5'UTR-opensea		rs562255297;rs575396675	0;37
cg09477407	0.33119483821171	0.350370804948997	5.34380755958296	7.06164344749447e-07	6.31414265329628e-06	5.62799145682068	0.252960558416141	0.584155396627852	-0.33119483821171	12	104697545	F	II	TXNRD1	5'UTR	island	5'UTR-island	chr12:104697348-104697984	rs536979538;rs61937909;rs556334568;rs535508296;rs555448082;rs572280235	3;16;26;27;32;41
cg20721738	0.336724166360607	0.447938803222972	5.33426564708278	7.34788825214678e-07	6.53819376999274e-06	5.58992596168939	0.348902283705147	0.685626450065754	-0.336724166360608	22	23487104	F	II	RAB36	TSS1500	shore	TSS1500-shore	chr22:23487368-23487970
cg26234689	0.352314890494268	0.432905011656769	5.33127506406825	7.4399189938796e-07	6.60405400279967e-06	5.57800265809067	0.329282985040808	0.681597875535076	-0.352314890494268	21	16421589	R	II	NRIP1	5'UTR	opensea	5'UTR-opensea		rs571650015	31
cg05570491	0.34950145658891	0.291848152663699	5.32406862665423	7.66635008030689e-07	6.7886085493732e-06	5.54928473710103	0.189053606608138	0.538555063197048	-0.34950145658891	1	42384437	R	II	HIVEP3	TSS200	shore	TSS200-shore	chr1:42383640-42384003
cg14076195	0.3465652343474	0.307063955769918	5.31974000578061	7.80558879429958e-07	6.88535428230653e-06	5.53204440328473	0.205133004491271	0.551698238838671	-0.3465652343474	1	26233459	F	I	STMN1	TSS1500	island	TSS1500-island	chr1:26231950-26233624	rs535891962;rs77719798	16;44
cg02995497	0.342108072296472	0.43606590665626	5.31921911708453	7.82251028101604e-07	6.88535428230653e-06	5.52997024669981	0.335445885392592	0.677553957689064	-0.342108072296472	6	161657006	F	II	AGPAT4	5'UTR	opensea	5'UTR-opensea		rs534567212;rs557484457;rs534977298	30;37;44
cg15936066	0.335859709380186	0.473207489331472	5.31624148053257	7.91993316863305e-07	6.96270383602128e-06	5.51811538702774	0.374425221866712	0.710284931246898	-0.335859709380186	8	42356637	R	II	SLC20A2	5'UTR	opensea	5'UTR-opensea
cg24301690	0.325387036237187	0.398728554452708	5.31253231899728	8.04295357099655e-07	7.0300175733336e-06	5.50335278398275	0.303026484971183	0.62841352120837	-0.325387036237187	3	128712676	R	II	KIAA1257	5'UTR	island	5'UTR-island	chr3:128712404-128713058	rs531419937;rs549803668	49;28
cg24734586	0.327532794759764	0.2496760983654	5.31248778807313	8.04444182218616e-07	7.0300175733336e-06	5.50317558076183	0.153342923436058	0.480875718195822	-0.327532794759764	14	21494021	R	I	NDRG2	TSS1500	island	TSS1500-island	chr14:21492735-21494270	rs2297063	39
cg15661311	0.339468030266392	0.329915375830416	5.31066418750081	8.10561990680814e-07	7.07504823294253e-06	5.49591951642122	0.230071837516771	0.569539867783163	-0.339468030266392	11	504551	F	I	RNH1	5'UTR	island	5'UTR-island	chr11:504189-504659	rs35756450;rs569074798	28;33
cg19515035	0.347625610241346	0.453415232881744	5.30880620355664	8.16842006047468e-07	7.12138595522002e-06	5.48852793360956	0.351172406340171	0.698798016581518	-0.347625610241346	2	74669516	F	II	RTKN	TSS1500	shore	TSS1500-shore	chr2:74667593-74669403
cg27558095	0.325877814765822	0.206724644208382	5.30237913243991	8.38935294153261e-07	7.29664718473513e-06	5.46296930830189	0.110878228100788	0.436756042866609	-0.325877814765822	1	66999588	R	II	SGIP1	TSS1500	shore	TSS1500-shore	chr1:66998728-66999060	rs540424888;rs12081850	51;23
cg22769317	0.325947823945208	0.261727450659622	5.29616686366343	8.60845890443676e-07	7.47490615511845e-06	5.43827976882782	0.165860443616914	0.491808267562122	-0.325947823945208	3	120170217	R	I	FSTL1	TSS1500	island	TSS1500-island	chr3:120169202-120170519	rs558787719;rs191184746	22;1
cg18751306	0.341575709679685	0.265645571194747	5.29599227717555	8.61469680997694e-07	7.47490615511845e-06	5.43758611801299	0.16518212717131	0.506757836850995	-0.341575709679685	15	81294292	F	I	MESDC1	1stExon	island	1stExon-island	chr15:81292793-81295609	rs531629343;rs551384677	29;32
cg23964682	0.326572175833937	0.505545794082357	5.28723691496766	8.93326397563426e-07	7.7148046489223e-06	5.40281499304551	0.409495154131199	0.736067329965136	-0.326572175833937	2	241497415	F	I	ANKMY1	TSS200	island	TSS200-island	chr2:241496576-241497600
cg15694715	0.329235625860846	0.442243821114763	5.27249443774053	9.49592565998359e-07	8.14317274140347e-06	5.34433265045135	0.345409813508631	0.674645439369477	-0.329235625860846	11	118402280	R	II	TMEM25	5'UTR	shore	5'UTR-shore	chr11:118401235-118402069
cg18532076	0.322495503391936	0.26320480041037	5.26906198618501	9.63182681273145e-07	8.24043806195414e-06	5.33072830028897	0.168353181765683	0.49084868515762	-0.322495503391936	6	54711417	R	II	FAM83B	TSS200	island	TSS200-island	chr6:54711153-54712033
cg05999753	0.342223265032072	0.414918149438565	5.26627374126437	9.74362171765763e-07	8.3263676496347e-06	5.31968055849975	0.314264247958544	0.656487512990616	-0.342223265032072	12	12502816	R	II	MANSC1	5'UTR	shore	5'UTR-shore	chr12:12502942-12503465
cg24777351	0.327847024145705	0.475772136454227	5.25867094547327	1.00549496703079e-06	8.58240872906843e-06	5.28957151302494	0.379346541117255	0.707193565262959	-0.327847024145705	2	165811816	R	II	SLC38A11	1stExon	opensea	1stExon-opensea
cg22855405	0.348777836323723	0.408803638248021	5.2521444389409	1.03299547558917e-06	8.79665833567924e-06	5.26374261124647	0.306221921682221	0.654999758005943	-0.348777836323723	1	32042037	R	II	TINAGL1	TSS200	opensea	TSS200-opensea		rs78525162;rs186998943	37;2
cg11769885	0.349122969983814	0.320533593482887	5.24202222025628	1.07710941614647e-06	9.1616777716774e-06	5.22371609103847	0.217850367017059	0.566973337000873	-0.349122969983814	1	42384491	R	II	HIVEP3	TSS200	shore	TSS200-shore	chr1:42383640-42384003
cg12196936	0.326925460287273	0.494574999114347	5.23995459180391	1.08634455053658e-06	9.22952287895039e-06	5.2155449003038	0.398420451971032	0.725345912258305	-0.326925460287273	16	68270220	F	I	ESRP2	TSS200	island	TSS200-island	chr16:68269010-68272143	rs7184821;rs542697469;rs561014336	9;13;33
cg16626067	0.346586368368231	0.37263569988079	5.23741463231047	1.09779547297169e-06	9.31601436091253e-06	5.20550934474284	0.270698532713663	0.617284901081895	-0.346586368368232	16	66613266	R	I	CMTM2	TSS200	island	TSS200-island	chr16:66612749-66613412	rs577711713	51
cg21073520	0.33025789402311	0.355256263400757	5.23356802812743	1.1153623721527e-06	9.44322969125131e-06	5.1903159154612	0.258121588688078	0.588379482711187	-0.33025789402311	19	19648991	R	I	CILP2	TSS200	island	TSS200-island	chr19:19648134-19649390	rs534776384;rs548649847	37;18
cg14269973	0.32231508638595	0.334515226518913	5.22865113406669	1.13821807178441e-06	9.62562272470971e-06	5.17090340175464	0.239716671699516	0.562031758085466	-0.32231508638595	13	46425904	F	II	SIAH3	TSS200	opensea	TSS200-opensea
cg19611364	0.331927718750928	0.386590940732104	5.22587336347475	1.15133218082927e-06	9.7029512067129e-06	5.15994057706587	0.288965141099478	0.620892859850407	-0.331927718750928	19	13135494	R	II	NFIX	1stExon	island	1stExon-island	chr19:13135317-13136169
cg17064907	0.31590902302671	0.227537248080909	5.22393761232196	1.16055832772291e-06	9.75827254456926e-06	5.1523026677246	0.134622829543641	0.450531852570351	-0.31590902302671	3	194407750	F	II	FAM43A	1stExon	island	1stExon-island	chr3:194406440-194409045	rs148231976;rs553464240;rs199523319;rs200658340;rs148446706	0;4;9;18;30
cg09215664	0.316549764152543	0.159752920389621	5.21261367539562	1.21599736145172e-06	1.01777313403699e-05	5.10765104331005	0.0666500485800499	0.383199812732593	-0.316549764152543	10	135192987	F	I	PAOX	1stExon	island	1stExon-island	chr10:135191594-135193307
cg04093047	0.310413279122364	0.256962349632482	5.20952277797918	1.23157433915542e-06	1.02963546803735e-05	5.09547198847959	0.165664326361198	0.476077605483563	-0.310413279122365	1	32827707	F	II	LOC100128071	1stExon	island	1stExon-island	chr1:32826944-32828017	rs544444958;rs187403580	27;50
cg26271045	0.334797367847591	0.380036903238836	5.20672333595528	1.24585083348428e-06	1.03731003962202e-05	5.08444458851734	0.281567089166015	0.616364457013606	-0.334797367847591	2	238535754	F	II	LRRFIP1	TSS1500	island	TSS1500-island	chr2:238535561-238536840	rs149307165	30
cg19936032	0.333379862384542	0.357940168578558	5.20616902143381	1.24869684646064e-06	1.03803234447272e-05	5.0822614297258	0.259887267877222	0.593267130261764	-0.333379862384542	6	24911414	F	II	FAM65B	TSS1500	shore	TSS1500-shore	chr6:24910626-24911285
cg09364688	0.309859152581704	0.414832901113988	5.20033563421072	1.27903543497009e-06	1.05964834002268e-05	5.05929405014402	0.323697856237016	0.63355700881872	-0.309859152581704	1	36038877	F	II	TFAP2E	TSS200	shore	TSS200-shore	chr1:36038927-36040051	rs532215566;rs541141107;rs115802918	15;33;41
cg17024258	0.321611164341697	0.367625800494949	5.19289126917417	1.31880128662149e-06	1.09136016179557e-05	5.03000333774412	0.27303428157092	0.594645445912618	-0.321611164341697	1	160370982	R	I	VANGL2	5'UTR	shore	5'UTR-shore	chr1:160370112-160370658	rs368510439	41
cg23566333	0.305634067077357	0.4422014664296	5.18637730709335	1.35458721599122e-06	1.11846982939822e-05	5.00439134252242	0.352309093759789	0.657943160837146	-0.305634067077357	5	154230213	R	II	FAXDC2	TSS200	opensea	TSS200-opensea		rs535044009;rs555186764;rs572081189	40;3;2
cg05181354	0.327584610854708	0.374305145786472	5.18637293028404	1.35461157733991e-06	1.11846982939822e-05	5.0043741391539	0.277956730829205	0.605541341683912	-0.327584610854708	2	165811804	F	I	SLC38A11	5'UTR	opensea	5'UTR-opensea		rs540870806;rs139992776	48;51
cg26667946	0.334391268820672	0.292064279063985	5.18599258503547	1.35673021865028e-06	1.11895905097231e-05	5.002879193332	0.193713905881435	0.528105174702107	-0.334391268820672	13	46425874	F	II	SIAH3	TSS200	opensea	TSS200-opensea
cg22994808	0.306109534223235	0.23021691818347	5.17576007299116	1.41496055446459e-06	1.16045758225217e-05	4.9626818447986	0.14018470223546	0.446294236458695	-0.306109534223235	20	33146521	R	I	MAP1LC3A	1stExon	island	1stExon-island	chr20:33146135-33147318
cg17824240	0.330449911273155	0.211041307927356	5.17279833074779	1.43226627268692e-06	1.17154405357879e-05	4.95105470403129	0.113850157552899	0.444300068826054	-0.330449911273155	10	43892819	R	I	HNRNPF	5'UTR	island	5'UTR-island	chr10:43891546-43892917	rs542470281	5
cg00773902	0.337090507582729	0.390561186191905	5.15984729410193	1.51040280783098e-06	1.22774649523467e-05	4.90025283122139	0.291416919255808	0.628507426838537	-0.337090507582729	19	19007324	F	I	GDF1	TSS1500	island	TSS1500-island	chr19:19006031-19007546
cg04990571	0.323832543063578	0.200246314650938	5.15684715821683	1.52908938357163e-06	1.24018621242779e-05	4.88849401233457	0.105001449044004	0.428833992107581	-0.323832543063578	10	43892908	R	I	HNRNPF	5'UTR	island	5'UTR-island	chr10:43891546-43892917	rs561403731;rs189594798;rs562254535;rs530902481;rs532596720;rs551248747;rs569460173	29;20;15;14;6;5;4
cg17218813	0.334260392891628	0.330386830348339	5.15557575279923	1.53707644162952e-06	1.24528668177101e-05	4.8835119149141	0.232074950086095	0.566335342977723	-0.334260392891628	6	32119616	R	II	PRRT1	1stExon	shore	1stExon-shore	chr6:32118101-32118544	rs532275018	46
cg14318946	0.345905765499921	0.165444217475345	5.1526263155459	1.55576238825735e-06	1.25903419764932e-05	4.87195681453006	0.0637072276224275	0.409612993122348	-0.345905765499921	11	72929312	R	I	P2RY2	TSS200	island	TSS200-island	chr11:72928982-72929885
cg04652611	0.320417903349692	0.481663694826953	5.15184777270465	1.56073171988149e-06	1.26027367512898e-05	4.86890727446805	0.38742313501822	0.707841038367912	-0.320417903349692	1	169429782	F	II	CCDC181	1stExon	opensea	1stExon-opensea		rs536114287;rs554423073;rs575966005	3;10;19
cg14464393	0.329056520860004	0.397662883258094	5.15133860479712	1.56399005704138e-06	1.26151541234625e-05	4.8669130031007	0.300881553593387	0.629938074453391	-0.329056520860004	2	71205278	R	II	ANKRD53	TSS1500	shore	TSS1500-shore	chr2:71205563-71206529	rs533880097;rs72897993	41;39
cg07664553	0.315557433194886	0.218568895952175	5.15085938605338	1.56706281331066e-06	1.26260489529602e-05	4.86503612929695	0.125757886188973	0.441315319383859	-0.315557433194886	4	57372597	F	I	ARL9	5'UTR	shore	5'UTR-shore	chr4:57371582-57372022	rs188508763;rs12644498	12;33
cg23645681	0.313186178963315	0.157191639562172	5.14868965762011	1.58104914427488e-06	1.27108029888415e-05	4.85653947814022	0.0650780575141383	0.378264236477453	-0.313186178963315	10	135192992	F	I	PAOX	1stExon	island	1stExon-island	chr10:135191594-135193307
cg01823541	0.313779643262428	0.239463153137287	5.148130189202	1.5846752880986e-06	1.2726001327863e-05	4.85434890731364	0.147175022765985	0.460954666028413	-0.313779643262428	19	2579285	R	II	GNG7	5'UTR	island	5'UTR-island	chr19:2578956-2579746
cg18611122	0.329790846737941	0.372487838690687	5.14573377235397	1.60029964956631e-06	1.28374146943328e-05	4.84496727703878	0.275490530826587	0.605281377564528	-0.329790846737941	1	150947896	F	II	LASS2	TSS1500	island	TSS1500-island	chr1:150946496-150947950
cg23941927	0.310335747961438	0.16831452948333	5.13959531997794	1.64101171670767e-06	1.31401106154619e-05	4.8209466324144	0.0770393094946718	0.38737505745611	-0.310335747961438	10	135193000	F	I	PAOX	1stExon	island	1stExon-island	chr10:135191594-135193307
cg14423778	0.314457262048527	0.424879081091854	5.13903637181916	1.64476872225326e-06	1.31488285890539e-05	4.81876014069168	0.332391651077582	0.646848913126109	-0.314457262048528	3	151985433	F	II	MBNL1	TSS1500	shore	TSS1500-shore	chr3:151986327-151987325	rs569390265	45
cg06953309	0.333710822363489	0.379154519266874	5.13880986483886	1.64629359584717e-06	1.31488285890539e-05	4.81787412716603	0.28100427739526	0.614715099758749	-0.333710822363489	6	24911056	F	II	FAM65B	1stExon	island	1stExon-island	chr6:24910626-24911285
cg10755058	0.310994110991959	0.338221187806312	5.13498079757837	1.67228145021598e-06	1.33212090784528e-05	4.80289932484862	0.246752331632207	0.557746442624165	-0.310994110991959	3	40428713	F	I	ENTPD3	1stExon	island	1stExon-island	chr3:40428651-40429015	rs531802808	10
cg17847560	0.311343625209457	0.425307515339402	5.13482796537064	1.67332699962562e-06	1.33212090784528e-05	4.80230174779253	0.333735860866033	0.645079486075489	-0.311343625209457	9	113801806	F	II	LPAR1	TSS1500	shore	TSS1500-shore	chr9:113799913-113801375
cg04525943	0.336726096849614	0.179725569997731	5.13003345993124	1.70645333016123e-06	1.35408179834872e-05	4.78355991627859	0.0806884826890208	0.417414579538634	-0.336726096849614	19	2579529	R	II	GNG7	5'UTR	island	5'UTR-island	chr19:2578956-2579746	rs117586948;rs576255183	44;6
cg12285709	0.315953042805831	0.289263070599718	5.12442427061216	1.746022490982e-06	1.38099642976052e-05	4.76164524831396	0.196335705068591	0.512288747874423	-0.315953042805831	14	102975664	R	I	ANKRD9	5'UTR	island	5'UTR-island	chr14:102973317-102976666	rs1061924;rs555059591	11;2
cg06385187	0.317976734649329	0.360954682552597	5.12326273660712	1.75432770682908e-06	1.38607012354212e-05	4.75710881491411	0.267432113538088	0.585408848187417	-0.317976734649329	20	44098287	R	I	WFDC2	TSS200	island	TSS200-island	chr20:44098280-44099536	rs564464010;rs576686629;rs111468075	16;8;2
cg21172540	0.324216776175868	0.235394707819789	5.11786943986379	1.79339943468526e-06	1.41085886857429e-05	4.7360521625145	0.140036832473946	0.464253608649814	-0.324216776175868	1	32827840	R	II	LOC100128071	1stExon	island	1stExon-island	chr1:32826944-32828017	rs533449204;rs551630866;rs570127953	38;37;15
cg06484167	0.348931666395621	0.518216527364385	5.11464889341429	1.81713479520627e-06	1.42342225624491e-05	4.72348404267853	0.415589566659791	0.764521233055412	-0.348931666395621	6	27832180	R	II	HIST1H2AL	TSS1500	shore	TSS1500-shore	chr6:27833120-27833406
cg25895948	0.319892373259749	0.491557764156929	5.11318260467042	1.82804273685479e-06	1.43043856420697e-05	4.71776327407809	0.397471772021709	0.717364145281458	-0.319892373259749	15	85360655	R	I	ALPK3	1stExon	shore	1stExon-shore	chr15:85360192-85360574
cg17041834	0.336838307942358	0.4731481189645	5.11228167141035	1.83477661816263e-06	1.43399373571357e-05	4.71424868961222	0.374078028393218	0.710916336335576	-0.336838307942358	21	16427406	R	II	NRIP1	5'UTR	opensea	5'UTR-opensea		rs539404939;rs553552877;rs150985922	29;22;1
cg23829024	0.322388193517707	0.455085574742579	5.11123018024017	1.84266647397337e-06	1.43727984969923e-05	4.71014718850008	0.360265517825606	0.682653711343313	-0.322388193517707	6	26018074	R	I	HIST1H1A	TSS200	shelf	TSS200-shelf	chr6:26020671-26021125	rs553694004;rs142577528;rs545347364	39;38;35
cg17337348	0.327477051797127	0.416296625200561	5.1104289215933	1.84870095723717e-06	1.43962797751151e-05	4.70702205907488	0.31997984526023	0.647456897057357	-0.327477051797127	8	67782787	R	II	MCMDC2	TSS1500	opensea	TSS1500-opensea
cg13445796	0.328470854339982	0.413693312243834	5.11004921644261	1.85156735241865e-06	1.43962797751151e-05	4.70554119555534	0.317084237437957	0.645555091777939	-0.328470854339982	11	20181725	R	I	DBX1	1stExon	island	1stExon-island	chr11:20181200-20182325
cg10296410	0.327140232536033	0.257195356404672	5.10646960772492	1.87880413360333e-06	1.45507898133764e-05	4.69158347765782	0.160977640952898	0.48811787348893	-0.327140232536033	22	42095368	F	II	MEI1	TSS200	shore	TSS200-shore	chr22:42095414-42096189	rs567520847;rs534931586;rs190556908	35;47;48
cg04329105	0.309497287068065	0.31523801003213	5.10639476108561	1.87937778958913e-06	1.45507898133764e-05	4.69129168905346	0.224209396188581	0.533706683256646	-0.309497287068065	14	59932321	R	II	GPR135	TSS1500	shore	TSS1500-shore	chr14:59930634-59932251	rs531729098	23
cg12979844	0.32585187797533	0.454496079639741	5.1005210464721	1.924934075186e-06	1.48273483742399e-05	4.66840021087348	0.358657291999939	0.684509169975269	-0.32585187797533	13	46425929	F	II	SIAH3	TSS200	opensea	TSS200-opensea
cg24302235	0.32000309358087	0.243049057318982	5.09662840328576	1.95571777452601e-06	1.50465086283575e-05	4.65323726603243	0.148930500383432	0.468933593964303	-0.32000309358087	3	170746073	R	II	SLC2A2	TSS1500	island	TSS1500-island	chr3:170746072-170746292	rs145888571	16
cg14820908	0.348628124069067	0.493904178862525	5.09247214297613	1.98911705405446e-06	1.52714201469396e-05	4.63705429269605	0.391366495312799	0.739994619381866	-0.348628124069067	5	178986412	F	II	RUFY1	TSS1500	shore	TSS1500-shore	chr5:178986513-178986999	rs180793555;rs548997245;rs567210046;rs7702303;rs546339218	7;8;17;24;35
cg24535439	0.316996145325917	0.3293420291688	5.08450919912676	2.05466984335387e-06	1.572693165676e-05	4.60606922529507	0.236107868778824	0.553104014104741	-0.316996145325917	1	1566351	R	II	MMP23B	TSS1500	island	TSS1500-island	chr1:1564421-1570006	rs549133511;rs565716796	21;1
cg06065225	0.306558502082344	0.260043221815987	5.08448373971656	2.05488277784725e-06	1.572693165676e-05	4.60597020041483	0.16987895649765	0.476437458579995	-0.306558502082345	11	65640137	F	I	EFEMP2	5'UTR	island	5'UTR-island	chr11:65639835-65641374
cg13650938	0.33328232819162	0.353936463777127	5.07868221977577	2.10397112822044e-06	1.60858355705029e-05	4.58341201474362	0.255912249603121	0.589194577794741	-0.33328232819162	19	2579075	R	I	GNG7	5'UTR	island	5'UTR-island	chr19:2578956-2579746	rs561647239;rs573754451;rs542485416;rs560657881;rs527846424;rs552596860	46;45;38;7;5;2
cg22387369	0.336133463039569	0.467885939656914	5.07478627673409	2.13757668218342e-06	1.63257419101759e-05	4.56827109453244	0.369023156409983	0.705156619449551	-0.336133463039569	15	85360691	R	I	ALPK3	1stExon	shore	1stExon-shore	chr15:85360192-85360574
cg07601320	0.326263752925228	0.448030108461405	5.07397415170903	2.14464763365968e-06	1.63456927754603e-05	4.56511569565372	0.352070181130456	0.678333934055684	-0.326263752925228	12	47219841	F	II	SLC38A4	TSS200	opensea	TSS200-opensea		rs181506118;rs550843759	42;43
cg24517380	0.318994020436483	0.318801663945529	5.0643139240362	2.23052848513372e-06	1.69473936300523e-05	4.52760308092064	0.224979893228916	0.543973913665399	-0.318994020436483	6	30881740	R	I	VARS2	TSS1500	island	TSS1500-island	chr6:30881533-30882296	rs566265030;rs535304084;rs140816086;rs150149398	36;24;13;12
cg25147026	0.34129631876489	0.452389977023877	5.06384698973793	2.23476359621818e-06	1.69619945004883e-05	4.52579085691527	0.352008706798909	0.693305025563799	-0.34129631876489	1	186650441	F	II	PTGS2	TSS1500	shore	TSS1500-shore	chr1:186649310-186650081	rs190474242	20
cg18761994	0.339039696372892	0.444130566980538	5.06220788342111	2.249692601249e-06	1.70576485546615e-05	4.51943001638355	0.344413009223805	0.683452705596697	-0.339039696372892	6	24911326	R	I	FAM65B	TSS200	shore	TSS200-shore	chr6:24910626-24911285
cg26581012	0.320019019702372	0.435152620407489	5.05988932858919	2.27097645198704e-06	1.71971048396935e-05	4.51043435417037	0.341029379318556	0.661048399020928	-0.320019019702372	19	13135333	R	II	NFIX	TSS200	island	TSS200-island	chr19:13135317-13136169	rs185692550	1
cg08367326	0.331480852030854	0.320782221277541	5.05091929449535	2.35518679191173e-06	1.77110046751762e-05	4.47565287571852	0.223287853033172	0.554768705064026	-0.331480852030854	1	110052010	R	I	AMIGO1	5'UTR	island	5'UTR-island	chr1:110051954-110052505	rs193102730;rs565584476;rs534558607	43;41;36
cg16562724	0.306393098589604	0.455884317927538	5.04781961294261	2.384989270569e-06	1.79167431678401e-05	4.46364156412965	0.365768700695301	0.672161799284905	-0.306393098589604	16	68270631	R	II	ESRP2	TSS1500	island	TSS1500-island	chr16:68269010-68272143	rs536096069	33
cg11700806	0.313648388343307	0.30837887373673	5.04616103524875	2.40108686135734e-06	1.80192107138915e-05	4.45721619135405	0.216129347753404	0.529777736096711	-0.313648388343307	19	42071240	R	II	CEACAM21	5'UTR	opensea	5'UTR-opensea		rs532874523	4
cg25605163	0.331971103092894	0.573806440990986	5.04403652716309	2.42186163358467e-06	1.81565332284691e-05	4.44898746393157	0.476167881257782	0.808138984350676	-0.331971103092894	9	139557250	F	I	EGFL7	TSS200	shelf	TSS200-shelf	chr9:139552947-139553269	rs550239353;rs193073235;rs184213776;rs547871054;rs567823849	2;3;8;9;23
cg02913246	0.295670625490804	0.291136748933708	5.04283114176265	2.43372656225658e-06	1.82082481168013e-05	4.444319553622	0.204174800259942	0.499845425750746	-0.295670625490804	14	73706300	R	II	PAPLN	5'UTR	island	5'UTR-island	chr14:73706299-73706677	rs540341651;rs565285194	37;36
cg05217962	0.308713663239198	0.199185360816222	5.04210968459342	2.44085518209949e-06	1.82429665597894e-05	4.44152596705833	0.108387224569399	0.417100887808597	-0.308713663239198	14	59932128	R	I	GPR135	TSS200	island	TSS200-island	chr14:59930634-59932251	rs573172400	28
cg21901718	0.322904260861198	0.410102248002886	5.04179057335342	2.44401477473994e-06	1.82479799678139e-05	4.44029039131579	0.315130406573121	0.63803466743432	-0.322904260861198	5	16180076	R	I	MARCH11	TSS200	island	TSS200-island	chr5:16179064-16180420
cg05958749	0.303925273010348	0.383106326635095	5.03871532324554	2.47466887540325e-06	1.84580592008715e-05	4.42838541944755	0.293716540455581	0.597641813465929	-0.303925273010348	3	129147694	R	II	C3orf25	TSS1500	shore	TSS1500-shore	chr3:129147229-129147617	rs141875591;rs59832119;rs533767640;rs555128770;rs571631017	37;34;24;15;4
cg22976979	0.295006967000498	0.19450041083371	5.03258152935903	2.53693546786697e-06	1.88647258137784e-05	4.40465193299774	0.107733655833563	0.402740622834061	-0.295006967000498	20	33146263	R	I	MAP1LC3A	TSS1500	island	TSS1500-island	chr20:33146135-33147318	rs539578072;rs557670006	16;1
cg26287345	0.329494550319165	0.338019596477692	5.03233378184891	2.53948232108555e-06	1.88647258137784e-05	4.40369365382111	0.241109434619114	0.570603984938279	-0.329494550319165	20	35169886	F	I	MYL9	TSS200	shore	TSS200-shore	chr20:35169189-35169540	rs528936233;rs146827176	8;30
cg03287198	0.328357525359887	0.335233686635559	5.02771362744917	2.5874374564458e-06	1.91820944698287e-05	4.3858277522798	0.238657943882651	0.567015469242539	-0.328357525359888	12	8025435	F	I	SLC2A14	5'UTR	island	5'UTR-island	chr12:8025364-8025908
cg01089498	0.320358249553712	0.439234278710376	5.02404053954724	2.62619206733114e-06	1.94301112388213e-05	4.37163048473048	0.345011264135755	0.665369513689466	-0.320358249553712	4	11428985	R	I	HS3ST1	5'UTR	shore	5'UTR-shore	chr4:11429414-11429633	rs6813342	28
cg24008908	0.311703670163969	0.345652722843851	5.01689838493469	2.70317707536556e-06	1.99594101878956e-05	4.34404073258694	0.253975172795625	0.565678842959594	-0.311703670163969	1	19615453	F	II	AKR7A3	TSS200	island	TSS200-island	chr1:19614998-19615660	rs560770403;rs570994109	0;46
cg26038582	0.364065557491416	0.416856173188638	5.01170200895586	2.76056823204857e-06	2.03421972636986e-05	4.32398088650876	0.309778068044104	0.673843625535521	-0.364065557491417	1	42384390	R	I	HIVEP3	1stExon	shore	1stExon-shore	chr1:42383640-42384003
cg05429921	0.337032184400334	0.451010336801361	5.0104532027367	2.77453684008836e-06	2.04041164609106e-05	4.3191617471708	0.351883223742439	0.688915408142773	-0.337032184400335	19	13135318	R	II	NFIX	TSS200	island	TSS200-island	chr19:13135317-13136169
cg04592728	0.318690321480167	0.331875138473295	5.00666264206928	2.81736014038736e-06	2.06982811115432e-05	4.30453800948722	0.238142690979128	0.556833012459295	-0.318690321480167	11	20620181	F	II	SLC6A5	TSS1500	shore	TSS1500-shore	chr11:20618197-20619920	rs76721114	30
cg11051055	0.308812035077058	0.361619345774933	5.0054611761171	2.83106763210248e-06	2.07573878785754e-05	4.29990409607698	0.270792276634622	0.57960431171168	-0.308812035077058	8	11058145	R	I	XKR6	1stExon	island	1stExon-island	chr8:11057684-11058479
cg06418871	0.318741155406296	0.510201012422314	5.00511046057516	2.83508119120886e-06	2.07660492446986e-05	4.29855154216018	0.416453613773404	0.7351947691797	-0.318741155406296	5	68710831	R	I	MARVELD2	TSS200	island	TSS200-island	chr5:68710807-68711520
cg10140454	0.320734601375785	0.523520248319651	5.00351738789068	2.85338217336553e-06	2.08792396158843e-05	4.29240842257409	0.429186542032655	0.749921143408441	-0.320734601375785	17	17626019	F	II	RAI1	5'UTR	island	5'UTR-island	chr17:17625605-17628500	rs139861652	9
cg02979457	0.315259875947234	0.295422593457975	4.99430773693763	2.96146236769229e-06	2.15839384492245e-05	4.25691569377208	0.202699100532318	0.517958976479552	-0.315259875947233	7	27142547	F	II	HOXA2	TSS200	shore	TSS200-shore	chr7:27143181-27143479	rs183805645;rs377411949	43;46
cg14468692	0.343971351978775	0.457651808340683	4.99312492619303	2.97562946638751e-06	2.16018650229081e-05	4.25235990478886	0.356483763641044	0.700455115619819	-0.343971351978775	11	504784	F	II	RNH1	5'UTR	shore	5'UTR-shore	chr11:506353-508009	rs538978899	10
cg04193820	0.303490826692222	0.439218932363292	4.99311846861894	2.9757069930629e-06	2.16018650229081e-05	4.25233503401336	0.349956924512638	0.65344775120486	-0.303490826692222	17	29297414	F	II	RNF135	TSS1500	shore	TSS1500-shore	chr17:29298046-29298606	rs118104959;rs7221238	14;29
cg23352722	0.316942983121344	0.440179219689838	4.99217375078372	2.98707009896997e-06	2.16629059996516e-05	4.24869672724111	0.346960695242384	0.663903678363728	-0.316942983121344	8	22089501	R	II	PHYHIP	1stExon	island	1stExon-island	chr8:22089367-22089668	rs190916289;rs531784926;rs11547658	44;30;26
cg19370166	0.311113247046814	0.190818286724843	4.98843320192683	3.03247863814468e-06	2.19487989880324e-05	4.23429480386311	0.0993143905346042	0.410427637581418	-0.311113247046814	1	27709928	R	I	CD164L2	TSS200	shore	TSS200-shore	chr1:27709600-27709831	rs560243459;rs577289106	39;22
cg14768782	0.30881027512548	0.178472595317687	4.98325376440616	3.09646799710857e-06	2.2345771018504e-05	4.2143626541428	0.0876460438101926	0.396456318935673	-0.30881027512548	3	128712993	R	I	KIAA1257	TSS200	island	TSS200-island	chr3:128712404-128713058	rs554979921;rs115978811	45;44
cg01101380	0.294284141644044	0.461703468731538	4.97404066885549	3.21356143967948e-06	2.31452185419744e-05	4.17893588981095	0.375149309424466	0.66943345106851	-0.294284141644045	1	36039173	F	II	TFAP2E	5'UTR	island	5'UTR-island	chr1:36038927-36040051	rs199603491;rs547898577;rs566139197;rs111338925	3;18;45;51
cg27557378	0.307903975254779	0.320500121364241	4.96669173972407	3.31004834890839e-06	2.3746843927785e-05	4.15070328808347	0.229940128642248	0.537844103897026	-0.307903975254779	16	2286786	R	I	DNASE1L2	5'UTR	island	5'UTR-island	chr16:2286600-2288073	rs568607870	20
cg19899223	0.315761818718619	0.266664798264664	4.96111726977071	3.38511635346527e-06	2.42143152230316e-05	4.1293030811203	0.173793675112129	0.489555493830748	-0.315761818718619	14	75390063	R	II	RPS6KL1	TSS1500	island	TSS1500-island	chr14:75389712-75390133	rs569469115	2
cg17594860	0.33441742922788	0.298275624829361	4.95794471543958	3.42857780429371e-06	2.44841718375991e-05	4.11712969305966	0.199917557409397	0.534334986637276	-0.33441742922788	1	19615358	F	I	AKR7A3	TSS200	island	TSS200-island	chr1:19614998-19615660	rs541958123	1
cg12360736	0.302060856065591	0.269224818065943	4.95787633520307	3.42952052335165e-06	2.44841718375991e-05	4.11686735920398	0.180383389811358	0.482444245876949	-0.302060856065591	3	151985869	F	II	MBNL1	1stExon	shore	1stExon-shore	chr3:151986327-151987325
cg09854734	0.322845264429702	0.399509608928084	4.95746898263585	3.43514169923414e-06	2.45004464385066e-05	4.11530463388059	0.304555119389936	0.627400383819638	-0.322845264429702	16	66613273	R	I	CMTM2	TSS200	island	TSS200-island	chr16:66612749-66613412
cg10545142	0.315682152404855	0.282361905961052	4.95519060565519	3.46674771674929e-06	2.47018408738637e-05	4.1065654166343	0.189514214077271	0.505196366482126	-0.315682152404855	19	42070902	F	I	CEACAM21	5'UTR	opensea	5'UTR-opensea		rs553040686;rs574478826	0;47
cg15176829	0.305488314784929	0.281792969762507	4.95174646989896	3.51506429231116e-06	2.49733056116526e-05	4.09335890637437	0.191943465413998	0.497431780198928	-0.305488314784929	1	246952215	R	II	LOC149134	TSS1500	island	TSS1500-island	chr1:246952214-246952511	rs551818714;rs565153248;rs530869156	49;9;1
cg02175308	0.314496476829892	0.445683580307651	4.94828001021449	3.5643568008773e-06	2.52989971578242e-05	4.0800719441329	0.353184616534153	0.667681093364046	-0.314496476829892	1	109941060	F	II	SORT1	TSS1500	shore	TSS1500-shore	chr1:109940074-109940894	rs552141572;rs568806557	2;50
cg23903465	0.320641590744425	0.493452388872587	4.94409544223229	3.62475902038344e-06	2.5678003031354e-05	4.06403935849093	0.399146038653639	0.719787629398064	-0.320641590744425	6	24911334	R	I	FAM65B	TSS200	shore	TSS200-shore	chr6:24910626-24911285	rs530817961	8
cg13879483	0.313499449069988	0.376316294340824	4.94231088118115	3.65082077645698e-06	2.58376620974735e-05	4.05720435796984	0.284110574026122	0.59761002309611	-0.313499449069988	12	95942907	F	I	USP44	TSS1500	island	TSS1500-island	chr12:95941906-95942979
cg04355435	0.334271860469928	0.377453039043695	4.9406695846349	3.67495150530531e-06	2.59583279738907e-05	4.05091928355239	0.279137785964304	0.613409646434233	-0.334271860469928	1	43736290	F	II	TMEM125	5'UTR	shelf	5'UTR-shelf	chr1:43738484-43738829	rs552723531;rs566052077;rs534737709	34;43;51
cg19414598	0.330558497359697	0.317928771642584	4.93951850966817	3.69196756986329e-06	2.60406532470422e-05	4.04651212527973	0.22070568418385	0.551264181543547	-0.330558497359697	22	38965745	R	I	DMC1	5'UTR	island	5'UTR-island	chr22:38965733-38966196	rs79604161	27
cg17501823	0.3189281620684	0.459995403638531	4.93535400719694	3.75417441852857e-06	2.64415051264663e-05	4.030572138564	0.366193003030178	0.685121165098578	-0.3189281620684	12	47219793	F	I	SLC38A4	TSS200	opensea	TSS200-opensea		rs73104771;rs565033033	40;43
cg04339396	0.323018556975883	0.326259285018905	4.92122214424495	3.97297802824174e-06	2.7875478376142e-05	3.97653718617408	0.231253827084821	0.554272384060705	-0.323018556975883	3	187464106	R	II	BCL6	TSS1500	shore	TSS1500-shore	chr3:187461974-187462197	rs185704718;rs544212151;rs557801984	28;25;13
cg02017534	0.305857702568501	0.340603701810598	4.91283396737108	4.10867866346394e-06	2.87176663112656e-05	3.94450494169056	0.250645553996333	0.556503256564834	-0.305857702568501	13	46425999	R	II	SIAH3	TSS200	opensea	TSS200-opensea
cg24875405	0.316345112234531	0.405329995609154	4.90984324163704	4.15814534645615e-06	2.90357349335395e-05	3.93309155385355	0.312287315540175	0.628632427774706	-0.316345112234531	12	54653411	F	II	CBX5	TSS200	opensea	TSS200-opensea		rs371997475;rs550760972;rs569241273	13;20;47
cg01797501	0.321787553997559	0.565084813017883	4.90487145572112	4.24166593861646e-06	2.95728794930541e-05	3.91412655869269	0.470441414783307	0.792228968780866	-0.321787553997559	12	65671924	F	II	MSRB3	TSS1500	shore	TSS1500-shore	chr12:65672391-65673250	rs576299294;rs545325292;rs565136604	15;19;36
cg21842274	0.304643298866279	0.613995036156066	4.90462242350127	4.24589212015045e-06	2.95728794930541e-05	3.91317690321299	0.524394065901278	0.829037364767557	-0.304643298866279	5	76248637	R	II	CRHBP	TSS200	shore	TSS200-shore	chr5:76249435-76250528	rs138675334	21
cg13358761	0.304272357333161	0.51808835785575	4.90454723755943	4.24716886336416e-06	2.95728794930541e-05	3.91289019567085	0.428596488051879	0.73286884538504	-0.304272357333161	3	109056802	R	II	DPPA4	TSS1500	opensea	TSS1500-opensea		rs144928572;rs531562009	39;17
cg02915015	0.322260697549203	0.445533165551277	4.90416480101042	4.2536688659086e-06	2.95900380691099e-05	3.91143188357323	0.35075060744857	0.673011304997773	-0.322260697549203	6	24911329	R	I	FAM65B	TSS200	shore	TSS200-shore	chr6:24910626-24911285	rs530817961	3
cg13528935	0.302646010200146	0.286928808972206	4.89958915680636	4.3321935481732e-06	3.01077185736549e-05	3.89398893532809	0.197915276560399	0.500561286760545	-0.302646010200147	8	127569642	F	I	FAM84B	5'UTR	island	5'UTR-island	chr8:127568676-127570873	rs202073050;rs530015443;rs190825769	0;25;49
cg10143960	0.308682211292181	0.418186415811328	4.89872745282257	4.34713885968742e-06	3.01829754916934e-05	3.890705032928	0.327397530137158	0.636079741429339	-0.308682211292181	1	1109486	R	II	TTLL10	5'UTR	island	5'UTR-island	chr1:1109314-1110145	rs563310428;rs184311658;rs12141369;rs371154113	51;18;12;1
cg03098814	0.346024263410909	0.51737617499309	4.89789500045448	4.36162453288622e-06	3.02549016793962e-05	3.88753291536528	0.41560433281341	0.76162859622432	-0.346024263410909	6	24911308	R	I	FAM65B	TSS200	shore	TSS200-shore	chr6:24910626-24911285
cg00242976	0.313013361191674	0.515803497939416	4.89608069250067	4.3933588073994e-06	3.04174757090202e-05	3.88062042035735	0.423740744647747	0.736754105839422	-0.313013361191674	20	44440824	R	II	UBE2C	TSS1500	shore	TSS1500-shore	chr20:44440946-44441655	rs543174216	47
cg23762517	0.3608446323053	0.435971442042102	4.88457019484953	4.59999462318093e-06	3.17193398740326e-05	3.83679917729038	0.32984066783466	0.690685300139961	-0.3608446323053	1	42384310	F	II	HIVEP3	1stExon	shore	1stExon-shore	chr1:42383640-42384003	rs540739984	1
cg01765529	0.300031739793823	0.21296464544169	4.88174030380013	4.65222896610682e-06	3.20283030793382e-05	3.82603450697717	0.124720016090566	0.424751755884388	-0.300031739793823	1	27709903	R	I	CD164L2	TSS200	shore	TSS200-shore	chr1:27709600-27709831	rs734725;rs540633781;rs560243459	47;37;14
cg03364108	0.305679776702788	0.532507622049595	4.8796971662541	4.69030003925618e-06	3.22601124651278e-05	3.81826477315756	0.442601805372304	0.748281582075092	-0.305679776702788	22	24890794	F	I	C22orf45	TSS200	island	TSS200-island	chr22:24890412-24891453	rs536581453	0
cg15436096	0.318485632110103	0.208167388654857	4.87941970891688	4.69549342360753e-06	3.22655649314812e-05	3.81720978793456	0.114495143916591	0.432980776026694	-0.318485632110103	14	59931922	R	I	GPR135	1stExon	island	1stExon-island	chr14:59930634-59932251	rs183475071;rs568650635;rs536105058	45;41;32
cg04988061	0.31267565127069	0.40498335021818	4.87009831323212	4.87326143136521e-06	3.33932269296913e-05	3.78178646883977	0.31301992337386	0.62569557464455	-0.31267565127069	3	43731533	R	II	ABHD5	TSS1500	shore	TSS1500-shore	chr3:43731998-43733108	rs567801084;rs72622914;rs553289382	37;14;13
cg18889595	0.327102706693006	0.256136472932766	4.85800281863317	5.11372975515837e-06	3.4780952286476e-05	3.73587824337019	0.159929794493647	0.487032501186653	-0.327102706693006	9	37032104	F	II	PAX5	5'UTR	shore	5'UTR-shore	chr9:37029932-37030295	rs577076887;rs145289399;rs562509679;rs3739441;rs548423295	8;33;39;42;43
cg10395685	0.318286551569846	0.340081409294707	4.85642243210042	5.14599024952534e-06	3.49679337437625e-05	3.72988470611731	0.246467717656517	0.564754269226363	-0.318286551569846	11	86085715	R	II	CCDC81	TSS200	island	TSS200-island	chr11:86085693-86086006	rs545567550	38
cg16126458	0.292978003328606	0.20218323356114	4.8524352318912	5.22826432102187e-06	3.53631309979081e-05	3.7147683779652	0.116013232582138	0.408991235910744	-0.292978003328606	1	19615370	F	II	AKR7A3	TSS200	island	TSS200-island	chr1:19614998-19615660	rs117809516	41
cg02301929	0.312410929235669	0.191893389648656	4.85211200402262	5.23498982234884e-06	3.53759865230062e-05	3.71354326166304	0.1000078222264	0.41241875146207	-0.312410929235669	22	51066512	R	I	ARSA	1stExon	island	1stExon-island	chr22:51066107-51067051	rs1051539;rs188227227	6;1
cg01615880	0.306769726839423	0.318082817761481	4.8496936476848	5.28557728052551e-06	3.56849471646529e-05	3.7043785470961	0.227856427514592	0.534626154354015	-0.306769726839423	6	138893677	F	I	NHSL1	TSS200	opensea	TSS200-opensea		rs533765060;rs553906499;rs6922748;rs539581470	2;5;21;41
cg09156097	0.31815046214928	0.352352021417132	4.8477023870573	5.32758770780174e-06	3.59354858082819e-05	3.69683432799107	0.258778356079109	0.576928818228389	-0.31815046214928	5	138729283	F	I	LOC389333	1stExon	island	1stExon-island	chr5:138727710-138730911	rs111342748	13
cg06133110	0.316703514623486	0.372976779406617	4.84077688987763	5.47624435811432e-06	3.68703614634474e-05	3.67060969916357	0.279828686870297	0.596532201493783	-0.316703514623486	7	30028307	F	II	SCRN1	5'UTR	shore	5'UTR-shore	chr7:30028518-30029822
cg00544436	0.309471065976955	0.194653643018913	4.83941898139213	5.50586188826527e-06	3.70357608851018e-05	3.66547024577179	0.103632741260985	0.41310380723794	-0.309471065976955	6	34203564	F	II	HMGA1	TSS1500	island	TSS1500-island	chr6:34202567-34206193
cg00134449	0.308711971153993	0.349738656375612	4.83890676415305	5.51707438461553e-06	3.70462221807668e-05	3.66353180424654	0.258941017800909	0.567652988954901	-0.308711971153992	14	75390205	F	II	RPS6KL1	TSS1500	shore	TSS1500-shore	chr14:75389712-75390133
cg05920908	0.318271929391974	0.277548254767833	4.83888631626251	5.51752245245462e-06	3.70462221807668e-05	3.66345442341833	0.183938863770193	0.502210793162167	-0.318271929391974	1	27895372	R	II	AHDC1	5'UTR	island	5'UTR-island	chr1:27894927-27895524	rs562999012;rs576268015	44;40
cg26046204	0.304163324367411	0.183207126785638	4.83587640225725	5.58386553252989e-06	3.73613117515066e-05	3.65206606188437	0.0937473255011055	0.397910649868517	-0.304163324367411	11	72929170	R	I	P2RY2	TSS1500	island	TSS1500-island	chr11:72928982-72929885
cg09479389	0.303608914323477	0.372909661072548	4.83120361728768	5.68840205029945e-06	3.79848486637483e-05	3.6343940610333	0.283612921565642	0.58722183588912	-0.303608914323477	19	14016729	F	I	C19orf57	5'UTR	island	5'UTR-island	chr19:14016665-14017435	rs558766441;rs577378052;rs3745457	7;33;45
cg23921113	0.324528719183887	0.508332465452261	4.82794000775027	5.76254069165163e-06	3.84449029583164e-05	3.62205721813011	0.412882842162883	0.737411561346769	-0.324528719183887	2	85811236	R	II	VAMP5	TSS1500	shore	TSS1500-shore	chr2:85811340-85811855	rs557875935;rs193086715;rs537680994;rs1254901;rs574620762	43;39;17;9;1
cg23774356	0.3065103306795	0.248123342966253	4.82309670157381	5.8743012531851e-06	3.9119324966715e-05	3.60375773188088	0.157973245707577	0.464483576387077	-0.3065103306795	22	19137874	R	I	GSC2	TSS200	island	TSS200-island	chr22:19136293-19138512
cg06637938	0.312164716444772	0.303847945987394	4.81606543220575	6.04031225129198e-06	4.01519215108547e-05	3.57721020482031	0.212034794091873	0.524199510536644	-0.312164716444772	14	75390232	R	I	RPS6KL1	TSS1500	shore	TSS1500-shore	chr14:75389712-75390133
cg17921026	0.356801011980328	0.502391256523298	4.81303453277086	6.11327306257942e-06	4.06001069699568e-05	3.56577348644747	0.397449782411437	0.754250794391765	-0.356801011980328	11	58694920	R	II	GLYATL1	TSS200	opensea	TSS200-opensea		rs73483050;rs544683384	41;8
cg06690906	0.31581375321198	0.546769664412191	4.80974796256659	6.19335761194794e-06	4.10205040747988e-05	3.55337670405055	0.453883266408667	0.769697019620647	-0.31581375321198	6	89927319	R	II	GABRR1	1stExon	opensea	1stExon-opensea		rs532270620	46
cg08290072	0.294445561245994	0.158362304919917	4.80405381879004	6.33453092419278e-06	4.18421448073707e-05	3.53191020743668	0.0717606692593299	0.366206230505324	-0.294445561245995	2	220083701	F	I	ABCB6	TSS200	island	TSS200-island	chr2:220082991-220084012	rs551440206;rs571279635;rs76861178;rs553589280;rs78480692	0;3;4;11;42
cg09716640	0.353024432154815	0.32001282455366	4.80135609325393	6.40250320414368e-06	4.22530634498483e-05	3.52174509731783	0.216182109214009	0.569206541368824	-0.353024432154815	7	143582511	R	I	TCAF1	TSS200	island	TSS200-island	chr7:143582125-143582610	rs548018979;rs13224887	46;38
cg16174370	0.296402828785088	0.244695389558914	4.79982060752139	6.44150787411813e-06	4.24722443642393e-05	3.51596081119065	0.157518086975065	0.453920915760152	-0.296402828785088	9	95947149	R	I	WNK2	TSS200	island	TSS200-island	chr9:95946147-95947835	rs560530638	30
cg16578537	0.30526891886101	0.19570370744936	4.79932518028056	6.45414205891999e-06	4.25173131859851e-05	3.51409472847857	0.105918731313769	0.411187650174779	-0.30526891886101	3	194408556	R	I	FAM43A	1stExon	island	1stExon-island	chr3:194406440-194409045	rs202084135;rs200918957	21;20
cg00656387	0.288020136647117	0.21844773537801	4.79690505984597	6.51620633513702e-06	4.27724483878465e-05	3.50498066841098	0.133735930481799	0.421756067128916	-0.288020136647117	3	40428638	F	I	ENTPD3	TSS200	shore	TSS200-shore	chr3:40428651-40429015	rs559734228;rs577083181	18;51
cg15127250	0.316489162021997	0.431198353048082	4.79215043870616	6.63983454164929e-06	4.35060472380452e-05	3.48708271638086	0.338113305394553	0.65460246741655	-0.316489162021997	12	51786489	F	II	GALNT6	TSS1500	shore	TSS1500-shore	chr12:51785279-51785821	rs546285107;rs186674383;rs532153580	8;21;33
cg05555294	0.319695267904331	0.354790550117356	4.7896660761647	6.70533675216185e-06	4.38960080954024e-05	3.47773484028634	0.260762530145494	0.580457798049825	-0.319695267904331	7	72972371	F	II	BCL7B	TSS1500	shore	TSS1500-shore	chr7:72971527-72972220	rs188980780	14
cg23049458	0.320929607690935	0.391586307763151	4.78609974521989	6.80046594027543e-06	4.4479051091971e-05	3.46432075651279	0.297195246677582	0.618124854368517	-0.320929607690935	1	62660624	R	I	L1TD1	5'UTR	island	5'UTR-island	chr1:62660555-62660946	rs569386675	4
cg12967914	0.295625043159808	0.133458994418497	4.77550041309434	7.09100911337107e-06	4.62967754401039e-05	3.42448751505331	0.0465104523126709	0.342135495472479	-0.295625043159808	6	30043106	F	I	RNF39	1stExon	island	1stExon-island	chr6:30042918-30043500	rs538878624;rs558873043	1;46
cg03434624	0.320005835363428	0.35858190873353	4.77473542914691	7.11243931062488e-06	4.63953781365673e-05	3.42161461754612	0.264462545391345	0.584468380754774	-0.320005835363428	12	123380883	R	I	VPS37B	TSS200	island	TSS200-island	chr12:123380333-123380894
cg25238537	0.304097078707665	0.239066881265181	4.77209832853034	7.18679873971922e-06	4.67971655058804e-05	3.41171303252097	0.149626563998221	0.453723642705886	-0.304097078707665	19	2302871	R	II	LINGO3	5'UTR	island	5'UTR-island	chr19:2302466-2302999	rs573520553;rs183020812	32;2
cg02083825	0.335822591208165	0.545173510517491	4.77150970809493	7.20349923620279e-06	4.6864291392936e-05	3.4095033587179	0.446402160162148	0.782224751370313	-0.335822591208165	1	95393310	F	II	LOC729970	TSS1500	shore	TSS1500-shore	chr1:95391837-95393116
cg15718932	0.313088980411333	0.482167642718949	4.77066127294832	7.22763768798352e-06	4.69796449718929e-05	3.40631862219837	0.390082648480322	0.703171628891655	-0.313088980411333	1	89592725	R	II	GBP2	TSS1500	opensea	TSS1500-opensea		rs533108508;rs551493578;rs75877808;rs548229854	43;30;19;1
cg24775454	0.29973740883287	0.161367588956459	4.76800427069677	7.30374086745696e-06	4.7390290301057e-05	3.39634726916737	0.073209527535027	0.372946936367897	-0.29973740883287	2	220083696	F	I	ABCB6	TSS200	island	TSS200-island	chr2:220082991-220084012	rs537509870;rs551440206;rs571279635;rs76861178;rs553589280;rs78480692	4;5;8;9;16;47
cg09649046	0.297959415821332	0.168942750827852	4.76557610748218	7.3739706033163e-06	4.77614421055787e-05	3.38723753998434	0.0813076285274603	0.379267044348792	-0.297959415821332	8	145047715	F	I	PLEC	TSS200	island	TSS200-island	chr8:145047293-145052305	rs563248231	17
cg01416891	0.304314658030248	0.446351571908316	4.75987462829861	7.54146542660229e-06	4.87511499480995e-05	3.3658579367831	0.356847260722949	0.661161918753197	-0.304314658030248	10	94820892	R	II	CYP26C1	TSS200	island	TSS200-island	chr10:94820026-94823252	rs530006924;rs1538648;rs373762201	51;34;25
cg14044640	0.296063669335404	0.291458504746327	4.7588955598532	7.57059770488356e-06	4.88193688409905e-05	3.36218809101839	0.204380954941796	0.5004446242772	-0.296063669335404	7	27187560	F	I	HOXA6	TSS200	island	TSS200-island	chr7:27186927-27187692	rs181098649	47
cg16491617	0.302350385845393	0.303619462680191	4.75216332505868	7.77389987337456e-06	4.99546309128679e-05	3.33696554518242	0.214692878608017	0.51704326445341	-0.302350385845393	8	54164391	F	I	OPRK1	TSS200	island	TSS200-island	chr8:54163303-54164443	rs528148164;rs545098740	15;29
cg24235904	0.310818634225041	0.209761583334062	4.75102386941936	7.80883071308574e-06	5.0091292028298e-05	3.3326985964321	0.118344337973755	0.429162972198797	-0.310818634225041	11	72929167	R	II	P2RY2	TSS1500	island	TSS1500-island	chr11:72928982-72929885
cg16807089	0.346592361684865	0.254965551660718	4.74335122164081	8.04804618340647e-06	5.14906410268205e-05	3.30398219356539	0.153026621753405	0.49961898343827	-0.346592361684865	7	143582499	R	II	FAM115A	5'UTR	island	5'UTR-island	chr7:143582125-143582610	rs548018979;rs13224887	34;26
cg02604503	0.309443488248615	0.378102616979032	4.74107130777225	8.12049121143668e-06	5.1863625054228e-05	3.29545439235436	0.287089826317675	0.59653331456629	-0.309443488248615	5	134872315	R	II	NEUROG1	TSS1500	shore	TSS1500-shore	chr5:134870740-134872051	rs537409675	23
cg03108070	0.300283060598463	0.395181157981359	4.72311451611706	8.71366069759944e-06	5.52191531847874e-05	3.22837269354034	0.306862610746517	0.60714567134498	-0.300283060598464	6	33245490	R	I	B3GALT4	1stExon	island	1stExon-island	chr6:33244677-33245554	rs72654491;rs139560819;rs114674755	51;20;2
cg03892838	0.301312091294475	0.4110483605823	4.71953937597729	8.83668582037682e-06	5.59504148834222e-05	3.21503477580588	0.322427157260395	0.62373924855487	-0.301312091294475	2	238599734	R	I	LRRFIP1	TSS1500	shore	TSS1500-shore	chr2:238599857-238601430	rs561590548;rs10210312	44;14
cg25150243	0.314562305393852	0.51014085990784	4.71180463499062	9.10865139275658e-06	5.74244471295712e-05	3.18619880186368	0.417622534792002	0.732184840185854	-0.314562305393852	15	50474159	F	I	SLC27A2	TSS1500	shore	TSS1500-shore	chr15:50474322-50475186
cg10227246	0.290890988868247	0.19159983716287	4.7085989747645	9.22373581944278e-06	5.81000266564901e-05	3.17425590859402	0.106043663966327	0.396934652834574	-0.290890988868247	20	33146341	F	I	MAP1LC3A	TSS200	island	TSS200-island	chr20:33146135-33147318	rs554924165;rs573327467	27;44
cg11862731	0.316559903833176	0.187928890431668	4.70677119734958	9.28998480332639e-06	5.84169541835241e-05	3.1674485509734	0.0948230363630863	0.411382940196263	-0.316559903833176	3	194408516	R	II	FAM43A	1stExon	island	1stExon-island	chr3:194406440-194409045	rs148102584;rs143934965	50;26
cg04850961	0.294665375065851	0.358553101802612	4.70560397091492	9.33253331330539e-06	5.8568560929052e-05	3.16310215890853	0.271886815018538	0.566552190084389	-0.294665375065851	6	138893687	F	I	NHSL1	TSS200	opensea	TSS200-opensea		rs6922748;rs539581470	11;31
cg12564182	0.298705592884112	0.380238194295854	4.70178762820875	9.47297474713225e-06	5.93639750820287e-05	3.14889571287542	0.292383608153468	0.59108920103758	-0.298705592884113	8	32405938	R	I	NRG1	5'UTR	island	5'UTR-island	chr8:32405407-32406901
cg26162150	0.30858674425212	0.359784050992895	4.69891255864404	9.58013116839013e-06	5.98819452059987e-05	3.13819767816554	0.269023243859919	0.577609988112038	-0.30858674425212	13	108867244	F	I	LIG4	5'UTR	island	5'UTR-island	chr13:108867107-108867364
cg09444657	0.314685620184317	0.383268898299866	4.69729518157385	9.64092881242767e-06	6.02050977287541e-05	3.13218117301341	0.290714304128008	0.605399924312325	-0.314685620184317	1	66258196	R	II	PDE4B	TSS1500	shore	TSS1500-shore	chr1:66258440-66258918
cg03269060	0.292374293823255	0.238714880641022	4.69710101222269	9.6482528411465e-06	6.02050977287541e-05	3.13145896183801	0.152722441281242	0.445096735104497	-0.292374293823255	3	158450208	R	I	RARRES1	5'UTR	island	5'UTR-island	chr3:158449795-158450597	rs574311595;rs147016103;rs6786423	50;41;32
cg14226182	0.301114520460609	0.303181311251853	4.68900973926713	9.95830593316907e-06	6.19815781850557e-05	3.10137924601921	0.214618216998733	0.515732737459342	-0.301114520460609	3	158450251	R	I	RARRES1	5'UTR	island	5'UTR-island	chr3:158449795-158450597	rs531711559;rs550187196;rs565143315;rs532487555	37;29;5;4
cg01574694	0.292580046582511	0.180556259887872	4.68301246625278	1.01943410912854e-05	6.33431431197498e-05	3.07910390108065	0.0945033050106625	0.387083351593174	-0.292580046582511	14	21493964	R	I	NDRG2	TSS1500	island	TSS1500-island	chr14:21492735-21494270	rs544732661	38
cg11083276	0.306251691315166	0.446664034882775	4.68103424290999	1.02733831997199e-05	6.37802249113857e-05	3.07176000117707	0.356590008025374	0.662841699340539	-0.306251691315166	6	24911313	R	I	FAM65B	TSS200	shore	TSS200-shore	chr6:24910626-24911285
cg22947000	0.307611159742184	0.390983198603701	4.67153557949375	1.06612775651033e-05	6.58450537839711e-05	3.03652309933315	0.300509328091294	0.608120487833477	-0.307611159742184	16	81272281	R	II	BCMO1	TSS200	opensea	TSS200-opensea		rs575057287	44
cg10146929	0.302027527364919	0.5377426462386	4.6713537831564	1.06688385018218e-05	6.58450537839711e-05	3.03584910985068	0.448911020543036	0.750938547907955	-0.302027527364919	6	26017939	F	II	HIST1H1A	1stExon	shelf	1stExon-shelf	chr6:26020671-26021125	rs199610755;rs200599379;rs139988498;rs144780956;rs570082732;rs535595979;rs374714764;rs574576116	1;3;6;7;10;44;46;49
cg18413131	0.29895770612282	0.335920208352822	4.66752315155969	1.08293711146677e-05	6.66087360407496e-05	3.02165110221663	0.247991471257875	0.546949177380695	-0.29895770612282	3	131080697	F	I	NUDT16P	TSS200	island	TSS200-island	chr3:131080578-131081191	rs538859707;rs575095979	14;34
cg15514087	0.28791775093999	0.320909691732036	4.66186603633077	1.10707443015239e-05	6.78057297952402e-05	3.00069602543785	0.236228000279098	0.524145751219088	-0.287917750939991	3	40428719	F	I	ENTPD3	TSS200	island	TSS200-island	chr3:40428651-40429015	rs531802808	4
cg16063112	0.308131030105093	0.457012759855637	4.65679132585841	1.12917060305748e-05	6.89348781150496e-05	2.98191118114257	0.366385986295316	0.674517016400409	-0.308131030105094	10	63423079	R	II	C10orf107	5'UTR	island	5'UTR-island	chr10:63422538-63423105	rs7071852;rs546122385	48;6
cg22932336	0.319058418969424	0.401773427021111	4.65351553426794	1.14366071665232e-05	6.96455180605879e-05	2.96979180385973	0.307932715559516	0.62699113452894	-0.319058418969424	19	4535070	F	I	PLIN5	5'UTR	island	5'UTR-island	chr19:4535069-4535339	rs35767704	14
cg21372329	0.28812075487722	0.2631280944238	4.64048010338422	1.20313057173616e-05	7.28435454332743e-05	2.92161540859628	0.1783866959305	0.466507450807721	-0.28812075487722	3	119421939	F	II	C3orf15	5'UTR	island	5'UTR-island	chr3:119421855-119422334	rs7612861	24
cg08309069	0.298448310566005	0.654758519768154	4.63405603868656	1.23353164283878e-05	7.45610387905517e-05	2.89790309699974	0.5669796048958	0.865427915461804	-0.298448310566005	6	31240651	R	II	HLA-C	TSS1500	shore	TSS1500-shore	chr6:31238852-31240120	rs115710087;rs4361609;rs5009853	39;18;17
cg03407547	0.294661582707227	0.367850789543932	4.63040590070457	1.25113620640337e-05	7.55628555630108e-05	2.88443859803084	0.281185618159454	0.575847200866681	-0.294661582707227	17	7255461	R	I	KCTD11	5'UTR	island	5'UTR-island	chr17:7254622-7255808
cg00884093	0.293240416686413	0.398654148433783	4.629507924582	1.25550435802007e-05	7.57642629876801e-05	2.8811271518683	0.312406967055426	0.605647383741839	-0.293240416686413	22	46932648	R	I	CELSR1	1stExon	island	1stExon-island	chr22:46929317-46934861	rs553566026	16
cg26897744	0.289796914371531	0.306222458849212	4.62572100939692	1.27408893124964e-05	7.67594087421724e-05	2.86716647494472	0.22098807226935	0.510784986640881	-0.289796914371531	3	158450246	R	I	RARRES1	1stExon	island	1stExon-island	chr3:158449795-158450597	rs531711559;rs550187196	32;24
cg21656205	0.312940479900252	0.516834171228953	4.61727931464092	1.31648291810466e-05	7.9118465209372e-05	2.83607042010575	0.424792853611232	0.737733333511484	-0.312940479900253	20	43439688	F	I	RIMS4	TSS1500	shore	TSS1500-shore	chr20:43438737-43439546
cg26209676	0.300742745504474	0.455928045185029	4.61234477003714	1.34189453375299e-05	8.05191126031806e-05	2.81790923960481	0.367474296507242	0.668217042011716	-0.300742745504474	19	56154382	F	II	ZNF581	TSS1500	island	TSS1500-island	chr19:56154041-56154405	rs564912653	51
cg10848724	0.312245813756698	0.351718077049168	4.60956355776822	1.35642605359911e-05	8.13190173752138e-05	2.80767837844207	0.259881073003081	0.572126886759779	-0.312245813756698	12	123380878	R	I	VPS37B	TSS200	island	TSS200-island	chr12:123380333-123380894
cg01322555	0.290346932493961	0.327885351188926	4.59853047523926	1.41559117526221e-05	8.47966870671775e-05	2.76712921727945	0.242489194573055	0.532836127067017	-0.290346932493961	10	71892787	F	II	AIFM2	TSS200	island	TSS200-island	chr10:71892092-71892802	rs550314725	7
cg12610832	0.312168698063405	0.283819746091271	4.59827122879354	1.41701105547643e-05	8.48124494592098e-05	2.76617713214462	0.192005423131446	0.504174121194851	-0.312168698063405	1	27894955	R	II	AHDC1	5'UTR	island	5'UTR-island	chr1:27894927-27895524	rs111257530	46
cg04585378	0.284922697651201	0.487516711364971	4.59670486983666	1.42561935673006e-05	8.52580842050964e-05	2.7604253541789	0.403715917938147	0.688638615589348	-0.284922697651201	3	121902497	R	II	CASR	TSS200	shore	TSS200-shore	chr3:121902742-121903645
cg22853588	0.307104864196028	0.401561350286602	4.59590902403737	1.43001252698506e-05	8.54511153044373e-05	2.75750340786269	0.311236390228946	0.618341254424975	-0.307104864196028	20	35169881	F	I	MYL9	TSS200	shore	TSS200-shore	chr20:35169189-35169540	rs561981993;rs528936233;rs146827176	4;13;35
cg05480894	0.352101168602036	0.314103160054695	4.59558243505091	1.43181913666059e-05	8.54893966612007e-05	2.75630442563301	0.210543992818802	0.562645161420838	-0.352101168602036	7	143582605	F	II	TCAF1	TSS200	island	TSS200-island	chr7:143582125-143582610	rs552481822;rs570773441	36;45
cg08786077	0.302963029351326	0.353188491592372	4.58957997874829	1.46542012565068e-05	8.74244130290541e-05	2.73427723668135	0.264081718253747	0.567044747605073	-0.302963029351326	2	37571732	R	I	QPCT	TSS200	island	TSS200-island	chr2:37571676-37572397	rs548400398;rs78199787;rs534030117	51;37;17
cg09846875	0.324682613092344	0.277329671165145	4.58695762996695	1.48033854853049e-05	8.82426198197198e-05	2.7246594902684	0.181834784961514	0.506517398053859	-0.324682613092344	7	143582630	F	II	FAM115A	5'UTR	shore	5'UTR-shore	chr7:143582125-143582610	rs552481822;rs570773441	11;20
cg04740599	0.300496935510891	0.320387774649313	4.58173168900209	1.51050910130012e-05	8.98949085286727e-05	2.70550273409896	0.232006323028462	0.532503258539354	-0.300496935510892	3	128712882	F	I	KIAA1257	1stExon	island	1stExon-island	chr3:128712404-128713058	rs536935893	12
cg01146232	0.298450093510347	0.354996260287562	4.57576807789504	1.5456669521349e-05	9.16154413343015e-05	2.68365810056113	0.267216821019813	0.56566691453016	-0.298450093510347	16	51185147	F	II	SALL1	TSS1500	island	TSS1500-island	chr16:51183699-51188763
cg27166649	0.284686507533947	0.185414783385661	4.57511379756279	1.54957214547677e-05	9.17727218952803e-05	2.6812625325307	0.101683457640382	0.386369965174329	-0.284686507533947	2	182521528	F	I	CERKL	1stExon	island	1stExon-island	chr2:182521221-182521927	rs61733527;rs61760902;rs564261104;rs532977160;rs549986396;rs568992169;rs141389059;rs1473295	7;15;23;32;43;44;49;50
cg23333072	0.291103115360574	0.445567089525465	4.57354050668402	1.55900181826232e-05	9.22566693422061e-05	2.67550297170548	0.359948526184119	0.651051641544693	-0.291103115360574	17	37856228	R	II	ERBB2	5'UTR	shore	5'UTR-shore	chr17:37856448-37856891	rs564166271	43
cg07998951	0.295513156627091	0.372015648863522	4.56234959029757	1.62769922414006e-05	9.58577567180317e-05	2.63456966269078	0.285100014561436	0.580613171188528	-0.295513156627091	7	152456579	R	II	ACTR3B	TSS1500	shore	TSS1500-shore	chr7:152456740-152457511	rs111655035	30
cg12260798	0.296872132665586	0.358462097846517	4.55254623024477	1.6902825124137e-05	9.93040976043052e-05	2.59876192518782	0.27114676470958	0.568018897375166	-0.296872132665586	6	26240519	R	II	HIST1H4F	TSS200	shore	TSS200-shore	chr6:26240697-26240951	rs74608402;rs558115411;rs369707393	47;33;15
cg20199595	0.299472973225222	0.427419480008149	4.55225346506615	1.69218689350231e-05	9.93363835320973e-05	2.59769329511662	0.339339193765437	0.638812166990659	-0.299472973225222	5	178986677	R	II	RUFY1	TSS200	island	TSS200-island	chr5:178986513-178986999	rs7703730;rs578117957;rs545325883;rs563783593;rs530944768	47;32;25;17;2
cg00080972	0.331994462159094	0.534782374603885	4.5495938669094	1.70958257589498e-05	0.000100277275571696	2.58798734888591	0.437136944557093	0.769131406716187	-0.331994462159094	5	178986291	F	II	RUFY1	TSS1500	shore	TSS1500-shore	chr5:178986513-178986999	rs541604336;rs184141933;rs188468128;rs200911836	14;16;24;28
cg06850558	0.296324835748734	0.197321332597188	4.54837192135815	1.71763295829351e-05	0.000100665827545648	2.58352913990142	0.110166969141678	0.406491804890412	-0.296324835748734	3	57530208	R	II	DNAH12	TSS200	opensea	TSS200-opensea		rs538005292;rs150207840	33;6
cg25658438	0.329876527050728	0.574660424169998	4.54296838054512	1.75367493134068e-05	0.000102290728692044	2.5638233715851	0.477637916213902	0.80751444326463	-0.329876527050728	5	178986372	F	II	RUFY1	TSS1500	shore	TSS1500-shore	chr5:178986513-178986999	rs180793555;rs548997245	47;48
cg10184431	0.301883670638896	0.420480014713489	4.54251658837797	1.75672139256245e-05	0.000102386973372559	2.56217641439084	0.331690699819696	0.633574370458592	-0.301883670638896	6	27783226	R	II	HIST1H2AJ	TSS1500	shore	TSS1500-shore	chr6:27782247-27782485	rs569068697;rs45458699;rs370894477;rs201271927	38;24;23;6
cg06118287	0.293924775006527	0.452850306320786	4.53366082250659	1.81748211238755e-05	0.000105508937830764	2.52991400087454	0.366401843083572	0.660326618090099	-0.293924775006527	5	178986559	F	II	RUFY1	TSS200	island	TSS200-island	chr5:178986513-178986999	rs554620340;rs574360439	1;7
cg27610821	0.308268934048151	0.433399636128786	4.5305068843774	1.83960953250269e-05	0.000106708995983463	2.5184332293169	0.342732302585212	0.651001236633363	-0.308268934048151	22	39097732	R	I	JOSD1	TSS1500	island	TSS1500-island	chr22:39096373-39097754
cg22943986	0.307384810072145	0.36837224062238	4.52291873493196	1.8939210537885e-05	0.000109340387136829	2.49083143504643	0.277964943542337	0.585349753614482	-0.307384810072144	7	27142700	F	I	HOXA2	TSS1500	shore	TSS1500-shore	chr7:27143181-27143479
cg16638238	0.292843501275409	0.502107518618252	4.52215857005509	1.89944667914431e-05	0.000109573116062046	2.48806791359419	0.415977077066661	0.70882057834207	-0.292843501275409	1	32042050	R	II	TINAGL1	TSS200	opensea	TSS200-opensea		rs78525162;rs186998943;rs192702930	50;15;2
cg27476382	0.332557533125193	0.3981585800678	4.52097236334338	1.90810040267222e-05	0.000109985787361578	2.48375612068042	0.300347540913331	0.632905074038524	-0.332557533125193	11	58695177	R	II	GLYATL1	1stExon	opensea	1stExon-opensea		rs559370196;rs34010465	27;26
cg06645921	0.293779993500708	0.424979715623788	4.51370322664233	1.96197083853028e-05	0.000112736443480439	2.45734844754282	0.338573835182404	0.632353828683111	-0.293779993500708	12	8025394	F	I	SLC2A14	5'UTR	island	5'UTR-island	chr12:8025364-8025908
cg07839457	0.312970035544401	0.38412706011156	4.51000726691477	1.98992293714079e-05	0.000114163653952396	2.44393163293854	0.292077049657325	0.605047085201726	-0.312970035544401	16	57023022	R	II	NLRC5	TSS1500	shore	TSS1500-shore	chr16:57023190-57023768	rs151200656;rs140247233	46;36
cg15948536	0.298488174800101	0.495726707966517	4.50518162273995	2.02699968437067e-05	0.000115927938266815	2.42642412868793	0.407936068319428	0.70642424311953	-0.298488174800102	4	169770092	F	II	PALLD	5'UTR	opensea	5'UTR-opensea		rs11934770	20
cg24924958	0.291720418293542	0.313160489290839	4.50477115072915	2.03018414252406e-05	0.00011601956455952	2.4249354647387	0.227360366263327	0.519080784556869	-0.291720418293542	6	142409993	F	II	NMBR	TSS200	island	TSS200-island	chr6:142409473-142410112	rs66629528	47
cg08636573	0.300178137328529	0.634877435854126	4.50443776380115	2.03277413607041e-05	0.000116077102536357	2.42372642789444	0.546589748404559	0.846767885733088	-0.300178137328529	7	100881842	R	II	CLDN15	TSS1500	opensea	TSS1500-opensea		rs559439158;rs530194960;rs186859831	38;20;11
cg25989075	0.283003164943318	0.302308293914879	4.49862821664016	2.07842391981933e-05	0.000118499254899808	2.40266682721292	0.21907206893155	0.502075233874868	-0.283003164943317	6	138893712	F	II	NHSL1	TSS200	opensea	TSS200-opensea		rs539581470	6
cg02641296	0.287849505067331	0.215969300740966	4.49635959588292	2.09651824304102e-05	0.000119252690131705	2.39444764479691	0.131307681603515	0.419157186670847	-0.287849505067332	3	62304519	F	I	C3orf14	TSS200	island	TSS200-island	chr3:62304514-62304780	rs11312272;rs398052041;rs572253138;rs188350225;rs143297935	7;8;24;27;30
cg17532812	0.297484206696326	0.537549758117508	4.49200962944174	2.13164070537247e-05	0.00012087540333945	2.37869495549401	0.450054403206824	0.747538609903151	-0.297484206696326	5	138088151	R	II	CTNNA1	TSS1500	shore	TSS1500-shore	chr5:138088659-138089836	rs700618	35
cg05640189	0.301416194800697	0.25762429690382	4.48916399724998	2.15492436126983e-05	0.000122006991635756	2.36839507744485	0.168972474903615	0.470388669704313	-0.301416194800697	7	143582650	F	II	TCAF1	TSS200	shore	TSS200-shore	chr7:143582125-143582610	rs570773441;rs538008422	0;42
cg08058472	0.301716120836403	0.45445753967701	4.48712807343623	2.1717336672056e-05	0.00012286382135765	2.36102845428064	0.365717504136892	0.667433624973295	-0.301716120836403	5	178986638	F	II	RUFY1	TSS200	island	TSS200-island	chr5:178986513-178986999	rs578117957;rs545325883;rs563783593;rs530944768;rs190505263	9;16;24;39;41
cg07097417	0.298536445821093	0.631652610041887	4.48670549613396	2.175238486199e-05	0.000122967221131928	2.35949969426499	0.543847773035683	0.842384218856777	-0.298536445821094	1	212002770	R	II	LPGAT1	5'UTR	shore	5'UTR-shore	chr1:212003431-212004280	rs560738480;rs544348629;rs189767866	34;24;6
cg11412288	0.307771727451209	0.42761134881507	4.48575786690474	2.18311795651067e-05	0.000123317572088877	2.35607177602145	0.337090252505891	0.6448619799571	-0.307771727451209	6	117802725	F	II	DCBLD1	TSS1500	shore	TSS1500-shore	chr6:117803497-117804671	rs62433102	8
cg00006301	0.292478161735307	0.303219185019348	4.48008038137676	2.23090765022437e-05	0.000125823191472654	2.33554366820936	0.217196196273669	0.509674358008976	-0.292478161735307	10	62332794	F	II	ANK3	TSS200	opensea	TSS200-opensea		rs535474983;rs557257177	15;18
cg21226059	0.315416884048884	0.51466402303496	4.47886637148003	2.24125707746376e-05	0.000126309737832162	2.33115626328859	0.421894351255877	0.737311235304761	-0.315416884048884	5	178986404	F	II	RUFY1	TSS1500	shore	TSS1500-shore	chr5:178986513-178986999	rs180793555;rs548997245;rs567210046;rs7702303;rs546339218	15;16;25;32;43
cg21184369	0.291231230116267	0.645568465639584	4.47803826895085	2.2483432895547e-05	0.000126611774185983	2.32816394298924	0.559912221487741	0.851143451604008	-0.291231230116267	8	38831148	F	II	HTRA4	TSS1500	shore	TSS1500-shore	chr8:38831592-38832353	rs540016125;rs62504411	20;45
cg20801491	0.283945451859635	0.59572235544865	4.47105862230324	2.30893709350455e-05	0.000129924226934577	2.30295690123402	0.51220898725464	0.796154439114275	-0.283945451859635	5	76248520	F	II	CRHBP	TSS200	shore	TSS200-shore	chr5:76249435-76250528	rs186829853;rs561413237;rs191667087	0;7;45
cg21637884	0.286658272437478	0.257481915697419	4.46803936170381	2.3356357440565e-05	0.000131325776652011	2.29206040426659	0.173170659098161	0.459828931535639	-0.286658272437478	3	57530016	F	I	DNAH12	5'UTR	opensea	5'UTR-opensea
cg13033578	0.326959294165596	0.358006182279034	4.46738142450151	2.34149325327039e-05	0.000131495844994521	2.28968652046544	0.261841683995035	0.588800978160631	-0.326959294165596	19	2302995	F	II	LINGO3	5'UTR	island	5'UTR-island	chr19:2302466-2302999	rs563298040;rs530484212	9;37
cg03024372	0.284558955250941	0.232791229621655	4.46698232038482	2.34505333694419e-05	0.000131495844994521	2.28824663081232	0.149097419253731	0.433656374504672	-0.284558955250941	6	54711476	F	I	FAM83B	TSS200	island	TSS200-island	chr6:54711153-54712033	rs537265711;rs556947405	1;21
cg23455517	0.285325957041127	0.155760387777757	4.46689485731974	2.34583422330651e-05	0.000131495844994521	2.28793109187446	0.0718409886480136	0.35716694568914	-0.285325957041127	19	49315679	F	II	BCAT2	TSS1500	island	TSS1500-island	chr19:49315545-49315765	rs554359027;rs112805450	12;22
cg18229521	0.296907640098346	0.359041160969674	4.46400098598973	2.37181359722512e-05	0.000132850552290715	2.27749309543485	0.27171538447016	0.568623024568506	-0.296907640098346	14	92790285	R	I	SLC24A4	1stExon	island	1stExon-island	chr14:92789494-92790712	rs536359091;rs556197214;rs149248445	28;11;5
cg15162392	0.298370890001672	0.345841561768725	4.46247959498962	2.38558312641932e-05	0.000133519812846614	2.27200723336212	0.258085417650586	0.556456307652258	-0.298370890001672	2	37571729	R	I	QPCT	TSS200	island	TSS200-island	chr2:37571676-37572397	rs187425983;rs548400398;rs78199787;rs534030117	50;48;34;14
cg00777011	0.307115993732882	0.451164019557958	4.45521092950829	2.45244362652928e-05	0.000137052718519152	2.24581384161221	0.360835786107111	0.667951779839993	-0.307115993732882	19	11784344	R	II	ZNF833	TSS1500	shore	TSS1500-shore	chr19:11785042-11785282	rs543551965	34
cg14996491	0.295903306945796	0.343668350677339	4.45367185939641	2.46683147953956e-05	0.000137751777669338	2.24027106352105	0.256637966281517	0.552541273227313	-0.295903306945796	1	42384284	R	II	HIVEP3	1stExon	shore	1stExon-shore	chr1:42383640-42384003
cg20860996	0.305090582883452	0.257821038889248	4.45268331303055	2.47611584530966e-05	0.000138059934432018	2.23671156249107	0.168088514511762	0.473179097395214	-0.305090582883452	7	143582536	F	II	TCAF1	TSS200	island	TSS200-island	chr7:143582125-143582610
cg12418947	0.276419721674691	0.357056500396216	4.44921432149526	2.50896459578646e-05	0.000139467235908312	2.22422452555087	0.275756582256601	0.552176303931292	-0.276419721674691	17	7255037	R	II	KCTD11	TSS200	island	TSS200-island	chr17:7254622-7255808
cg19592472	0.287869727562475	0.625515412850695	4.4458502205028	2.54122250130061e-05	0.000140733123712328	2.21212086952205	0.540847845920555	0.82871757348303	-0.287869727562475	20	3052274	F	I	OXT	1stExon	island	1stExon-island	chr20:3052097-3053103	rs533724449;rs139297313	15;27
cg11746813	0.30223345816628	0.475389569542777	4.44583859803855	2.54133463986801e-05	0.000140733123712328	2.21207906313853	0.386497375964459	0.68873083413074	-0.30223345816628	12	54448090	F	II	HOXC4	1stExon	island	1stExon-island	chr12:54447744-54448091	rs75256744;rs200182829;rs150564642	16;25;27
cg10257049	0.271445366924415	0.547013990694094	4.44113529625726	2.58710919251449e-05	0.000142729003758587	2.19516675148076	0.467177118069266	0.738622484993682	-0.271445366924415	5	154230308	F	II	C5orf4	TSS200	opensea	TSS200-opensea		rs529312515	39
cg14458619	0.288242034128358	0.474790915017711	4.43693565561864	2.6286550151934e-05	0.000144808094075781	2.18007500527923	0.390013846156429	0.678255880284788	-0.288242034128358	9	8858644	R	II	PTPRD	5'UTR	island	5'UTR-island	chr9:8857485-8858708	rs142151248;rs564106029	40;35
cg04835284	0.289945543864102	0.530132132537699	4.43146376419932	2.68375582737113e-05	0.00014750597995716	2.16042476361612	0.444854031401199	0.7347995752653	-0.289945543864102	10	102279758	R	II	SEC31B	TSS200	shore	TSS200-shore	chr10:102279162-102279730	rs559070141;rs577273173	20;17
cg22289837	0.296909885929337	0.548759380492288	4.42894558353628	2.70948709499817e-05	0.000148719285262847	2.15138678021838	0.461432943454248	0.758342829383585	-0.296909885929337	8	86350278	R	II	CA3	TSS1500	shore	TSS1500-shore	chr8:86350765-86351196	rs533617282;rs141987791	45;4
cg12318501	0.294031822756377	0.404025104558657	4.42870907104762	2.71191604468666e-05	0.000148719285262847	2.15053808081527	0.317545156689134	0.611576979445511	-0.294031822756377	22	50919512	R	I	ADM2	TSS1500	island	TSS1500-island	chr22:50919453-50920376	rs573682864;rs544886830	42;27
cg19113906	0.328198564613226	0.298531283456578	4.42712946547861	2.7281924433363e-05	0.000149388401751619	2.14487056799994	0.202002293864453	0.530200858477679	-0.328198564613226	7	143582609	F	II	TCAF1	TSS200	island	TSS200-island	chr7:143582125-143582610	rs552481822;rs570773441	32;41
cg01883777	0.288189060907597	0.293749156276335	4.42020914768865	2.80062021618762e-05	0.000152783835008092	2.12005594749232	0.2089876677741	0.497176728681697	-0.288189060907597	22	38201848	F	II	H1F0	1stExon	shore	1stExon-shore	chr22:38203588-38204218	rs565020980;rs200068985	11;12
cg18014247	0.263938616527553	0.13566873866311	4.41967731992572	2.80626258285031e-05	0.000152977823475528	2.1181499499462	0.0580397338020651	0.321978350329618	-0.263938616527553	2	220083722	F	II	ABCB6	TSS200	island	TSS200-island	chr2:220082991-220084012	rs78480692;rs573557098	21;46
cg24239148	0.293792776148267	0.530938221142374	4.41673297717863	2.83769965389683e-05	0.000154461869802313	2.10760044378801	0.444528581098766	0.738321357247033	-0.293792776148267	10	63422841	F	I	C10orf107	1stExon	island	1stExon-island	chr10:63422538-63423105	rs71490861	35
cg01879805	0.283900924864277	0.410438566042151	4.41554226790907	2.85050943577708e-05	0.000154929096983821	2.10333542007131	0.326938294023246	0.610839218887523	-0.283900924864278	3	142683164	R	II	PAQR9	TSS1500	island	TSS1500-island	chr3:142681137-142683268	rs114529328;rs147027670	10;4
cg17125270	0.304969497359637	0.504379888210477	4.41439074981893	2.86295075572107e-05	0.000155490036599607	2.09921146529632	0.414682977222349	0.719652474581986	-0.304969497359637	19	40871421	R	II	PLD3	5'UTR	shore	5'UTR-shore	chr19:40871617-40871824	rs73933271;rs528388702;rs546540282	48;42;2
cg24864161	0.292264009823391	0.529649870372105	4.4124389764805	2.88415824040925e-05	0.00015652589355056	2.09222308908024	0.443689867482872	0.735953877306263	-0.292264009823391	22	50528282	F	I	MOV10L1	TSS200	island	TSS200-island	chr22:50528201-50529085	rs143148305;rs147508608;rs138510226;rs564145688;rs528420555;rs546709113	10;11;19;24;25;48
cg18732172	0.273609876683297	0.281806737441801	4.41123158353026	2.89735341586425e-05	0.000157125704475715	2.08790096230514	0.201333244299655	0.474943120982952	-0.273609876683297	11	504301	F	II	RNH1	5'UTR	island	5'UTR-island	chr11:504189-504659	rs74742815	32
cg08564661	0.293968670110901	0.318430493575526	4.40616807933304	2.95332899145397e-05	0.000159976476517621	2.06978317218391	0.231969120013497	0.525937790124398	-0.293968670110901	10	124133785	F	I	PLEKHA1	TSS1500	shore	TSS1500-shore	chr10:124134088-124134933	rs185056601	2
cg04965987	0.277693018374705	0.294754785543359	4.39430978823868	3.08853946817201e-05	0.000166876723512433	2.02740433292795	0.213080368374328	0.490773386749033	-0.277693018374705	21	38378539	R	II	DSCR6	TSS1500	island	TSS1500-island	chr21:38377937-38379437	rs544137132	20
cg06462666	0.297094556808149	0.468234997053878	4.3867498855081	3.17784081300815e-05	0.000171071430550483	2.00042470124402	0.380854245051481	0.67794880185963	-0.297094556808149	22	50528312	F	II	MOV10L1	TSS200	island	TSS200-island	chr22:50528201-50529085	rs546709113;rs143998223	18;50
cg07167507	0.28761226242542	0.369707408134345	4.37167494989046	3.36341955828902e-05	0.000180267486852157	1.94671360306211	0.285115566244516	0.572727828669936	-0.28761226242542	6	166583422	F	II	T	TSS1500	island	TSS1500-island	chr6:166579973-166583423	rs533608890;rs116714544;rs111334487	15;30;38
cg18104919	0.275790008526491	0.424784141372095	4.36873686226572	3.40078797201043e-05	0.000182137161510449	1.93625906106302	0.343669432981951	0.619459441508442	-0.275790008526491	5	7851396	F	I	C5orf49	TSS200	island	TSS200-island	chr5:7850957-7851413	rs558578395	46
cg13737975	0.287109104480544	0.348291465494247	4.36570576088166	3.43975952682603e-05	0.000183955629837261	1.92547823978001	0.263847611235264	0.550956715715807	-0.287109104480544	10	18941139	R	II	NSUN6	TSS1500	shore	TSS1500-shore	chr10:18940528-18940765
cg14557699	0.281500846005707	0.361488344757682	4.36341147692507	3.46954409593465e-05	0.00018541324570986	1.91732125162076	0.278693978285415	0.560194824291123	-0.281500846005708	5	140254909	F	II	PCDHA12	TSS200	shore	TSS200-shore	chr5:140255158-140255450	rs183266244;rs113418307;rs563345056;rs530428922	21;25;28;51
cg16797020	0.292616976375498	0.306122119130825	4.36250010541846	3.48144458136835e-05	0.000185913704811309	1.9140817630416	0.220058302549797	0.512675278925295	-0.292616976375498	3	57530118	R	I	DNAH12	TSS200	opensea	TSS200-opensea
cg15371711	0.285804693296073	0.302454236326672	4.3619164325557	3.48908674842031e-05	0.000186186201160245	1.91200731256284	0.218394032416062	0.504198725712136	-0.285804693296073	20	35169846	F	I	MYL9	TSS200	shore	TSS200-shore	chr20:35169189-35169540	rs557844949;rs561981993;rs528936233	30;39;48
cg24843380	0.285402070328282	0.396599293483304	4.36155889901731	3.49377601852082e-05	0.000186202115301168	1.91073667852459	0.312657508092633	0.598059578420915	-0.285402070328282	5	178367827	F	I	ZNF454	TSS1500	island	TSS1500-island	chr5:178367620-178368725	rs561129957;rs376524288	0;22
cg15346168	0.276018466491022	0.267597371753829	4.36021522092781	3.51145365378795e-05	0.000186971519169014	1.90596199134557	0.186415469844705	0.462433936335727	-0.276018466491022	14	24836194	R	I	NFATC4	1stExon	island	1stExon-island	chr14:24835810-24836220
cg15857661	0.280953754240669	0.502543656806744	4.35278877592115	3.61072590000553e-05	0.00019183943694812	1.87958945723406	0.419910199677135	0.700863953917804	-0.280953754240669	10	104196243	F	II	MIR146B	TSS200	shelf	TSS200-shelf	chr10:104191984-104192527	rs541166881;rs76149940	1;26
cg17847861	0.30673004148233	0.348904846152332	4.35049900081792	3.64187703264875e-05	0.000193354398286609	1.87146387849409	0.258690128069293	0.565420169551624	-0.30673004148233	19	40972683	R	I	SPTBN4	TSS1500	island	TSS1500-island	chr19:40971476-40973393	rs41334250	50
cg10929921	0.30267693080376	0.589385492116895	4.3481105669395	3.67464681616854e-05	0.000194812078497091	1.86299110768879	0.500362865409907	0.803039796213667	-0.30267693080376	8	104311985	F	II	FZD6	5'UTR	shore	5'UTR-shore	chr8:104310809-104311620
cg18301891	0.271409722539903	0.384230496506118	4.34271522166921	3.74972326448786e-05	0.000197933556337113	1.84386252433661	0.304404107523794	0.575813830063696	-0.271409722539903	14	102027172	R	I	DIO3	TSS1500	island	TSS1500-island	chr14:102025989-102031567
cg24932457	0.285499462797751	0.563146314429294	4.33981143598073	3.79074030839591e-05	0.000199954733389632	1.83357377578436	0.479175884194662	0.764675346992412	-0.285499462797751	1	175568559	R	I	TNR	5'UTR	island	5'UTR-island	chr1:175568376-175568808
cg01562385	0.283907913573592	0.351895720787276	4.33411132205889	3.87251971969794e-05	0.000203974961097883	1.81338984956069	0.268393393265631	0.552301306839224	-0.283907913573592	19	10698098	R	I	AP1M2	TSS200	island	TSS200-island	chr19:10697786-10698099	rs576297146	33
cg02109484	0.281843118386712	0.478529384178684	4.32393076499901	4.02283567086055e-05	0.000211436782356628	1.77738317237153	0.395634349359062	0.677477467745775	-0.281843118386712	2	74875253	F	I	C2orf65	TSS200	island	TSS200-island	chr2:74875128-74875562	rs562817726	2
cg16427552	0.276415190571261	0.194222816537426	4.32150382037558	4.05949210687777e-05	0.000213210573980142	1.7688075659982	0.11292423107529	0.389339421646551	-0.276415190571261	19	18118854	F	I	ARRDC2	TSS200	island	TSS200-island	chr19:18118741-18119553	rs2290641	15
cg02428941	0.285902314048231	0.495821048744353	4.31239996455465	4.19988985619053e-05	0.00021995423161135	1.73666671295672	0.411732132847815	0.697634446896046	-0.285902314048231	1	95393403	F	II	CNN3	TSS1500	shore	TSS1500-shore	chr1:95391837-95393116	rs537558042	47
cg22840852	0.293017679564676	0.50174631052132	4.30681190161985	4.28837591558493e-05	0.000223948520036102	1.71695987860821	0.415564640061121	0.708582319625798	-0.293017679564677	14	93215209	F	II	LGMN	TSS200	opensea	TSS200-opensea
cg16530382	0.298323909045235	0.391289217417047	4.30428979640599	4.32889957125194e-05	0.000225743183900563	1.70807083371436	0.303546891227272	0.601870800272507	-0.298323909045235	17	37123671	F	II	FBXO47	TSS200	opensea	TSS200-opensea
cg03359540	0.274347316270002	0.515484864279031	4.30187801497306	4.36799597116833e-05	0.00022710036546501	1.69957376378367	0.434794477140795	0.709141793410797	-0.274347316270002	6	2750213	R	II	MYLK4	5'UTR	opensea	5'UTR-opensea		rs535062011	1
cg18873530	0.298345182987317	0.204480925870505	4.3018222132644	4.36890456908803e-05	0.00022710036546501	1.69937720234023	0.116732342638941	0.415077525626258	-0.298345182987317	19	49315663	F	I	BCAT2	TSS1500	island	TSS1500-island	chr19:49315545-49315765	rs554359027;rs112805450	28;38
cg00319367	0.283027505500223	0.430208688686688	4.29965868085687	4.40427344617569e-05	0.00022853597245124	1.69175743213068	0.346965304716034	0.629992810216257	-0.283027505500223	8	107281601	R	II	OXR1	TSS1500	shore	TSS1500-shore	chr8:107282031-107283876	rs143747703	16
cg22361859	0.281189847886105	0.41310880765252	4.2960783949942	4.46341055520292e-05	0.000231220105800686	1.67915342261837	0.330405911215431	0.611595759101535	-0.281189847886105	17	37123638	F	I	FBXO47	1stExon	opensea	1stExon-opensea		rs547464494;rs527315008;rs536440117;rs371736824	11;23;25;31
cg00480856	0.301818594522782	0.583926493450425	4.29576532076443	4.46861799524138e-05	0.000231220105800686	1.67805160133494	0.495156318590783	0.796974913113565	-0.301818594522782	7	123390035	R	II	WASL	TSS1500	shore	TSS1500-shore	chr7:123388399-123389623
cg16267679	0.282635305292076	0.429196033339152	4.2956542808061	4.47046635731136e-05	0.000231220105800686	1.6776608240919	0.346068002370895	0.628703307662971	-0.282635305292076	2	145278615	F	II	LINC01412	TSS1500	shelf	TSS1500-shelf	chr2:145273456-145275378
cg26141335	0.281466382716188	0.445055085156599	4.294638857151	4.48740325561833e-05	0.000231864980057742	1.67408759858412	0.362270854945955	0.643737237662144	-0.281466382716189	7	130125976	R	II	MEST	TSS1500	shore	TSS1500-shore	chr7:130126017-130126801	rs3800564	30
cg26886572	0.296169057365296	0.586121043094255	4.29109866027782	4.54693781001182e-05	0.000234280731011994	1.66163409542162	0.499012496810345	0.795181554175641	-0.296169057365296	11	3009206	F	II	NAP1L4	5'UTR	shelf	5'UTR-shelf	chr11:3012799-3014181	rs562389931;rs56747806	6;14
cg10234998	0.275520825323231	0.550184870743575	4.28985059756813	4.56810719565939e-05	0.000235206193529316	1.65724531607835	0.469149333883801	0.744670159207033	-0.275520825323232	6	29601491	R	I	GABBR1	TSS1500	shore	TSS1500-shore	chr6:29600192-29600661	rs141468695;rs562346239;rs527973610	29;20;17
cg17616554	0.269148901637901	0.309814219255216	4.28473684926072	4.65584238399272e-05	0.000239555342873226	1.63927159106271	0.23065277759701	0.499801679234911	-0.269148901637901	7	117119611	R	II	CFTR	TSS1500	opensea	TSS1500-opensea		rs553900179	26
cg10884953	0.266468995667016	0.360166227695132	4.28120600248336	4.71736606390049e-05	0.000242380714649743	1.62686953365628	0.281792993675421	0.548261989342437	-0.266468995667016	19	2579745	F	II	GNG7	5'UTR	island	5'UTR-island	chr19:2578956-2579746	rs532009861	38
cg05433805	0.284668373290261	0.55548672023137	4.27890684980374	4.75784855924908e-05	0.000243947871583316	1.61879735215879	0.471760728087175	0.756429101377436	-0.284668373290261	3	37204814	R	II	LRRFIP2	5'UTR	opensea	5'UTR-opensea		rs185835702;rs190943056;rs145448444	47;32;1
cg16886987	0.304866282077216	0.306995797286839	4.27761872279776	4.78067553622103e-05	0.000244946981352708	1.61427604851411	0.217329243734716	0.522195525811933	-0.304866282077217	21	38378634	F	II	DSCR6	TSS1500	island	TSS1500-island	chr21:38377937-38379437	rs544965024;rs564861570	21;40
cg24360658	0.288428913795025	0.506202364104769	4.2745432592321	4.83560382420268e-05	0.000247392007328907	1.60348479833319	0.421370330635644	0.709799244430669	-0.288428913795025	12	92536503	R	II	C12orf79	TSS200	shelf	TSS200-shelf	chr12:92538710-92540333	rs552692517	43
cg03959515	0.303892396414908	0.302904992150775	4.27249144633268	4.87258737815996e-05	0.000248960353008145	1.59628815830121	0.213524875558155	0.517417271973063	-0.303892396414908	8	127569677	F	II	FAM84B	5'UTR	island	5'UTR-island	chr8:127568676-127570873	rs190825769	14
cg08479476	0.294686752892316	0.334336886066394	4.26456673759155	5.01800587639734e-05	0.000256033535739355	1.56851369995688	0.247664311686301	0.542351064578617	-0.294686752892316	2	70313163	R	II	PCBP1	TSS1500	shore	TSS1500-shore	chr2:70313200-70315490	rs550066981	36
cg19697530	0.283950505621375	0.278944023188377	4.26251433568564	5.05634416777298e-05	0.000257273528369962	1.56132592773507	0.195429168593855	0.47937967421523	-0.283950505621375	11	115375071	F	I	CADM1	1stExon	island	1stExon-island	chr11:115373574-115375881	rs561567580;rs112835318;rs45514793	22;29;30
cg14399930	0.282342418337488	0.344696688329827	4.25457604430023	5.20730417966618e-05	0.00026407176234792	1.53354624619691	0.261654800583507	0.543997218920995	-0.282342418337488	17	37123669	F	I	FBXO47	TSS200	opensea	TSS200-opensea		rs371736824	0
cg20474850	0.27544023363873	0.370289574062506	4.25448070364884	5.20914337501118e-05	0.00026407176234792	1.53321281118799	0.28927774063935	0.56471797427808	-0.27544023363873	4	174450083	R	I	HAND2	1stExon	island	1stExon-island	chr4:174450046-174451469	rs199503638;rs201609965	29;1
cg11694519	0.302753177704555	0.451337890382141	4.24116438964419	5.4722687352763e-05	0.000275757212144645	1.48668958358311	0.362292838116096	0.665046015820651	-0.302753177704555	11	111783563	F	I	CRYAB	TSS1500	opensea	TSS1500-opensea
cg03982355	0.281320813370952	0.372492756037857	4.19935667103978	6.38421121584615e-05	0.000317349400912434	1.3412477990569	0.289751340340518	0.57107215371147	-0.281320813370952	17	7255542	F	II	KCTD11	5'UTR	island	5'UTR-island	chr17:7254622-7255808
cg10786045	0.295495582628131	0.268529315116909	4.19365554687596	6.51937379648446e-05	0.000323191674616795	1.32148809852695	0.181618849638047	0.477114432266179	-0.295495582628131	15	72612466	R	I	CELF6	1stExon	island	1stExon-island	chr15:72611946-72612802
cg15289427	0.285403476382457	0.443979727861287	4.19019184130149	6.60283203037489e-05	0.000326886998289728	1.30949179407922	0.36003752892527	0.645441005307727	-0.285403476382457	6	24911001	F	II	FAM65B	5'UTR	island	5'UTR-island	chr6:24910626-24911285	rs559158750;rs573895745;rs572969593	0;15;29
cg25210835	0.314970933169236	0.526718836533959	4.18989588370964	6.6100106392398e-05	0.000327021578993969	1.30846706922549	0.434080326778301	0.749051259947538	-0.314970933169236	1	110254828	R	I	GSTM5	TSS200	opensea	TSS200-opensea		rs530772271;rs185770769;rs561342151;rs530235020;rs549186896	42;39;28;16;6
cg23573591	0.283858894349612	0.447518576785363	4.18363018134109	6.76376319327413e-05	0.000334177302783598	1.28678390905334	0.364030666682536	0.647889561032148	-0.283858894349612	5	170813996	R	II	NPM1	TSS1500	shore	TSS1500-shore	chr5:170814447-170815655	rs28411383;rs374615263	46;32
cg12166476	0.269760424501969	0.291550575526785	4.18185385541854	6.80797443883599e-05	0.000336135141990205	1.28064064236535	0.212209274202677	0.481969698704646	-0.269760424501969	13	76334866	F	II	LMO7	5'UTR	opensea	5'UTR-opensea		rs547343919;rs568662535;rs73227964	9;19;27
cg06634460	0.274698014910065	0.395518110683853	4.17975692041753	6.86052329853799e-05	0.000338274087591665	1.27339080080891	0.314724576886775	0.58942259179684	-0.274698014910065	12	123380891	R	I	VPS37B	TSS200	island	TSS200-island	chr12:123380333-123380894
cg05330668	0.29248639746869	0.203706549584995	4.17942276185653	6.86893322896099e-05	0.000338461145394771	1.27223571965162	0.117681138564792	0.410167536033482	-0.29248639746869	14	24836090	R	I	NFATC4	TSS200	island	TSS200-island	chr14:24835810-24836220	rs573230578;rs545531569	35;33
cg07880109	0.303335395580568	0.485949666469333	4.1789460514534	6.88094800203491e-05	0.000338598058731007	1.27058798745299	0.396733373651519	0.700068769232086	-0.303335395580568	12	55379228	R	II	KIAA0748	TSS1500	opensea	TSS1500-opensea		rs530966716;rs539630464;rs570653410;rs534754814;rs553554709	22;8;7;3;2
cg16477190	0.268900363091546	0.159266480039982	4.17434010774115	6.99808021723562e-05	0.000343439920701282	1.25467412646433	0.0801781379542327	0.349078501045779	-0.268900363091546	15	72612853	F	I	BRUNOL6	TSS1500	shore	TSS1500-shore	chr15:72611946-72612802	rs561250764;rs534057408	31;39
cg09839443	0.277274577594265	0.24839291167179	4.17391646757972	7.00894948824562e-05	0.000343743261858307	1.25321100405748	0.166841565320536	0.444116142914801	-0.277274577594265	2	37571687	R	II	QPCT	TSS200	island	TSS200-island	chr2:37571676-37572397	rs187425983;rs548400398	8;6
cg26933978	0.265036996812827	0.586627931926273	4.17293831055759	7.0341079924488e-05	0.000344746522731515	1.24983312772168	0.508675874040148	0.773712870852975	-0.265036996812827	8	38831295	F	II	HTRA4	TSS1500	shore	TSS1500-shore	chr8:38831592-38832353	rs112114509	37
cg12503224	0.283118332238254	0.495320698298178	4.15472330257229	7.51878509164157e-05	0.000366053999282311	1.18702721696524	0.412050600581044	0.695168932819299	-0.283118332238255	1	52206444	R	II	OSBPL9	5'UTR	opensea	5'UTR-opensea
cg16965051	0.288475710096228	0.264463712724165	4.15266734835491	7.57546670924484e-05	0.000368324415863284	1.17994970248273	0.179617915637039	0.468093625733267	-0.288475710096228	14	24836097	F	I	NFATC4	TSS1500	island	TSS1500-island	chr14:24835810-24836220	rs565422298;rs531024085;rs551184328	13;26;40
cg23206851	0.2661896666241	0.384154609355793	4.15143730084406	7.60957471955243e-05	0.000369737586771096	1.17571644405797	0.30586353093694	0.57205319756104	-0.2661896666241	7	27143046	R	II	HOXA2	TSS1500	shore	TSS1500-shore	chr7:27143181-27143479	rs148114803;rs56932663	50;11
cg12264626	0.284701128174666	0.470972501872464	4.14959407055381	7.66096227143127e-05	0.000371495868876548	1.16937445643772	0.387236875938739	0.671938004113405	-0.284701128174666	8	86350381	R	II	CA3	TSS1500	shore	TSS1500-shore	chr8:86350765-86351196	rs573427943	25
cg01422274	0.276032664481558	0.340350716797016	4.14248938793284	7.86217369414144e-05	0.000380056677120766	1.14494700330807	0.259164639008322	0.535197303489881	-0.276032664481558	11	849088	R	II	TSPAN4	5'UTR	island	5'UTR-island	chr11:849087-850982	rs529031819;rs549146046	10;6
cg08908264	0.277942448900739	0.310865380377258	4.13162009791137	8.17986639971721e-05	0.000394311508499189	1.10763010545713	0.229117601288805	0.507060050189544	-0.277942448900739	4	79473488	R	II	ANXA3	5'UTR	shore	5'UTR-shore	chr4:79472806-79473177	rs182018880;rs114205129;rs151213732	37;22;2
cg18286501	0.272977448842493	0.362205317259555	4.13014402524301	8.22394992612903e-05	0.000396150240993073	1.10256744682073	0.281917832305881	0.554895281148373	-0.272977448842493	10	63213339	F	I	TMEM26	TSS200	shore	TSS200-shore	chr10:63212495-63213009	rs553538763;rs574677161	9;49
cg24467349	0.314699877372559	0.535376300333502	4.12577049012859	8.35591206997963e-05	0.000401741293751414	1.08757413173538	0.442817512870985	0.757517390243544	-0.314699877372559	1	110254835	R	I	GSTM5	TSS200	opensea	TSS200-opensea		rs530772271;rs185770769;rs561342151;rs530235020;rs549186896;rs565912665	49;46;35;23;13;6
cg08580836	0.266981048288588	0.444410825110826	4.12209726753137	8.46831388170061e-05	0.000406444738868176	1.07498984203035	0.365886987378889	0.632868035667477	-0.266981048288588	5	150284448	F	II	ZNF300	TSS200	island	TSS200-island	chr5:150284385-150284635	rs570564689;rs116669049	0;44
cg04484995	0.265464887073579	0.376132753662954	4.11379929291174	8.72760818822777e-05	0.00041809071242458	1.04658903542904	0.298054845700136	0.563519732773715	-0.265464887073579	18	63418972	R	II	CDH7	5'UTR	shore	5'UTR-shore	chr18:63417775-63418640	rs138418895	41
cg27433713	0.278492974227615	0.211778599616906	4.11303468840424	8.75188064218609e-05	0.000418310227304488	1.04397401774413	0.129868901314666	0.408361875542281	-0.278492974227615	14	24836088	R	II	NFATC4	TSS1500	island	TSS1500-island	chr14:24835810-24836220	rs573230578;rs545531569	33;31
cg04697454	0.268616137502918	0.271391996548349	4.09782950463031	9.24825684528387e-05	0.000440599215007286	0.992038760043163	0.192387250223961	0.461003387726879	-0.268616137502918	15	93633408	F	II	RGMA	TSS1500	shore	TSS1500-shore	chr15:93631428-93633173	rs528852024;rs145540727;rs565589794;rs181605290;rs113975814	0;21;26;29;43
cg03262811	0.263010461602291	0.224471889311749	4.08953927106283	9.53017067779046e-05	0.000452852957936226	0.963776966913808	0.147115871193428	0.410126332795719	-0.263010461602291	18	52626243	R	II	CCDC68	TSS1500	shore	TSS1500-shore	chr18:52626517-52626849
cg17285325	0.272508646127668	0.319737349725088	4.0754671294513	0.000100276925403069	0.000474342204551809	0.915892840616597	0.239587747922833	0.512096394050501	-0.272508646127668	22	50968343	F	I	TYMP	1stExon	island	1stExon-island	chr22:50963608-50970768	rs541255050	7
cg06799422	0.269451827245974	0.37973516184229	4.0703332424905	0.000102153350088507	0.000482595594619159	0.898451241878829	0.300484624417004	0.569936451662977	-0.269451827245974	15	41952235	R	I	MGA	TSS1500	shore	TSS1500-shore	chr15:41952535-41953222
cg18877252	0.265998353471871	0.403233305173974	4.06767467604143	0.000103138249855463	0.000486621395070949	0.889425017787532	0.324998495329306	0.590996848801177	-0.265998353471871	5	75380987	R	II	SV2C	5'UTR	shore	5'UTR-shore	chr5:75378974-75380796	rs190978366;rs534079600	30;28
cg12308054	0.269777687239649	0.341167276232373	4.06519998979576	0.000104063214306759	0.00049003949087807	0.881026684780148	0.261820897632476	0.531598584872126	-0.26977768723965	5	132386310	R	II	HSPA4	TSS1500	shore	TSS1500-shore	chr5:132387100-132388369	rs188173503;rs539129375	24;1
cg09229620	0.269137583168176	0.512387821792775	4.0640522388718	0.000104494907190137	0.000491756520871682	0.877132742876844	0.433229709096252	0.702367292264428	-0.269137583168176	3	173116248	F	II	NLGN1	5'UTR	shore	5'UTR-shore	chr3:173115404-173115775	rs543013638;rs145346269	34;42
cg15611150	0.264798443191409	0.513252601604487	4.05753427816886	0.000106979228519561	0.000502480271303919	0.855033587786678	0.43537070654819	0.700169149739599	-0.264798443191409	3	133524362	R	I	SRPRB	TSS1500	shore	TSS1500-shore	chr3:133524568-133525199	rs547155657	3
cg11482719	0.250900615459699	0.230660926985069	4.05276155777769	0.000108834192281113	0.000510212466627316	0.838866945129563	0.156866628320451	0.407767243780151	-0.250900615459699	4	57372411	F	II	ARL9	5'UTR	shore	5'UTR-shore	chr4:57371582-57372022
cg07846311	0.252770010165939	0.177026437039912	4.0493808064921	0.000110166784383657	0.000516129624984646	0.827423144386146	0.102682316402871	0.35545232656881	-0.252770010165939	4	57371927	F	I	ARL9	5'UTR	island	5'UTR-island	chr4:57371582-57372022
cg11863717	0.263327629835296	0.293593658019461	4.04853959564839	0.000110500788965446	0.000517189097419863	0.824576664993355	0.216144355126727	0.479471984962023	-0.263327629835296	10	73725041	R	I	CHST3	5'UTR	shore	5'UTR-shore	chr10:73723711-73724770	rs183570745	15
cg26635759	0.260798343422671	0.312118402845759	4.04845607553577	0.000110534003772085	0.000517189097419863	0.824294072561108	0.235413007721444	0.496211351144115	-0.260798343422671	4	55523477	F	II	KIT	TSS1500	island	TSS1500-island	chr4:55523409-55525297	rs536613748;rs151038469	9;41
cg12227172	0.262111448214435	0.366222176036835	4.04474061038479	0.000112021322598045	0.000523146711648959	0.811726713889495	0.289130573620825	0.55124202183526	-0.262111448214435	19	52391411	R	I	ZNF577	TSS1500	shore	TSS1500-shore	chr19:52390841-52391368	rs75577191	9
cg11416811	0.266766032284206	0.463210365311913	4.0435456697323	0.000112503729761612	0.000524731136521715	0.807686560925112	0.384749767581265	0.65151579986547	-0.266766032284206	10	63422630	F	I	C10orf107	TSS200	island	TSS200-island	chr10:63422538-63423105	rs537374883	31
cg17204129	0.27854773811855	0.370555571054806	4.04143021219573	0.000113362647872345	0.000528401102479361	0.800536088164638	0.288629765725821	0.56717750384437	-0.27854773811855	7	117119601	R	II	CFTR	TSS1500	opensea	TSS1500-opensea		rs553900179	16
cg13057681	0.266870623029692	0.184707604810845	4.03932037493233	0.000114225547013974	0.000531072739826543	0.793407150769251	0.10621624509623	0.373086868125922	-0.266870623029692	19	49315668	F	I	BCAT2	TSS1500	island	TSS1500-island	chr19:49315545-49315765	rs554359027;rs112805450	23;33
cg12062099	0.273518351962509	0.436920370433798	4.0337764242297	0.00011652308968002	0.00054004253699994	0.77468676639541	0.356473796327178	0.629992148289687	-0.273518351962509	1	85527597	R	II	WDR63	TSS1500	opensea	TSS1500-opensea		rs554102890;rs577503390	32;9
cg05030953	0.272325769449855	0.54413994713115	4.0327440942219	0.000116955777984595	0.000541363487489298	0.771202810434363	0.464044132587075	0.73636990203693	-0.272325769449855	6	31241000	R	II	HLA-C	TSS1500	shore	TSS1500-shore	chr6:31238852-31240120	rs7773175;rs7759127	43;14
cg20195882	0.289115667654925	0.394125028968859	4.01783286071989	0.000123380110091225	0.000569303314782167	0.720947615137206	0.309091009070352	0.598206676725277	-0.289115667654925	8	496128	F	II	TDRP	TSS1500	shore	TSS1500-shore	chr8:494155-496083	rs555139848;rs575325230	15;25
cg10784386	0.262685706043707	0.404510344305837	4.01439251427418	0.000124909667308276	0.000575636505785217	0.709370720889695	0.327249842528276	0.589935548571984	-0.262685706043707	5	79330943	F	I	THBS4	TSS200	island	TSS200-island	chr5:79330928-79331488	rs551267378;rs567975180	1;2
cg11269599	0.273253827835333	0.42956831714515	4.01169044722518	0.00012612371774079	0.000579773729451709	0.700282924885519	0.349199544252405	0.622453372087738	-0.273253827835333	19	52391304	F	II	ZNF577	TSS200	island	TSS200-island	chr19:52390841-52391368
cg09678193	0.267596772173036	0.264506351772748	4.00026707897928	0.000131382415752667	0.000602059920186599	0.661909346192735	0.185801418780679	0.453398190953715	-0.267596772173036	1	226411144	R	I	MIXL1	TSS200	island	TSS200-island	chr1:226411007-226411880	rs185707907;rs10915961	17;11
cg16540129	0.274329242153923	0.231328089694347	3.99874440000967	0.000132099046805805	0.000604588146804096	0.656800007539029	0.150643018472605	0.424972260626528	-0.274329242153923	6	49517997	R	II	C6orf141	TSS200	shore	TSS200-shore	chr6:49518315-49519186	rs73431965	48
cg27104822	0.264092509296465	0.327239440230879	3.99544031810831	0.000133666978446602	0.000611001425168632	0.645717778697543	0.249565172790742	0.513657682087207	-0.264092509296465	19	10698084	R	I	AP1M2	TSS200	island	TSS200-island	chr19:10697786-10698099	rs576297146	19
cg01123334	0.27475196345658	0.364744792950606	3.98575321612815	0.000138367376099892	0.000631306534887621	0.613262553809141	0.283935391933964	0.558687355390545	-0.274751963456581	12	95942788	F	I	USP44	TSS1500	island	TSS1500-island	chr12:95941906-95942979	rs147182633;rs78949572	3;42
cg03621881	0.278495684738422	0.191658875880785	3.9835312117954	0.000139467654035159	0.000634746641456103	0.605825696555307	0.109748380369484	0.388244065107906	-0.278495684738422	15	72612817	F	I	BRUNOL6	TSS1500	shore	TSS1500-shore	chr15:72611946-72612802	rs551589319	24
cg01074657	0.275078758756472	0.370922228646172	3.97975925967346	0.000141354639705066	0.000642537023135489	0.593207838332514	0.290016711364857	0.565095470121329	-0.275078758756472	1	78511466	R	I	GIPC2	TSS200	shore	TSS200-shore	chr1:78511577-78512161	rs188307630	20
cg08915603	0.25000565292874	0.38236440706735	3.96818924136799	0.000147296495388123	0.000668303158530767	0.554555481432835	0.308833332676545	0.558838985605284	-0.25000565292874	4	187476569	F	I	MTNR1A	TSS200	island	TSS200-island	chr4:187476279-187476844	rs536341845	37
cg14836960	0.249154879327947	0.367249316465309	3.966443914338	0.000148213322278012	0.000672047049438704	0.548731551973398	0.293968469604148	0.543123348932095	-0.249154879327947	3	109056618	R	II	DPPA4	TSS200	opensea	TSS200-opensea
cg02202980	0.25018867927877	0.203605514849912	3.96477760958699	0.000149093735251118	0.00067562130213918	0.543172961612219	0.130020609179685	0.380209288458455	-0.25018867927877	3	119421868	F	I	C3orf15	5'UTR	island	5'UTR-island	chr3:119421855-119422334	rs557866960;rs367686262;rs199941894;rs201869234;rs7624404	27;40;41;42;43
cg12088387	0.246420021988895	0.198100625172795	3.96451799095135	0.000149231358065886	0.000675827249746187	0.542307050712229	0.125624148117238	0.372044170106133	-0.246420021988895	2	237476950	F	II	CXCR7	TSS1500	island	TSS1500-island	chr2:237476311-237477263
cg04784315	0.278491722471664	0.49596239196957	3.95580151687105	0.000153923162911719	0.000695785838760003	0.513257597393891	0.414053061830845	0.69254478430251	-0.278491722471665	9	125797284	R	II	GPR21	1stExon	opensea	1stExon-opensea		rs141576954;rs144184058;rs151065550;rs140964923;rs150917003	45;34;29;9;2
cg12881363	0.264452428659352	0.539137497533433	3.95519738381881	0.000154253528700281	0.000696849582520309	0.511245838870622	0.461357371457153	0.725809800116504	-0.264452428659351	22	50528298	F	I	MOV10L1	TSS200	island	TSS200-island	chr22:50528201-50529085	rs138510226;rs564145688;rs528420555;rs546709113	3;8;9;32
cg11766298	0.266617473294032	0.175882770226028	3.95229928640939	0.000155847792310503	0.000703618234741756	0.501598155424191	0.0974658663160187	0.364083339610051	-0.266617473294032	15	72612597	R	II	CELF6	TSS1500	island	TSS1500-island	chr15:72611946-72612802
cg15644324	0.265785936624122	0.545847880964169	3.94986252026668	0.000157200468198568	0.000708852295714574	0.493490022654686	0.467675546662957	0.73346148328708	-0.265785936624123	1	42384647	F	II	HIVEP3	TSS200	shore	TSS200-shore	chr1:42383640-42384003	rs552804533;rs61469269;rs142180054	5;24;36
cg00650176	0.264526253201735	0.337194255076676	3.94432761632328	0.000160314827139244	0.000721564341672765	0.475085982141893	0.259392415899695	0.52391866910143	-0.264526253201735	9	72435576	F	II	C9orf135	TSS200	opensea	TSS200-opensea
cg23782616	0.270891061646802	0.580218273089816	3.94215547789752	0.000161553098526447	0.000726691606377861	0.467868324096616	0.500544431428992	0.771435493075794	-0.270891061646802	18	61616526	F	I	HMSD	TSS200	opensea	TSS200-opensea
cg16465083	0.274643362775047	0.353547118374806	3.93339403530087	0.000166641274453114	0.000748660431550387	0.438783531330942	0.272769658735086	0.547413021510133	-0.274643362775047	6	121759264	R	II	GJA1	5'UTR	opensea	5'UTR-opensea
cg22154482	0.28397693384903	0.333997699887274	3.93280766491129	0.000166987225482702	0.000749755258566548	0.436838601503106	0.250475072284618	0.534452006133648	-0.28397693384903	9	95820922	R	I	SUSD3	TSS200	island	TSS200-island	chr9:95820744-95821526	rs559833468;rs555324853;rs576461820	42;36;10
cg07590929	0.253795532207583	0.586973836747322	3.92638832801365	0.000170819764424578	0.0007660247784471	0.415559520728124	0.512328091980385	0.766123624187968	-0.253795532207583	16	68270679	R	II	ESRP2	TSS1500	island	TSS1500-island	chr16:68269010-68272143	rs188721216;rs566652326;rs533916215;rs558542598;rs373566374	34;31;17;8;6
cg11973900	0.255914687071675	0.259651855144032	3.91704379972736	0.000176549437095743	0.000789319914490172	0.384627177707111	0.184382829534716	0.440297516606391	-0.255914687071675	1	175162310	F	I	KIAA0040	TSS200	island	TSS200-island	chr1:175161900-175162364	rs375987394	47
cg10963793	0.268918230780795	0.395804227031571	3.91048129856153	0.000180682658667693	0.00080435048776656	0.362934659472496	0.316710629743101	0.585628860523897	-0.268918230780795	12	49111321	F	II	CCNT1	TSS1500	shore	TSS1500-shore	chr12:49110055-49110881	rs557921210	30
cg11865119	0.257676847538436	0.397020379622997	3.90710271101842	0.000182846492796698	0.000813489372078513	0.351776555657372	0.321233071523457	0.578909919061892	-0.257676847538436	7	130125932	R	II	MEST	TSS200	shore	TSS200-shore	chr7:130126017-130126801	rs538745005	47
cg11314617	0.258926483992519	0.411233879566751	3.89717283973275	0.000189350473995998	0.000840895018375929	0.319021261432652	0.335079031333657	0.594005515326176	-0.258926483992519	8	72757456	R	II	MSC	TSS1500	shore	TSS1500-shore	chr8:72755783-72756667	rs979451	15
cg04803153	0.269593533901924	0.610214182027476	3.8944181677578	0.000191193582201961	0.00084754011167157	0.309944865812612	0.530921966173969	0.800515500075893	-0.269593533901924	19	37329859	F	II	ZNF790	TSS1500	shore	TSS1500-shore	chr19:37328896-37329518	rs116141067;rs574821164	13;36
cg25273602	0.260027567153122	0.434610927400721	3.88906596924863	0.000194823791932411	0.000862589397613789	0.292322711967123	0.358132231179215	0.618159798332336	-0.260027567153122	1	29062859	R	II	YTHDF2	TSS1500	shore	TSS1500-shore	chr1:29063066-29064315	rs3753692	48
cg11164348	0.282255168719792	0.234175600545353	3.87706307586331	0.000203205927776597	0.000894838355830635	0.252864932291753	0.151159374451296	0.433414543171089	-0.282255168719792	15	72612442	R	I	CELF6	1stExon	island	1stExon-island	chr15:72611946-72612802	rs545299969	38
cg22070855	0.250381831864172	0.25198627939236	3.86808357099243	0.00020970082865206	0.000920674536333475	0.22340216561194	0.178344564138192	0.428726396002364	-0.250381831864172	3	172167527	R	II	GHSR	TSS1500	island	TSS1500-island	chr3:172167526-172167866	rs142330355;rs567627996	34;19
cg22848598	0.244075925657903	0.281809962274682	3.86547465704098	0.000211624731761792	0.00092634778106117	0.214851039321021	0.210022925316475	0.454098850974378	-0.244075925657903	8	38965026	R	I	ADAM32	TSS200	island	TSS200-island	chr8:38965013-38965423
cg25538415	0.26517396649497	0.562026330801552	3.86437381952934	0.000212441574297866	0.000929368509995197	0.211244090003253	0.484033987714796	0.749207954209766	-0.26517396649497	17	43129957	R	I	DCAKD	TSS1500	shore	TSS1500-shore	chr17:43128789-43129038	rs578254780;rs545581073;rs560529609	26;22;20
cg18968196	0.270642423681917	0.393906672657071	3.85708298280605	0.000217928008582216	0.000952233706153043	0.187373577546711	0.314305959809449	0.584948383491366	-0.270642423681917	2	39892502	R	II	TMEM178	TSS1500	shore	TSS1500-shore	chr2:39893121-39893496	rs545057634;rs564036554;rs576005729;rs543283916;rs561473506	51;29;10;9;5
cg01848457	0.263213226552733	0.501410795627479	3.85067649505865	0.00022286039584371	0.000972047841954837	0.166424713563578	0.423995140759028	0.687208367311761	-0.263213226552734	12	104697983	F	II	EID3	1stExon	island	1stExon-island	chr12:104697348-104697984
cg01141459	0.252838782100861	0.619875379819906	3.84890669407709	0.000224241650996711	0.000977490954285307	0.160641896148134	0.545511032143182	0.798349814244043	-0.252838782100861	22	30476452	R	I	HORMAD2	1stExon	island	1stExon-island	chr22:30476012-30476530
cg11941546	0.254317495440813	0.271919337142322	3.84229819505006	0.000229471885082365	0.000998509116572048	0.139065260590066	0.197120073777377	0.45143756921819	-0.254317495440813	17	7165842	R	I	CLDN7	TSS200	island	TSS200-island	chr17:7164285-7166245	rs541762847	35
cg13721134	0.246693197089978	0.263202516639707	3.83861580863266	0.000232436581774168	0.00101021044313468	0.127053710999597	0.190645693966184	0.437338891056162	-0.246693197089978	8	86350390	F	II	CA3	TSS1500	shore	TSS1500-shore	chr8:86350765-86351196
cg04348689	-0.23175024546226	0.736896041330453	-3.83023109837985	0.000239324100615085	0.00103829840574544	0.0997341156279985	0.805057878231118	0.573307632768858	0.23175024546226	14	93765993	R	II	BTBD7	5'UTR	opensea	5'UTR-opensea		rs544092698	38
cg17205324	0.255719583479378	0.420658693784124	3.82403195629765	0.000244541061879045	0.00105780239864139	0.0795629110534097	0.345447051584307	0.601166635063685	-0.255719583479378	14	23835595	F	II	EFS	TSS1500	island	TSS1500-island	chr14:23834435-23835947	rs531435052	29
cg01357507	0.278539161402785	0.334568408756081	3.82362881709585	0.000244884058990111	0.00105866150973791	0.0782519511803352	0.252645125990556	0.531184287393341	-0.278539161402785	5	140753387	F	II	PCDHGA6	TSS1500	shore	TSS1500-shore	chr5:140755254-140755941	rs576948569;rs183338714	35;49
cg05355225	0.257536237985437	0.330611367203845	3.8231181851633	0.000245319171443329	0.00105991759871684	0.0765915787876166	0.254865414855187	0.512401652840624	-0.257536237985437	8	86350568	F	I	CA3	TSS1500	shore	TSS1500-shore	chr8:86350765-86351196	rs559286138;rs575756672;rs544574624	10;22;43
cg19927885	0.258475681345045	0.473088083707683	3.82285960357135	0.000245539791530785	0.00106024602562056	0.0757508341104858	0.397065824488552	0.655541505833597	-0.258475681345045	20	39969058	R	I	LPIN3	TSS1500	shore	TSS1500-shore	chr20:39968607-39968860
cg22629987	0.253530730856169	0.344307805997072	3.82109792472397	0.000247047889086636	0.00106613014878353	0.0700240371861369	0.269739943980552	0.523270674836721	-0.253530730856169	2	37571677	R	II	QPCT	TSS200	island	TSS200-island	chr2:37571676-37572397	rs568929096	46
cg08386625	0.258478494063742	0.313032936995831	3.82085386561892	0.000247257513127846	0.0010664071095608	0.0692308071802774	0.237009850506496	0.495488344570237	-0.258478494063741	4	170581176	F	II	CLCN3	TSS200	opensea	TSS200-opensea		rs561148119;rs531361212;rs538690762;rs189350554;rs564868123;rs10520159	0;11;23;29;44;50
cg26994885	-0.249501445035064	0.844807795795257	-3.81750612515114	0.000250150090868683	0.00107824836346219	0.0583537632640549	0.918190573746747	0.668689128711683	0.249501445035064	12	77260534	F	II	CSRP2	5'UTR	opensea	5'UTR-opensea		rs199967707;rs533542325	0;31
cg23118773	0.266911815550341	0.445239160151169	3.80661007342198	0.000259789834603052	0.00111717247349535	0.0229986722020152	0.366735684989304	0.633647500539645	-0.266911815550341	4	89152696	R	II	ABCG2	TSS1500	opensea	TSS1500-opensea		rs550687069;rs145725945;rs537628800	50;49;48
cg17108141	0.264070525414231	0.594536209283351	3.78886994031892	0.000276246461038313	0.00118377501597481	-0.0344097406539117	0.51686840769093	0.780938933105162	-0.264070525414231	1	86044230	F	II	DDAH1	TSS200	shore	TSS200-shore	chr1:86042229-86042935	rs76908847	21
cg19809499	0.249049647088394	0.280736222596656	3.78374170168522	0.000281185819651583	0.00120423740051718	-0.0509694332646307	0.207486326394187	0.456535973482581	-0.249049647088394	1	47882265	F	I	FOXE3	1stExon	island	1stExon-island	chr1:47881896-47883065
cg07880854	0.267950370002828	0.535959163280324	3.77235968310717	0.000292451012177225	0.00124883565596006	-0.0876659906422175	0.457150230926551	0.725100600929379	-0.267950370002828	2	112895559	R	II	FBLN7	TSS1500	shore	TSS1500-shore	chr2:112895792-112897841	rs180707798;rs72376962;rs537581685	49;48;30
cg16731240	0.245894449130418	0.444274884769718	3.76887110271068	0.000295989004079034	0.00126173917320202	-0.0988976037903084	0.371952987966653	0.617847437097072	-0.245894449130418	19	52391250	F	II	ZNF577	TSS200	island	TSS200-island	chr19:52390841-52391368	rs566158729;rs192929428;rs551997194;rs570410185;rs75075099;rs555352692;rs184558993;rs534736751	1;10;14;22;30;42;44;49
cg15366176	0.251853296354368	0.376622852031414	3.76304188903256	0.00030199192705834	0.00128508694671605	-0.117648342575733	0.302548353103658	0.554401649458027	-0.251853296354368	18	53253181	F	II	TCF4	5'UTR	shelf	5'UTR-shelf	chr18:53257018-53257309
cg18294646	0.249045471049588	0.491227689774468	3.76071374817948	0.000304421699524182	0.00129467511653788	-0.125131415872771	0.417979021818706	0.667024492868294	-0.249045471049588	5	33937876	F	II	RXFP3	1stExon	island	1stExon-island	chr5:33936168-33938309
cg19552640	0.263414005126832	0.639885693380371	3.75528485011144	0.000310160114454172	0.00131755154065932	-0.142567972653784	0.562410985990126	0.825824991116958	-0.263414005126832	5	126627061	R	II	MEGF10	5'UTR	shore	5'UTR-shore	chr5:126626053-126626901	rs556749946	38
cg14943355	0.265857806157919	0.477972166541337	3.75160394343731	0.000314109312930874	0.00133278326528308	-0.154380025048389	0.399778694141948	0.665636500299868	-0.265857806157919	12	3980704	R	II	PARP11	5'UTR	shore	5'UTR-shore	chr12:3982246-3982708
cg24930541	0.260887423738534	0.517667191797426	3.74786242792452	0.000318172573788387	0.00134612885805912	-0.166378033111058	0.440935596580211	0.701823020318744	-0.260887423738534	5	118664652	R	II	TNFAIP8	5'UTR	opensea	5'UTR-opensea		rs188539172;rs11959964	12;9
cg10842515	0.235362383857712	0.234102088486767	3.7421332512553	0.000324491529574555	0.00137049072283447	-0.184733221025242	0.164877857940382	0.400240241798093	-0.235362383857711	17	43325167	F	II	LOC100133991	TSS200	island	TSS200-island	chr17:43324689-43325729	rs111999393;rs543360609;rs564829752	18;20;24
cg05428298	0.242546067105566	0.299580115909629	3.72169629037745	0.00034801927114639	0.00145947068292144	-0.250044323666139	0.228243037349169	0.470789104454735	-0.242546067105566	14	75536360	R	II	FAM164C	1stExon	island	1stExon-island	chr14:75535825-75536376
cg08409225	0.256173567822023	0.492926332385394	3.72158892336986	0.000348147057341734	0.00145947068292144	-0.250386757943179	0.417581165378917	0.67375473320094	-0.256173567822023	12	56617737	F	II	OBFC2B	TSS1500	shore	TSS1500-shore	chr12:56617995-56618374
cg23189044	0.24883197627622	0.312104705824732	3.71881402697215	0.000351465212168538	0.00147253882035413	-0.259234480946942	0.238918830449373	0.487750806725593	-0.24883197627622	11	74178114	R	II	KCNE3	5'UTR	shore	5'UTR-shore	chr11:74178175-74178801	rs184157050	7
cg17625381	0.248039112302104	0.261507145951142	3.71640213840149	0.000354373705929841	0.00148387664870222	-0.266920879666245	0.188554465862288	0.436593578164392	-0.248039112302104	15	83316962	F	II	CPEB1	TSS1500	island	TSS1500-island	chr15:83315116-83317541	rs189993435;rs183372420	18;33
cg00058329	0.229556480896575	0.287887022060476	3.71605157478738	0.000354798350889688	0.00148480679721643	-0.268037783365624	0.220370410032072	0.449926890928647	-0.229556480896575	12	133195094	F	I	P2RX2	TSS1500	island	TSS1500-island	chr12:133194868-133195544	rs572566038;rs6560889	17;41
cg25092681	0.243809937845589	0.242769284209895	3.71109831264391	0.000360850308397847	0.00150583634671202	-0.283810836318841	0.171060478961192	0.414870416806782	-0.24380993784559	5	16180033	R	I	MARCH11	TSS200	island	TSS200-island	chr5:16179064-16180420	rs371550142	29
cg07569918	0.255203511477443	0.557036465142208	3.70156421111166	0.000372776585144218	0.00155031078972059	-0.314128085762992	0.481976608825312	0.737180120302756	-0.255203511477443	1	212002970	F	II	LPGAT1	5'UTR	shore	5'UTR-shore	chr1:212003431-212004280	rs183231794;rs553790260	2;14
cg09092089	0.269730159858268	0.193872313488331	3.69904302302527	0.000375992459413829	0.00156181484279943	-0.322135689953876	0.114539913530017	0.384270073388285	-0.269730159858268	7	150213085	F	II	GIMAP7	5'UTR	opensea	5'UTR-opensea		rs554654436	14
cg27630863	-0.256311527851227	0.428580231323369	-3.68969414231121	0.000388149040308123	0.00160967690245427	-0.351794291876113	0.503965974809024	0.247654446957797	0.256311527851227	18	45428160	R	II	SMAD2	5'UTR	opensea	5'UTR-opensea		rs190127714	29
cg05097643	0.247782435282341	0.510207895804966	3.68640041132208	0.000392520255526145	0.00162596526187441	-0.362230400718203	0.437330708957218	0.685113144239559	-0.247782435282341	16	3018470	R	II	PAQR4	TSS1500	island	TSS1500-island	chr16:3016646-3020326	rs80001233;rs540459583	24;8
cg26846030	-0.255100238023962	0.548944810553356	-3.6845153642185	0.000395042966912714	0.00163364638093853	-0.368200076969381	0.62397429232511	0.368874054301148	0.255100238023962	19	55549907	R	II	GP6	TSS1500	opensea	TSS1500-opensea		rs193061557;rs540454949	40;27
cg17809895	0.244729432975668	0.337979769351118	3.68354575753531	0.000396346560036158	0.00163719041024513	-0.371269818035488	0.266000524358275	0.510729957333942	-0.244729432975668	20	51589197	R	II	TSHZ2	1stExon	shore	1stExon-shore	chr20:51589707-51590020
cg11758995	0.242624432941217	0.449314582179678	3.67805696415935	0.000403803398942283	0.00166611509344109	-0.38863605498531	0.377954454844026	0.620578887785243	-0.242624432941217	2	190446738	F	II	SLC40A1	TSS1500	shore	TSS1500-shore	chr2:190445459-190445983	rs79603034;rs78098140	21;23
cg23796967	-0.250236044888549	0.487077203148103	-3.67646957513899	0.000405984683126913	0.00167229196443063	-0.393654948431455	0.560676039880029	0.31043999499148	0.250236044888549	19	55549590	F	II	GP6	1stExon	opensea	1stExon-opensea		rs28385642;rs568620558;rs143694163	0;22;44
cg02584975	-0.228566739573785	0.70563126524922	-3.67209077792087	0.000412059908734712	0.00169636341990057	-0.407491329458608	0.772856776888568	0.544290037314784	0.228566739573785	9	98029052	F	II	FANCC	5'UTR	opensea	5'UTR-opensea		rs144471665	1
cg06881310	0.232301422696362	0.278561724903042	3.67120371367658	0.000413301112105276	0.00170051838044662	-0.410292862393863	0.210237777051171	0.442539199747533	-0.232301422696362	6	138893718	F	II	NHSL1	TSS200	opensea	TSS200-opensea		rs539581470	0
cg25047753	0.256066609166603	0.232155184066459	3.66686374312786	0.000419425071257806	0.00172378061797211	-0.423992270255667	0.156841475488046	0.41290808465465	-0.256066609166604	4	2794625	F	I	SH3BP2	TSS200	island	TSS200-island	chr4:2794494-2794875	rs563350419	5
cg13811417	0.240636337621146	0.325929008024266	3.65779068109126	0.000432507229828613	0.00177555599613851	-0.452593759225191	0.255153614606282	0.495789952227428	-0.240636337621146	9	25677628	R	I	TUSC1	1stExon	island	1stExon-island	chr9:25677494-25678684	rs184202216;rs10812300;rs538641448	43;42;28
cg25736251	0.230483605329432	0.230924968025704	3.64563711780419	0.000450639048006955	0.00184585782122178	-0.49082484035202	0.163135672340577	0.393619277670009	-0.230483605329432	3	61235869	F	I	FHIT	5'UTR	shore	5'UTR-shore	chr3:61236606-61237227	rs558005579;rs576138481	1;33
cg23010048	0.255746290523864	0.502713934241527	3.6366389343323	0.000464525714489805	0.001897438740189	-0.51907006171706	0.427494437028626	0.68324072755249	-0.255746290523864	19	52391257	F	II	ZNF577	TSS200	island	TSS200-island	chr19:52390841-52391368	rs192929428;rs551997194;rs570410185;rs75075099;rs555352692;rs184558993;rs534736751	3;7;15;23;35;37;42
cg03263514	0.24882953919406	0.233708098585874	3.63362283395732	0.000469270557338667	0.00191255793574603	-0.528526113550826	0.160522939999385	0.409352479193446	-0.248829539194061	22	19711036	R	I	GP1BB	TSS200	island	TSS200-island	chr22:19709081-19712106	rs541754118;rs567928071	46;34
cg24502382	0.246555565640808	0.33751253758867	3.63298899387852	0.000470273526406336	0.00191558083089514	-0.530512590970254	0.264996194753138	0.511551760393946	-0.246555565640808	12	69139390	F	II	SLC35E3	TSS1500	shore	TSS1500-shore	chr12:69139815-69140206	rs528075577	14
cg22932685	0.237923492106722	0.467572602756677	3.61270905960915	0.000503458583428228	0.00204055187047859	-0.593936071445596	0.397595105078229	0.635518597184952	-0.237923492106723	8	11664134	R	II	FDFT1	TSS1500	shore	TSS1500-shore	chr8:11665773-11666045	rs572580613;rs555348835;rs116895847;rs551134161;rs569687573;rs537112013;rs114312743	45;33;22;20;10;2;1
cg08897150	0.24629313191321	0.579051908937902	3.61109529360811	0.000506192528259712	0.00205049923602221	-0.598971734618347	0.50661275249284	0.75290588440605	-0.24629313191321	11	86085366	F	II	CCDC81	TSS1500	shore	TSS1500-shore	chr11:86085693-86086006	rs146672393	37
cg14359824	0.25559027333234	0.441997554638513	3.60105506969522	0.000523520845297874	0.00211718413553448	-0.630264383352296	0.366823944834884	0.622414218167224	-0.25559027333234	9	72435533	R	I	C9orf135	TSS200	opensea	TSS200-opensea		rs7047711;rs552797337;rs571018466	43;7;5
cg18527386	0.247865327730984	0.489355711682558	3.59911741281048	0.00052692911441992	0.00212979287041172	-0.63629612886816	0.416454144702857	0.66431947243384	-0.247865327730984	3	71447382	R	II	FOXP1	5'UTR	opensea	5'UTR-opensea		rs565601694	28
cg25960366	0.234887323186434	0.605953966144269	3.5903742952496	0.000542571144518126	0.00218458628863641	-0.663482797916257	0.536869459324729	0.771756782511163	-0.234887323186434	9	71764492	F	II	TJP2	5'UTR	opensea	5'UTR-opensea		rs560321898	9
cg12199221	0.257846034289794	0.38032118964593	3.58619606397854	0.000550200699805861	0.00221045015395977	-0.676457708069663	0.304484120737167	0.562330155026961	-0.257846034289794	5	83017078	F	II	HAPLN1	TSS200	shore	TSS200-shore	chr5:83017894-83018358
cg01069159	0.242599839840653	0.409909519926524	3.58278141129382	0.0005565113005625	0.00223457878188623	-0.687053125772989	0.338556625855743	0.581156465696397	-0.242599839840653	5	161275865	F	II	GABRA1	5'UTR	opensea	5'UTR-opensea		rs192951838;rs184393130;rs189103944;rs530718056	0;6;8;17
cg24677395	0.235066204174366	0.47500179909037	3.58012452316594	0.000561468843864157	0.00225201836061925	-0.695292083008571	0.405864680215556	0.640930884389922	-0.235066204174366	2	24271786	R	II	C2orf44	TSS1500	shore	TSS1500-shore	chr2:24272582-24273313
cg16627786	0.230926600567645	0.269130886432957	3.57517268356509	0.000570820415829838	0.00228452799610501	-0.710635547355142	0.201211298030708	0.432137898598353	-0.230926600567645	22	19711051	F	I	GP1BB	TSS200	island	TSS200-island	chr22:19709081-19712106	rs373634347;rs572877334	30;49
cg07141002	0.241711541635219	0.362310500642069	3.56299479744126	0.000594449760843511	0.00237262147332859	-0.748302138526189	0.291218870749357	0.532930412384576	-0.241711541635219	22	38201690	F	II	H1F0	1stExon	island	1stExon-island	chr22:38200672-38201691	rs140898014	50
cg16286907	-0.222158195017881	0.68656497409608	-3.55150152906573	0.000617597595501379	0.00246051096278636	-0.783763530762405	0.751905619689575	0.529747424671693	0.222158195017881	4	88765119	R	II	MEPE	5'UTR	opensea	5'UTR-opensea		rs193213701;rs367615302;rs150046011	42;10;1
cg05059566	0.246090085918633	0.506325317386486	3.54597179536135	0.000629036173809007	0.00250249225521847	-0.800794601041023	0.433945880351594	0.680035966270227	-0.246090085918633	4	81118647	F	II	PRDM8	TSS200	shore	TSS200-shore	chr4:81119095-81119391	rs543673048	15
cg14584535	0.258515474843216	0.382551281085836	3.54573814568882	0.000629523878170471	0.00250307433554549	-0.801513785014114	0.306517317896655	0.565032792739871	-0.258515474843215	9	125797187	F	II	GPR21	1stExon	opensea	1stExon-opensea		rs34751912	1
cg14491209	0.237150566924344	0.417283513072807	3.54416083048781	0.000632825629314972	0.00251483876105007	-0.806367906295007	0.347533346330353	0.584683913254697	-0.237150566924344	2	5835821	R	II	SOX11	1stExon	shore	1stExon-shore	chr2:5832041-5834208	rs187698477;rs555882538;rs569360239	39;31;10
cg06483432	0.255965885357552	0.408268967617986	3.53933208280524	0.000643035658245425	0.00254988504394562	-0.821218159552449	0.332984883689294	0.588950769046846	-0.255965885357552	4	55523233	R	II	KIT	TSS1500	shore	TSS1500-shore	chr4:55523409-55525297	rs145070716	30
cg23257604	0.26528758349474	0.344939034066264	3.53042720061566	0.000662274275214882	0.00262191953880967	-0.848564448413962	0.266913274214869	0.53220085770961	-0.265287583494741	6	32076144	R	I	TNXB	5'UTR	opensea	5'UTR-opensea		rs575684836	2
cg09160477	0.262632867632182	0.36611401868115	3.53015820416361	0.000662863815073503	0.00262283728662651	-0.84938971743129	0.288869057612861	0.551501925245043	-0.262632867632182	9	95820913	R	I	SUSD3	TSS200	island	TSS200-island	chr9:95820744-95821526	rs559833468;rs555324853;rs576461820	33;27;1
cg16301036	0.245649779230757	0.406118974007927	3.52288196801155	0.000679000148706884	0.00268234325987008	-0.871695042838536	0.333869038940057	0.579518818170814	-0.245649779230757	12	118808298	R	II	TAOK3	5'UTR	shore	5'UTR-shore	chr12:118809324-118811021	rs545844972	50
cg02115412	-0.254696899419725	0.506652849620452	-3.51980476569879	0.000685935518227659	0.00270828175532859	-0.881117854993145	0.581563702390959	0.326866802971234	0.254696899419725	4	57127406	F	II	KIAA1211	5'UTR	opensea	5'UTR-opensea		rs546542641;rs73817439	7;8
cg24049841	0.236706977653344	0.380394267076289	3.51775749457384	0.000690586675831782	0.00272460699495216	-0.887383462376995	0.310774567766482	0.547481545419826	-0.236706977653344	22	23484598	F	I	RTDR1	TSS1500	shore	TSS1500-shore	chr22:23483997-23484309	rs199691973	42
cg13511117	0.246814012075114	0.436207969110417	3.517495045376	0.000691185080552512	0.00272460699495216	-0.888186482275235	0.363615612617736	0.61042962469285	-0.246814012075114	21	42741991	R	II	MX2	5'UTR	opensea	5'UTR-opensea		rs78094091;rs557440856	41;40
cg11713658	0.235372991879249	0.297520504276844	3.51722331012184	0.00069180517462759	0.00272558599697447	-0.889017867579725	0.228293153724124	0.463666145603373	-0.23537299187925	4	148652434	R	II	ARHGAP10	TSS1500	shore	TSS1500-shore	chr4:148652848-148653918	rs72951430	42
cg10587183	0.246004913342398	0.57380225306638	3.51572992250857	0.00069522244990285	0.00273757841175494	-0.89358609023129	0.501447866789204	0.747452780131602	-0.246004913342398	13	36048892	R	II	MAB21L1	1stExon	shore	1stExon-shore	chr13:36049570-36050159	rs571326689	6
cg19980771	0.230345983535118	0.3424984248734	3.51472868151742	0.000697522487840243	0.00274516096663696	-0.896648038915737	0.2747496061866	0.505095589721719	-0.230345983535118	6	110798022	F	I	SLC22A16	TSS200	island	TSS200-island	chr6:110797297-110798201	rs3806971;rs558963433	23;46
cg01227537	0.234150442224354	0.557576484445102	3.50527699891433	0.000719592008204451	0.00282898048480163	-0.92552050921885	0.488708707320292	0.722859149544646	-0.234150442224354	3	147127012	R	I	ZIC1	TSS200	island	TSS200-island	chr3:147126988-147128999
cg08279186	0.249283838023021	0.620445892331974	3.5036184893199	0.000723532011566129	0.00284294571747205	-0.930580815188595	0.54712711644285	0.796410954465871	-0.249283838023021	14	72053158	R	II	SIPA1L1	TSS1500	opensea	TSS1500-opensea
cg27635797	0.234728499976682	0.422073483775638	3.50095399769905	0.000729904557973255	0.00286644896575249	-0.938706724580756	0.353035689664849	0.587764189641531	-0.234728499976682	1	190445000	F	II	BRINP3	5'UTR	opensea	5'UTR-opensea		rs563499391;rs531510154	0;4
cg02192673	0.236427223505013	0.565783915150952	3.49892364712568	0.000734796013341066	0.0028841136883387	-0.944895574588099	0.496246496473007	0.73267371997802	-0.236427223505013	4	72897565	R	II	NPFFR2	1stExon	island	1stExon-island	chr4:72897564-72897964	rs531295947	41
cg23065934	0.22525332135496	0.376399279844943	3.49768286015049	0.000737800503975	0.00289435703325024	-0.948676374029687	0.310148302975837	0.535401624330796	-0.22525332135496	5	16180266	R	I	MARCH11	TSS1500	island	TSS1500-island	chr5:16179064-16180420
cg05036839	0.253891222058146	0.39582576352446	3.49723472013065	0.000738888497542613	0.00289707511442911	-0.950041652859439	0.321151874683829	0.575043096741975	-0.253891222058146	1	41174927	R	II	NFYC	TSS200	opensea	TSS200-opensea		rs561572107	38
cg18085400	0.235169604092626	0.318666011206647	3.49599973707405	0.00074189463530425	0.00290730703690581	-0.953803404139562	0.249498480591169	0.484668084683795	-0.235169604092626	4	2794637	F	I	SH3BP2	TSS200	island	TSS200-island	chr4:2794494-2794875
cg06070002	0.25767966626067	0.628756558334947	3.48634803767981	0.000765789428821698	0.00298832585944383	-0.983167998107831	0.552968421199456	0.810648087460127	-0.257679666260671	1	45986120	R	II	PRDX1	5'UTR	shore	5'UTR-shore	chr1:45987163-45987803	rs111667496;rs188075890;rs142793133;rs36034665;rs568089663	44;39;30;29;19
cg03801183	0.239506692559379	0.165815698863143	3.48633196209255	0.000765829826772361	0.00298832585944383	-0.983216855949609	0.0953725539927377	0.334879246552117	-0.239506692559379	7	150212873	F	II	GIMAP7	5'UTR	opensea	5'UTR-opensea		rs145295847;rs537582584;rs183834524;rs567501505;rs536669598	1;14;46;47;51
cg10783469	0.235912935818675	0.486540337509455	3.48400011468744	0.000771711122497404	0.00300967337773988	-0.990302142512801	0.417154179915727	0.653067115734402	-0.235912935818675	19	52391234	F	I	ZNF577	TSS200	island	TSS200-island	chr19:52390841-52391368	rs547538451;rs566158729;rs192929428;rs551997194;rs570410185;rs75075099	0;17;26;30;38;46
cg03344031	0.240947590041534	0.507093189899896	3.48138958021356	0.000778345896436746	0.00303393520078374	-0.998229979323895	0.436226251652386	0.67717384169392	-0.240947590041534	19	50706387	R	I	MYH14	TSS1500	shore	TSS1500-shore	chr19:50706482-50707196	rs144280403	24
cg01663469	0.219949926903041	0.255561572927062	3.47510897153921	0.000794529609735565	0.00309372867688856	-1.01728497789366	0.190870417955579	0.41082034485862	-0.219949926903041	3	119421667	R	II	C3orf15	TSS1500	shore	TSS1500-shore	chr3:119421855-119422334
cg19518672	0.231136948087684	0.581111726927593	3.46101360026033	0.000832013825520201	0.00321880679143782	-1.05995494589107	0.513130271607686	0.74426721969537	-0.231136948087684	5	132113620	F	II	SEPT8	TSS200	island	TSS200-island	chr5:132112448-132113621	rs542397280	24
cg13909713	-0.23662336326458	0.668978663300345	-3.46088653397519	0.000832359203023202	0.00321880679143782	-1.06033900912413	0.738573770142868	0.501950406878288	0.23662336326458	6	144484178	R	II	STX11	5'UTR	opensea	5'UTR-opensea		rs145934644	1
cg26635219	0.247329367793907	0.434995175846415	3.44581395491644	0.000874301181895817	0.00336502691110768	-1.10582079317688	0.362251244142324	0.609580611936231	-0.247329367793907	7	117119424	F	I	CFTR	TSS1500	opensea	TSS1500-opensea		rs568677863	42
cg21550024	0.224921342616802	0.546620858172318	3.44185338521922	0.000885648304400648	0.00340512499625881	-1.11774693112385	0.480467522108553	0.705388864725355	-0.224921342616802	4	123747533	R	II	FGF2	TSS1500	shore	TSS1500-shore	chr4:123747740-123748980	rs77789858;rs308399;rs369982289	13;12;2
cg19816811	0.231611839837461	0.446713769643556	3.43957373426952	0.000892242364635461	0.00342867977856771	-1.12460673969924	0.378592640279597	0.610204480117058	-0.231611839837461	7	27188364	F	II	HOXA6	TSS1500	shore	TSS1500-shore	chr7:27190274-27191115	rs534675673;rs983184	13;15
cg22110896	0.225957523027178	0.429423057685448	3.43361755072029	0.000909690173451467	0.00348476925378587	-1.14251350045032	0.362964962677454	0.588922485704632	-0.225957523027178	17	59533081	R	II	TBX4	TSS1500	island	TSS1500-island	chr17:59531723-59535254	rs549395291;rs190211069	19;7
cg16294363	0.241122111467129	0.66486205396445	3.42853181636009	0.000924842136666402	0.00353542364235561	-1.15778467210567	0.593943785885883	0.835065897353012	-0.241122111467129	1	41248881	F	II	KCNQ4	TSS1500	shore	TSS1500-shore	chr1:41249090-41250161	rs546359944	20
cg13727362	0.241063615944851	0.409159334793949	3.42559855672353	0.000933689029620858	0.00356552498186465	-1.16658468416551	0.338258271280758	0.579321887225609	-0.241063615944851	1	41174571	R	II	NFYC	TSS1500	opensea	TSS1500-opensea		rs570028283	17
cg14792270	0.241095791421358	0.375957606264275	3.42292688090761	0.000941816302353102	0.00359468877087608	-1.17459493926552	0.30504707937564	0.546142870796999	-0.241095791421358	11	85955165	F	II	EED	TSS1500	shore	TSS1500-shore	chr11:85955808-85956517
cg13760583	-0.233280748273985	0.721776597383968	-3.40380329395179	0.0010019660376665	0.00380446141282796	-1.23179252940896	0.790388582170434	0.557107833896449	0.233280748273985	2	143635616	F	II	KYNU	5'UTR	opensea	5'UTR-opensea		rs568537449	47
cg12378834	0.228381462674583	0.461991771642127	3.39706198445426	0.00102401854250458	0.00387815286861754	-1.25189713169744	0.394820753208426	0.623202215883009	-0.228381462674583	5	134646487	F	II	C5orf66	5'UTR	opensea	5'UTR-opensea		rs147038586;rs568737925;rs2603012	9;37;49
cg19627033	0.233018882999961	0.443325283710936	3.3896430542552	0.00104881539722116	0.00396591773719727	-1.27398739709178	0.374790318122712	0.607809201122673	-0.233018882999961	6	52859159	R	II	GSTA4	5'UTR	shore	5'UTR-shore	chr6:52859565-52859767	rs543607060	49
cg27018912	0.229292702012622	0.477682585867563	3.38919075913501	0.0010503452660693	0.00396965540763925	-1.27533293587077	0.41024355586385	0.639536257876472	-0.229292702012622	4	81118602	F	II	PRDM8	TSS200	island	TSS200-island	chr4:81118137-81118603	rs548650306;rs139327367	1;40
cg14595003	0.22361171750295	0.157478430369938	3.38291500690507	0.00107179059821143	0.0040372571012128	-1.29398857396626	0.0917102781631877	0.315321995666138	-0.22361171750295	3	129694156	R	II	TRH	5'UTR	island	5'UTR-island	chr3:129693127-129694841	rs11705868;rs11709513;rs557485447	45;34;3
cg20803293	0.241194263335	0.547307508250182	3.38282918975287	0.00107208668522386	0.0040372571012128	-1.29424349519387	0.476368019034005	0.717562282369006	-0.241194263335	1	110254709	R	I	GSTM5	TSS200	opensea	TSS200-opensea		rs1758104	33
cg06307913	0.243461337621549	0.593330816417153	3.37499172064055	0.00109945435453931	0.00412944432726655	-1.31750393350556	0.521724540646109	0.765185878267658	-0.243461337621549	4	81118794	F	II	PRDM8	5'UTR	shore	5'UTR-shore	chr4:81119095-81119391	rs556469721	14
cg19759129	0.223149931222333	0.235662973203328	3.37485258253393	0.00109994609535619	0.00412944432726655	-1.31791650105984	0.170030640490877	0.39318057171321	-0.223149931222333	5	140864273	R	II	PCDHGC4	TSS1500	shore	TSS1500-shore	chr5:140864527-140864748	rs71583647	20
cg00361040	0.226153958786368	0.471165784216749	3.36714854527828	0.00112749871694387	0.00422423126859092	-1.34073988569055	0.404649913985464	0.630803872771832	-0.226153958786368	13	73354967	R	II	PIBF1	TSS1500	shore	TSS1500-shore	chr13:73355703-73356612	rs548596085;rs201756345;rs200294359	43;23;3
cg01391898	0.232226645010463	0.529050364462798	3.35854607797577	0.00115903078827019	0.00432909512969793	-1.36617755682826	0.460748410047956	0.692975055058419	-0.232226645010463	1	62660435	R	I	L1TD1	TSS200	shore	TSS200-shore	chr1:62660555-62660946	rs548618944;rs563807843;rs531042643;rs552514349;rs193221611;rs141584001	51;51;37;32;29;16
cg21651000	0.236291576224841	0.437767365715978	3.35466497845572	0.00117352651613769	0.00437654955051959	-1.37763767378152	0.368269843296908	0.604561419521748	-0.236291576224841	8	71129472	F	II	NCOA2	5'UTR	opensea	5'UTR-opensea		rs188102890;rs73684226	3;17
cg18166094	0.234478837908349	0.510757710779657	3.35162603640814	0.00118499557295387	0.00441483106752935	-1.38660395154371	0.441793346688966	0.676272184597314	-0.234478837908348	10	4426048	F	II	LINC00703	TSS1500	opensea	TSS1500-opensea		rs575164917;rs546056893	0;18
cg23010538	0.229638779237507	0.296719669848766	3.34882607088012	0.00119565587623182	0.00445002481448311	-1.39485960299887	0.22917885242597	0.458817631663477	-0.229638779237507	1	190447290	F	I	FAM5C	TSS1500	opensea	TSS1500-opensea		rs185941613;rs148749860;rs74130790;rs558880118;rs577884527;rs537297142	12;17;38;39;48;49
cg06809604	0.237141606818396	0.350412172680876	3.34237143464811	0.00122057484883632	0.00452897509699791	-1.41387074501073	0.280664641263701	0.517806248082097	-0.237141606818396	11	101982988	F	II	YAP1	TSS200	shore	TSS200-shore	chr11:101980632-101982330	rs543832117;rs554289652;rs183285115;rs539959884	11;34;40;45
cg25345738	0.233646227341897	0.436318647123588	3.33934861914228	0.00123241180824374	0.0045682726885961	-1.42276426660068	0.367599168493618	0.601245395835515	-0.233646227341897	12	108078835	F	II	PWP1	TSS1500	shore	TSS1500-shore	chr12:108079442-108079893	rs79017589;rs532499633	13;35
cg03728395	0.232225254106435	0.495862616318698	3.33586008031115	0.00124620647095758	0.00461707218042496	-1.43302029449909	0.427561070993276	0.659786325099711	-0.232225254106435	2	85555865	R	II	TGOLN2	TSS1500	shore	TSS1500-shore	chr2:85554134-85555414	rs534277204;rs77960934	13;2
cg09871315	0.227538122339027	0.508979188213955	3.32500951915573	0.00129004522380609	0.00476984951131933	-1.46486718483596	0.442056211055418	0.669594333394445	-0.227538122339027	7	27142682	F	II	HOXA2	TSS1500	shore	TSS1500-shore	chr7:27143181-27143479	rs570298937	1
cg12744859	0.227810457214136	0.374848273154392	3.32115400358219	0.00130596797891858	0.00482385754228264	-1.4761639938645	0.307845197503175	0.535655654717311	-0.227810457214136	17	46669492	R	I	LOC404266	TSS200	island	TSS200-island	chr17:46669434-46669811	rs113520215;rs377767191;rs57183284;rs547963863;rs568039277	49;43;38;36;4
cg22351510	0.219160541746779	0.443464927383878	3.31975986551054	0.00131177085090816	0.00484285190274856	-1.48024637724114	0.379005944517178	0.598166486263957	-0.219160541746779	19	11784246	R	II	ZNF833	TSS1500	shore	TSS1500-shore	chr19:11785042-11785282	rs576257837	25
cg05114227	0.221302234801617	0.572157657235436	3.3185840753436	0.00131668368700868	0.00485609899051691	-1.48368835304789	0.507068764646725	0.728370999448342	-0.221302234801617	14	72052894	F	II	SIPA1L1	TSS1500	opensea	TSS1500-opensea		rs114114041;rs531384892	0;49
cg00602811	0.226000382184175	0.536409247387566	3.31693452936045	0.00132360514100545	0.00487729600036063	-1.48851559864177	0.469938546745162	0.695938928929337	-0.226000382184175	2	145278564	F	II	ZEB2	TSS1500	shelf	TSS1500-shelf	chr2:145281736-145282269	rs146518085	5
cg19410791	0.224894225909219	0.621367843373328	3.31074121589784	0.00134989805334642	0.00496610764030907	-1.50662318230266	0.555222482811793	0.780116708721012	-0.224894225909219	2	87037000	R	II	CD8A	TSS1500	island	TSS1500-island	chr2:87036600-87037001	rs564875301	45
cg26299084	0.218765917739334	0.491215518030105	3.30662159555754	0.00136765789565439	0.00502639984508171	-1.51865332776424	0.426872601047947	0.645638518787282	-0.218765917739334	4	81118588	F	II	PRDM8	5'UTR	island	5'UTR-island	chr4:81118137-81118603	rs548650306	15
cg27366766	0.240559482774615	0.311753893737202	3.30548822228721	0.00137258221945299	0.00504197035722912	-1.52196097662991	0.241001104685845	0.48156058746046	-0.240559482774615	17	56565286	R	I	HSF5	1stExon	island	1stExon-island	chr17:56564854-56565891
cg07894352	0.224539679901154	0.368464487145041	3.3023143620627	0.00138646077059591	0.00508785303804265	-1.53121892669651	0.302423404821172	0.526963084722326	-0.224539679901154	19	44763993	R	II	ZNF233	TSS200	island	TSS200-island	chr19:44763978-44764312	rs542369445	16
cg05516386	0.249580997927287	0.33157952192241	3.30035359721536	0.00139510039324407	0.0051159815246753	-1.53693490723387	0.258173346061444	0.507754343988731	-0.249580997927287	5	140761973	F	II	PCDHGA7	TSS1500	shore	TSS1500-shore	chr5:140762401-140762768
cg03599590	0.226265409357092	0.332873623035242	3.30025833639344	0.00139552141971503	0.0051159815246753	-1.53721254250201	0.266324973224333	0.492590382581425	-0.226265409357092	3	112282031	R	II	SLC35A5	5'UTR	shore	5'UTR-shore	chr3:112280022-112280950
cg26908755	0.219211963015998	0.197848049747755	3.2924535202199	0.00143042421209247	0.00523085801648976	-1.55993834938678	0.133373942978344	0.352585905994342	-0.219211963015998	19	8373137	F	I	CD320	1stExon	island	1stExon-island	chr19:8372597-8373302	rs567898376;rs2232775;rs2232774;rs2232773;rs201418546	6;15;27;39;51
cg25337414	0.225606698291088	0.354203092042347	3.28371696253108	0.00147046379020754	0.0053665706868102	-1.5853275768001	0.287848180780263	0.513454879071351	-0.225606698291088	12	80085619	F	II	PAWR	TSS1500	shore	TSS1500-shore	chr12:80083531-80085154	rs534931458	7
cg20396557	0.238094904447318	0.481133916499172	3.27076992057739	0.00153173567555912	0.0055680148602873	-1.62285629863388	0.411106003426432	0.64920090787375	-0.238094904447319	3	71275993	F	II	FOXP1	5'UTR	opensea	5'UTR-opensea		rs532879239;rs551033315;rs115646616;rs533705348;rs555526134	3;5;8;10;47
cg27363327	0.24721086887411	0.425757150381842	3.26706570777249	0.00154970102528519	0.00563052919593214	-1.63357219831173	0.353048071301222	0.600258940175332	-0.24721086887411	6	43211208	R	I	TTBK1	TSS200	island	TSS200-island	chr6:43211114-43211345
cg04515001	0.235093890440725	0.31436863130938	3.26433680131456	0.00156306219962464	0.00567345150873656	-1.6414605810069	0.245223369415049	0.480317259855774	-0.235093890440725	6	24358236	F	II	KAAG1	1stExon	island	1stExon-island	chr6:24357719-24358309	rs188467981;rs554276832	27;45
cg24790158	0.230467985300533	0.650724723213747	3.25499659921792	0.00160961429976667	0.00583375780815089	-1.66842112856205	0.582940021654766	0.8134080069553	-0.230467985300534	19	51893935	F	II	C19orf84	TSS200	shelf	TSS200-shelf	chr19:51897623-51897878	rs554345064;rs114093043;rs540018696	3;15;40
cg03064067	0.21264724398147	0.375255835106608	3.25427039800661	0.00161328758117404	0.00584418208753363	-1.67051478468613	0.312712528053235	0.525359772034705	-0.21264724398147	12	85306916	F	II	SLC6A15	TSS1500	shore	TSS1500-shore	chr12:85305200-85305422
cg05561193	0.21736578578042	0.608649625242601	3.24229642018859	0.00167499723936125	0.00604681425849173	-1.70498338804728	0.544718511777771	0.762084297558192	-0.21736578578042	4	150999042	F	II	DCLK2	TSS1500	shore	TSS1500-shore	chr4:150999250-151000706	rs550817125;rs76774998;rs539390704	5;20;24
cg11094543	0.223152615491918	0.456840357091379	3.23740801089111	0.00170081964063241	0.0061279654079198	-1.71902670219878	0.391207234887874	0.614359850379793	-0.223152615491919	2	242238387	F	II	HDLBP	5'UTR	opensea	5'UTR-opensea		rs112687652;rs539323482	4;24
cg18355337	-0.229476939559115	0.53478632951725	-3.23563013587302	0.00171030303486616	0.00615608338322959	-1.72413002627034	0.602279547034637	0.372802607475522	0.229476939559114	19	55549722	F	I	GP6	TSS200	opensea	TSS200-opensea		rs147142681;rs544659924;rs1654431;rs575179079	1;18;36;38
cg20293950	-0.229688242766852	0.620205731163435	-3.23525317595036	0.0017123201282493	0.0061572982738224	-1.72521179345738	0.687761096683097	0.458072853916245	0.229688242766853	7	80273190	R	II	CD36	5'UTR	opensea	5'UTR-opensea		rs3212159;rs377422261;rs550422859;rs570232338	49;43;34;1
cg02964385	0.21666727775693	0.450354736822979	3.22681702802865	0.0017580478019323	0.00630626540301743	-1.74939527204426	0.38662906689447	0.6032963446514	-0.21666727775693	6	36515676	R	II	STK38	TSS1500	shore	TSS1500-shore	chr6:36514995-36515308	rs371251931	1
cg14777808	0.218576628070215	0.391309673318947	3.22320489021636	0.00177797420076006	0.00637462437162481	-1.75973485760933	0.327022429768883	0.545599057839098	-0.218576628070215	16	75285784	F	I	BCAR1	TSS1500	island	TSS1500-island	chr16:75284680-75285821
cg22259293	0.215023199790887	0.234094279006559	3.22153335620358	0.00178726652234277	0.00640480847596149	-1.76451647316366	0.170852161421004	0.385875361211891	-0.215023199790887	8	145051491	F	I	PLEC1	TSS1500	island	TSS1500-island	chr8:145047293-145052305
cg11537379	0.235650680188778	0.260659837946715	3.21823690344737	0.00180572522065224	0.00645833039893766	-1.77394064669287	0.19135081436178	0.427001494550558	-0.235650680188778	14	105714713	R	I	BRF1	TSS1500	island	TSS1500-island	chr14:105714491-105716325	rs587733929	3
cg05601456	0.224349300864993	0.486873393782554	3.21590349800212	0.00181889881506507	0.00649910629242547	-1.78060699825725	0.420888305292851	0.645237606157843	-0.224349300864993	4	114900431	R	I	ARSJ	1stExon	island	1stExon-island	chr4:114900355-114900810	rs563488043	29
cg27639620	0.220078560045884	0.249013666513643	3.18952457304361	0.00197420484476166	0.00700962223815616	-1.85570466356587	0.184284678264854	0.404363238310738	-0.220078560045884	11	849800	R	I	TSPAN4	5'UTR	island	5'UTR-island	chr11:849087-850982	rs528212048	23
cg04214966	0.210800776025578	0.468364313619296	3.18671351781477	0.00199146566239748	0.00705723839376428	-1.86367865043531	0.406364085376479	0.617164861402057	-0.210800776025578	4	81119460	R	II	PRDM8	5'UTR	shore	5'UTR-shore	chr4:81118137-81118603	rs150008640;rs145195868;rs142320987	34;19;2
cg19341652	0.231081542971319	0.460237367245243	3.17982150176221	0.00203438281911231	0.00719541477555788	-1.8832054101423	0.392272207547796	0.623353750519115	-0.231081542971319	6	116600143	R	II	DSE	TSS1500	shore	TSS1500-shore	chr6:116600494-116601174	rs147903753;rs534170210	42;39
cg01824466	0.225008479619119	0.499861587748367	3.17719274354998	0.00205097851284633	0.00724001143094123	-1.89064452135979	0.433682623154509	0.658691102773628	-0.225008479619119	8	95959531	F	II	TP53INP1	5'UTR	shore	5'UTR-shore	chr8:95960751-95962372	rs577474732	4
cg24527418	-0.215300136682827	0.450634662912032	-3.17581828009861	0.00205970588650037	0.0072604632499138	-1.89453217302157	0.513958232524628	0.298658095841801	0.215300136682827	5	15266934	R	II	LOC101929454	TSS1500	opensea	TSS1500-opensea		rs112481696;rs76684238;rs556854469	33;30;24
cg00545916	0.218925376057913	0.256215358998306	3.17363671772911	0.00207362923422413	0.00730603053595931	-1.90069996196898	0.191825542510684	0.410750918568597	-0.218925376057913	17	56565440	R	II	HSF5	1stExon	island	1stExon-island	chr17:56564854-56565891	rs550036152;rs375600400	8;5
cg24514773	0.209579439080426	0.412290892003824	3.17143388394195	0.00208777739720778	0.00734528976791145	-1.90692448839857	0.350649880509582	0.560229319590007	-0.209579439080426	3	119421604	F	II	C3orf15	TSS1500	shore	TSS1500-shore	chr3:119421855-119422334	rs551106466	11
cg09940360	0.226395779629982	0.328475892845468	3.15950830442555	0.0021659479364085	0.00760935805929426	-1.94056306920807	0.26188889883665	0.488284678466632	-0.226395779629982	6	43211211	R	I	TTBK1	TSS200	island	TSS200-island	chr6:43211114-43211345
cg23327070	0.201648907847847	0.202263949200769	3.15912463066894	0.00216850760425585	0.00761470198965704	-1.94164363380507	0.142955446892579	0.344604354740426	-0.201648907847847	14	93214896	R	I	LGMN	1stExon	opensea	1stExon-opensea		rs553886523	18
cg16328007	0.229170563327445	0.566333262583952	3.15461716057383	0.00219879098918148	0.00769891859249216	-1.95433051416574	0.498930155722939	0.728100719050383	-0.229170563327445	1	41119988	F	II	RIMS3	5'UTR	island	5'UTR-island	chr1:41119852-41120136
cg00997551	0.224806928002516	0.348590629031139	3.1522687215812	0.00221472470519618	0.0077436154213154	-1.9609348179378	0.282470944324517	0.507277872327033	-0.224806928002516	8	109096151	F	II	RSPO2	TSS1500	shore	TSS1500-shore	chr8:109094485-109095849
cg10593400	0.21862048002849	0.536697543645019	3.15053479228091	0.00222655807977799	0.00777757210144459	-1.96580848677823	0.472397402460169	0.691017882488659	-0.21862048002849	1	86044176	F	II	DDAH1	TSS200	shore	TSS200-shore	chr1:86042229-86042935	rs144548615;rs114509484;rs536111734	0;40;43
cg10610685	0.210979262254528	0.436063757630565	3.13883507273762	0.00230795706397983	0.00803510977830015	-1.99863798219751	0.374011033438057	0.584990295692584	-0.210979262254528	4	40193301	F	II	RHOH	TSS1500	opensea	TSS1500-opensea		rs6847288	31
cg21788470	0.216165686390197	0.583426477384626	3.13728181487202	0.00231896969308495	0.0080619657608814	-2.00298913504574	0.519848334328686	0.736014020718883	-0.216165686390197	12	28125673	R	II	PTHLH	TSS1500	shore	TSS1500-shore	chr12:28123023-28123773	rs549254633;rs567538757;rs536946733	51;50;47
cg23933193	0.218535629186104	0.376845961156023	3.13483884963198	0.00233638943529357	0.00811483057298554	-2.00982916604908	0.312570776101287	0.531106405287391	-0.218535629186104	2	219926513	F	II	IHH	TSS1500	shore	TSS1500-shore	chr2:219924819-219926130	rs574071586;rs542946019	31;48
cg26422161	0.207100962177442	0.318808152199847	3.12550914377727	0.00240404313672374	0.00832614278623452	-2.03591227622291	0.257896104500599	0.464997066678041	-0.207100962177442	6	1313211	R	I	FOXQ1	1stExon	island	1stExon-island	chr6:1311068-1314220
cg19634573	0.222847122674142	0.530345860663144	3.12216106295077	0.00242876298704556	0.00838984110036932	-2.04525742534469	0.464802589288397	0.687649711962539	-0.222847122674142	10	126397072	F	II	FAM53B	5'UTR	opensea	5'UTR-opensea		rs371350124	49
cg20522370	0.207912016464497	0.48944556737293	3.12208858906691	0.00242930068959139	0.00838984110036932	-2.04545962588187	0.428294974295136	0.636206990759634	-0.207912016464497	22	42095347	R	II	MEI1	TSS200	shore	TSS200-shore	chr22:42095414-42096189
cg22902505	0.208372079974951	0.674637247046263	3.10928210299498	0.00252607421246026	0.00871174794250171	-2.08113064892196	0.613351341171277	0.821723421146228	-0.208372079974951	4	81119473	F	II	PRDM8	5'UTR	shore	5'UTR-shore	chr4:81118137-81118603	rs535758439	40
cg11539674	0.211752500058802	0.338733437495511	3.10909858301391	0.00252748670980038	0.00871252118300722	-2.0816409726067	0.276453290419393	0.488205790478194	-0.211752500058801	7	127291444	R	II	SND1	TSS1500	shore	TSS1500-shore	chr7:127291647-127292551
cg11680055	0.226176934258758	0.477051987888948	3.10206324858376	0.00258219274528888	0.00888856206969862	-2.10118635263156	0.410529360165783	0.636706294424542	-0.226176934258758	1	110230252	R	I	GSTM1	TSS200	island	TSS200-island	chr1:110230238-110230614	rs192314788;rs534944938	28;2
cg03232933	0.212601011698596	0.511307556732133	3.09956244319111	0.00260190259002625	0.00894381143463313	-2.10812549774574	0.448777847409017	0.661378859107613	-0.212601011698596	21	18985641	F	II	BTG3	TSS1500	island	TSS1500-island	chr21:18984535-18985697	rs558169814;rs576452144;rs374947087	2;20;22
cg25453225	0.212251141361369	0.351767024019328	3.09871921462534	0.00260857988523664	0.00896120007831554	-2.11046424924758	0.289340217736573	0.501591359097942	-0.212251141361369	7	24611882	F	II	MPP6	TSS1500	opensea	TSS1500-opensea		rs185423429;rs534804122	17;19
cg14266191	0.220407316636623	0.512501952051119	3.09861507509811	0.00260940564200814	0.00896120007831554	-2.11075305196794	0.447676270687407	0.66808358732403	-0.220407316636623	20	50177774	F	II	NFATC2	5'UTR	shore	5'UTR-shore	chr20:50178960-50179675	rs187915304	15
cg02520639	0.226615835000047	0.40023567812015	3.09741239555164	0.00261895971353141	0.00898979991554882	-2.11408779479261	0.333583961943666	0.560199796943713	-0.226615835000047	8	82021210	R	II	PAG1	5'UTR	shelf	5'UTR-shelf	chr8:82023855-82024483	rs185830900;rs563477293	29;10
cg13912673	0.211414647815185	0.30017063260195	3.09551954648413	0.00263406237987825	0.00903318305391362	-2.11933411498383	0.237989853832778	0.449404501647962	-0.211414647815185	9	86571904	F	I	C9orf64	TSS1500	island	TSS1500-island	chr9:86571047-86572027
cg00485194	0.204752056076292	0.3102640353968	3.08671184450992	0.00270540807430813	0.00926052847844406	-2.14371223637359	0.250042842433185	0.454794898509477	-0.204752056076292	3	21792684	F	II	ZNF385D	1stExon	opensea	1stExon-opensea
cg01966878	0.211261854766121	0.466834259223792	3.08558610671951	0.0027146553113908	0.00928784542375985	-2.14682406431186	0.404698419586697	0.615960274352818	-0.211261854766121	4	90757139	R	II	SNCA	5'UTR	shore	5'UTR-shore	chr4:90758008-90758870
cg16898124	0.219066334492384	0.283274672857035	3.08480487033961	0.00272108993791233	0.00929409279009022	-2.1489830673603	0.218843398006334	0.437909732498718	-0.219066334492384	3	126195383	F	I	ZXDC	TSS1500	island	TSS1500-island	chr3:126193683-126195495	rs372181087;rs573385830	12;15
cg09163005	0.211595594086781	0.341294178894501	3.08377834321799	0.00272956643964648	0.00931712343365363	-2.15181928295231	0.279060180633683	0.490655774720464	-0.211595594086781	12	14926986	R	II	H2AFJ	TSS1500	shore	TSS1500-shore	chr12:14927291-14928023	rs549009956	41
cg01510609	0.225632460307426	0.371272053143351	3.0744901009374	0.00280738664519709	0.00956939046145284	-2.17744756712774	0.304909564817638	0.530542025125064	-0.225632460307426	2	3751134	F	I	DCDC2C	TSS200	island	TSS200-island	chr2:3750828-3751927	rs537073008;rs577270859	41;41
cg21039708	0.217702116803369	0.370835189677391	3.07384868958805	0.00281283596871252	0.00958350990827147	-2.17921507114728	0.306805155323459	0.524507272126828	-0.217702116803369	14	57278729	R	I	OTX2OS1	TSS1500	island	TSS1500-island	chr14:57278709-57279116	rs574483714	9
cg16488116	0.214906632526859	0.554190014347317	3.06400725479076	0.00289768834617685	0.00984059794079141	-2.20629746383719	0.490982181251182	0.705888813778041	-0.214906632526859	3	142316059	R	II	PLS1	5'UTR	shore	5'UTR-shore	chr3:142315171-142315567	rs80143998;rs6440093;rs78824196	41;25;19
cg23345004	0.208935843966865	0.4351506123716	3.06244129309232	0.00291140711393194	0.00988260970340231	-2.21060035762141	0.373698893557816	0.582634737524681	-0.208935843966865	18	44526430	F	II	KATNAL2	TSS1500	shore	TSS1500-shore	chr18:44526866-44527137	rs182452691	23
cg14182974	0.209547687968109	0.431645745736917	3.05387738785735	0.002987504444926	0.0100988393684636	-2.23410065197854	0.37001407280512	0.579561760773229	-0.209547687968109	9	4791918	F	I	RCL1	TSS1500	shore	TSS1500-shore	chr9:4792556-4793553	rs577714824;rs377211745	3;20
cg18267381	0.205308023814873	0.499711978320451	3.05250530724988	0.00299986667369044	0.0101266217548335	-2.2378608688744	0.439327265433724	0.644635289248597	-0.205308023814873	3	21792434	F	II	ZNF385D	1stExon	opensea	1stExon-opensea		rs187434095;rs374829726;rs7623075	18;22;51
cg05365735	0.215174345636862	0.321140652508786	3.04935419287901	0.00302843759194652	0.0102135794362213	-2.2464914154659	0.25785408026265	0.473028425899512	-0.215174345636862	2	208635637	F	II	FZD5	TSS1500	shore	TSS1500-shore	chr2:208631558-208634934	rs559365115	39
cg16167741	0.205505017589494	0.36557202693625	3.04920399757486	0.0030298056838218	0.0102135794362213	-2.2469026041912	0.305129374704046	0.51063439229354	-0.205505017589495	1	41174793	R	II	NFYC	5'UTR	opensea	5'UTR-opensea		rs13374411;rs148006377	26;10
cg00021659	0.216531305663045	0.535774707787815	3.04833683434667	0.00303771567608025	0.010234452107455	-2.24927631238794	0.472089029651625	0.68862033531467	-0.216531305663045	2	161996385	R	II	TANK	5'UTR	opensea	5'UTR-opensea		rs191355415	1
cg19418809	0.215714737153203	0.344834478227766	3.04821930927038	0.00303878917593148	0.010234452107455	-2.24959797494724	0.281388967300353	0.497103704453556	-0.215714737153203	1	82265645	R	II	ADGRL2	TSS1500	shore	TSS1500-shore	chr1:82265998-82269048	rs555236621;rs575164367;rs540970281	46;7;1
cg14798125	0.218391120894233	0.551577626982883	3.04622150092887	0.00305709151411698	0.0102913659235563	-2.25506438691514	0.487344944366932	0.705736065261165	-0.218391120894233	1	174418215	F	II	GPR52	1stExon	opensea	1stExon-opensea		rs190571445	8
cg14613540	0.233414337408624	0.521423402914662	3.03951351139803	0.00311929543604493	0.0104671277515247	-2.27339767979962	0.452772127206244	0.686186464614868	-0.233414337408624	18	61616369	R	II	HMSD	TSS1500	opensea	TSS1500-opensea		rs77467374	34
cg22387323	-0.205232989627399	0.66860110774058	-3.03332192288807	0.00317775024907898	0.0106535275840179	-2.29029068257218	0.728963751748638	0.52373076212124	0.205232989627399	4	24975717	F	II	CCDC149	5'UTR	opensea	5'UTR-opensea		rs144181135;rs556374607;rs570211229;rs535827899	4;16;34;38
cg17982031	0.210773361729395	0.448678645593235	3.02829250011987	0.00322597869621288	0.0107954704703938	-2.30399238302502	0.386686480378707	0.597459842108102	-0.210773361729395	5	140768213	R	II	PCDHGB4	1stExon	shore	1stExon-shore	chr5:140768939-140769483	rs558931275	45
cg26888530	0.205877851756829	0.361289860708005	3.02516926206169	0.00325626872205075	0.0108819335779745	-2.31249180149047	0.300737551367761	0.50661540312459	-0.205877851756829	4	7941792	F	I	AFAP1	TSS200	island	TSS200-island	chr4:7940563-7941853	rs532825940	0
cg01237565	0.202384651799817	0.219009494815083	3.02459162094332	0.00326189964014537	0.0108957850394287	-2.31406298738481	0.159484597226901	0.361869249026719	-0.202384651799817	14	105715025	F	I	BRF1	TSS1500	island	TSS1500-island	chr14:105714491-105716325	rs113720774;rs587697366	11;20
cg17160382	0.191442448987019	0.230243631935643	3.02234418027845	0.00328389391994053	0.0109542812652429	-2.32017372606155	0.173937029292402	0.365379478279421	-0.191442448987019	6	121758980	F	I	GJA1	5'UTR	opensea	5'UTR-opensea		rs372838588	7
cg18419045	0.218523071030537	0.304433070129085	3.02163276946106	0.00329088462549994	0.0109726084921171	-2.32210727012656	0.240161578649515	0.458684649680052	-0.218523071030537	6	32076147	R	I	TNXB	5'UTR	opensea	5'UTR-opensea		rs575684836	5
cg02529723	0.213728514361832	0.389181696586596	3.01035987780768	0.00340351419304125	0.011307007731481	-2.35269670452649	0.326320368833116	0.540048883194948	-0.213728514361832	5	140105629	R	II	VTRNA1-3	TSS200	opensea	TSS200-opensea		rs187376742;rs74840867;rs73273377	51;40;9
cg09406615	0.207571775812927	0.458261264436411	3.00554305811009	0.00345271969642933	0.0114652811658604	-2.36573909586251	0.397210742138491	0.604782517951418	-0.207571775812927	3	165555103	R	II	BCHE	1stExon	opensea	1stExon-opensea		rs552858194	42
cg19104015	0.212391814470637	0.38977571945366	3.0020616972948	0.00348869208397421	0.0115794886191485	-2.37515495608698	0.327307538727002	0.539699353197639	-0.212391814470637	17	46646043	F	II	HOXB3	5'UTR	shelf	5'UTR-shelf	chr17:46641534-46642110	rs147476652	1
cg00711072	0.20534268343596	0.466547861112874	3.00091921915167	0.0035005725305851	0.0116084114854138	-2.37824303026231	0.406152954219945	0.611495637655905	-0.20534268343596	17	46669489	R	I	LOC404266	TSS200	island	TSS200-island	chr17:46669434-46669811	rs113520215;rs377767191;rs57183284;rs547963863;rs568039277	46;40;35;33;1
cg08816590	0.216701293324655	0.388983605981652	2.99650304679889	0.00354684855231514	0.0117512397585064	-2.39017080565105	0.325247931474401	0.541949224799056	-0.216701293324655	12	54954337	F	I	PDE1B	TSS1500	opensea	TSS1500-opensea		rs182569432;rs567419718;rs145176906;rs1874308	0;11;17;19
cg14229001	0.205932408666626	0.660514292949484	2.99459200370472	0.00356704885128246	0.0118128284451685	-2.39532798123326	0.5999459374593	0.805878346125926	-0.205932408666626	12	94132881	F	II	LOC101928731	TSS1500	opensea	TSS1500-opensea		rs576339055	6
cg04481096	0.224303114560672	0.365132743472111	2.99404046019004	0.00357289859339916	0.0118268589105204	-2.39681588992572	0.299161239189561	0.523464353750233	-0.224303114560672	7	27142100	R	II	HOXA2	1stExon	shore	1stExon-shore	chr7:27143181-27143479	rs146562288	8
cg08173915	-0.189708339564743	0.644017788295214	-2.99386407149797	0.00357477126699746	0.0118277179285313	-2.39729168986061	0.699814358755433	0.51010601919069	0.189708339564743	21	34774164	R	II	IFNGR2	TSS1500	shore	TSS1500-shore	chr21:34775437-34776493
cg07856975	0.212636801963409	0.632748400015807	2.98182059136751	0.00370480251786715	0.0122193486554215	-2.42972452261009	0.570208164144216	0.782844966107625	-0.212636801963409	6	36356162	F	II	ETV7	TSS1500	shore	TSS1500-shore	chr6:36355277-36356016	rs77278454;rs2234063;rs551430049	6;25;26
cg25230743	0.202898719931141	0.578920662148667	2.98120292241659	0.00371158784337201	0.0122309725434454	-2.43138502671522	0.519244568051272	0.722143287982414	-0.202898719931142	2	9613841	F	II	IAH1	TSS1500	shore	TSS1500-shore	chr2:9614194-9615235	rs530361086;rs77030747;rs569936664	5;32;38
cg05894391	0.221982103624728	0.49027765835835	2.98071728343417	0.00371693083626523	0.0122428287922267	-2.43269039290996	0.424988804351077	0.646970907975805	-0.221982103624728	1	57110052	R	II	PRKAA2	TSS1500	shore	TSS1500-shore	chr1:57110663-57111337	rs539381692	30
cg26794999	0.210973877794748	0.378504364866332	2.97819866050719	0.00374475493736007	0.0123178749218143	-2.43945751329453	0.316453224338465	0.527427102133213	-0.210973877794748	3	11624030	F	II	VGLL4	TSS200	opensea	TSS200-opensea		rs192882159;rs183541253;rs539650654	31;34;47
cg10119001	-0.197697966688942	0.734990548395606	-2.97739838783265	0.00375363605621233	0.0123360195267364	-2.44160673828832	0.793137009186471	0.595439042497529	0.197697966688942	1	153114766	F	II	SPRR2C	TSS1500	opensea	TSS1500-opensea		rs566482656	35
cg16662477	0.206987622059683	0.620389322937551	2.97085145781126	0.0038270258607775	0.0125542228835724	-2.45917161863785	0.559510610567056	0.766498232626739	-0.206987622059683	17	33401430	F	II	RFFL	5'UTR	opensea	5'UTR-opensea		rs552333942;rs72823667;rs538084205	19;25;44
cg02006647	0.207887060191192	0.606557832287692	2.96813525533945	0.00385786133094326	0.0126276068207482	-2.46644972571076	0.545414579290282	0.753301639481474	-0.207887060191192	19	45738115	R	II	EXOC3L2	TSS1500	island	TSS1500-island	chr19:45737482-45738145	rs548713519;rs568432610	49;26
cg06563300	0.208343740311927	0.37839867717968	2.96745459236282	0.00386562439067307	0.0126473708310642	-2.46827272286131	0.317121106499702	0.525464846811628	-0.208343740311927	12	100750811	R	II	SLC17A8	TSS200	opensea	TSS200-opensea
cg26265624	-0.19699762227365	0.567870038220255	-2.96482478438806	0.00389575352896325	0.0127345808623979	-2.4753128489577	0.625810515359564	0.428812893085913	0.19699762227365	20	58629939	R	II	C20orf197	TSS1500	opensea	TSS1500-opensea		rs79813406	1
cg03526142	0.210400950772647	0.55926982615879	2.96109389975201	0.00393886976496914	0.0128526004079901	-2.48529188034832	0.497387193578599	0.707788144351246	-0.210400950772647	17	33864734	F	II	SLFN12L	5'UTR	opensea	5'UTR-opensea		rs117659976;rs8082605	29;37
cg23093164	0.202261615963558	0.608923879295495	2.95695334416921	0.00398723611373798	0.0129988506829377	-2.49635466220186	0.549435168717977	0.751696784681535	-0.202261615963558	21	35899468	F	II	RCAN1	TSS200	opensea	TSS200-opensea		rs546846307	0
cg15020502	0.207209410205181	0.511260969023261	2.95603903916001	0.00399798988170127	0.0130281163611705	-2.49879580968819	0.450317024845267	0.657526435050448	-0.207209410205181	21	40180134	R	II	ETS2	5'UTR	shore	5'UTR-shore	chr21:40177002-40178667	rs563219593;rs576698566;rs140464352;rs192182791	33;16;2;1
cg26681770	0.210070484077181	0.376132499281605	2.94622903797515	0.00411506913950319	0.0133739747033854	-2.52494921244947	0.314347062788317	0.524417546865497	-0.210070484077181	20	56247302	F	I	PMEPA1	5'UTR	island	5'UTR-island	chr20:56247249-56247651	rs116417008;rs566281732;rs113729038	1;43;46
cg10071929	0.198960167763796	0.373440254826349	2.93914942700357	0.00420151904714976	0.0136126989190022	-2.54377926386054	0.314922558425233	0.513882726189029	-0.198960167763796	9	130955135	R	II	CIZ1	TSS1500	shore	TSS1500-shore	chr9:130955166-130955498	rs560036798	40
cg25486399	0.210442732653311	0.637938903617771	2.92581671810277	0.00436889089424833	0.0141113251262682	-2.5791403566192	0.57604398224915	0.786486714902462	-0.210442732653311	12	55376897	R	II	KIAA0748	5'UTR	opensea	5'UTR-opensea
cg13401703	0.213920380075003	0.387678023225747	2.92160471389645	0.00442303052945326	0.0142736178881828	-2.59028407581521	0.324760264380158	0.538680644455161	-0.213920380075003	15	99789777	F	II	TTC23	1stExon	shore	1stExon-shore	chr15:99791328-99792042
cg13703871	0.197476861245231	0.27682590922278	2.91659934432417	0.00448817160072079	0.0144490073312734	-2.60350968324734	0.218744479444771	0.416221340690001	-0.197476861245231	19	9473674	R	I	ZNF177	TSS200	island	TSS200-island	chr19:9473589-9474001
cg25636439	0.204193177440774	0.546618982871601	2.91255515652862	0.00454144806894265	0.0145915412977596	-2.61418198125704	0.486562165977255	0.690755343418029	-0.204193177440774	6	143178538	F	II	HIVEP2	5'UTR	opensea	5'UTR-opensea		rs533789968	32
cg03745994	0.213490241640594	0.444688311951582	2.90747454769662	0.00460920355573404	0.0147833247903071	-2.62757207778587	0.38189706441023	0.595387306050825	-0.213490241640594	12	16761299	F	II	LMO3	TSS200	opensea	TSS200-opensea
cg13185177	0.20790316790253	0.475001532763479	2.90677928391344	0.00461854774253287	0.0148068176861613	-2.62940297227542	0.413853542203911	0.621756710106442	-0.20790316790253	3	194119885	R	II	GP5	5'UTR	shore	5'UTR-shore	chr3:194117601-194118988	rs146696146;rs559295767	46;17
cg16180556	0.228602022645526	0.484147396668805	2.88935103873503	0.00485855537542111	0.0154949665126523	-2.67518049196219	0.416911507655415	0.645513530300941	-0.228602022645526	1	110230269	R	I	GSTM1	TSS200	island	TSS200-island	chr1:110230238-110230614	rs192314788;rs534944938;rs551958929	45;19;16
cg10085326	-0.188901568822886	0.700313889291646	-2.88574458996067	0.00490963192111225	0.0156510527154761	-2.68462498549462	0.755873174239553	0.566971605416668	0.188901568822886	11	102826680	F	II	MMP13	TSS1500	opensea	TSS1500-opensea		rs548261957;rs561778440;rs527270282;rs547420206	12;13;36;42
cg26585119	0.196529859039982	0.364264637999967	2.88516174599521	0.00491793269883003	0.0156707008030516	-2.68615041284539	0.306461738282325	0.502991597322307	-0.196529859039982	5	134736001	R	II	H2AFY	TSS1500	shore	TSS1500-shore	chr5:134734096-134735261	rs565194509;rs148917870	25;9
cg27140216	0.197142539758788	0.499161498590613	2.87640025784307	0.00504427812636668	0.0160454000965382	-2.70905048366447	0.441178398661558	0.638320938420346	-0.197142539758788	10	14612432	F	II	FAM107B	5'UTR	opensea	5'UTR-opensea		rs148842113;rs545896901	1;39
cg19854521	0.196158215564832	0.45232012804268	2.87435719829356	0.00507416610869543	0.0161264785040984	-2.71438220629872	0.394626535229494	0.590784750794326	-0.196158215564832	7	93520452	F	II	TFPI2	TSS1500	shore	TSS1500-shore	chr7:93519366-93520184
cg08792885	0.199607176972072	0.396701108133142	2.87227268587789	0.00510482822897951	0.016202857391722	-2.7198188846202	0.337993114906062	0.537600291878135	-0.199607176972072	19	38210939	F	II	ZNF607	TSS1500	shore	TSS1500-shore	chr19:38210107-38210692	rs186163351;rs117977613	19;47
cg23688880	0.193320618125971	0.411175480765604	2.86826915141838	0.00516419638263478	0.0163629593247529	-2.73025148629032	0.354316475434436	0.547637093560406	-0.193320618125971	3	179280260	R	II	ACTL6A	TSS1500	shore	TSS1500-shore	chr3:179280362-179281463	rs534587082	30
cg07968760	0.200311164225893	0.62946433691787	2.85736386016966	0.00532914310262034	0.0168057106358763	-2.75860801585479	0.570549288616136	0.770860452842029	-0.200311164225893	12	49782966	R	II	SPATS2	5'UTR	island	5'UTR-island	chr12:49782965-49783193
cg16620382	0.207615436492992	0.31100081099956	2.83991078002588	0.00560322310685635	0.0175492660484711	-2.80380437424862	0.249937447325151	0.457552883818142	-0.207615436492992	6	43211213	R	I	TTBK1	TSS200	island	TSS200-island	chr6:43211114-43211345
cg00772863	-0.191677623412844	0.664975296050379	-2.83697777043134	0.0056505323541779	0.0176898818193136	-2.81137714649064	0.721351067642392	0.529673444229548	0.191677623412844	16	34405690	R	II	UBE2MP1	TSS1500	shore	TSS1500-shore	chr16:34407636-34407919	rs76282148	49
cg07368857	0.22627277451614	0.476633088033223	2.83648294757457	0.00565854984763469	0.0176985866227322	-2.81265409561586	0.410082271999064	0.636355046515204	-0.22627277451614	3	71276336	F	II	FOXP1	5'UTR	opensea	5'UTR-opensea		rs147085368	0
cg17815933	0.201251926371701	0.529846644632435	2.82885338391079	0.0057834980306944	0.0180291698813994	-2.83231968992166	0.470654901581935	0.671906827953636	-0.201251926371701	12	8191646	R	II	FOXJ2	5'UTR	opensea	5'UTR-opensea
cg00344085	-0.203784141617041	0.711281897915825	-2.82813899633645	0.005795326054933	0.0180575002188814	-2.83415880920595	0.771218410156131	0.56743426853909	0.203784141617042	11	10661003	F	II	MRVI1	5'UTR	opensea	5'UTR-opensea		rs564917248;rs193047815;rs58056814;rs561020408;rs529965129;rs80117010	0;19;26;27;39;51
cg10131657	0.191105519565207	0.376273292441245	2.8247584410892	0.00585159888488162	0.0182104936434431	-2.84285647730528	0.320065786686772	0.511171306251979	-0.191105519565207	8	110374585	R	I	PKHD1L1	TSS200	island	TSS200-island	chr8:110374552-110374793
cg17301216	0.207321043393001	0.355555688110632	2.82295597538736	0.00588180712583035	0.0182812250303468	-2.84749042184347	0.294578910642102	0.501899954035103	-0.207321043393001	15	89920348	R	II	LOC254559	TSS1500	shore	TSS1500-shore	chr15:89920793-89922768	rs531901999;rs76097072;rs149720410;rs181219333;rs547553458	44;42;18;14;2
cg17837528	0.199106192135052	0.563165571187777	2.8216598174946	0.00590361824181216	0.0183334726594523	-2.85082118429324	0.504604926442173	0.703711118577226	-0.199106192135052	11	86085559	R	II	CCDC81	TSS1500	shore	TSS1500-shore	chr11:86085693-86086006
cg22417733	0.203008617864415	0.350548458995775	2.82048027189173	0.00592353146977224	0.0183861205077636	-2.85385118078903	0.290840041976829	0.493848659841244	-0.203008617864415	6	153303409	R	II	FBXO5	5'UTR	island	5'UTR-island	chr6:153303408-153304973	rs527731862;rs552593936	30;21
cg00064250	0.198838839453755	0.423474718641147	2.82035873014556	0.00592558684667832	0.0183861205077636	-2.85416333528854	0.364992707037101	0.563831546490856	-0.198838839453755	9	130860681	R	II	SLC25A25	TSS200	opensea	TSS200-opensea		rs7856792;rs534863013;rs546161349	48;42;29
cg22549041	0.193986293715672	0.458538330439109	2.80053077712297	0.00626978093532922	0.0193664595072319	-2.90493736344986	0.401483538169794	0.595469831885466	-0.193986293715672	15	75019251	F	I	CYP1A1	TSS1500	island	TSS1500-island	chr15:75018186-75019336	rs3809585;rs36074335	38;43
cg24779941	0.193811139275174	0.475469601156698	2.80048528689619	0.00627059122615501	0.0193664595072319	-2.9050535085607	0.418466324899294	0.612277464174467	-0.193811139275174	14	103524901	R	I	CDC42BPB	TSS1500	shore	TSS1500-shore	chr14:103522988-103524431
cg01882933	0.200219883683788	0.356321820304122	2.79571377271913	0.00635611777100048	0.0196140805963702	-2.91722734661444	0.297433619220654	0.497653502904442	-0.200219883683788	5	180467044	R	II	BTNL9	TSS200	opensea	TSS200-opensea		rs541767503;rs149057436;rs568334397	34;5;2
cg01206378	0.190283141977136	0.691796587004238	2.79331293556241	0.00639955389610174	0.0197274546900489	-2.92334619259902	0.635830957010962	0.826114098988099	-0.190283141977136	1	95698827	F	II	RWDD3	TSS1500	shore	TSS1500-shore	chr1:95699725-95700142	rs149387527	50
cg15849098	0.199913139228593	0.28539527273657	2.79323714884429	0.00640092944730311	0.0197274546900489	-2.92353927351151	0.226597290610513	0.426510429839106	-0.199913139228593	7	150211761	F	II	GIMAP7	TSS200	opensea	TSS200-opensea		rs543202962;rs559735203	8;18
cg19594218	0.201020125327143	0.536247319487023	2.78676728754367	0.00651936169929158	0.0200587326811607	-2.9400063418173	0.477123753214334	0.678143878541477	-0.201020125327143	1	62660556	R	II	L1TD1	1stExon	island	1stExon-island	chr1:62660555-62660946	rs12740634;rs150445069;rs547863149	35;33;22
cg18046992	0.18791430909642	0.568057628866598	2.78560986930287	0.00654075868032608	0.0201161252701975	-2.94294883679477	0.512788714426475	0.700703023522895	-0.18791430909642	10	4426170	F	II	LINC00703	TSS1500	opensea	TSS1500-opensea		rs564244966	37
cg23651889	0.203323959770992	0.573631233784628	2.78470941231538	0.00655744967137783	0.0201590025117578	-2.94523735521514	0.5138300691461	0.717154028917093	-0.203323959770992	3	188115336	R	II	LPP	5'UTR	opensea	5'UTR-opensea
cg22800543	0.185278718607895	0.648930346525194	2.78030016200996	0.00663974394159045	0.0204034377953651	-2.95643457489862	0.594436605758165	0.779715324366061	-0.185278718607896	14	91616033	R	II	C14orf159	5'UTR	opensea	5'UTR-opensea		rs572367218;rs7156523;rs560911360;rs114919062	41;18;13;1
cg13334727	0.190298321823889	0.520904616177555	2.77380253457482	0.00676273782640514	0.0207639839795655	-2.97290816035759	0.46493452152347	0.65523284334736	-0.190298321823889	5	132113601	F	II	SEPT8	TSS200	island	TSS200-island	chr5:132112448-132113621	rs542397280	43
cg11177833	0.18680796314564	0.468722874691335	2.76793552582574	0.00687558015120994	0.0210751478547957	-2.98775522147737	0.413779356119088	0.600587319264728	-0.18680796314564	17	4692377	F	II	GLTPD2	1stExon	island	1stExon-island	chr17:4692249-4693977	rs572333939	27
cg08304190	0.191087965228849	0.485818929534678	2.76777762070569	0.00687864083651529	0.0210757186014752	-2.98815445282637	0.429616586820311	0.62070455204916	-0.191087965228849	20	26188997	F	I	MIR663	TSS200	island	TSS200-island	chr20:26188638-26190348	rs77517568;rs371767667;rs543126425	10;14;15
cg06317209	-0.177899472282248	0.613184042990542	-2.76465363699652	0.00693944973209108	0.0212442778437127	-2.99604889706664	0.665507417191203	0.487607944908955	0.177899472282248	12	58210878	R	II	AVIL	TSS1500	opensea	TSS1500-opensea		rs182373965	32
cg25509184	0.189477628520771	0.424972432869564	2.75122490311529	0.00720647466081074	0.0220227267354559	-3.02989881050473	0.369243718598749	0.55872134711952	-0.189477628520771	7	117119382	R	II	CFTR	TSS1500	opensea	TSS1500-opensea		rs181008242	47
cg27400205	0.201498589911716	0.33318949223893	2.75062273771834	0.00721866534406852	0.0220438376937569	-3.03141345582852	0.273925201088425	0.475423791000141	-0.201498589911716	3	159557493	F	II	SCHIP1	TSS200	opensea	TSS200-opensea		rs145448998;rs137959070;rs11925758	1;43;45
cg08963132	0.202419751746083	0.451425955656149	2.74994012445054	0.00723250743510585	0.0220769127869259	-3.03313011779925	0.39189073455436	0.594310486300443	-0.202419751746083	3	130064261	R	II	COL29A1	TSS200	shore	TSS200-shore	chr3:130064574-130064840
cg24526899	0.190373052886647	0.556733598443956	2.74126157855456	0.00741061609732727	0.0225829747404836	-3.05492407724657	0.500741524065531	0.691114576952177	-0.190373052886647	14	54424149	F	II	BMP4	TSS1500	shore	TSS1500-shore	chr14:54420184-54422958	rs574120322	49
cg11830800	0.191025377824557	0.532178015384298	2.74062193905749	0.00742390036278456	0.0226140579393171	-3.05652808011749	0.475994080730016	0.667019458554574	-0.191025377824558	12	41087520	R	II	CNTN1	5'UTR	shore	5'UTR-shore	chr12:41086522-41087102	rs190386922	45
cg05935429	0.192596470418095	0.288984720839287	2.73937912429112	0.00744977371736769	0.0226834472158388	-3.05964374666485	0.232338700128083	0.424935170546178	-0.192596470418095	19	10342356	F	II	S1PR2	TSS1500	shore	TSS1500-shore	chr19:10340776-10342254
cg12836863	-0.194832836358397	0.649375220381022	-2.73565708456022	0.00752775322811254	0.0228767418286998	-3.06896758657141	0.70667899578055	0.511846159422154	0.194832836358397	13	32889023	F	II	BRCA2	TSS1500	shore	TSS1500-shore	chr13:32889533-32889900
cg15325373	0.185223871325409	0.528283973527195	2.73331494789655	0.00757720356205539	0.0229760366075228	-3.07482925851185	0.473806364313839	0.659030235639248	-0.18522387132541	10	119302275	F	II	EMX2	1stExon	island	1stExon-island	chr10:119301321-119305368	rs546648466	44
cg04398282	-0.200052668135353	0.452794022689009	-2.72212697990355	0.00781753037076209	0.0236460943392853	-3.10277113701938	0.511633042728819	0.311580374593466	0.200052668135353	4	68424256	F	II	STAP1	TSS200	opensea	TSS200-opensea
cg18674980	0.190197474457146	0.331820054334894	2.71464403871645	0.00798212470325336	0.0240942520890299	-3.121405874253	0.275879620671027	0.466077095128174	-0.190197474457146	8	86350581	F	II	CA3	TSS1500	shore	TSS1500-shore	chr8:86350765-86351196	rs575756672;rs544574624	9;30
cg00528014	0.193185729618826	0.593669173634385	2.7007777555787	0.00829549355077302	0.0249579641831218	-3.15582266852405	0.536849841393553	0.73003557101238	-0.193185729618827	17	26941267	F	II	SGK494	TSS200	opensea	TSS200-opensea		rs190183259	0
cg12419052	0.184301807611704	0.493961279848297	2.69364224240548	0.00846107697120894	0.0253832309136268	-3.17347537273719	0.439754865844855	0.624056673456559	-0.184301807611704	3	147126121	F	II	ZIC1	TSS1500	shore	TSS1500-shore	chr3:147126988-147128999	rs574845271	43
cg06178073	0.195145172000649	0.512475650061619	2.69161237530269	0.00850872729275147	0.025515741722067	-3.1784898966044	0.455080011237899	0.650225183238547	-0.195145172000649	6	27343415	R	II	ZNF204P	TSS1500	shore	TSS1500-shore	chr6:27342437-27342779	rs76456512	16
cg17881572	0.185684912609505	0.302001717380183	2.69073269432631	0.00852945314608337	0.0255674368221927	-3.18066204214192	0.247388507789152	0.433073420398657	-0.185684912609505	6	101846603	R	II	GRIK2	TSS1500	shore	TSS1500-shore	chr6:101846766-101847135	rs2852512	51
cg12754495	-0.182793200077734	0.619321851461291	-2.68643301366656	0.00863141848991732	0.0258413884720595	-3.19127035708778	0.673084557366507	0.490291357288773	0.182793200077734	3	151102703	R	II	P2RY12	TSS200	opensea	TSS200-opensea		rs549739083	4
cg22459517	-0.185265042203222	0.606933173802732	-2.68557008936184	0.00865201545656586	0.0258924805418534	-3.19339766382199	0.661422892097797	0.476157849894576	0.185265042203222	19	55587193	R	II	EPS8L1	TSS200	opensea	TSS200-opensea		rs72402545	15
cg20768358	0.18605625285412	0.59121344665785	2.6730998092826	0.00895469573380254	0.026689361430992	-3.2240751788992	0.536491019347815	0.722547272201934	-0.18605625285412	1	3574999	R	II	TP73	5'UTR	opensea	5'UTR-opensea		rs528191510;rs551049392;rs188874807	47;14;3
cg09951199	0.181417443578748	0.540622245466291	2.67095016254752	0.00900783373673362	0.026825928902409	-3.22935119740993	0.487264173825483	0.668681617404231	-0.181417443578749	9	91605682	R	II	S1PR3	TSS1500	shore	TSS1500-shore	chr9:91606335-91606823	rs542201945;rs558952819	45;33
cg09580336	0.181693185685618	0.388423936761041	2.66943647144518	0.0090454229390378	0.0268941772056063	-3.2330641901346	0.334984764500565	0.516677950186183	-0.181693185685618	1	116915122	R	II	ATP1A1	TSS1500	shore	TSS1500-shore	chr1:116915291-116916813
cg17104824	0.192540042124717	0.497228625661616	2.66855032358319	0.00906749452629911	0.0269488730712708	-3.23523702929116	0.440599201507287	0.633139243632004	-0.192540042124717	2	177014959	R	II	HOXD4	TSS1500	island	TSS1500-island	chr2:177014948-177015214
cg23847843	-0.178237384812226	0.67595317360265	-2.65865526462951	0.00931729706848589	0.0275906389766311	-3.2594582002668	0.72837593384154	0.550138549029313	0.178237384812226	6	28412459	R	II	ZSCAN23	TSS1500	opensea	TSS1500-opensea		rs572678979;rs114424474;rs186366770;rs77009452;rs543802535;rs151281674;rs375846297	35;33;28;19;16;14;10
cg05983326	0.190669851491571	0.363787628133565	2.64835629868319	0.00958391384142855	0.0283115456427696	-3.28458692108257	0.307708260047809	0.49837811153938	-0.190669851491571	5	140710688	F	II	PCDHGA1	1stExon	shore	1stExon-shore	chr5:140711797-140712542	rs2472647	17
cg24828620	0.188341448329639	0.330201823986726	2.64496031058649	0.00967333343243484	0.0285411994875703	-3.29285471338044	0.274807280360362	0.463148728690001	-0.188341448329639	7	50132903	R	I	ZPBP	TSS200	island	TSS200-island	chr7:50132572-50132921	rs565823878;rs534667310;rs554610466	31;16;13
cg25965471	0.181968271443787	0.399611669741601	2.63682896673465	0.00989052100805726	0.029111722212395	-3.31261442395209	0.346091589905193	0.52805986134898	-0.181968271443787	6	43211235	R	II	TTBK1	5'UTR	island	5'UTR-island	chr6:43211114-43211345
cg14916494	-0.198153773486624	0.610343818219362	-2.6340413682781	0.00996598855025894	0.0293103201165257	-3.31937655806416	0.668624339833075	0.470470566346452	0.198153773486623	14	72704881	R	II	RGS6	5'UTR	opensea	5'UTR-opensea		rs847272;rs78066572;rs561703418	38;33;1
cg16669144	0.181052166048409	0.585900467782632	2.62836047498235	0.0101214021493892	0.0297216115647106	-3.33313836945908	0.532649830709571	0.713701996757979	-0.181052166048409	4	185369135	R	II	IRF2	5'UTR	opensea	5'UTR-opensea		rs793783;rs569822479;rs72703792	51;41;28
cg15401526	0.180286992707126	0.333117184139314	2.62814177294517	0.010127428873154	0.0297255038022277	-3.33366766334209	0.280091598048983	0.460378590756109	-0.180286992707126	12	16762102	F	II	LMO3	TSS1500	opensea	TSS1500-opensea
cg26781129	0.179693165119473	0.381373348967915	2.62394770682149	0.0102436342973039	0.030030518459749	-3.34381071225151	0.328522418050423	0.508215583169896	-0.179693165119473	3	44753946	R	II	ZNF502	TSS200	shore	TSS200-shore	chr3:44754099-44754399
cg21149944	0.186401559418902	0.243855064255377	2.61943862950359	0.0103699131438348	0.0303764295527752	-3.35470018793236	0.189031076190994	0.375432635609896	-0.186401559418902	4	124344	R	II	ZNF718	TSS200	island	TSS200-island	chr4:124332-124841	rs555985189;rs574281493;rs542761025;rs561407996	28;23;16;9
cg07264216	0.180910291745328	0.581462184341448	2.61885474064629	0.0103863678516526	0.0304124796678583	-3.35610911849949	0.528253275004587	0.709163566749915	-0.180910291745328	16	20886098	F	II	DCUN1D3	5'UTR	opensea	5'UTR-opensea		rs530605965;rs532931106	45;46
cg22831726	0.182528688679468	0.219976847942857	2.61300410099441	0.0105525554015182	0.0308744358355672	-3.3702119835145	0.166291939507719	0.348820628187187	-0.182528688679468	4	124315	R	II	ZNF718	TSS200	shore	TSS200-shore	chr4:124332-124841	rs576759656;rs537724194;rs61261084	38;35;34
cg08872577	0.220188648156428	0.398448768336046	2.6091102674253	0.0106644891854646	0.0311274023518419	-3.37958307940863	0.333687401231214	0.553876049387643	-0.220188648156428	1	42385480	F	II	HIVEP3	TSS1500	shore	TSS1500-shore	chr1:42383640-42384003	rs184099048;rs543113900	0;18
cg18191060	0.186000865490684	0.353102095234672	2.6056394203305	0.0107651675946823	0.0313962644408158	-3.38792613413432	0.298395958325647	0.484396823816331	-0.186000865490684	1	247242514	F	II	ZNF670	TSS1500	shore	TSS1500-shore	chr1:247241579-247242201	rs556410416	25
cg13614409	0.182572999549835	0.665990728512219	2.6043557506605	0.0108026199929751	0.0314859427568215	-3.39100935397642	0.61229278746815	0.794865787017985	-0.182572999549835	13	31506752	F	I	C13orf26	TSS200	opensea	TSS200-opensea		rs375139417;rs574585079	17;21
cg25645732	0.182456379356698	0.436359751776189	2.5995794422168	0.0109430105830949	0.0318010913972461	-3.40247006698348	0.382696110788925	0.565152490145622	-0.182456379356698	7	145812625	R	II	CNTNAP2	TSS1500	shore	TSS1500-shore	chr7:145813030-145814084	rs189929274	44
cg17279458	0.179139913230716	0.525110455922958	2.59769773570015	0.010998771104565	0.0319504713703131	-3.40698026776717	0.472422246149218	0.651562159379934	-0.179139913230716	3	44753948	R	II	ZNF502	TSS200	shore	TSS200-shore	chr3:44754099-44754399
cg16805360	0.188435260374896	0.433020296676236	2.58610054017405	0.0113481340011642	0.0329001654790573	-3.43471552089015	0.377598161271855	0.566033421646751	-0.188435260374896	12	114845223	F	II	TBX5	TSS1500	shore	TSS1500-shore	chr12:114845861-114847650	rs528969021	20
cg00914726	0.192508026611315	0.354581643248071	2.57933297021582	0.0115566053329089	0.0334536657067227	-3.45085138795037	0.297961635421213	0.490469662032529	-0.192508026611315	1	60539400	R	II	C1orf87	1stExon	island	1stExon-island	chr1:60539315-60539540	rs143636963;rs41289384;rs372184167;rs535047014	49;46;35;5
cg25753291	-0.160241913961469	0.758680227152449	-2.57156893832279	0.0118000246660767	0.034062118445541	-3.46931846820819	0.805810201846999	0.64556828788553	0.160241913961469	5	108723938	R	II	PJA2	5'UTR	opensea	5'UTR-opensea		rs148513653;rs558763963;rs185264940;rs146278774	44;42;38;32
cg23859167	0.175971221015117	0.589264114095433	2.56412306606602	0.012037803443601	0.0346258041775138	-3.48698392188759	0.537507872620399	0.713479093635515	-0.175971221015117	12	7126735	F	II	LPCAT3	TSS1500	shore	TSS1500-shore	chr12:7125534-7126356
cg10459387	0.185647132870777	0.24869518149086	2.56311469872368	0.0120703349222399	0.0347057629999463	-3.48937290907624	0.194093083587691	0.379740216458468	-0.185647132870777	3	180319718	R	I	TTC14	TSS200	shore	TSS200-shore	chr3:180319823-180320393	rs185037340;rs566952656	50;43
cg19097359	0.186687594654919	0.322659096900239	2.55885438661664	0.0122086556082129	0.0350210731296625	-3.49945737710914	0.267750980825263	0.454438575480182	-0.186687594654919	5	64859901	F	II	PPWD1	5'UTR	shore	5'UTR-shore	chr5:64858775-64859283	rs461534;rs71590872;rs467436	23;23;25
cg15732498	0.188589356353852	0.533222380499032	2.55709223214715	0.0122662843612343	0.0351726229708915	-3.50362431112688	0.477754922747899	0.666344279101751	-0.188589356353852	5	140762232	R	II	PCDHGA7	TSS200	shore	TSS200-shore	chr5:140762401-140762768	rs142649877	37
cg14105637	-0.188581330698684	0.38263615793267	-2.55060818237214	0.0124804521896434	0.0357232874363529	-3.51893577907431	0.438101255196989	0.249519924498305	0.188581330698685	21	46077717	F	II	KRTAP12-3	TSS200	opensea	TSS200-opensea		rs182968445;rs587643410	4;40
cg02484732	-0.199116001470201	0.328420847827219	-2.55054104680884	0.0124826871811151	0.0357232874363529	-3.51909413849913	0.386984377671396	0.187868376201195	0.199116001470201	6	56096198	F	II	COL21A1	5'UTR	opensea	5'UTR-opensea		rs190776629;rs571333769	18;28
cg10319490	0.183917560245616	0.546679897035741	2.54757967617912	0.012581632694997	0.0359924037923207	-3.52607585501159	0.492586496963501	0.676504057209117	-0.183917560245616	17	42468131	R	II	ITGA2B	TSS1500	opensea	TSS1500-opensea		rs7220086;rs151050294	22;1
cg26733338	-0.191989487085781	0.515450697217492	-2.5466371485944	0.0126132723211324	0.0360688426905393	-3.52829649076833	0.571918193419192	0.379928706333411	0.191989487085781	12	79282618	F	II	SYT1	5'UTR	opensea	5'UTR-opensea		rs556653421;rs573568313;rs118157333	0;18;33
cg17178752	0.182293817432656	0.395064781269485	2.54369924421226	0.012712354761739	0.0363096942396068	-3.53521378341951	0.341448952612821	0.523742770045478	-0.182293817432656	4	158142754	R	I	GRIA2	5'UTR	shore	5'UTR-shore	chr4:158141404-158141836	rs532743702;rs551244589;rs112430406;rs28585580	40;34;16;16
cg15015426	0.182789785723355	0.514843344490803	2.54322255017957	0.0127284974311896	0.0363364809401967	-3.5363355110291	0.461081642807463	0.643871428530819	-0.182789785723356	1	159506559	F	II	OR10J5	TSS1500	opensea	TSS1500-opensea		rs77767332;rs535370715	0;1
cg20109856	0.181135756797542	0.450687722584664	2.54059042353846	0.0128179639027358	0.0365686036322408	-3.54252601390043	0.397412499997152	0.578548256794694	-0.181135756797542	7	96643454	R	II	DLX6AS	TSS200	shelf	TSS200-shelf	chr7:96645786-96646599	rs563410862	19
cg09547119	0.187901463675656	0.541855503477137	2.5261051151183	0.0133205250143576	0.0378844411967688	-3.57649519377757	0.486590367101944	0.6744918307776	-0.187901463675656	19	52391367	F	II	ZNF577	TSS200	island	TSS200-island	chr19:52390841-52391368	rs75577191	37
cg10439765	0.175404875169507	0.474180495104042	2.52245127111076	0.0134500595985717	0.0382231926266387	-3.58503729170827	0.42259082593654	0.597995701106047	-0.175404875169507	20	44657838	R	I	SLC12A5	1stExon	island	1stExon-island	chr20:44657463-44659243	rs549305463	25
cg07732037	0.174668088351248	0.568277813016969	2.52209000401318	0.0134629283960368	0.038237246991054	-3.58588129638258	0.516904845854838	0.691572934206086	-0.174668088351248	12	123707827	F	II	MPHOSPH9	TSS1500	opensea	TSS1500-opensea		rs191737067	1
cg08582356	0.171658414618341	0.25137222593316	2.50760447244726	0.0139881258082091	0.0395072952333548	-3.61963688029571	0.200884456927766	0.372542871546107	-0.171658414618341	8	86351018	F	II	CA3	TSS200	island	TSS200-island	chr8:86350765-86351196	rs539233957;rs567421442;rs2072696	4;31;33
cg22654157	0.175322421986768	0.323422861036793	2.50329487986523	0.0141478891415436	0.0399123983015765	-3.62964707752021	0.27185744280539	0.447179864792158	-0.175322421986768	1	67600698	F	II	C1orf141	TSS200	island	TSS200-island	chr1:67600390-67600715	rs576838092	51
cg13920856	0.201305284388689	0.66925605090266	2.50090849501226	0.014237058887833	0.0401485060636892	-3.63518369770459	0.610048614317752	0.811353898706441	-0.201305284388689	2	159867184	F	II	TANC1	5'UTR	opensea	5'UTR-opensea		rs542278770;rs563670081	0;13
cg02634341	0.179197702582811	0.430854590196774	2.49576989247956	0.014430782213115	0.0406479044128156	-3.64709019057282	0.37814938355477	0.557347086137581	-0.179197702582811	1	179711583	F	II	FAM163A	TSS1500	shore	TSS1500-shore	chr1:179711947-179713951	rs538691000;rs79632832	41;43
cg04655481	0.178272938490214	0.297768462353371	2.48968743361467	0.0146631418275554	0.0412446960258638	-3.66115626302617	0.245335245150367	0.423608183640581	-0.178272938490214	9	125796809	F	II	GPR21	TSS200	opensea	TSS200-opensea		rs199876596	27
cg07642801	0.182414690420557	0.435859567858824	2.48350276636919	0.01490283970768	0.0418489547057486	-3.67542821115428	0.382208188323367	0.564622878743923	-0.182414690420557	5	140782277	F	II	PCDHGA9	TSS1500	shelf	TSS1500-shelf	chr5:140779013-140779659	rs558797465	14
cg06664992	0.17493611116068	0.303321511742043	2.48011020062516	0.0150358106572652	0.0421255497665527	-3.68324394277479	0.251869714341843	0.426805825502523	-0.17493611116068	9	125796764	R	II	GPR21	5'UTR	opensea	5'UTR-opensea		rs537758512;rs552275243	50;2
cg07583137	0.172794721758105	0.613441842397642	2.47941874665033	0.015063042095312	0.0421857236985591	-3.68483576548276	0.562619865409964	0.735414587168069	-0.172794721758105	8	82644012	R	II	CHMP4C	TSS1500	shore	TSS1500-shore	chr8:82644603-82644849
cg21756147	0.1735898790629	0.433934753993783	2.47829113108935	0.0151075456073867	0.0422942055721111	-3.68743086676833	0.382878907210577	0.556468786273477	-0.173589879062901	17	48073063	F	II	DLX3	TSS1500	shore	TSS1500-shore	chr17:48070698-48072654
cg03440172	0.177088148891577	0.666698051883608	2.46863178338332	0.0154936217624509	0.0432758989570627	-3.70961897632984	0.614613302209615	0.791701451101192	-0.177088148891577	12	94131957	R	II	LOC101928731	TSS1500	opensea	TSS1500-opensea
cg08296385	0.174603506286633	0.345945068011491	2.46600450979764	0.0156001481503003	0.0434740730665154	-3.71564097070077	0.294591095574246	0.46919460186088	-0.174603506286633	8	94766346	F	II	TMEM67	TSS1500	shore	TSS1500-shore	chr8:94767000-94767214	rs558665659;rs552654607;rs570916211;rs565931356	0;1;9;34
cg04369416	0.176303978520658	0.488190587099894	2.46448976682086	0.0156618629039212	0.0436129049797002	-3.71911039375159	0.436336475770289	0.612640454290947	-0.176303978520658	12	54366207	F	II	HOXC11	TSS1500	shore	TSS1500-shore	chr12:54366815-54369103	rs541864591	8
cg04947286	0.176779205287827	0.441438855065566	2.45875398526033	0.0158975386864224	0.0441604453689962	-3.73223105173137	0.389444971157382	0.566224176445209	-0.176779205287827	4	158142752	R	I	GRIA2	5'UTR	shore	5'UTR-shore	chr4:158141404-158141836	rs532743702;rs551244589;rs112430406;rs28585580	38;32;14;14
cg24266368	0.187747450922091	0.378985714220671	2.45858616751977	0.0159044816044521	0.0441604453689962	-3.73261453641665	0.323765875714173	0.511513326636264	-0.187747450922091	5	140772151	R	II	PCDHGA8	5'UTR	shore	5'UTR-shore	chr5:140772385-140772682
cg09557387	0.164554886770616	0.177894389203829	2.45853318051055	0.0159066743343588	0.0441604453689962	-3.73273561368379	0.129495893094824	0.29405077986544	-0.164554886770616	1	207818395	F	I	CR1L	TSS200	island	TSS200-island	chr1:207818389-207818952	rs3738469;rs546670541	27;38
cg04790075	-0.174987569562866	0.580137070422351	-2.45541757280553	0.0160360819492604	0.0444523829308042	-3.7398509033159	0.631604002646723	0.456616433083858	0.174987569562866	5	35195062	F	II	PRLR	5'UTR	opensea	5'UTR-opensea		rs12522442;rs547572443	14;46
cg07491676	0.176457204714165	0.528415813044116	2.45465166981859	0.0160680377334787	0.0445241317694126	-3.7415988379	0.476516635187009	0.652973839901174	-0.176457204714165	15	76400783	F	II	C15orf27	5'UTR	opensea	5'UTR-opensea		rs548259614;rs569954341	40;50
cg03890680	0.174001196766401	0.530007851174387	2.45005317441998	0.0162611006792971	0.0450000878122412	-3.75208349501603	0.478831028596033	0.652832225362435	-0.174001196766402	1	227504721	R	II	CDC42BPA	1stExon	shore	1stExon-shore	chr1:227505446-227506752	rs562015270;rs199732583	45;25
cg00492055	0.172540546914977	0.771100975181691	2.44997613870597	0.0162643525235187	0.0450000878122412	-3.75225899223912	0.720353755500816	0.892894302415793	-0.172540546914977	3	138312356	F	II	CEP70	5'UTR	shore	5'UTR-shore	chr3:138312980-138313342	rs572458044	10
cg00826495	0.169978391015829	0.463896657413915	2.4453946908535	0.0164587934796352	0.045486571350428	-3.76268748096963	0.413903012997495	0.583881404013324	-0.169978391015828	15	99791051	R	II	TTC23	TSS1500	shore	TSS1500-shore	chr15:99791328-99792042
cg11005961	0.172418543892371	0.487376288117834	2.42945981255817	0.0171513575982177	0.0471871496848525	-3.79882669507958	0.436664951678902	0.609083495571273	-0.172418543892371	21	30365747	F	II	LTN1	TSS1500	shore	TSS1500-shore	chr21:30364965-30365342	rs540859099	51
cg23992208	0.172970941972676	0.352904877789815	2.42865728526221	0.0171869150919258	0.0472495168556431	-3.80064132409548	0.302031071327263	0.475002013299939	-0.172970941972676	2	131513142	F	II	AMER3	TSS1500	shore	TSS1500-shore	chr2:131513363-131514183	rs565470837;rs555678545	6;18
cg07709932	0.165216321681431	0.723419705494466	2.42301390351817	0.0174388185587747	0.0478523269734043	-3.81338704510715	0.67482666970581	0.840042991387241	-0.165216321681431	6	52859109	F	II	GSTA4	5'UTR	shore	5'UTR-shore	chr6:52859565-52859767	rs543607060	3
cg13506670	0.179685530591217	0.695246187733229	2.41852942821247	0.0176413341626829	0.0483537428339404	-3.82349689131783	0.642397502265224	0.822083032856441	-0.179685530591217	14	56045827	R	II	KTN1	TSS1500	shore	TSS1500-shore	chr14:56046634-56047986	rs574928264;rs548769188;rs12589867	50;34;30
cg15972391	0.153141226776546	0.575354248937021	2.41338509029623	0.0178762284086091	0.048942683604153	-3.83507419392906	0.530312711649802	0.683453938426347	-0.153141226776546	8	28233086	F	II	ZNF395	5'UTR	opensea	5'UTR-opensea		rs139926816;rs546182929	20;31
cg14731462	0.178912340162211	0.403311276508614	2.41094883343418	0.0179884390070163	0.0491215027186009	-3.84054946016353	0.350689999990316	0.529602340152528	-0.178912340162211	10	129789429	F	II	PTPRE	5'UTR	opensea	5'UTR-opensea		rs181052586;rs572512774	1;36
cg03612569	0.164688699145899	0.308641575948126	2.41036198644941	0.0180155619661322	0.0491772525449298	-3.8418676232162	0.260203723258156	0.424892422404055	-0.164688699145899	15	48483440	F	II	CTXN2	TSS1500	opensea	TSS1500-opensea
cg08126411	0.161631795967584	0.264075117539854	2.40003551603847	0.0184988290675138	0.0504026067346752	-3.86501680259319	0.216536354019976	0.37816814998756	-0.161631795967584	9	125796611	R	II	GPR21	5'UTR	opensea	5'UTR-opensea		rs149580578;rs183137480;rs570338392	35;4;3
cg07831612	0.154050496327306	0.663768225930737	2.39757974963714	0.0186154409253001	0.0506638503579437	-3.87050917404672	0.618459256422705	0.772509752750012	-0.154050496327306	15	67437033	R	II	SMAD3	5'UTR	opensea	5'UTR-opensea		rs138838792;rs192798109	10;2
cg03906910	0.169991424804233	0.491575989148	2.39640962961557	0.0186712337231633	0.0507591715455073	-3.87312444004522	0.441578511264402	0.611569936068635	-0.169991424804233	5	142814388	R	II	NR3C1	1stExon	opensea	1stExon-opensea		rs368434006	16
cg21052932	0.182765859047131	0.472882274624244	2.39366050928256	0.0188029010694699	0.0510792406970558	-3.87926443822397	0.419127610198618	0.601893469245749	-0.182765859047131	14	51342320	F	II	ABHD12B	5'UTR	shelf	5'UTR-shelf	chr14:51338712-51339146	rs76588701;rs549547148;rs569612553	0;5;43
cg13365252	0.160041614475444	0.502868541813495	2.3918992925776	0.0188876868804643	0.0512715735681467	-3.88319476841639	0.455797478732482	0.615839093207926	-0.160041614475444	3	172241791	R	II	TNFSF10	TSS1500	opensea	TSS1500-opensea		rs3136586;rs569690611;rs537108071	34;6;1
cg19192159	0.177441604112596	0.449570337693019	2.3882981562736	0.0190621064821978	0.0516685267014692	-3.8912231739684	0.397381630601079	0.574823234713675	-0.177441604112596	5	140743798	F	II	PCDHGA5	TSS200	shore	TSS200-shore	chr5:140745531-140745893	rs192201180	11
cg20006715	0.162473281136982	0.321132444857478	2.38569592564257	0.0191890343910889	0.0519741411730565	-3.89701801332084	0.273346185699542	0.435819466836524	-0.162473281136982	3	19975682	F	II	EFHB	1stExon	opensea	1stExon-opensea		rs372967210	4
cg07665923	-0.152982254140843	0.746115312127149	-2.38535979946595	0.0192054841495364	0.0519994866264404	-3.8977661201483	0.791110092756809	0.638127838615966	0.152982254140842	7	1174784	F	II	C7orf50	5'UTR	shelf	5'UTR-shelf	chr7:1177726-1178255	rs191832482;rs144266418;rs537682896	1;15;35
cg14408605	0.178004732360859	0.473743273345462	2.38355300019282	0.019294122502085	0.0522009247916188	-3.90178588055581	0.421388940298151	0.599393672659009	-0.178004732360859	13	36052183	R	II	MAB21L1	TSS1500	shore	TSS1500-shore	chr13:36052553-36053119	rs541434875;rs560132401	10;3
cg25226285	0.170245011427473	0.555242630666158	2.38160517729289	0.0193900863320037	0.0524412072985065	-3.90611639859715	0.505170568481607	0.67541557990908	-0.170245011427473	13	31480136	R	II	MEDAG	TSS200	shore	TSS200-shore	chr13:31480272-31481105	rs544470619	2
cg24272454	0.168856728570428	0.487374060228569	2.3608774053416	0.0204378582073339	0.0549304898739633	-3.95200714399198	0.437710316531384	0.606567045101812	-0.168856728570428	5	140808772	F	II	PCDHGA12	TSS1500	shore	TSS1500-shore	chr5:140810494-140812617	rs10667977;rs568951026	1;3
cg04517263	0.167930352840259	0.522729126040163	2.35992862449621	0.0204869983774834	0.0550423862600617	-3.9540992863011	0.473337845793028	0.641268198633287	-0.167930352840259	9	123689193	F	II	TRAF1	TSS200	shore	TSS200-shore	chr9:123690771-123691675	rs565333191;rs117295642;rs45621834	1;11;45
cg27173275	0.166623762812204	0.480937329184751	2.35741070562087	0.0206179173248211	0.0553332978863792	-3.95964792703636	0.431930340122338	0.598554102934543	-0.166623762812205	5	140501277	F	II	PCDHB4	TSS200	shore	TSS200-shore	chr5:140502890-140503804	rs576008292;rs113447897;rs151162140	25;27;34
cg00398510	0.165848229062044	0.226586215370232	2.35349404507808	0.0208230385440542	0.0558224930914097	-3.96826856859023	0.177807324469631	0.343655553531675	-0.165848229062044	16	10480463	F	II	ATF7IP2	5'UTR	shore	5'UTR-shore	chr16:10479686-10480254	rs529878559	0
cg06110802	0.171452086034571	0.63237155969725	2.34762063503255	0.0211340284453568	0.0565528089639984	-3.98117241628777	0.581944475569435	0.753396561604006	-0.171452086034571	4	152020177	F	II	RPS3A	TSS1500	shore	TSS1500-shore	chr4:152020470-152021110
cg16260775	0.167051171349573	0.522137081076151	2.33983244258631	0.0215527469608619	0.0576101861892232	-3.99823925416125	0.473004383620394	0.640055554969968	-0.167051171349574	19	54883207	F	II	LAIR1	TSS1500	opensea	TSS1500-opensea
cg26077378	0.175641582705992	0.38446088241474	2.33910216732954	0.0215923831122971	0.0576859272576733	-3.99983699855409	0.332801593383566	0.508443176089558	-0.175641582705992	3	21792857	F	II	ZNF385D	TSS200	opensea	TSS200-opensea		rs7634827;rs114512374;rs534001258;rs555482250;rs573717244;rs543857849;rs562454796	25;31;42;44;47;49;51
cg08285915	0.168421609341401	0.479512213613379	2.33902052882722	0.0215968181017885	0.0576859272576733	-4.00001558535194	0.429976446160026	0.598398055501427	-0.168421609341401	5	134872957	F	II	NEUROG1	TSS1500	shore	TSS1500-shore	chr5:134870740-134872051	rs188391527;rs142352187;rs10055108	21;31;34
cg20176997	-0.17700755207884	0.646668785864578	-2.32539036927172	0.0223486753639478	0.0594343444934585	-4.02975494212777	0.698729830593649	0.521722278514809	0.17700755207884	13	111841565	R	II	ARHGEF7	5'UTR	opensea	5'UTR-opensea		rs183503415	2
cg13021507	0.16203622378651	0.544148004608465	2.31791245100669	0.0227709233974578	0.0604695437704311	-4.04600570922707	0.49649029173008	0.65852651551659	-0.162036223786511	5	134736026	F	II	H2AFY	TSS1500	shore	TSS1500-shore	chr5:134734096-134735261	rs181921967	36
cg02262221	0.157798316512206	0.416189001549322	2.31410045924952	0.0229888721712503	0.06100412984423	-4.05427201947434	0.369777731986908	0.527576048499114	-0.157798316512206	4	91047852	F	II	FAM190A	TSS1500	shore	TSS1500-shore	chr4:91048411-91049682
cg05915866	0.164620800603896	0.303785771061432	2.31349153374218	0.0230238573623263	0.0610748633070103	-4.05559136222117	0.255367888530875	0.419988689134771	-0.164620800603896	16	73090838	R	II	ZFHX3	5'UTR	shore	5'UTR-shore	chr16:73091514-73092395	rs551054570	45
cg25385940	0.17187198512596	0.428970913732345	2.31328906900491	0.0230355001801595	0.0610836482173343	-4.05602996924924	0.378420329871768	0.550292314997728	-0.17187198512596	15	99789637	F	II	TTC23	1stExon	shore	1stExon-shore	chr15:99791328-99792042	rs567903492;rs538539910	33;48
cg04084126	0.162371583885164	0.576084885149839	2.30046154332661	0.0237838358976427	0.0627277283458691	-4.08374954103304	0.528328536948321	0.690700120833484	-0.162371583885164	4	170580991	R	II	CLCN3	TSS1500	opensea	TSS1500-opensea		rs578248198;rs192786942;rs370319953	51;44;2
cg12815829	0.155014118564618	0.667867447353967	2.29488220244802	0.0241159637547736	0.0635351226194754	-4.0957636373951	0.622275059540844	0.777289178105462	-0.155014118564618	10	14614200	F	II	FAM107B	TSS200	opensea	TSS200-opensea		rs538128913;rs558119219;rs191913066	1;8;13
cg09678939	0.166792399947691	0.386856882391191	2.28983429419162	0.0244199735363498	0.064174640132085	-4.10661113652426	0.337800294171282	0.504592694118973	-0.166792399947691	6	149806081	F	II	ZC3H12D	5'UTR	opensea	5'UTR-opensea		rs543283207	1
cg09345606	0.169695751048886	0.258803552151986	2.28678776333355	0.0246050806533784	0.0645685223158806	-4.11314761931792	0.208893037137608	0.378588788186494	-0.169695751048886	3	159557567	F	II	SCHIP1	TSS200	opensea	TSS200-opensea		rs533882655	14
cg06825163	0.162458542663493	0.492735636111639	2.27760278151279	0.0251706635030429	0.0657468132541186	-4.13280777274486	0.444953711798846	0.60741225446234	-0.162458542663493	1	202172912	R	II	LGR6	1stExon	opensea	1stExon-opensea		rs370815930	18
cg11517269	0.163705633440053	0.50060599831277	2.26750631164706	0.0258055497509384	0.0673331995636584	-4.1543379554094	0.452457282595108	0.616162916035161	-0.163705633440053	6	28058789	R	II	ZSCAN12L1	TSS200	opensea	TSS200-opensea		rs548800123	50
cg02024846	0.169183370157512	0.509625093507047	2.26459337838497	0.0259913198278611	0.067721519892636	-4.16053384799846	0.459865278754838	0.62904864891235	-0.169183370157512	9	99382466	F	II	CDC14B	TSS1500	shore	TSS1500-shore	chr9:99380814-99382236
cg01084566	0.165186114558777	0.334204509607483	2.2635210932448	0.0260599995127399	0.0678763468658645	-4.16281284829141	0.285620358266666	0.450806472825443	-0.165186114558777	4	175444482	R	II	HPGD	TSS1500	shore	TSS1500-shore	chr4:175443406-175443837	rs574829094;rs75092212	46;1
cg15897921	0.167983969421464	0.432348297346064	2.26124485325397	0.0262063213704766	0.0682266422988422	-4.16764751781934	0.382941247516222	0.550925216937686	-0.167983969421464	1	169765039	R	II	C1orf156	TSS1500	shore	TSS1500-shore	chr1:169763973-169764347	rs11414034;rs555084111;rs16862695	48;34;25
cg00308680	0.162880127548128	0.474282522545816	2.26111351337215	0.0262147861893824	0.0682266422988422	-4.16792634817163	0.426376602678719	0.589256730226848	-0.162880127548129	18	2963259	F	II	LPIN2	5'UTR	opensea	5'UTR-opensea
cg03463411	0.158287289494534	0.588287583155961	2.25171684986935	0.0268266693670608	0.069650545254706	-4.18783780819511	0.54173249801051	0.700019787505044	-0.158287289494534	4	81118188	F	II	PRDM8	TSS1500	island	TSS1500-island	chr4:81118137-81118603	rs556842508;rs576645437	11;42
cg23216724	-0.15075328813262	0.663940619013282	-2.25074353394164	0.0268907601589516	0.0697922313222771	-4.18989604394803	0.70827982140523	0.557526533272609	0.15075328813262	6	167571584	F	II	GPR31	TSS1500	opensea	TSS1500-opensea		rs562235095;rs573933964	14;36
cg08251386	0.159926706176436	0.291606606015985	2.24623003557603	0.0271897250130771	0.0703515823500391	-4.19943022861779	0.244569339493504	0.40449604566994	-0.159926706176436	9	125795691	F	II	GPR21	TSS1500	opensea	TSS1500-opensea		rs562941681;rs530463592	18;23
cg03356172	0.155947348625343	0.355463425204636	2.24434740888615	0.0273152860748656	0.0706439779544673	-4.20340200281967	0.309596557961889	0.465543906587232	-0.155947348625343	13	36049380	F	II	MAB21L1	1stExon	shore	1stExon-shore	chr13:36049570-36050159	rs199816120;rs150872535	16;44
cg02576239	0.17840468615996	0.33468620911297	2.24154009978412	0.0275034635688992	0.0710554597911095	-4.20931907279041	0.282214242595335	0.460618928755295	-0.17840468615996	5	140772148	F	II	PCDHGA8	5'UTR	shore	5'UTR-shore	chr5:140772385-140772682	rs4151699	46
cg25608560	-0.161033281501001	0.488398843199326	-2.23501141985677	0.027945493232417	0.0721212095670824	-4.22305431460882	0.535761573052561	0.374728291551561	0.161033281501001	11	60145542	F	II	MS4A7	TSS1500	opensea	TSS1500-opensea		rs566298041	0
cg07728579	-0.158488953526253	0.617100849267169	-2.23369426589428	0.0280354235425729	0.0723024007788056	-4.22582105866256	0.663715247363125	0.505226293836873	0.158488953526252	15	83475013	R	II	FSD2	TSS1500	shelf	TSS1500-shelf	chr15:83478366-83479273	rs529188122	2
cg06556497	0.167811131382222	0.515903661049834	2.23328175838975	0.0280636401224622	0.0723497220034785	-4.22668725135086	0.466547445937416	0.634358577319638	-0.167811131382222	18	76828521	R	II	ATP9B	TSS1500	shore	TSS1500-shore	chr18:76828638-76829796	rs4375730	9
cg05509609	0.151357410896298	0.543828349595543	2.23263021255924	0.0281082582564319	0.0724392792745726	-4.22805509182166	0.499311464037808	0.650668874934106	-0.151357410896298	4	74847829	F	II	PF4	TSS200	island	TSS200-island	chr4:74847528-74847830	rs549502277;rs187412522	21;26
cg03744763	0.159839933375708	0.566354731290799	2.23035394374248	0.0282646265700507	0.0727423654015294	-4.2328310470148	0.519342986180297	0.679182919556005	-0.159839933375708	7	27184737	R	II	HOXA5	TSS1500	island	TSS1500-island	chr7:27182613-27185562	rs569195891;rs538113190	7;1
cg11177526	0.163234262266502	0.530266426016069	2.23034056097537	0.0282655481490667	0.0727423654015294	-4.23285911324054	0.482256348878863	0.645490611145365	-0.163234262266502	1	158900384	F	II	PYHIN1	TSS1500	opensea	TSS1500-opensea		rs576818527;rs543792949;rs562079143	0;1;48
cg09916174	0.161656097120736	0.502671870127291	2.22403958411083	0.0287023886417832	0.0737113532474797	-4.24605679247865	0.455125959209428	0.616782056330164	-0.161656097120736	7	134576049	F	II	CALD1	TSS200	opensea	TSS200-opensea
cg09773458	-0.155137565371374	0.653114398961515	-2.21232004078422	0.0295306385290278	0.0756264902881004	-4.27051530337479	0.698743094658977	0.543605529287604	0.155137565371373	11	107583377	F	II	SLN	TSS1500	opensea	TSS1500-opensea		rs550869132	36
cg11821245	0.164398278032553	0.665696323481005	2.21068520948736	0.0296478223790231	0.0758831913918628	-4.27391800360761	0.617343888765548	0.781742166798101	-0.164398278032553	11	18433683	R	II	LDHC	TSS200	opensea	TSS200-opensea		rs189869506;rs181505146	23;10
cg20664974	0.165595818188683	0.360791493403713	2.21048591821744	0.0296621352480695	0.0758837319046913	-4.27433265026744	0.312086840995277	0.47768265918396	-0.165595818188683	20	43025377	R	II	HNF4A-AS1	TSS1500	opensea	TSS1500-opensea		rs74173199;rs115143044	51;31
cg23656957	0.152696348697496	0.530416695944441	2.20808253320718	0.0298352200580727	0.0762201510333759	-4.27933051895467	0.48550600515106	0.638202353848556	-0.152696348697496	14	23305587	F	II	MMP14	TSS200	shore	TSS200-shore	chr14:23305893-23307013	rs541944921	4
cg02753027	0.151592655890697	0.419089181048112	2.2064029055113	0.0299567056269647	0.0764465353379121	-4.28282044229434	0.374503105786142	0.52609576167684	-0.151592655890697	19	39616041	F	II	PAK4	TSS1500	shore	TSS1500-shore	chr19:39616277-39616819	rs60862279;rs548484399	18;33
cg27312312	0.158917081887464	0.577577905608166	2.20584336706693	0.0299972723313753	0.076474270074285	-4.28398252206519	0.530837587405971	0.689754669293435	-0.158917081887464	14	56046001	F	I	KTN1	TSS1500	shore	TSS1500-shore	chr14:56046634-56047986	rs554771092;rs146171031	2;8
cg00919987	0.159198760836133	0.495479287289725	2.20179362734619	0.0302923139035852	0.0770656646568655	-4.29238538928264	0.448656122337921	0.607854883174054	-0.159198760836133	12	118811621	R	II	TAOK3	TSS1500	shore	TSS1500-shore	chr12:118809324-118811021	rs151017359	13
cg15509177	0.152792816943557	0.452053946412464	2.19586177135499	0.0307290527352749	0.0779603510917077	-4.3046685697071	0.407114882605536	0.559907699549093	-0.152792816943557	13	19919208	R	II	LOC100101938	TSS200	island	TSS200-island	chr13:19918585-19919221	rs569505698;rs114497242;rs539879811	35;25;1
cg02013714	0.160889970686373	0.434309306059859	2.1884380566606	0.0312833709808219	0.0791748968006165	-4.31999919995494	0.38698872644622	0.547878697132593	-0.160889970686373	9	272268	R	II	DOCK8	TSS1500	opensea	TSS1500-opensea		rs149998554	13
cg00612332	0.161738180928296	0.383463151665654	2.18353133954182	0.0316545205124634	0.0799762041341771	-4.33010649838544	0.335893098451449	0.497631279379745	-0.161738180928296	9	272258	R	II	DOCK8	TSS1500	opensea	TSS1500-opensea		rs142455171;rs149998554	51;3
cg09419670	0.155895532157213	0.330119484338873	2.18247950513668	0.0317345804933407	0.0801508591722956	-4.33227051758245	0.28426785723381	0.440163389391023	-0.155895532157213	9	123605666	F	II	PSMD5	TSS1500	shore	TSS1500-shore	chr9:123605043-123605585
cg21409704	-0.160211664814417	0.512130910627736	-2.18120969070441	0.0318314671710688	0.0803125661728412	-4.33488175951351	0.559251988514329	0.399040323699913	0.160211664814416	4	164088565	R	II	NAF1	TSS1500	shore	TSS1500-shore	chr4:164087461-164088146	rs561187252	15
cg26530706	0.158490780094757	0.388881501950819	2.18077569216007	0.031864640297018	0.0803409706525915	-4.33577392046911	0.342266566628831	0.500757346723589	-0.158490780094757	18	32173093	R	II	DTNA	TSS200	opensea	TSS200-opensea		rs527645869;rs541329102	13;2
cg14115756	0.156830431146706	0.300808769900078	2.17282307518278	0.0324778656206793	0.0816497770714592	-4.35209376884787	0.254682172503988	0.411512603650693	-0.156830431146706	9	125795935	F	II	GPR21	TSS1500	opensea	TSS1500-opensea		rs570376471;rs190017285	45;48
cg07938480	0.152723867325109	0.492277658088264	2.16862994624939	0.0328053181636262	0.0822601206483267	-4.36067711716323	0.447358873580879	0.600082740905988	-0.152723867325109	16	3265228	R	II	OR1F2P	TSS1500	opensea	TSS1500-opensea		rs549791198;rs139471214;rs569863582;rs538454490	42;34;26;11
cg17868936	0.162782428995592	0.492448474487522	2.16842713317923	0.0328212290110143	0.0822718807209425	-4.36109189919255	0.444571289488819	0.60735371848441	-0.162782428995591	1	76053565	R	II	SLC44A5	5'UTR	opensea	5'UTR-opensea		rs148048386;rs141742845	5;1
cg22009464	0.15767872605941	0.589570101422892	2.16409406336889	0.0331627708830069	0.0830712115183488	-4.36994533901796	0.543194005523065	0.700872731582476	-0.15767872605941	18	32173084	R	II	DTNA	TSS200	opensea	TSS200-opensea		rs527645869	4
cg20010551	-0.1553443946049	0.636307711295447	-2.16377627545961	0.0331879409369003	0.0831058684936314	-4.37059402610666	0.681997239120417	0.526652844515518	0.1553443946049	2	218993870	F	II	CXCR2	5'UTR	opensea	5'UTR-opensea		rs374270986;rs147280515;rs564704734;rs528647420	0;1;7;19
cg01483656	0.154924232583434	0.214981939818576	2.16143636719234	0.0333737833675387	0.0834856975949483	-4.37536775027149	0.169415989058743	0.324340221642177	-0.154924232583435	19	21264896	R	II	ZNF714	TSS200	shore	TSS200-shore	chr19:21265164-21265433	rs545187694	44
cg16333262	-0.158372063935588	0.76660548919804	-2.15663231507276	0.0337581753613828	0.0842460659461056	-4.3851541242349	0.813185508002624	0.654813444067037	0.158372063935587	14	76617755	R	II	C14orf118	TSS1500	shore	TSS1500-shore	chr14:76618138-76618452	rs140419290	1
cg20922821	0.150203031969458	0.516491821825959	2.1490297025976	0.0343743607551851	0.0854638226710807	-4.4006015019214	0.472314459482	0.622517491451459	-0.150203031969458	12	94070578	R	II	CRADD	TSS1500	shore	TSS1500-shore	chr12:94071293-94071655	rs529878232;rs141491871	7;2
cg27014538	0.157331306356892	0.501298182039464	2.14486101302308	0.0347163608887668	0.0862556279350859	-4.40905084982958	0.455024268405084	0.612355574761976	-0.157331306356892	18	30353240	R	II	KLHL14	TSS1500	shore	TSS1500-shore	chr18:30349690-30352302
cg03906075	0.154789712256205	0.631197315554959	2.14467076877816	0.0347320388405389	0.0862653485023141	-4.4094360963107	0.585670929597251	0.740460641853456	-0.154789712256205	7	22894898	F	II	SNORD93	TSS1500	shore	TSS1500-shore	chr7:22893794-22894577	rs576862691	5
cg16077991	0.150769876561241	0.610073935375914	2.14335817943352	0.0348403764881933	0.0865051271288293	-4.41209326550638	0.565729854034373	0.716499730595614	-0.150769876561241	13	44454655	R	II	LACC1	5'UTR	shore	5'UTR-shore	chr13:44453207-44454295
cg01638243	0.155109742008414	0.439370070002565	2.13462128290944	0.0355690025100206	0.0880161749589844	-4.42974271048203	0.393749557647149	0.548859299655564	-0.155109742008415	2	167006234	F	II	SCN1A	TSS1500	opensea	TSS1500-opensea
cg02638724	0.15208618270089	0.504651763324382	2.13156910413205	0.0358266413457989	0.0885640372041124	-4.43589314147393	0.459920533118238	0.612006715819128	-0.15208618270089	10	52154700	R	II	SGMS1	5'UTR	opensea	5'UTR-opensea		rs715675	49
cg10283695	0.154748574657496	0.442274029842915	2.12919455968983	0.0360281981077134	0.0890322711579895	-4.44067259550154	0.396759743178946	0.551508317836442	-0.154748574657496	11	107465210	F	II	ELMOD1	5'UTR	shelf	5'UTR-shelf	chr11:107461743-107462648	rs530185750	7
cg25298161	0.150579210268202	0.357955150121988	2.11668300365987	0.0371065247666273	0.091378228730316	-4.46577643931704	0.313667147101928	0.464246357370131	-0.150579210268202	15	41806135	F	II	LTK	TSS200	shore	TSS200-shore	chr15:41803443-41805531	rs369905256	42
cg19039872	-0.158902894739183	0.519807263740012	-2.11659031920668	0.0371146160882271	0.091378228730316	-4.46596190874812	0.566543409251537	0.407640514512354	0.158902894739183	22	40353362	F	II	GRAP2	5'UTR	opensea	5'UTR-opensea		rs551594114	0
cg22556008	0.159517574061657	0.548475057266917	2.11455880838148	0.037292350437809	0.0917266345344492	-4.47002529461392	0.501558123719371	0.661075697781027	-0.159517574061656	6	116711983	R	II	DSE	5'UTR	opensea	5'UTR-opensea		rs550619603	13
cg26057784	0.156645605061029	0.359136303265249	2.10750533550031	0.0379151824040271	0.09306800046412	-4.48410618239716	0.313064066482594	0.469709671543623	-0.156645605061029	14	73362214	R	II	DPF3	TSS1500	shore	TSS1500-shore	chr14:73358789-73360934	rs540576746;rs139098018	2;1
cg05899953	0.150171680300272	0.557843133149593	2.10487898392242	0.0381493815852105	0.0935425957273812	-4.48933833715494	0.513674991884807	0.663846672185079	-0.150171680300272	8	27694670	F	II	PBK	5'UTR	shore	5'UTR-shore	chr8:27695095-27695479	rs577765808;rs66482085	1;35
cg00918179	0.152207936855279	0.415989121001546	2.10331909836473	0.0382890723374315	0.0938287026664599	-4.49244311648895	0.371222080749993	0.523430017605272	-0.152207936855279	19	8517024	R	II	HNRNPM	5'UTR	opensea	5'UTR-opensea		rs544147515;rs7253907	37;12
cg05144928	0.155192065715132	0.455622941992265	2.09664427223537	0.0388918223070344	0.09498828819293	-4.50570514411933	0.409978216781932	0.565170282497064	-0.155192065715131	16	68481543	F	II	SMPD3	5'UTR	island	5'UTR-island	chr16:68480864-68482822	rs79952065	27
cg18503679	0.153181002778371	0.375564008663476	2.09263724005885	0.0392575892441794	0.0957855497218387	-4.51364831520239	0.330510772552191	0.483691775330562	-0.153181002778371	3	21792543	R	I	ZNF385D	1stExon	opensea	1stExon-opensea		rs545669986;rs558031434;rs573078415	49;43;37
cg15441686	0.152679390479372	0.278719078917686	2.08957398641709	0.0395392069265862	0.0962488264228852	-4.51971136570286	0.233813375835518	0.38649276631489	-0.152679390479373	9	125795820	R	II	GPR21	TSS200	opensea	TSS200-opensea		rs552159874;rs182001281;rs528211295	33;27;14
cg16443366	-0.156205698417469	0.636259685421166	-2.08843226983085	0.039644614960394	0.0964413791936327	-4.52196909398919	0.682202537896892	0.525996839479423	0.156205698417469	6	127839183	R	II	SOGA3	5'UTR	shore	5'UTR-shore	chr6:127836730-127837706	rs144659906	6
cg19108028	0.157633907103507	0.361239651925605	2.08027514153399	0.0404047959864803	0.098127845039044	-4.53806723273811	0.314876738071633	0.47251064517514	-0.157633907103507	5	140749891	R	II	PCDHGB3	5'UTR	shore	5'UTR-shore	chr5:140751298-140751883	rs184302654	45
cg02445074	0.154136141451586	0.423937322758703	2.0761912269472	0.0407900848107407	0.0988997691244547	-4.54610545020788	0.378603163508236	0.532739304959823	-0.154136141451587	3	196291115	F	II	WDR53	5'UTR	opensea	5'UTR-opensea
