# Supplementary material for: Leukemia stemness and co-occurring mutations drive resistance to IDH inhibitors in acute myeloid leukemia
Source: Nat Commun. 2021 May 10;12:2607. doi: 10.1038/s41467-021-22874-x (PMC8110775; doi:10.1038/s41467-021-22874-x)
Supplement: Supplementary file 6 — Source Data [file 41467_2021_22874_MOESM6_ESM.zip › source data files/Figure3/Fig3B.txt]

	CL1	CL1	CL1	CL1	CL1	CL1	CL1	CL1	CL1	CL1	CL1	CL1	CL1	CL1	CL1	CL1	CL1	CL1	CL1	CL1	CL1	CL1	CL1	CL1	CL1	CL1	CL2	CL2	CL2	CL2	CL2	CL2	CL2	CL2	CL2	CL2	CL2	CL2	CL2
ADNP2_TF	0.158291071	0.184955647	0.161972532	0.133865774	0.175379371	0.126751733	0.129539701	0.113538519	0.134393118	0.107035412	0.113962958	0.089743079	0.076802569	0.095983475	0.141891197	0.109399992	0.107293083	0.093833777	0.099007849	0.169377854	0.147925622	0.225747601	0.17190923	0.175661804	0.229357402	0.120814712	0.113312134	0.130606014	0.123170963	0.153502466	0.153297279	0.177752737	0.188103109	0.213307581	0.214622183	0.132023674	0.108095308	0.110263204	0.208606
AEBP1_TF	-0.055903941	-0.070819131	-0.022350661	-0.002439045	-0.05735926	-0.022184059	-0.018646727	-0.074844357	-0.036844459	-0.083147431	-0.052356107	-0.088882406	-0.056711797	-0.134745554	-0.069938803	-0.037139732	-0.083597896	-0.089056834	-0.055873311	-0.073557366	-0.016702221	-0.076285628	-0.087845043	0.008137182	-0.020938754	-0.025025287	-0.031727857	-0.102812276	-0.008631726	-0.046903815	-0.047548663	-0.066086119	-0.061037793	-0.090706605	0.020606504	-0.062516841	-0.11686484	-0.086263656	-0.023738919
AEBP2_TF	0.002311406	-0.004661382	0.013965543	0.010879483	0.015421539	-0.009582375	0.005308086	0.059072591	0.031640581	0.043552781	0.079309345	0.060752208	0.080927241	0.056706872	0.017738743	0.159531501	0.125811444	0.201504214	0.108267001	0.158357071	0.038100346	0.079432275	0.015108328	0.069750575	0.069553473	0.045477488	0.028490926	0.065495013	0.027294101	0.08350094	0.197043618	0.101413538	0.046290628	0.02102933	0.095260876	0.051852502	0.021883605	0.026923262	0.230808924
AFF1_TF	0.002602836	0.026489602	0.040853951	0.03563148	0.100635101	0.016952005	-0.003923222	0.036869029	0.131241537	0.039593008	0.098931699	0.060625088	0.061714168	0.003857225	0.020855537	0.1077192	0.127493749	0.123619175	0.043758856	0.080590965	0.099880698	0.074958055	0.052319153	0.034889835	0.103997161	0.051829314	0.071167739	0.032086074	0.050310222	0.077234451	0.121426586	-0.025047406	0.056546211	0.012399132	0.05146594	0.078814738	-0.011445071	-0.018678341	0.155512484
AFF3_TF	-0.079217591	-0.103207217	-0.025753347	-0.047408125	-0.037449354	0.007957732	-0.003734066	-0.005683255	-0.06750917	-0.045426043	0.007216968	-0.014379367	0.025481394	-0.053645615	-0.040166114	0.037436675	-0.059091641	0.0379229	0.002425266	-0.030075611	-0.001045365	-0.015661766	-0.030954181	-0.087496428	-0.038377909	0.032649179	0.005173231	0.034812547	0.000784306	0.030244953	0.029398344	-0.008733563	0.014053814	0.02234187	0.005528699	-0.049525254	-0.052519189	-0.013540415	0.050769416
AFF4_TF	-0.038108081	-0.027303689	-0.029298003	-0.064687582	-0.006317369	-0.021045923	0.002591	0.029819845	-0.020657892	-0.033278384	0.033228816	-0.007667128	0.041351171	0.058317574	-0.009143881	0.07055753	0.062021809	0.122116696	0.049436875	0.07088536	-0.025841229	-0.040253193	-0.004622276	-0.036642508	0.064697943	0.026977618	-0.004195487	0.080306822	-0.010268189	0.044832146	0.119512277	0.077940444	0.062306769	0.0407347	-0.014935561	0.028778776	0.01042235	0.029756043	0.101475091
AHCTF1_TF	-0.103466957	-0.111259218	-0.097317805	-0.124479675	-0.169526857	-0.088560748	-0.091254063	-0.172965374	-0.183780637	-0.183110573	-0.11834389	-0.1413333	-0.07914721	-0.093863914	-0.095495509	-0.053264521	-0.08950547	-0.036880357	-0.115256039	-0.127916159	-0.161421234	-0.149631794	-0.196186282	-0.112916464	-0.18737569	-0.17294712	-0.198854146	-0.078865896	-0.189824235	-0.167311499	-0.050662275	-0.034307886	-0.158380272	-0.203238475	-0.184639553	-0.168555413	-0.169498673	-0.070102467	-0.003570996
AHDC1_TF	0.068751873	0.045902419	0.059128163	0.053506428	0.038260975	0.023312826	0.072401553	0.022811894	-0.038560142	-0.055248373	-0.019115809	-0.092045509	-0.007153332	-0.042158735	-0.015561186	0.004928654	-0.075907325	-0.095989581	-0.009823194	-0.042960937	0.080857685	0.040201413	0.064008189	0.145559026	0.168260956	0.078775267	0.048540072	0.099555096	0.126757473	0.118042571	0.075911563	0.20105628	0.16662466	0.1349172	0.184600189	0.034827556	-0.027893073	0.003465346	-0.028149435
AHR_TF	-0.480456492	-0.474592878	-0.527570241	-0.542418296	0.563641887	-0.543050478	-0.504421672	0.582256297	0.530513817	0.572335313	0.544055081	0.566805863	0.531451339	0.532193932	-0.551066743	0.555651636	0.549582865	0.565367634	0.570563656	0.536141503	0.566284906	0.558787052	0.549965831	-0.442244901	0.556465221	0.564952423	0.580404738	0.563086629	0.579371823	0.594213112	0.553107203	-0.517165878	0.563566119	0.566833804	0.5651575	0.556160692	0.57542125	-0.537167611	0.584207376
AHRR_TF	0.621790228	0.638895386	0.618955802	0.570672073	-0.509085667	0.637964603	0.653510766	-0.483048533	-0.509469317	-0.525552713	-0.49875135	-0.504469241	-0.502923095	-0.510977928	0.650885066	-0.518887497	-0.52001764	-0.508917349	-0.512071177	-0.482361634	-0.506567803	-0.515348017	-0.503387699	0.651111222	-0.488505863	-0.506938666	-0.49518848	-0.479410057	-0.499712344	-0.494137307	-0.499664722	0.650848743	-0.483779591	-0.484780687	-0.50640079	-0.459004811	-0.512417801	0.634707491	-0.512890316
AIRE_TF	-0.246597965	-0.220395733	-0.202777369	-0.151822527	-0.193333704	-0.180402559	-0.203706411	-0.147165315	-0.138962898	-0.139294088	-0.116178979	-0.084459736	-0.132580141	-0.165139881	-0.090221572	-0.092107016	-0.202147266	-0.093446326	-0.078257924	-0.032512639	-0.169352516	-0.212991172	-0.176055928	-0.284869969	-0.185540376	-0.162344077	-0.153600254	-0.17501377	-0.2127769	-0.108351504	-0.216885977	-0.232720265	-0.19266055	-0.253530623	-0.265268288	-0.140695974	-0.165278131	-0.094169567	-0.204925985
AKAP8_TF	0.497222891	0.471585022	0.538208618	0.54242483	-0.529971853	0.536612843	0.523519085	-0.525877932	-0.515709675	-0.52195917	-0.509092234	-0.517065966	-0.526976755	-0.545390979	0.545752858	-0.503456825	-0.56760775	-0.556348407	-0.500526361	-0.441805519	-0.500310218	-0.516872294	-0.524071631	0.451849716	-0.476554726	-0.529009908	-0.514911577	-0.51237787	-0.49712213	-0.492425144	-0.484595657	0.542851295	-0.496074558	-0.518255465	-0.479146675	-0.532787187	-0.569288563	0.552330537	-0.518104726
AKAP8L_TF	-0.487036731	-0.484793629	-0.495976025	-0.497692056	0.568201826	-0.483307839	-0.456228888	0.549807221	0.573200882	0.567583623	0.564857627	0.577394071	0.551545822	0.567343319	-0.486117663	0.55663349	0.57895482	0.552519753	0.534311429	0.539715918	0.577208571	0.571048469	0.575689588	-0.461205726	0.566820778	0.523689123	0.569100386	0.567328409	0.561747565	0.553891184	0.545743936	-0.409115229	0.557471077	0.570816489	0.543697786	0.564813365	0.561994805	-0.46011301	0.575540105
AKNA_TF	-0.529968151	-0.555747504	-0.570498463	-0.551000436	0.534385965	-0.566644296	-0.562401242	0.547698521	0.544715306	0.541955147	0.56445994	0.54437167	0.570124487	0.582371835	-0.563273079	0.548731038	0.572828481	0.581383172	0.563801338	0.557723798	0.50434039	0.497131627	0.541415077	-0.474159941	0.556745608	0.552099103	0.544570631	0.54594441	0.515787754	0.541036856	0.569647249	-0.476604634	0.547329323	0.556003293	0.526399725	0.55376853	0.576340394	-0.56108366	0.543785702
ALX3_TF	-0.036037854	-0.03331527	-0.040191317	-0.08458571	-0.019132797	-0.028306182	-0.002480114	-0.022889134	-0.028140176	-0.093963025	-0.040047638	-0.044194051	-0.027684143	-0.05376293	-0.023183959	-0.04756738	-0.122095467	-0.117344154	-0.014073114	-0.000744923	-0.022478015	-0.08989509	-0.016649841	0.000273861	0.011716984	-0.04252064	-0.027628027	0.004909107	-0.009206839	0.004572445	-0.046414448	0.03781836	0.017979068	-0.01579425	-0.059200309	-0.019494318	-0.060945658	-0.008967145	-0.151475943
ALX4_TF	-0.060224043	-0.074969854	-0.019088976	-0.061034004	0.041556323	-0.029578855	0.004011918	0.025361293	-0.054401919	-0.027871987	-0.01064294	-0.017595317	-0.076034829	-0.035580216	-0.038437467	0.010017781	0.011174171	0.01668348	0.023799749	0.033768237	0.00828296	-0.029910268	0.002100191	0.014241665	0.050468165	0.029492274	0.038863348	-0.009076846	0.049617705	0.044766955	0.020638303	0.065438014	0.06943949	0.053425264	-0.033413455	0.041253039	-0.006346666	-0.039050066	-0.035883399
ANKRD1_TF	0.467699325	0.497572376	0.450096855	0.483698449	-0.419226988	0.466592091	0.491045406	-0.44149032	-0.441553405	-0.459270587	-0.455182253	-0.441951568	-0.43909593	-0.467105802	0.509193112	-0.414486801	-0.48609167	-0.448994581	-0.409908594	-0.353573764	-0.386347764	-0.438976591	-0.42485518	0.513464218	-0.397295283	-0.412042822	-0.417592985	-0.412546247	-0.369056629	-0.376680984	-0.427548174	0.518932909	-0.364392799	-0.42887201	-0.437324007	-0.423925983	-0.467173311	0.517634432	-0.465355107
ANKZF1_TF	-0.0722429	-0.063265233	-0.030273895	-0.037711699	-0.045456382	-0.03095272	-0.016288878	0.030832418	-0.001643575	-0.021876103	0.065063968	0.07906335	0.064927028	0.059587933	0.061274793	0.049348082	0.026800735	0.125830383	0.081681378	0.112265876	-0.03655418	-0.086267832	-0.060104928	-0.097418524	-0.080557862	-0.024194465	-0.0384717	-0.022839657	-0.087454775	-0.009791141	0.051827331	-0.02129729	-0.076271894	-0.083498331	-0.055414941	0.001470613	-0.019502864	0.064861358	0.073255034
AR_TF	-0.562646896	-0.527031005	-0.542278678	-0.474085089	0.255497064	-0.557776263	-0.559237507	0.250582467	0.253627983	0.268861642	0.282641411	0.282531014	0.272793948	0.290934263	-0.46121301	0.23333893	0.295853903	0.301267751	0.266446403	0.244578774	0.194138078	0.242611843	0.247363123	-0.573226327	0.112110747	0.226220856	0.243725341	0.257454232	0.21627242	0.189234758	0.222918192	-0.509565905	0.212979525	0.194321767	0.025425583	0.250220479	0.315791423	-0.510786494	0.226094099
ARID2_TF	0.319305997	0.318741738	0.319805598	0.336240751	-0.228119088	0.319698139	0.322785273	-0.237809124	-0.226300306	-0.201839377	-0.205819379	-0.224494256	-0.226485224	-0.250182827	0.314197867	-0.126082889	-0.065742185	-0.013056291	-0.217480181	-0.224165661	-0.19609543	-0.155866322	-0.226294597	0.320897091	-0.208789425	-0.190994392	-0.219004301	-0.203919357	-0.20518481	-0.208989582	-0.050858505	0.328618995	-0.212536348	-0.242643773	-0.186152024	-0.219730317	-0.248807089	0.30757848	0.049948921
ARID3A_TF	0.54612866	0.556912724	0.553125065	0.490564079	-0.549131539	0.551276131	0.565580459	-0.541494077	-0.540441392	-0.531718656	-0.522005459	-0.519745221	-0.524743662	-0.500627211	0.53869013	-0.534343624	-0.531855831	-0.529515559	-0.516831189	-0.500169083	-0.52516157	-0.517488269	-0.543568122	0.590069599	-0.52479005	-0.561881553	-0.557018207	-0.524995528	-0.546500807	-0.542407018	-0.515121702	0.599683112	-0.534792993	-0.538846225	-0.513848805	-0.54653531	-0.53507219	0.528541131	-0.519442451
ARID3B_TF	-0.01490472	0.006370778	-0.055155113	-0.018294375	-0.022143515	0.034621435	-0.000724208	0.044451734	0.011687506	0.022850898	0.062093121	0.096176686	0.092963709	0.119196767	0.053060486	0.028795103	0.032679416	0.069668598	0.085046513	0.083620031	-0.077499431	-0.071544912	-0.065885064	-0.151544965	-0.125799113	-0.066892312	-0.046889233	-0.013712243	-0.096590469	-0.057240429	-0.075794034	-0.127777341	-0.121402901	-0.096384295	-0.089290013	-0.003058739	0.041501538	0.078824214	-0.002465679
ARID3C_TF	0.542289308	0.572605041	0.514802699	0.514319648	-0.63710104	0.589305214	0.575430553	-0.642186732	-0.613928927	-0.597978342	-0.641700277	-0.616832176	-0.638936855	-0.635116014	0.592053585	-0.646228776	-0.62040797	-0.63422949	-0.644386643	-0.629335517	-0.630557634	-0.640251122	-0.620278411	0.405249113	-0.613448719	-0.608264237	-0.626359752	-0.638511085	-0.636188434	-0.640434413	-0.626498441	0.456689466	-0.643036756	-0.63652535	-0.63312522	-0.615690917	-0.62808116	0.599284988	-0.660710786
ARID4A_TF	-0.510287107	-0.493093289	-0.519077511	-0.515317181	0.511083983	-0.523831283	-0.528096207	0.515210349	0.513432851	0.518074909	0.522854879	0.507287021	0.511847345	0.521344662	-0.520429047	0.544611424	0.532365293	0.561759486	0.526814997	0.533950206	0.521337714	0.493821286	0.505735323	-0.503254911	0.544318304	0.516380688	0.517616849	0.514341813	0.515456517	0.532672178	0.5470115	-0.523852682	0.52203498	0.512740816	0.550594795	0.510987208	0.491589406	-0.495488479	0.568594419
ARID5A_TF	0.53528991	0.521556809	0.60297009	0.578216984	-0.419643743	0.571179775	0.569454782	-0.40906583	-0.397860125	-0.436797772	-0.393086212	-0.414384506	-0.396865011	-0.399745265	0.599242216	-0.42698736	-0.411740266	-0.403997829	-0.395367236	-0.317050352	-0.440407818	-0.474003607	-0.395398074	0.610480355	-0.379785851	-0.413226324	-0.412273807	-0.431323221	-0.410094415	-0.402661059	-0.38819248	0.604480159	-0.402018009	-0.41437305	-0.421683069	-0.412890676	-0.422314233	0.600884118	-0.455976895
ARID5B_TF	-0.108087151	-0.096658334	-0.091784244	-0.08287069	-0.016512761	-0.074817178	-0.082830952	0.083933921	0.004176164	-0.001080187	0.087773695	0.063504544	0.107289899	0.078416433	-0.034716187	0.125695153	0.048548066	0.149228671	0.127424853	0.165358426	-0.004894062	-0.024784013	-0.034914669	-0.08277762	0.062720848	0.014946242	-0.014051605	0.000858359	-0.023088924	0.057000861	0.115683701	-0.0835083	-5.38E-05	-0.008576678	0.092364661	0.029368277	0.034302853	-0.040163894	0.170290375
ARNT_TF	-0.480436326	-0.457334956	-0.490749971	-0.511304783	0.581349775	-0.489137454	-0.500196788	0.597333127	0.585979118	0.589845315	0.599479808	0.589967474	0.571928291	0.607591041	-0.501818196	0.571253252	0.645192977	0.630583054	0.574652599	0.557637408	0.551166754	0.572035131	0.581668948	-0.35300424	0.587618949	0.585061667	0.5829802	0.575718842	0.562654966	0.573549508	0.602912672	-0.4043192	0.579390878	0.5967025	0.532070359	0.585793609	0.617634886	-0.498256009	0.631741345
ARNT2_TF	-0.237956052	-0.261250959	-0.258707557	-0.230004868	-0.10951321	-0.239359355	-0.24229522	-0.047585726	-0.012646225	0.024808504	-0.081534572	-0.021890646	-0.149938287	-0.064319253	-0.204392858	-0.224587896	-0.145999764	-0.156148139	-0.106508414	-0.157824939	-0.203404047	-0.165355015	-0.03000617	-0.251547499	-0.133211049	-0.12074505	-0.045261161	-0.052650095	-0.108329559	-0.145170338	-0.208721301	-0.267018298	-0.096120905	-0.148185181	-0.231893273	-0.158510565	0.008667528	-0.232388135	-0.255958685
ARNTL_TF	0.580537147	0.556228832	0.575098541	0.529557697	-0.458830581	0.5835121	0.593753796	-0.4465611	-0.4617945	-0.460101458	-0.446655585	-0.450019745	-0.456883401	-0.457386006	0.558920398	-0.435268532	-0.437559906	-0.403502111	-0.447704576	-0.420630336	-0.44723383	-0.469407889	-0.45572605	0.572355643	-0.449561457	-0.452749694	-0.461642228	-0.45947794	-0.464299799	-0.45831745	-0.428147929	0.579248811	-0.46369557	-0.46592337	-0.462836493	-0.447276675	-0.472485596	0.584456413	-0.422170009
ARNTL2_TF	-0.622092237	-0.598897677	-0.691284842	-0.682595295	0.3798957	-0.645689642	-0.678093123	0.412487996	0.398609164	0.398372428	0.394541796	0.402925359	0.40843875	0.40277398	-0.640964593	0.363404789	0.373204331	0.331880585	0.382100091	0.332113949	0.360055308	0.404209995	0.383328242	-0.685423069	0.375920157	0.38230308	0.402832457	0.395636569	0.381465508	0.395530545	0.253481656	-0.703258008	0.381728523	0.378846894	0.370800682	0.378067577	0.416121427	-0.668089039	0.35793847
ARX_TF	0.529666292	0.537306931	0.527014184	0.494374791	-0.53333591	0.527641176	0.53519524	-0.547049905	-0.541125562	-0.502384662	-0.528779088	-0.545587337	-0.549071496	-0.553117542	0.449642568	-0.449809107	-0.542627716	-0.528044499	-0.525975664	-0.52551643	-0.536772367	-0.550830357	-0.523639646	0.519872295	-0.519650016	-0.535544651	-0.536580882	-0.544638903	-0.53322972	-0.526616135	-0.543115125	0.559412623	-0.538214309	-0.518949289	-0.543319281	-0.541755995	-0.544304509	0.458031088	-0.532087725
ASCL2_TF	-0.077725935	-0.06996263	-0.119794843	-0.138137286	-0.111806155	-0.118262581	-0.106374739	-0.090752029	-0.06643436	-0.092215798	-0.085743645	-0.070537646	-0.079792721	-0.077628646	-0.066095667	-0.14039879	-0.143700378	-0.151486612	-0.084524744	-0.114565448	-0.134553374	-0.174964188	-0.089884598	-0.103618563	-0.160030722	-0.132864542	-0.077942006	-0.128271132	-0.078834563	-0.147407567	-0.13800592	-0.154801038	-0.145406603	-0.173696423	-0.209824684	-0.104604895	-0.060320367	-0.074389861	-0.226312426
ASCL3_TF	-0.117665712	-0.149744425	-0.110763279	-0.149750698	-0.066964644	-0.144386673	-0.103203459	-0.108258675	-0.096863432	-0.111406938	-0.100355107	-0.104347631	-0.111108025	-0.123626785	-0.124482073	0.010316726	-0.129159493	-0.080277747	-0.048203662	-0.086382344	-0.024704728	-0.072500303	-0.048443232	-0.047537585	-0.033677428	-0.020622884	-0.016225357	-0.005081578	0.029565546	0.044842939	0.021289904	0.003981628	0.041267602	-0.033843744	0.039149159	-0.06881703	-0.129711546	-0.134864451	-0.065703324
ASH2L_TF	0.214838325	0.186137837	0.201950766	0.184053567	0.222082052	0.221438824	0.186930947	0.116039952	0.145657646	0.147854675	0.130047737	0.131509265	0.133789213	0.114063464	0.104125092	0.13252727	0.198951092	0.098997433	0.074043089	0.03960057	0.240685775	0.271658895	0.17804655	0.199332933	0.190995379	0.159192873	0.18968664	0.191783232	0.192094873	0.166069595	0.129856615	0.189935591	0.198507054	0.228182776	0.252688859	0.142312189	0.129570262	0.086156402	0.22778788
ATF3_TF	0.14130953	0.135948862	0.12286676	0.048349468	0.099057054	0.124777117	0.118028379	0.037570338	0.07283088	0.052800382	0.064000914	-0.022511339	0.089115318	0.044868554	0.015733817	0.097733215	0.080956484	0.010303676	0.003438886	-0.037776692	0.084593478	0.173613307	0.13651606	0.171962511	0.185600737	0.116900767	0.063706224	0.115174131	0.086255867	0.108632447	0.139999339	0.175089168	0.158757305	0.151167454	0.192002863	0.081479002	0.095351137	0.007537315	0.115460723
ATF4_TF	0.202628439	0.205707225	0.210272548	0.194864337	0.250116226	0.187964668	0.187311346	0.287416383	0.211944214	0.231952418	0.242899918	0.207009006	0.211658438	0.247937188	0.187089902	0.23459951	0.323780075	0.273271956	0.212893756	0.242442578	0.228752889	0.325048134	0.236049062	0.251306777	0.320826136	0.222147126	0.210644472	0.223532761	0.194915312	0.253649474	0.335505259	0.233075623	0.217474784	0.318816853	0.341343662	0.252391489	0.216356805	0.180573112	0.375324055
ATF5_TF	0.097331906	0.100493455	0.096132032	0.104077717	0.12704307	0.096053764	0.08351994	0.140134341	0.113494676	0.176151897	0.13406895	0.162149993	0.121132508	0.133278435	0.076750835	0.10561792	0.22820711	0.218175897	0.110504745	0.101403044	0.117909432	0.194967767	0.120887488	0.07343414	0.069039773	0.12388345	0.09674802	0.101630312	0.073005908	0.08759591	0.184824654	0.047803212	0.090649812	0.109693019	0.162059752	0.114707771	0.184025198	0.079307096	0.239130011
ATF6_TF	-0.015126489	-0.039794717	-0.050274063	-0.050394927	0.167287782	-0.041159222	-0.031597519	0.237890871	0.188323686	0.200321982	0.200853981	0.182895403	0.194247	0.23643096	0.005432762	0.235299362	0.308172314	0.323488216	0.198188059	0.21085383	0.155692565	0.255991509	0.182078581	-0.041301329	0.224795267	0.191736987	0.174171996	0.199352957	0.160930783	0.183374932	0.287612897	0.001929485	0.175584182	0.185508447	0.150776667	0.184872679	0.233765268	0.003074356	0.342797381
ATF6B_TF	0.097860222	0.11501044	0.116925928	0.074618655	0.052957988	0.049742592	0.103531644	0.080582682	0.044529787	0.061282412	0.047981564	0.044056758	0.020395711	0.037143677	0.071518392	0.015060886	0.122679973	0.058374988	0.067441803	0.063663384	0.093488418	0.044856118	0.087937485	0.192789326	0.148692105	0.08047911	0.099491166	0.058356809	0.142113292	0.127284683	0.161154037	0.162794132	0.151835604	0.150897192	0.07306772	0.105048688	0.079428696	0.066812221	0.04856874
ATF7_TF	0.522172661	0.521464065	0.550854992	0.562229585	-0.318758191	0.532162839	0.521367403	-0.338475506	-0.316162603	-0.293030372	-0.300363485	-0.314100002	-0.305953825	-0.307877609	0.546085838	-0.285255082	-0.169724064	-0.180703834	-0.318724432	-0.325880381	-0.319137145	-0.315016236	-0.330192697	0.512065294	-0.339126568	-0.31863813	-0.317017765	-0.326301081	-0.328096867	-0.334166986	-0.217582106	0.533623717	-0.329622824	-0.343947785	-0.328460649	-0.323589144	-0.308348548	0.553916556	-0.155240057
ATMIN_TF	0.501764122	0.485568669	0.528506876	0.537198503	-0.496464564	0.537995977	0.548778207	-0.496605229	-0.493364034	-0.489844687	-0.497731698	-0.490849061	-0.506567719	-0.501332339	0.552889602	-0.492966566	-0.498604146	-0.488060139	-0.513782752	-0.517551007	-0.486893444	-0.474863927	-0.492514861	0.504635626	-0.500560152	-0.479974124	-0.494638629	-0.507922519	-0.483164209	-0.496969149	-0.50264955	0.468840599	-0.488115691	-0.507168163	-0.470522484	-0.490233821	-0.5099825	0.55727994	-0.438105922
ATOH8_TF	0.057788993	0.063093995	-0.010805501	-0.043003193	0.014846535	0.057574415	0.034288126	0.076003899	-0.015118615	0.045361661	0.000273682	0.013311474	0.015834995	0.058440512	0.007697727	-0.032361766	0.013860614	-0.011164728	-0.003801856	-0.06820057	-0.023372638	-0.020937219	0.039008711	-0.082052292	-0.07027526	0.028794157	-0.007199628	-0.019509323	-0.052213845	-0.068362446	-0.0821279	-0.07110198	-0.042860036	0.035742344	-0.092889478	0.025193136	0.104182046	0.007521027	-0.09369916
BACH1_TF	0.121129833	0.112852396	0.073913065	0.058698236	0.174128224	0.083368722	0.082296292	0.255670469	0.227874109	0.189349872	0.262830706	0.211269349	0.286156038	0.300697467	0.13387131	0.200275245	0.240990971	0.271719434	0.223870483	0.157955015	0.146537994	0.241816815	0.229591153	0.085698326	0.198712925	0.194375166	0.164041154	0.240692321	0.125507135	0.158531317	0.174770359	0.079763972	0.148642483	0.253065468	0.194570393	0.181947909	0.291922603	0.130781303	0.256841965
BACH2_TF	-0.111986596	-0.090559144	-0.018025259	-0.019299118	-0.040225153	0.003000538	-0.012546587	0.01774065	5.34E-05	-0.000951023	0.049858273	0.11819512	0.062391603	0.011818881	0.085630348	0.025846243	0.030634051	0.087700935	0.114743405	0.151454612	-0.071465869	-0.197399041	-0.116819852	-0.202164762	-0.215534983	-0.040415222	-0.038147432	-0.106772023	-0.098574705	-0.062499404	-0.039737858	-0.249862265	-0.202568385	-0.250096035	-0.277451374	-0.045760581	-0.032906236	0.088458679	-0.058391032
BARHL1_TF	0.013271311	-0.011007222	0.012996879	-0.006201929	-0.018416636	-0.022926015	0.018524479	-0.076678768	-0.035413397	-0.065849255	-0.063068792	-0.086518077	-0.11469777	-0.141734626	-0.026511256	-0.020019911	-0.142909147	-0.13307248	-0.05365827	-0.023201783	0.03285816	-0.026182105	-0.002634074	0.052426543	0.044481362	-0.013992009	-0.006595556	-0.025469591	0.032962905	0.034198849	0.009370395	0.065644676	0.045739518	-0.003839476	0.054991078	-0.001413383	-0.137766691	-0.018270179	-0.138222645
BATF_TF	-0.516423436	-0.477341255	-0.540872248	-0.495247093	0.566587663	-0.552741579	-0.547494686	0.554248761	0.56138232	0.54162541	0.552298415	0.554401713	0.546209929	0.556221467	-0.563048496	0.544822776	0.540689681	0.555180259	0.555372759	0.561196108	0.55178213	0.589000032	0.58228902	-0.42225442	0.58419812	0.573765938	0.578466063	0.533879579	0.560280563	0.581267733	0.548570828	-0.549391993	0.588326576	0.585226004	0.564030075	0.553438702	0.571437077	-0.558495	0.568379527
BATF2_TF	0.551435008	0.571168644	0.517926793	0.498667833	-0.526058443	0.548206379	0.547684498	-0.545190654	-0.524813355	-0.521133603	-0.499213823	-0.521644453	-0.504896406	-0.522345536	0.559853286	-0.528257273	-0.549669322	-0.524775739	-0.531367519	-0.52903683	-0.517950628	-0.518133657	-0.510905325	0.550276965	-0.539078364	-0.529273424	-0.510001399	-0.518464394	-0.523099361	-0.516780243	-0.533680138	0.471319237	-0.515507315	-0.536254336	-0.544468007	-0.509548606	-0.537395675	0.558264743	-0.52455747
BATF3_TF	0.001695037	0.01150667	0.031211912	-0.00280861	-0.003744568	0.081112777	0.021228884	0.005464781	-0.058318406	-0.055872134	-0.021362399	-0.027333098	0.048569751	0.040429516	0.040021853	-0.00634474	-0.064376264	1.91E-05	-0.005396944	-0.055651862	-0.079280544	0.046104451	-0.03637417	-0.058831156	-0.092391171	-0.006399537	-0.02370345	-0.022572144	-0.10332055	-0.077892626	-0.060570876	-0.031860759	-0.082803777	-0.038057522	0.002269483	-0.057440222	-0.014439944	0.060543077	0.042199445
BAZ1A_TF	0.158879489	0.16889708	0.089770803	0.078855932	0.127174487	0.175019901	0.12450126	0.098146954	0.151128462	0.125301819	0.125321783	0.111757825	0.141366376	0.168821808	0.133007139	0.101030619	0.220698475	0.187216186	0.084013041	0.0111869	0.030367843	0.144841132	0.145978051	0.002914498	0.035416668	0.123425251	0.087590267	0.112145706	0.041764449	0.009415848	0.086043039	-0.005595918	0.074476164	0.119875831	0.064175504	0.152029065	0.170367363	0.136040588	0.164601873
BAZ2B_TF	-0.013656028	-0.038795945	-0.00798587	-0.042013934	-0.00091504	-0.012466242	0.000630489	0.007762284	-0.005395216	-0.020668441	0.024268294	-0.051000647	0.028179505	-0.010721154	-0.045629954	0.115832647	0.062723144	0.09242506	0.002481541	-0.022846977	0.017703744	0.026587638	0.010398394	0.067573254	0.074418966	0.049188238	0.023742329	0.108455434	0.06831049	0.078592646	0.160612657	0.119682287	0.118046572	0.044212564	0.148035251	0.030598231	-0.019266664	-0.021989156	0.186938627
BBX_TF	0.027083923	0.031974898	0.088129451	0.056059797	0.034203174	0.022482972	0.03191283	0.029293907	0.105396904	0.052042606	0.118137002	0.059255524	0.077517444	0.035600948	0.094194555	0.165279935	0.067312375	0.172553191	0.11434171	0.17851562	0.066303932	0.097724164	0.057652101	0.157127431	0.15004214	0.083363803	0.047527753	0.053795173	0.055120343	0.140484834	0.144211821	0.101424819	0.105816432	0.03549265	0.201148965	0.090448691	0.002037706	0.050843374	0.221022784
BCL11A_TF	0.00381635	0.004597554	0.000785751	-0.017431676	-0.077702642	-0.062731154	-0.012869388	-0.103278026	-0.077690611	-0.095704848	-0.133495819	-0.203041939	-0.091902162	-0.176405696	-0.146446295	-0.047406297	-0.133921459	-0.13710053	-0.138440849	-0.166737631	0.010793101	0.031683021	-0.034853961	0.162631652	0.071188548	-0.001877834	-0.04129687	0.01258626	0.039391033	0.008456369	0.05792682	0.138187811	0.076159906	-0.041847117	0.152871236	-0.066399832	-0.142681663	-0.155055392	0.008374186
BCL11B_TF	-0.160072534	-0.119593961	-0.057906894	0.002565274	0.014421729	-0.053655042	-0.078594549	0.069700101	0.094242748	0.073385929	0.176095815	0.236126583	0.089497116	0.103487792	0.157807332	0.101414772	0.08180071	0.196699327	0.219528291	0.29587371	-0.043833272	-0.290034865	-0.09735816	-0.380410227	-0.266245912	-0.081238901	-0.018731407	-0.124631078	-0.13928191	-0.021563489	-0.053771228	-0.350349063	-0.23657417	-0.323970294	-0.392908995	0.00834628	-0.014004967	0.151023251	-0.084841949
BCL3_TF	0.105744218	0.150691697	0.059516288	0.051512096	0.083628746	0.08360525	0.102966182	0.143844245	0.104600382	0.079648312	0.13006644	0.085487626	0.183268792	0.224089293	0.123346452	0.092990969	0.162363651	0.13107516	0.152170068	0.155301032	0.035810561	0.071982995	0.111407754	0.10413352	0.149294336	0.110037821	0.070560421	0.149746592	0.075441014	0.092840741	0.109768359	0.116418865	0.105203909	0.144884661	0.1225033	0.107465991	0.196436101	0.133562037	0.078529197
BCL6_TF	-0.382462097	-0.384677087	-0.40349678	-0.386938905	0.465689586	-0.387287538	-0.392830794	0.478262686	0.492719681	0.47937792	0.518170711	0.492490556	0.534013578	0.547861428	-0.388387821	0.468547083	0.516998178	0.542975215	0.50018207	0.46708807	0.413279612	0.442916968	0.47898615	-0.288960823	0.441863958	0.484346324	0.460700427	0.503168631	0.435747528	0.434315837	0.473797691	-0.351390055	0.465932246	0.485573939	0.340206358	0.481556806	0.541412835	-0.389815859	0.479461595
BCL6B_TF	0.623560688	0.653481272	0.58205226	0.550829359	-0.480304437	0.66317748	0.639714026	-0.483218735	-0.482320791	-0.490476421	-0.468177524	-0.479292248	-0.492023604	-0.484007648	0.666196385	-0.494889434	-0.454070474	-0.469699077	-0.486897574	-0.467249946	-0.48285034	-0.405433697	-0.465903625	0.568018971	-0.473843986	-0.477714607	-0.477833307	-0.48701925	-0.476977	-0.474072501	-0.482644516	0.600323648	-0.475823861	-0.451804778	-0.414752659	-0.474828889	-0.47476567	0.669292275	-0.431617664
BCLAF1_TF	0.12111851	0.145668066	0.122107358	0.095880711	0.19684972	0.148622542	0.165828485	0.199783396	0.138227409	0.145328732	0.188779269	0.157720999	0.195584334	0.188481223	0.133611769	0.212054566	0.224691497	0.277455535	0.192821989	0.223119877	0.166852611	0.25944571	0.162964245	0.182070153	0.257013668	0.207817012	0.179645769	0.227160563	0.177807334	0.211032031	0.289243527	0.229107204	0.204021346	0.214098491	0.244740206	0.196665036	0.175072238	0.126729389	0.309339252
BHLHA15_TF	-0.172468699	-0.146955504	-0.138601872	-0.088956264	-0.143731528	-0.104759033	-0.145659382	-0.155528622	-0.122408114	-0.108032282	-0.133116005	-0.116107462	-0.150099687	-0.167573902	-0.082001006	-0.189305102	-0.23572323	-0.236695591	-0.149665666	-0.105954085	-0.17210386	-0.244263255	-0.156408578	-0.237525525	-0.20238195	-0.175739912	-0.143529328	-0.21445351	-0.173583149	-0.182845507	-0.255514843	-0.218134431	-0.17403638	-0.246859801	-0.203914245	-0.180680093	-0.137809172	-0.126450986	-0.31055999
BHLHE40_TF	0.074618659	0.116253891	0.04362631	0.018113112	0.089648413	0.062139715	0.074994541	0.101468058	0.063477645	0.04304172	0.101395004	0.07455673	0.133393313	0.162710714	0.09677859	0.084497049	0.157341344	0.14865628	0.138698329	0.161611276	0.036152592	0.080695065	0.073711158	0.110530278	0.13751194	0.098330405	0.050601159	0.140068496	0.050564824	0.075579411	0.123153755	0.170749052	0.099343253	0.157680991	0.120645609	0.11994689	0.134649331	0.109366413	0.16298152
BHLHE41_TF	0.0525087	0.049634282	0.038522949	0.050590826	-0.046221141	-0.01412797	-0.010512555	-0.093439748	0.005446091	-0.016304768	-0.067893225	-0.101642639	-0.075748039	-0.131814034	-0.046162748	-0.072797761	-0.020171156	-0.116568633	-0.086458149	-0.105088664	0.020268522	-0.056612699	-0.026443057	0.066359621	0.001475852	-0.069835492	-0.047984373	-0.072002631	0.025711224	-0.03904642	-0.081512484	-0.063235562	0.015179925	-0.077509861	-0.032180406	-0.087146996	-0.081325036	-0.050910966	-0.125596499
BLZF1_TF	0.114226647	0.084308628	0.152566553	0.114943327	0.124850194	0.104339066	0.09696778	0.109309609	0.099690999	0.047376799	0.10870153	0.026002571	0.102338475	0.058886921	0.052208553	0.195429635	0.091149326	0.139267129	0.100068361	0.036199836	0.179249725	0.258819072	0.114797348	0.28068551	0.199874289	0.160416151	0.136738851	0.163674781	0.138215551	0.180784585	0.181634245	0.283380845	0.197871704	0.229152043	0.327680486	0.142949377	0.044629162	0.039333269	0.293057986
BNC2_TF	-0.102900082	-0.081031164	-0.031259712	-0.021115069	-0.020077778	0.007671099	-0.018417092	0.03514693	0.020135907	-0.0113238	0.091377801	0.082910667	0.100657905	0.1291313	0.080375138	0.05343159	0.042649959	0.107445498	0.095832772	0.067696646	-0.055213956	-0.098833019	-0.074232441	-0.239962167	-0.067861865	-0.055148984	-0.026495519	0.011881146	-0.05849213	-5.05E-05	0.014933399	-0.152914245	-0.085999793	-0.082121277	-0.193615641	0.004432475	-0.020155872	0.094141579	-0.059154989
BPNT1_TF	0.100214224	0.074323523	0.129785172	0.166503523	0.064129388	0.088260354	0.103818512	0.075227188	0.079410629	0.093679137	0.072300142	0.060144506	0.04737127	0.025803804	0.072750407	0.097250744	0.066150755	0.115581894	0.073337443	0.057727611	0.096150916	0.130813491	0.106357122	0.18450598	0.122415059	0.118936148	0.114216726	0.066435781	0.153026481	0.158944733	0.136907832	0.111032722	0.135750578	0.158816572	0.228136941	0.097562073	0.051697768	0.076375119	0.198900595
BPTF_TF	0.080715542	0.077129681	0.115442537	0.116120305	0.179406243	0.071633369	0.071662677	0.18323927	0.208012486	0.200215069	0.237191479	0.181688319	0.199785366	0.189652834	0.101622579	0.283743538	0.274812246	0.330636449	0.213173869	0.223214479	0.206420774	0.264144076	0.192657095	0.14046315	0.257672936	0.215056118	0.164667046	0.220216314	0.173514119	0.216966866	0.319671406	0.136343702	0.200764786	0.204617478	0.310309261	0.207356249	0.140964498	0.097658347	0.386984774
BRD8_TF	0.013211819	-0.012713103	0.067481178	0.058528061	0.000371364	0.020477063	0.015779612	-0.050179579	0.014337582	0.005923393	0.015877564	0.000644481	-0.015115569	-0.054161165	0.018853663	0.047292396	-0.004500046	0.049590064	-0.032738129	-0.018362186	0.058679005	0.004089868	0.001762542	0.013180362	0.008419586	-0.016433055	0.035444825	-0.007490916	0.04291242	0.031747568	0.052944447	-0.030090437	0.017232069	-0.013784805	0.096147353	-0.005893223	-0.06651257	0.004143625	0.098641157
BRF2_TF	0.145302753	0.040363577	0.109187733	0.150432008	-0.151678427	0.121959194	0.108757191	-0.164712932	-0.199975015	-0.169362433	-0.19717725	-0.165264594	-0.216204738	-0.211513462	0.10802305	-0.17999855	-0.223047381	-0.169212285	-0.169971009	-0.061426486	-0.127116913	-0.184810496	-0.194890916	0.137386412	-0.145062173	-0.188022907	-0.153432008	-0.196731005	-0.130233048	-0.143686282	-0.142968571	0.097530748	-0.175767433	-0.194195675	-0.129206149	-0.19213166	-0.225374468	0.144562578	-0.075908604
BRPF1_TF	0.090426945	0.074868699	0.077679366	0.047906747	0.100467645	0.078764625	0.113388918	0.152746043	0.083889679	0.063704275	0.127152531	0.056112027	0.113107578	0.121136602	0.073135415	0.158308591	0.207860612	0.228721386	0.131182881	0.095258702	0.096612556	0.1799876	0.143030175	0.1269772	0.220061202	0.1692656	0.115836086	0.210612522	0.121492859	0.188482359	0.254642302	0.245406293	0.236335573	0.245508856	0.195352496	0.161422964	0.132917392	0.114678318	0.281683132
BTBD8_TF	0.029427999	0.02266795	0.063729788	0.058834138	0.033959162	0.017562745	0.024065884	0.011269517	0.094103058	0.032807014	0.060223109	-0.008486478	0.029902926	-0.008399804	0.067528329	0.142557886	-0.0061039	0.040699616	0.044614973	0.01019077	0.059906003	0.08619841	0.05877031	0.142849876	0.105376055	0.061639657	0.091683193	0.012419486	0.108867204	0.14495696	0.039515584	0.03593879	0.12072967	0.066065505	0.17219123	0.041316034	0.008164411	0.022108594	0.170922303
C11orf95_TF	0.110138589	0.064453641	0.081154837	0.07597524	0.0333674	0.029426779	0.042292488	-0.014209015	0.051549107	0.009539479	-0.010171858	-0.086155342	-0.004000508	-0.012904882	-0.042285851	0.014215402	-0.067677964	-0.126647056	-0.037371461	-0.088920417	0.113239532	0.092441822	0.089485539	0.189825735	0.171865982	0.042786193	0.054474298	0.105763171	0.131360498	0.089940723	0.022039943	0.19377665	0.145643409	0.161295293	0.186072305	0.028459941	-0.003185532	-0.024936252	-0.026932647
CAMTA1_TF	0.054506676	0.051701685	0.02532724	0.043649026	0.028434255	-0.002620813	0.041333681	0.072511235	0.028091125	0.08832113	0.038760068	0.035816928	0.0602017	0.095848979	0.014534182	0.069500311	0.060722716	0.06309304	0.067070396	0.127755215	0.090499748	0.123168851	0.068406137	0.200709808	0.149660345	0.046427989	0.049046348	0.094968091	0.09617343	0.137523914	0.12834851	0.167456948	0.089061088	0.120005137	0.107685817	0.065285393	0.044527049	0.012130778	0.094078328
CAMTA2_TF	0.0497353	0.082095849	0.024265811	0.016196483	0.082964026	0.083551391	0.07966864	0.187293742	0.114452847	0.135415282	0.160309313	0.184310036	0.19924102	0.244450184	0.135322233	0.070341159	0.211525861	0.203718164	0.185994262	0.17171879	0.006198199	0.018063856	0.098162238	-0.057812357	0.023068841	0.082408107	0.06936653	0.110492293	0.005683622	0.028299209	0.075257954	0.0060997	0.036034323	0.085423523	-0.064315498	0.140732252	0.240587307	0.160312426	0.046690562
CARHSP1_TF	0.143353844	0.160863457	0.212004048	0.153772906	0.197460213	0.226046895	0.168583476	0.072643964	0.133135973	0.097342999	0.152896435	0.191233425	0.12233548	0.122674288	0.138018864	0.026738718	0.099805544	-0.031409814	0.010360668	0.015008202	0.213743836	0.091227183	0.12418505	0.08651616	0.067736307	0.040215362	0.117153731	0.160983621	0.093271804	0.005329565	0.053833274	0.083444052	0.048971057	0.095281946	-0.035919763	0.078480035	0.057289463	0.074110482	-0.017085135
CASZ1_TF	-0.038601012	-0.005858217	-0.042599852	-0.061110101	0.011701157	0.033888965	0.017529339	0.011463528	0.044182881	-0.003951205	0.069891542	0.054176639	0.097828595	0.093352951	0.059396241	0.008439798	0.02550353	0.03563764	0.052268347	0.057920989	-0.035161962	-0.054249578	-0.01720063	-0.078115023	-0.010831655	-0.048819822	-0.001701437	0.047439278	-0.000547742	-0.001927886	0.008223719	-0.014852392	0.003012326	-0.026373378	-0.117078783	0.011863993	0.021728574	0.074429298	-0.081644708
CBFA2T3_TF	0.074826618	0.016124888	0.035779111	0.030843065	0.009490721	0.004698784	0.044752816	-0.003221075	-0.01601371	-0.013626439	-0.006688277	-0.086252729	0.010787688	0.00625212	-0.049440775	0.064162154	-0.022041616	-0.053373875	-0.020105923	-0.080118577	0.093143659	0.046900507	0.060268632	0.161083911	0.155036736	0.080369338	0.051518201	0.140008554	0.10932998	0.112812805	0.113123679	0.207319545	0.16942991	0.171322254	0.199454061	0.055018201	-0.017625224	-0.00923969	0.066332865
CBL_TF	-0.492327873	-0.491250478	-0.489769022	-0.496729663	0.518426241	-0.503096432	-0.498679225	0.579848365	0.549546967	0.550315786	0.559890397	0.540415291	0.568779159	0.577605495	-0.480500062	0.567378152	0.5993726	0.606374484	0.571309606	0.568327995	0.499239796	0.559548672	0.555716902	-0.489520822	0.575304409	0.566213852	0.544469913	0.553876308	0.536563493	0.570891059	0.576247067	-0.472521343	0.562817935	0.584382237	0.565429304	0.558661088	0.591458187	-0.47694185	0.613632661
CBX2_TF	0.117353453	0.086062306	0.109099359	0.12721469	0.003123635	0.027890164	0.05663212	-0.016846398	0.057183615	0.025493829	0.028102873	-0.08429041	0.003977206	-0.052308204	0.027177294	0.105419322	-0.007256746	-0.051210897	-0.022450959	-0.043967102	0.116840474	0.111189074	0.117473118	0.232295259	0.191672699	0.07681273	0.023511635	0.089851204	0.083765123	0.085636459	0.167510804	0.226665411	0.18260607	0.148777017	0.245828496	0.056898349	-0.062161789	0.002687637	0.088756143
CCDC17_TF	-0.100660012	-0.112786424	-0.126603237	-0.167126876	-0.10958941	-0.136917003	-0.109821988	-0.136673918	-0.141373103	-0.147225046	-0.130639048	-0.171178478	-0.091992831	-0.092530627	-0.138152406	-0.073489254	-0.184303099	-0.154504135	-0.115277882	-0.111861923	-0.071198028	-0.169395737	-0.072390165	-0.115436329	-0.004808129	-0.064091103	-0.115058457	-0.034459354	-0.086343758	-0.085434177	-0.079125556	-0.001653611	-0.024284718	-0.071115169	-0.092991976	-0.07959363	-0.129881419	-0.126142059	-0.183713084
CDC5L_TF	0.200707219	0.193289342	0.190881402	0.189883462	0.231464759	0.159788022	0.182353628	0.246339532	0.222654598	0.234534388	0.223314773	0.185761576	0.205158021	0.213765584	0.162606813	0.301228324	0.277004559	0.333849391	0.231240459	0.23372761	0.255355579	0.366634264	0.241694315	0.316593674	0.333376656	0.279839302	0.22865068	0.237714027	0.245876619	0.280876092	0.359090314	0.301591547	0.280934803	0.304574039	0.405366857	0.259443412	0.234911129	0.168071249	0.446503083
CDX2_TF	0.026868203	0.031295495	0.055061028	0.015101474	0.085713532	0.006769431	0.037518776	0.051288842	0.003231535	0.000496868	-0.007670051	-0.010108046	-0.049097544	-0.044460564	-0.024519173	0.005851293	-0.019135488	-0.018610409	0.010048756	0.023741817	0.081836053	0.088941151	0.034706859	0.122648152	0.198719885	0.129192697	0.080748848	0.026843178	0.077333452	0.13230825	0.137691651	0.211473496	0.163257451	0.122748545	0.22852096	0.098873939	0.016134289	-0.033739278	0.053603012
CEBPA_TF	0.134501598	0.136748716	0.105950245	0.110318926	0.021946533	0.101047853	0.12528558	-0.031952493	-0.010007309	-0.015149707	-0.078593998	-0.082422916	-0.067315242	-0.038045404	0.067320349	-0.137602365	-0.051893443	-0.164241216	-0.083664831	-0.130605644	-0.01525101	-0.029982087	0.040749707	0.117205043	0.038678563	0.02093673	0.039392762	-0.013480616	0.061331485	0.010184818	-0.100762757	0.066467109	0.032464897	0.057149784	-0.028149215	-0.001281795	0.044222004	0.080556241	-0.171336656
CEBPB_TF	0.156603063	0.190862794	0.075596204	0.057179903	0.140535468	0.196342694	0.171309128	0.23376462	0.171426623	0.166497655	0.185635928	0.181730334	0.25872755	0.31073759	0.179492272	0.072106327	0.215118889	0.164575813	0.182463557	0.046103181	-0.004684928	0.073097078	0.169567606	-0.005873514	-0.022664893	0.158301607	0.127596571	0.161352236	0.013607556	0.004775808	0.007769294	0.018551371	0.049483129	0.162527538	-0.092395875	0.167271663	0.322737116	0.217418704	0.013978642
CEBPD_TF	0.198195824	0.223310649	0.128593829	0.092922124	0.172311033	0.233369847	0.212256748	0.20951724	0.185222859	0.18072414	0.165233123	0.189639236	0.217066766	0.260166828	0.20320692	0.029716348	0.212910662	0.113365852	0.135287527	-0.001415631	0.040449035	0.109069035	0.180653995	0.020936333	-0.020816671	0.156789897	0.155533073	0.12896678	0.076897909	-0.005152699	-0.020254612	-0.038565847	0.040345775	0.159513816	-0.067679871	0.156056549	0.291093991	0.215038615	-0.019234872
CEBPE_TF	0.193725126	0.198310903	0.106938749	0.087083774	0.183774495	0.235398555	0.180333611	0.119073269	0.202965837	0.155231425	0.132118659	0.145355314	0.136971568	0.189413448	0.170513945	0.010832856	0.214162371	0.120594273	0.03423163	-0.112212017	-0.000251746	0.095980506	0.176719495	-0.100707143	-0.102014621	0.129015671	0.149786396	0.118569516	0.062827865	-0.080801466	-0.035678199	-0.099457409	0.052040677	0.088640688	-0.169453086	0.147805065	0.204853636	0.178273191	-0.044183146
CEBPG_TF	0.118569134	0.132114605	0.144203565	0.124604091	0.157522758	0.081027135	0.108427178	0.201737675	0.111139638	0.192618246	0.134532195	0.16821202	0.120042598	0.142462256	0.088290451	0.139893635	0.129453793	0.102996586	0.142410569	0.14913148	0.173997647	0.215678641	0.148164422	0.200042216	0.216208224	0.166092234	0.136705869	0.108094223	0.177302283	0.156591804	0.17117938	0.105778056	0.133969367	0.204212167	0.257856235	0.148541119	0.183417756	0.066184363	0.206335924
CELF3_TF	0.608874261	0.611745404	0.60636446	0.556129837	-0.437227231	0.605241616	0.592261553	-0.463137103	-0.43817431	-0.420048547	-0.440586918	-0.41559944	-0.437104355	-0.435193819	0.622762374	-0.432694173	-0.428249952	-0.441225203	-0.428146903	-0.439770444	-0.41949515	-0.420138663	-0.435165711	0.611652211	-0.489269235	-0.439932922	-0.446725865	-0.452499155	-0.459476771	-0.481423478	-0.482002758	0.609844842	-0.470631247	-0.473846423	-0.493408861	-0.442606566	-0.427612012	0.617636924	-0.480728151
CENPA_TF	0.153491299	0.179839071	0.223864122	0.228117171	0.260418725	0.238621475	0.137961549	-0.027325953	0.095273698	0.174188003	0.089814519	0.198564977	-0.04491869	-0.059488611	0.103780062	-0.048355201	0.115465722	-0.00567835	-0.063880955	-0.102453074	0.276525851	0.173060347	0.101454271	-0.076860959	-0.119090038	0.066008608	0.153336806	0.040464291	0.092756132	-0.097992159	-0.056872024	-0.018442743	-0.039725658	-0.0425929	-0.048210905	0.039938187	0.02490582	0.017437811	-0.044616968
CENPB_TF	-0.443180375	-0.459415802	-0.457903058	-0.467462697	0.511419488	-0.481315757	-0.443449513	0.510496343	0.505203424	0.512553231	0.51399594	0.51538056	0.500162864	0.522442772	-0.475557892	0.47684355	0.481343922	0.467734957	0.513872999	0.503673336	0.505532886	0.508923615	0.511379004	-0.339023197	0.514867284	0.507076149	0.514772603	0.496577896	0.506279445	0.516118964	0.426320268	-0.372210938	0.508385746	0.514532159	0.504589115	0.505737859	0.528961912	-0.46195061	0.446791508
CENPBD1_TF	0.582675386	0.575181886	0.571826472	0.563278706	-0.50610273	0.547884487	0.537859814	-0.524093396	-0.509184498	-0.520493434	-0.514262328	-0.51625927	-0.500719933	-0.502597117	0.579176585	-0.50851923	-0.535849124	-0.520120001	-0.51835406	-0.499672145	-0.52749374	-0.50265743	-0.509319651	0.48408459	-0.528400765	-0.523626791	-0.505878251	-0.507829148	-0.494557465	-0.507559295	-0.514127715	0.57856038	-0.481448815	-0.546470369	-0.531022751	-0.507782235	-0.504189265	0.580082022	-0.545261317
CENPT_TF	0.043527345	0.047148767	0.070971397	0.109499848	0.063794409	0.051556851	0.062569515	0.064519421	0.042798548	0.095411599	0.067387516	0.083518094	0.031094993	0.032103499	0.078090781	0.093359432	0.111715572	0.172664079	0.088616369	0.148533054	0.085540791	0.049432498	0.052786895	0.048433607	0.071878172	0.093727465	0.069912916	0.037311545	0.055962127	0.09090453	0.164140768	0.112230647	0.066862625	0.048149951	0.148983059	0.107568552	0.027120898	0.081405795	0.186673714
CHCHD3_TF	0.188673927	0.185204625	0.211652192	0.256256078	0.222876438	0.209438138	0.178698057	0.139595797	0.167928916	0.231611814	0.161441382	0.191847739	0.09803903	0.086717668	0.162133276	0.142052623	0.165460639	0.168281304	0.118528321	0.133414928	0.249765995	0.242724036	0.185813653	0.13774731	0.14975478	0.192400429	0.19373208	0.117272327	0.207110284	0.167959799	0.144520371	0.109653628	0.157985339	0.186947602	0.231647062	0.160123142	0.122456001	0.122931211	0.211352579
CHFR_TF	-0.037503818	-0.014167102	-0.033244854	-0.03470313	-0.011909616	0.011508666	0.000526407	0.061611524	-0.00237184	-0.001173214	0.035190489	0.025017838	0.063607893	0.096501561	0.034246133	-0.011985849	-0.029662729	-0.040396721	0.037400301	0.044879151	-0.024849413	-0.07302788	0.011575234	-0.084984859	0.009847603	-0.014819565	-0.018071706	0.06845533	-0.037270955	0.003098235	-0.045672662	0.042716415	0.031416478	0.048369018	-0.04452914	0.005581824	0.065540076	0.040668827	-0.093183614
CIC_TF	0.091896737	0.089397073	0.066535827	0.064977688	0.070639516	0.046084443	0.082531539	0.108066677	0.071805062	0.064307613	0.08252727	0.037979975	0.105482346	0.173582069	0.061208684	0.063154737	0.084287763	0.073320397	0.100306591	0.061258834	0.087057054	0.080425871	0.145169333	0.109947033	0.216632639	0.128871418	0.056280586	0.203706115	0.094795164	0.13045623	0.175003526	0.237342236	0.206479905	0.191347371	0.213280393	0.117589268	0.138439539	0.092134057	0.083692734
CIR1_TF	0.096792988	0.101871778	0.127239885	0.118999224	0.233199682	0.121137205	0.117542036	0.253903815	0.24283322	0.244654425	0.26097322	0.254691947	0.279320284	0.291125279	0.12973786	0.320533361	0.328548383	0.3783503	0.269397761	0.298988675	0.232326896	0.30336535	0.225375885	0.142802335	0.280346234	0.234230292	0.224742147	0.257943621	0.235828319	0.258577728	0.347134455	0.125527381	0.225442513	0.229064917	0.336970213	0.23950599	0.228020359	0.129429999	0.423970955
CITED1_TF	0.576268054	0.588827702	0.606912213	0.588810599	-0.521458375	0.617150496	0.581057022	-0.531865422	-0.496289024	-0.509061202	-0.499598139	-0.519157517	-0.496968988	-0.509054625	0.566859199	-0.482898801	-0.48185285	-0.491280672	-0.511931264	-0.526362228	-0.50215585	-0.482260177	-0.500151091	0.464689629	-0.517389026	-0.518284964	-0.524907513	-0.510438274	-0.50651818	-0.511592131	-0.439932049	0.539999717	-0.490954685	-0.513676232	-0.462669518	-0.5059238	-0.517708002	0.54183193	-0.477221623
CITED2_TF	-0.551435562	-0.562092175	-0.572432825	-0.564015728	0.525045354	-0.559356401	-0.526751791	0.531544343	0.53688295	0.54664205	0.539094081	0.544486013	0.523279219	0.54108218	-0.54414955	0.505675149	0.549425713	0.539430653	0.523413645	0.520752865	0.513415528	0.512663228	0.514452123	-0.537710996	0.478875145	0.514267664	0.52595026	0.526911692	0.51092906	0.497373944	0.506223265	-0.496207509	0.506477263	0.509463776	0.427757558	0.531231073	0.531204194	-0.530870355	0.512354732
CLOCK_TF	-0.071587841	-0.020306148	-0.024067745	-0.021438193	0.046007669	-0.043823605	-0.034111214	0.029099035	0.009334336	0.044034409	0.051659104	0.092747896	0.034225608	0.031158551	-0.000518787	0.037172146	0.093807845	0.110871752	0.074635081	0.137680165	0.005199939	0.007949298	-0.023862474	-0.082218655	-0.018360157	0.023803741	-0.01147008	-0.045694778	-0.059909388	-0.018357695	0.065150761	-0.113035916	-0.082859361	-0.028063581	-0.074650441	-0.004264798	-0.010903086	-0.00445029	0.068067822
CNOT7_TF	0.58317517	0.556937513	0.583456928	0.555762758	-0.340041358	0.55396791	0.587056396	-0.316770197	-0.327640259	-0.314122555	-0.327891101	-0.347591981	-0.325839853	-0.33894649	0.591783631	-0.274428638	-0.282985873	-0.229244762	-0.299920577	-0.31248829	-0.329372094	-0.287994677	-0.32484386	0.593762667	-0.308372573	-0.288501987	-0.312760851	-0.328318718	-0.302284138	-0.292321628	-0.242159245	0.607502327	-0.300658037	-0.318362517	-0.271658587	-0.3020327	-0.318388255	0.59647308	-0.187505426
CNOT8_TF	-0.013636857	-0.025236516	-0.051878606	-0.020535987	-0.002762236	-0.09894863	-0.027196611	0.079439829	0.024367854	0.025807729	0.036697969	-0.012954852	0.015038279	0.015996043	-0.034308156	0.052302494	-0.0187999	-0.017674422	0.081437004	0.14100919	0.021488681	0.012561267	0.066268418	0.130690319	0.195627861	0.074522521	0.047187789	0.047034758	0.105778547	0.167207074	0.064369569	0.060648732	0.168652976	0.16259395	0.212118004	0.125379302	0.079098208	-0.010711187	0.022778552
CPEB1_TF	0.596995732	0.598168736	0.571053644	0.530005733	-0.437995952	0.595301545	0.605811092	-0.44466982	-0.397990628	-0.38932884	-0.433076126	-0.440024055	-0.449129817	-0.451001055	0.574356811	-0.429712839	-0.408895699	-0.433899901	-0.442404425	-0.422941762	-0.424873884	-0.335885555	-0.408949712	0.60018407	-0.435554126	-0.44823886	-0.437045427	-0.442929216	-0.444441746	-0.444217251	-0.446975097	0.5535546	-0.447865408	-0.452306136	-0.423815355	-0.418020311	-0.436456299	0.602194591	-0.435748744
CPXCR1_TF	0.567990229	0.557244454	0.552377575	0.564595561	-0.617460198	0.555558433	0.583025544	-0.62063547	-0.589531909	-0.619064161	-0.602699464	-0.614529077	-0.605292337	-0.598372707	0.493904759	-0.597514512	-0.580203305	-0.599101667	-0.615924711	-0.592569855	-0.597740685	-0.618845945	-0.601616201	0.582095068	-0.562270548	-0.600120228	-0.59465398	-0.626167328	-0.611407272	-0.593986939	-0.576474928	0.448923452	-0.576538735	-0.582168412	-0.552727007	-0.591600966	-0.616115116	0.49687102	-0.595205856
CREB3_TF	0.122037539	0.070330155	0.131300533	0.100395134	-0.049264017	0.041009475	0.096492739	0.048465847	-0.045228112	-0.044326499	-0.041541032	-0.03057412	0.02388012	0.028990935	0.024910448	-0.015047096	-0.013416334	-0.084116551	-0.00130902	-0.026908741	-0.033645796	0.000439358	-0.037717036	0.165893607	-0.02266052	-0.026052601	-0.043028048	-0.014702084	-0.01358049	-0.019173305	-0.030518453	0.16260673	-0.000714699	0.009879766	0.046109857	-0.009570273	0.004419962	0.045956571	-0.042065659
CREB3L1_TF	0.408556253	0.433817789	0.401265098	0.429194023	-0.535349275	0.446240129	0.410510332	-0.417502921	-0.508604625	-0.552576675	-0.521660191	-0.511969696	-0.505874526	-0.509431594	0.450796859	-0.525573816	-0.532327346	-0.519361021	-0.520051448	-0.479683211	-0.543463406	-0.506598298	-0.522664418	0.403470218	-0.496373494	-0.516682959	-0.526822025	-0.472527055	-0.53027739	-0.49728736	-0.503478565	0.439981018	-0.531433899	-0.49331472	-0.519607564	-0.493849718	-0.514373199	0.456146763	-0.525832231
CREB3L2_TF	-0.641679567	-0.597678852	-0.671284963	-0.655927391	0.487563488	-0.613734323	-0.648236255	0.496340152	0.490965087	0.46993557	0.485928397	0.457199132	0.493897782	0.473233293	-0.652240286	0.481313632	0.50925829	0.465018013	0.467122272	0.413007832	0.507949168	0.506433729	0.508965048	-0.638606811	0.547549617	0.522485505	0.514113908	0.521384492	0.526876676	0.531905586	0.52148691	-0.632320132	0.563440469	0.552684871	0.549590349	0.496552952	0.489064123	-0.642685187	0.508674206
CREB3L3_TF	0.600969015	0.582336287	0.620126846	0.611828553	-0.488166085	0.616235034	0.625721038	-0.483481894	-0.467868484	-0.499395547	-0.478789909	-0.507417261	-0.484352974	-0.497215648	0.57714619	-0.491308669	-0.464066792	-0.483707787	-0.509217086	-0.505418268	-0.501710141	-0.496735108	-0.470139672	0.52051761	-0.480366739	-0.476332137	-0.472564616	-0.497321903	-0.477775355	-0.480645526	-0.487522188	0.53609628	-0.466190095	-0.438200258	-0.47127568	-0.464327149	-0.484978286	0.603469152	-0.498109594
CREB3L4_TF	-0.618015539	-0.603647195	-0.599563572	-0.518326848	0.487700629	-0.55587988	-0.599149696	0.492675608	0.495818117	0.473252491	0.485777746	0.444954262	0.488617164	0.481309269	-0.565971281	0.499083986	0.496470952	0.507164711	0.491085278	0.439683067	0.481610252	0.512972392	0.511626297	-0.639535752	0.537248679	0.517272193	0.499175241	0.512567258	0.508610878	0.529024153	0.531092851	-0.598150495	0.530541588	0.545103371	0.520052654	0.496944859	0.483422016	-0.555825285	0.528716315
CREB5_TF	0.174297622	0.228086857	0.091860624	0.075514142	0.170035474	0.238794432	0.193518614	0.219464213	0.20547257	0.18803227	0.228784166	0.210733254	0.313341493	0.356315647	0.233428686	0.124068131	0.289005434	0.293460845	0.207710132	0.066115465	0.003939493	0.130434881	0.200211116	0.015106944	0.025856323	0.180019175	0.146751929	0.216094171	0.048138832	0.061980333	0.1048327	0.016264916	0.093053339	0.183734313	-0.0447997	0.192052537	0.344061452	0.243176681	0.159608439
CREBBP_TF	0.034055117	0.052582129	0.033627649	0.041178094	0.089027135	0.09613991	0.050648943	0.142316484	0.124443036	0.132012389	0.187918182	0.205947088	0.196272412	0.251851287	0.152248615	0.094820786	0.195188959	0.237022512	0.157471361	0.170606717	0.020612846	-0.002905645	0.069958179	-0.130821421	-0.012071218	0.063234457	0.044486318	0.093975407	-0.020731368	0.007108971	0.077217288	-0.061632698	-0.02480545	0.039980371	-0.108241314	0.098986074	0.176051198	0.162644606	0.108662571
CREBL2_TF	-0.083672265	-0.048098126	-0.014805013	0.009042376	0.008499175	-0.018230585	-0.054358142	0.042457153	0.071996465	0.075521125	0.10057374	0.135345837	0.039883804	0.065619883	0.100059838	0.05366032	0.065314171	0.10976715	0.101922636	0.148213902	-0.020535737	-0.119674945	-0.04982331	-0.146614195	-0.168962015	-0.075462008	-0.030897379	-0.070711467	-0.10946148	-0.061524237	-0.069703018	-0.200962709	-0.155775116	-0.170935293	-0.134597439	-0.011027629	-0.001928738	0.062804519	-0.012398841
CREBZF_TF	-0.109075922	-0.159846242	-0.030150136	-0.036206218	-0.119884127	-0.181449885	-0.100957553	-0.116277465	-0.126664366	-0.13975289	-0.110661061	-0.122664785	-0.15439239	-0.204490626	-0.095893859	-0.025125484	-0.198377338	-0.153612136	-0.066264636	0.070648782	0.044940494	-0.109683598	-0.108824182	0.074003087	0.101641363	-0.082063864	-0.080815941	-0.096178348	-0.019784437	0.072166305	0.058406675	0.116772471	-0.007536924	-0.050955883	0.129056679	-0.069523302	-0.216296545	-0.080043815	-0.04625408
CREM_TF	-0.05993758	-0.045358525	-0.048299419	-0.043662928	-0.04122625	-0.020948771	-0.047921786	0.012203466	0.011206307	-0.002031537	0.067507935	0.051474682	0.066805588	0.096783185	0.067263639	0.02078116	-0.019647	0.08724318	0.079587728	0.094113872	-0.089592573	-0.075624039	-0.058901412	-0.121171982	-0.086009026	-0.047640737	-0.049119464	-0.032634	-0.091147983	-0.045431494	-0.053218544	-0.101750996	-0.087469212	-0.074786808	-0.09638916	-0.017732183	0.042977253	0.076293637	0.0284016
CRTC2_TF	0.008356642	0.011501188	-0.000400995	-0.02365426	0.006342295	0.032658227	0.021897129	0.065042451	0.044310281	0.014513324	0.092702828	0.097088164	0.105362566	0.124537007	0.091901312	0.049091703	0.083174784	0.112029292	0.07567667	0.106807128	-0.015481813	-0.033587193	0.010685435	-0.022532656	-0.000609482	0.005820112	-0.000937161	0.087071503	-0.032892217	0.004188651	0.081808234	0.066735492	0.010725813	0.013332106	-0.065028021	0.038651505	0.067064144	0.095881122	0.032005436
CRY1_TF	-0.137902006	-0.105314579	-0.072710804	-0.032919196	-0.09088446	-0.067938222	-0.116252191	-0.079397269	-0.061822171	-0.062715209	-0.03086008	-0.015642631	-0.052806692	-0.095803947	-0.02684216	-0.073939779	-0.134413247	-0.090047454	-0.0759599	-0.031431403	-0.066919009	-0.055876304	-0.147711908	-0.116076342	-0.158122363	-0.156866914	-0.081798255	-0.073327561	-0.099764048	-0.116732032	-0.13837423	-0.126102285	-0.145975528	-0.190012928	-0.135179711	-0.129514666	-0.139976661	-0.089064181	-0.059413356
CRY2_TF	-0.078574533	-0.068347014	-0.078008433	-0.091196168	-0.024254868	-0.043609065	-0.069877862	-0.037798588	-0.001771456	-0.061574912	0.005520425	-0.000757802	0.02548695	0.038549791	-0.012574061	-0.034867316	-0.075829866	-0.073230214	7.34E-06	0.016538781	-0.049570869	-0.097110452	-0.032736769	-0.103924387	-0.025660333	-0.062704357	-0.049610157	-0.025617517	-0.075446843	-0.059136688	-0.047162642	-0.02855765	-0.047220885	-0.05828434	-0.0825929	-0.024329103	-0.025127451	-0.006477029	-0.140851162
CSRNP1_TF	-0.156886677	-0.19829387	-0.17277687	-0.220854537	0.216894031	-0.211590689	-0.177985577	0.260316692	0.230515724	0.216118781	0.246821284	0.174266502	0.279598634	0.286782565	-0.197172614	0.253305873	0.26157232	0.147603257	0.24863716	0.236229378	0.227936296	0.284915555	0.259530094	-0.028343117	0.308598069	0.2422354	0.224109097	0.290771379	0.248245942	0.275543448	0.240324782	-0.134716921	0.281536103	0.308295719	0.33630764	0.250623183	0.27932398	-0.169404109	0.183673302
CSRNP2_TF	0.526578694	0.554768099	0.506014563	0.450849012	-0.603952673	0.560614707	0.547778149	-0.59283792	-0.585729159	-0.586272372	-0.58513472	-0.588559362	-0.590855803	-0.581034692	0.561753083	-0.518219609	-0.576852243	-0.585435072	-0.606259351	-0.592254049	-0.587650901	-0.571873532	-0.596340383	0.478624043	-0.554464024	-0.593419853	-0.595367408	-0.585741083	-0.585032269	-0.591744256	-0.576347454	0.545126717	-0.603447429	-0.566811075	-0.564404914	-0.581667501	-0.604611462	0.564608267	-0.547356097
CSRNP3_TF	0.560365277	0.535280623	0.570065681	0.543848702	-0.594777855	0.533595929	0.529161331	-0.575959652	-0.559932623	-0.575656398	-0.57705062	-0.594272674	-0.567868021	-0.587096186	0.556647348	-0.587137708	-0.577589135	-0.586666989	-0.575610078	-0.542397079	-0.576857481	-0.557758053	-0.558727492	0.587336004	-0.529891555	-0.548886914	-0.580889227	-0.588374169	-0.564877646	-0.55268779	-0.55249627	0.577973578	-0.554815999	-0.54904633	-0.512934961	-0.582451037	-0.587564492	0.568905881	-0.557932119
CTBP2_TF	0.069745094	0.076913928	0.085956866	0.106849267	0.032783308	0.071075611	0.067656818	0.021675513	0.094462075	0.089366089	0.078468045	-0.017484963	0.036767799	0.083493287	0.035506842	-0.007379477	0.050430496	-0.048935483	-0.019707808	-0.035504633	0.068179883	0.096988015	0.133548509	0.064052756	0.141076052	0.086952081	0.063724708	0.028275649	0.061467693	0.109723347	0.02337478	0.006853705	0.124205065	0.126842738	-0.01044246	0.092447972	0.088295301	0.042855062	-0.076910723
CTCF_TF	-0.573987815	-0.586188988	-0.588036338	-0.58234845	0.489987261	-0.524587211	-0.551247694	0.500196134	0.494144593	0.508019767	0.507492222	0.508165606	0.510438957	0.510145161	-0.583777295	0.518405497	0.515707635	0.526336671	0.515817076	0.522755943	0.497816125	0.506421862	0.513308999	-0.573021928	0.513762654	0.50242739	0.488570926	0.50141559	0.497612776	0.512096291	0.51839104	-0.57182744	0.508602049	0.48460851	0.518890316	0.505672869	0.496514778	-0.573307974	0.534705776
CTCFL_TF	0.515028829	0.540891023	0.562167382	0.562255376	-0.483019701	0.562930496	0.53104211	-0.497449959	-0.461248158	-0.492190705	-0.451099824	-0.486773382	-0.414450946	-0.469869856	0.577079279	-0.459648443	-0.46775357	-0.467325094	-0.468684305	-0.453474755	-0.501220349	-0.489586258	-0.489771699	0.522977357	-0.494682251	-0.503627384	-0.501624476	-0.496323575	-0.489153136	-0.512569326	-0.487316941	0.548701333	-0.494536744	-0.491734088	-0.480188753	-0.487419336	-0.492762001	0.569369138	-0.480985338
CTNNB1_TF	-0.018811796	-0.01364447	-0.066795909	-0.071739453	0.016184835	-0.045485577	0.002064157	0.071018195	0.008724833	-0.022955554	0.002889155	0.014899234	0.052698812	0.069890524	-0.004673952	-0.011662466	-0.083090096	-0.087512294	0.045468691	0.027830637	-0.021371664	0.014179634	0.013231951	0.032317131	0.066600098	0.027323125	0.017684128	0.064182065	0.027925662	0.044548542	-0.056518857	0.047903045	0.050789835	0.071668527	-0.055184728	0.028475095	0.065634531	0.010089866	-0.10979404
CUX1_TF	0.155030105	0.175093819	0.090783823	0.096407538	0.081396021	0.092716778	0.111193758	0.097683955	0.124877319	0.122172234	0.086916569	0.018546977	0.10705911	0.141807437	0.068493638	0.101716171	0.167312278	0.102807892	0.083765381	0.046878253	0.079967603	0.09468939	0.164100352	0.141375462	0.211902885	0.135844399	0.079580586	0.099765079	0.148603472	0.138548905	0.158042454	0.111933752	0.176496827	0.203449882	0.223387212	0.128336653	0.180876725	0.095862215	0.153219084
CUX2_TF	-0.151973754	-0.121433561	-0.147110328	-0.122520049	-0.116548478	-0.104915909	-0.138503267	-0.132712349	-0.145452401	-0.126654185	-0.182544898	-0.089943422	-0.156926945	-0.116482506	-0.108050009	-0.240908388	-0.198659636	-0.166314545	-0.147160803	-0.141211263	-0.170341003	-0.281157293	-0.15711843	-0.319628501	-0.246941069	-0.156709046	-0.145181671	-0.177048549	-0.188680375	-0.244988845	-0.239551354	-0.289868872	-0.22640266	-0.204195316	-0.310615554	-0.156790635	-0.123009505	-0.111946516	-0.305392307
CXXC1_TF	-0.534002794	-0.519448631	-0.545361994	-0.507042913	0.50230903	-0.545054993	-0.53385138	0.521667462	0.517920864	0.510140255	0.531730534	0.526394565	0.524776088	0.548043947	-0.523679487	0.489373242	0.516839579	0.493072322	0.511024534	0.502753834	0.511713969	0.480660187	0.51282419	-0.494152103	0.522975485	0.509784973	0.488874148	0.511101114	0.500443084	0.496977979	0.494533206	-0.516882836	0.497654814	0.503059123	0.500621197	0.498597984	0.521377918	-0.515202209	0.455773285
CXXC4_TF	0.612433246	0.559296052	0.617967632	0.590137231	-0.510281856	0.573249345	0.627822173	-0.495027658	-0.491175418	-0.4812281	-0.483325088	-0.499274077	-0.492411749	-0.484372578	0.595632387	-0.459778479	-0.484356859	-0.417708357	-0.494440221	-0.480023459	-0.524706234	-0.507638889	-0.520010339	0.644658391	-0.523160766	-0.499192458	-0.5191443	-0.523575578	-0.506905451	-0.514943035	-0.499987599	0.5939447	-0.525440891	-0.522153576	-0.535931431	-0.507488861	-0.489288118	0.615486725	-0.467818201
CXXC5_TF	-0.598000986	-0.617419232	-0.61109724	-0.613234696	0.43107092	-0.621210114	-0.631979803	0.447291722	0.431037031	0.43062163	0.438666961	0.41849845	0.434694516	0.440816631	-0.578911489	0.406089143	0.413449923	0.365198125	0.41725096	0.385788882	0.434980061	0.446203787	0.443670436	-0.609509996	0.447569288	0.428029384	0.445574266	0.445810857	0.42815792	0.437957973	0.414938701	-0.596378041	0.44441814	0.447504633	0.433221094	0.434892902	0.437159606	-0.562023371	0.394247308
DACH1_TF	0.060077004	0.066973889	0.033874851	0.020270641	0.030483327	0.00422185	0.023152678	-0.013504407	0.027503352	-0.01060357	-0.028973797	-0.050941634	-0.030025947	-0.058784725	-0.03701909	0.00470172	0.080167769	0.003243111	-0.054433398	-0.077846111	0.028457184	0.076082016	0.007677436	0.040913305	0.051035123	0.049480104	0.0169138	-0.031703517	0.065734593	-0.021681133	0.070421294	-0.047797418	-0.001436945	-0.013149397	0.087422891	0.004974439	-0.013873522	-0.049499003	0.110392164
DBP_TF	-0.040812995	-0.023183142	-0.073350966	-0.019659066	-0.059790178	-0.045116953	-0.035137579	-0.046763233	0.01171697	0.001846014	0.003365827	0.040507387	-0.005137782	0.002019532	0.023472482	-0.02676428	0.011327607	0.014266169	0.024201831	0.043746818	-0.121915177	-0.195047596	-0.077658326	-0.116565927	-0.174517987	-0.092457341	-0.061149984	-0.140929837	-0.075347298	-0.114814339	-0.055398862	-0.191751519	-0.156875179	-0.189856427	-0.23403573	-0.043132135	-0.03324667	0.04180485	-0.177585262
DDIT3_TF	0.121728898	0.120013773	0.084712972	0.046406905	0.03982962	0.092825918	0.103091586	0.098909376	0.10694152	0.085775996	0.114171008	0.056788341	0.171333166	0.187880291	0.102595224	0.137055906	0.128356375	0.11370426	0.10281208	0.04810996	0.05921165	0.096575409	0.124240487	0.138185692	0.138647647	0.084456081	0.051774908	0.11054151	0.035388929	0.075576982	0.119920199	0.102864317	0.080913487	0.145219765	0.159295458	0.123737658	0.163837147	0.125620334	0.112001034
DDN_TF	0.071598771	0.076388934	0.07434778	0.029105727	0.074211843	0.103098497	0.073968809	-0.088740465	-0.011811486	-0.024666125	-0.024322491	-0.007905157	-0.040945585	-0.098301976	0.006145088	-0.03284916	-0.040951127	-0.049074651	-0.048227926	-0.094520104	0.081969801	0.026193811	-0.018639271	0.007028325	-0.062495898	-0.002645313	0.008399119	-0.011708901	0.034651669	-0.040537814	0.018368404	0.013616324	-0.008970863	-0.054100754	0.019767373	-0.022652467	-0.058643526	-0.002699086	-0.072026848
DEAF1_TF	0.150884338	0.126290797	0.128401414	0.122346853	0.112640856	0.046274212	0.116620545	0.063257305	0.13432131	0.103495207	0.063588061	0.011288371	0.027199612	0.005951341	0.047159546	0.052450034	0.098334873	-0.014210668	0.049606837	0.054599056	0.168278999	0.167167321	0.185330089	0.171764899	0.239667499	0.144298462	0.152119018	0.140156152	0.211020577	0.173145874	0.165513304	0.167811988	0.233374429	0.194978673	0.185308356	0.120885285	0.064670637	0.037762641	0.013208637
DENND4A_TF	0.113794821	0.122968193	0.184082266	0.132442725	0.192001816	0.216891704	0.133900806	0.135945163	0.16966355	0.170592019	0.1779577	0.248407429	0.195186946	0.187932786	0.151966071	0.158977249	0.213447676	0.179766362	0.104545985	0.106714926	0.195268201	0.184289935	0.133333142	0.05395994	0.044644406	0.096991252	0.138451059	0.17856554	0.072539677	0.040124252	0.095362213	0.027083059	0.033183484	0.105535002	0.038296942	0.103164338	0.107549505	0.115563193	0.200561078
DLX2_TF	-0.044502138	-0.023505464	0.057000031	0.043079146	0.072983571	0.062742507	-0.015907083	-0.035867971	0.028782179	0.009439096	0.049309415	0.082625218	0.030080692	0.000789535	0.019539909	0.020639121	0.029378455	-0.042914752	-0.031632669	-0.030891563	0.067367148	-0.022223045	-0.005952137	-0.076614308	-0.088752973	-0.071163998	0.017294139	0.008282181	-0.001200692	-0.041035698	-0.026451429	-0.050407259	-0.030469516	-0.052625807	-0.042221583	-0.029495477	-0.026511709	-0.03744683	-0.041129838
DLX4_TF	-0.098294549	-0.107855122	-0.055114776	-0.05292019	-0.020913762	-0.070506441	-0.043886772	-0.078085559	-0.108488072	-0.025715001	-0.128302445	-0.05229911	-0.049337067	-0.005694059	-0.064113851	-0.121421605	-0.096140823	-0.045744653	-0.085669884	-0.113362937	-0.129820085	-0.093617325	-0.09219527	-0.136070497	-0.16061797	-0.062826699	-0.057442455	-0.076748664	-0.046470174	-0.11039014	-0.124644816	-0.129508405	-0.106534192	-0.111069468	-0.172549077	-0.120165317	0.003231464	-0.05997992	-0.078317394
DMRT2_TF	-0.038679603	-0.026085285	-0.048065848	-0.052704271	-0.016964164	0.034026544	-0.048529979	0.074590593	0.080463372	0.056103084	0.041892081	0.124714571	0.068925544	0.140390458	0.002265743	0.044274558	0.05371743	0.109685063	0.081156369	0.00993642	-0.040037873	-0.007472769	-0.03883386	-0.133591103	-0.110121203	-0.037551571	-0.03877751	-0.013378569	-0.086297918	-0.075454646	-0.073297513	-0.143079058	-0.108699749	-0.069875862	-0.106659321	-0.004633609	0.077324793	0.017249733	0.075296138
DMRTA1_TF	-0.083565822	-0.101005124	-0.075285382	-0.042768098	-0.126052072	-0.132932187	-0.143450409	-0.175809241	-0.069468347	-0.073428295	-0.127037937	-0.100546656	-0.121458775	-0.150416515	-0.049205745	-0.06457559	-0.139189455	-0.113974324	-0.147986512	-0.090064159	-0.085230025	-0.161741358	-0.133216227	-0.145829656	-0.183239798	-0.161450243	-0.188501841	-0.169626161	-0.19855554	-0.191610524	-0.1816469	-0.130077414	-0.185507303	-0.182912088	-0.135469784	-0.194129002	-0.163697262	-0.070510367	-0.079074256
DMRTC2_TF	-0.094826815	-0.029079649	-0.125804498	-0.072297243	-0.102046679	-0.049968764	-0.038593901	-0.097897977	-0.132203655	-0.126549341	-0.152131753	-0.096661586	-0.030603888	-0.002960285	-0.104962672	-0.154480193	-0.121805097	-0.122159322	-0.075555694	-0.121589085	-0.155502017	-0.204421517	-0.128171475	-0.131551947	-0.18796675	-0.117655051	-0.122518768	-0.045703219	-0.134856755	-0.173942789	-0.163796221	-0.155145579	-0.15267987	-0.158946375	-0.172539994	-0.163248237	-0.088519949	-0.083201259	-0.160420709
DMTF1_TF	-0.049402768	-0.054361133	-0.013874313	-0.044922118	-0.03138606	-0.060718049	-0.009402189	0.090422909	0.021030688	-0.018270674	0.07301394	0.025643283	0.131793755	0.094542417	0.029411375	0.181080464	0.047191284	0.172280299	0.130466444	0.184407794	0.011155506	0.035512338	0.002752729	0.086115665	0.150779909	0.05518074	0.007458359	0.119309808	0.042189972	0.147607541	0.180796326	0.152089816	0.105930948	0.079198048	0.151933307	0.073911277	-0.004248611	0.054914123	0.209779031
DNLZ_TF	-0.067984472	-0.043533195	-0.014821115	0.031046638	-0.017844332	-0.052344031	-0.012113874	0.030425325	-0.025461299	-0.021675425	0.025975388	0.029283975	0.025320647	0.040963668	-0.00352734	-0.044628434	-0.038829381	-0.011955253	0.06247597	0.062222042	-0.01452808	-0.055243696	-0.017986755	-0.07116691	0.042679235	-0.008311428	0.003551981	-0.005439435	0.007752782	0.033877269	-0.071367929	-0.063399661	-0.004891849	-0.001415441	-0.086502672	-0.00936295	0.023393235	0.011134386	-0.109798173
DNMT1_TF	0.138853417	0.138217459	0.169931333	0.172542644	0.152348235	0.15086696	0.123861338	0.066297914	0.09547232	0.131059492	0.0799426	0.101155791	0.042512127	0.032884584	0.090625206	0.099807574	0.148858761	0.161672524	0.059388471	0.05922577	0.185705297	0.195126585	0.115339534	0.108166401	0.099599004	0.142316537	0.113540027	0.086272112	0.127270768	0.083322251	0.124097224	0.157707145	0.09233762	0.119080034	0.203709302	0.10535179	0.052609996	0.070039293	0.214190487
DNTTIP1_TF	-0.376616589	-0.317125101	-0.329534711	-0.357149117	0.287936598	-0.273319105	-0.360850995	0.26771473	0.276438714	0.284992237	0.282848352	0.26872078	0.286387231	0.276539851	-0.370372315	0.292595175	0.267436608	0.27716664	0.276987028	0.246449047	0.299709154	0.292629942	0.284716396	-0.425964551	0.292137848	0.297511266	0.28227404	0.276465879	0.286393107	0.272466401	0.280929183	-0.403770428	0.29551604	0.295174764	0.262009581	0.265245037	0.291339623	-0.362153018	0.306245634
DPF1_TF	0.078052328	0.06998334	0.054089751	0.036987422	0.104934475	0.08683387	0.11723599	0.092094562	0.048634004	0.022155522	0.0734647	0.007495845	0.135173364	0.117271656	0.024791093	0.110523152	0.056199264	0.05050652	0.079250558	0.021430992	0.095955622	0.163013396	0.085861944	0.161926001	0.17343683	0.126593287	0.117933737	0.214377367	0.150536306	0.205773343	0.145928405	0.242368963	0.23584068	0.249706115	0.273095361	0.097833418	0.069990801	0.067027422	0.215144767
DPF3_TF	0.013030292	0.050811485	0.094179982	0.081213655	0.118853672	0.130509956	0.041180612	-0.000789312	0.061126312	0.10242714	0.065204354	0.164577731	0.039775179	0.027845556	0.080768307	-0.005337784	0.046364211	-0.002376156	-0.021062219	-0.007907432	0.097300238	0.019125241	0.005006507	-0.212052116	-0.203473198	-0.091290248	0.050792512	0.011303623	-0.028430592	-0.140134598	-0.122116655	-0.228167993	-0.181193149	-0.161656246	-0.254999247	-0.042730111	-0.021762774	0.018599062	-0.120483849
DPRX_TF	0.481424746	0.477696827	0.425551364	0.428369633	-0.65691309	0.464191543	0.472685812	-0.663262309	-0.644151971	-0.665559934	-0.663354885	-0.659287583	-0.651527724	-0.656574641	0.447257287	-0.657927998	-0.619901038	-0.634942246	-0.655012534	-0.624049305	-0.650235352	-0.618493837	-0.635335449	0.510567823	-0.606137683	-0.6451159	-0.639333325	-0.66689473	-0.633447707	-0.625070822	-0.626035803	0.517066639	-0.614048843	-0.611910992	-0.58588608	-0.636257998	-0.640520381	0.440394328	-0.617265476
DZIP1_TF	0.049729585	0.052653014	0.053879719	0.044790707	-0.348139315	0.065573825	0.058136171	-0.479265242	-0.351733841	-0.339364963	-0.38548223	-0.372171157	-0.398434743	-0.482264053	0.049817256	-0.401389227	-0.480469436	-0.494333173	-0.391540385	-0.431382108	-0.38773851	-0.373889244	-0.34660142	0.052862752	-0.426496778	-0.413770167	-0.355456608	-0.387761253	-0.346701647	-0.373970928	-0.507365506	-0.001256475	-0.312306643	-0.4900212	-0.505618386	-0.462677088	-0.338591191	0.019516121	-0.543189952
DZIP3_TF	-0.099080928	-0.103984217	-0.038746353	-0.055712868	-0.045368916	-0.085757242	-0.064502382	-0.085762769	-0.04636178	-0.083962488	-0.017143165	-0.030060302	-0.029703134	-0.07742775	-0.045913047	0.002718593	-0.083950682	0.001676042	-0.023224317	-0.003094507	-0.03199154	-0.064342435	-0.079315391	-0.013024546	-0.066251345	-0.087774605	-0.041923796	-0.022734328	-0.047863538	-0.015211901	-0.027168065	-0.07308593	-0.05506152	-0.089356337	-0.011994032	-0.096201241	-0.114803396	-0.067714607	0.038932304
E2F1_TF	0.144677976	0.166837057	0.171291986	0.174738925	0.178372808	0.188122255	0.122891353	-0.022706714	0.051348212	0.103885316	0.013204392	0.095162154	-0.06164204	-0.043811887	0.070111474	-0.052626619	0.044700033	-0.028444941	-0.055037381	-0.055591761	0.179385661	0.140622356	0.09151281	0.026768688	-0.039377626	0.096762334	0.113066337	0.030061964	0.0841339	-0.025621211	-0.037132542	0.104573191	0.002284725	0.057236909	0.0715748	0.051136408	0.016778381	0.043403875	-0.047704852
E2F2_TF	0.135922865	0.166231142	0.216495015	0.152386204	0.291168211	0.278389242	0.159820067	0.133171329	0.221801656	0.206392997	0.22653041	0.312848444	0.215930113	0.198145256	0.170038361	0.094650078	0.193150197	0.074268688	0.035011529	-0.044523811	0.257552269	0.186306821	0.17292808	-0.098173597	-0.054070659	0.057673525	0.211881362	0.237523555	0.112951049	-0.060757077	-0.016189528	-0.06783008	-0.010208006	0.091012998	-0.117509214	0.102120652	0.119157872	0.08336683	0.083854879
E2F3_TF	0.048043107	0.062713542	0.041082971	0.06047156	0.047238488	0.012713861	0.045683181	0.083355009	0.033436333	0.065369318	0.058823683	-0.002020559	0.048684625	0.045958519	0.014540119	0.096511842	0.06294181	0.038813382	0.03670264	0.015926585	0.073652524	0.04299521	0.079780294	0.062317329	0.133460748	0.074440634	0.060669965	0.104841929	0.126839209	0.125413408	0.13225851	0.151316007	0.132945173	0.107562336	0.162462105	0.099749347	0.069486738	0.020718468	0.144030566
E2F4_TF	0.021513687	0.073263432	0.119553615	0.099615193	0.175960683	0.164182091	0.068349534	0.064894811	0.113278485	0.135617208	0.137188929	0.225828359	0.098482391	0.101499853	0.109804294	-0.013500521	0.104452461	0.013454604	0.010190933	0.024517895	0.153979078	0.061174966	0.069995628	-0.143559466	-0.093257144	-0.02249171	0.107562765	0.09620834	0.034203165	-0.096233345	-0.035737345	-0.151085735	-0.086511222	-0.016934209	-0.1914395	0.022787116	0.054355046	0.039291278	-0.092583865
E2F5_TF	-0.062290347	-0.069770591	-0.024671003	-0.03218813	-0.046668842	-0.040678146	-0.025341543	-0.057358712	-0.043949817	-0.085626126	-0.026708239	-0.079250695	0.040968189	-0.055372025	-0.070403632	0.086947587	-0.067426242	-0.013107266	0.015391626	-0.02111355	0.015674366	0.016331638	-0.071249384	0.076362472	0.001936587	-0.016572902	0.003630554	-0.002373346	0.057948093	0.083938523	0.059436796	-0.002914686	0.016886796	-0.039136752	0.122591649	-0.033958651	-0.094641959	-0.059062811	0.132969335
E2F6_TF	0.132048919	0.122365482	0.170424906	0.167595515	0.075845854	0.075500687	0.113360404	0.063575821	0.064333343	0.099792476	0.067279333	0.017111272	0.03186579	0.004363927	0.042459542	0.154928328	0.080063703	0.076769221	0.048068256	0.06269782	0.173058384	0.228510005	0.088580717	0.272771028	0.223113452	0.118808574	0.122841601	0.078425209	0.189122521	0.172680693	0.191591719	0.213908777	0.152557094	0.133993062	0.290372711	0.100294196	0.025237352	0.039553219	0.269427385
E2F7_TF	0.15015275	0.170180615	0.160673779	0.191174751	0.195624485	0.182404393	0.101971224	-0.06602332	0.057494331	0.141217552	0.031891339	0.125799774	-0.103154088	-0.087416927	0.077530308	-0.07412961	0.103258107	0.003789365	-0.078893312	-0.127636927	0.193047137	0.080290621	0.096496055	-0.07348636	-0.136766627	0.091807597	0.104446016	-0.040230171	0.039003987	-0.117576607	-0.049647639	0.018364015	-0.038266992	-0.051996716	-0.04237798	0.039555327	0.027736766	0.026668074	-0.074087806
E2F8_TF	0.19691555	0.20326064	0.223367931	0.209393389	0.238435218	0.232375357	0.178659524	-0.013881406	0.120216472	0.172595153	0.078611388	0.173951204	-0.027108118	-0.042255906	0.121645053	-0.014372905	0.163899642	0.046424736	-0.016474465	-0.072195715	0.248611476	0.181514673	0.140656368	0.046158262	-0.062537792	0.128251088	0.182334354	0.021116671	0.141747812	-0.022300837	-0.009790903	0.055661546	0.042994984	0.023556299	0.028246521	0.101789762	0.069945334	0.077028269	0.005035199
E4F1_TF	-0.083043238	-0.070129667	-0.080000763	-0.088270804	-0.132359653	-0.063654552	-0.063097657	-0.167492508	-0.138937357	-0.158864752	-0.125376181	-0.119283465	-0.133532555	-0.113552235	-0.054461136	-0.162725464	-0.239710502	-0.267386838	-0.11904205	-0.129874574	-0.133764952	-0.220167571	-0.12622687	-0.06524963	-0.130252258	-0.144211991	-0.127982415	-0.103638552	-0.141886352	-0.132088104	-0.239835075	-0.03380979	-0.112522095	-0.133664105	-0.239719662	-0.114875096	-0.133873961	-0.051844027	-0.318619018
EBF1_TF	-0.148341304	-0.124609399	-0.081712175	-0.048438414	-0.168070573	-0.05529925	-0.087736389	-0.133737261	-0.133534889	-0.126010328	-0.108238942	-0.112908242	-0.06125397	-0.196596223	-0.063085187	-0.098487969	-0.118957611	-0.06770748	-0.091213236	-0.134502075	-0.191724195	-0.27602207	-0.175008596	-0.317810221	-0.343550775	-0.172545437	-0.157304918	-0.238711855	-0.197723771	-0.229396536	-0.191414958	-0.305632608	-0.272571924	-0.321057189	-0.216947918	-0.228754607	-0.156705152	-0.028740338	-0.169757776
EBF3_TF	-0.060854219	-0.040668269	-0.069224643	0.007058408	-0.04134429	-0.06082374	-0.119081977	-0.20939903	-0.151432077	-0.071254598	-0.158468775	-0.111203561	-0.217203566	-0.219889678	-0.125039881	-0.226329845	-0.206853372	-0.215557175	-0.210428267	-0.221889638	-0.083072258	-0.153301165	-0.141359737	-0.238185241	-0.264809937	-0.149663138	-0.139921694	-0.20072073	-0.161684814	-0.252525518	-0.222538668	-0.177473309	-0.194553881	-0.2498916	-0.251968658	-0.170966687	-0.13663315	-0.166388874	-0.272872425
EBF4_TF	-0.176313323	-0.125626835	-0.135036341	-0.109926969	-0.079730174	-0.143288997	-0.145828005	-0.042114322	-0.027633651	-0.075354679	-0.004248483	0.007687351	-0.023323854	-0.007320733	-0.027702411	-0.050456586	-0.093352823	-0.019218019	0.01475508	0.06901645	-0.090210079	-0.152120842	-0.125939376	-0.180434423	-0.141222996	-0.133228428	-0.084612911	-0.081088361	-0.093708257	-0.051607146	-0.065709609	-0.209976578	-0.109655211	-0.197685752	-0.246353923	-0.062559026	-0.090482175	-0.036107814	-0.119282081
ECSIT_TF	-0.002556937	0.023273292	0.033128129	0.012587305	0.03898952	0.050961743	0.027966197	0.020564192	-0.01946306	-0.009811729	0.005742938	0.027635373	-6.81E-05	-0.002398938	0.008766526	-0.059993938	-0.091355322	-0.104406289	-0.0200118	0.009387173	0.014377901	-0.069053987	-0.00718986	-0.041534803	-0.010239534	-0.039304322	0.030426296	0.026734022	0.035100845	0.010355177	-0.069987445	0.004074329	0.008837943	-0.005848031	0.013873128	-0.042232808	-0.021697908	0.001285865	-0.129415313
EEA1_TF	0.036643519	0.030629214	0.018905608	0.01670655	0.099575821	-0.012708707	0.007303917	0.147236549	0.148139525	0.160275168	0.139135494	0.118916753	0.123239614	0.134380693	0.01340693	0.19258899	0.272762943	0.302397525	0.152693562	0.138248023	0.115358967	0.222873794	0.141418846	0.083374436	0.157137561	0.177926375	0.122149559	0.108588534	0.115145214	0.141968032	0.248415476	0.025984528	0.122474876	0.13244189	0.229573299	0.14794795	0.158782312	0.012720564	0.351841732
EGR1_TF	0.030186377	0.01939696	-0.006855938	-0.012941698	-0.04909465	-0.032469699	0.005766854	-0.047903451	-0.031645755	-0.045927801	-0.048761116	-0.099077186	-0.045422715	-0.05289129	-0.025290097	0.015614025	0.043096461	0.053243451	-0.015640092	-0.083119341	-0.072514847	-0.057941144	-0.012749019	0.000225518	-0.031760057	0.030866028	-0.03286633	-0.039838937	-0.045269968	-0.038819302	0.051352871	0.048317645	0.00580909	-0.011006489	0.007602363	-0.022569372	0.014375724	0.011910502	0.06837595
EGR2_TF	0.039279276	0.044975477	-0.031308038	-0.061795986	0.024813639	0.052621042	0.020908814	0.068599668	0.055953971	0.066030458	0.0692214	0.048702036	0.131966856	0.165379862	0.039181941	0.042884662	0.136122585	0.133375431	0.057434685	-0.046068674	-0.078002863	-0.018051952	0.074886983	-0.111240659	-0.067359787	0.057150102	-0.011591068	0.073726161	-0.074535653	-0.076164274	0.020213518	-0.027386043	-0.020161097	0.035749358	-0.118827199	0.042670955	0.166402632	0.046926813	0.024958983
EGR3_TF	-0.039383594	-0.02807622	-0.077211554	-0.147833513	-0.076717266	-0.02692006	-0.028455608	-0.064541769	-0.065314535	-0.101562249	-0.074666479	-0.128526694	0.002481699	-0.002166721	-0.09443868	-0.057889636	-0.04983194	-0.067600852	-0.073410592	-0.139390733	-0.107404175	-0.099334752	-0.062814457	-0.062649038	-0.06835025	-0.034662482	-0.078604883	-0.002226672	-0.072042997	-0.092585793	-0.021707696	-0.01894961	-0.015927363	-0.069279841	-0.081685873	-0.046701342	-0.009969004	-0.055346619	-0.104228288
EGR4_TF	-0.006720954	-0.020134582	-0.046428531	-0.074633091	-0.12193472	-0.039327709	-0.03358987	-0.093252535	-0.0884287	-0.094967292	-0.104117097	-0.123827975	-0.040353957	-0.065199152	-0.034506034	-0.058318857	-0.118761102	-0.049557498	-0.043771095	-0.102237699	-0.113321854	-0.107036112	-0.078699219	-0.050637221	-0.112372265	-0.090285122	-0.138551862	-0.10285603	-0.133580045	-0.144093295	-0.105925701	0.002181873	-0.113983504	-0.102688785	-0.065904457	-0.070573884	-0.051992906	0.014719693	-0.034191833
ELF2_TF	-0.005928743	-0.020326258	0.008988832	-0.043676683	0.02800436	0.000792841	0.026549766	-0.012976308	-0.040378327	-0.052597356	-0.017494351	-0.058114582	0.01405654	0.023913131	-0.061369587	0.047050819	0.018037719	0.017892687	-0.018411659	-0.009401841	0.034116643	0.082645604	-0.001740162	0.105516321	0.140073495	0.051397532	0.030586245	0.108542089	0.092712762	0.073543058	0.107858586	0.12933051	0.128529722	0.065237576	0.098386799	0.000489598	-0.031241877	-0.052139649	0.133492095
ELF3_TF	-0.184792884	-0.141952793	-0.175396056	-0.154396821	-0.12215229	-0.122881669	-0.168645955	-0.155121762	-0.13914981	-0.125841782	-0.164037529	-0.099897174	-0.150071444	-0.112678229	-0.130152108	-0.232585665	-0.223403746	-0.156915352	-0.162121561	-0.13251973	-0.187945969	-0.183295507	-0.157843955	-0.272661446	-0.203875748	-0.17955037	-0.173994008	-0.159642675	-0.179311523	-0.24865248	-0.248068172	-0.23376814	-0.19990983	-0.257860974	-0.319132174	-0.170823339	-0.126813877	-0.144221733	-0.313097605
ELF4_TF	0.00759976	-0.000508142	-0.059068264	-0.082420849	-0.00826895	0.013552689	0.024378964	0.066103144	0.022138005	-0.001664092	0.05231438	0.023182301	0.095083018	0.125392594	0.016204219	0.008167633	0.040330304	0.017659098	0.067892965	0.006336559	-0.055087522	-0.043559506	0.043357123	-0.054065307	0.017976192	0.030101569	0.023312989	0.075126558	0.013325223	0.039783697	-0.022886009	0.03056816	0.055617723	0.081103577	-0.059879178	0.061188252	0.114518409	0.065459139	-0.062906099
ELF5_TF	-0.101682823	-0.100773074	-0.094807414	-0.122225395	-0.077135899	-0.079074588	-0.100074731	-0.116363569	-0.120847292	-0.096201132	-0.132951348	-0.10205995	-0.102021889	-0.111268177	-0.11626459	-0.092478442	-0.084383876	-0.092722229	-0.106338846	-0.163768851	-0.092608541	-0.156524563	-0.12242385	-0.11630667	-0.168478643	-0.084249615	-0.084901747	-0.122142866	-0.097109033	-0.150134111	-0.098768036	-0.09273063	-0.110624798	-0.166344462	-0.189477796	-0.105975451	-0.098462249	-0.12659361	-0.125488663
ELK3_TF	0.086675936	0.092882439	0.066040052	0.059935056	0.070467903	0.039140975	0.100876828	0.175815345	0.102049957	0.098384511	0.130227864	0.10763035	0.138645795	0.122363563	0.097008736	0.154081662	0.184253227	0.233334272	0.165933942	0.195517714	0.085075247	0.163782346	0.088709367	0.200487156	0.18125094	0.139323305	0.103445198	0.135906356	0.109914546	0.166392509	0.243149894	0.200390132	0.142702804	0.141221821	0.133277357	0.156204836	0.135796706	0.096527706	0.262403459
ELK4_TF	0.053176079	0.048707199	0.100352572	0.111302219	0.040651409	0.040506031	0.041685213	0.115806927	0.098799345	0.105538473	0.149637338	0.159048134	0.116293866	0.123048947	0.114406255	0.143841364	0.165462035	0.2147084	0.127920535	0.182726021	0.081550668	0.080034706	0.040452558	0.069324402	0.076002598	0.062797396	0.022238461	0.066450273	0.003176988	0.028414786	0.162643736	0.062555686	0.006891526	0.034666805	0.029295156	0.066388339	0.049262325	0.104813499	0.21393661
EMX1_TF	-0.037900059	-0.034514071	-0.087791199	-0.037555391	-0.077935356	-0.075639005	-0.074168561	-0.068938601	-0.047918804	-0.059286262	-0.07738016	-0.089841552	-0.085304957	-0.068238809	-0.043787298	-0.052995436	-0.149332383	-0.137412899	-0.105517755	-0.040305313	-0.062420062	-0.108491252	-0.034197052	-0.041710936	-0.034550363	-0.067873678	-0.058571555	-0.067950055	-0.060025057	-0.050187281	-0.09654222	-0.017684075	-0.037308799	-0.059169396	-0.024349899	-0.05050008	-0.115893398	-0.052118412	-0.148898817
ENO1_TF	0.100680865	0.103802975	0.039072579	0.037636536	0.032011566	0.026560917	0.085570146	0.071301713	0.013623079	0.027272581	-0.020226302	-0.029343701	-0.010404934	0.011259055	0.020119236	-0.019819545	-0.013588143	-0.059544188	0.009892784	-0.006358317	0.012731434	0.099917118	0.089057317	0.178756806	0.099196984	0.081348875	0.060326416	0.033021	0.102651112	0.070467821	0.004772698	0.155292329	0.092046693	0.139880306	0.088355966	0.068154743	0.099609948	0.022526155	-0.041863709
EOMES_TF	-0.130046711	-0.123501471	-0.043779704	-0.00576129	-0.009293847	-0.024898656	-0.071031845	0.030685568	0.069113242	0.049158601	0.139211774	0.169159093	0.102782669	0.116341676	0.105168096	0.09582601	0.083350412	0.179605824	0.152615733	0.143450676	-0.051900364	-0.226711145	-0.095687295	-0.333999159	-0.212845599	-0.079780302	-0.027385712	-0.06995795	-0.118889612	-0.040494302	-0.051721619	-0.312898009	-0.191348386	-0.247362685	-0.338784762	-0.008195403	-0.021631151	0.115245757	-0.009860231
EP300_TF	-0.065308134	-0.040182326	0.001110827	-0.062907635	0.186128093	0.023876693	-0.046697508	0.167719069	0.167536013	0.164515244	0.221401599	0.237058629	0.200437674	0.236944639	0.007504123	0.162067485	0.272904263	0.245671002	0.159256537	0.134914851	0.169762822	0.138391354	0.162764906	-0.09333318	0.127965275	0.135411446	0.128923633	0.210943673	0.092938515	0.082946575	0.189611498	-0.040439552	0.090193885	0.140085616	0.02314234	0.148631559	0.193568113	0.012873855	0.237415266
EPAS1_TF	-0.022687861	-0.01743468	-0.075837276	-0.018640488	-0.022652317	0.008287584	-0.060179464	-0.018023017	-0.039728827	-0.005881472	-0.020364624	0.014446708	0.007353824	0.03260318	0.005452056	-0.104021344	-0.088880446	-0.014498585	-0.056706365	-0.191319422	-0.148080869	-0.115379757	-0.057995324	-0.307412213	-0.290885028	-0.081107519	-0.0976687	-0.068449782	-0.140921953	-0.233039527	-0.20408398	-0.261945184	-0.184516458	-0.136447289	-0.311416866	-0.06019361	0.03684969	-0.008824951	-0.137298638
ERF_TF	0.125038147	0.122024035	0.102647936	0.088694296	0.081174445	0.060878181	0.137341967	0.091413218	0.048644179	0.03342435	0.039472956	-0.012903344	0.072043995	0.083807411	0.026342888	0.018501641	0.083629947	-0.017242028	0.052248133	-0.005358974	0.090428632	0.080504031	0.120857277	0.161779051	0.187103348	0.106659602	0.113308406	0.145094566	0.157258833	0.135765977	0.135060605	0.196781902	0.185592687	0.16952654	0.197117068	0.106675076	0.098741916	0.066349323	0.021759635
ERG_TF	0.60918732	0.604142417	0.60512221	0.637172995	-0.346943978	0.591511937	0.610829907	-0.365240774	-0.346673718	-0.362164545	-0.356277262	-0.35224816	-0.35697103	-0.364252231	0.604009654	-0.321813841	-0.34870669	-0.316761942	-0.352548868	-0.316183413	-0.330748913	-0.332442367	-0.349385919	0.63084135	-0.346657474	-0.356364721	-0.335772887	-0.337825031	-0.340632682	-0.339566352	-0.249690047	0.574041493	-0.319644324	-0.352025329	-0.322928438	-0.346253139	-0.383455876	0.583367106	-0.274280233
ESR1_TF	-0.015414021	-0.00204793	0.018839442	0.026290605	-0.042008248	-0.040748565	-0.048273394	-0.028730148	-0.009776527	-0.018246255	-0.02207755	-0.008937913	-0.042764889	-0.110146356	0.024031237	-0.01810187	-0.033665338	0.012359909	-0.006706659	0.047680835	-0.049425804	-0.064823786	-0.051414105	-0.039361421	-0.149806336	-0.051261685	-0.08638688	-0.148311623	-0.121628076	-0.083802774	-0.018969538	-0.132385645	-0.133754105	-0.171404239	-0.07486912	-0.072924822	-0.09407329	-0.035069148	-0.02521913
ESR2_TF	-0.196551756	-0.145524801	-0.11197188	-0.046693793	-0.062759535	-0.090987708	-0.151908536	-0.054635985	-0.020906926	-0.009320018	0.028642382	0.07443187	-0.000525103	-0.003645962	0.009786851	0.002953091	-0.068087639	0.039104854	0.035391039	0.092368699	-0.092867381	-0.187617174	-0.141200661	-0.29578411	-0.216593374	-0.149161564	-0.106899135	-0.118911256	-0.17258477	-0.109990927	-0.096339	-0.268715702	-0.200682816	-0.270344655	-0.302358889	-0.090812891	-0.117701944	-0.010889258	-0.149497895
ESRRA_TF	0.023103891	0.030786006	0.000247576	0.000197802	-0.026090508	0.02982435	0.035363242	-0.007226189	-0.011328917	-0.032542502	-0.036816694	-0.02545316	-0.017921579	0.000838211	0.031528662	-0.103312382	-0.114211908	-0.162537622	-0.027383022	-0.093776013	-0.058813883	-0.099241736	-0.003876728	-0.0412493	-0.054008833	-0.030743944	-0.023112333	-0.024436448	-0.028444971	-0.049871641	-0.157577598	-0.003404652	-0.015604991	-0.013856373	-0.044544115	-0.022989197	0.023324544	0.032913726	-0.206611358
ESRRB_TF	-0.015811783	-0.023663729	-0.051941817	-0.064649226	-0.001467683	-0.027276011	-0.022486352	0.08501036	0.01760691	0.006849774	0.025463902	0.00278017	0.04870571	0.104454211	-0.010785237	0.014571289	-0.023395805	0.035569019	0.040874017	0.077880975	0.032024592	0.02757933	0.021352251	0.00858441	0.13581156	0.070283904	0.015239193	0.084416838	0.035259824	0.053031627	0.028138038	0.096664349	0.040478237	0.09817616	0.10378417	0.03018425	0.044251956	-0.013012019	0.022348099
ETS1_TF	-0.123981141	-0.086935949	-0.053010315	-0.024448419	-0.007174343	-0.040546969	-0.059782408	0.086477109	0.059401693	0.052828673	0.144516615	0.203975904	0.112081388	0.116323359	0.128898003	0.092972055	0.071338349	0.177118565	0.188480025	0.252888462	-0.058954423	-0.242725528	-0.097529637	-0.300589615	-0.228339727	-0.067284058	-0.029054561	-0.085076696	-0.137215494	-0.023931063	-0.051046192	-0.263980689	-0.194507572	-0.249139356	-0.315724831	0.009583598	0.006433577	0.124490347	-0.038180388
ETS2_TF	0.083510589	0.044969867	0.049168465	-0.032091759	0.075092587	0.032460633	0.074995903	0.103761688	0.015338303	0.004624834	0.034106747	-0.023575278	0.07374398	0.068480118	-0.03247844	0.106149388	0.066518145	0.064170071	0.071936735	-0.032747457	0.086987737	0.160977854	0.095713087	0.134820976	0.1473197	0.144557242	0.089546481	0.100814454	0.126872199	0.143043842	0.101686639	0.123934554	0.151258412	0.16390529	0.20022691	0.10954139	0.110279539	-0.002816467	0.145300166
ETV1_TF	-0.177766554	-0.160224045	-0.165703505	-0.083515093	-0.151985818	-0.165949311	-0.206780577	-0.146987548	-0.147426896	-0.124269496	-0.119207721	-0.079678215	-0.182376463	-0.216560216	-0.105510265	-0.138492273	-0.214037272	-0.098107619	-0.117603749	-0.081833388	-0.191479559	-0.32495325	-0.211777031	-0.360060333	-0.352829428	-0.191872337	-0.196948772	-0.297853562	-0.234679748	-0.240927012	-0.27445395	-0.314122543	-0.324946704	-0.370817049	-0.349517404	-0.203164159	-0.171736949	-0.143578732	-0.179099635
ETV2_TF	-0.156125761	-0.163032097	-0.153892828	-0.091210524	-0.126040262	-0.135527034	-0.153535942	-0.113402113	-0.149179271	-0.106689714	-0.160403074	-0.093821065	-0.13639492	-0.136450777	-0.123135809	-0.193522293	-0.196963162	-0.132214385	-0.142935643	-0.146193823	-0.153536847	-0.167982118	-0.183301952	-0.14081918	-0.255570646	-0.144318109	-0.183362023	-0.220773906	-0.201244401	-0.243070496	-0.17048514	-0.135220324	-0.221122116	-0.241570723	-0.27523229	-0.149857086	-0.117644732	-0.15854868	-0.264858935
ETV3_TF	-0.519645874	-0.553649507	-0.553429044	-0.555233624	0.498287517	-0.574171083	-0.573655074	0.489102877	0.479604136	0.504551899	0.496125569	0.48612433	0.481574648	0.491374171	-0.544451469	0.484575418	0.478914727	0.500532232	0.489179356	0.480676144	0.502352581	0.479351493	0.49022123	-0.547792354	0.505234635	0.511094716	0.497686479	0.492099553	0.483412538	0.496314935	0.500762562	-0.587083919	0.491195354	0.476898151	0.507514942	0.491651052	0.493355723	-0.555776653	0.472421694
ETV3L_TF	0.532181134	0.560861103	0.546821737	0.474960816	-0.611427429	0.558029578	0.567497815	-0.537021494	-0.619129503	-0.628340498	-0.613172938	-0.596384705	-0.614260257	-0.606912213	0.574263728	-0.633056722	-0.621058692	-0.624764151	-0.613255061	-0.607217356	-0.613166169	-0.611942885	-0.622282278	0.491985678	-0.608828745	-0.61450206	-0.601738006	-0.630126697	-0.59619283	-0.603920718	-0.607564177	0.551268076	-0.626402051	-0.613193945	-0.567519189	-0.595666618	-0.614971746	0.582057985	-0.607123294
ETV4_TF	-0.063281022	-0.091860866	-0.076865408	-0.119816891	-0.035012369	-0.075261492	-0.051706593	-0.075881819	-0.054759496	-0.098754561	-0.046009625	-0.06360324	-0.042041061	-0.060647915	-0.060498029	0.043195269	-0.067159094	0.006740024	-0.024449172	0.003852668	-0.025520135	-0.088803275	-0.029764951	-0.068348426	0.0055724	-0.00740997	-0.032199659	-0.015804664	-0.034737852	-0.008753183	0.006144873	0.010380347	0.024296711	-0.020038537	-0.006849984	-0.057525639	-0.109793511	-0.031339902	0.00863147
ETV5_TF	-0.063680324	-0.061613549	-0.050632196	-0.064926736	-0.005453298	-0.001837916	-0.013582029	-0.076670012	-0.1022484	-0.100890366	-0.081681443	-0.059186977	-0.053481282	-0.045873714	-0.084376029	-0.063757479	-0.074683714	-0.052525271	-0.092431875	-0.133049617	-0.040875771	-0.077664818	-0.075068912	-0.111043347	-0.086915192	-0.057825983	-0.016224024	-0.022365244	0.002967747	-0.03300769	-0.032366701	-0.07931476	-0.027895074	-0.048307961	-0.102580505	-0.06292487	-0.055544347	-0.08263278	-0.015592475
ETV6_TF	0.10631697	0.074124056	0.09782087	0.05625715	0.075419503	0.039454935	0.069942699	0.004791376	0.070996276	0.006963014	0.03840917	-0.034140658	0.019529708	-0.006877022	1.47E-06	0.125475851	0.074573163	0.064974434	0.001855933	-0.003911424	0.143435898	0.137394411	0.099488384	0.228692351	0.226160665	0.111595907	0.093014452	0.144108544	0.131359638	0.139295488	0.215588805	0.233779564	0.184740348	0.176013402	0.212496348	0.107762653	-0.027799633	0.005585121	0.20366535
ETV7_TF	-0.011469774	0.02622782	-0.047932674	-0.025093381	0.018217969	0.065235867	0.01077712	0.027185233	0.065524456	0.064787708	0.089202519	0.120345458	0.09431759	0.133755066	0.101754676	0.015582226	0.088411587	0.099119517	0.090576667	0.104352314	-0.100190443	-0.081373673	-0.03444648	-0.17811772	-0.143566561	-0.04326209	-0.023298793	-0.034314125	-0.095371882	-0.065863085	-0.076025692	-0.18324926	-0.131555781	-0.110708445	-0.198798385	0.036987104	0.0649036	0.100960487	-0.095508534
FAM200B_TF	-0.004088883	-0.011968583	-0.036320079	-0.031447927	-0.010324093	0.029372484	0.034607089	0.059084066	0.033491836	0.054336367	0.052470477	0.063317976	0.077312562	0.093300702	0.0418177	0.054866667	0.092793322	0.126241663	0.065984468	0.048949482	-0.039985564	0.035992046	-0.014661488	-0.011953571	-0.046566218	0.022073066	0.012665185	0.029625727	-0.037135161	0.018692625	0.008073382	-0.010879216	-0.032638861	-0.028843523	-0.0700336	0.047246512	0.074063458	0.055664485	0.094484582
FBXL19_TF	0.082344336	0.057795047	0.038303483	0.032267724	0.066105648	0.007255548	0.050361471	0.037942748	0.035078027	0.026110446	-0.006782513	-0.087817719	0.017722234	0.02079527	-0.077807352	0.036444837	-0.006455023	-0.067029411	-0.021710812	-0.098909061	0.120317277	0.251778923	0.165855816	0.197803391	0.307249634	0.143443013	0.108639531	0.19879197	0.20250747	0.178552085	0.173153245	0.267238649	0.288307616	0.31255524	0.371328945	0.102649134	0.070284448	-0.053594201	0.054127146
FBXW7_TF	-0.045184228	-0.03002796	0.005809985	0.041440174	0.021734919	-0.0025225	-0.037702874	0.108055713	0.056608204	0.067145713	0.123339731	0.144436297	0.07615845	0.127936826	0.099936956	0.089814973	0.129679305	0.184732106	0.11060715	0.168821218	-0.007797831	-0.016287495	-0.014912733	-0.118296557	-0.036881414	0.005532796	-0.020879664	0.003794074	-0.071755124	-0.022666485	0.073962523	-0.064143678	-0.075840413	-0.047513797	-0.054090642	0.038529929	0.059524949	0.104496012	0.128333211
FERD3L_TF	0.478044463	0.45037596	0.487223924	0.513280315	-0.674628724	0.414052375	0.440054625	-0.689310112	-0.69320305	-0.690132444	-0.687818587	-0.693421289	-0.679418376	-0.695344156	0.414102591	-0.688414782	-0.676109277	-0.712532105	-0.693640799	-0.690562076	-0.696260211	-0.663222763	-0.702635154	0.50143292	-0.676448215	-0.691610225	-0.703520569	-0.697702391	-0.691553286	-0.691380713	-0.678636376	0.368363426	-0.679175452	-0.663142441	-0.673154744	-0.683719998	-0.692438107	0.451706423	-0.678579919
FIZ1_TF	0.013156634	0.00049788	0.042729459	0.05135439	-0.029864234	-0.030317929	0.011412721	-0.018187488	-0.011125196	-0.018504682	-0.026846557	-0.04689089	-0.031137586	-0.062893528	-0.025915376	-0.051173984	-0.02855998	-0.097410548	-0.026139647	-0.031338606	0.035931689	-0.034181703	0.017202641	0.086108472	0.07825193	-0.00205003	0.014476415	0.043540847	0.064071239	0.027328638	0.021299059	0.095997035	0.055398081	0.014458648	0.082503748	0.002102891	-0.028707678	-0.016716136	-0.077288462
FLI1_TF	-0.055753738	-0.068327009	-0.104244025	-0.107141116	-0.089894602	-0.109481655	-0.064901283	0.041649764	0.009328174	-0.051553894	0.006951452	-0.062596352	0.06567047	0.087842956	-0.044252164	0.041946298	0.040703494	0.058565954	0.050625436	0.031828304	-0.120870526	-0.054360884	-0.016359837	-0.004507582	0.055338023	-0.01434963	-0.053945373	0.027747296	-0.060048591	0.019229923	0.063520002	0.028833109	0.030494734	0.030599145	-0.026485142	0.023902693	0.049157177	0.003978099	0.067763427
FLYWCH1_TF	0.052073009	0.055097108	0.035679847	0.059524341	0.051257564	-0.005497586	0.046750922	0.068128934	0.022944439	0.051300302	0.041953817	0.047254477	0.002424417	0.035139346	0.062772335	-0.005064873	0.000962165	-0.049024169	0.064559378	0.093253918	0.069182671	0.00205467	0.088556741	0.072626216	0.132195051	0.068768676	0.074276634	0.078072431	0.077624906	0.094271513	0.053331017	0.124584146	0.111661306	0.12333854	0.123026288	0.073518794	0.067637271	0.080365451	-0.052230784
FMNL2_TF	0.045501739	0.05786147	-0.015569329	-0.020354548	-0.025815069	-0.002933607	0.013031351	0.044924559	-0.052450032	-0.009479896	-0.048354229	-0.007472556	0.042064132	0.033372603	-0.041192766	-0.022333811	0.03673051	-0.030657413	0.01245754	-0.007596228	-0.006327036	-0.047134075	-0.051766457	0.046366747	-0.065761007	-0.005764883	-0.056323067	0.01281948	-0.033807258	-0.072550288	-0.020175107	0.043540732	-0.076240636	-0.047796014	-0.012379548	-0.056591731	0.029097843	-0.01694595	0.039173207
FOS_TF	-0.477806061	-0.448716274	-0.501443404	-0.541526767	0.464239029	-0.524254826	-0.515597134	0.482728942	0.479981393	0.459404071	0.462884027	0.461919305	0.46633778	0.475772905	-0.539309001	0.43474005	0.466399815	0.440571571	0.46509632	0.361322965	0.450001188	0.475692637	0.466673009	-0.521587263	0.422374974	0.467835791	0.477721261	0.464084388	0.475132103	0.452822543	0.435081527	-0.514054148	0.464465515	0.473976046	0.451832516	0.477395023	0.509657436	-0.5066797	0.3803261
FOSB_TF	0.553328433	0.543523832	0.514370015	0.446425868	-0.58957038	0.538424977	0.556654263	-0.615105574	-0.612149279	-0.600656034	-0.601395924	-0.612595955	-0.618552416	-0.618890295	0.524219329	-0.591989558	-0.610991598	-0.605724154	-0.618768031	-0.609413591	-0.58739465	-0.597203358	-0.584501932	0.505500267	-0.592415347	-0.56696404	-0.590732537	-0.612533398	-0.596085299	-0.608297404	-0.593133323	0.575653719	-0.608130992	-0.590110028	-0.586211177	-0.590064192	-0.607956597	0.559966741	-0.599218082
FOSL1_TF	0.593556595	0.598953329	0.561366912	0.488714529	-0.555135715	0.573522671	0.594740995	-0.55301547	-0.547121118	-0.553082538	-0.551234554	-0.554694721	-0.532594073	-0.528485197	0.532093722	-0.540380146	-0.526023193	-0.529905568	-0.563448033	-0.543065875	-0.535484172	-0.514123655	-0.548456501	0.57899156	-0.538069741	-0.561686289	-0.570638974	-0.51003367	-0.556435934	-0.554625939	-0.533604583	0.616088251	-0.561706735	-0.551479272	-0.51832305	-0.541767024	-0.535494967	0.575887117	-0.511303559
FOSL2_TF	-0.513522285	-0.462932055	-0.550629027	-0.547067662	0.554170199	-0.510001216	-0.52422831	0.573610228	0.565808507	0.560353289	0.560471749	0.572450929	0.552797414	0.572759694	-0.547983686	0.487152257	0.543303272	0.511384693	0.550967224	0.5637564	0.544621083	0.527460857	0.562960326	-0.454746282	0.557471184	0.552929684	0.549667433	0.570235468	0.532790196	0.569601138	0.511289775	-0.552018526	0.55779248	0.565327338	0.536734036	0.571880691	0.576674273	-0.548079181	0.462861694
FOXA1_TF	-0.046764783	-0.012179074	-0.040881377	0.002310084	-0.09685191	-0.051305322	-0.042279902	-0.031822131	-0.110890938	-0.040231869	-0.07802704	-0.083332115	-0.048407381	-0.035765197	-0.057105875	-0.060256112	-0.106872148	-0.120045089	-0.087795644	-0.077856715	-0.099680889	-0.048414815	-0.0276828	-0.080282673	-0.064846162	-0.032570402	-0.097555176	-0.035234276	-0.057758053	-0.088163978	-0.101692179	0.017551296	-0.04022356	-0.006655442	-0.088990418	-0.06943935	-0.002571986	-0.073595048	-0.14200377
FOXA3_TF	-0.024875622	-0.040647849	-0.009484225	0.056603295	-0.063371467	-0.013931484	-0.020424028	-0.014263719	-0.035022778	-0.053935319	-0.060327789	-0.024908148	0.061016545	-0.034747465	-0.044199704	0.006401237	-0.08868755	-0.070455013	-0.078902802	-0.063009186	-0.026123703	0.059009011	-0.075070951	0.051787854	-0.076788463	-0.107442812	-0.090023338	0.0568201	-0.074154689	-0.078904313	-0.081059165	0.107079247	-0.081060259	-0.059722282	-0.061661393	-0.083130055	-0.103501117	-0.038557208	-0.027708382
FOXC1_TF	-0.006163263	-0.000586545	-0.013649876	-0.013572502	0.036947435	0.054477617	0.065534025	-0.020931358	-0.015804391	-0.023117365	0.006558757	-0.005898739	-0.007851738	0.014060929	-0.007728276	0.051096671	0.008830447	0.015098119	0.026570546	-0.013141504	-0.002955787	0.010211191	0.013762531	-0.004766397	0.009233911	0.00939635	0.056678344	0.053269238	0.076721657	0.084418436	0.079204602	0.021701769	0.098432991	0.088933002	0.01645523	0.031385314	0.016478159	-0.000515379	0.046078669
FOXC2_TF	0.016934996	0.026359344	0.05154972	0.069222341	0.046914064	0.056428228	0.050919871	-0.02540651	-0.032872051	0.022400767	0.002444995	0.000565194	-0.053234191	-0.055478435	0.020213065	-0.043622767	-0.039865206	-0.068062839	-0.031950123	0.008066688	0.042958648	0.001979101	0.016093312	0.030845552	-0.030392154	-0.021116348	0.013257097	-0.040414024	0.013911281	0.006780379	-0.059548842	-0.017780612	0.011464521	0.03569063	-0.028634869	-0.01064923	0.016520645	-0.004984816	-0.085782126
FOXD1_TF	-0.223447764	-0.243608907	-0.195970152	-0.187608587	-0.144191953	-0.195169991	-0.252079923	-0.166303933	-0.115711197	-0.122214093	-0.111400375	-0.063172116	-0.155153555	-0.072788798	-0.126555819	-0.133847141	-0.214162315	-0.133931843	-0.085649209	-0.103941196	-0.191921977	-0.252999183	-0.198182743	-0.349123506	-0.246158343	-0.261433057	-0.220242136	-0.191363454	-0.178384949	-0.215825819	-0.266542661	-0.351289997	-0.2432853	-0.309823681	-0.364748462	-0.189530668	-0.144615974	-0.10821392	-0.27712524
FOXD2_TF	-0.098181321	-0.104816957	-0.089638833	-0.075816924	-0.086940159	-0.066831374	-0.088244172	-0.088867814	-0.096976898	-0.083246369	-0.055571325	-0.021184875	-0.075670256	-0.021626593	-0.027731822	-0.142120625	-0.135566474	-0.120203982	-0.06225121	-0.079585323	-0.122117282	-0.220659353	-0.106424456	-0.242021463	-0.186594806	-0.121275431	-0.118866756	-0.155691187	-0.144734867	-0.159064103	-0.209392061	-0.157843424	-0.157852227	-0.148351821	-0.205957032	-0.104166695	-0.051295247	-0.014773134	-0.24655502
FOXD4_TF	-0.318851886	-0.341559809	-0.308916842	-0.265854411	0.354081702	-0.315064371	-0.323855802	0.325511838	0.320568596	0.354358612	0.280754404	0.335193282	0.297034599	0.242082038	-0.31473766	0.404686516	0.357956438	0.337266711	0.338043745	0.363946425	0.383617435	0.370946668	0.306859667	-0.270283994	0.369147762	0.373995671	0.345908026	0.304853784	0.376266945	0.367429486	0.432488564	-0.318988937	0.38427579	0.338938906	0.415834235	0.339402496	0.267839415	-0.344853655	0.443953598
FOXD4L1_TF	-0.145519289	-0.154309464	-0.122656004	-0.094986109	-0.031258152	-0.127526062	-0.157852666	-0.155218981	-0.105523922	-0.097861656	-0.087194495	-0.073120754	-0.11905424	-0.167353948	-0.182680017	-0.034543285	-0.069172228	-0.072141013	-0.129206781	-0.13938264	-0.011811618	-0.041161037	-0.09775748	-0.101720018	-0.132075763	-0.098807136	-0.062114292	-0.093904018	-0.082444697	-0.120982917	-0.040642293	-0.130084405	-0.121857908	-0.115316972	-0.092310391	-0.090876102	-0.157064968	-0.185271476	-0.034600733
FOXD4L3_TF	-0.163967061	-0.179625651	-0.158548082	-0.126995132	-0.09835431	-0.132504994	-0.136311318	-0.096365379	-0.16711654	-0.081384811	-0.161938273	-0.12251787	-0.195461408	-0.20509659	-0.168021882	-0.10772703	-0.185912589	-0.183716336	-0.111715911	-0.065658482	-0.056451724	-0.168611699	-0.119004209	-0.142443144	-0.042015122	-0.07028218	-0.087822817	-0.153062321	-0.057126064	-0.087699514	-0.135801493	-0.076245664	-0.046066908	-0.139514248	-0.009061197	-0.095967675	-0.15640552	-0.17908151	-0.160125805
FOXD4L5_TF	-0.11227308	-0.161424388	-0.132156034	-0.100601869	-0.126630435	-0.136665279	-0.170315052	-0.217657905	-0.178117227	-0.182180429	-0.205621877	-0.198818612	-0.20751914	-0.22942334	-0.17094775	-0.142488047	-0.228962448	-0.233546992	-0.195125751	-0.188845506	-0.144079945	-0.194359548	-0.151016006	-0.134541696	-0.133353875	-0.167076827	-0.144969649	-0.209942382	-0.121886152	-0.17184018	-0.184230207	-0.11033343	-0.135094251	-0.182631304	-0.148739469	-0.137974637	-0.207658429	-0.190462137	-0.229112804
FOXD4L6_TF	-0.010596953	-0.024064792	-0.001475042	-0.034467285	-0.030164855	-0.013913263	-0.010219983	-0.064504377	-0.067301398	-0.080409024	-0.056315825	-0.10764313	-0.105120892	-0.080285967	-0.075841935	-0.069077756	-0.060109433	-0.100208169	-0.078788461	-0.09639331	-0.052976653	-0.054344664	-0.030571468	-0.012237118	0.041636252	-0.014346479	-0.021752106	-0.053661525	-0.001499487	-0.058999701	-0.038714162	0.001478038	-0.006596566	-0.050748474	-0.022895845	0.00873921	-0.032616866	-0.078193915	-0.076378848
FOXE1_TF	-0.171839422	-0.176018411	-0.222411884	-0.210130059	-0.140644357	-0.175559729	-0.175292466	-0.140522741	-0.155493218	-0.131157878	-0.172505882	-0.150533198	-0.187475981	-0.194181954	-0.13717108	-0.146531243	-0.230266607	-0.123419328	-0.154897191	-0.10299743	-0.182068226	-0.262099749	-0.202974267	-0.239963325	-0.242214032	-0.185145804	-0.176207838	-0.180232446	-0.195098707	-0.191671918	-0.216944124	-0.15492276	-0.226671863	-0.261372895	-0.262710038	-0.181628397	-0.205205978	-0.148739005	-0.242258056
FOXE3_TF	-0.060250092	-0.057283086	-0.071139304	-0.105724152	-0.000995917	-0.034325627	-0.004361059	0.000632883	-0.082928768	-0.072344164	-0.037031545	-0.017258489	0.027329143	0.044261535	-0.02051807	-0.032370893	-0.057462593	-0.034457649	0.011565372	-0.038697371	-0.019674385	-0.083488648	-0.045772785	-0.105401725	-0.010957707	-0.002616864	-0.032368804	0.061336114	-0.024969236	-0.018765094	0.011139576	0.04492866	0.033890348	0.036393563	-0.067744563	0.004582707	0.000365166	0.023735681	-0.106925791
FOXF1_TF	0.021603736	0.038065108	-0.044663906	-0.049472929	0.020400028	-0.024947515	0.025371984	-0.011128294	-0.060052602	-0.049085761	-0.077476469	-0.080850816	-0.051613488	-0.071395838	-0.042551729	-0.040822143	-0.031199301	-0.062776964	-0.009871262	-0.066057175	-0.00914172	0.000176318	0.004934291	-0.029144968	0.009511472	0.003196489	0.001547907	0.049645681	0.00294333	0.01042862	0.005162871	0.106343632	0.068479998	0.080837005	0.041500132	0.023341421	-0.002851617	-0.037817547	-0.063168238
FOXH1_TF	-0.098197602	-0.139699133	-0.104808377	-0.058897708	-0.073000733	-0.123341589	-0.092458583	-0.104876068	-0.086390052	-0.103303589	-0.142845251	-0.113175696	-0.125587329	-0.177574475	-0.093232834	-0.055664102	-0.185730692	-0.12501045	-0.089363641	-0.091834259	-0.045098375	-0.078011914	-0.101084621	-0.040914704	-0.066955106	-0.059206294	-0.052666503	-0.058193431	-0.034324975	-0.029552977	-0.078455067	-0.016649858	-0.031968406	-0.089799335	-0.053927946	-0.0964937	-0.150572465	-0.119973322	-0.047812476
FOXI1_TF	-0.158569566	-0.146066825	-0.1670411	-0.187998528	-0.165999223	-0.150625661	-0.15421873	-0.140285487	-0.168413766	-0.216538894	-0.138469506	-0.158720372	-0.127772266	-0.183996401	-0.114833577	-0.100443444	-0.20543039	-0.12517945	-0.113959571	-0.09194869	-0.194235052	-0.205559887	-0.159389196	-0.187045089	-0.154048791	-0.130086061	-0.139200623	-0.133413991	-0.133984494	-0.144303888	-0.111837198	-0.082294692	-0.105481488	-0.16205736	-0.214565805	-0.14754949	-0.155525494	-0.122809457	-0.201790993
FOXJ1_TF	-0.033802864	-0.057790757	-0.021728978	0.035846184	0.011161158	-0.009820542	-0.067907631	-0.070166633	-0.006478986	0.01232682	0.018342125	0.065406066	-0.046247409	-0.023244142	0.014364642	-0.020092735	-0.057364924	-0.0147317	-0.018494464	0.019299921	-0.033838552	-0.044468419	-0.042599317	-0.07907764	-0.136315844	-0.065160569	-0.035793915	-0.084740015	-0.086795283	-0.097020808	-0.125016012	-0.140637279	-0.128653062	-0.074848094	-0.084388962	-0.038846574	-0.072176742	0.006620891	-0.081477978
FOXJ2_TF	0.014830427	0.037875348	-0.00917842	-0.05551882	0.03687644	0.071839109	0.003642029	0.049046999	0.051580397	0.034583919	0.076983385	0.101613807	0.101763801	0.145396329	0.062233539	-0.009076723	0.123212917	0.12346296	0.048325666	0.012600878	-0.034149095	-0.012743869	0.021457248	-0.111885359	-0.096551296	0.004190746	-0.000265712	0.078304997	-0.07550364	-0.083785403	0.016237366	-0.058522115	-0.067007749	0.014044731	-0.154762855	0.028661878	0.095166226	0.069379432	0.051524154
FOXL1_TF	-0.034250905	-0.029653085	-0.055442987	-0.05855372	0.056817565	0.010540727	-0.019411948	-0.07389105	-0.029718716	-0.053820844	-0.066883382	0.005376439	-0.079832517	-0.051304656	0.010723867	-0.080785418	-0.032257085	-0.03950465	-0.060075115	0.009891774	-0.050564558	-0.049191018	-0.013635034	-0.071562361	-0.008438242	-0.012578389	-0.04914537	0.007649769	-0.060393812	-0.062142691	-0.045057106	-0.06466255	0.022848157	0.033134641	-0.049059121	-0.017195223	-0.055965201	-0.021890708	0.051969702
FOXM1_TF	0.192256864	0.215811563	0.235293923	0.237269778	0.254900301	0.241185103	0.179502099	-0.032303143	0.11377404	0.187107332	0.072540074	0.165806628	-0.057655319	-0.060582746	0.121339564	-0.016207917	0.165858262	0.060695137	-0.02599324	-0.070732542	0.271619468	0.201747753	0.135084297	0.000833701	-0.072262482	0.137065371	0.1724172	0.026082882	0.137977861	-0.035276489	0.029958617	0.073062831	0.0281233	0.014323394	0.068141095	0.090018427	0.049775252	0.075848755	0.021187969
FOXN2_TF	0.086283619	0.090679412	0.016884389	0.005812041	0.073104963	0.088982917	0.093892271	0.18647604	0.077423232	0.093239399	0.106068023	0.120908222	0.138205443	0.190128834	0.066902187	0.089966424	0.181221989	0.189041213	0.15900616	0.10388089	0.018547214	0.089108684	0.071270185	0.089774991	0.042943826	0.120489375	0.082135731	0.101201721	0.030332226	0.05260073	0.082723843	0.070863453	0.031290918	0.141207921	0.018294702	0.113116315	0.205104763	0.11827727	0.147490596
FOXN3_TF	-0.011095728	-0.021674111	-0.000663814	-0.010953609	0.00489887	0.00278469	-0.006386852	0.049719282	0.010378868	0.00166898	0.075309988	0.042026918	0.088133948	0.107535501	0.034475053	0.099927518	0.033857038	0.079647837	0.056611187	0.118556392	0.028139264	0.028010542	0.005495676	0.018355477	0.090318505	0.022977049	-0.011178923	0.112549257	-0.014970319	0.055920956	0.108529052	0.1279005	0.027653719	0.103882645	0.10937576	0.048376065	-0.006231342	0.036247907	0.143389859
FOXN4_TF	0.017097038	0.003201858	0.000785069	0.044951448	-0.008016138	-0.028076418	-0.000950733	-0.057592443	-0.030813181	-0.02344772	-0.00743651	-0.025491785	-0.053595753	-0.005689614	0.023036073	-0.057455928	-0.051837357	-0.07614626	-0.021728054	0.030626116	-0.008050008	-0.061200607	-0.004940248	-0.040240946	0.025105815	-0.015292172	0.016811702	-0.052532174	-0.019855632	-0.034450821	-0.040593369	0.005998089	-0.017696324	-0.00595687	-0.036871901	0.009769037	-0.032117967	-0.008510257	-0.097552431
FOXO1_TF	-0.07170014	-0.059702776	-0.044472384	-0.043797384	-0.034053078	-0.034766025	-0.047207254	0.063677231	0.008350225	0.011149518	0.076154345	0.08372012	0.07976323	0.08750798	0.055549451	0.052467062	0.071948816	0.127248881	0.089664581	0.133045108	-0.044209098	-0.068014465	-0.058639342	-0.079200086	-0.074900902	-0.014604609	-0.039899121	-0.019002234	-0.087390731	-0.035534902	0.031457178	-0.068919198	-0.082727912	-0.104070003	-0.100283167	-0.00643609	0.01818816	0.046341899	0.075583132
FOXO3_TF	-0.47911677	-0.454741681	-0.413621245	-0.461737251	0.645380849	-0.397543085	-0.461002502	0.588305621	0.630038752	0.583282084	0.645827218	0.67718728	0.632669226	0.610702786	-0.439679584	0.587523869	0.585686305	0.526902058	0.515132781	0.500871055	0.647538185	0.592731962	0.595773719	-0.48610408	0.543678985	0.517441217	0.605541818	0.655891534	0.574959464	0.509865473	0.532327485	-0.489597122	0.538820337	0.585299392	0.425784075	0.557442147	0.528349042	-0.471142775	0.579223137
FOXO4_TF	0.068657519	0.098406166	0.189699055	0.107044309	0.323756516	0.225071466	0.10849842	0.164970685	0.27095367	0.19049267	0.293592046	0.357864941	0.287959138	0.262753505	0.143338206	0.161055774	0.178615046	0.048649128	0.059123324	0.083004159	0.312404385	0.192703283	0.198066289	-0.042014422	0.084813026	0.036832282	0.229758498	0.322908375	0.179041847	0.033360702	0.046929656	-0.048653158	0.063635106	0.156746418	-0.012787131	0.121030182	0.094115875	0.044481442	0.125492042
FOXP1_TF	0.050427823	0.063209167	0.078394173	0.061375787	0.073053965	0.068481154	0.072669368	0.120191333	0.102322031	0.084462222	0.170687471	0.138214718	0.153270882	0.116473525	0.134917635	0.191705538	0.212671211	0.242990007	0.162229295	0.231484411	0.088622393	0.087057273	0.070288732	0.124240776	0.119652549	0.094945688	0.086788281	0.082412363	0.070558826	0.141746852	0.220294036	0.110295614	0.093925005	0.084730275	0.080966327	0.116901631	0.053920166	0.116212108	0.254635984
FOXP2_TF	-0.048326354	-0.082157145	-0.021172596	-0.017915144	-0.025935178	-0.004145193	-0.040878389	-0.034894517	-0.031630145	0.012131034	0.006116042	-0.005843662	-0.026693855	0.008781802	-0.015474268	0.064286374	-0.048732562	0.024239864	-0.030117766	-0.02057468	-0.011344255	0.026557678	-0.034559337	-0.039293639	-0.055084269	-0.032151795	-0.046619324	0.017105911	-0.055868911	-0.019896698	-0.034891707	0.017756843	-0.058525069	-0.007170432	-0.007079927	-0.049581261	-0.083794433	-0.002358066	0.109446129
FOXP3_TF	-0.176454217	-0.161204126	-0.137366007	-0.139000933	-0.109871448	-0.144922518	-0.130179511	-0.049531132	-0.072554804	-0.088766711	-0.009604001	0.019643029	-0.019164305	-0.054205204	-0.002954163	-0.04393417	-0.046912487	0.014487086	0.019195526	0.08024629	-0.120378901	-0.225659353	-0.121607594	-0.244044514	-0.165417219	-0.100446184	-0.095644495	-0.118485078	-0.152800694	-0.075594764	-0.127319279	-0.182344704	-0.138530169	-0.212027339	-0.229999487	-0.074322262	-0.0871551	-0.001564172	-0.172565455
FOXP4_TF	0.012422309	0.003643009	-0.019089514	-0.010179404	0.072025736	0.04282741	0.066288641	0.092523124	0.026210819	0.027238891	0.048718478	0.036787529	0.08284777	0.104140213	0.033306398	0.014117963	-0.009323401	-0.00304953	0.073916794	0.042399737	0.031666821	0.008674157	0.047872967	0.007048872	0.099650761	0.081666102	0.071829254	0.111011206	0.086530677	0.085595181	0.000511535	0.108441823	0.104383012	0.097855414	0.087083125	0.065596685	0.099399168	0.062329976	-0.010520499
FOXR1_TF	-0.152525431	-0.161807347	-0.17402728	-0.159422044	-0.167638503	-0.161153273	-0.111067757	-0.161365407	-0.124939038	-0.190729649	-0.161797258	-0.167927696	-0.126851414	-0.189218662	-0.153180527	-0.098451856	-0.19015925	-0.11964756	-0.101896736	-0.123280135	-0.151313014	-0.164847823	-0.15812411	-0.039514957	-0.109725437	-0.12177001	-0.105427365	-0.091043661	-0.094115212	-0.060692915	-0.110764997	-0.023795213	-0.041135683	-0.147068505	-0.122452723	-0.120851085	-0.128010715	-0.144854871	-0.160588682
FUBP1_TF	0.102989315	0.101313354	0.116122872	0.111989632	0.136616664	0.075216364	0.091142532	0.075018584	0.09706372	0.112271686	0.102453271	0.076793671	0.078097461	0.04296092	0.061123157	0.173435233	0.16819324	0.1904275	0.104378161	0.164683244	0.169090147	0.198916623	0.129743838	0.175383471	0.214836439	0.135548461	0.134938065	0.140788975	0.169473173	0.18422964	0.244385399	0.203528628	0.168100079	0.156807964	0.22676457	0.139153647	0.052358288	0.058528514	0.262762412
GAS7_TF	0.229884228	0.236433824	0.120199969	0.106828622	0.205948613	0.25019803	0.23666662	0.296985008	0.234096124	0.23029905	0.236287541	0.254061555	0.290906175	0.350697673	0.236686827	0.137774317	0.322170929	0.273028356	0.256061458	0.11278905	0.084736258	0.161026351	0.245515069	0.047793921	0.063078711	0.222044724	0.211130748	0.209014599	0.114604845	0.125284894	0.138655569	0.065098986	0.129925955	0.276626563	0.044390262	0.269821198	0.376113239	0.288227867	0.177665752
GATA1_TF	0.100715836	0.118652704	0.225955437	0.185070613	0.267588569	0.249030776	0.115781479	0.060304476	0.185005328	0.198252336	0.199859805	0.282329397	0.117003386	0.112624892	0.137039744	0.064675559	0.111555911	-0.018873754	-0.028301326	-0.029984264	0.274130301	0.163855744	0.13211823	-0.077997871	-0.042807171	-0.009304186	0.172035372	0.176844107	0.079572979	-0.067091323	-0.047087895	-0.085500523	-0.032129766	0.026910687	-0.083201308	0.025982587	0.017926977	0.022727318	0.002079588
GATA2_TF	0.073418569	0.006154361	0.126435707	0.138987499	-0.004272639	-0.00140307	0.057099899	-0.030105595	0.01517852	-0.001122399	0.033172131	-0.043778361	-0.01082633	-0.043497758	-0.001185692	0.064140684	-0.021617655	-0.066509019	0.005116614	0.03375657	0.159375045	0.076156603	0.054499573	0.247855323	0.235337139	0.042301389	0.068194794	0.050896916	0.158296914	0.177220421	0.099930505	0.234158582	0.141656042	0.095413834	0.282379465	0.055786793	-0.071403695	0.043919353	0.059649283
GATA3_TF	-0.116158497	-0.09235799	-0.028915714	-0.006746424	0.052141176	-0.027118394	-0.057186373	0.111864964	0.097270457	0.097477249	0.199339256	0.234745345	0.149724218	0.14728395	0.148273249	0.159007198	0.159824472	0.26594567	0.218679717	0.297342865	0.005530471	-0.093359066	-0.042483293	-0.278348113	-0.146492018	0.000637313	0.026705899	-0.038197894	-0.077513564	0.038001808	0.058792474	-0.240233811	-0.113379784	-0.170841803	-0.148837757	0.0575812	0.023606728	0.129740886	0.122737259
GATA6_TF	-0.191558658	-0.178308469	-0.148645642	-0.122054885	-0.106825883	-0.130031253	-0.157233937	-0.111669743	-0.064666245	-0.062087509	-0.043856115	-0.005230273	-0.084480243	-0.023815196	-0.039504771	-0.09961278	-0.158648545	-0.051490105	-0.040190858	-0.044924098	-0.159969422	-0.280863497	-0.161895281	-0.339340638	-0.275688503	-0.178368335	-0.158334384	-0.127639023	-0.2485921	-0.20804891	-0.226992114	-0.278142074	-0.251449005	-0.247331883	-0.357180812	-0.133244848	-0.080525957	-0.016137935	-0.252032175
GATAD1_TF	0.110747641	0.06210758	0.123966886	0.118622613	0.126737611	0.075823222	0.105673737	0.115969222	0.093664805	0.093000147	0.118885288	0.073013182	0.099048217	0.050237293	0.072378183	0.225630481	0.17957652	0.193757487	0.139420387	0.054702176	0.208493991	0.148490146	0.148887317	0.102214654	0.227138806	0.196541966	0.18372687	0.087850767	0.166176522	0.23661338	0.227550401	0.103635583	0.202299656	0.232213158	0.198068658	0.157285657	0.112795305	0.096110468	0.231054236
GATAD2A_TF	0.070227863	0.10286021	0.096848701	0.102067949	0.141024673	0.111379816	0.068775973	0.146932176	0.139420327	0.132044629	0.188912904	0.206032994	0.175668646	0.191402858	0.124417291	0.162947038	0.224575983	0.238952488	0.168491682	0.203075842	0.140148664	0.141723639	0.105983777	0.02871686	0.110905286	0.081278582	0.09554535	0.124869027	0.078032003	0.101574602	0.184338923	0.086888849	0.06930507	0.090777161	0.137799682	0.128327111	0.097750139	0.124649241	0.195920732
GATAD2B_TF	0.087509497	0.073387669	0.103597761	0.058916616	0.087608907	0.073516973	0.09447838	0.107562465	0.090342754	0.074460373	0.118890306	0.067589487	0.139462528	0.106712669	0.07645791	0.209406033	0.156906101	0.223059943	0.121397136	0.119954999	0.131900688	0.123195981	0.107000012	0.11739415	0.189408016	0.131645818	0.095032772	0.205197983	0.131237661	0.166460082	0.252108546	0.224127399	0.183145633	0.135623293	0.212659701	0.113705634	0.051276242	0.09017385	0.286474545
GBX1_TF	0.003931384	-0.023111051	0.020085241	0.043317345	-0.040743897	-0.025845068	0.026280198	-0.058590919	-0.044867299	-0.039705634	-0.066821729	-0.096618928	-0.1106339	-0.070377893	-0.061856682	-0.02541216	-0.069562461	-0.064665264	-0.066405208	-0.120354008	0.064919521	-0.026567408	0.024639154	0.113277107	0.10487355	0.04167768	-0.023031606	-0.012705042	0.007412798	0.007704852	-0.014348243	0.018686146	0.02436298	0.015628279	0.071810814	-0.008687729	-0.058677664	-0.063563288	0.002271232
GCM1_TF	0.575469125	0.587374456	0.611841251	0.588065749	-0.537624186	0.612397681	0.59007993	-0.525743961	-0.529693819	-0.548590096	-0.526600747	-0.538766657	-0.495647885	-0.47227752	0.58283119	-0.54497312	-0.511787804	-0.542828082	-0.537947958	-0.534291285	-0.558423365	-0.550971058	-0.532329909	0.50782023	-0.562834962	-0.548995293	-0.546150066	-0.52564501	-0.563676378	-0.555356267	-0.540903065	0.475118466	-0.534785048	-0.517485411	-0.578343521	-0.530526631	-0.533777058	0.547108285	-0.582047518
GCM2_TF	-0.109105135	-0.121348128	-0.11332315	-0.126023789	-0.071801415	-0.117347524	-0.098171382	-0.039040902	-0.118747684	-0.101794254	-0.096852344	-0.073998672	-0.095634406	-0.113652216	-0.07153093	-0.045450335	-0.151760717	-0.051533318	-0.085807897	-0.038938669	-0.056295474	-0.108922512	-0.090460235	-0.135713692	-0.050317478	-0.069464048	-0.108686531	-0.086926881	-0.109948983	-0.089959251	-0.129751329	-0.115203384	-0.108185688	-0.029934037	-0.127056431	-0.091217424	-0.119249126	-0.109400505	-0.117443186
GFI1_TF	0.05579882	0.049082056	0.048015694	0.051535835	0.003677071	0.033104879	0.042647962	-0.019394926	0.003618885	-0.043515311	-0.056363537	-0.039033731	-0.07800934	-0.06372354	-0.016848188	-0.107236129	-0.013756094	-0.104288299	-0.053768358	-0.115207629	-0.016764716	-0.04280197	0.0136376	0.064919445	0.019295021	0.001226528	0.021505997	-0.076468751	0.021333272	-0.023071367	-0.078875746	0.033383377	0.013723932	-0.023391538	-0.052107214	0.001539642	0.01783219	-0.020349895	-0.135405364
GFI1B_TF	-0.012060246	-0.00082003	0.021562005	-0.003994422	0.065889775	0.008524999	-0.019375758	-0.078678344	0.024018619	0.036307984	0.014343056	0.033868395	-0.046309164	-0.05672307	-0.018805761	0.001755471	-0.034022131	-0.072323156	-0.083506901	-0.062116459	0.078515096	0.051147629	0.010794929	-0.066966101	-0.03628534	-0.056645294	0.00963106	0.003151236	-0.01348629	-0.031930342	-0.014954271	-0.081978994	-0.049736559	-0.027531125	-0.001451435	-0.017331546	-0.083967846	-0.036406279	-0.039044018
GLI1_TF	-0.101136245	-0.101154891	-0.132901896	-0.132359634	-0.130545579	-0.084037682	-0.100533994	-0.15630496	-0.130693668	-0.153532814	-0.137708111	-0.142690331	-0.08815878	-0.08612155	-0.112087024	-0.107195735	-0.152542466	-0.104434929	-0.1311914	-0.161906297	-0.133054371	-0.190168462	-0.134165191	-0.17940474	-0.13880242	-0.118278713	-0.152652131	-0.100620271	-0.132615184	-0.174721148	-0.102085841	-0.093276511	-0.147615271	-0.175827702	-0.172168656	-0.134460487	-0.162784558	-0.079008019	-0.198345031
GLI2_TF	0.044475695	0.081141232	0.097675268	0.132176033	0.066537074	0.062207354	0.010907895	0.052906401	0.041502361	0.111586282	0.025840276	0.051251387	0.039426537	0.003840076	0.028504204	0.040417386	0.029736936	0.060611713	-0.002911968	-0.008359284	0.122225801	0.135431181	0.038516706	0.03494664	0.002084342	0.062551413	0.054904421	0.013649641	0.055097064	-0.002008605	0.00586091	0.009048405	-0.002891979	0.000823746	0.12057748	-0.003604002	0.016522392	-0.00928401	0.03023706
GLI3_TF	-0.086418771	-0.057815848	-0.07620304	0.014102883	-0.041139574	-0.093282706	-0.119804161	-0.042263094	-0.026958616	0.021840156	0.007854053	0.020370299	-0.033771138	0.027646891	0.018144157	0.000684053	-0.027840854	0.03166973	0.003825997	0.045807052	-0.094383403	-0.078764207	-0.076823161	-0.192893965	-0.112566605	-0.087339914	-0.100680178	-0.095874235	-0.119384651	-0.123404082	-0.122883261	-0.188066814	-0.17591041	-0.142122592	-0.077439464	-0.077290524	-0.057194885	0.001272548	-0.010313181
GLI4_TF	-0.056879793	-0.091249862	-0.095738625	-0.132832387	-0.003089309	-0.106928156	-0.067852969	-0.006794504	-0.033236563	-0.039179576	-0.028705243	-0.035361699	-0.052036788	-0.038365772	-0.070978663	-0.020725437	0.04164724	0.069762577	-0.007206618	0.016966784	-0.030234947	-0.04089332	-0.013986264	-0.096743878	-0.022003068	-0.000535718	0.00645835	0.004346798	-0.004117123	0.012455753	0.077169729	-0.077968771	0.018070594	-0.058411426	-0.082527939	-0.01931095	-0.048969931	-0.052025042	0.033526576
GLIS2_TF	-0.150308762	-0.145325732	-0.165075394	-0.149903781	-0.261670326	-0.162746925	-0.112666229	-0.207180045	-0.291701295	-0.236685216	-0.287575437	-0.246344766	-0.201097811	-0.188515173	-0.164302228	-0.246898064	-0.218876299	-0.273160477	-0.203300046	-0.210760464	-0.246000492	-0.360115153	-0.260113911	-0.174268558	-0.285352654	-0.220350001	-0.226682043	-0.207450816	-0.241785168	-0.258005466	-0.229726442	-0.094549971	-0.236538115	-0.310086683	-0.337717187	-0.23313448	-0.235672326	-0.143213521	-0.353760952
GLIS3_TF	-0.047720062	-0.041316427	-0.042955405	0.002852364	-0.062561589	-0.099137293	-0.077752362	-0.061375927	-0.027922783	0.004796706	-0.058422761	-0.04207012	-0.131388386	-0.055756056	-0.014037317	-0.078851624	-0.109614143	-0.079731404	-0.069765279	0.006213698	-0.047044709	-0.132248658	-0.015411234	-0.073579066	-0.013993626	-0.083898165	-0.082743465	-0.061031129	-0.088437234	-0.051854011	-0.082733069	-0.04244191	-0.047004519	-0.061796889	-0.110593166	-0.091995258	-0.04641651	-0.035257722	-0.141697085
GMEB2_TF	-0.035402259	-0.017824615	-0.021480757	-0.045662692	-0.012855447	0.023656122	-0.014918579	0.000397192	-0.020834	-0.021276418	0.026987906	0.066475543	0.033654942	0.061308461	0.04758705	-0.051027413	0.031812027	-0.010555592	0.020149288	0.06552697	-0.045181599	-0.103717388	-0.03872297	-0.113251891	-0.084759607	-0.055157829	-0.030297375	-0.039676294	-0.079982032	-0.069286274	-0.072240909	-0.041284925	-0.077551072	-0.052798755	-0.12029695	-0.007531729	0.02832714	0.060943238	-0.115013846
GON4L_TF	-0.031106846	-0.033849376	-0.007497059	-0.005200425	-0.015068249	-0.017388888	-0.006356823	0.009172944	0.014007249	0.019560363	0.060692007	0.041551934	0.059486791	0.054912823	0.042454585	0.111706623	0.081006024	0.155120471	0.079990695	0.115817289	-0.002604966	-0.013001086	-0.016715176	-0.032270761	0.003831386	0.014009549	0.001506555	0.023288024	-0.017512303	0.036058728	0.123228117	0.046968324	0.007070918	-0.012936657	0.056402397	0.038620371	-0.000852377	0.067737051	0.143804667
GPBP1_TF	0.316677629	0.307060287	0.335918038	0.326137609	-0.1570053	0.333410028	0.329947972	-0.157767694	-0.142223539	-0.123620641	-0.124261018	-0.1457153	-0.142287097	-0.166388372	0.313699987	-0.059389782	-0.046218897	0.016051711	-0.144149347	-0.14960922	-0.128686508	-0.057460646	-0.150632961	0.331094646	-0.144183341	-0.134223488	-0.151240821	-0.157584269	-0.15745522	-0.150188362	-0.034241866	0.320323211	-0.165686047	-0.160991815	-0.017869907	-0.149939209	-0.16477841	0.311390479	0.089875434
GPBP1L1_TF	-0.460572556	-0.451606457	-0.465170312	-0.429178417	0.205853664	-0.475169316	-0.453451276	0.186377051	0.207752248	0.187047205	0.196365032	0.214522362	0.193213899	0.211265378	-0.447815976	0.120993115	0.095008279	-5.04E-05	0.195445748	0.184959832	0.191826629	0.137571179	0.210362724	-0.423874952	0.190822016	0.16075999	0.19182648	0.195684197	0.193431078	0.18070527	0.017682226	-0.445358596	0.191636603	0.206445198	0.153889734	0.183867303	0.201055946	-0.452707859	-0.060668907
GRHL1_TF	0.070296656	0.105749847	0.158444628	0.121324034	0.189310319	0.195418929	0.072559945	0.046883478	0.135814984	0.163966305	0.136507757	0.208044378	0.105782952	0.105106729	0.127068285	0.024604306	0.110798111	-0.023913766	-0.047995091	-0.040659934	0.161529281	0.094209878	0.114148738	-0.139980588	-0.108884633	-0.042274147	0.109118631	0.114560446	0.034831711	-0.128636046	-0.074960888	-0.146348766	-0.069368212	-0.00512945	-0.189791109	-0.005484772	0.048830897	0.00261361	-0.068344886
GRHL2_TF	-0.183896718	-0.17032108	-0.121109202	-0.097346979	-0.065859734	-0.069458752	-0.152449377	-0.054964975	-0.041559697	-0.082039684	-0.006770962	0.030791573	-0.017257051	0.00155286	0.004867502	-0.040429877	-0.124217623	0.012743857	0.011032366	0.037567629	-0.097566986	-0.206932645	-0.157792196	-0.274194781	-0.179083881	-0.157671638	-0.114586294	-0.104827547	-0.164034084	-0.123951226	-0.104595167	-0.260002353	-0.200956017	-0.235238032	-0.24554313	-0.091619808	-0.120742358	-0.010344246	-0.157240707
GRHL3_TF	-0.103645795	-0.148257033	-0.171217657	-0.114467423	-0.123651124	-0.102675477	-0.157807031	-0.152167708	-0.158485274	-0.116345184	-0.149719689	-0.118439177	-0.151177938	-0.147715794	-0.125332543	-0.122565523	-0.204121449	-0.149752476	-0.20995929	-0.223219018	-0.179268893	-0.113651608	-0.122944721	-0.184637918	-0.190357284	-0.141855589	-0.111180358	-0.110648507	-0.105475903	-0.184866761	-0.205024758	-0.217835474	-0.168056006	-0.17991579	-0.22221087	-0.143913576	-0.084880449	-0.15065628	-0.199901175
GSC_TF	-0.163013052	-0.172154205	-0.161309513	-0.141058483	0.012699983	-0.119396017	-0.154658875	0.053776908	0.039204669	-0.014681004	0.059303896	0.060027116	0.011561826	0.073639134	-0.119707381	-0.01247971	-0.059029225	-0.049643424	0.029583496	-0.026323439	-0.047817589	-0.088874923	0.028233671	-0.174830039	-0.050858069	-0.034094498	-0.006800622	-0.055634211	-0.030106691	-0.020669594	-0.101717923	-0.186089487	0.015507187	-0.063222075	-0.111358982	0.002324546	0.074383094	-0.104028127	-0.141189646
GTF2F2_TF	0.119485211	0.111423413	0.133559403	0.179083837	0.069393011	0.128053317	0.101837632	0.047192547	0.047836332	0.065824029	0.0411254	0.038753667	0.020335456	-0.002340812	0.074515357	0.122101935	0.048757488	0.114594146	0.051491969	0.035179103	0.092560586	0.139659237	0.079280906	0.202108689	0.082342786	0.089011425	0.077704401	0.03356606	0.080649739	0.120072782	0.087652733	0.13135514	0.074081563	0.086087033	0.228403568	0.060417237	0.016550989	0.067192599	0.220274863
GTF2H2_TF	0.224916673	0.23561598	0.209374489	0.187237256	0.141878292	0.215818809	0.234555176	0.156353172	0.146760702	0.145318758	0.101904663	0.143909522	0.158861087	0.135574344	0.148909562	0.114865581	0.227557158	0.12221021	0.150830393	0.082210344	0.115483282	0.217531954	0.116325525	0.141144017	0.051359521	0.143291438	0.127881555	0.097768067	0.123053776	0.1021031	0.065969677	0.114987463	0.092537478	0.151762327	0.128646043	0.123583251	0.166504305	0.184702584	0.223498804
GTF2H3_TF	0.100987088	0.090117235	0.107940863	0.099258769	0.148861572	0.092104533	0.093442804	0.157036363	0.096194632	0.131669385	0.08422291	0.108141555	0.081618133	0.072280089	0.070623029	0.14670762	0.10205838	0.172371531	0.124424226	0.159595912	0.154669262	0.233865086	0.134055136	0.22175663	0.179162774	0.179420982	0.163575823	0.137986309	0.203835019	0.206111578	0.210202052	0.166814214	0.181793727	0.198603326	0.240995838	0.16399869	0.106248305	0.060290205	0.256279728
GTF2I_TF	-0.567875182	-0.572509378	-0.567973674	-0.515647507	0.487271945	-0.519278037	-0.568134106	0.494225746	0.498824351	0.495755398	0.497768117	0.477351158	0.50279374	0.46275914	-0.539264389	0.558715115	0.501355409	0.514840844	0.515328695	0.509162609	0.527304515	0.574594593	0.517122369	-0.622645232	0.5791442	0.519220626	0.514631116	0.529427842	0.543535689	0.57785758	0.567191923	-0.597253728	0.560423623	0.567359566	0.591498044	0.506815005	0.488063562	-0.518131704	0.619034407
GTF2IRD1_TF	0.457437793	0.50298574	0.491469585	0.506636599	-0.348021637	0.512905974	0.506237027	-0.340517162	-0.320581612	-0.364643491	-0.319686331	-0.343574843	-0.346297068	-0.341789124	0.47189467	-0.387612924	-0.334976441	-0.362535806	-0.31591415	-0.335221444	-0.357387625	-0.349907295	-0.328378352	0.436979621	-0.310444595	-0.302424716	-0.339338149	-0.360549161	-0.346259029	-0.355586131	-0.304355447	0.528196619	-0.321034352	-0.222485252	-0.350857359	-0.30306453	-0.292163561	0.456698739	-0.398196482
GTF2IRD2_TF	-0.003292393	-0.005810101	-0.023333985	0.025100559	-0.320140153	-0.021361625	0.006769984	-0.414143892	-0.33069885	-0.335330246	-0.321170224	-0.329506439	-0.346908661	-0.451382109	0.020425692	-0.298352378	-0.460431574	-0.377693872	-0.316670387	-0.293700685	-0.340008057	-0.476156882	-0.353723769	-0.066030895	-0.34863123	-0.342720754	-0.319470529	-0.369210532	-0.335267882	-0.338228798	-0.404825377	0.009319705	-0.309713446	-0.431749005	-0.447466603	-0.392049123	-0.365803982	0.009507442	-0.48614864
GTF2IRD2B_TF	-0.585164109	-0.604847528	-0.613067172	-0.624166857	0.488679134	-0.606827183	-0.590102614	0.524051895	0.501946706	0.505369573	0.50325566	0.515726388	0.495932408	0.539150656	-0.603187362	0.478954138	0.52647779	0.51250973	0.510213617	0.500245512	0.487484324	0.506673125	0.494647654	-0.565972741	0.501198876	0.496313521	0.498944957	0.4820546	0.486092212	0.487978525	0.479097014	-0.51375406	0.483441922	0.51294611	0.466334607	0.516856638	0.518699817	-0.591862354	0.450050881
GTF3A_TF	0.084165444	0.076000857	0.11986807	0.154828098	0.116529461	0.059723899	0.077974488	0.13478693	0.130115142	0.130761072	0.136959844	0.11368648	0.096708287	0.057296042	0.105676856	0.220291253	0.093040958	0.17609005	0.146490967	0.247659237	0.174714546	0.242888455	0.117295757	0.258401127	0.258628666	0.137327241	0.135019287	0.118349237	0.180572692	0.243266492	0.224632279	0.193432996	0.181355065	0.198919074	0.319615751	0.123051582	0.055553563	0.081205974	0.287980425
GZF1_TF	0.176435051	0.187114701	0.162883859	0.079074318	0.117924624	0.158825459	0.167632061	0.136822315	0.161532424	0.08337514	0.160795279	0.095887371	0.189538685	0.179938296	0.156686975	0.129427158	0.191318223	0.15967797	0.163072617	0.070364079	0.085950073	0.173708994	0.150946172	0.191911895	0.162591845	0.154552131	0.14162767	0.106767202	0.116616429	0.118662607	0.099520808	0.156693966	0.131027394	0.179802354	0.154345326	0.175460495	0.202244048	0.177820559	0.167466709
HBP1_TF	-0.134701196	-0.149027546	-0.091941467	-0.131055399	-0.062558029	-0.109058525	-0.117224517	-0.028110677	-0.018523225	-0.02407352	0.02080519	0.037772371	0.026703116	0.035831356	-0.04789091	0.013624363	-0.095159858	-0.025233088	0.017246886	0.050385814	-0.050937688	-0.075354014	-0.094267589	-0.135138405	-0.036223221	-0.102693149	-0.049890396	-0.054650529	-0.055578016	-0.025641092	-0.11565278	-0.146531203	-0.070347398	-0.126468594	-0.152622623	-0.063107931	-0.034398047	-0.071093189	-0.035515594
HCFC1_TF	-0.521251192	-0.504522254	-0.513421663	-0.545822144	0.558646891	-0.512158299	-0.530616149	0.573312782	0.56442543	0.575180536	0.564457733	0.565170093	0.548045393	0.553842133	-0.543802936	0.55086918	0.541286027	0.5334222	0.573447708	0.554732704	0.549889838	0.544490802	0.565008473	-0.427482791	0.554587999	0.567667102	0.564122578	0.560653632	0.558501995	0.564972898	0.529080264	-0.465551295	0.561388933	0.554377006	0.513727919	0.558888097	0.574910936	-0.548591587	0.481406804
HCLS1_TF	0.118537282	0.1276338	0.070758718	0.089791693	0.096332812	0.165000932	0.129642348	0.233219426	0.169105496	0.189646871	0.20839725	0.21793507	0.25159736	0.293271795	0.21149287	0.151940415	0.238054041	0.264502862	0.207128317	0.16495709	0.027545191	0.074642279	0.149897493	-0.032282775	0.012008221	0.147312517	0.096469824	0.136376535	0.026190223	0.061799902	0.080216525	-0.00281792	0.054137361	0.145147154	0.02486147	0.151618552	0.26719624	0.224100841	0.171332062
HDGF_TF	-0.483353872	-0.452160287	-0.502603919	-0.459070109	0.563075641	-0.526486087	-0.510551482	0.52554283	0.544525618	0.55067272	0.542589503	0.542934315	0.528286436	0.542310602	-0.5309465	0.528804655	0.547739757	0.535769695	0.509414515	0.479195498	0.558584072	0.576322075	0.551186761	-0.400576469	0.542110202	0.548567125	0.551055138	0.562386989	0.545483848	0.533427474	0.540037915	-0.505168615	0.545364496	0.56237467	0.548766349	0.536269832	0.52964067	-0.536983742	0.573843019
HDX_TF	-0.108100095	-0.087778539	-0.112369197	-0.063671362	-0.103272132	-0.077035536	-0.165913108	-0.086586446	-0.054357649	-0.02292228	-0.085428408	-0.053891785	-0.05901437	-0.047039223	-0.083970723	-0.08294053	-0.05259343	-0.073978272	-0.081769917	-0.119406159	-0.16039075	-0.088751757	-0.077648877	-0.135391444	-0.232400081	-0.16387874	-0.118373405	-0.125325958	-0.133190935	-0.185650481	-0.221309239	-0.261920543	-0.174351848	-0.249933043	-0.26147703	-0.193319959	-0.030580499	-0.086868142	-0.131321264
HES1_TF	-0.047702604	-0.04435242	-0.05323332	-0.07323265	-0.031700699	-0.022573796	-0.031001866	-0.03467963	-0.03834427	-0.062991169	-0.022994053	-0.026259769	0.063314572	0.047808581	-0.026758196	0.024901394	-0.005288726	0.000272517	0.013574425	-0.040425746	-0.053030008	-0.037999228	-0.036385308	-0.099365161	-0.07723868	-0.058950362	-0.042492271	0.040295937	-0.079156828	-0.033786995	-0.039853654	0.0123591	-0.01697785	-0.055348715	-0.045436403	-0.043992402	0.007188115	0.010640814	-0.002378047
HES4_TF	-0.045263164	-0.023971748	-0.081400094	-0.134517917	-0.068806897	-0.021361975	-0.045205758	-0.126378081	-0.06054543	-0.082345644	-0.062441074	-0.103832417	-0.011692988	-0.001217866	-0.064673418	-0.070234976	-0.013361942	-0.069774971	-0.065205088	-0.136381809	-0.12503676	-0.084688215	-0.056058561	-0.067227224	-0.128152049	-0.102716994	-0.071257076	-0.025315517	-0.095813629	-0.12083016	-0.072309144	-0.044101116	-0.068699562	-0.110249064	-0.194337057	-0.069422611	-0.0077418	-0.030788445	-0.162662125
HES6_TF	0.130583226	0.143901915	0.204000414	0.179888945	0.245285909	0.221290337	0.136264769	0.07023226	0.133429382	0.185405551	0.144206335	0.219565926	0.070616327	0.07735816	0.125435799	0.023884001	0.083751131	-0.025405164	0.004088841	-0.025510025	0.252240662	0.170342073	0.13494294	-0.033665026	0.00090799	0.057114173	0.168974032	0.109538957	0.12078308	-0.019388201	-0.045456759	-0.045770151	0.014193915	0.07258032	0.009779267	0.066284111	0.074331581	0.039607514	-0.027426165
HES7_TF	-0.057480892	-0.070586416	-0.062103918	-0.099219386	-0.084199191	-0.061147365	-0.028092317	-0.049530485	-0.085511713	-0.096546336	-0.031853529	-0.080948922	-0.000974727	-0.043936142	-0.067365518	-0.052199087	-0.092528255	-0.068529972	-0.027692048	-0.050348366	-0.074218791	-0.085690622	-0.071737141	0.001267426	-0.018452397	-0.056310246	-0.055618444	0.015028119	-0.031572724	-0.043666678	0.033090661	0.053106204	0.007962884	-0.05864282	-0.06189986	-0.008971262	-0.077777129	-0.051082449	-0.080281296
HESX1_TF	0.087167759	0.045735177	0.134904099	0.093702785	0.075642995	0.068917369	0.090545015	0.042439889	0.067771295	0.016378202	0.066778834	-0.00749645	0.03122861	-0.023569663	0.057876165	0.120008742	0.023493103	0.066678811	0.054933509	-0.004935001	0.13441552	0.22341961	0.093596194	0.230673288	0.213686355	0.150924885	0.111956585	0.079138593	0.135030869	0.210688266	0.099745498	0.154453658	0.190588603	0.208753247	0.290799562	0.089293858	0.021882284	0.033072474	0.245054634
HEY1_TF	-0.023423786	-0.018196225	0.001406083	-0.015005295	0.011913028	0.008425646	0.007064409	0.042433638	0.056635498	-0.001173513	0.072133107	0.049737854	0.092159764	0.111404011	0.055487559	0.005759424	0.056312002	-0.008440521	0.048445565	0.039798808	-0.034576671	-0.032570395	0.035893542	-0.036726058	-0.035307748	-0.023230037	0.010557003	0.069564554	-0.011962204	-0.028696091	-0.049979459	-0.012412158	-0.005504935	0.017964857	-0.091476751	0.024505083	0.077619829	0.057862219	-0.072199016
HEY2_TF	-0.125713623	-0.103716035	-0.1017071	-0.047290143	-0.083417746	-0.098358103	-0.167512832	-0.063168777	-0.053035385	-0.005799379	-0.049845426	0.000998009	-0.082916549	-0.031702895	-0.029391613	-0.066843496	-0.039525051	-0.034021015	-0.072381625	-0.03569605	-0.107794274	-0.153998313	-0.104265751	-0.255512148	-0.256421789	-0.125703043	-0.128438417	-0.170896936	-0.194721341	-0.216841214	-0.218322404	-0.27471061	-0.251503018	-0.241344462	-0.207804817	-0.155743991	-0.062753399	-0.04412766	-0.177141781
HEYL_TF	-0.111227379	-0.105424266	-0.175216366	-0.11294287	-0.13384525	-0.147029803	-0.110548348	-0.140133613	-0.134501076	-0.130941005	-0.182672954	-0.123311204	-0.194734611	-0.168462077	-0.106682167	-0.15199398	-0.213988027	-0.13970069	-0.13766967	-0.137782375	-0.164062896	-0.207815294	-0.139289742	-0.121924814	-0.228061488	-0.129423063	-0.119685718	-0.155559061	-0.111576243	-0.156017266	-0.218360683	-0.121056786	-0.160629222	-0.230603291	-0.225784203	-0.143474176	-0.111443333	-0.110362081	-0.256475629
HHEX_TF	0.119330302	0.106750932	0.094759572	0.081115499	0.06194139	0.08142733	0.109811047	0.031113957	0.033343102	0.003548061	0.00865448	-0.081420361	0.024876749	-0.009153225	-0.032580312	0.02398252	-0.00375838	-0.042763806	-0.024842341	-0.06594327	0.091747262	0.231792913	0.110059359	0.283754397	0.263721983	0.116706277	0.097220705	0.11071918	0.164078172	0.168182098	0.1583263	0.258460646	0.239606342	0.234756675	0.312436045	0.09988131	0.035061445	-0.012456887	0.101549
HIC1_TF	0.014259745	0.018210316	-0.026174768	-0.074443123	0.006942558	-0.010370231	0.036590435	0.031188182	-0.049599676	-0.064464785	-0.000589189	-0.047865323	0.041998975	0.052093815	0.000427009	-0.006260965	-0.033625191	-0.045720814	0.021131493	-0.012763034	-0.00089689	0.025015419	0.016219996	0.031918975	0.023579226	0.010251528	-0.010363157	0.069725163	-0.009354737	0.011142005	0.021183081	0.085323336	0.016686284	0.083704936	0.054160926	0.013312055	0.047013027	0.032098524	-0.036949758
HIC2_TF	0.051421223	0.03482203	0.048547398	0.019249137	0.177200083	0.027607682	0.048365462	0.079973513	0.073318396	0.076472428	0.054897224	0.032112455	0.05125086	0.042695364	-0.021307846	0.141687937	0.161574463	0.114784829	0.056706914	0.060524238	0.216914557	0.187049718	0.158581487	0.130765159	0.242949715	0.173897192	0.169732949	0.16888759	0.196755836	0.161404041	0.248695435	0.188345967	0.229858631	0.238889686	0.316008416	0.10066498	0.076409143	-0.016933538	0.251564818
HIF1A_TF	-0.371912892	-0.391369631	-0.424480953	-0.434575219	0.580007707	-0.431202464	-0.378170872	0.609522652	0.600297738	0.578193449	0.604334877	0.591199075	0.590043538	0.61595333	-0.406474749	0.593980047	0.622550531	0.648910113	0.620201936	0.606163871	0.577300018	0.606174652	0.587943428	-0.255505466	0.620306167	0.599203832	0.568777888	0.586832654	0.545927279	0.592551311	0.615171111	-0.262286351	0.59675455	0.596832023	0.593000582	0.597688547	0.626773151	-0.353164884	0.632863154
HINFP_TF	-0.105093452	-0.137246412	-0.077383168	-0.125260865	-0.091218556	-0.148133753	-0.108284588	-0.119697114	-0.037909132	-0.140749387	-0.082643555	-0.127065631	-0.092920381	-0.148852797	-0.108099637	-0.028922552	-0.125389927	-0.085663241	-0.059146578	-0.076377008	-0.025105184	-0.072284838	-0.081270006	0.043979809	-0.018035754	-0.049927985	-0.042664522	-0.030690896	-0.046792014	0.029517768	0.024088035	0.043045839	0.013716665	-0.094407416	-0.017515618	-0.062554221	-0.165397259	-0.097317689	-0.022042703
HIVEP1_TF	-0.009205101	0.001020465	-0.012635386	-0.041418566	-0.018426213	-0.008455466	0.022892425	0.093792368	0.051202932	-0.001566978	0.085539158	0.047935595	0.153662557	0.120368927	0.054249779	0.148150382	0.115219161	0.164208354	0.134814377	0.168306112	-0.011243924	0.059211672	0.022571406	0.115275431	0.109878396	0.042876659	0.046758865	0.105120579	0.055241309	0.121194317	0.12981844	0.061668683	0.081507845	0.067243941	0.039995473	0.078375749	0.044061901	0.084336291	0.179646873
HIVEP2_TF	-0.073642795	-0.049259418	-0.026189184	-0.022493604	-0.044343796	-0.071582577	-0.041297243	-0.008887968	0.013970546	-0.006482934	0.048512898	0.067032788	0.040044821	0.013523818	0.040614899	0.038889667	0.023347473	0.065604517	0.079224988	0.144659698	-0.018374144	-0.100126445	-0.036493315	-0.033116688	-0.005583907	-0.021548483	-0.033350615	-0.027727024	-0.056403861	0.017911265	0.050843559	-0.050367176	-0.024990269	-0.066181446	-0.075013661	0.005738093	-0.013209646	0.047287352	-0.043079793
HIVEP3_TF	-0.034908683	-0.000665478	-0.020569715	-0.033933224	0.010911157	0.013661779	-0.002456192	0.039198747	0.02251052	0.022433558	0.075499766	0.07222991	0.079698539	0.109326468	0.055790315	0.074594837	0.093450891	0.142943556	0.097740869	0.115411434	-0.012835616	0.015488812	-0.01395346	-0.055776008	-0.010977826	0.010153684	0.002913978	0.063419334	-0.020095474	0.043920317	0.08135509	0.03089985	-0.001785589	-0.009747218	-0.006127614	0.023276191	0.061575164	0.076641347	0.102722041
HKR1_TF	-0.081679603	-0.103532029	-0.056067151	-0.052537679	-0.104366547	-0.123630707	-0.075334768	-0.074925045	-0.103272082	-0.101488931	-0.071214394	-0.103055357	-0.065309208	-0.094108995	-0.089169602	0.036035028	-0.123485541	-0.025545711	-0.035387898	0.006667402	-0.027543733	-0.022133958	-0.088795663	0.03205899	0.050179071	-0.071519664	-0.088907864	0.010569213	-0.045564728	0.027274337	0.06889099	0.105021123	0.033747722	-0.06486832	0.01050205	-0.065618078	-0.151168788	-0.09619947	0.074229061
HLF_TF	-0.103971446	-0.066366596	-0.036635476	-0.042456492	-0.041892225	-0.052741577	-0.065112848	-0.023508432	-0.012380492	-0.029398467	0.026286936	0.005746639	0.036647427	-0.016937234	-0.010754205	0.061576278	-0.040393799	0.03697451	0.028066654	0.070069127	-0.03079022	0.012908901	-0.090224105	-0.046857118	-0.086456094	-0.070973505	-0.020448382	-0.04659063	-0.040523382	0.017032709	-0.028314533	-0.126375338	-0.103344277	-0.116605718	-0.004184828	-0.033364597	-0.09703213	-0.021588561	0.066743975
HLTF_TF	-0.002817123	-0.007350811	0.066704968	0.070174786	-0.017983711	-0.010855959	-0.027177856	-0.103030026	-0.043793739	-0.006453805	-0.059542326	-0.050319558	-0.104823692	-0.143972891	-0.042607635	-0.010124766	-0.039676495	-0.026814166	-0.089178379	-0.074432454	0.071075577	0.066532695	-0.034720353	0.063627781	-0.028923908	-0.031131137	-0.026385358	-0.05125452	0.008978926	-0.024834822	-0.004158598	0.027471007	-0.028607861	-0.054595951	0.087530457	-0.062528134	-0.119867445	-0.073988171	0.096151923
HLX_TF	0.214333051	0.23999874	0.195743163	0.144817761	0.146786576	0.21413715	0.208197275	0.133633851	0.165798928	0.150694498	0.128590916	0.113425481	0.165362111	0.171898841	0.139691891	0.072283768	0.245936624	0.146808749	0.118037152	0.072666427	0.091608337	0.123031075	0.167757816	0.194138395	0.127918626	0.15133945	0.138638062	0.109782051	0.125473472	0.098852408	0.157983105	0.081481267	0.104338205	0.188415679	0.098709255	0.148527329	0.229075595	0.172642817	0.093159316
HMBOX1_TF	0.021697924	0.000663817	0.030091483	-0.024840835	0.046194219	-0.04425843	-0.004523774	0.079256671	0.057268345	-0.006734898	0.090027346	-0.023477589	0.085211207	0.040394222	-0.042658443	0.195666904	0.04345548	0.134637481	0.063135753	0.070785773	0.100172572	0.125704665	0.054370415	0.158474506	0.197983675	0.112833522	0.051030446	0.138004562	0.096230891	0.139656756	0.204285638	0.192997222	0.131902623	0.102322463	0.163214198	0.072093355	-0.03000868	-0.02732926	0.24700222
HMG20B_TF	0.037623438	0.032018576	0.035702189	0.07249406	0.01743067	-0.003916956	0.037201359	-0.012460974	-0.023884467	-0.012438158	-0.032595999	-0.066942116	-0.036195375	-0.035111754	-0.040436642	0.012899376	-0.035288579	-0.066286687	-0.02539821	-0.009157714	0.065878059	0.088488095	0.049555252	0.208146317	0.212525257	0.052604927	0.045192709	0.07710193	0.127937558	0.13757317	0.138881541	0.227198445	0.160506414	0.166489603	0.230159497	0.029598722	-0.002867664	-0.027721519	0.030983261
HMGA1_TF	0.139802314	0.148327866	0.175417673	0.18618199	0.170763323	0.155279801	0.123031985	0.008261126	0.098740396	0.128536602	0.052794522	0.078879216	-0.025685636	-0.036315515	0.091991601	0.008414189	0.100635632	0.02244701	-0.012288351	-0.023186954	0.184271896	0.153900563	0.114023935	0.075502328	0.054932006	0.108329454	0.132302144	0.036491225	0.132962655	0.042788604	0.041948184	0.061556243	0.076814469	0.033496248	0.08426226	0.041669094	0.015817837	0.024542861	0.014607168
HMGA2_TF	0.001202254	0.004806202	0.067657294	0.034179582	0.031427505	0.014122602	0.011875249	0.017422109	0.079338252	0.04288038	0.057072367	0.000184829	0.095022887	0.033241783	0.000307656	0.105587102	0.010136832	-0.013630713	0.00703071	-0.004480947	0.112487558	0.150908934	0.038479333	0.150260719	0.154146318	0.036448469	0.035385147	0.074489803	0.058158062	0.069670802	0.055085708	0.04104459	0.115179582	0.047885746	0.190197662	0.012547839	-0.013972579	-0.034742436	0.159061937
HMGB1_TF	0.25840079	0.270369136	0.241658509	0.284122196	0.139769402	0.266256724	0.24512576	0.072435426	0.075771546	0.126676049	0.059374972	0.081371311	0.022580122	0.017028433	0.196539152	0.083006037	0.049537517	0.072403797	0.043815667	0.082851212	0.150110107	0.194710598	0.113369983	0.273508373	0.127579108	0.119301609	0.120880183	0.058820868	0.151492832	0.12757828	0.064792275	0.259553657	0.089252085	0.137152897	0.220765876	0.080028708	0.04513827	0.181734455	0.173236301
HMGB2_TF	0.211357349	0.234793978	0.251063679	0.260795412	0.239338233	0.260153896	0.190921048	0.052245086	0.144120856	0.216948588	0.115074772	0.185496571	0.024378066	0.025229239	0.161716873	0.019477173	0.174737198	0.093418207	0.022310087	-0.01575538	0.237034571	0.197234444	0.148510387	0.050450686	-0.031694961	0.120113497	0.160092893	0.054836721	0.110957329	-0.016023703	0.014558819	0.062851148	0.034216168	0.044802281	0.096353457	0.09960941	0.106487921	0.109416409	0.068713892
HMGB3_TF	-0.561463472	-0.511735298	-0.576275886	-0.575991394	0.487296406	-0.571383061	-0.575237675	0.506084167	0.502962149	0.494778391	0.505870934	0.512747437	0.479681016	0.512292917	-0.56772155	0.474780782	0.497275315	0.487044086	0.495127185	0.458722772	0.475038458	0.487367044	0.497664099	-0.546624605	0.493825795	0.489426791	0.478217481	0.49559662	0.465639528	0.48707595	0.404758849	-0.568535952	0.496944472	0.503718672	0.473680166	0.485118369	0.530622559	-0.563572692	0.466598329
HMGN3_TF	0.124919841	0.104587009	0.124650115	0.131665778	0.099117788	0.076496804	0.13831962	0.159638475	0.081727002	0.12043516	0.119738491	0.073376577	0.137709326	0.098571912	0.07413202	0.209092308	0.140824063	0.21135236	0.14900013	0.147391915	0.1594422	0.227908229	0.127643026	0.276678082	0.232227646	0.19399241	0.111468097	0.17652154	0.155936057	0.206531601	0.274151442	0.294851568	0.186600395	0.242050898	0.327662988	0.164911101	0.099561431	0.107601219	0.353869755
HMGN5_TF	0.101404636	0.105562062	0.132017408	0.152203119	0.119925181	0.095694419	0.07539577	0.009438854	0.07807192	0.127015369	0.056342134	0.075570842	-0.002849451	-0.006149517	0.058065082	0.049828664	0.119847596	0.091979391	0.002181867	0.000548827	0.12958214	0.140742294	0.059681604	0.079846774	0.017694884	0.045712523	0.080376267	0.034989121	0.086723479	0.019936997	0.106547385	0.014294654	0.023354294	0.01877282	0.122322142	0.034356265	0.016888317	0.012163714	0.152278035
HMGXB4_TF	0.121664433	0.143022288	0.129154865	0.12046617	0.210641607	0.110354212	0.108927829	0.160420254	0.163903596	0.177839752	0.149267827	0.154815048	0.140317145	0.159031002	0.077887077	0.18960701	0.266359466	0.269451146	0.156263174	0.157051811	0.200798006	0.250952057	0.170525802	0.133912977	0.216222982	0.191985593	0.170084104	0.178239067	0.182074353	0.172910349	0.275426383	0.099745065	0.162966114	0.171899256	0.270143106	0.167275376	0.14840776	0.066669834	0.318363097
HNF1A_TF	-0.077908217	-0.114160745	-0.096694296	-0.117638711	-0.116157787	-0.097842215	-0.072075294	-0.135543243	-0.11409297	-0.146015459	-0.1481694	-0.169136833	-0.15695794	-0.150309221	-0.093550745	-0.104583416	-0.107149016	-0.122852043	-0.132346619	-0.114186454	-0.08177884	-0.182855873	-0.106054443	-0.06433615	-0.117569401	-0.091096005	-0.140045035	-0.117029467	-0.15448766	-0.16071366	-0.088103028	-0.039384627	-0.108515964	-0.162405178	-0.150242242	-0.11195174	-0.175155383	-0.074276669	-0.203181084
HNF4A_TF	-0.035073937	-0.03044532	0.051520956	-0.032307245	0.093936784	0.106651059	-0.0137704	-0.009108315	0.030347951	0.001241361	0.024232113	0.121557698	0.049051189	0.073732885	0.021388795	-0.030936098	-0.000206037	-0.057446355	-0.052434241	-0.058853551	0.066667213	0.054031912	0.00911288	-0.104243284	-0.050732346	-0.074982603	0.041454796	0.104220671	0.038803181	-0.076854188	-0.104142611	-0.105157361	-0.032176738	-0.018741482	-0.122244035	0.005149384	0.014965978	-0.050105221	-0.058845258
HNRNPAB_TF	0.134879462	0.131942751	0.112567468	0.112318521	0.134069865	0.126640845	0.116230302	0.060789774	0.042265521	0.087797623	0.023037693	0.014556627	0.007989315	-0.000464602	0.02344498	0.060028898	0.122912896	0.081082458	0.007070933	-0.013409562	0.138918149	0.204182673	0.123158948	0.132043672	0.135401828	0.128853506	0.121778642	0.10037419	0.14080784	0.106440858	0.142819159	0.16738695	0.133841009	0.183920196	0.227929056	0.099411688	0.074467014	0.023395644	0.192269809
HOMEZ_TF	0.051692076	0.033641357	0.058750841	0.097285591	0.032876778	0.024523772	0.049928599	0.004782971	0.040863887	0.046608881	0.014794921	-0.00546268	-0.034747193	-0.059278798	0.010484472	0.027074801	0.073495984	0.045446626	-0.000788421	-0.006613164	0.066304529	0.049444944	0.058914942	0.12012278	0.034955109	0.053440325	0.054986208	0.041260685	0.094157335	0.067009579	0.107208631	0.112804719	0.103628942	0.050735727	0.062274631	0.038246111	0.015825072	0.011058577	0.114006381
HOPX_TF	0.013045159	0.020975996	0.02857358	0.048609184	-0.041793542	-0.045277755	-0.055095473	0.029644071	0.036575484	0.022078141	0.011619943	-0.022640302	0.00632822	0.013643487	0.009274813	0.028769045	-0.042224616	-0.040646421	0.003274088	0.026221774	0.030039037	0.046666851	0.010889367	-0.016608861	0.039866653	0.000921473	-0.060166902	-0.023509896	-0.016016259	-0.023186773	0.029970121	-0.015476981	-0.008709859	-0.040355161	0.047090776	0.010935461	-0.062316808	-0.024107836	0.001397043
HOXA1_TF	-0.542982879	-0.560131027	-0.524094982	-0.511552651	0.475668574	-0.41559376	-0.439211603	0.472306487	0.453513049	0.486009548	0.461429575	0.483357853	0.455016835	0.486089861	-0.475463262	0.445152944	0.456162878	0.460107962	0.463908439	0.466740209	0.452353701	0.416934406	0.467241742	-0.608291153	0.471006695	0.472965467	0.444386563	0.455435096	0.469697595	0.483097497	0.448851056	-0.578929537	0.48204854	0.463785027	0.44276898	0.443975608	0.480495216	-0.483115321	0.438839721
HOXA10_TF	0.053769577	0.060673367	0.055582077	0.051476674	0.058762566	0.040997235	0.107302322	-0.048264229	0.035030637	0.019246992	-0.010124347	-0.074990156	-0.045052609	-0.082461054	-0.02974259	-0.037077938	-0.033093794	-0.05327099	0.004791081	-0.069868646	0.075232835	0.057166401	0.032207631	0.140868409	0.083554496	0.048773437	0.113428338	0.042579169	0.156496964	0.144712033	0.074880473	0.065200015	0.144349543	-0.003871757	0.121910972	0.059424362	0.039593653	-0.029300036	0.021086609
HOXA11_TF	-0.159846166	-0.159226121	-0.161570228	-0.127653131	0.074551811	-0.196809745	-0.115271098	0.084372388	0.054345057	0.073017923	0.077874311	0.086892451	0.092034071	0.048837065	-0.177188476	0.219420182	0.065856012	0.119582618	0.187954975	0.122749216	0.118317362	0.124913348	0.113509354	-0.119364998	0.195628643	0.174840296	0.147847907	0.160972183	0.208786241	0.228646643	0.240239766	-0.060365847	0.278413811	0.119822471	0.287040188	0.12760223	0.142571598	-0.136262826	0.271244877
HOXA13_TF	0.135855803	0.117137642	0.156531222	0.148711422	-0.151278591	0.130917151	0.163060051	-0.141982652	-0.171750428	-0.161420789	-0.129128518	-0.123562946	-0.105473035	-0.171352318	0.137756168	0.029069273	-0.201804706	-0.128757524	-0.099217737	-0.14582357	-0.136644055	-0.122672685	-0.165749244	0.148059525	-0.163551987	-0.174107315	-0.157755718	-0.071712552	-0.052601267	-0.09384361	-0.120625491	0.229003005	-0.133244309	-0.124620167	0.039820086	-0.141037029	-0.187093933	0.188724703	0.02680784
HOXA2_TF	0.000195423	0.003865653	0.028147332	-0.027632029	0.045637631	0.017204575	0.087982115	-0.032910129	0.010623128	-0.067007208	0.018355783	-0.068377508	0.00168332	-0.009172561	-0.04992258	0.016171854	-0.030587948	-0.002669509	0.026461914	-0.050447968	0.016513991	0.017817682	0.004346864	0.138402721	0.120043327	0.043075999	0.106459452	0.083886302	0.13200809	0.145444349	0.117634974	0.092508293	0.13785732	0.040988005	0.08251942	0.050153141	0.019825267	-0.027363899	0.096544429
HOXA3_TF	0.051284016	0.057960228	0.047115761	0.045950988	0.080839198	0.049124763	0.10575089	-0.050148404	0.032598678	-0.006682945	-0.006112649	-0.079913287	0.004975928	-0.087358104	-0.056732691	-0.039443492	-0.011388968	-0.056221619	0.011500233	-0.083708439	0.078985189	0.055238166	0.037782683	0.176005069	0.165794568	0.076828071	0.130194601	0.08351282	0.171513014	0.156361033	0.124520147	0.062854327	0.175880592	0.001354252	0.093375178	0.050414525	0.02764767	-0.074380873	-0.032048185
HOXA4_TF	0.018041539	0.038097817	0.0457157	0.004806594	0.071138489	0.063797786	0.113153169	-0.042321878	-0.007191242	-0.034294016	0.009669079	-0.045263326	0.020311739	-0.066176839	-0.048370075	-0.009384939	0.033236374	0.054384017	0.040488732	-0.077446441	0.071937397	0.051052031	0.016061063	0.142032295	0.10560184	0.058314418	0.12780365	0.070266113	0.161914136	0.163853364	0.135800326	0.081047091	0.161311596	-0.012403757	0.06797666	0.059801048	0.033559049	-0.051379813	0.069607445
HOXA5_TF	-0.013871144	0.008526853	-0.005674368	-0.006820216	0.019151255	0.044970858	0.058220049	-0.132395521	-0.037259495	-0.072969994	-0.082551779	-0.158060858	-0.053357541	-0.096209045	-0.120457237	-0.110476541	-0.11320788	-0.099474729	-0.046443126	-0.161250947	0.015320776	0.024343222	-0.047528282	0.103169965	0.054163448	-0.025243101	0.06427458	0.003046724	0.1033653	0.103972712	-0.005263668	0.011281943	0.079170963	-0.070769258	0.014124208	-0.033099278	0.012198884	-0.114717133	-0.12927974
HOXA6_TF	-0.034809404	-0.02360651	-0.061963599	-0.086000508	-0.026769585	-0.004390305	0.032857914	-0.165165126	-0.085592589	-0.128744674	-0.150067144	-0.217196406	-0.109584103	-0.169826994	-0.178150505	-0.191401563	-0.157075708	-0.200401865	-0.115602706	-0.243997685	-0.032406064	-0.045162299	-0.087060999	0.082454036	0.029052008	-0.085523395	0.014955695	-0.016861916	0.056821138	0.036610244	-0.056296651	-0.044883502	0.066163793	-0.132216863	-0.055108773	-0.123648147	-0.048025736	-0.199413137	-0.199671139
HOXA7_TF	-0.015570828	-0.007922005	-0.039286705	-0.022181351	-0.021596584	-0.029873501	0.012439277	-0.165177798	-0.071428085	-0.083310468	-0.13067884	-0.181954646	-0.120851888	-0.186368375	-0.12618599	-0.138783354	-0.16105121	-0.190253498	-0.105054505	-0.198709602	-0.018772606	-0.036469574	-0.058861065	0.083137929	0.007056657	-0.056964515	0.007916543	-0.024863401	0.058214298	0.028644656	-0.039982861	-0.007412576	0.051282447	-0.128827309	0.003096822	-0.086303056	-0.05280715	-0.129555748	-0.169751971
HOXA9_TF	0.037648909	0.021236634	0.039170767	0.018538625	0.02760602	0.046483781	0.103324456	-0.080033848	-0.0142452	-0.036666532	-0.039296687	-0.102156749	-0.058360619	-0.107571317	-0.053092283	-0.063348538	-0.044475277	-0.038603692	-0.010104552	-0.114135173	0.037826619	0.025265522	-0.006319781	0.134684091	0.051812471	0.035863908	0.089372324	0.001635869	0.125949456	0.110111042	0.055408625	0.031907634	0.107478371	-0.038241093	0.056350786	0.032464687	0.015200517	-0.070559948	0.011884551
HOXB2_TF	0.043450219	0.029309968	0.030380719	0.019440235	0.048819137	0.07661568	0.07463441	-0.100302654	0.038097601	0.017843429	0.021030396	0.019919671	0.020888331	0.016980041	0.017182471	-0.102445046	0.018844624	-0.028428488	-0.003355593	-0.080560568	-0.018053239	-0.004351488	0.001899551	-0.004931887	-0.022823266	-0.097983016	0.058664109	-0.000985637	-0.036513999	-0.00193671	-0.098184041	-0.093588426	0.008996936	-0.104597973	-0.20019578	-0.056296932	0.050707121	0.015694038	-0.175465772
HOXB3_TF	-0.044263872	-0.035074791	-0.067517974	-0.114355561	-0.034055788	-0.012940405	-0.001947441	-0.148520853	-0.029820281	-0.086627511	-0.08412751	-0.121544718	-0.059389933	-0.103893996	-0.088855268	-0.122031935	-0.114994287	-0.098774382	-0.057925029	-0.13023341	-0.067469661	-0.050669884	-0.065483119	0.010023511	-0.039857218	-0.112323228	-0.001626239	-0.042093968	-0.010131944	0.016891899	-0.078834484	-0.070692354	0.021580037	-0.124647348	-0.133140881	-0.10879316	-0.019657771	-0.088469942	-0.160944472
HOXB4_TF	-0.027639217	-0.026827485	-0.070220368	-0.095761258	-0.024488597	-0.002974599	-0.010266641	-0.131446457	-0.013360479	-0.048643415	-0.059239131	-0.078513494	-0.055483623	-0.087068936	-0.07544702	-0.099120684	-0.054091626	-0.078408857	-0.041587698	-0.10200771	-0.028201487	-0.051189244	-0.060765271	0.000494293	-0.014888636	-0.11711552	0.003471837	-0.043431557	-0.043043111	0.001380737	-0.02394312	-0.055498805	-0.000978788	-0.129689448	-0.14472315	-0.106409656	-0.003958544	-0.0762663	-0.159426932
HOXB5_TF	0.021187307	0.02579946	-0.047038239	-0.091381226	0.020659691	0.044814947	0.052599906	-0.09632249	0.046628957	0.019460384	-0.048726356	-0.063375775	-0.005406723	-0.019283803	-0.063193973	-0.125041395	0.001980412	-0.079492234	-0.016243049	-0.135586503	-0.0167302	0.000702529	-0.006714016	0.002598844	-0.011453834	-0.070137686	0.043441872	0.035560581	0.000679059	0.029623903	-0.07285026	-0.06824363	0.033091286	-0.102139312	-0.123742237	-0.096259869	0.051965637	-0.081093673	-0.144265551
HOXB6_TF	-0.0306439	-0.036879507	-0.050504851	-0.057248044	-0.021818047	0.01782922	0.016211728	-0.116657891	-0.001785194	-0.022779466	-0.055066552	-0.077604516	-0.066199365	-0.085736664	-0.051104624	-0.131316101	-0.076763867	-0.104661452	-0.057408608	-0.131126088	-0.046334113	-0.035824086	-0.043431095	-0.027244043	-0.065998194	-0.118117694	0.022742243	-0.046160911	-0.052302206	0.004009617	-0.143878227	-0.104677986	0.009299237	-0.172036279	-0.158867339	-0.119790552	0.017443454	-0.091630424	-0.188177383
HOXB7_TF	-0.141072703	-0.136000754	-0.161337165	-0.129118953	-0.1139939	-0.126609758	-0.162480338	-0.215099321	-0.143957267	-0.122566402	-0.160654162	-0.12845065	-0.212617402	-0.174331119	-0.133608756	-0.18018668	-0.19708887	-0.176511478	-0.15220718	-0.170609511	-0.183498437	-0.201067156	-0.168726802	-0.204908956	-0.273616704	-0.245074424	-0.150395287	-0.229401281	-0.195584474	-0.178038121	-0.285724961	-0.302077371	-0.179088407	-0.290731931	-0.293231015	-0.241791872	-0.123750592	-0.154232154	-0.283967698
HOXB8_TF	-0.068207092	-0.056538669	-0.099909296	-0.100330329	0.046883837	0.034060686	0.008096432	-0.062105079	-0.040734367	-0.073081195	-0.015857175	-0.055412278	-0.066463699	-0.06224925	-0.026482903	-0.12662734	-0.03469416	0.002276916	-0.00887708	-0.116330723	-0.101878573	-0.013981783	-0.046148828	-0.088448187	-0.099688252	-0.060929413	0.056301687	-0.027831783	-0.020231736	0.02041187	-0.110253275	-0.09921093	0.028306768	-0.085526031	-0.129978763	-0.068534119	0.05811941	-0.052407082	-0.10304623
HOXB9_TF	0.020667233	0.015594813	0.02078055	0.0397716	0.065450486	0.120493553	0.089530692	0.040380635	0.018698996	0.009591178	0.053167263	0.104365231	0.034133538	0.037069708	0.048403115	0.035505946	0.038281669	0.076206725	0.081058552	0.009821794	0.012923451	0.088823957	-0.001743676	0.012874708	-0.011270126	0.016927975	0.106649397	0.03160409	0.036067785	0.085290326	0.00420711	-0.011247645	0.012506763	0.011395906	-0.024609818	0.04264583	0.098822033	0.065220023	0.092978879
HOXC4_TF	-0.156954342	-0.152390139	-0.090377352	-0.028538358	-0.05006368	-0.072633849	-0.126803047	0.02312191	0.062059092	0.026639398	0.119764518	0.144349245	0.071235711	0.117164813	0.09059789	0.068528711	0.045030489	0.141843489	0.136936272	0.150104475	-0.086393994	-0.238694034	-0.103166867	-0.352371616	-0.188779517	-0.099562226	-0.071160175	-0.082516527	-0.132200384	-0.061716171	-0.069514145	-0.312603755	-0.21484916	-0.242544016	-0.306632184	-0.006000327	-0.041604909	0.099938346	-0.076581493
HOXC5_TF	-0.04870713	-0.045554021	-0.033076656	-0.035277843	-0.031505693	-0.014052012	-0.047445194	0.037156687	0.042690782	-0.001072981	0.058882775	0.071649829	0.085932333	0.123540441	0.06932759	0.009859251	-0.028573718	0.057184907	0.069297383	0.044813914	-0.074902814	-0.093002339	-0.038574151	-0.121575246	-0.085328596	-0.056540894	-0.050400308	-0.002534362	-0.081080093	-0.038992837	-0.006650238	-0.114577645	-0.095467904	-0.05595582	-0.146395679	-0.020482059	-0.006035446	0.069703174	-0.045516662
HR_TF	0.441154506	0.459338505	0.463021621	0.466876712	-0.319541503	0.448342642	0.440025814	-0.249558377	-0.299827793	-0.285189077	-0.301415107	-0.299716977	-0.290809881	-0.285739921	0.446147951	-0.311804659	-0.202315913	-0.28887256	-0.296509997	-0.284960246	-0.299558716	-0.287985576	-0.320767127	0.462058271	-0.313255736	-0.317877428	-0.341905058	-0.243616899	-0.327135208	-0.336529416	-0.290159306	0.388896494	-0.329420654	-0.330132399	-0.335563303	-0.347336913	-0.265265574	0.394759738	-0.243489595
HSF2_TF	-0.523499022	-0.521211868	-0.529555554	-0.444232196	0.539269985	-0.534122807	-0.532148058	0.532973962	0.560875154	0.565425646	0.561501518	0.554257124	0.565815706	0.577798117	-0.498597892	0.574350349	0.557643001	0.581963046	0.554913164	0.551944206	0.543639258	0.559291988	0.542109117	-0.501950673	0.559504081	0.544792765	0.542280447	0.554252223	0.524088534	0.558982529	0.576584268	-0.567119266	0.560965365	0.553899441	0.562952851	0.551156155	0.551917603	-0.528821662	0.592332871
HSF4_TF	0.000389481	-0.026199958	-0.017075058	0.000540815	-0.125217081	-0.068589968	-0.024588375	-0.041936817	-0.108489408	-0.097863651	-0.095225501	-0.09179241	-0.12880007	-0.10532615	-0.000846524	-0.083496343	-0.112660332	-0.050659581	-0.000792494	0.026750473	-0.089036897	-0.104892709	-0.06104597	0.056690829	0.018913079	-0.019177072	-0.082944712	-0.070117019	-0.022318646	0.031136273	0.040288479	0.092024591	0.023473695	0.009701912	0.034249871	-0.020767809	-0.021332318	-0.007962966	-0.084565663
HSF5_TF	-0.103744509	-0.081052556	-0.10827278	-0.06859316	-0.151491925	-0.141293229	-0.159322974	-0.074649236	-0.052838061	-0.060817456	-0.066121391	-0.052411325	-0.102443593	-0.111715619	-0.052074113	-0.077122626	-0.085341828	-0.056433681	-0.065003606	-0.020290378	-0.119861228	-0.130738591	-0.08919548	-0.121454121	-0.16497072	-0.118565092	-0.114286437	-0.204684318	-0.111831027	-0.149718363	-0.126000692	-0.235134468	-0.153513365	-0.245070195	-0.233105077	-0.098443962	-0.084450576	-0.068078725	-0.210269446
ID1_TF	0.122977878	0.144344637	0.101854439	0.122064529	0.083806637	0.091108147	0.07687741	0.092639893	0.117313747	0.110182894	0.065638014	0.08891702	0.047029671	0.094848442	0.099508568	-0.021323866	0.103648841	-0.006581208	0.030003874	0.016539009	0.037654716	0.081745968	0.091784648	0.078320119	0.00908421	0.019528151	0.052366956	0.019982759	0.02798596	-0.027526552	-0.006051923	-0.021411345	-0.00407376	0.066818365	-0.027501591	0.072690652	0.125985051	0.079775168	-0.032639562
ID3_TF	-0.018611478	0.016470446	-0.022205168	0.005362009	-0.023777056	0.052224713	0.004677425	0.033017667	0.046938999	0.040166004	0.054959674	0.10408691	0.075345819	0.061542121	0.100170491	-0.004020445	0.060709504	0.063231801	0.072845093	0.075246191	-0.126120441	-0.120622809	-0.036374112	-0.233325031	-0.255055856	-0.064712802	-0.033212244	-0.09583215	-0.143810202	-0.135717557	-0.097877993	-0.266878111	-0.182720123	-0.21678531	-0.301704869	-0.02228295	0.047372175	0.101741851	-0.175673745
IFI16_TF	0.113098424	0.101386607	0.136573629	0.132688193	0.108132662	0.102490888	0.098973007	0.177779488	0.142727907	0.152863541	0.16997901	0.147859804	0.168822503	0.149710837	0.126567758	0.210486018	0.201325266	0.264723492	0.163899423	0.164014852	0.127699042	0.215493165	0.129657576	0.150374472	0.149344781	0.150792987	0.121021931	0.10956412	0.119069415	0.148322738	0.217471747	0.083792274	0.111775827	0.120086433	0.226048396	0.153576861	0.130204528	0.110911114	0.311576303
IFT57_TF	0.037928303	0.051025784	0.022141009	0.050596249	0.013770624	0.022727851	0.038476519	0.006847397	-0.029796769	-0.018739589	-0.020903561	-0.032230538	-0.009905244	-0.055118371	0.026330515	0.04666854	-0.01359382	0.05692893	0.027595348	0.076784496	0.00292885	0.060896317	-0.028960345	0.165831072	0.043075683	0.03216871	0.040603876	-0.001219301	0.064961119	0.107824758	0.049539238	0.095801922	0.035062058	-0.017666767	0.165759393	0.024331556	-0.035116009	0.026890021	0.133986578
IKZF1_TF	-0.583985575	-0.563061082	-0.578074748	-0.507742588	0.490551135	-0.563551761	-0.588841537	0.5006016	0.500600112	0.496821231	0.512261676	0.507434364	0.511427583	0.51922335	-0.497167257	0.50989381	0.524702856	0.503593121	0.511034085	0.510720513	0.491558079	0.463985517	0.503591236	-0.623786883	0.519876945	0.505894925	0.504132528	0.496992073	0.494118359	0.519775504	0.508210194	-0.634960854	0.519963859	0.517730411	0.510020715	0.514179557	0.512380264	-0.497531329	0.464494637
IKZF2_TF	0.425634059	0.421376464	0.43823408	0.414508758	-0.33351785	0.439400467	0.420649096	-0.302716462	-0.307053948	-0.305019385	-0.286282379	-0.315391365	-0.296010201	-0.335510031	0.440114762	-0.145815128	-0.330260179	-0.259856712	-0.296446406	-0.268189448	-0.254433272	-0.269136239	-0.288007311	0.351187868	-0.253207609	-0.291741482	-0.325785572	-0.312274378	-0.295580946	-0.267658264	-0.291989587	0.399704771	-0.298495137	-0.297506487	-0.050407732	-0.306923559	-0.350888242	0.445642599	-0.211748288
IKZF3_TF	-0.041876886	-0.021458803	0.017952282	0.019239544	0.012095876	0.045248152	-0.006631334	0.027350834	0.059551652	0.038619782	0.134211438	0.155931705	0.117592001	0.110962921	0.090469321	0.085709808	0.070746516	0.12929201	0.11696442	0.141742613	-0.01364795	-0.129664142	-0.072678805	-0.081318192	-0.131831422	-0.089783449	-0.011110205	-0.012059204	-0.056669618	-0.028944161	-0.018962173	-0.116833942	-0.137431903	-0.154019397	-0.238569318	-0.010211862	-0.034091861	0.105481311	0.000736269
IKZF4_TF	0.035751395	0.048792919	0.148305706	0.194390997	-0.18186225	0.167190489	0.115169145	-0.222040315	-0.154435615	-0.188441508	-0.172104305	-0.163762305	-0.233345582	-0.215583023	0.215968368	-0.236008625	-0.144554766	-0.197745519	-0.21206741	-0.217641113	-0.179821056	-0.225628229	-0.188221922	-0.128032149	-0.250415962	-0.212609282	-0.191396697	-0.270334228	-0.208788634	-0.244462303	-0.245105014	-0.108644698	-0.222115255	-0.289250895	-0.289152298	-0.210751801	-0.206324406	0.199935464	-0.270560818
IKZF5_TF	-0.559300065	-0.544199618	-0.498780064	-0.475991495	0.563742909	-0.537584857	-0.571254058	0.570712752	0.56544261	0.556704105	0.586893857	0.576686092	0.577543816	0.578057136	-0.505714521	0.574081185	0.564603329	0.587686793	0.569121986	0.581533205	0.558319764	0.559487939	0.552609517	-0.565724577	0.581348837	0.536255655	0.557382706	0.551831	0.531027358	0.556103536	0.57402427	-0.58884988	0.555031984	0.563184572	0.563946876	0.573489902	0.575720557	-0.555639335	0.58838432
ILF2_TF	0.037649081	0.033416593	0.074032368	0.068112054	0.002007388	-0.003862306	0.018551437	-0.078842577	-0.069922421	-0.034445343	-0.104821571	-0.112819382	-0.141332771	-0.182063768	-0.081391073	-0.022708683	-0.061871849	-0.110488183	-0.113424356	-0.045091922	0.086752613	0.086227859	-0.004416134	0.189003624	0.104128423	0.006101994	0.007550143	-0.047518965	0.080026987	0.03343691	0.045590196	0.125597971	0.069458235	0.01454405	0.191314123	-0.03638518	-0.116253389	-0.096607651	0.026140258
IRF1_TF	-0.089739997	-0.079460091	-0.106423566	-0.10940885	-0.083025999	-0.042094431	-0.070677195	-0.04590788	-0.053872841	-0.076532965	-0.006884057	-0.01918017	0.039956496	0.040517175	-0.014974575	0.006507902	-0.034976608	0.013686212	0.008031507	0.014883765	-0.112322683	-0.126258649	-0.081044108	-0.142098245	-0.105490094	-0.083204513	-0.083207343	-0.013878633	-0.113725677	-0.070392815	-0.041928824	-0.033335078	-0.064316749	-0.088692909	-0.104156883	-0.053448077	-0.039437531	0.007033233	-0.064542898
IRF2_TF	0.500045859	0.495414767	0.48518285	0.408690378	-0.398070877	0.489097435	0.501350369	-0.40835	-0.397114538	-0.411345215	-0.411557932	-0.396057551	-0.384414632	-0.381006207	0.4383593	-0.420480853	-0.349254257	-0.390071096	-0.403557291	-0.422359519	-0.406075282	-0.408869309	-0.400559074	0.468963622	-0.422877135	-0.408248065	-0.405397047	-0.407342678	-0.424963417	-0.448568903	-0.422798041	0.525447845	-0.434331533	-0.418760641	-0.442079256	-0.398286621	-0.362705337	0.467665829	-0.436928028
IRF4_TF	-0.151959615	-0.127477252	-0.081541456	-0.043665472	-0.083144584	-0.044997456	-0.077310441	-0.023431169	-0.05132286	-0.018727882	0.011356426	0.061747401	0.0295483	0.016720869	0.024013467	-0.042784863	-0.011042947	0.04927406	0.037943251	0.04643537	-0.129152012	-0.281686424	-0.138132766	-0.362382977	-0.318477888	-0.11435829	-0.092244905	-0.126933558	-0.180285418	-0.187109777	-0.141366573	-0.358412266	-0.294068316	-0.301245572	-0.398678331	-0.113917416	-0.042028783	0.019774759	-0.191661196
IRF5_TF	0.217938519	0.184060734	0.143029943	0.118863462	0.1452079	0.139543509	0.192482294	0.202189111	0.138420792	0.148041293	0.138022908	0.080354682	0.145538214	0.150073881	0.109605185	0.115678751	0.2030211	0.101490733	0.144211649	0.076743559	0.142148033	0.173358046	0.213649831	0.183031249	0.233550008	0.200857364	0.194674239	0.157085308	0.239515649	0.233654622	0.180147699	0.184096375	0.233158558	0.255948692	0.215748257	0.223058737	0.237033426	0.138044818	0.100488799
IRF6_TF	-0.087231728	-0.026501579	-0.065637889	-0.018639063	-0.075164834	-0.05406787	-0.100743319	-0.097257502	-0.020253444	-0.005031211	-0.059708071	-0.032754391	-0.022403809	-0.040973785	-0.034132728	-0.120859613	-0.116529754	-0.116417132	-0.097971743	-0.057962062	-0.069087464	-0.099521025	-0.087087906	-0.096218237	-0.19423581	-0.17402291	-0.116297782	-0.095986881	-0.144050779	-0.164938815	-0.144972524	-0.214464872	-0.20954789	-0.161717799	-0.21344239	-0.161813567	-0.080734481	-0.084851355	-0.208304223
IRF7_TF	0.077845679	0.054202623	0.082962194	0.038937845	-0.017655992	0.058439373	0.071624374	0.078296655	0.027314971	-0.01455298	0.046986743	-0.001327368	0.09124405	0.093711979	0.074864599	0.017627403	-0.02781173	-0.029796515	0.070021765	0.023550523	0.001091802	0.053048942	0.052073505	0.102354398	0.077002777	0.070205162	0.019282511	0.064110096	0.010356634	0.064354328	-0.008556072	0.113119598	0.072570066	0.102909277	0.095530986	0.060491138	0.083536142	0.09566869	-0.041792735
IRF8_TF	0.089681538	0.099155149	0.042576915	0.028273413	0.107063085	0.147870817	0.111665822	0.178076096	0.070392385	0.158273129	0.121245769	0.168622398	0.190438145	0.235562478	0.102784102	0.029126352	0.193601452	0.163267766	0.100412216	-0.092870163	0.010280091	0.077308754	0.125356676	-0.18323701	-0.158539452	0.131538633	0.097271452	0.14001038	-0.009378197	-0.093246789	-0.080659768	-0.123527262	-0.038705894	0.107715661	-0.179045754	0.091074601	0.248993361	0.120145865	0.051578698
IRX3_TF	-0.110033519	-0.128227785	-0.13856031	-0.164040088	-0.060751406	-0.062267445	-0.018542693	-0.143256841	-0.150631211	-0.143451766	-0.166006602	-0.147990829	-0.137116134	-0.146015507	-0.176805621	-0.165300091	-0.176223995	-0.191214473	-0.100453199	-0.208547858	-0.101077747	-0.119648043	-0.137926956	-0.032394978	-0.098669469	-0.141991759	0.000665402	-0.024131944	0.01353463	-0.003938006	-0.163398631	-0.077745263	0.003280936	-0.142102661	-0.155219793	-0.164300058	-0.031645805	-0.168120348	-0.225826472
IRX5_TF	-0.057510889	-0.064686279	-0.080826975	-0.09320318	-0.012436139	-0.020753605	-0.002307638	-0.129195572	-0.086105051	-0.10339204	-0.094881809	-0.102118076	-0.126578953	-0.096665755	-0.108025419	-0.133160074	-0.085554887	-0.149172472	-0.069002709	-0.162041672	-0.117606271	-0.112553008	-0.087359264	-0.057564327	-0.088546999	-0.095029334	0.016303096	-0.033325811	0.022371972	-0.001753898	-0.092455609	-0.084621679	0.02421198	-0.10495252	-0.133494198	-0.100106046	-0.021395172	-0.119452519	-0.106798551
ISL2_TF	0.022286538	0.053880496	-0.053111705	-0.025284442	0.015878249	0.093913299	0.023604483	0.034563131	0.058142992	0.019090182	0.053573934	0.079026151	0.140754648	0.169843912	0.077061499	-0.02853277	0.015342492	0.062374362	0.041377148	-0.072133782	-0.134627991	-0.076922682	0.014493726	-0.223267891	-0.209201116	-0.041839358	-0.039192895	0.052684233	-0.099397113	-0.16015162	-0.127180924	-0.18714649	-0.122927161	-0.073848572	-0.249595897	-0.018758881	0.096817391	0.088865528	-0.091722302
JARID2_TF	0.11508401	0.075138737	0.11038984	0.071312735	0.11335055	0.069676786	0.090633437	0.069808982	0.060997723	0.05043375	0.063948077	0.002408899	0.05969948	0.086982912	0.01126641	0.101494771	0.119955897	0.057845883	0.01826361	-0.024719642	0.168470054	0.187039491	0.190230453	0.183709216	0.294919455	0.174169686	0.142995505	0.253887153	0.196085128	0.169906667	0.23615796	0.331945871	0.290262033	0.318079896	0.3306488	0.135371989	0.120535137	0.04712238	0.206893159
JAZF1_TF	0.09226795	0.119724073	0.151414772	0.106523884	0.249839268	0.223124043	0.105920684	0.144358784	0.222680343	0.186917176	0.24535664	0.3115457	0.270550633	0.269971779	0.158430345	0.126607313	0.210026694	0.124972158	0.084409642	0.051534371	0.192553678	0.115547446	0.160972532	-0.156865036	-0.050096319	0.0245338	0.169510178	0.244292491	0.070905515	-0.05315497	0.000608776	-0.150900533	-0.038715838	0.098672609	-0.164196368	0.088910717	0.144469346	0.091170879	0.098032884
JDP2_TF	0.211414454	0.228512003	0.082600971	0.063595465	0.172041031	0.223637655	0.185537956	0.205931782	0.17368777	0.144835794	0.148701974	0.131538823	0.198516974	0.257644662	0.160019581	0.075376304	0.255815247	0.181461415	0.137670726	0.015435635	0.008455638	0.144611807	0.1695368	0.033409249	0.016523249	0.160447035	0.13914433	0.152148932	0.083482336	0.025240548	0.082296347	0.070476419	0.076129892	0.174810828	0.018000201	0.189346976	0.263143704	0.226446913	0.052907992
JRK_TF	-0.0350332	-0.061999401	-0.046386315	-0.084772488	0.008727809	-0.080175456	-0.030573403	0.000982498	-0.007053995	-0.044625881	-0.031661516	-0.060273501	-0.036897827	-0.053091446	-0.086862008	-0.037458828	-0.13057019	-0.118686639	-0.020487042	-0.045335893	0.054645516	-0.007542443	0.034215448	0.054352504	0.067848391	0.01159051	0.034692908	0.029849906	0.080914728	0.07678646	-0.017252425	0.031599777	0.090704819	0.035230404	0.048883721	0.02530812	-0.061347992	-0.092798986	-0.1196961
JRKL_TF	0.098454998	0.066313868	0.059127226	0.062785542	0.016383811	0.052860427	0.096762774	0.001599339	0.029970646	0.008523082	0.006052487	-0.026105563	0.017452901	-0.039266014	0.036412188	0.07566454	0.071568743	0.131602394	0.038247803	-0.016672849	0.025513737	0.055785303	0.01979249	0.118766727	0.05280472	0.071017411	0.052270776	0.02887084	0.07677006	0.104053772	0.146043283	0.138624197	0.079797258	0.047804884	0.113020061	0.073310156	-0.004085036	0.052320931	0.193358733
JUN_TF	0.01150382	-0.005286968	-0.058597212	-0.025050941	-0.129007836	-0.063849104	-0.039508731	-0.146041959	-0.035130771	-0.047825786	-0.074813345	-0.139188352	-0.063261837	-0.132785536	-0.038120976	-0.046140796	-0.055404437	-0.069274474	-0.070266858	-0.120249112	-0.146481948	-0.147154992	-0.02945745	0.01262776	-0.117603395	-0.070242404	-0.113589069	-0.130504422	-0.116967111	-0.105684524	-0.023147777	0.009400145	-0.056368669	-0.139614029	-0.080079914	-0.097039464	-0.031537807	-0.036110823	-0.118382564
JUNB_TF	0.087704215	0.085981248	0.064945702	0.023233966	-0.065434998	0.080244758	0.098018709	-0.023238063	-0.050815264	-0.086173465	-0.059269943	-0.042003405	0.031135902	0.065976841	0.102674769	-0.138998088	-0.03683146	-0.098714883	-0.034778406	-0.061226942	-0.189167984	-0.169409998	-0.060532483	0.052446588	-0.185186678	-0.071729265	-0.070699029	-0.034620529	-0.159450909	-0.1748451	-0.126591153	0.098787593	-0.119581338	-0.076979751	-0.23463433	-0.057903747	0.063314922	0.10235724	-0.228909016
JUND_TF	-0.066933843	-0.049039504	-0.093891715	-0.106872331	-0.010415595	-0.056993391	-0.074289563	-0.014221964	-0.017547824	-0.045975421	-0.007694387	-0.03135704	0.000643985	0.01271076	-0.025799888	-0.057404064	-0.115567398	-0.136843602	-0.006122354	-0.007520021	-0.041429748	-0.098599017	-0.020015088	-0.109484185	-0.018882834	-0.044765818	-0.037539475	-0.012675744	-0.05113696	-0.026555696	-0.100058266	-0.035257971	-0.026875788	-0.007593987	-0.075073679	-0.03740459	-0.01185757	-0.01994261	-0.192677779
KCMF1_TF	0.1002915	0.130605797	0.121222701	0.111147915	0.190796259	0.129452648	0.107603175	0.267255854	0.25130692	0.230455863	0.295793467	0.285743847	0.275949078	0.32055201	0.170601033	0.227833051	0.322171196	0.341682318	0.257130248	0.280194379	0.186391429	0.221634553	0.171740407	0.102471662	0.185982302	0.178854688	0.179304839	0.186959156	0.128893866	0.167339817	0.260978038	0.093736501	0.136220314	0.172905677	0.144856757	0.213464601	0.247661516	0.150729487	0.323687778
KDM1A_TF	-0.014705683	-0.028344439	0.062415556	0.074937555	-0.016571831	-0.057850995	-0.019093963	-0.071424371	-0.065724852	-0.04322621	-0.064861666	-0.098874586	-0.118569798	-0.168265727	-0.083418632	0.044583207	-0.092188019	-0.065656997	-0.06543305	0.006401655	0.12648515	0.092823881	-0.023848467	0.19247716	0.161492673	-0.003169344	0.00815084	-0.019719238	0.087599258	0.112862096	0.113509449	0.165991001	0.086104052	0.037483307	0.228370402	-0.025423376	-0.150047917	-0.104723698	0.120005451
KDM2A_TF	-0.086800848	-0.081417655	-0.098649779	-0.107379101	-0.043901402	-0.082264212	-0.07483682	0.04734029	0.024893133	-0.027795614	0.056759038	0.021937963	0.093427286	0.105944691	-0.011686927	0.070107755	0.069739885	0.132967789	0.078437146	0.106973832	-0.076883858	-0.057651591	-0.008591393	-0.073930996	0.034091818	-0.010763166	-0.039239935	0.025820929	-0.062914057	-0.005960938	0.078269123	-0.033729887	-0.006078727	-0.013840754	-0.020205103	0.015250521	0.059556517	0.003866818	0.101854936
KDM5B_TF	0.044649126	-0.005642352	0.068794963	0.031583364	-0.007452153	-0.02076989	0.018156667	-0.089582134	-0.040403603	-0.076540331	-0.053728252	-0.132141162	-0.055758098	-0.12667722	-0.103210112	0.058896742	-0.06682162	-0.078963438	-0.07849051	-0.072779202	0.098582591	0.098305667	0.017556043	0.258264207	0.216078719	0.03179414	0.049588295	0.049559061	0.153904505	0.136466386	0.141703926	0.205769156	0.18285301	0.107863384	0.281365629	0.027342	-0.107635225	-0.096552465	0.139181251
KDM5C_TF	0.114077057	0.092878875	0.091853117	0.00609533	0.05040496	0.112429505	0.13025658	0.031431837	-0.031338587	-0.071047003	0.000670488	0.011242881	0.011874623	-0.013529509	0.094563291	-0.04442483	-0.017949967	-0.047087858	0.071661195	0.066384843	0.003309123	0.017396751	0.007586177	0.052447276	0.054322213	0.033392835	0.0171456	0.04626022	0.007306318	0.036416168	-0.03447082	0.121983485	0.047610932	0.068895421	-0.024149847	0.015942645	0.032159621	0.132269128	-0.059761998
KLF1_TF	0.074301911	0.1060059	0.162574817	0.106570205	0.478240597	0.170248753	0.108611646	0.217638043	0.387800584	0.365876239	0.411708085	0.499348102	0.338900008	0.318363204	0.111282337	0.203927457	0.272340996	0.020682891	0.039806806	0.058914661	0.482279484	0.337484219	0.298524178	-0.033611139	0.096869915	0.042809806	0.352375165	0.435055202	0.239206252	0.015838575	0.03620901	-0.027763124	0.078541953	0.191723203	-0.047643163	0.154047671	0.11007843	0.040439043	0.107430838
KLF10_TF	-0.527267538	-0.530371312	-0.513504511	-0.464122707	0.624220864	-0.547952172	-0.513844132	0.604136007	0.596097774	0.579583185	0.58980828	0.553984428	0.603807051	0.602410538	-0.53888965	0.59817438	0.63381204	0.587770269	0.605252074	0.578641209	0.610556893	0.612145864	0.618740714	-0.447893205	0.630883648	0.63494238	0.606870365	0.629370565	0.628466524	0.616556559	0.631666865	-0.392768323	0.657933703	0.644756593	0.563435816	0.628695293	0.633694605	-0.525792293	0.630569231
KLF11_TF	0.281312793	0.282747664	0.19192523	0.171452736	-0.157243471	0.211813278	0.252920928	-0.086540008	-0.119291744	-0.103507264	-0.163509011	-0.142942326	-0.114128875	-0.079949346	0.183173803	-0.176230532	-0.130267736	-0.220756153	-0.139928231	-0.121916475	-0.139177622	-0.109996267	-0.082449923	0.269753407	-0.095336516	-0.147435429	-0.144885365	-0.148564915	-0.146854421	-0.168409476	-0.205477713	0.270498364	-0.16768861	-0.037220231	-0.176288103	-0.165175654	-0.041501969	0.200428718	-0.26698369
KLF12_TF	-0.046186953	-0.024438428	0.055530313	0.057390687	0.009962012	0.052125423	-0.028388912	0.00490472	0.025555735	0.024251552	0.077132872	0.115476606	0.043045013	0.062024062	0.067781782	0.071902218	0.016495391	0.064947246	0.03380281	0.07133235	0.013630113	-0.049086064	-0.039326412	-0.145103666	-0.095794119	-0.078864964	-0.040552652	-0.014640426	-0.086668583	-0.103629518	-0.038939197	-0.146552298	-0.133089101	-0.080391543	-0.172197772	-0.028885483	-0.066299005	-0.003529191	-0.014572877
KLF13_TF	0.080246656	0.096629379	0.020883181	-0.016287057	0.059681488	0.03881145	0.066914978	0.114398018	0.074442084	0.112590271	0.056169253	0.116454234	0.061794929	0.160683399	0.056334125	-0.031809593	0.106116042	0.038298166	0.051494497	0.106572432	0.020858941	0.019123523	0.055799537	0.030925302	0.004114282	0.007541893	0.035545507	0.080579905	-0.010296527	-0.00058088	-0.02995765	-0.040656844	-0.020812387	0.011823445	-0.116737942	0.033911011	0.117060257	0.069914823	-0.087672073
KLF14_TF	0.592403642	0.585049759	0.604579252	0.630232417	-0.439167851	0.556747724	0.546534869	-0.430860691	-0.44015488	-0.427499677	-0.43556435	-0.423721821	-0.43304458	-0.396477624	0.602302856	-0.420167526	-0.381871463	-0.404455944	-0.423981743	-0.422146494	-0.433242252	-0.430528409	-0.450553235	0.590730076	-0.431551412	-0.416794369	-0.421654073	-0.428522222	-0.434317526	-0.432041861	-0.400881301	0.627184448	-0.429139765	-0.432848757	-0.416926473	-0.427441546	-0.415885834	0.608904038	-0.401429372
KLF15_TF	0.527767447	0.527882956	0.516065568	0.459030763	-0.618948143	0.549492197	0.504650076	-0.545365587	-0.607131569	-0.60133221	-0.616742214	-0.59218969	-0.62688769	-0.603197701	0.555130831	-0.65661052	-0.571430939	-0.630273882	-0.604325137	-0.614478665	-0.601984302	-0.613440252	-0.609653464	0.445775587	-0.608999052	-0.603962289	-0.603518694	-0.633775191	-0.610548529	-0.617797565	-0.617155068	0.54491528	-0.616256379	-0.593858975	-0.599954247	-0.604653054	-0.541328734	0.564058678	-0.613598134
KLF16_TF	-0.621105718	-0.625591664	-0.615248145	-0.626787368	0.479154762	-0.585766419	-0.625022197	0.476250015	0.483354948	0.483503957	0.483607856	0.487389013	0.464472631	0.483053929	-0.587984966	0.438037117	0.465965189	0.440561358	0.460208749	0.473330857	0.490192193	0.477296652	0.483997393	-0.629613272	0.492565899	0.470404819	0.476326445	0.474794245	0.472054401	0.476058922	0.476801189	-0.626712609	0.482670723	0.483187667	0.466261534	0.487509996	0.473615063	-0.619973946	0.401253103
KLF2_TF	-0.507602602	-0.503921855	-0.513910153	-0.535489963	0.521325367	-0.505230228	-0.496761649	0.574751014	0.545141016	0.545158335	0.566275302	0.569678395	0.570256338	0.60982928	-0.514133822	0.523740757	0.55392252	0.549105252	0.56774914	0.558141052	0.494273365	0.51932092	0.536986126	-0.49594128	0.523608004	0.540406795	0.523730927	0.535618256	0.465910273	0.526201711	0.504239288	-0.43246201	0.518696382	0.567009727	0.50498556	0.554009705	0.599923907	-0.518326105	0.501422697
KLF3_TF	0.01276137	0.040202622	0.017411035	0.006560009	0.085672641	0.041464368	0.002703704	0.086075285	0.09153522	0.088441431	0.133412481	0.161759897	0.11049298	0.141906616	0.091153387	0.079336141	0.130215523	0.133943891	0.09040544	0.135091826	0.060854771	0.059840111	0.026859822	0.008362047	-0.023509284	0.008357961	0.03879132	0.074038831	-0.010676698	-0.003919576	0.051727415	0.01217831	-0.019018052	-0.019939943	-0.051907	0.024515552	0.082389072	0.093981901	0.096042726
KLF4_TF	0.070703747	0.061596425	0.021610827	0.02122682	-0.032634192	0.075399773	0.057408139	0.009309914	-0.047149704	0.012442651	-0.074426757	0.001664838	0.002491463	0.040620624	0.048443729	-0.165304148	0.006679485	-0.089625458	-0.05685056	-0.236020073	-0.160496937	-0.072679368	-0.041168996	-0.005691282	-0.356833707	-0.074337796	-0.060473121	-0.108259387	-0.164659703	-0.303902959	-0.312693823	-0.031744075	-0.268284512	-0.218712745	-0.419892431	-0.155079457	0.093637409	0.05520836	-0.273419398
KLF5_TF	0.14562173	0.152587454	0.029879576	7.40E-05	0.107625302	0.179364935	0.127520289	0.050406322	0.155210607	0.056820346	0.082979435	0.055574068	0.131620615	0.176805482	0.113839368	-0.019795899	0.189376362	0.151828536	0.009624891	-0.12191443	-0.128298156	0.025025881	0.097532006	-0.093771545	-0.168056661	0.066831252	0.065468111	0.068677387	-0.067799038	-0.150919198	-0.026255426	-0.100067763	-0.033494006	-0.01785464	-0.206242042	0.089286025	0.146341682	0.148615145	-0.018976845
KLF6_TF	-0.529728038	-0.496619187	-0.556035205	-0.583513862	0.52679753	-0.493106614	-0.532453559	0.552356145	0.523557878	0.526058109	0.540552887	0.531666275	0.53516317	0.556972112	-0.570447905	0.533537773	0.536460783	0.554415226	0.539574219	0.518672179	0.501510459	0.543471699	0.53614576	-0.609351121	0.533008875	0.52323228	0.518230609	0.535664967	0.478993243	0.521007004	0.506995419	-0.601972018	0.518737515	0.53341986	0.48364397	0.52473426	0.553546512	-0.559716803	0.529531503
KLF7_TF	0.548448238	0.563406487	0.533697647	0.526654119	-0.43220219	0.573462277	0.560274904	-0.451866478	-0.439030671	-0.431543727	-0.450651401	-0.448624628	-0.457969925	-0.44821086	0.58354565	-0.464991976	-0.418518227	-0.475438435	-0.435276002	-0.4555358	-0.428292611	-0.435741089	-0.434942392	0.576168774	-0.456601091	-0.430129116	-0.434705761	-0.454553978	-0.427239545	-0.426939155	-0.462183829	0.593885716	-0.436793275	-0.44939125	-0.423366409	-0.457466364	-0.438365185	0.579946814	-0.439062106
KLF8_TF	0.671025827	0.670039303	0.630260753	0.585684706	-0.473120036	0.672634809	0.666321326	-0.452961277	-0.455340202	-0.444788847	-0.444512667	-0.477739417	-0.453124336	-0.472860179	0.669880647	-0.431585926	-0.447049483	-0.435275084	-0.459323597	-0.45868036	-0.443978952	-0.424257121	-0.44651733	0.609179893	-0.430206775	-0.434966737	-0.458839847	-0.411839075	-0.437108692	-0.450198539	-0.430356499	0.690658833	-0.434118518	-0.447243639	-0.426404899	-0.442145935	-0.465558262	0.678647667	-0.336212931
KLF9_TF	-0.359008435	-0.359455913	-0.371133621	-0.343897777	0.111967491	-0.329400264	-0.351651099	0.185228844	0.190345056	0.171569702	0.196686643	0.208602726	0.187088687	0.199443623	-0.304790645	0.187978306	0.227622683	0.223151166	0.219032242	0.250475915	0.128422992	0.020832148	0.129336947	-0.292414672	0.141123325	0.131861205	0.050009552	0.155638959	0.015308253	0.058029119	0.198449824	-0.351641144	0.139687315	0.084825517	0.108599145	0.174719835	0.199814432	-0.297911536	0.111000426
KNTC1_TF	0.120592265	0.127666422	0.112107252	0.092411285	0.089982899	0.085948555	0.075007133	-0.038131969	0.042014115	0.05213347	-0.017512457	0.000308722	-0.061240942	-0.086709234	0.026645315	0.014354966	0.072950169	0.038684966	-0.054361737	-0.070697989	0.12006558	0.135646163	0.076492212	0.093984116	0.020974399	0.090402042	0.068687843	0.023519034	0.067625003	0.005753733	0.055395006	0.105967855	0.05194739	0.062398986	0.092084049	0.039413041	-0.027031311	0.002530636	0.110003488
L3MBTL3_TF	-0.085888216	-0.087930475	-0.083591526	-0.050914131	-0.041042569	-0.0522549	-0.089191651	-0.013475638	0.05575841	0.053232779	0.095918516	0.079174911	0.055332182	0.068547331	0.006313322	0.099536578	0.031974653	0.128622612	0.063738053	0.121928185	-0.056256423	-0.051202775	-0.011165213	-0.118755975	-0.024568706	0.011329477	-0.04943189	-0.059786264	-0.080738765	-0.013772802	-0.044277074	-0.08811692	-0.051348641	-0.072016164	-0.073015732	0.037150091	-0.024630905	-0.014257036	0.076137501
L3MBTL4_TF	0.152701558	0.107616374	0.149149734	0.133130924	-0.017804577	0.074929083	0.063625584	-0.028100008	0.029658022	0.000972065	-0.007075925	-0.045198728	0.009473205	-0.029544161	0.104151734	0.053736501	0.01452056	-0.014288746	-0.040588324	-0.071922668	0.035964908	0.022579745	-0.010597323	0.180298503	-0.013399081	0.001199267	-0.046527856	-0.038391086	-0.06667499	-0.035982926	0.0089541	0.03714009	-0.041098789	-0.066424356	0.087409476	-0.057127473	-0.061535651	0.037564806	0.089855799
LBX2_TF	-0.044671695	-0.058087165	-0.039573255	-0.066207445	-0.038435025	-0.082190822	-0.019876528	-0.063978441	-0.117520133	-0.129801046	-0.089694832	-0.126190232	-0.077285512	-0.109676329	-0.108618091	-0.073204509	-0.140269157	-0.145325079	-0.074083664	-0.07244369	0.022056881	-0.076505936	-0.070234858	0.060686631	0.014456794	-0.051786116	-0.006577852	0.006719904	0.027515017	0.010891077	0.024067003	0.072481377	0.004327175	-0.032735348	0.047437093	-0.079799878	-0.098434665	-0.083493476	-0.114537802
LCOR_TF	-0.323106059	-0.343240082	-0.252578844	-0.311856154	0.271247123	-0.344181197	-0.303693117	0.316620444	0.272809459	0.293493982	0.296081869	0.269199965	0.28337349	0.267271047	-0.348640244	0.350075911	0.214151672	0.313161901	0.290747348	0.327702827	0.297135117	0.339778462	0.293612194	-0.144106773	0.337044104	0.292252081	0.293437379	0.322443004	0.295963972	0.322610994	0.359737856	-0.188927852	0.313286089	0.282542708	0.354252823	0.297685686	0.259511218	-0.341156407	0.387673746
LCORL_TF	0.486411945	0.527082906	0.530574341	0.416305104	-0.389212945	0.513081531	0.55501368	-0.385524187	-0.408504724	-0.366451025	-0.412958393	-0.421271424	-0.408835483	-0.406029613	0.517776648	-0.397674663	-0.410793669	-0.411200748	-0.373470181	-0.384247877	-0.381784771	-0.343423804	-0.364698849	0.543424934	-0.290650476	-0.31140609	-0.387598955	-0.348439516	-0.357379136	-0.352128629	-0.41010298	0.587121385	-0.302109588	-0.364649375	-0.352717721	-0.344725469	-0.368079941	0.519904709	-0.367901256
LDB1_TF	0.085373934	0.062770177	0.159711013	0.138910333	0.108712491	0.136851682	0.093556743	0.004278869	0.077827654	0.08436722	0.081426433	0.07260256	0.029466838	0.013475532	0.099456956	0.076666281	0.093824754	0.023383088	-0.013141112	0.0318139	0.148058558	0.120958174	0.088586194	0.016654583	0.089339971	0.024036393	0.08722045	0.060909288	0.091179072	0.06042864	0.106257531	0.091738351	0.08347524	0.103003016	0.02885407	0.078057824	-0.020067841	0.069055825	0.040438962
LEF1_TF	-0.143911763	-0.099316395	-0.047714854	-0.023598613	-0.026940058	-0.055468327	-0.053356139	0.05532961	0.027491621	0.040506506	0.11894407	0.184725528	0.054672651	0.001045958	0.133001177	0.072106256	0.089422839	0.179250003	0.166913053	0.264124289	-0.074218236	-0.267325212	-0.088000342	-0.346504715	-0.258770818	-0.051475259	-0.021118871	-0.148103672	-0.161311263	-0.045982959	-0.007707489	-0.299313609	-0.186540417	-0.282523298	-0.314243538	0.002297763	-0.00881454	0.111823758	-0.052665863
LHX3_TF	-0.037472816	-0.036188284	0.011963637	0.03930519	0.03525668	0.036100691	-0.040267335	-0.082814743	-0.061395027	0.005466862	-0.034419072	0.009659627	-0.051411387	-0.061989043	-0.030177767	-0.062214669	-0.094654918	-0.102447004	-0.090086451	-0.092724764	0.026438846	-0.078763342	-0.031596153	-0.148097771	-0.097099336	-0.055098136	-0.024190398	-0.086188212	-0.053185872	-0.092442248	-0.127805197	-0.094489369	-0.076504942	-0.057308468	-0.120343839	-0.047594401	-0.0674966	-0.070709932	-0.095031404
LHX4_TF	0.003749264	-0.036004689	0.005566842	-0.051608772	-0.053108085	-0.098091608	-0.024190051	-0.093805537	-0.056760322	-0.086938657	-0.08337881	-0.135929021	-0.125236571	-0.13825356	-0.067115609	-0.007874738	-0.054990211	-0.061838401	-0.059062279	0.02181433	0.028886049	-0.044514738	-0.02588104	0.152667133	0.135653563	0.007753115	-0.014641091	-0.030920542	0.033264782	0.071055775	0.106354793	0.147582716	0.082057444	0.017688858	0.163996356	-0.015272523	-0.109408189	-0.057612278	-5.68E-05
LHX6_TF	0.046444565	0.00947704	0.039765421	-0.006116598	0.054982109	0.042406121	0.083223952	0.09638358	-0.013257251	-0.017639412	0.004645562	-0.030119156	0.017105335	-0.002851895	-0.013222832	0.034035433	-0.001913395	0.007754085	0.011153706	-0.045728853	0.098294294	0.127161911	0.075188563	0.137931609	0.157828399	0.143745587	0.066419341	0.171595789	0.112018489	0.116694595	0.066307468	0.236345879	0.195020223	0.232581554	0.262678056	0.037076831	0.035302858	-0.006781399	0.19285992
LIN28A_TF	0.007778219	-0.000411735	-0.036448874	0.00790021	-0.032111119	-0.018363659	-0.011770261	-0.090189713	-0.052276158	-0.036297087	-0.109553545	-0.058731419	-0.114437055	-0.0936812	-0.044538396	-0.134187237	-0.106549108	-0.100610596	-0.116143461	-0.131839098	-0.060986173	-0.036097147	-0.042298557	-0.089863365	-0.129749068	-0.051114731	-0.012131957	-0.047331418	-0.041983782	-0.09552203	-0.13814107	-0.085036044	-0.089451985	-0.061826678	-0.147006951	-0.110731492	-0.041151964	-0.024763185	-0.124930833
LIN54_TF	0.005425758	0.021136499	0.046231751	0.021571785	0.067398209	0.0525274	0.000840035	-0.007723688	0.032275242	0.05837056	0.047700164	0.095535415	0.029557864	0.030683442	0.017412757	0.052966654	0.090079944	0.095915369	-0.008058915	0.01398007	0.0768991	0.097822971	0.001344972	-0.053370623	-0.056365089	-0.012678596	0.016528375	0.017661356	-0.003144467	-0.056963185	0.03212269	-0.019899727	-0.065222096	-0.040626526	0.003109063	-0.018785682	-0.01621634	-0.020857715	0.111561904
LITAF_TF	0.097832691	0.137914009	0.029258423	0.015332517	0.083421066	0.139102403	0.110004532	0.144724985	0.157780685	0.114974397	0.181535021	0.167461712	0.237214946	0.266719215	0.183686086	0.087298278	0.176118601	0.1882093	0.162234052	0.122263009	-0.02344012	0.020025501	0.113108298	-0.014109832	0.006781528	0.068365829	0.079671891	0.131496506	0.009891352	0.033471351	0.068099902	-0.002814486	0.031364374	0.086727225	-0.075338251	0.127801398	0.220649163	0.195335883	0.028871554
LMO1_TF	-0.0048091	0.009088604	-0.012028811	-0.007504547	-0.065627862	-0.072123176	-0.023001455	-0.030438946	-0.115976657	-0.065664624	-0.126494908	-0.106373557	-0.103074702	-0.103636278	-0.060478257	-0.117970794	-0.077645273	-0.123017323	-0.07468422	-0.076278705	-0.024546678	-0.117407739	-0.045462871	-0.014709808	-0.036277212	-0.023220423	-0.050858578	-0.015384079	-0.060388427	-0.090048066	0.010624769	-0.014694832	-0.02923298	-0.069194792	-0.07237374	-0.056114742	-0.068087288	-0.083227411	-0.112606748
LMO4_TF	0.045609499	0.038468949	0.051187898	0.067482428	0.012922344	0.031036449	0.00104501	0.011303148	0.06401853	0.055029879	0.05415319	0.009271152	0.050515653	0.082599845	0.024307978	0.056264037	0.015243945	0.06001046	0.012462532	0.005316526	0.077403923	0.101356053	0.057856895	0.064359469	0.087448665	0.082894947	0.001888789	-0.015417616	0.039577765	0.020336272	0.08220407	-0.00575514	-0.002062374	-0.004146564	0.027561137	0.085888314	0.024149436	-0.004898529	0.095488658
LTF_TF	0.148642676	0.155957474	0.028486646	0.006574894	0.120565902	0.206412366	0.130147041	0.071960895	0.161844668	0.113062617	0.097625177	0.100761658	0.144625351	0.180772747	0.127811248	-0.01343619	0.195256358	0.137798355	0.025339551	-0.187125058	-0.110100736	0.037064555	0.12017136	-0.224284272	-0.251202846	0.070045354	0.078988497	0.072785134	-0.058164949	-0.194710477	-0.094974229	-0.23313678	-0.097541959	0.018044073	-0.29910896	0.06863292	0.169837492	0.142661567	-0.070195514
LYL1_TF	0.046913512	0.042005574	0.093051921	0.065408332	0.074710111	0.097434942	0.043031057	-0.016472177	0.037458071	0.014334577	0.025164385	0.057836158	-0.014935985	-0.01238587	0.031426249	-0.071982999	-0.071990613	-0.168690111	-0.086534601	-0.11350017	0.080502713	0.014271636	0.032158698	-0.010520636	-0.040574213	-0.038713975	0.037205152	0.041029743	0.021663763	-0.049881586	-0.124307663	-0.002113301	-0.016745333	0.016606423	-0.096401826	-0.019340358	-0.028996727	-0.013772148	-0.147446193
LZTFL1_TF	0.071675681	0.067679103	0.078859794	0.090292292	0.10376372	0.065499662	0.071637731	-0.000825524	0.040151495	0.019161994	0.041060533	-0.004978657	0.035966281	-0.026440854	0.005095429	0.095487189	0.022910557	0.074871279	0.011429078	0.008199227	0.101601454	0.116382214	0.050103405	0.175532826	0.12327203	0.06504959	0.100055751	0.081102412	0.154175358	0.146644498	0.18592943	0.110288937	0.118458891	0.130781422	0.209618008	0.055578158	-0.042731459	0.00865818	0.191238943
LZTR1_TF	-0.114722	-0.114649264	-0.127456936	-0.123956097	-0.107615714	-0.122719894	-0.077379283	-0.044046823	-0.108049158	-0.104662367	-0.061275691	-0.061110398	-0.028929928	-0.03494359	-0.052634346	-0.064137225	-0.126269125	-0.091294195	0.005885487	0.022896406	-0.118640161	-0.146367255	-0.082184228	-0.055137601	-0.035938449	-0.073436869	-0.073349404	-0.035411728	-0.059026384	-0.004983131	-0.028013682	0.007274354	-0.021061249	-0.039430153	-0.104943546	-0.034262877	-0.027724505	-0.015080403	-0.136083537
LZTS1_TF	-0.079053267	-0.054855018	-0.092503161	-0.065253867	-0.040432263	-0.060765447	-0.081450802	-0.054046631	-0.048186441	-0.033455741	-0.010319352	-0.029955276	-0.031989992	-0.079739618	-0.01628542	-0.055051605	-0.024247356	-0.05581237	-0.015673589	0.03012992	-0.080674568	-0.145043591	-0.086855376	-0.144770422	-0.095973457	-0.087711001	-0.069713078	-0.090471491	-0.089794893	-0.07791206	-0.051776874	-0.098862958	-0.092550299	-0.144969043	-0.108037171	-0.057396525	-0.085750744	-0.030595864	-0.10358738
MAF_TF	-0.406037817	-0.390977229	-0.392116263	-0.36276166	0.142848411	-0.402974294	-0.399982716	0.185951362	0.167105567	0.169955659	0.244434981	0.269691909	0.21207853	0.235857349	-0.350164621	0.215152099	0.176252742	0.248397836	0.263113133	0.299155136	0.127885259	0.00926464	0.055058072	-0.393934	0.026839386	0.102323564	0.127845907	0.135678028	0.038048934	0.131373603	0.133305092	-0.415861181	0.059717133	0.036313069	-0.045994746	0.148722803	0.14803648	-0.341790901	0.154901724
MAFA_TF	0.498866171	0.510401219	0.516804167	0.535574862	-0.551405261	0.542722025	0.504603592	-0.571106414	-0.550700179	-0.555221841	-0.548184035	-0.527207212	-0.545405393	-0.558643506	0.566279388	-0.546031641	-0.51615337	-0.539332903	-0.551505899	-0.544212042	-0.558741323	-0.534436461	-0.557191411	0.439202925	-0.55815225	-0.568682032	-0.551127483	-0.565241498	-0.558141127	-0.559847823	-0.529909778	0.558281582	-0.545524214	-0.553344981	-0.533084023	-0.543259268	-0.564285451	0.561835087	-0.512212749
MAFB_TF	-0.408036899	-0.387613045	-0.412764146	-0.447458803	0.37243427	-0.366307346	-0.405868572	0.482841916	0.374773829	0.43368875	0.424680724	0.451408052	0.482084442	0.526907171	-0.370263583	0.33551617	0.494154525	0.461280179	0.449398093	0.307589689	0.287781677	0.359398919	0.405249237	-0.484887433	0.209472901	0.395796692	0.342182904	0.377695855	0.238149323	0.237091022	0.281924789	-0.409122146	0.275703533	0.375578341	0.120400262	0.374163665	0.565760771	-0.378586243	0.337544393
MAFF_TF	0.107772573	0.119344169	0.074985797	0.052818809	0.061704253	0.111619818	0.111811659	0.046450013	0.042470953	0.000863625	0.047138504	0.032829269	0.077991288	0.082315101	0.106142818	-0.023387668	0.04775915	-0.027573744	0.053402024	0.041980345	0.005096756	-0.027796289	0.070255779	0.005003717	0.078772473	0.029788766	0.060972996	0.047231175	0.045074165	0.045412784	0.035479597	0.059046123	0.069567614	0.053347759	0.042571699	0.069043974	0.095591838	0.126346402	-0.083783255
MAFG_TF	0.024151619	0.024787533	-0.048011266	-0.071786328	0.053166542	-0.051314644	-0.017072067	0.007070651	0.038374635	0.037087216	-0.01478488	-0.003556726	-0.007191283	0.009975427	-0.080964783	-0.039376373	-0.032560013	-0.110213255	-0.021555626	-0.069618366	0.06915523	0.082740001	0.094761474	0.065097135	0.109033113	0.071010097	0.049742744	0.09533512	0.090115357	0.050475305	0.009053073	0.088784659	0.115548359	0.125165514	0.062082596	0.063544215	0.063892268	-0.090248333	-0.063268598
MAFK_TF	-0.287624314	-0.301737132	-0.288044184	-0.312260807	0.161059636	-0.283099786	-0.309888384	0.13464336	0.147257217	0.077769049	0.108744874	0.14094645	0.149448655	0.155239874	-0.304888271	0.066149205	-0.055665549	-0.093400543	0.137342559	0.15430825	0.160557546	0.088407456	0.161425649	-0.272302885	0.162392706	0.121547104	0.160367182	0.173314052	0.148493923	0.145440716	0.002130926	-0.239382387	0.170912747	0.178491749	0.085614259	0.144943355	0.120879945	-0.299367313	-0.130045192
MAML3_TF	0.011899974	-0.006401726	0.013967032	-0.000228353	0.023232939	0.0004282	0.020334386	0.000567423	-0.016511737	-0.030804781	-0.020097407	-0.055905516	-0.000399316	-0.018739231	-0.044737631	0.073777639	0.041021848	0.061929221	-0.012151059	-0.022456671	0.044443744	0.049837494	0.031021353	0.070561068	0.144833689	0.05668748	0.026259471	0.092372046	0.067375879	0.079143577	0.144497483	0.13766172	0.118481739	0.075619134	0.100486739	0.035636993	-0.018504557	-0.021597555	0.134192699
MAX_TF	0.084165311	0.094834313	0.066928409	0.057374033	0.059966056	0.066209093	0.090817394	0.122088563	0.105461452	0.132614458	0.143969142	0.122769998	0.14247698	0.175050325	0.092543368	0.142517604	0.189105231	0.190176394	0.127742041	0.187603547	0.079954067	0.090769273	0.111926884	0.107693571	0.152667951	0.107216269	0.084692441	0.112612451	0.092601157	0.136011097	0.22084894	0.141578984	0.121995453	0.176044653	0.123963256	0.146672475	0.108136577	0.129029705	0.203834087
MAZ_TF	0.05578537	0.054465143	0.081212478	0.070021533	0.084133436	0.048894762	0.045965569	-0.052466027	0.018243466	0.034305472	0.019890795	0.009374163	-0.066939096	-0.0721145	-0.001597096	-0.037467423	0.040298583	-0.02271698	-0.04622187	-0.059221116	0.098449423	0.01784328	0.053610774	-0.010788542	0.039495186	0.042362548	0.053916359	0.007463292	0.067977625	0.013602998	0.048542656	0.00988581	0.044910269	0.032637557	0.016464042	0.02488624	-0.031162728	-0.02049986	-0.028403482
MBD1_TF	-0.57643731	-0.562354398	-0.578334369	-0.55872065	0.476977655	-0.574925981	-0.576407926	0.490706864	0.477163972	0.458710888	0.473276336	0.482014808	0.468494999	0.477936783	-0.558960002	0.467433234	0.468464401	0.435331243	0.487797416	0.492242951	0.479539627	0.47990693	0.484490712	-0.564996738	0.504346376	0.490190681	0.479220579	0.486558685	0.48248553	0.491665514	0.466841029	-0.566041967	0.485902973	0.500770079	0.490862878	0.488454502	0.474940881	-0.561808329	0.398903452
MBD2_TF	0.405026834	0.378586011	0.416960901	0.415784609	-0.253408993	0.449332193	0.430646484	-0.213111908	-0.268639985	-0.227679885	-0.232957947	-0.210373307	-0.201194791	-0.180628221	0.445166845	-0.216407568	-0.151941106	-0.128441466	-0.216648459	-0.216739666	-0.273224369	-0.24371369	-0.269471279	0.34797138	-0.301813933	-0.23638293	-0.270269987	-0.235468728	-0.298496986	-0.293647275	-0.20652283	0.432548634	-0.292627597	-0.2717907	-0.286163991	-0.252557183	-0.199522304	0.451470817	-0.111563766
MBD3_TF	-0.597145957	-0.582862767	-0.580188676	-0.588255084	0.471488034	-0.593379027	-0.601135211	0.476059351	0.473231177	0.474744223	0.481203415	0.470439115	0.453237366	0.467736772	-0.577934659	0.456258828	0.450519577	0.41486014	0.468847489	0.469186829	0.469659515	0.457384331	0.477170777	-0.563948651	0.487585435	0.478852795	0.476662003	0.467090764	0.475702991	0.475869951	0.462265758	-0.572750546	0.490077084	0.492595118	0.486004229	0.470687962	0.476615139	-0.593181277	0.397546839
MBD4_TF	-0.561446574	-0.566250376	-0.550386481	-0.548323478	0.549849068	-0.545385805	-0.567761235	0.514729991	0.548178475	0.548557235	0.55034964	0.553643146	0.564804996	0.548738591	-0.538316847	0.579811695	0.569634446	0.572304817	0.540666267	0.541481176	0.568808315	0.565210083	0.549020639	-0.56456515	0.554428263	0.55951444	0.561559583	0.554243683	0.551748321	0.554888102	0.569787417	-0.560096087	0.557237416	0.534130898	0.534596812	0.556754793	0.550490515	-0.547819227	0.586575016
MBD6_TF	0.094596928	0.08925698	0.0748903	0.033083431	0.088417237	0.103893566	0.092009687	0.102219571	0.10321663	0.079412021	0.120802169	0.076717392	0.147283587	0.152125079	0.082262781	0.126621512	0.191359768	0.190652825	0.102666968	0.068455186	0.073507037	0.090906838	0.106954971	0.127508015	0.114809611	0.111034338	0.084677141	0.120819812	0.073954697	0.080453369	0.18394362	0.127372137	0.100432006	0.122175251	0.146940019	0.115467876	0.143971849	0.102604634	0.194906973
MBNL2_TF	0.584022988	0.602230675	0.592540126	0.576621531	-0.398734122	0.575439057	0.571662874	-0.40542825	-0.403192685	-0.401857965	-0.411396192	-0.414813695	-0.40826514	-0.421419888	0.612736598	-0.40692082	-0.400732358	-0.394974598	-0.409864618	-0.403804864	-0.403716964	-0.379312627	-0.397433089	0.603069424	-0.413775649	-0.400248311	-0.389560252	-0.40932673	-0.39867721	-0.40618231	-0.389601183	0.616078319	-0.405047583	-0.400471635	-0.391475812	-0.40423373	-0.405095661	0.604191563	-0.350120571
MECOM_TF	-0.003855982	0.017707153	0.010809544	0.027863241	0.035211718	0.065618165	-0.022628321	-0.054544775	-0.040392895	-0.011667059	-0.048097233	0.020383473	0.027867132	0.00927074	-0.034367244	-0.061274602	-0.061891359	-0.055307992	-0.078183581	-0.068993086	-0.023282143	0.016499644	-0.053481964	-0.119494357	-0.107704964	-0.056936068	-0.030935403	0.020556374	-0.019424679	-0.101005503	-0.087688652	-0.112813633	-0.08473568	-0.073675031	-0.068106952	-0.088808986	-0.039847323	-0.054227737	-0.008880925
MECP2_TF	-0.191200973	-0.183526456	-0.14330534	-0.123610584	-0.116337893	-0.116732569	-0.14261923	-0.065059184	-0.055056637	-0.084150678	0.005569812	0.004429623	0.00058287	0.009497095	-0.023737217	-0.031333895	-0.129176925	-0.038570159	0.011103992	0.039841877	-0.110818691	-0.222982873	-0.127479613	-0.242637554	-0.135610418	-0.15707935	-0.106587808	-0.074835211	-0.143860901	-0.087622914	-0.107720859	-0.150354668	-0.138373504	-0.195130998	-0.202188044	-0.08434746	-0.10236731	-0.012230726	-0.185683429
MEF2A_TF	0.04425094	0.047244457	0.068520054	0.059286517	0.061761832	0.048161516	0.05527668	0.145993174	0.064758854	0.074085963	0.111576921	0.080121087	0.110894393	0.096564634	0.061846559	0.143415594	0.163422851	0.198901458	0.102184723	0.105692405	0.080468151	0.11300599	0.072984244	0.068333869	0.105747185	0.135439389	0.059488867	0.160611275	0.036479073	0.090400863	0.206103839	0.176136665	0.09098396	0.109907922	0.093643819	0.095439446	0.07125034	0.082787266	0.245544277
MEF2B_TF	-0.112525824	-0.149708528	-0.126347948	-0.085655202	-0.12948862	-0.134810752	-0.111458675	-0.117638985	-0.123499826	-0.131116439	-0.140303707	-0.136264757	-0.154030375	-0.112069536	-0.10451336	-0.110153092	-0.187537984	-0.085334051	-0.08471625	-0.103628262	-0.105656557	-0.166713035	-0.100564293	-0.083963858	-0.038080638	-0.088996275	-0.132313091	-0.071501652	-0.110589669	-0.065928093	-0.058374764	-0.018146932	-0.062752193	-0.082330394	-0.142487665	-0.089007915	-0.089646379	-0.093855314	-0.177648555
MEF2C_TF	0.097213654	0.081083168	0.079487447	0.053356828	0.091275652	0.073957258	0.139826558	0.142544552	0.060275391	0.10226814	0.094203497	0.061050354	0.137896412	0.107760669	0.03523169	0.158454596	0.096599723	0.17873611	0.119447681	0.074498809	0.141859305	0.176313954	0.087735394	0.122340565	0.137086205	0.165161072	0.127107371	0.215240821	0.149175904	0.214506362	0.228908512	0.231565838	0.173557933	0.165386737	0.263280736	0.177074343	0.090740117	0.077834233	0.269879491
MEF2D_TF	0.008245182	0.00063002	-0.000374024	-0.055066771	-0.000951284	0.010747031	0.051720868	0.009368936	-0.040627787	-0.044446975	-0.015027969	-0.032201373	0.016466994	0.044234606	-0.011285359	0.001135131	0.046801636	0.070974988	0.011647004	-0.019784387	-0.013018051	-0.022750667	0.020676357	-0.02667031	0.042520553	0.062924182	-0.005215376	0.072462677	-0.007207975	0.015586124	0.072448612	0.07839226	0.062716475	0.052656864	-0.028892654	0.00925838	0.060039658	0.022290747	0.0355173
MEIS1_TF	0.058590534	0.045491433	0.052061046	0.030278642	0.058449768	0.062912258	0.083488763	0.035878091	0.062893573	0.031226319	0.040876928	-0.024885183	0.095993423	0.023584845	-0.020137735	0.113860564	0.008899647	0.024000827	0.04327188	-0.002152881	0.099883156	0.169056772	0.024947928	0.241770766	0.166380586	0.076222275	0.112429223	0.099374133	0.157091867	0.164622523	0.112665245	0.172786723	0.112529779	0.047693786	0.213698504	0.062790575	0.014934112	-0.023347217	0.200930269
MEIS2_TF	-0.004239303	-0.029555345	0.022694114	0.051677314	-0.0169056	0.013281041	-0.049413992	-0.025578314	-0.031416415	-0.008566259	-0.01177076	-0.027933409	-0.043087653	-0.044354089	-0.020926886	0.001059751	-0.079645327	-0.053509473	-0.051197695	-0.111381551	0.009821897	0.003653696	-0.03015339	-0.064098904	-0.086355333	-0.029405992	-0.069468705	-0.042881063	-0.031759963	-0.071498404	-0.106828777	-0.025459519	-0.077026981	0.005446496	0.04324271	-0.029796228	-0.01295617	-0.030373896	0.055021081
MEIS3_TF	-0.116068165	-0.078575941	-0.143772888	-0.053673392	-0.127529649	-0.101654904	-0.129754888	-0.055320158	-0.110922631	-0.073186626	-0.079307181	-0.025006346	-0.109301579	-0.087056671	-0.066561959	-0.134491906	-0.127227975	-0.080322629	-0.058225057	-0.012965837	-0.190172143	-0.225760343	-0.143417094	-0.219826601	-0.216717817	-0.122123773	-0.135547351	-0.177709545	-0.173195756	-0.173045674	-0.092452098	-0.222681917	-0.211942176	-0.227055858	-0.215740887	-0.121998642	-0.048612741	-0.057260378	-0.219702068
MEOX1_TF	-0.099889374	-0.059763928	-0.054716161	-0.054866677	-0.059465584	-0.082897845	-0.075550948	-0.017475865	-0.011173161	-0.031322469	0.061246195	0.043463453	0.04109859	-0.013021906	0.0544092	0.049492726	-0.016224204	0.070380396	0.076158849	0.135297402	-0.048513915	-0.128287499	-0.061426074	-0.121607819	-0.063899728	-0.056614541	-0.038670236	-0.070218051	-0.05518994	-0.009661976	0.048897938	-0.131823042	-0.082193094	-0.135079468	-0.127131504	8.91E-05	-0.067249536	0.019306947	-0.064381561
MESP1_TF	0.059061166	0.06167155	0.035051339	0.092307529	0.017189374	0.021849749	0.006866365	-0.098935813	-0.014175397	0.018843653	-0.053753023	-0.042554324	-0.116970727	-0.085906528	0.016740638	-0.054221747	-0.108939375	-0.109758865	-0.089203543	-0.068163852	0.017542089	-0.000244527	-0.015262465	0.029259079	-0.053748579	-0.011640506	1.94E-05	-0.098132106	0.000817721	-0.041710453	-0.093856069	-0.020408293	-0.062141121	-0.077704992	0.018204475	-0.056357567	-0.092267948	-0.025463174	-0.132946093
MESP2_TF	-0.075779301	-0.072525861	-0.114591356	-0.135164112	-0.089486182	-0.099020725	-0.146397055	-0.230031269	-0.102137708	-0.108949997	-0.182799855	-0.192341555	-0.161043687	-0.136571481	-0.117898371	-0.219241977	-0.155397207	-0.217720321	-0.203310713	-0.256237479	-0.18114769	-0.110409842	-0.084994003	-0.189348135	-0.195732101	-0.191608625	-0.17355289	-0.115126447	-0.112359337	-0.223852045	-0.272076	-0.175779703	-0.130499559	-0.186786556	-0.224689289	-0.224073414	-0.072042796	-0.13210733	-0.264567606
MGA_TF	-0.534339498	-0.523731501	-0.52579552	-0.559831326	0.554643022	-0.476575256	-0.523507162	0.544130608	0.543043583	0.54118336	0.550561452	0.544978248	0.517569337	0.50124158	-0.554105768	0.578545043	0.558719901	0.589498601	0.546510985	0.5285571	0.570783341	0.591969551	0.554715985	-0.517155588	0.580368774	0.555236777	0.570366999	0.557779193	0.583483969	0.57795104	0.573874882	-0.461909565	0.576088073	0.566612305	0.577786166	0.548167299	0.534561546	-0.545276029	0.587955563
MIER1_TF	0.119907126	0.13663393	0.128161805	0.133447554	0.148956829	0.121606519	0.115416471	0.159634658	0.188778154	0.167054745	0.162830003	0.167535506	0.152332051	0.178906792	0.129538852	0.212687621	0.244636263	0.274281075	0.165770043	0.180273609	0.156466844	0.228555731	0.148592648	0.178328909	0.168379758	0.165743875	0.136015827	0.133009735	0.127401958	0.150819572	0.227132038	0.094972684	0.121549389	0.139299853	0.226509947	0.190276519	0.13835076	0.129931229	0.311823332
MIER2_TF	-0.046923126	-0.07137051	-0.087782172	-0.04800433	-0.09764282	-0.09481642	-0.071309452	-0.022100284	0.010975735	-0.024969951	-0.032714956	-0.058107878	-0.056051433	-0.020456768	-0.019612671	-0.045853011	-0.087110379	-0.078983335	-0.045032046	-0.060446988	-0.085459555	-0.071143799	0.002488839	-0.064030162	-0.021886748	-0.055458627	-0.058159452	-0.019495802	-0.060383896	-0.030377757	-0.064418818	-0.021127101	0.009044548	-0.026120533	-0.036165688	-0.05858535	0.009757234	-0.020386076	-0.077992978
MIER3_TF	-0.025273496	-0.035488027	0.045621449	0.034815849	-0.044253721	-0.069236765	-0.039019696	-0.068300687	-0.047768954	-0.056232113	-0.03334811	-0.081065329	-0.066731646	-0.100405735	-0.053876866	0.057797168	-0.111986802	-0.044337325	-0.041062133	0.082496795	0.069822827	0.085317874	-0.049312183	0.194637581	0.165183404	-0.042198499	-0.049424679	0.008007707	0.01378096	0.06643557	0.099359337	0.187645968	0.047811191	-0.004980783	0.195719651	-0.041412015	-0.148687209	-0.075516149	0.139260905
MITF_TF	0.113814692	0.093038322	0.098112653	0.074122907	0.120493672	0.087518479	0.090894581	0.116731666	0.018163345	0.062130701	0.010394747	0.057067892	0.018596605	0.062491791	0.038293932	-0.003526203	0.115304686	0.050337654	0.070297199	0.044054217	0.063531483	0.09525149	0.084243218	0.087413384	0.057699157	0.083813064	0.100030535	0.071586635	0.084459993	0.070375669	0.027466345	0.037656265	0.062909787	0.150254772	0.037275307	0.034233607	0.134805185	0.053996232	0.076308246
MIXL1_TF	-0.006909054	-0.001799391	0.047246897	0.073192201	0.005515175	0.032799748	-0.020292531	-0.042575513	-0.012121821	0.014702659	-0.012287215	-0.022735806	-0.063624522	-0.079756206	-0.025503975	0.014266296	0.005905075	-0.026093383	-0.053481173	-0.055005244	0.055140352	0.057224228	-0.002629836	0.058215822	-0.022196804	-0.016440561	0.023803984	-0.050812803	0.034083337	-0.006558171	-0.031878076	-0.051775021	-0.038328435	-0.057995786	0.055165915	-0.056248051	-0.030800998	-0.058570567	0.036642512
MLLT10_TF	0.565826628	0.565857611	0.564796301	0.590285424	-0.217239368	0.566251261	0.558522766	-0.214662878	-0.208537728	-0.206761296	-0.202993681	-0.212320898	-0.204235586	-0.230693961	0.594820077	-0.156559144	-0.107323683	-0.058034369	-0.200056346	-0.188868965	-0.198085867	-0.179189095	-0.223149107	0.48838496	-0.197707288	-0.186898867	-0.20034724	-0.20436002	-0.213637443	-0.201477728	-0.075981365	0.525111887	-0.206903314	-0.206337665	-0.17133464	-0.200766916	-0.228017231	0.597951351	0.030064584
MLX_TF	-0.571293748	-0.582524917	-0.569327426	-0.599591997	0.524146621	-0.553388333	-0.532740537	0.557505704	0.538774712	0.515315338	0.533787569	0.527048178	0.536354161	0.568769683	-0.561516898	0.490196998	0.591209005	0.543601159	0.542847806	0.457271819	0.47627483	0.517829776	0.532593398	-0.610797754	0.490538181	0.536238554	0.516424368	0.512050902	0.490139703	0.49250811	0.490746612	-0.534840151	0.510043061	0.542810922	0.409738345	0.552279193	0.599420993	-0.524387692	0.511921563
MLXIP_TF	0.069857493	0.073659398	0.130768759	0.09827436	0.166277938	0.086378017	0.07421573	0.142381162	0.133987263	0.12586014	0.178763179	0.156330894	0.107016363	0.137200254	0.076011119	0.199941647	0.205586115	0.202358637	0.132136872	0.136875484	0.203407691	0.160187313	0.172030392	0.096827083	0.217086528	0.172992672	0.119454001	0.197138667	0.129357786	0.195835337	0.267043846	0.190751617	0.220763149	0.170498757	0.220181435	0.158044312	0.126268643	0.081770019	0.26960406
MLXIPL_TF	0.522775708	0.515897121	0.486983874	0.527265732	-0.550684695	0.549538996	0.545333089	-0.521854197	-0.530269629	-0.522545399	-0.54538892	-0.527730747	-0.542478318	-0.535783123	0.556047274	-0.555173353	-0.524870988	-0.532701799	-0.545896943	-0.533128848	-0.54757371	-0.535052583	-0.547993511	0.484222435	-0.565244678	-0.558792501	-0.554527462	-0.557110146	-0.555326021	-0.568847203	-0.55676876	0.475154477	-0.56856842	-0.553588925	-0.548582075	-0.535170478	-0.504021339	0.569011105	-0.561068416
MNT_TF	0.05691743	0.04512349	-0.007440856	0.02068351	0.015699661	-0.017025346	0.02314916	0.091027325	0.0600283	0.065180777	0.067142182	0.023143058	0.071197012	0.122959888	0.044013808	0.045280497	0.139563599	0.118108589	0.105861528	0.12257583	0.011016718	0.0207383	0.095306799	0.051446705	0.139977701	0.099047492	0.047571167	0.077709036	0.071426661	0.10577756	0.139248826	0.117166312	0.119330164	0.123772706	0.125755721	0.100736983	0.155292485	0.082198415	0.069213091
MNX1_TF	0.017392887	0.006713972	-0.074866894	-0.089261838	-0.021175214	0.005154041	-0.033596545	-0.103993397	-0.022199876	-0.065586845	-0.082847557	-0.102704734	-0.081285503	-0.073630397	-0.043163632	-0.109443367	-0.090040203	-0.100196978	-0.083793212	-0.14953139	-0.102600462	-0.093218213	-0.012594919	-0.064016623	-0.101874982	-0.056384766	-0.005968861	-0.00172657	-0.047602562	-0.099300631	-0.106850784	-0.015458384	0.004441375	-0.079820785	-0.066731118	-0.066522164	-0.025179532	-0.043099143	-0.15887389
MORC1_TF	-0.061340258	-0.05882726	-0.075307773	-0.034303332	-0.054208391	-0.055997996	-0.087355332	0.014103343	-0.029147236	0.055847334	-0.028115272	-0.013176069	-0.052141194	0.037423271	-0.059611332	0.034435412	-0.039151806	-0.048301702	-0.057192393	0.025871314	-0.02291786	0.029118886	-0.008373418	-0.041046837	-0.015440571	-0.030956696	-0.058421343	0.011173352	-0.012277981	0.013994793	-0.008090531	-0.022107009	0.012605597	-0.03361216	0.091544934	-0.040411199	-0.043239019	-0.078842256	0.086563396
MORC2_TF	-0.034510795	-0.047293193	0.018443313	0.047980246	-0.024256053	-0.036055045	-0.019897224	-0.041613692	-0.032817908	0.003306596	-0.002954966	0.006728512	-0.033091452	-0.063454647	-0.020452228	0.050781894	0.038611527	0.095732729	0.022228704	0.072896144	0.055893332	0.015704514	-0.017246752	0.011157936	0.024545372	0.002646909	0.010491989	-0.014028825	0.02995182	0.05582606	0.123660298	0.020671446	0.025080845	-0.013725682	0.120429502	0.004632983	-0.067443854	-0.012908198	0.146589467
MORC3_TF	-0.030281156	-0.029916704	-0.006107741	0.007330347	0.01661946	0.0051771	-0.042159687	0.01298357	0.07499078	0.048155997	0.071068148	0.099654806	0.051824742	0.074337329	0.020752275	0.070100687	0.093497385	0.130089285	0.047163516	0.05049007	0.006118439	0.061802775	-0.010792209	-0.013213157	-0.071962634	-0.020339662	-0.004025738	0.003708979	-0.053111691	-0.046649563	0.014528351	-0.046946457	-0.067172177	-0.061882973	-0.018509966	-0.000141607	0.004750371	0.007485396	0.121221177
MORC4_TF	-0.199680688	-0.159693694	-0.16155934	-0.081301328	-0.098445758	-0.166592158	-0.191476425	-0.047196681	-0.004768536	0.010948511	0.025542286	0.096526149	-0.059321331	-0.01869852	0.03247112	-0.004609771	-0.027570966	0.073660479	0.054419077	0.134499419	-0.13862987	-0.256604474	-0.141551643	-0.372405418	-0.305921543	-0.171929416	-0.127054221	-0.185087905	-0.216804763	-0.158798982	-0.165081238	-0.381110662	-0.30654049	-0.350375602	-0.389118554	-0.100373462	-0.059750291	0.018317582	-0.166509371
MRPL28_TF	0.029337235	0.027737703	0.050489327	0.061171357	0.064407681	0.047807929	0.047261597	0.060202323	0.057417153	0.050242363	0.028996013	0.038461831	0.009724405	0.034789265	0.04871756	-0.050271888	-0.063006183	-0.103086118	0.011014361	0.008783308	0.064574661	0.032442445	0.061701228	0.031151655	0.075282235	0.046828054	0.044381888	-0.005870358	0.06107613	0.042826893	-0.097997776	0.004001165	0.05147191	0.077524684	0.017566358	0.036877111	0.068490828	0.016955488	-0.137186615
MSC_TF	-0.054327275	-0.036666423	-0.052903446	-0.024214064	-0.069936942	-0.026333429	-0.061578636	-0.056293771	-0.033333577	-0.019168844	-0.025942945	0.026083624	-0.042890026	0.010234876	0.005386931	-0.06864411	-0.028230797	-0.018982237	-0.038862674	-0.016868957	-0.095305612	-0.210943451	-0.079784205	-0.217429379	-0.215771071	-0.143309254	-0.122789571	-0.079904147	-0.17371118	-0.192202392	-0.092151335	-0.17080384	-0.219493881	-0.189864661	-0.273477854	-0.07836678	-0.048162305	0.009849933	-0.201384625
MSL3_TF	-0.489353276	-0.480120025	-0.470896119	-0.441643451	0.497106235	-0.496766126	-0.473000503	0.533760121	0.518321712	0.512386632	0.532433135	0.525327379	0.535808665	0.553850099	-0.480227346	0.532309822	0.557444301	0.566482403	0.537935751	0.553799031	0.487711007	0.532755174	0.500559338	-0.402236818	0.523411359	0.516911649	0.505200144	0.516238841	0.490856399	0.516954107	0.548930091	-0.464850337	0.508369092	0.533549909	0.504718988	0.526630064	0.544658407	-0.492189302	0.566079287
MSRB2_TF	0.120057913	0.121685497	0.097745753	0.103384353	0.133634213	0.103364118	0.105226932	0.048406089	0.143422022	0.078448758	0.063862915	0.018401281	0.053792291	0.04524718	0.088506827	0.02401024	0.065391235	0.033573545	0.053568397	-0.025883337	0.069272968	0.156285819	0.166501749	0.183756991	0.141895413	0.14489638	0.143998187	0.079788041	0.161580352	0.128353573	0.045453992	0.112594855	0.183819388	0.17510813	0.16336153	0.151387566	0.127758454	0.081220523	0.023497176
MSX1_TF	0.03856723	0.00646012	0.046904807	0.079648415	-0.027561238	-0.019241266	-0.018106498	-0.021001752	0.061407051	-0.003237362	0.035077777	-0.039955029	-0.020535239	-0.014298976	-0.021882297	-0.018125308	-0.035002886	-0.079504288	-0.062409399	-0.087645742	0.051085253	-0.043005867	-0.024376231	-0.039539037	-0.010986636	-0.069627251	-0.022964255	-0.055952529	-0.02556807	-0.052764322	-0.032163968	0.009425034	-0.04628015	-0.053513771	0.043865847	-0.052002037	0.006951896	-0.055385786	-0.093891926
MSX2_TF	0.129273942	0.136090711	0.123567732	0.137316934	-0.309452116	0.14490423	0.136717706	-0.281418342	-0.323387399	-0.329303533	-0.341412078	-0.349487763	-0.267645446	-0.290033852	0.134389062	-0.357706146	-0.31920921	-0.350345287	-0.341527228	-0.401023909	-0.328231149	-0.36172272	-0.280929989	0.060025919	-0.386645035	-0.293507905	-0.302218763	-0.201830535	-0.18284391	-0.363260956	-0.376664047	-0.020227608	-0.279893768	-0.326991974	-0.389255088	-0.358294665	-0.151778146	0.142477724	-0.365035527
MTA1_TF	0.058941686	0.038551698	0.112463745	0.096351952	0.063420858	0.000413884	0.07284489	0.015245918	-0.008040072	-6.26E-05	-0.004950196	-0.052995834	-0.051473234	-0.101800768	-0.021064395	0.055750034	-0.049276325	-0.062512455	-0.008395694	0.063001984	0.146821262	0.130470761	0.069687983	0.291356358	0.285868362	0.084552478	0.112338984	0.063821361	0.222079556	0.221116635	0.180230851	0.27823754	0.245860359	0.187239751	0.33983074	0.062475246	-0.070235185	-0.01800641	0.100167007
MTA3_TF	-0.050752598	-0.00980584	-0.049526988	-0.015702768	0.01322083	0.020035113	-0.016042676	0.069718732	0.076824018	0.06937226	0.076097699	0.114806703	0.049303385	0.059738127	0.099816551	0.032966435	0.061698638	0.114381824	0.080870828	0.088157149	-0.097237982	-0.035063311	-0.008780256	-0.14870698	-0.172114375	-0.01740427	-0.037706234	-0.080588995	-0.063649049	-0.073167995	-0.084681652	-0.214181347	-0.126570797	-0.12104545	-0.160892703	0.001704871	0.061995613	0.070330871	0.019687725
MTF1_TF	0.162003882	0.183913047	0.049572996	0.02276794	0.121033799	0.197628731	0.156830782	0.16271935	0.159137572	0.130489159	0.149864018	0.147957208	0.219835086	0.271832337	0.16779515	0.05321343	0.254406489	0.238089442	0.121363443	-0.037449736	-0.050219051	0.047979374	0.137039492	-0.104909004	-0.107910649	0.133812246	0.095426908	0.119447222	-0.029317392	-0.061302454	0.031020133	-0.064498319	-0.001867363	0.103688275	-0.152344772	0.143613307	0.275399365	0.204566141	0.08292142
MTF2_TF	0.092753536	0.086059554	0.111546319	0.083877381	0.065376986	0.0508317	0.07654069	0.008835494	0.076356532	0.020959993	0.0507659	-0.027733045	0.047500157	-0.017401225	0.006673097	0.142768857	0.128612774	0.123030373	0.034189318	-0.001297985	0.123487294	0.171895836	0.090443365	0.21360591	0.147181772	0.105279989	0.093227989	0.116511767	0.115090464	0.122775006	0.208248025	0.19800192	0.14020938	0.088753576	0.211751787	0.088958797	-0.01554503	0.000753073	0.229936494
MXD1_TF	0.091132437	0.11518564	-0.009219194	-0.012369692	0.080228721	0.143087782	0.088501272	0.086135174	0.121820165	0.066568455	0.131502169	0.098577913	0.196312472	0.231695935	0.125830535	0.030809594	0.13216693	0.152249452	0.077600737	-0.036485119	-0.085111771	0.020936157	0.104194454	-0.102079944	-0.0776056	0.058692023	0.029708083	0.12472047	-0.045058831	-0.068218287	-0.024529956	-0.075755224	-0.007421735	0.065830591	-0.133523355	0.055970561	0.190110145	0.131109823	0.018549254
MXD3_TF	0.127790874	0.154050722	0.127501414	0.102009122	0.129926269	0.183023413	0.116527376	-0.04021486	0.047670989	0.06676225	0.01857848	0.07461972	0.011949237	0.040174431	0.083843758	-0.096024951	0.079167722	-0.056204724	-0.068889693	-0.150009475	0.068683213	0.027300805	0.060677897	-0.070292277	-0.099820851	0.018740264	0.064122503	0.017323811	-0.007090447	-0.14202491	-0.093368062	-0.040517809	-0.029901973	-0.038086477	-0.138355452	0.018572305	0.066509696	0.065692839	-0.127443183
MXD4_TF	0.082256326	0.103268611	0.099602705	0.119021331	0.051645153	0.104812911	0.111748095	0.079585012	0.066635721	0.039238625	0.089565887	0.106158294	0.090714219	0.085519789	0.125952606	-0.021813774	-0.055255062	-0.085081722	0.012154123	0.054926777	0.041143471	-0.053077283	0.08123878	0.031234378	0.046534075	-0.035312269	0.004873122	0.077404536	-0.002542306	-0.004258872	-0.000157357	0.044004129	0.025064532	0.013432815	-0.00695247	0.003146922	0.009239187	0.118925432	-0.133884155
MXI1_TF	0.065757735	0.087666025	0.161221378	0.098346601	0.296993098	0.197419886	0.079205323	0.172023674	0.267784184	0.20885548	0.291097145	0.3518075	0.291817725	0.275937305	0.124124715	0.163666716	0.224734777	0.09083994	0.068566194	0.098918216	0.297511116	0.195339764	0.196109491	-0.061579689	0.074931311	0.03977112	0.206509766	0.312439131	0.14249906	0.016103334	0.066843202	-0.079522322	0.044747323	0.150122297	-0.033339736	0.122036938	0.103543466	0.023562966	0.161676322
MYB_TF	-0.552903103	-0.542050279	-0.565564352	-0.572081313	0.507732836	-0.510454958	-0.541540938	0.511022289	0.509833837	0.508028571	0.52391521	0.505887979	0.516299278	0.515903898	-0.548153829	0.511928639	0.523621027	0.52772139	0.516720514	0.492203374	0.503515912	0.504167482	0.503653017	-0.588783999	0.515817619	0.520547029	0.51097776	0.513757162	0.497772902	0.523241905	0.504071667	-0.620385123	0.515198239	0.526103726	0.518840292	0.511730966	0.516285271	-0.556531581	0.539713221
MYBL1_TF	0.082460356	0.09709693	0.09932422	0.112667654	-0.052607141	0.098259396	0.071553677	-0.043335004	0.036169728	0.022728723	0.112919696	0.156682211	0.076455235	0.11987856	0.136180994	0.061857431	-0.002147944	0.148858163	0.135648182	0.122378362	-0.085101647	-0.274750085	-0.165318496	0.037852171	-0.231672854	-0.182774993	-0.115242617	-0.112796258	-0.178623579	-0.089510784	-0.082462145	0.002673703	-0.278300601	-0.313171765	-0.439387571	-0.078792831	-0.12399925	0.151165706	-0.045089683
MYBL2_TF	-0.124852888	-0.12290331	-0.080257006	-0.073817233	0.073804534	-0.065047882	-0.095039744	-0.046093838	0.015951262	0.048426128	0.008452951	0.076026545	-0.068405628	-0.09015181	-0.06610499	-0.068906033	0.04480067	-0.00869491	-0.050258324	-0.072480729	0.066750434	0.007644708	-0.001103156	-0.235599014	-0.169974835	-0.00967783	0.037779887	-0.059775908	-0.001606321	-0.097412411	-0.128340302	-0.222810925	-0.079185881	-0.103844867	-0.12239157	-0.022131704	-6.90E-05	-0.071607332	-0.150300937
MYC_TF	-0.41630893	-0.455767956	-0.411895092	-0.364490981	0.545438169	-0.480300524	-0.470011848	0.510600043	0.510755654	0.532712879	0.497400204	0.524361826	0.485574688	0.453469633	-0.484654308	0.489614793	0.520737532	0.517457853	0.52229413	0.536175952	0.549543118	0.51789007	0.533836254	-0.320878039	0.529262564	0.554254158	0.531941926	0.493119337	0.527112481	0.553842751	0.576470785	-0.397859845	0.529322341	0.545887406	0.559062491	0.529363079	0.464551233	-0.525969261	0.508831828
MYCN_TF	0.08757367	0.056128152	0.089900563	0.076222498	0.057454553	0.04232603	0.048764458	0.003938128	0.08991458	0.026150384	0.080158278	-0.050739089	0.056179135	0.00231363	-0.030232241	0.151490242	0.028712933	-0.004593554	0.04618906	0.017573789	0.158869892	0.181729211	0.086028281	0.201958283	0.240313475	0.068027559	0.110438607	0.146189147	0.178840885	0.188963545	0.197692903	0.229465443	0.198564264	0.149165521	0.27841699	0.122566219	-0.03854531	-0.000757988	0.160096609
MYEF2_TF	0.03051209	0.027085011	0.027636212	0.002977798	-0.057392928	-0.042392981	-0.046986595	-0.014660941	0.04541177	0.02952258	0.014841422	-0.032396551	0.015497065	-0.010513576	0.016129509	0.037046898	-0.021648071	-0.005665322	-0.01406962	0.028081898	-0.000984811	0.060797141	0.062869706	0.081482844	0.019519778	-0.021338154	-0.058162968	-0.036086945	-0.058840657	-0.010808092	-0.012753104	0.067797831	0.013150796	-0.017281955	0.089244575	-0.039650718	0.014871539	-0.018663768	-0.009373166
MYPOP_TF	-0.03270993	-0.045947377	-0.068031785	-0.026882668	-0.031128329	-0.061936653	-0.091974499	-0.068655048	-0.03150833	-0.063392977	-0.026349498	-0.07684919	-0.049882355	-0.012866704	-0.05416614	-0.09614379	-0.015904909	-0.057054579	-0.043335016	-0.064786205	-0.036876468	-0.10913562	-0.032132359	-0.062832913	-0.03201235	-0.04125497	-0.025748818	-0.033008668	-0.014197074	-0.067999918	-0.030327935	-0.038803441	-0.026963027	-0.093234948	-0.019624642	-0.082297775	-0.015601282	-0.026427596	-0.136383498
MYT1_TF	-0.519663505	-0.510136845	-0.525589044	-0.513633014	0.473318408	-0.519728452	-0.507362414	0.454813438	0.459622569	0.458274925	0.485054221	0.493298229	0.471389664	0.468187412	-0.461447479	0.43202199	0.444830297	0.406902432	0.403136221	0.372781871	0.47863075	0.476691362	0.448816777	-0.496947504	0.403372123	0.408947257	0.447965014	0.47833789	0.429884083	0.39698789	0.403217566	-0.490613865	0.376353209	0.445351863	0.384742519	0.439023187	0.436998095	-0.486560105	0.394513093
MYT1L_TF	0.523948211	0.520696134	0.509991536	0.453781835	-0.547166868	0.505332892	0.49795808	-0.54535749	-0.547508739	-0.54340297	-0.533350711	-0.545611578	-0.547807366	-0.555136947	0.463508938	-0.490848273	-0.520919656	-0.499582127	-0.509234935	-0.465993899	-0.521278208	-0.531420457	-0.535501115	0.542973584	-0.492415832	-0.538281044	-0.556921672	-0.523242633	-0.542369876	-0.533238647	-0.354011406	0.540223145	-0.512828047	-0.520354374	-0.484022415	-0.523594665	-0.556198466	0.493544948	-0.495006138
MZF1_TF	0.070694948	0.06132144	0.062097115	0.026759234	0.002657604	0.067867667	0.10693826	-0.049115853	-0.041474933	-0.078028302	-0.075447674	-0.07465138	-0.024077442	-0.053242586	0.030235079	-0.06574468	-0.129801216	-0.134279719	-0.011149734	-0.016962093	-0.003329424	-0.069953846	-0.001515184	0.113008538	0.067683446	-0.01198259	0.037737744	0.038885865	0.063689271	0.072330064	-0.028573515	0.140282217	0.081747905	0.03944459	0.047974613	0.008733042	-0.033506343	0.04844406	-0.134492365
NACC2_TF	-0.026399211	0.000546033	-0.037507134	-0.036193273	-0.081810669	0.004290745	-0.020190314	0.055236467	-0.003944314	0.037327689	-0.00745862	0.026557318	0.048602019	0.084485614	0.005830678	-0.095498617	0.040328198	-0.030767565	0.021590262	-0.018762798	-0.079997455	-0.05552713	-0.020175299	-0.089915977	-0.093651289	-0.046998648	-0.075129906	-0.027052575	-0.120129319	-0.151797426	-0.104252468	-0.154753724	-0.127820591	-0.125681639	-0.218520648	-0.017160074	0.100359743	0.01109406	-0.163741156
NAIF1_TF	-0.032287223	-0.045231134	-0.019186988	-0.047774081	0.008133189	-0.003673219	-0.006713051	0.005401623	-0.006002942	-0.007301122	0.035973133	0.059950305	0.031241348	0.063414456	0.044772593	-0.049106951	-0.037896517	-0.044600646	0.042354556	0.074927279	-0.030147345	-0.088915723	-0.001512176	-0.085348597	-0.000264027	-0.027069001	-0.011768265	-0.015139016	-0.01780547	-0.013294174	-0.07789968	-0.045021896	-0.006873152	0.00606469	-0.104042628	0.006380638	0.054907212	0.051915812	-0.114309763
NANOG_TF	-0.00798546	-0.025373135	-0.034597483	-0.042175061	-0.05655459	-0.025950657	-0.007637472	-0.127395349	-0.108692205	-0.102497558	-0.135161855	-0.167177699	-0.132152869	-0.155582811	-0.126977904	-0.117684818	-0.100922606	-0.129193953	-0.144615987	-0.180765509	-0.069320464	-0.066550674	-0.0364551	0.031155838	-0.00097454	-0.033594231	-0.026325003	-0.047873029	0.001185054	-0.053388771	-0.069248138	-0.03148418	-0.003163758	-0.052860054	-0.039761031	-0.041462986	-0.081036674	-0.120286613	-0.081054335
NAT14_TF	0.080368893	0.045457822	0.061088387	0.054429547	-0.003675799	-0.007432251	0.046282873	-0.047332042	-0.005507574	-0.076761109	-0.082928913	-0.139561989	-0.048610445	-0.110807745	-0.051840066	-0.053714656	-0.108307723	-0.15593616	-0.059213942	-0.09027032	0.0426226	0.022744511	0.005470989	0.201284609	0.107994424	0.01367031	0.024592626	0.031570415	0.106326561	0.085096882	0.009379296	0.163412442	0.111763019	0.015107085	0.153817214	-0.014751713	-0.06593524	-0.054940943	-0.082145092
NCOA1_TF	-0.044086731	-0.035167032	-0.045566889	-0.064397739	-0.021169558	-0.033084196	-0.041714021	0.064809505	0.035795779	0.004216041	0.0896548	0.050992943	0.118904107	0.147856785	0.006149108	0.081066769	0.116760717	0.130235685	0.065334715	0.059031531	-0.041829681	-0.019469407	0.010181403	-0.017960864	0.059250269	-0.006604893	-0.026307678	0.072074948	-0.044344233	-0.004698133	0.078074414	-0.034022195	-0.005718901	0.026358929	-0.042921213	0.009030496	0.087106489	0.019696427	0.116885929
NCOA2_TF	0.087458624	0.069119244	0.054497181	0.043703021	0.028962122	0.102742589	0.061150268	0.039103349	0.11288173	0.06089913	0.112340717	0.096482225	0.122725391	0.146379037	0.122310812	0.054044562	0.127210262	0.133798169	0.047193801	0.027990653	-0.014934217	-0.016521861	0.032208709	-0.033890114	-0.028627305	0.015028782	0.004127722	0.056015146	-0.048227587	-0.031198648	0.023495495	-0.047233779	-0.050298663	-0.018401119	-0.090099574	0.028341445	0.067276664	0.131914642	0.079726373
NCOA3_TF	-0.117171549	-0.117097764	-0.133799768	-0.147138293	-0.095122454	-0.104259774	-0.077558466	0.076928379	-0.033784226	-0.048726118	0.025321955	-0.009384201	0.102940133	0.117869616	-0.037540558	0.053504892	0.039397825	0.094877705	0.085738072	0.09858988	-0.121144	-0.100727792	-0.057807249	-0.059909055	0.013171678	-0.032036422	-0.062360676	0.032165428	-0.064420073	0.023702566	0.049118522	-0.036112779	-0.025604781	-0.009958245	-0.067328342	-0.008443549	0.056982985	-0.006046491	0.072173019
NEUROD2_TF	-0.074238626	-0.077003248	-0.135594228	-0.11990667	-0.11576273	-0.163600937	-0.060921095	0.039803912	-0.078632603	-0.054772623	-0.048145647	-0.113452574	-0.052659456	-0.0086193	-0.058783484	-0.014767344	-0.026020128	0.047226139	0.074236412	0.095107137	-0.117950309	-0.072941572	-0.00535823	0.0202326	0.040960061	0.038986545	-0.060541697	-0.069616044	-0.049305181	0.074715124	0.092016765	0.090025961	0.064767917	-0.013843504	0.107983641	0.01507265	0.052937647	-0.031870371	-0.008043938
NEUROG2_TF	-0.159829356	-0.153729383	-0.08059429	-0.156052032	-0.026564983	-0.05410711	-0.06134553	-0.127010952	-0.140219181	-0.143244801	-0.11573048	-0.060183001	-0.134864394	-0.163975017	-0.12411677	-0.052794995	-0.13597494	-0.093162393	-0.1353626	-0.079448075	-0.111756404	-0.129921465	-0.155447043	-0.156222938	-0.129384854	-0.134339039	-0.100685956	-0.134105577	-0.109272038	-0.119753504	-0.131570816	-0.11793086	-0.063064229	-0.145374909	-0.11410319	-0.070080245	-0.131998819	-0.157050175	-0.131107441
NFAT5_TF	-0.081055787	-0.093320313	-0.068565603	-0.095651993	-0.050896428	-0.073981354	-0.080558761	-0.062346939	-0.055494936	-0.061459728	-0.006298753	-0.052373861	-0.006985193	-0.019714592	-0.059872665	0.058588599	-0.003403867	0.063153083	-0.024260637	-0.021195641	-0.040192913	-0.068067665	-0.046850408	-0.062035575	-0.004603208	-0.048355768	-0.06918285	0.019050787	-0.073830328	-0.034050412	0.066948331	0.018053996	-0.022663003	-0.072412848	-0.076521943	-0.04534575	-0.077686318	-0.055545983	0.070158347
NFATC1_TF	-0.081613638	-0.079764466	-0.063223293	-0.062941362	-0.023233342	-0.066350266	-0.035944443	0.06328454	0.033050247	0.008885366	0.052404285	0.02854532	0.092790303	0.098468873	0.00276385	0.011548531	0.012007898	-0.03391849	0.065076671	0.085627791	-0.005242191	-0.002045697	0.012690231	-0.022815167	0.077433619	0.009013199	0.015445226	0.03157622	0.023983678	0.07451169	-0.031233211	-0.05537033	0.039772531	0.061918761	0.021191426	0.009993428	0.04590877	0.021951063	-0.066177554
NFATC2_TF	-0.362082638	-0.371091203	-0.350929188	-0.354331862	0.187275458	-0.341025757	-0.373022741	0.202991186	0.204205397	0.200498263	0.27109	0.25924155	0.268469604	0.270722738	-0.337872468	0.281294892	0.219575039	0.303218161	0.273424823	0.298535355	0.182881341	0.163086784	0.129197297	-0.376596233	0.173222897	0.14758389	0.167093725	0.211017282	0.16108413	0.212233486	0.249741328	-0.332657326	0.166301145	0.093224449	0.087795206	0.191510122	0.135177391	-0.318936623	0.26324753
NFATC3_TF	-0.020469181	-0.028876937	0.006050231	0.00373306	0.06364897	0.003050407	-0.011268961	0.084850939	0.116581742	0.086898796	0.187486091	0.185807937	0.143994133	0.180125447	0.098095522	0.169042155	0.155532149	0.241543613	0.182480192	0.221781778	0.03956785	-0.013071096	0.034363904	-0.071774025	0.036932346	0.035699149	0.047666321	0.068360265	0.004524947	0.061902236	0.135154171	-0.038780003	0.016115887	0.007040273	-0.03750442	0.083234887	0.039246553	0.107567397	0.161116723
NFATC4_TF	-0.066394559	-0.058240961	-0.089724789	-0.032211377	-0.069008824	-0.027331971	-0.076207306	-0.129141843	-0.124587447	-0.104045149	-0.155307541	-0.092576323	-0.096998966	-0.126731339	-0.06262743	-0.155125606	-0.182532762	-0.138296507	-0.142756994	-0.190661137	-0.101769468	-0.164567803	-0.138636277	-0.119842683	-0.202898219	-0.120459194	-0.120624324	-0.126881059	-0.101008765	-0.171477584	-0.187465351	-0.157921685	-0.182282806	-0.188489042	-0.100192949	-0.179523709	-0.136011472	-0.098651787	-0.224503111
NFE2_TF	-0.359544905	-0.362133842	-0.334319691	-0.370074141	0.330437787	-0.39212382	-0.366672641	0.288223432	0.322152499	0.313900911	0.313316482	0.292207348	0.32373041	0.331482191	-0.385744317	0.304973123	0.351845701	0.311068062	0.264046384	0.1707528	0.340004623	0.348193398	0.340225866	-0.186056385	0.303930932	0.320423374	0.328819399	0.373018568	0.330943886	0.317231651	0.33326322	-0.215691309	0.341780991	0.3459669	0.232122119	0.318442057	0.325747752	-0.380508133	0.334906058
NFE2L1_TF	0.2050543	0.190182901	0.231422495	0.23539285	-0.051433383	0.199123562	0.203200618	-0.086732154	-0.045941496	-0.021615244	-0.062770722	-0.071853477	-0.026391892	-0.093474216	0.10667463	-0.049363085	-0.004928943	-0.066152936	-0.068663224	-0.066904111	-0.027996602	-0.018087025	-0.031800548	0.320998714	0.008331058	-0.009759058	-0.037408821	-0.039420637	-0.043293091	-0.013090322	0.021088835	0.287537879	-0.029068386	0.06543787	0.080323243	-0.032092667	-0.015469119	0.094911528	-0.02753862
NFE2L2_TF	-0.030150432	-0.02743259	-0.015593682	-0.016736946	-0.024681096	-0.018928484	-0.018608622	0.048773585	0.040069711	0.044344959	0.060735488	0.05063854	0.064701021	0.108069526	0.012942784	0.05722817	0.087539493	0.116672367	0.045549962	0.084309599	-0.001202993	0.006124477	-0.002672134	0.010150558	-0.032275587	0.010919122	-0.028273625	0.021718894	-0.022439464	-0.02800162	0.043494773	0.005257064	-0.035254681	-0.029931575	-0.047034249	-0.004202098	0.068733627	0.030405614	0.127822937
NFE2L3_TF	0.583776808	0.544602204	0.579588691	0.576145527	-0.351828187	0.502796377	0.572695819	-0.383618441	-0.378565056	-0.380459246	-0.381098026	-0.398842295	-0.395483547	-0.430237641	0.563452514	-0.358268436	-0.437739675	-0.420330293	-0.389492072	-0.382482085	-0.354506326	-0.330625319	-0.361453949	0.604657784	-0.324392291	-0.357997121	-0.348279518	-0.350234257	-0.339109599	-0.332392033	-0.371898497	0.513552088	-0.282185966	-0.366106844	-0.390824788	-0.353071137	-0.418934199	0.549755039	-0.395756788
NFIA_TF	0.03677113	0.06499282	0.133627336	0.114363461	0.14325329	0.146313026	0.047192406	-0.026411428	0.093369327	0.120272584	0.090456131	0.174652861	0.040271375	0.04244007	0.083709362	-0.003979023	0.07056541	-0.03060311	-0.048412239	-0.02983926	0.159202936	0.074899717	0.042659077	-0.143757792	-0.101667282	-0.078093342	0.069580715	0.052098425	0.024012167	-0.122223113	-0.088284653	-0.168427824	-0.11638345	-0.091201692	-0.175266195	-0.024685944	-0.02360644	-0.009254799	-0.089117486
NFIB_TF	-0.114057469	-0.090533348	-0.142695824	-0.07611343	-0.067463335	-0.108995545	-0.143104914	-0.06992503	-0.125283382	0.035357119	-0.126622927	-0.029084825	-0.103058049	0.001554409	-0.150790442	-0.151515879	-0.129085162	-0.184386682	-0.176932255	-0.023860274	-0.139563463	-0.074970407	-0.083212432	-0.225152847	-0.153035559	-0.160833189	-0.173136445	-0.040753183	-0.168226447	-0.190847011	-0.143548089	-0.208539788	-0.212991829	-0.182170415	-0.17671193	-0.143980395	-0.096850616	-0.157138172	-0.198532085
NFIC_TF	0.195061224	0.20141765	0.13833301	0.144347586	0.164452529	0.109652297	0.163049881	0.137641421	0.134362429	0.13686656	0.102231119	0.058211462	0.068212678	0.111002498	0.101459545	0.082414693	0.192098001	0.088921783	0.081538832	0.043598874	0.147655465	0.132614299	0.225078689	0.192992357	0.25068602	0.190223446	0.173721312	0.164609855	0.176691874	0.140278371	0.20873221	0.25188116	0.229408578	0.243814373	0.201948265	0.169716705	0.193192297	0.106677068	0.095497423
NFIL3_TF	0.180528601	0.223791502	0.133647626	0.091968768	0.172203559	0.200082107	0.177885775	0.200100203	0.191170796	0.183381049	0.215286583	0.172490767	0.258298086	0.304177499	0.195394924	0.136629563	0.251218578	0.234119427	0.190895244	0.105111629	0.05636425	0.154321239	0.204262113	0.067341792	0.123035514	0.164409138	0.143917175	0.198415013	0.099415387	0.115676335	0.131421769	0.056179116	0.155513114	0.178225032	0.08281122	0.159839017	0.296235994	0.205304596	0.171602993
NFIX_TF	0.05660936	0.07063731	0.166528941	0.102721112	0.251327112	0.183806459	0.086341879	0.093392086	0.200587333	0.160155314	0.21922774	0.265614391	0.180152421	0.165671215	0.094530176	0.115749973	0.150861869	0.039948693	0.031350871	0.02510812	0.261822283	0.155466376	0.144492705	-0.020880721	0.089898327	0.054957564	0.171303865	0.229192126	0.126419391	0.03898178	0.063544655	-0.00425765	0.084536864	0.099855947	0.011156196	0.068761612	0.073772937	0.009394343	0.111816042
NFKB1_TF	0.128769808	0.140759007	0.074105865	0.050585238	0.108967906	0.081413982	0.124009038	0.147945991	0.140807567	0.127107911	0.124860525	0.136844269	0.146355667	0.195961701	0.152133357	0.045713793	0.18642669	0.148814107	0.176781965	0.145067562	0.024162574	0.065270607	0.131175692	0.083009954	0.069561553	0.142106745	0.091602202	0.076570229	0.050483521	0.054591763	0.09111411	0.013261028	0.07856302	0.125841053	0.00020027	0.145496792	0.223467071	0.169466932	0.025262727
NFKB2_TF	-0.043167289	-0.011428093	-0.061672381	-0.072580726	-0.051389163	-0.014382818	-0.028362854	-0.008834562	0.027119721	-0.005219059	0.030294678	0.039792059	0.083815123	0.12707354	0.043224951	-0.021466795	0.023078248	0.026143216	0.051013236	0.046444486	-0.108272553	-0.081528542	-0.022332927	-0.084400955	-0.077201386	-0.064059963	-0.065649911	0.021310693	-0.113654896	-0.08284655	-0.081722867	-0.076087455	-0.068876331	-0.088706696	-0.178338188	-0.025153159	0.081053102	0.052793505	-0.1092968
NFRKB_TF	-0.033131747	-0.074123298	-0.047822531	-0.052223308	-0.097607713	-0.084239504	-0.025375313	-0.059377273	-0.037291954	-0.104538134	-0.015998949	-0.074754962	-0.03209477	-0.027571021	-0.0061375	0.023355226	-0.051936298	-0.029323317	-0.004696548	0.016624374	-0.074937585	-0.10390312	-0.016967146	0.017424164	0.036918518	-0.039107015	-0.052131587	-0.005605603	-0.035690291	0.002721037	0.039916548	0.056006274	0.009537523	0.033359822	-0.013519033	0.009917161	-0.070046578	0.02649709	-0.06032388
NFXL1_TF	-0.026306554	-0.047279486	-0.051919468	-0.101922801	-0.055674477	-0.097993979	-0.035616692	-0.096682661	-0.081787944	-0.091687734	-0.076149721	-0.090552336	-0.068987208	-0.058612984	-0.107042545	-0.022156155	-0.103311648	-0.091287537	-0.06156052	-0.0346851	-0.060806319	-0.059465555	-0.059894646	0.045653952	0.010708682	-0.056442948	-0.025737866	0.004464381	0.005386954	0.00803013	-0.047025278	0.0303503	0.014543627	-0.037771028	0.020970786	-0.073449702	-0.058746505	-0.096892438	-0.017172796
NFYB_TF	0.040129302	0.027424033	0.073026028	0.096324257	0.038706741	0.028785688	0.020635301	-0.023969321	0.016258203	0.049366097	0.006901822	0.009849955	-0.039907968	-0.061399592	-0.016798975	0.078956692	0.058055415	0.087789987	0.002842231	0.015841018	0.100791823	0.109934843	0.028492449	0.102087825	0.079086122	0.048484857	0.044785626	-0.006082656	0.078318652	0.054614236	0.112368316	0.043437894	0.029258799	0.027164653	0.137879974	0.014509276	-0.049448338	-0.032453667	0.167693585
NHLH1_TF	-0.034430474	-0.034924795	-0.052200678	-0.073332517	-0.068479847	-0.055836806	-0.020701552	-0.006238443	0.019005547	-0.071784163	0.006031696	0.001125126	0.020937838	0.004642439	-0.005762408	-0.02475067	-0.039548346	0.041857541	0.022027334	0.027933163	-0.062450283	-0.050961421	-0.010246721	0.05963599	-0.010841949	-0.029913041	-0.033851488	-0.010652625	-0.045582524	-0.010125139	0.047142025	0.068440319	-0.04923557	-0.011971211	0.010536959	-0.006043101	-0.016207968	-0.00020193	-0.021548311
NKX2-3_TF	0.05218213	0.069825017	0.05052127	0.032418051	0.068173367	0.095381124	0.077954208	-0.115368025	0.066398998	0.026983339	-0.002974016	-0.002678724	-0.019199279	-0.027781161	0.017294976	-0.115014928	0.004386111	-0.119610242	-0.029164062	-0.124716835	0.032343573	0.039448743	0.02962329	0.037990845	-0.032670418	-0.094132656	0.077367984	0.027189669	0.072446381	0.004581006	-0.122435421	-0.093681554	0.024039752	-0.113773307	-0.147362591	-0.099423948	0.05807727	-0.039050644	-0.172275747
NKX3-1_TF	-0.091194919	-0.0423163	-0.065347324	-0.025835167	-0.095310912	-0.059654418	-0.078677469	-0.131121648	-0.073004536	-0.055336073	-0.090744323	-0.056950633	-0.08847662	-0.07674419	-0.025530912	-0.189033029	-0.166981989	-0.217389068	-0.093050741	-0.057747891	-0.177776629	-0.187548995	-0.121747397	-0.127778412	-0.211259353	-0.194331012	-0.1165714	-0.117872189	-0.131075554	-0.162952482	-0.245935291	-0.157082527	-0.20874257	-0.237404425	-0.226372575	-0.181938607	-0.051899691	-0.054438929	-0.301376567
NKX6-2_TF	-0.161407212	-0.168815562	-0.186718255	-0.175154005	-0.16786738	-0.220213671	-0.166657478	-0.155838539	-0.184443543	-0.16402353	-0.210159415	-0.229592449	-0.193407404	-0.218605366	-0.216609195	-0.126974436	-0.218930055	-0.220875929	-0.143861751	-0.12595049	-0.113451225	-0.2050113	-0.150439494	-0.102890003	-0.060660794	-0.11068031	-0.151248783	-0.141924085	-0.115856202	-0.102229486	-0.172089503	-0.072664078	-0.078405609	-0.127261983	-0.059770876	-0.163571475	-0.177323444	-0.19460704	-0.215877947
NME2_TF	-0.070985004	-0.083952251	-0.086302772	-0.068970644	0.440129871	-0.104708487	-0.068426854	0.445712816	0.438163894	0.439118129	0.398136952	0.419757057	0.381155579	0.366913598	-0.074568389	0.358097942	0.304560587	0.282270586	0.414853534	0.461410407	0.433441998	0.423029562	0.45527221	-0.05252283	0.485615075	0.441478411	0.458044735	0.357879663	0.479169809	0.463959248	0.35022391	-0.085349356	0.451516183	0.480593327	0.460478767	0.441686652	0.416823169	-0.094031193	0.292588471
NOTCH1_TF	0.095987209	0.086330037	0.06067649	0.023120165	0.054917669	0.061646924	0.097046483	0.115213753	0.072704257	0.039312822	0.118503501	0.037915217	0.170149779	0.184344759	0.086159048	0.108709008	0.095203364	0.068506049	0.127910965	0.084884144	0.07814618	0.115846005	0.123379634	0.154292121	0.222976621	0.106091625	0.07659199	0.199702158	0.111956356	0.160674553	0.147232876	0.211814977	0.17856168	0.216128367	0.199047099	0.114082706	0.146429939	0.136843159	0.073107942
NOTCH2_TF	-0.55758861	-0.584179709	-0.591937622	-0.606255533	0.535535033	-0.58439313	-0.583330163	0.539425215	0.539579257	0.516244539	0.52894159	0.538595735	0.525942127	0.545325768	-0.568323674	0.516650062	0.509368725	0.487873241	0.533958275	0.512709535	0.519339276	0.544655401	0.524760981	-0.532047676	0.524845435	0.528823055	0.532675799	0.540079709	0.528969753	0.538342409	0.461638902	-0.479042793	0.537534939	0.549178898	0.518792444	0.5458464	0.537163242	-0.538069648	0.509312534
NOTCH3_TF	0.062947581	0.033794357	-0.001403415	0.002472326	-0.021053532	-0.04209746	-0.004760417	0.01685518	-0.034921524	0.005820604	-0.065231798	-0.06818261	-0.012701205	-0.019852043	-0.059034393	-0.017387628	-0.025183366	-0.086253205	0.007846343	-0.011976156	0.012413637	0.01707191	-0.011388041	0.106358451	0.048548313	0.015041079	-0.026281515	0.050844128	-0.020805192	-0.013386082	-0.028364075	0.083311032	0.003500625	0.077423398	0.10530897	-0.024000178	0.016045075	0.006261012	-0.04305543
NOTCH4_TF	-0.050962108	-0.072147878	-0.094096061	-0.143087993	-0.093571925	-0.071884234	-0.041386623	-0.055020132	-0.107667987	-0.13638592	-0.125347825	-0.155351439	-0.047532272	-0.050222512	-0.111618555	-0.10356081	-0.143242073	-0.158515343	-0.076822669	-0.143588361	-0.109447722	-0.149849556	-0.080252697	-0.070148898	-0.076295649	-0.074234063	-0.063896986	-0.033204723	-0.057841027	-0.07498025	-0.106256806	-0.01995632	-0.030733674	-0.070612533	-0.087283916	-0.07069198	-0.039041603	-0.082637688	-0.173488901
NPAS1_TF	0.047305146	0.020188955	0.006573664	-0.016802299	-0.069962329	-0.01524747	0.026113359	-0.077004425	-0.072908861	-0.107193914	-0.138798283	-0.140740573	-0.104378836	-0.112598557	-0.07488236	-0.059354239	-0.104662543	-0.125714906	-0.06882667	-0.066681834	-0.001666684	-0.011081209	-0.038942991	0.122217875	0.021521034	-0.023079388	-0.003043876	-0.078468686	0.043048067	0.046354765	-0.031938418	0.041642199	0.026994577	-0.019157368	0.129422197	-0.056670117	-0.065594662	-0.084858141	0.009240262
NPAS2_TF	-0.104830035	-0.077361465	-0.125724208	-0.081222877	-0.036349408	-0.058534788	-0.073958878	0.026292188	0.020263452	2.39E-05	0.038053864	0.092716121	0.027518215	0.003136245	0.069503284	0.012506256	0.04678531	0.11661916	0.06565244	0.11967754	-0.14528558	-0.232136404	-0.078501475	-0.318639416	-0.286623174	-0.079926458	-0.034994951	-0.1084742	-0.131092653	-0.110557456	-0.063682608	-0.308131331	-0.217125065	-0.23908848	-0.32804872	-0.025542553	-0.004956126	0.066264015	-0.091086469
NPAS3_TF	-0.00822231	-0.02109771	0.062655445	-0.00778816	-0.034840517	-0.007091696	-0.056780227	-0.007159398	0.006184456	0.04148873	0.024021706	-0.016143717	0.093062272	0.032059902	-0.038920821	0.133383769	-0.019204011	0.011737932	-0.004185628	0.023476886	-0.004934898	0.155860623	-0.021889981	0.017944023	-0.039969148	-0.00142029	-0.048780651	-0.04008115	-0.021508111	0.01225727	-0.01845427	-0.038453805	-0.04924845	-0.05004706	0.156162432	-0.040327546	-0.03766113	-0.043173135	0.148868966
NR0B2_TF	-0.01939297	-0.023815758	-0.015950005	-0.000969956	-0.067455938	-0.062471229	-0.031025908	-0.035986647	-0.057520896	-0.079713789	-0.068638337	-0.104056582	-0.059147234	-0.092508119	-0.020522119	-0.090091328	-0.094860554	-0.108908075	-0.020209345	-0.040999176	-0.030895861	-0.047071416	-0.015166082	0.035282984	0.011730752	-0.012307754	-0.055808675	-0.033890518	-0.014382855	-0.037292742	-0.008259898	0.061499481	0.012320363	-0.016869015	-0.048053265	-0.014886046	-0.087045324	-0.04785758	-0.131970097
NR1D1_TF	0.064521244	0.052647942	0.066445833	0.065993666	0.062005895	0.041552716	0.071498121	0.1198154	0.109131202	0.102741894	0.169297045	0.156851142	0.134207569	0.150960032	0.155723909	0.13416935	0.189117573	0.223766232	0.175742182	0.2099315	0.065490663	0.043606849	0.075073276	0.041424184	0.060123307	0.077561078	0.086575701	0.064451739	0.062755309	0.088875562	0.169182933	0.022262251	0.053828994	0.014111706	0.020155313	0.127297273	0.087932448	0.143752157	0.184092555
NR1D2_TF	-0.084325924	-0.084409057	-0.050805094	-0.040129168	-0.042023623	-0.060066901	-0.059542314	0.010310309	0.032716173	-0.006260356	0.070605754	0.066967521	0.056475497	0.08601963	0.030710648	0.093931152	-0.01112164	0.102259608	0.087120737	0.121761046	-0.052826844	-0.035144358	-0.043034505	-0.059106263	0.006054722	-0.040332436	-0.0250075	-0.046012357	-0.065450523	0.012525808	-0.005575393	-0.084057395	-0.06990245	-0.050133248	-0.045446038	-0.006595062	-0.026239937	0.012088686	0.084300391
NR1H2_TF	0.051468411	0.082615797	0.053639345	0.010590376	0.089223526	0.089139385	0.070001508	0.071820693	0.081702598	0.050160101	0.076104898	0.100204908	0.093122319	0.11873924	0.076478446	-0.014157701	-0.002623608	-0.051750126	0.050453281	0.055719771	0.065377614	0.039798988	0.069456933	0.04629788	0.072324337	0.011344014	0.061108135	0.099978136	0.040030092	0.026959427	-0.02869592	0.050696498	0.044388273	0.084727949	-0.050993274	0.062944481	0.10488859	0.068681775	-0.087131117
NR1H3_TF	0.116753811	0.081082935	0.078818417	0.071722731	0.034962622	0.027671958	0.081037807	0.09244587	0.051954753	0.038439544	0.033706781	-0.032232597	0.062013528	0.005258992	0.003342182	0.126783719	0.042719731	0.026215874	0.042920982	0.032742934	0.103040764	0.103546217	0.077631521	0.22914255	0.195099204	0.097111493	0.087173482	0.124173114	0.167412077	0.140981389	0.183021584	0.185336497	0.170884979	0.129544585	0.239390735	0.070928256	0.012364228	0.022151044	0.1797271
NR1I2_TF	-0.016730622	-0.027525659	-0.01197275	0.000603991	0.003122031	-0.031889992	-0.028797532	-0.096654016	-0.023913105	-0.049957213	-0.089801288	-0.057054968	-0.153707847	-0.14325141	-0.017767278	-0.110154082	-0.107401053	-0.158478255	-0.090767109	-0.092407122	-0.039689548	-0.055130005	-0.012981324	-0.027246493	-0.08219139	-0.05239762	0.022011096	-0.124351166	0.021361176	-0.011301511	-0.147760086	-0.140985357	-0.008572433	-0.052800341	-0.070566128	-0.08611051	-0.030508473	-0.031813982	-0.193321698
NR1I3_TF	-0.093871111	-0.103923809	-0.121147179	-0.197520749	-0.162021676	-0.140702863	-0.100287055	-0.178165327	-0.120613387	-0.195251789	-0.16779365	-0.206811208	-0.138674727	-0.119529565	-0.144941616	-0.149958495	-0.22114595	-0.210799871	-0.143508537	-0.154055857	-0.15515771	-0.210166917	-0.142207461	-0.038967412	-0.123201052	-0.138706299	-0.159087416	-0.115125626	-0.120088387	-0.141569746	-0.103618085	-0.02856618	-0.108297	-0.187536888	-0.175160353	-0.115823125	-0.136049159	-0.119643598	-0.234494335
NR2C1_TF	0.026921165	0.018980897	0.058381292	0.014300011	0.025337104	0.012744172	0.064455163	0.034397638	-0.00889331	-0.008953089	0.015694037	0.001632357	0.015886926	-0.013273757	0.006936119	0.12145332	0.066814088	0.125168092	0.061480207	0.137733659	0.075333345	0.062220816	0.013961397	0.188221043	0.173274839	0.082562872	0.062913154	0.062069407	0.10147901	0.141293914	0.192249863	0.204148872	0.105642407	0.093899183	0.131626244	0.078031666	-0.013796062	0.029859187	0.203098863
NR2C2_TF	-0.497133599	-0.528342157	-0.491851392	-0.440486598	0.583293042	-0.48774421	-0.512663835	0.566419579	0.5729632	0.576101627	0.589459487	0.581682496	0.560437982	0.557461555	-0.440202282	0.5954373	0.598460909	0.616301699	0.583690793	0.598825992	0.576055419	0.581904997	0.577398131	-0.520359993	0.597930189	0.572300016	0.577981459	0.571297277	0.572798833	0.589068383	0.620794164	-0.535952284	0.580580045	0.585251096	0.563270221	0.570888187	0.537440521	-0.433589549	0.628460543
NR2E1_TF	-0.044532511	0.006073654	-0.094000292	-0.057562327	-0.077748214	0.021260382	-0.072653201	-0.05272152	-0.10458619	-0.094386076	-0.106183872	-0.104229765	0.004861089	0.012442479	-0.102748349	-0.151663035	-0.084781352	-0.127572754	-0.092825101	-0.157481282	-0.101845521	-0.10799404	-0.09542238	-0.124322326	-0.157329229	-0.086597154	-0.08704382	-0.076433067	-0.091222039	-0.165678626	-0.165335517	-0.154319999	-0.112600782	-0.089628202	-0.174028258	-0.117916195	0.01597046	-0.094819094	-0.160034951
NR2E3_TF	-0.106799815	-0.118587703	-0.122408677	-0.137406326	-0.134265663	-0.127440904	-0.095354221	-0.075036963	-0.148710939	-0.152337345	-0.100674394	-0.098366194	-0.130121864	-0.131585561	-0.059231586	-0.062266163	-0.134871703	-0.038123016	-0.027181036	-0.008730699	-0.136931646	-0.121658711	-0.115958547	-0.080101889	-0.050382328	-0.048092515	-0.116786542	-0.137670095	-0.097776115	-0.046555783	-0.066559864	-0.005979217	-0.036982708	-0.085935417	-0.098174612	-0.069003609	-0.072471596	-0.065103831	-0.138863046
NR2F1_TF	-0.027568307	-0.030609921	-0.062860684	0.051647414	-0.008111502	-0.076870335	-0.100460455	-0.099759435	-0.075446956	0.002916415	-0.048792496	-0.03624002	-0.10822598	-0.116425255	-0.026884463	-0.109613216	-0.103252246	-0.052134443	-0.100180027	-0.089889608	-0.036057452	-0.109005895	-0.100331287	-0.142219519	-0.119132529	-0.104224034	-0.111597463	-0.152105204	-0.123314199	-0.147601789	-0.144405683	-0.150666488	-0.171130739	-0.151829053	-0.059634637	-0.134135649	-0.082445816	-0.084070688	-0.122607129
NR2F2_TF	0.099016874	0.116905913	0.069428524	0.160498736	0.108176781	0.064479784	-0.024836558	-0.168821325	-0.052543345	0.017162195	-0.109740718	-0.030331947	-0.210992005	-0.214562943	-0.032704969	-0.184405345	-0.068050798	-0.117506493	-0.168466725	-0.234506206	0.075877182	0.002000704	-0.045346931	-0.138999182	-0.206690254	-0.025219363	-0.027206046	-0.137483772	-0.058517881	-0.188531289	-0.176776818	-0.080352433	-0.128062893	-0.153132177	-0.124523465	-0.105684167	-0.038340194	-0.078585323	-0.158440648
NR2F6_TF	0.13983756	0.107036867	0.101924512	0.134647284	0.02851563	0.075667388	0.104028181	0.000738421	0.019454698	0.035703732	-0.028595776	-0.052498751	-0.07132627	-0.078678535	0.056709774	-0.046815876	-0.059666412	-0.120601204	-0.061183228	-0.071938419	0.069648076	0.004394109	0.086872964	0.161381039	0.119460464	0.056942062	0.059027278	-0.020520318	0.084831381	0.03523187	0.011412189	0.123120266	0.104538503	0.096100222	0.072547614	0.037845772	0.029084127	0.055836936	-0.078319611
NR3C1_TF	0.005801139	0.012810984	-0.005056219	-0.022285372	0.013754497	0.056149027	0.033950375	0.08351505	0.013927291	0.015852589	0.057793062	0.052886582	0.101599621	0.12196742	0.049888427	0.054108267	0.043879952	0.069500873	0.072506485	0.033827377	-0.017593448	-0.032097705	0.005119418	-0.061404328	-0.040250802	0.013579918	0.001930824	0.07824066	-0.026752435	-0.001743127	-0.011195524	0.026063213	-0.007557661	0.037485605	-0.056594908	0.011200061	0.091387527	0.079641272	0.065725978
NR3C2_TF	-0.16423174	-0.114781772	-0.095327414	-0.038486181	-0.052704359	-0.139197684	-0.133236455	0.003684681	0.012320561	0.027139604	0.072413355	0.13820609	-0.008766856	0.008669809	0.07771031	0.037421503	0.040092858	0.132404411	0.111928834	0.192130603	-0.093036564	-0.271800895	-0.108628576	-0.340870043	-0.282582119	-0.117201849	-0.083769246	-0.141039248	-0.20748743	-0.11482539	-0.053759349	-0.30071455	-0.257202711	-0.294640878	-0.335955256	-0.037757362	-0.04719285	0.062611808	-0.086409676
NR4A1_TF	0.054592204	0.083126815	0.005829686	-0.061008688	-0.010993144	0.037465382	0.029229667	0.029810387	0.037579103	0.017483797	0.025697152	-0.021950559	0.096338109	0.125331642	0.025699807	-0.010692422	0.095097906	0.027019008	0.042834083	-0.07428573	-0.076731519	-0.003654378	0.044603643	-0.057581663	-0.061222954	0.011522652	-0.032118887	0.015129611	-0.045132981	-0.077555729	-0.017816856	-0.037843665	-0.033854807	-0.002058026	-0.045474852	0.022930868	0.136487225	0.043500046	-0.071412576
NR4A2_TF	-0.06725828	-0.034564456	-0.098457364	-0.145568531	-0.021176803	-0.031627327	-0.055678756	-0.077816692	-0.085165435	-0.102729824	-0.072543472	-0.063296836	-0.010396575	0.015314379	-0.086079194	-0.079767712	0.022618457	0.01588485	-0.061746436	-0.091585386	-0.12696467	-0.128627073	-0.063824547	-0.171933235	-0.139218775	-0.051980008	-0.048360962	-0.01146031	-0.095548174	-0.135763604	-0.018907416	-0.12149614	-0.105462037	-0.1049077	-0.186665524	-0.072269599	0.003095031	-0.04430662	-0.077881454
NR4A3_TF	0.037704542	0.082696486	0.022830055	-0.024284776	0.061398148	0.082295587	0.036771447	0.010262538	0.021114695	0.017073645	0.024878882	0.011073471	0.109020428	0.128136981	-0.010022811	-0.026445441	0.081078689	0.005947306	0.005949147	-0.052317597	-0.020106773	0.027251068	0.046079906	-0.027561515	-0.001257267	-0.001483025	0.014346967	0.095638772	-0.002991248	-0.056086094	-0.016937323	-0.044230917	0.002890093	0.017191959	-0.067955541	-0.002157847	0.106685435	0.002060002	-0.032687461
NR5A1_TF	0.065436497	0.055506363	0.048553771	0.070886693	0.031215002	0.066671593	0.059483632	-0.061309084	0.028427366	-0.048351486	-0.044045803	-0.044702455	-0.074576797	-0.093139531	0.039765297	-0.065006133	-0.07626492	-0.062586188	-0.043153845	-0.118545287	0.027717002	0.01676183	0.031334296	0.014338207	-0.016321517	0.025442252	0.046068124	-0.055041314	0.042620915	0.020837882	-0.089070673	0.0033363	0.030554738	0.014055101	0.045379755	-0.031403706	-0.036711974	0.025455672	-0.095528325
NR5A2_TF	-0.014132553	-0.031274545	-0.032568947	0.006369693	-0.006047545	-0.07204816	-0.055444706	0.003182644	-0.053797336	-0.049056747	-0.028085392	-0.074411027	-0.024461639	-0.047190094	-0.076798264	0.024913265	-0.054809293	-0.003323096	-0.04524853	-0.067104933	0.00619633	-0.01442509	-0.024745229	-0.023735664	-0.039672732	-0.008628844	-0.068242616	-0.012738466	-0.029638589	-0.028411929	0.029551646	-0.012812149	-0.002632551	-0.053687099	0.045564101	-0.069225882	-0.04044947	-0.100545471	0.074920148
NR6A1_TF	0.186661115	0.129321446	0.114297703	0.037852212	0.107598315	0.152548288	0.16662718	0.065031506	0.098413315	0.06961697	0.026468666	0.015024422	0.103406471	0.121960902	0.027683477	0.043752243	0.108819744	0.031658724	0.064741616	-0.017926928	0.133372537	0.213649161	0.105832566	0.238520183	0.201212411	0.112961811	0.143252954	0.152004653	0.185784766	0.132404242	0.073355467	0.190814219	0.135040826	0.202466632	0.191271054	0.078909023	0.121192125	0.071968778	0.177823108
NRF1_TF	-0.097440812	-0.100531906	-0.102386996	-0.098425886	-0.069305317	-0.069187239	-0.102852931	-0.136848771	-0.064038821	-0.085510411	-0.063423683	-0.013627909	-0.094403418	-0.04841883	-0.016380515	-0.112377409	-0.083851003	-0.056010049	-0.054383255	-0.063551109	-0.120549826	-0.193875951	-0.110933738	-0.261395471	-0.250389158	-0.125115832	-0.106455926	-0.189609396	-0.164224358	-0.189349921	-0.199179405	-0.21739785	-0.189561278	-0.246709578	-0.304002868	-0.114438212	-0.07124332	-0.027217577	-0.274179842
NRL_TF	-0.019575826	-0.032466415	-0.022758027	-0.074523527	-0.036386164	-0.040653262	-0.008015815	-0.018431611	-0.00848012	-0.058788088	-0.029385149	-0.027816079	-0.029632149	-0.028065466	-0.001697537	-0.039727335	-0.121224537	-0.142932518	-0.021032918	-0.004392738	-0.021648496	-0.052307706	-0.02522292	0.004221204	-0.012145754	-0.016703542	-0.019563171	-0.046192249	-0.011544581	0.003523735	-0.100064876	0.030377273	0.022005792	-0.019583728	-0.072513484	-0.014287991	-0.034134587	0.007749969	-0.160883785
OGG1_TF	-0.041506143	-0.043781855	-0.046429932	-0.076595931	-0.035944799	-0.008534542	-0.014820562	0.040797612	-0.028814585	-0.029108901	0.016405469	0.013663073	0.032714762	0.050739832	-0.002695888	0.029060912	0.061420309	0.09443156	0.048554258	0.01036445	-0.032833177	-0.06765558	-0.013276304	-0.084678864	-0.053752916	0.020868357	-0.021811254	0.046301227	-0.059741442	-0.028471613	0.063062745	0.031284679	-0.01268266	0.034359465	-0.062640657	0.047903315	0.035953822	0.04957863	0.06816304
OLIG1_TF	-0.039929115	-0.033531332	-0.116735799	-0.082532715	-0.038568059	-0.075243469	-0.029358819	-0.010215438	-0.045935384	-0.040396679	-0.021418135	-0.016621738	-0.045194141	-0.019194736	-0.020385369	-0.080991702	0.000188364	-0.022741342	-0.02587364	-0.056155964	-0.089474361	-0.156199883	-0.013497933	-0.126466697	-0.078365029	-0.060825226	-0.046965264	-0.031409414	-0.066832644	-0.091052041	-0.078542472	-0.040441627	-0.028737834	-0.030636423	-0.180736146	-0.050544254	0.023314009	0.012239683	-0.155980281
OLIG2_TF	-0.077501958	-0.087917583	-0.140715364	-0.164643413	-0.063657054	-0.052494734	-0.057522565	-0.096685121	-0.128667648	-0.103620504	-0.102094571	-0.069569744	-0.075673248	-0.048658233	-0.109418896	-0.086962129	-0.121263701	-0.095095684	-0.081694188	-0.151967199	-0.108374632	-0.085298108	-0.058139251	-0.16385245	-0.15694639	-0.067534947	-0.074176062	-0.019260698	-0.097786634	-0.113719827	-0.156591265	-0.068965212	-0.074147752	-0.040125991	-0.161729102	-0.063274894	-0.022256776	-0.041339199	-0.164720615
ONECUT2_TF	-0.028898711	-0.03878261	-0.061128172	-0.055734988	-0.02571803	0.054910185	0.045112381	0.085869755	-0.09666168	0.011942498	0.009520007	0.085222212	0.027579615	0.045698251	0.001949935	-0.03346175	0.011573166	0.09502317	0.064323898	-0.034609356	-0.10414454	-0.051005576	-0.032545702	-0.149664823	-0.128770633	0.050265779	-0.033486179	-0.017323319	-0.090410223	-0.076116872	-0.080193268	-0.103040786	-0.08249734	0.053826141	-0.137540434	-0.012489076	0.140548021	0.032572417	-0.043290636
OSR2_TF	0.000507439	0.010381477	-0.017116273	-0.018941634	-0.010966771	-0.011955009	-0.056848042	-0.013123694	0.032348574	0.028357153	0.007330712	-0.003793229	0.005291678	0.044794557	-0.020322748	-0.104832378	0.038544279	-0.081090937	-0.056292044	-0.126682354	-0.115690316	-0.102340013	-0.007118293	-0.167134605	-0.140124382	-0.075541533	-0.065969652	-0.024877243	-0.127535237	-0.173039111	-0.139162282	-0.150600838	-0.114980405	-0.113075705	-0.211118407	-0.077653083	0.06671197	-0.052536892	-0.166351302
OTX1_TF	-0.007636657	-0.010294933	-0.040607594	-0.051678193	0.014469356	0.053437099	-0.006075283	0.019478154	0.07928299	0.0104561	0.115416057	0.086151608	0.148153959	0.168003308	0.084788872	0.048766415	0.047085037	0.12782186	0.058235717	0.003314179	-0.075325644	-0.047456494	0.01978769	-0.149119277	-0.086766866	-0.002817191	-0.019513362	0.080493558	-0.06753434	-0.056401086	0.002909996	-0.118212131	-0.064503981	-0.018936707	-0.11783739	0.015372433	0.033864324	0.098080126	0.03774248
OVOL1_TF	-0.02421927	-0.059203799	-0.083141964	-0.087366612	-0.044248253	-0.060929718	-0.05922724	-0.079138147	0.003690423	-0.001850891	-0.087198666	-0.069019546	-0.083969	-0.058266755	-0.046692829	-0.139510663	-0.100690708	-0.141831519	-0.076134761	-0.137269044	-0.096178599	-0.057410123	-0.008517904	-0.1085407	-0.066653359	-0.064813437	-0.032449157	-0.049575896	-0.020580012	-0.093764529	-0.164011742	-0.17344837	-0.058309725	-0.128387145	-0.13920379	-0.086470719	0.000365163	-0.082456685	-0.207035147
PA2G4_TF	-0.49748966	-0.493475289	-0.451935837	-0.420331931	0.564493648	-0.50252264	-0.494185716	0.537334552	0.556112943	0.55505294	0.548132398	0.551040605	0.533496592	0.534600148	-0.491862256	0.578140748	0.550403159	0.578418875	0.537565707	0.575545059	0.567516267	0.590049366	0.559055415	-0.401787783	0.573373957	0.55431905	0.554174359	0.550690518	0.564947799	0.569618901	0.592161102	-0.487048864	0.549011025	0.555021346	0.595754609	0.556127283	0.512720597	-0.501335753	0.597787764
PATZ1_TF	0.071595529	0.054657942	0.079864628	0.082640675	0.024855655	0.000762543	0.060813943	0.004807086	0.030557675	-0.014350862	0.020257551	-0.048139463	-0.021149952	-0.055078843	0.021909496	0.052773026	-0.048377689	-0.056825638	-0.00141194	0.060377148	0.08752209	0.048207057	0.08582644	0.165001194	0.184936008	0.061807796	0.059939975	0.066226356	0.117806363	0.128290414	0.126211234	0.173240087	0.155896678	0.123459381	0.114045734	0.052032213	-0.027201521	0.033770115	-0.024691149
PAX3_TF	-0.134172996	-0.108923848	-0.156236378	-0.150149176	-0.096390708	-0.063672426	-0.120044857	-0.186718808	-0.092939675	-0.155487542	-0.14842943	-0.096124493	-0.143137242	-0.127652479	-0.09089172	-0.111837199	-0.177016842	-0.123153691	-0.165799395	-0.187130924	-0.200188054	-0.088628164	-0.143160379	-0.259017834	-0.275781265	-0.175479287	-0.152964535	-0.125043465	-0.174772964	-0.232453332	-0.256364363	-0.237416619	-0.230361519	-0.238751103	-0.250934664	-0.184032743	-0.13337733	-0.091161223	-0.179242499
PAX4_TF	-0.019668149	-0.022105058	-0.022824501	0.01703816	-0.062229669	-0.005447049	-0.034037497	-0.039345787	0.015473655	0.009212165	-0.030497427	-0.034828022	0.018739371	0.011591331	0.016758955	-0.086953406	-0.000695346	-0.001383129	-0.073595618	-0.041032764	-0.037132822	-0.056477452	0.000866315	-0.03257861	-0.067484433	-0.091725423	-0.072683	-0.061284539	-0.106414708	-0.133998596	-0.089522208	-0.075163148	-0.105145362	-0.097968329	-0.116634916	-0.061530497	0.041189601	-0.043824624	-0.089833763
PAX5_TF	-0.003418171	-0.007061158	0.050795176	0.024926344	-0.012274247	0.084014767	0.086992333	0.050696669	-0.002811556	-0.015013116	0.030984446	-0.010947456	0.096322311	0.003282606	0.007441449	0.062884226	0.011676292	0.033160541	0.048721995	-0.064634007	-0.040163475	-0.049383002	0.013984578	-0.066215106	-0.076378023	0.028668785	0.023967135	0.051784621	0.011564443	-0.008190607	-0.01102581	0.015083836	0.026960846	0.034954542	0.022054984	-0.02014167	0.01232404	0.082954279	0.021505036
PAX6_TF	-0.025439685	0.000117855	0.029374217	0.002371684	0.044193773	0.028581741	0.005589543	-0.019041741	0.005489159	-0.025082768	0.017793736	0.026690889	0.03100256	-0.0093865	0.019093557	0.058033062	0.053171533	0.069190583	0.018504761	0.044548083	0.024987069	0.06194085	-0.005255298	0.00968185	0.009718828	0.02946339	0.027647901	0.019236653	0.013433136	0.016209255	-0.003096664	0.006916888	0.016373112	0.020548567	-0.03634529	-3.13E-05	-0.026597968	0.020128497	0.103163326
PAX8_TF	-0.069610308	-0.094639491	-0.040868624	-0.080539937	-0.048376578	-0.106444789	-0.08646979	-0.102312115	-0.061058574	-0.099780173	-0.062575721	-0.129681396	-0.092680913	-0.113673756	-0.107294432	0.003396065	-0.107732144	-0.078274275	-0.08059182	-0.063205442	0.026510884	-0.04231758	-0.025242511	-0.012905496	0.092864604	-0.055424885	-0.041044811	-0.005058343	0.043290872	0.041440813	0.07255749	0.021602803	0.066754992	-0.016991149	0.093730929	-0.03932299	-0.139000004	-0.097763962	-0.034303594
PAX9_TF	-0.158003543	-0.141837152	-0.092575789	-0.096589567	-0.025286414	-0.033078921	-0.124479432	-0.036734445	-0.070631702	-0.018667126	-0.005251812	0.036733118	-0.035968522	0.014736255	-0.013563625	-0.072672465	-0.094615358	-0.008117446	0.001370015	0.017328276	-0.058804468	-0.177410805	-0.133178426	-0.260674269	-0.193362392	-0.154973885	-0.067024496	-0.067824519	-0.149845015	-0.101421015	-0.15431097	-0.218749678	-0.160258982	-0.197523415	-0.254125011	-0.076264631	-0.045404985	-0.007656837	-0.179276374
PBX1_TF	0.112428122	0.15186069	0.220751131	0.151108737	0.379900308	0.272732498	0.147822273	0.19767322	0.32254771	0.280405424	0.328759399	0.426819083	0.349492674	0.318891296	0.167868558	0.189993986	0.223905392	0.065145162	0.05265151	0.128611118	0.367638575	0.243577755	0.234718375	0.013510165	0.107152227	0.028050086	0.279376847	0.393831791	0.201141552	0.012392951	0.061378145	-0.03815461	0.054717773	0.183935254	-0.045686051	0.129376815	0.083999825	0.072059535	0.186674457
PBX2_TF	0.065092619	0.084882736	0.011801491	0.032798315	-0.074363542	0.087179528	0.090729098	-0.034280654	-0.068325721	-0.065554837	-0.03168879	-0.046001475	0.052606282	0.045415766	0.077584288	-0.099848254	-0.054502651	-0.052217145	-0.044628053	-0.105610155	-0.104905254	-0.090509686	-0.067266478	-0.043800665	-0.118970764	-0.050701181	-0.082937223	0.028704011	-0.096605411	-0.075896846	-0.10753813	0.093221468	-0.077548889	0.02587657	-0.05820232	-0.050303493	0.015350624	0.138316483	-0.113215496
PBX3_TF	-0.017658389	-0.048102818	-0.014813511	-0.028015204	0.04395902	0.030022783	0.046906707	-0.090604756	-0.01303122	-0.048661911	-0.054037498	-0.0947399	-0.071626505	-0.102884767	-0.07393705	-0.059001098	-0.031438741	-0.023720296	0.004696681	-0.124122838	0.010638648	-0.007500878	-0.022768976	0.063626136	0.015633926	0.021923135	0.080517106	0.000731535	0.096225893	0.087212864	-0.0677285	-0.032932239	0.11021225	-0.042572466	0.00295276	-0.062838213	0.019537958	-0.062748101	0.015266889
PBX4_TF	-0.184260693	-0.164617766	-0.12116054	-0.054759829	-0.066686592	-0.134026293	-0.152713164	0.022226957	0.011113322	0.003482381	0.07562558	0.129929783	0.005440355	0.00908167	0.051580551	0.025165863	-0.040954372	0.080505095	0.115902835	0.188094859	-0.090984911	-0.267840773	-0.13162042	-0.3027208	-0.248853697	-0.112661891	-0.085975311	-0.148404875	-0.170535051	-0.085106324	-0.122652473	-0.296106885	-0.226189922	-0.266461613	-0.319678533	-0.03778849	-0.06729323	0.051301334	-0.149158347
PCGF2_TF	0.560648693	0.549764467	0.577257233	0.550011481	-0.497455187	0.571222944	0.583765745	-0.498534366	-0.478509797	-0.476745374	-0.483174726	-0.476316046	-0.496095181	-0.48739406	0.582597843	-0.485097262	-0.48750176	-0.485203352	-0.486805863	-0.464278711	-0.491606757	-0.530961809	-0.486141832	0.584377865	-0.505333313	-0.500912823	-0.495404084	-0.526305526	-0.512382489	-0.510499636	-0.477458891	0.599864122	-0.497983882	-0.539250124	-0.540864624	-0.469735018	-0.488246931	0.577470676	-0.531376747
PCGF6_TF	0.541618888	0.568721207	0.576476544	0.561773516	-0.522154951	0.570643322	0.524547415	-0.533335565	-0.522019956	-0.525951474	-0.528523109	-0.526241415	-0.542496643	-0.533030484	0.579246736	-0.536526111	-0.527339851	-0.518824516	-0.527723071	-0.524243593	-0.524990773	-0.482117818	-0.529758644	0.537803713	-0.540709542	-0.548931449	-0.529232349	-0.534491721	-0.518160821	-0.539010221	-0.529075177	0.4801938	-0.527055379	-0.538954892	-0.49195936	-0.549305304	-0.522652231	0.552734331	-0.520514712
PEG3_TF	-0.176190383	-0.12273869	-0.140084992	-0.157871941	0.111388771	-0.121381075	-0.158993902	0.094188547	0.110472098	0.101788195	0.099859628	0.127177533	0.087236393	0.124195148	-0.127346378	0.070489664	0.134921824	0.044824128	0.087199066	0.061825626	0.108157096	0.164897752	0.112615952	-0.156123184	0.091374233	0.050427633	0.103080227	0.07868803	0.129996322	0.073440757	0.06213452	-0.141660358	0.046372979	0.071159013	0.14330024	0.073956722	0.109104419	-0.148881729	-0.013104412
PER2_TF	0.01194868	0.012356228	-0.028118573	-0.050851491	-0.012274424	0.013932783	0.02957319	-0.107658252	-0.071943296	-0.07960278	-0.115543	-0.139805775	-0.091849814	-0.09469498	-0.057134882	-0.117384072	-0.074906338	-0.157355993	-0.123471899	-0.158137852	-0.048049002	-0.009316514	-0.010263641	0.001224148	0.004113544	-0.03314674	-0.004846424	0.000666042	0.04097779	-0.000692032	-0.012447504	0.031860515	0.026940647	-0.001467601	-0.048026969	-0.034397542	-0.023903018	-0.064887645	-0.137315196
PGBD1_TF	0.03591069	0.030356807	0.052624747	0.029539298	0.029372346	0.003777285	0.039872403	0.033532645	-0.003486309	-0.017621742	0.025807425	-0.035586267	0.04913422	-0.017496539	-0.021982204	0.151664994	0.010946371	0.054612803	0.059246428	0.037726135	0.122608599	0.142192483	0.025916973	0.201382746	0.129637029	0.06923027	0.062851664	0.109877523	0.112614761	0.18043753	0.197596593	0.234427447	0.119548178	0.15749897	0.27690259	0.058540495	-0.013943088	0.012141239	0.226921223
PGR_TF	0.52614414	0.546322313	0.576421283	0.576283352	-0.587724995	0.55604141	0.517844318	-0.571072003	-0.569330546	-0.561783673	-0.580340573	-0.569068708	-0.571890742	-0.567913541	0.533056916	-0.577892902	-0.563298958	-0.554488429	-0.560135542	-0.560057498	-0.574093271	-0.586182149	-0.571907768	0.546540145	-0.543899503	-0.565151089	-0.570008179	-0.569985498	-0.568000268	-0.562985976	-0.543463985	0.46405549	-0.551971331	-0.571391079	-0.522646524	-0.57180523	-0.568099105	0.46861431	-0.56420782
PHF1_TF	-0.034833153	-0.036803211	-0.039623663	-0.048939378	-0.025449058	-0.025064788	-0.031149986	0.059213904	0.037466562	-0.0018546	0.090794137	0.080361686	0.108496279	0.114472847	0.022305919	0.049900031	0.038316716	0.099782026	0.1046323	0.126676691	-0.034311803	-0.048806229	-0.019066923	-0.036755564	0.039158034	-0.017683314	-0.007101155	0.024216134	-0.041596088	0.023071419	0.07316068	-0.039916914	-0.022365543	-0.029374521	-0.036574675	0.046257047	0.010433951	0.048681419	0.036943956
PHF19_TF	0.479264134	0.485628434	0.468054321	0.479777895	-0.009654622	0.439046711	0.472191284	-0.007487795	-0.027515749	-0.078058048	-0.040743992	-0.021634226	-0.079612956	-0.057848826	0.478418161	-0.091054945	-0.095827366	-0.143762116	-0.02643752	0.023352581	-0.008665571	0.026941336	-0.014628912	0.424142548	0.009635285	-0.030942965	-0.025527165	-0.060664299	-0.017136126	0.005089004	-0.103431361	0.411045952	-0.020512267	0.044295748	-0.073457596	-0.010266362	-0.028434082	0.476937419	-0.145173975
PHF20_TF	0.187226115	0.1937956	0.141205727	0.132473672	-0.200687789	0.156583155	0.147160012	-0.128395783	-0.153415823	-0.192585936	-0.122239801	-0.172999775	-0.080301081	-0.111183121	0.147396064	-0.037653197	-0.167399277	-0.155846571	-0.112124981	-0.112794818	-0.16901919	-0.171944216	-0.182580636	0.225718132	-0.110771637	-0.167924316	-0.180972397	-0.084943442	-0.183034971	-0.120669504	-0.098245454	0.229975024	-0.141069691	-0.124964704	-0.013147047	-0.143932979	-0.175306793	0.177778829	-0.004236477
PHF21A_TF	0.10006733	0.107001609	0.103197845	0.071949468	0.117372311	0.105875155	0.107489258	0.18727761	0.194601357	0.162335791	0.220573901	0.18688123	0.235869503	0.269436337	0.143059253	0.166950571	0.266800022	0.261688384	0.180886863	0.156244667	0.105707605	0.125462763	0.156737439	0.084262247	0.145327392	0.150559529	0.134632893	0.178272352	0.086712311	0.109341224	0.200484981	0.083649936	0.129253841	0.151788284	0.06240705	0.163898019	0.234339439	0.149217677	0.229307817
PHTF1_TF	0.084313888	0.079769832	0.083135098	0.035121858	0.031257645	0.027190245	0.06127301	0.026227767	0.028884592	0.004376714	0.018921197	-0.06216875	0.066649595	-0.003142415	-0.039004685	0.151905606	0.044093095	0.041145009	0.013199454	0.005898785	0.128954075	0.18446982	0.081393271	0.273867573	0.254378679	0.107559879	0.073564241	0.165204386	0.160593626	0.187225423	0.245563632	0.291826994	0.235125371	0.162602817	0.324713337	0.077731723	-0.009385403	-0.029653918	0.237571912
PHTF2_TF	-0.134995093	-0.136070847	-0.132389871	-0.112212224	-0.03224335	-0.083482715	-0.114997368	0.036176249	-0.046409022	0.016516943	0.029512116	0.075788411	0.07222185	0.072478563	-0.00254639	0.060996153	0.027883192	0.120397451	0.08051123	0.087055139	-0.074322484	-0.069998041	-0.066476753	-0.22495512	-0.139843822	-0.005312644	-0.052032548	-0.060926685	-0.134640105	-0.049087913	-0.074914343	-0.195651232	-0.137289123	-0.096770937	-0.091167044	-0.00576219	0.0112531	0.003966349	0.069598947
PIN1_TF	-0.557917936	-0.553819473	-0.563847461	-0.567559627	0.513539155	-0.57173766	-0.556091498	0.519448681	0.505509303	0.489739163	0.50206774	0.498672691	0.508685574	0.499507347	-0.553337288	0.475975695	0.44226281	0.410770843	0.508418456	0.507620058	0.512335001	0.505716548	0.521948848	-0.518563296	0.542695626	0.507394011	0.524099736	0.506661088	0.527239859	0.53628067	0.478151461	-0.53089796	0.542835616	0.542810636	0.499894101	0.525591116	0.517742218	-0.553813636	0.371928131
PITX1_TF	-0.102943211	-0.104501653	-0.077258699	-0.055837048	-0.064342584	-0.065989697	-0.108375968	-0.127664326	-0.108384609	-0.079706076	-0.122822102	-0.071602334	-0.182163224	-0.177882007	-0.096722549	-0.144104329	-0.1804445	-0.169831667	-0.15316701	-0.168471771	-0.072221842	-0.123191536	-0.118997649	-0.216539742	-0.209958522	-0.151945757	-0.100759255	-0.127334576	-0.112879652	-0.17703435	-0.233885408	-0.206651018	-0.144457512	-0.21288694	-0.223332077	-0.17398655	-0.104759299	-0.161722269	-0.224924184
PKNOX2_TF	-0.05525716	-0.064753361	-0.048008697	0.034903736	-0.021263637	-0.0158855	-0.108859288	-0.097841015	-0.039923462	-0.002706751	-0.048332344	-0.021962758	-0.142261329	-0.145488462	-0.061238058	-0.147337516	-0.130232137	-0.096232841	-0.166768146	-0.180485998	-0.016307064	-0.135503175	-0.104227847	-0.237573059	-0.230641636	-0.150335447	-0.080158169	-0.157675206	-0.141525176	-0.22191309	-0.199913945	-0.231763036	-0.208518667	-0.19718858	-0.249075141	-0.158562715	-0.120652205	-0.144939648	-0.177437767
PLAG1_TF	0.025559611	0.032546646	-0.010729826	0.004176066	-0.062857351	-0.016518666	-0.034868598	-0.000115616	0.02620135	0.044397571	-0.014855467	0.022721458	-0.000980046	0.031040875	0.032046877	-0.034499469	0.023883085	-0.021719976	-0.009462207	-0.016886128	-0.048064958	-0.053423513	0.001625599	-0.098967019	-0.184650267	-0.05898301	-0.089946087	-0.103228225	-0.151787717	-0.180429641	-0.14458528	-0.212827546	-0.183656115	-0.09439657	-0.220922988	-0.07242494	0.0341309	0.016442874	-0.175139941
PLAGL1_TF	0.134856924	0.107977107	0.111234556	0.048253528	0.034321685	0.035134751	0.090105533	-0.052116996	-0.001040146	-0.04760799	-0.066129609	-0.119212116	-0.055526419	-0.114951418	-0.064309942	0.007732357	0.016449816	-0.08188563	-0.08141591	-0.093405528	0.10633871	0.131502211	0.086863285	0.295965286	0.210053757	0.09320224	0.074305745	0.064566692	0.139394087	0.111389786	0.143202525	0.230318713	0.198771	0.167662989	0.263365248	0.024058362	-0.043011288	-0.052773652	0.073224147
PLAGL2_TF	0.15513232	0.173362854	0.111221526	0.073594806	0.130366533	0.169017598	0.148712143	0.0819101	0.130918658	0.100420361	0.089962864	0.096977169	0.106475204	0.161151132	0.132733689	-0.007414639	0.147171747	0.022343856	0.079613146	-0.000224059	0.052371125	0.098524793	0.14101245	0.047202731	0.073537832	0.115846866	0.127441316	0.097292778	0.089787426	0.051403634	-0.031428778	0.065806506	0.116806442	0.120481046	-0.029809957	0.139012305	0.196789053	0.159444469	-0.071369631
PLSCR1_TF	0.19744065	0.226435242	0.140578975	0.101160015	0.110409316	0.20817215	0.16812621	0.116598192	0.185520152	0.150500045	0.133700443	0.09007178	0.178582693	0.175759641	0.159931201	0.031313478	0.222491701	0.145868587	0.090037622	-0.016239538	-0.001701397	0.148953567	0.139349515	0.083897657	-0.027461011	0.093243094	0.067553256	0.058850943	0.013211224	-0.016302476	-0.00101511	-0.002463255	0.003387356	0.084461726	0.00809991	0.118909051	0.225885805	0.176345041	0.086983018
PML_TF	0.149498338	0.121701611	0.113143525	0.04713996	0.093313761	0.087383841	0.126198597	0.065965178	0.089420499	0.013741685	0.056757918	-0.014013303	0.087625193	0.013257745	0.053121673	0.063781503	0.103010291	0.040048752	0.075526384	-0.011632999	0.127544725	0.165386398	0.133098627	0.227314084	0.166433011	0.12042503	0.126797859	0.164061658	0.19056482	0.163668589	0.172369541	0.252678245	0.213767044	0.157214343	0.230940611	0.120917646	0.063884908	0.069969609	0.074392535
POU1F1_TF	-0.113395643	-0.113030691	-0.105039555	-0.096818467	-0.081505779	-0.071017293	-0.033029343	-0.042677484	-0.017620827	-0.057694041	-0.02249234	-0.043815162	0.00296665	0.010376967	-0.022079978	-0.07153433	-0.053861022	-0.022271525	-0.01359709	0.000896339	-0.103300118	-0.100769072	-0.069534235	-0.164206366	-0.087843159	-0.05893792	-0.057339912	-0.072740732	-0.089228897	-0.091068783	-0.125142012	-0.142816357	-0.10300972	-0.10109865	-0.171941369	-0.071598595	-0.049654475	0.009663795	-0.117466942
POU2AF1_TF	-0.141326026	-0.09511732	-0.068838055	-0.013736615	-0.099867246	-0.04703032	-0.057315921	-0.035759682	-0.066331519	-0.029060815	-0.013989506	0.011483478	-0.002225583	-0.097280411	-0.003276533	-0.043855777	-0.039964847	-0.012270411	0.013399982	0.004711867	-0.134592263	-0.266657234	-0.149175455	-0.305106697	-0.272424918	-0.155488529	-0.086100124	-0.184480541	-0.126350371	-0.153197105	-0.150834502	-0.301218328	-0.242480584	-0.284256361	-0.308367218	-0.144580255	-0.050530542	0.015141034	-0.190059066
POU2F1_TF	0.135718406	0.113059968	0.158585407	0.122654665	0.136274864	0.119409094	0.140547632	0.170650934	0.100604337	0.089592833	0.135719095	0.099687509	0.139610428	0.103007436	0.093201885	0.173973479	0.211139916	0.235168534	0.144630636	0.12165993	0.175179391	0.163680448	0.132385551	0.147221601	0.20510486	0.216577392	0.140217422	0.17953957	0.114642469	0.1750933	0.274930017	0.227960979	0.176862933	0.247769182	0.26797318	0.167888863	0.118731193	0.128322038	0.307746814
POU2F2_TF	-0.023433654	-0.014089701	-0.054798906	-0.046846282	0.01145689	0.00912096	-0.001485809	0.165964433	0.003823853	0.059396762	0.069869193	0.111861209	0.158358335	0.201933214	0.024505909	0.044210548	0.154230089	0.131947765	0.147280714	0.042195325	-0.030623609	-0.009295652	0.036139449	-0.123032596	-0.062691233	0.081090707	0.030582675	0.081105502	-0.03881458	-0.020040747	-0.014737291	-0.015232688	-0.027085452	0.07163265	-0.068022915	0.041658288	0.206137428	0.081355649	0.042606971
POU2F3_TF	0.017361978	0.025925569	0.023150204	-0.020013412	0.047288303	0.022131486	0.012010705	0.060639125	0.033252167	0.070404214	0.050404819	0.013371256	0.026311895	0.076011973	0.019821639	0.036518423	0.078516054	0.018005884	0.016289159	-0.051590768	0.040560305	0.091602719	0.069483424	0.033360639	0.016957984	0.07185258	0.028290964	0.078572509	-0.001198067	-0.015691983	0.01641877	0.060970236	0.061861461	0.081376493	-0.027083597	0.035416272	0.09351408	0.009087809	0.011165122
POU3F1_TF	-0.19413734	-0.176239634	-0.174653971	-0.105503783	-0.135154782	-0.176055999	-0.196112585	-0.19366714	-0.163391708	-0.1557825	-0.120655217	-0.10931398	-0.167351141	-0.146604668	-0.080954111	-0.200481405	-0.20727013	-0.165182011	-0.119472721	-0.087190496	-0.226742307	-0.265143323	-0.22507502	-0.291341333	-0.271595686	-0.237920036	-0.182704055	-0.242152915	-0.18601613	-0.227001021	-0.236035039	-0.298477759	-0.277063522	-0.244926167	-0.283095805	-0.148717275	-0.164514053	-0.100590585	-0.270577993
POU4F1_TF	0.10419406	0.096075011	0.048322166	0.029140311	0.094823443	0.101308369	0.090894111	0.1071843	0.09350329	0.049940005	0.101634369	0.081685029	0.05923668	0.076198733	0.088458633	0.104593246	0.12585621	0.119352661	0.088048719	0.091546399	0.074159215	0.103315312	0.115294333	0.06447318	0.099484008	0.11609265	0.059205858	0.053943219	0.034025669	0.094695796	0.133509431	0.109479864	0.124829825	0.142281573	0.099575737	0.089122009	0.033592554	0.114180229	0.158749833
POU4F3_TF	-0.049246138	-0.038366175	-0.046595504	-0.081855475	-0.034267721	-0.025247333	-0.025364479	0.012750558	-0.072530619	-0.078751147	-0.016862178	-0.018560224	-0.008420992	-0.013371862	0.003780981	-0.071727556	-0.085135004	-0.076953017	0.018751008	0.031383926	-0.08011876	-0.059433254	-0.012569367	-0.035171382	0.000599899	-0.023714321	-0.003553543	0.010523891	-0.029632309	0.014123733	-0.071985129	0.017294289	0.020264582	0.024102819	-0.077534997	-0.003997606	0.015042601	0.02285762	-0.138969178
POU5F1_TF	-0.434210418	-0.468544728	-0.404432424	-0.457873252	0.058671638	-0.367772342	-0.433220825	0.075699414	0.062287207	0.056332502	0.083564809	0.11956185	0.079583517	0.119704321	-0.312867368	0.03976026	0.014051343	0.034617294	0.100309841	0.096296737	0.040272106	0.025050363	0.046378918	-0.523152592	0.017649379	0.058480379	0.081762733	0.091651939	0.105295884	0.078358036	0.026927215	-0.514828381	0.035594919	0.058560631	0.020393634	0.058263903	0.070080282	-0.281612215	-0.124965048
POU5F1B_TF	0.155503152	0.171700297	0.132315282	0.143687804	-0.096611057	0.159550697	0.150280426	-0.065792074	-0.041009303	-0.01591305	-0.008431297	0.047899959	-0.004033527	-0.037754978	0.168944115	-0.026635805	-0.082219949	-0.000208625	0.041345523	0.060879115	-0.189917283	-0.184787808	-0.144944387	0.127450938	-0.291932996	-0.223081451	-0.134602131	-0.160134729	-0.169107263	-0.16240294	-0.182045868	0.101787488	-0.196538021	-0.340855991	-0.3898513	-0.136236247	-0.034755585	0.191231095	-0.234478446
POU5F2_TF	-0.181877791	-0.189126373	-0.172896842	-0.148990272	-0.096632425	-0.200710919	-0.204371469	-0.137227261	-0.177431998	-0.115069654	-0.14213504	-0.130889268	-0.144038721	-0.146686747	-0.181282022	-0.035966153	-0.210339191	-0.078535255	-0.094792932	-0.055973045	-0.101847131	-0.119697998	-0.148789511	-0.191048594	-0.058464505	-0.072320287	-0.147618294	-0.079972944	-0.130043248	-0.078615554	-0.065577283	-0.097821297	-0.057678507	-0.140720111	-0.027892785	-0.14141693	-0.138788164	-0.191942699	-0.135704762
POU6F2_TF	-0.137035725	-0.185788514	-0.15392099	-0.068798006	-0.151715304	-0.183203389	-0.202000067	-0.252283895	-0.233705425	-0.146687975	-0.248050475	-0.242517978	-0.241480739	-0.272369422	-0.244142832	-0.151891762	-0.236622786	-0.225822555	-0.261138735	-0.23842778	-0.191905816	-0.225942925	-0.203946242	-0.217051438	-0.186661652	-0.178356977	-0.202530531	-0.240495794	-0.169314033	-0.209211651	-0.208082367	-0.135674494	-0.194001129	-0.238667393	-0.213919579	-0.243184901	-0.244655195	-0.270987677	-0.187216857
PPARA_TF	0.087137643	0.059074957	0.101503593	0.076015096	0.073474969	0.030553733	0.084454768	0.084561069	0.047045916	0.025036568	0.033501581	0.005901695	0.013312321	0.006089837	0.029664843	0.025787369	-0.013526525	-0.036172045	0.045396058	0.02849536	0.132021364	0.078826708	0.09085315	0.136740196	0.157380265	0.083487784	0.103552707	0.112553948	0.146871716	0.135040505	0.112421959	0.167147241	0.150814889	0.148985884	0.115928773	0.060705297	0.0285201	0.04323364	0.00314085
PPARD_TF	-0.084685572	-0.059195644	-0.041288829	-0.009845487	-0.00185707	0.003337431	-0.035691188	0.054552894	0.045266193	0.059205596	0.099613896	0.166309376	0.089136952	0.111286871	0.109222984	0.032805006	0.047978645	0.092457854	0.122302819	0.14071383	-0.066937672	-0.17129225	-0.052607742	-0.29773997	-0.235301211	-0.059278204	-0.036208072	-0.061318155	-0.137804033	-0.109600361	-0.123567486	-0.268090516	-0.214173801	-0.204181655	-0.3193211	-0.011397639	0.061337321	0.109856445	-0.151311467
PPARG_TF	0.444318333	0.447111584	0.443371765	0.415009608	-0.424820917	0.455030777	0.451818689	-0.347309119	-0.417344046	-0.396969684	-0.429674644	-0.417285472	-0.37674867	-0.391481839	0.444509986	-0.456365809	-0.363650952	-0.460344791	-0.405462505	-0.504111172	-0.441279895	-0.446294299	-0.424560949	0.397181513	-0.524394628	-0.430682252	-0.416650369	-0.471972443	-0.470689121	-0.506192838	-0.509189455	0.408780309	-0.512665351	-0.44755474	-0.569331273	-0.499539378	-0.255195688	0.439906264	-0.536713375
PRDM1_TF	-0.194603586	-0.182860428	-0.160908921	-0.133307464	0.05759828	-0.119511218	-0.174989156	0.152741906	0.109493572	0.101429037	0.198253826	0.231801416	0.177807212	0.220908414	-0.049825797	0.151830404	0.0968538	0.212721063	0.22919895	0.25373993	-0.005638555	-0.114575358	-0.040071108	-0.316811335	-0.082064156	-0.01559643	0.015074905	0.011707286	-0.046366633	0.025522792	0.00325206	-0.284615139	-0.113032982	-0.142171774	-0.222753685	0.045850999	0.091426374	-0.052399599	-0.011983569
PRDM16_TF	0.061131183	0.052852247	0.079098077	0.074402109	-0.015880035	0.037558584	0.046844766	-0.090694928	0.035874798	-0.040348463	-0.038617625	-0.085877103	-0.015159669	-0.072209589	0.023796097	-0.025293619	-0.024169953	-0.07392102	-0.049146413	-0.086169968	0.037049839	0.069994736	0.000323802	0.008722201	0.035220366	-0.057674604	0.015380129	0.008101756	0.010587486	0.035264013	0.023763427	0.04782602	0.061010038	-0.074160837	0.005946465	-0.056126263	-0.045722348	0.061965531	-0.107205322
PRDM2_TF	-0.07043179	-0.068627821	-0.060332645	-0.062519433	-0.023431783	-0.018529362	-0.058046723	-0.009328943	0.014564349	-0.022857268	0.085437211	0.053494227	0.055994665	0.084225281	0.036857899	0.089059467	0.06032159	0.13038325	0.046123441	0.098518095	-0.030861194	-0.035095687	-0.03411407	-0.100377965	-0.041763469	-0.038197075	-0.024110903	0.003967093	-0.082593656	-0.018387451	0.016264321	-0.017060184	-0.037744796	-0.064343808	-0.091933254	-0.009867241	-0.007464818	0.055630774	0.071188332
PRDM5_TF	0.072934844	0.089672514	-0.017347263	-0.006216185	0.055286067	0.129405844	0.051422109	0.0624328	0.108576575	0.096145945	0.075236905	0.12322277	0.152327364	0.192491055	0.102715846	-0.010449182	0.137436647	0.140671423	0.045699204	-0.018550882	-0.125242219	0.003674053	0.065798689	-0.21381503	-0.215122254	-0.020807202	0.011695647	0.062540104	-0.121330313	-0.173800379	-0.055113191	-0.218358209	-0.167271295	-0.057796648	-0.28024912	0.019671942	0.156855933	0.100933442	0.003582017
PRDM7_TF	-0.137416407	-0.097495886	-0.097166445	-0.137812982	-0.105074083	-0.07904056	-0.05506291	-0.095851333	-0.152101191	-0.151744723	-0.083903575	-0.070977868	-0.1404072	-0.100906953	-0.105177302	-0.152648648	-0.150061397	-0.137947489	-0.101322084	-0.083165723	-0.15095084	-0.167562912	-0.106398983	-0.088634415	-0.061561845	-0.060982057	-0.046438184	-0.108408351	-0.107031226	-0.078862929	-0.152048286	-0.042952564	-0.066877429	-0.115725793	-0.154712337	-0.08831577	-0.081099256	-0.073694584	-0.191448008
PRDM8_TF	-0.049865404	-0.057392948	-0.037838169	-0.080248246	0.014386094	-0.03931224	0.014773257	0.017258883	-0.076163703	-0.111439227	-0.027103334	-0.07208822	0.01487668	-0.040609641	-0.074570215	0.036478508	-0.057382286	0.046214851	0.024088381	-0.01389725	0.024733155	0.031903703	-0.050518396	0.060529549	0.070269792	0.050474972	0.043232343	0.054296572	0.069010199	0.089793182	0.083494741	0.106249827	0.054908898	0.007340022	0.09699918	0.039787741	-0.072644619	-0.040505725	0.102003893
PREB_TF	-0.022591871	-0.019693347	-0.024172098	-0.012742174	-0.058378203	-0.003731324	-0.014181905	-0.073960613	-0.07896937	-0.081638045	-0.077663022	-0.049350009	-0.100360811	-0.085404374	-0.006113668	-0.168730183	-0.155906699	-0.20074733	-0.09972032	-0.158371905	-0.071083183	-0.127219694	-0.065829687	-0.095874262	-0.150834052	-0.087716563	-0.053781399	-0.08177232	-0.068850726	-0.109813148	-0.202789156	-0.036254913	-0.075068513	-0.063385744	-0.185503181	-0.08395084	-0.03781982	-0.016564673	-0.264043821
PRMT3_TF	0.074950524	0.062939255	0.099176373	0.095156877	0.134025932	0.042084854	0.071034359	0.081933659	0.097054264	0.110528394	0.072295188	0.071390534	0.028525668	-0.002441787	0.023572915	0.12766245	0.135927366	0.153042978	0.087157885	0.108558284	0.170811277	0.190368165	0.098853436	0.116467185	0.153187357	0.12912253	0.136890187	0.052910918	0.161592174	0.163734763	0.200686552	0.067035206	0.12275903	0.108580152	0.234186723	0.105139545	0.023804618	0.023207253	0.242307144
PROP1_TF	-0.106204302	-0.10593588	-0.057860213	-0.030330177	-0.106555804	-0.0950635	-0.134343519	-0.135446746	-0.109272682	-0.016133502	-0.064006768	-0.020975104	-0.150185585	-0.142217062	-0.104462737	-0.063774789	-0.119756232	-0.102345195	-0.136283445	-0.052273126	-0.069916287	-0.131487539	-0.108558392	-0.142653302	-0.163151535	-0.097198307	-0.121307021	-0.172042036	-0.14027385	-0.161583427	-0.157236561	-0.195207019	-0.186140534	-0.194478815	-0.136874674	-0.157189139	-0.101583617	-0.133010125	-0.13577412
PROX1_TF	0.527518064	0.532554601	0.478309136	0.512483203	-0.635631359	0.438180796	0.480273791	-0.621580656	-0.5517183	-0.615880324	-0.618364772	-0.618622697	-0.606294364	-0.609576516	0.525409437	-0.537023949	-0.593719242	-0.607774404	-0.606421364	-0.578229708	-0.613141256	-0.595481257	-0.610061342	0.567162232	-0.59382849	-0.618677694	-0.622317094	-0.627610809	-0.598049177	-0.603050747	-0.605025188	0.524950864	-0.610111918	-0.606425343	-0.582777329	-0.606887946	-0.631790361	0.528928727	-0.57763815
PROX2_TF	-0.603664811	-0.589119339	-0.591052519	-0.608202149	0.532895741	-0.602668183	-0.600986155	0.532980522	0.529818179	0.548212979	0.534348499	0.52916607	0.51210343	0.518732008	-0.578654329	0.525068453	0.531447889	0.525563826	0.521271995	0.536563926	0.540074665	0.547826258	0.526098003	-0.601740449	0.529743881	0.531250547	0.504400724	0.50775457	0.500882352	0.513924836	0.503577938	-0.59419608	0.505204142	0.499033779	0.512455896	0.489860123	0.516858245	-0.539660311	0.49529992
PRR12_TF	-0.579271295	-0.560100385	-0.574044206	-0.557773475	0.47180233	-0.522365326	-0.600109428	0.447420607	0.461992731	0.473401426	0.465657556	0.476160309	0.455827611	0.471424136	-0.597006174	0.434161071	0.440115184	0.412001374	0.449961436	0.464463802	0.455228993	0.438807718	0.469669226	-0.617214551	0.461034484	0.451416214	0.463378428	0.448622282	0.442777143	0.437448733	0.430915252	-0.617028325	0.449619732	0.445795424	0.435573618	0.442705105	0.46538497	-0.606657953	0.357315617
PRRX1_TF	0.55574813	0.572842662	0.512066045	0.508768404	-0.607844512	0.574526304	0.543297967	-0.657433062	-0.662532271	-0.657601343	-0.658866762	-0.638592587	-0.654237237	-0.656457586	0.584643693	-0.677786768	-0.619529885	-0.594220697	-0.657306745	-0.641200666	-0.630787115	-0.652888095	-0.655234393	0.399293115	-0.650783484	-0.636989398	-0.643035633	-0.666436913	-0.64668922	-0.667235011	-0.641458536	0.443169923	-0.658063553	-0.652159925	-0.628350293	-0.638497482	-0.638611474	0.58256242	-0.640217159
PTF1A_TF	0.550980197	0.575651654	0.587937044	0.592884648	-0.505352505	0.515712426	0.560514752	-0.506864253	-0.523263726	-0.523579655	-0.51452515	-0.536516631	-0.53114653	-0.528789669	0.47233683	-0.541130661	-0.565690439	-0.538585825	-0.517628801	-0.459868193	-0.50663596	-0.501369296	-0.520491038	0.652680258	-0.530719216	-0.515741729	-0.507125719	-0.532460117	-0.520898884	-0.522206804	-0.527585211	0.659433055	-0.497157387	-0.523311175	-0.512857467	-0.516459787	-0.531206149	0.460798718	-0.545574974
PTTG1_TF	0.025957599	0.025345282	0.04822044	0.041279354	0.411270702	0.058588202	0.016466129	0.139676476	0.26565601	0.353867877	0.239889109	0.349326329	0.111432154	0.083250053	-0.001510499	0.154900093	0.344470299	0.218933494	0.116157903	0.07154081	0.4437069	0.408847591	0.264517904	-0.069794318	0.088483751	0.25715199	0.338829575	0.209253129	0.273090304	0.122440896	0.15237478	-0.032046874	0.154146439	0.156427786	0.226628738	0.234303213	0.165826651	-0.047507649	0.247005951
PURA_TF	0.606535436	0.557474961	0.58588285	0.529329868	-0.472930643	0.603286112	0.608659754	-0.479738843	-0.485032323	-0.476564107	-0.486886918	-0.499589221	-0.468270915	-0.467174148	0.57560062	-0.437437053	-0.452324636	-0.431899535	-0.479165483	-0.458349834	-0.454321731	-0.429342054	-0.474823832	0.627757926	-0.434577881	-0.448619361	-0.458220577	-0.444045014	-0.435216669	-0.464266705	-0.332893275	0.632112253	-0.442844366	-0.446459724	-0.440995323	-0.460688844	-0.478494262	0.597239622	-0.385123832
PURB_TF	0.628974365	0.606766739	0.632457268	0.59451637	-0.553326283	0.577510486	0.620958582	-0.522910071	-0.534956879	-0.522169963	-0.533125504	-0.541487028	-0.545055648	-0.544705612	0.634848527	-0.50095421	-0.530840289	-0.508164231	-0.521644719	-0.507543797	-0.504797179	-0.510324236	-0.511949857	0.662557534	-0.492946995	-0.516188214	-0.522221924	-0.528584756	-0.50636459	-0.50588368	-0.447190323	0.652105164	-0.491038709	-0.510257816	-0.446622282	-0.53493695	-0.545198213	0.631823507	-0.457398159
PURG_TF	0.514466608	0.50333969	0.511787643	0.533433771	-0.556312632	0.477749358	0.518148593	-0.561919265	-0.522912704	-0.469481455	-0.562130253	-0.554398802	-0.545472098	-0.529431413	0.517815152	-0.559313222	-0.570880345	-0.56620168	-0.582746229	-0.548553463	-0.570836415	-0.547943318	-0.54855209	0.50125362	-0.563329101	-0.58191539	-0.5779152	-0.592473419	-0.57600997	-0.598682127	-0.572866012	0.543775599	-0.599793474	-0.586482885	-0.569300404	-0.570466612	-0.551642607	0.510698995	-0.562685062
RAG1_TF	0.026418009	-0.011734544	0.052177398	0.003007257	-0.041934226	0.064468581	0.021620849	-0.10384977	-0.016972789	-0.08318963	-0.033239794	-0.080857257	-0.049579001	-0.092738281	-0.03436594	0.0365891	-0.089307022	-0.035163238	-0.060792585	-0.107393244	-0.034381778	0.002317416	-0.059289994	0.056338307	-0.066491815	-0.053745759	-0.050165413	-0.109200032	-0.042796932	-0.004312029	-0.009179586	-0.082635436	-0.030871278	-0.098727532	0.042985251	-0.052520005	-0.104190552	-0.019849266	0.057463657
RARA_TF	-0.502610803	-0.490957174	-0.487367491	-0.437817545	0.521284577	-0.476648257	-0.513080047	0.571907113	0.53422856	0.546035784	0.561536942	0.548316966	0.591507148	0.617268528	-0.457967268	0.5346722	0.592246543	0.577333771	0.579060541	0.528879195	0.467927051	0.525108879	0.539070415	-0.532605407	0.521318544	0.542947629	0.519247532	0.556355251	0.483343706	0.516240691	0.521608053	-0.452040131	0.507507427	0.578473571	0.490401068	0.541275675	0.634359428	-0.464273209	0.534256997
RARB_TF	0.586298052	0.597791252	0.5344478	0.537397031	-0.517455448	0.585758073	0.577516711	-0.499845631	-0.501199734	-0.538417302	-0.50916932	-0.508072055	-0.489855073	-0.529843866	0.597907485	-0.487849611	-0.5042294	-0.502256527	-0.504350839	-0.495955001	-0.49591083	-0.511343605	-0.512590887	0.562856124	-0.503185482	-0.51234537	-0.498922437	-0.496055048	-0.456827759	-0.48013032	-0.478746308	0.538072702	-0.487843369	-0.505437436	-0.473411498	-0.494016873	-0.535289593	0.606570262	-0.461364613
RARG_TF	-0.481426667	-0.483650647	-0.461362264	-0.468483145	0.277252886	-0.496270819	-0.489343689	0.35388306	0.289181315	0.344041216	0.309761624	0.355696997	0.328248786	0.397865861	-0.476246252	0.269842553	0.315620904	0.276011536	0.348329408	0.377208177	0.256510801	0.228375927	0.291198582	-0.421192361	0.263251625	0.295298676	0.289571638	0.31847764	0.222087345	0.262697244	0.242221026	-0.455197794	0.255239253	0.282569801	0.081509791	0.306010971	0.390278444	-0.470761872	0.159893613
RAX_TF	0.484001418	0.475739128	0.483218326	0.404279233	-0.601234718	0.489879113	0.461992586	-0.591098879	-0.575472406	-0.557770579	-0.574801024	-0.421240058	-0.59756667	-0.575086596	0.483235402	-0.63049587	-0.576984495	-0.577688252	-0.573597337	-0.510253973	-0.599111951	-0.625406619	-0.589864371	0.479573128	-0.610509812	-0.610368255	-0.604676382	-0.596898206	-0.631944026	-0.604099531	-0.64513525	0.473042039	-0.620524424	-0.619487273	-0.613053327	-0.574818495	-0.579958526	0.465548182	-0.628717148
RAX2_TF	0.592726438	0.578266273	0.582803726	0.569638595	-0.510984522	0.503405593	0.532428655	-0.536195632	-0.524548861	-0.550391741	-0.527301253	-0.532121164	-0.51806816	-0.544299178	0.535586331	-0.518119729	-0.546042969	-0.53612568	-0.529274661	-0.487170621	-0.481339463	-0.511756287	-0.521001553	0.617693439	-0.502013132	-0.535737649	-0.525312052	-0.516312556	-0.52089445	-0.517052929	-0.460905699	0.605337487	-0.516195098	-0.524939524	-0.493171433	-0.505515334	-0.559393533	0.496345728	-0.519450404
RB1_TF	0.09524148	0.082002107	0.096010218	0.073523146	0.097469339	0.101289901	0.120714608	0.151781952	0.072291037	0.087764596	0.096979173	0.080662461	0.127964987	0.103832157	0.073255758	0.143952147	0.179702565	0.209359882	0.117835024	0.097597392	0.117082738	0.174433269	0.096783748	0.177585568	0.141881706	0.172170846	0.112016292	0.17350445	0.108856756	0.150514455	0.215985487	0.225954453	0.15130168	0.193752684	0.227641024	0.127774941	0.132272754	0.101375858	0.287589236
RBAK_TF	0.58041854	0.5295553	0.596573706	0.58272839	-0.411335032	0.58161793	0.561411097	-0.414581687	-0.39622649	-0.398439006	-0.39796117	-0.413815465	-0.389161434	-0.409011284	0.591361732	-0.365659767	-0.409561405	-0.363416077	-0.402181582	-0.379721588	-0.392085542	-0.389429854	-0.406149247	0.593120756	-0.373464512	-0.388645584	-0.398267266	-0.38746963	-0.403427157	-0.409424191	-0.372283045	0.640693514	-0.410713089	-0.409132288	-0.372783373	-0.3914889	-0.438058872	0.56974891	-0.285610784
RBCK1_TF	-0.557539314	-0.556992071	-0.55862732	-0.523524192	0.53869719	-0.544703125	-0.574851073	0.521518124	0.52876731	0.529703898	0.515657025	0.520396533	0.520719389	0.522548732	-0.553573154	0.508957596	0.483617075	0.454717676	0.52631325	0.535508523	0.534551211	0.521490489	0.538096594	-0.531870047	0.555568947	0.532270781	0.540455912	0.526682861	0.54302697	0.548283223	0.48515096	-0.547932924	0.548989276	0.539610987	0.54269932	0.527311872	0.52773439	-0.562408926	0.42440935
RBL1_TF	-0.656136741	-0.657662992	-0.653721204	-0.656716334	0.494682678	-0.62567869	-0.606611893	0.502170798	0.489217476	0.477104136	0.502334324	0.496472481	0.508651475	0.516758529	-0.655945654	0.466559205	0.49169686	0.472482384	0.487809732	0.458766391	0.467645889	0.484768199	0.483259072	-0.628294074	0.443359734	0.482895895	0.486551472	0.499739697	0.475184547	0.46862491	0.457260761	-0.629926308	0.477047722	0.491751649	0.397336112	0.48264772	0.514608387	-0.656771251	0.470652506
RBL2_TF	-0.55946668	-0.551396852	-0.530998404	-0.538079872	0.452143935	-0.547761359	-0.55841043	0.474055702	0.466005116	0.442858389	0.47354199	0.468136236	0.47865875	0.483562625	-0.538769366	0.47388404	0.483197655	0.48626407	0.478786328	0.483349978	0.451877109	0.4214486	0.464095701	-0.57077457	0.47451237	0.466370133	0.461498132	0.48036341	0.449876396	0.482071119	0.483460099	-0.509470368	0.475727855	0.48269902	0.432005119	0.483537605	0.459462074	-0.55761012	0.489793744
RBPJ_TF	0.113780871	0.133459578	0.064610399	0.052321451	0.146693268	0.114175996	0.10855807	0.235453228	0.167532015	0.16778372	0.174119653	0.164011855	0.195118726	0.246400506	0.103544107	0.159354893	0.284970349	0.270190814	0.175941678	0.113688172	0.077435636	0.204701084	0.151418448	0.080770177	0.125358198	0.174651852	0.134871114	0.155001468	0.118241194	0.119813442	0.188811424	0.047046354	0.113877541	0.180826567	0.115687005	0.181200044	0.27327634	0.131888314	0.269157752
RBPJL_TF	0.482712665	0.480701666	0.364254906	0.322345051	-0.572562064	0.455897991	0.455817325	-0.548934662	-0.554751966	-0.577705887	-0.581541487	-0.618255898	-0.595747176	-0.604178168	0.434713825	-0.601981625	-0.590976112	-0.601407556	-0.587431781	-0.591224381	-0.566048644	-0.584640607	-0.489956662	0.330636211	-0.514815168	-0.551853916	-0.469586648	-0.560042597	-0.422679584	-0.452453189	-0.564085225	0.320542428	-0.500938217	-0.521513376	-0.525293955	-0.537990283	-0.535672128	0.468731207	-0.598268489
RC3H1_TF	-0.51696571	-0.513420352	-0.465140219	-0.469183771	0.472719376	-0.472178361	-0.509024289	0.473866443	0.462549527	0.458503199	0.480764338	0.471781155	0.484189516	0.49064921	-0.485462545	0.479018211	0.480554679	0.491844382	0.479627269	0.476206073	0.456142625	0.471310772	0.46322155	-0.508634574	0.47922287	0.468424101	0.467192141	0.473282	0.464748601	0.473482258	0.485449215	-0.527722805	0.473204324	0.469208931	0.429443688	0.468646044	0.481016346	-0.509921895	0.464838475
RCAN1_TF	0.571979291	0.555467749	0.602207721	0.546468577	-0.509509931	0.589535353	0.616816019	-0.463813643	-0.513566844	-0.528550787	-0.491140841	-0.510672226	-0.478448279	-0.482675286	0.604117418	-0.478289854	-0.534526684	-0.482942175	-0.481287987	-0.468258386	-0.475995489	-0.488428451	-0.490640661	0.610664016	-0.467988741	-0.490181696	-0.509285356	-0.478733506	-0.497127941	-0.487442517	-0.490378215	0.614797269	-0.480373205	-0.490398324	-0.451199509	-0.496746212	-0.505334119	0.597190301	-0.478024365
RCOR2_TF	0.5562141	0.560514138	0.532573519	0.502281203	-0.574462278	0.559345924	0.54513465	-0.546536008	-0.481918228	-0.511268573	-0.562176181	-0.566448879	-0.565855131	-0.545794227	0.551599131	-0.572523307	-0.5672749	-0.557536675	-0.566249708	-0.552380289	-0.556946148	-0.578618523	-0.53021875	0.445947112	-0.515673334	-0.550803864	-0.547089955	-0.563296259	-0.547984897	-0.558807743	-0.543420232	0.49869766	-0.55307685	-0.550597837	-0.523914888	-0.529182749	-0.538195432	0.550290801	-0.587176776
REL_TF	-0.39688388	-0.371781752	-0.266186749	-0.275110833	0.420113245	-0.272172338	-0.346970097	0.464777071	0.443407674	0.466304057	0.457268832	0.445517393	0.458200135	0.476667158	-0.314683422	0.433668428	0.468921164	0.471715437	0.448761641	0.450731415	0.391259756	0.425238659	0.430395844	-0.461716091	0.432799695	0.423419977	0.430883569	0.442757001	0.431700979	0.440591002	0.446232244	-0.415421117	0.410630562	0.447827453	0.430396523	0.437314952	0.492556013	-0.361035118	0.475335378
RELA_TF	-0.544632522	-0.560539917	-0.568365382	-0.543760551	0.530232976	-0.555477885	-0.541173585	0.533357734	0.533502406	0.528768102	0.546772561	0.54384969	0.541022388	0.557803355	-0.443434984	0.520930081	0.566990945	0.564742888	0.542436881	0.555470638	0.513516859	0.493654625	0.513882523	-0.572204668	0.528919214	0.523600263	0.515630575	0.517836801	0.501093333	0.514396427	0.531162373	-0.586037368	0.512237532	0.521475661	0.460766437	0.535499025	0.547509293	-0.45836079	0.508598646
RELB_TF	0.567437498	0.565678697	0.550065826	0.465372539	-0.43664619	0.539902892	0.59085455	-0.426471315	-0.433315817	-0.447235649	-0.424287963	-0.434074016	-0.39157422	-0.381617172	0.521256327	-0.410192405	-0.411208623	-0.43308234	-0.410184825	-0.394192373	-0.433730209	-0.431709253	-0.4469774	0.599312228	-0.403485513	-0.449473243	-0.422052381	-0.426261337	-0.434846715	-0.438842251	-0.435369893	0.608373983	-0.431893556	-0.437852908	-0.466111776	-0.420028729	-0.405697217	0.574333234	-0.422420227
REPIN1_TF	-0.491055983	-0.495881653	-0.497245282	-0.516210034	0.548477607	-0.535250096	-0.485077752	0.576407075	0.560178025	0.563777191	0.563076539	0.558785187	0.544776935	0.568276162	-0.525561766	0.566958811	0.550541069	0.501983261	0.555202702	0.559804331	0.561558713	0.571483888	0.567958758	-0.390235379	0.597288909	0.561738196	0.554014842	0.55910908	0.554468714	0.571514581	0.549119629	-0.407963039	0.5572902	0.585528552	0.575915537	0.568198519	0.563824141	-0.53675419	0.509275457
RERE_TF	-0.414519359	-0.409227505	-0.405251408	-0.418914691	0.340596891	-0.404314396	-0.412585296	0.348843824	0.346882211	0.340234659	0.361115559	0.340473674	0.373319718	0.360482517	-0.344168547	0.416924507	0.38094328	0.433132967	0.354829962	0.374350648	0.359707984	0.361346865	0.325664254	-0.430400967	0.41127933	0.349246585	0.320883623	0.374461589	0.342180199	0.348565797	0.429379799	-0.414944204	0.343226545	0.308933366	0.417527981	0.346711179	0.273920237	-0.328438063	0.477698926
REST_TF	-0.524550835	-0.524448996	-0.532639064	-0.500195525	0.517671877	-0.541174721	-0.529326054	0.498994668	0.505112024	0.514782019	0.534047072	0.481821738	0.506453516	0.506290196	-0.517503431	0.548635772	0.54960037	0.517347195	0.514319406	0.462614325	0.527152911	0.590800583	0.529409893	-0.498824633	0.589861505	0.538190001	0.528342157	0.571497893	0.538297812	0.569530681	0.526747963	-0.53358199	0.563532884	0.607265539	0.595920264	0.504565064	0.523285703	-0.519026219	0.592827023
REXO4_TF	-0.1172723	-0.137499749	-0.013437292	0.005619812	-0.089245549	-0.134571557	-0.119031981	-0.117311126	-0.110741664	-0.090191907	-0.113232788	-0.102425244	-0.191971034	-0.233839101	-0.108674867	-0.04099533	-0.164741815	-0.142761489	-0.087728003	0.054647845	0.069968749	-0.031534753	-0.100224091	0.060294678	0.069262445	-0.099315927	-0.066981524	-0.131548572	0.01767936	0.080845474	0.03030442	-0.008116268	-0.001632933	-0.069113756	0.144698367	-0.079438912	-0.221535144	-0.145448071	-0.008659485
RFX1_TF	0.513855182	0.509221122	0.500809622	0.47287765	-0.496830511	0.504664228	0.521800676	-0.504302152	-0.491214605	-0.499804489	-0.491242628	-0.480440859	-0.449626482	-0.469141685	0.477488298	-0.502879218	-0.514561027	-0.523648392	-0.488524426	-0.477199202	-0.50326735	-0.516217504	-0.500626964	0.5119208	-0.513385867	-0.5065058	-0.490694619	-0.486975025	-0.505561017	-0.498059871	-0.530501501	0.528825696	-0.512087349	-0.518025277	-0.535643989	-0.499351681	-0.484122247	0.461755362	-0.541925781
RFX2_TF	0.068685205	0.067963331	0.076217074	0.047141816	-0.065876472	0.097580505	0.088951822	-0.118956627	-0.126749929	-0.142394701	-0.074323418	-0.088632238	-0.053963814	-0.02284753	0.073246231	-0.107167845	-0.073907161	-0.140948163	-0.0661125	-0.120191312	-0.071576122	-0.074694734	-0.088238447	0.005995419	-0.016982885	-0.107968569	-0.009358171	-0.01140519	-0.027011879	-0.016482781	-0.127323431	0.092784665	-0.041279347	0.040967553	-0.14276241	-0.043289128	-0.023503329	0.08199566	-0.171374907
RFX3_TF	-0.329665801	-0.302664191	-0.344922521	-0.340474653	0.339848506	-0.336493389	-0.315934843	0.363698255	0.308306151	0.346569536	0.346176551	0.334585869	0.344355978	0.326334663	-0.357246929	0.349383721	0.323317653	0.329327763	0.339997824	0.35147385	0.348791755	0.338319345	0.338617706	-0.135182474	0.379737402	0.32212146	0.34846657	0.342595003	0.347841834	0.368900643	0.332624821	-0.276668279	0.352167069	0.357582502	0.370660125	0.335265869	0.329087584	-0.32910021	0.330731199
RFX4_TF	0.467026611	0.458343162	0.495987227	0.496505912	-0.552284605	0.499745315	0.483957879	-0.562746895	-0.581217286	-0.560417457	-0.563641437	-0.564582416	-0.557491808	-0.562491103	0.526094038	-0.551602707	-0.551599033	-0.500769437	-0.542332585	-0.527544131	-0.563759505	-0.568224357	-0.587047643	0.527929795	-0.559639571	-0.563795509	-0.574735509	-0.585153103	-0.561200123	-0.564312962	-0.558289161	0.53208006	-0.569553922	-0.55404514	-0.539144971	-0.549043448	-0.570775144	0.530745406	-0.535430254
RFX5_TF	-0.640453074	-0.625825553	-0.615678745	-0.640036669	0.418247862	-0.640242211	-0.582552037	0.429556965	0.415598762	0.414808054	0.429457003	0.377289915	0.447871482	0.422790795	-0.651606011	0.448940614	0.41981137	0.418719361	0.426263728	0.410448327	0.427852738	0.444221728	0.431112248	-0.640374908	0.475606214	0.452655648	0.424786882	0.445895391	0.427571934	0.474168283	0.475843496	-0.636806976	0.465059048	0.46966138	0.448156717	0.442625071	0.403075585	-0.653376739	0.434546254
RFX6_TF	0.475302407	0.438337017	0.507288176	0.486714373	-0.705808251	0.439866422	0.506143382	-0.687780759	-0.666898996	-0.672310791	-0.685384047	-0.713311771	-0.689787162	-0.681453718	0.405256077	-0.555702878	-0.664797544	-0.629397181	-0.657845324	-0.633833166	-0.657440749	-0.612412143	-0.661032447	0.567571367	-0.599999544	-0.599038326	-0.686586436	-0.674552755	-0.653548026	-0.645286581	-0.612867839	0.585071196	-0.61133538	-0.625685401	-0.592788499	-0.65147762	-0.675298756	0.433312719	-0.601364362
RFX7_TF	-0.47499867	-0.486022122	-0.450368707	-0.430296485	0.56655383	-0.428880791	-0.468267922	0.544037816	0.553626826	0.536091733	0.54189107	0.548843425	0.554720362	0.522467792	-0.488478363	0.584483022	0.557932743	0.588086081	0.542393607	0.55852813	0.542802534	0.560350958	0.548914692	-0.377201379	0.581740668	0.546186126	0.546400612	0.538575162	0.548099842	0.573192178	0.602980374	-0.465624707	0.555500603	0.551490782	0.556741001	0.550894522	0.525356763	-0.504578442	0.584006853
RFX8_TF	0.598665833	0.596264618	0.610933713	0.614490998	-0.447679891	0.576722867	0.599855343	-0.450556511	-0.453405172	-0.456020024	-0.457306586	-0.466005229	-0.438702483	-0.447228592	0.590515574	-0.452986008	-0.458663216	-0.450271747	-0.448598347	-0.439742006	-0.445511438	-0.470796977	-0.413100759	0.575453701	-0.420112607	-0.434150969	-0.454229965	-0.446444355	-0.467080103	-0.466976679	-0.443160974	0.599019026	-0.435140899	-0.452174838	-0.450738727	-0.44781097	-0.459976604	0.584777943	-0.458419522
RFXANK_TF	-0.482772779	-0.5082397	-0.478739737	-0.506601234	0.413701916	-0.506936831	-0.490449797	0.426897647	0.417611465	0.412423011	0.407639052	0.414019776	0.408001467	0.425912645	-0.515114993	0.352614969	0.36744385	0.288176202	0.412401536	0.401167746	0.408316577	0.396348888	0.425425175	-0.486977449	0.430966591	0.406159752	0.415731913	0.408503507	0.416922676	0.426138599	0.335125886	-0.505328358	0.433050288	0.438269737	0.406201177	0.417837703	0.431175179	-0.523209693	0.214346749
RFXAP_TF	0.570464511	0.581014336	0.557638501	0.580799946	-0.554542285	0.571522517	0.543092094	-0.524457746	-0.541732361	-0.549582489	-0.532221701	-0.541907199	-0.527046664	-0.539588715	0.564492461	-0.514846645	-0.519798809	-0.485734274	-0.530308892	-0.503126027	-0.53482609	-0.518493116	-0.537522073	0.579234976	-0.529938095	-0.490579667	-0.539621548	-0.530957516	-0.539163598	-0.548633413	-0.491314835	0.591052579	-0.538065012	-0.53070263	-0.508449416	-0.520214901	-0.543288046	0.560415508	-0.502494494
RHOXF1_TF	0.621274265	0.62376114	0.566997303	0.507078805	-0.568037617	0.617397834	0.611103296	-0.575169001	-0.573822458	-0.5892347	-0.577964082	-0.582200957	-0.57949332	-0.562829433	0.623331673	-0.556060997	-0.548028556	-0.516841643	-0.570385161	-0.571901075	-0.554626282	-0.541749659	-0.563103864	0.481739269	-0.546146098	-0.549086205	-0.567678428	-0.549788518	-0.53959293	-0.55189424	-0.530850332	0.544896402	-0.530715178	-0.538451167	-0.526354477	-0.547202764	-0.561708334	0.645073993	-0.464150113
RHOXF2B_TF	-0.006227527	-0.025529548	0.017457582	-0.0003283	0.04917418	-0.023479597	0.005896096	0.05113802	0.06280003	0.031852327	0.077680167	0.007785827	0.064598248	0.035910094	-0.042118811	0.175152988	0.117788595	0.181660335	0.093947756	0.043464706	0.146302691	0.114753687	0.087467278	0.104499408	0.237936113	0.18167526	0.101080997	0.168675276	0.154889007	0.210885398	0.259434327	0.134155619	0.227587414	0.135065439	0.255603158	0.108090091	0.036453899	0.001333512	0.276401324
RLF_TF	-0.420130188	-0.421886779	-0.454481814	-0.439996933	0.565408804	-0.40919343	-0.439737573	0.583569748	0.576196988	0.583056745	0.585543696	0.57540856	0.576010994	0.59350833	-0.450549215	0.599441685	0.621736431	0.632428629	0.573242084	0.59123838	0.575497897	0.623656154	0.572687358	-0.434410901	0.601955267	0.574542343	0.564844547	0.585285353	0.578569547	0.578362553	0.620501295	-0.375683889	0.580272971	0.561858086	0.59022672	0.575911478	0.577043045	-0.442739794	0.642074835
RNF141_TF	0.57170658	0.564752999	0.516060051	0.484265213	-0.507927552	0.543484727	0.552542536	-0.525382805	-0.512410237	-0.514611994	-0.509048048	-0.496840132	-0.474113779	-0.485588746	0.556942598	-0.513348739	-0.562284158	-0.565615788	-0.486563214	-0.479716792	-0.497789074	-0.55532225	-0.507106903	0.591202431	-0.52581781	-0.522573517	-0.518394362	-0.527078586	-0.522367885	-0.516461139	-0.543256751	0.580520214	-0.523336018	-0.544757884	-0.565740171	-0.501021047	-0.528866294	0.55415762	-0.59894425
RNF4_TF	-0.095631911	-0.114432834	-0.11271813	-0.110585271	-0.036074006	-0.095468438	-0.106071426	0.011256643	-0.017125556	-0.038505518	0.015174992	0.017572806	0.02113009	0.033087893	-0.053027156	0.061144318	0.052202618	0.117108272	0.050169348	0.074288857	-0.026624017	-0.059895243	-0.031283516	-0.112130844	-0.029180764	-0.003895389	-0.036309462	0.002067436	-0.061265779	0.000331718	0.073451085	-0.011762306	-0.014833834	-0.030840811	0.036272362	0.001807353	-0.010584942	-0.027829269	0.106876348
RNF6_TF	-0.535768995	-0.515160792	-0.53340313	-0.539218809	0.571502586	-0.486481973	-0.528127005	0.572520062	0.559237342	0.583249356	0.573989342	0.579568819	0.566654499	0.569223632	-0.546680623	0.600889847	0.61546493	0.646155998	0.577092932	0.607441841	0.575542356	0.598011058	0.563017222	-0.522957467	0.598628671	0.567264623	0.563022773	0.577252673	0.563243777	0.585385947	0.621726902	-0.556213725	0.555578963	0.546619879	0.604628175	0.568632439	0.559069817	-0.528782888	0.674771552
RORA_TF	-0.490506035	-0.48765878	-0.451520294	-0.412827879	0.360755924	-0.472523055	-0.485577979	0.385608165	0.384232403	0.372915114	0.424523132	0.433862379	0.395364165	0.401427574	-0.417539451	0.419194369	0.394933893	0.442351019	0.425876441	0.44985541	0.342898604	0.307627508	0.32533609	-0.50798389	0.305856493	0.340841531	0.361822559	0.345301448	0.325179994	0.361964138	0.37263269	-0.508092853	0.310355666	0.257131432	0.236308481	0.358056914	0.344243793	-0.443894012	0.391322818
RORB_TF	0.285526357	0.27718272	0.305343584	0.313149629	-0.428139023	0.344062052	0.313251182	-0.42902232	-0.438532364	-0.437639939	-0.422729814	-0.423790023	-0.419396631	-0.376997391	0.346108085	-0.432270826	-0.476142692	-0.445859183	-0.40613067	-0.44922712	-0.457177753	-0.461370011	-0.400798937	0.270196058	-0.465423107	-0.364821492	-0.426846246	-0.42345887	-0.457654942	-0.450375905	-0.475048812	0.22661288	-0.441561552	-0.412355551	-0.422713309	-0.450928691	-0.416796024	0.345571027	-0.477630766
RORC_TF	-0.162059823	-0.15091363	-0.146375674	-0.11292322	-0.122717414	-0.160319613	-0.140942018	-0.054088263	-0.081672484	-0.072935796	-0.036298941	0.008643954	-0.07289741	-0.109086619	-0.046387158	-0.073749517	-0.081610998	-0.020812777	-0.005357469	0.044415668	-0.145420589	-0.272624955	-0.149071997	-0.313910545	-0.294451266	-0.149700164	-0.109783529	-0.17314918	-0.17951244	-0.143598543	-0.140300314	-0.310764907	-0.256196193	-0.301395465	-0.32756291	-0.099403629	-0.086116356	-0.055394872	-0.240971664
RREB1_TF	0.109483205	0.101155834	0.104608464	0.100967355	0.066886124	0.11671153	0.110501602	0.019041124	0.01196861	-0.002520246	-0.018840719	-0.069671798	-0.003455054	-0.01413707	0.028402582	0.008486	0.016904485	-0.076754503	-0.039789064	-0.08638329	0.089980089	0.138578069	0.086760082	0.151038227	0.176047261	0.064731614	0.076075813	0.123886114	0.134929093	0.097461316	0.098412032	0.151804953	0.167237223	0.196337289	0.162845308	0.06422907	0.061086174	0.04393048	0.023572849
RUNX1_TF	0.100834978	0.076090483	0.088048762	0.058090182	0.05847115	0.019860686	0.069762878	0.079708721	0.020462055	-0.000813122	0.00943713	-0.043410904	0.000503005	-0.03974811	-0.011592517	0.092551474	0.064367592	0.019757958	0.021811616	0.016241669	0.13315326	0.107253433	0.095364942	0.211969995	0.173471284	0.136328085	0.109922068	0.126491324	0.143726562	0.175581527	0.173665928	0.257503645	0.206380676	0.168859239	0.252593423	0.050846007	0.037271233	0.02176066	0.176476805
RUNX1T1_TF	-0.025977106	-0.008165015	0.00919468	0.039118442	-0.055047242	0.010659819	-0.022749705	-0.155036888	-0.108257247	-0.094237735	-0.064813573	-0.037392433	-0.042171575	-0.070513555	0.00201906	-0.061435493	-0.140336338	-0.086973388	-0.124795158	-0.171603185	-0.081306128	-0.166810709	-0.165947954	0.000237188	-0.227739144	-0.188879615	-0.099648738	-0.094261873	-0.144567554	-0.216540965	-0.141197281	-0.007724272	-0.208854132	-0.170509391	-0.241538589	-0.157999878	-0.110052424	0.038107237	-0.080472896
RUNX2_TF	-0.480903174	-0.501086044	-0.427342968	-0.432913017	0.588661211	-0.431532344	-0.479182062	0.575249465	0.566541341	0.565479301	0.582271001	0.570057875	0.530131116	0.539666205	-0.500265041	0.577045025	0.578357005	0.600773796	0.571998993	0.556060096	0.586768457	0.570215931	0.570801261	-0.538947208	0.600960569	0.60389086	0.574500278	0.570092337	0.592126801	0.580571515	0.599753322	-0.540079633	0.585857959	0.582050351	0.580020692	0.585684893	0.562238353	-0.507170072	0.598758503
RUNX3_TF	0.331016759	0.328855563	0.333234471	0.318948838	-0.099005982	0.311299469	0.324300773	-0.075371576	-0.051343014	-0.074511307	-0.03455271	0.012050222	-0.048301381	0.018809818	0.333535199	-0.083205527	-0.075346106	-0.047203739	-0.011296684	0.039033408	-0.13351076	-0.216549402	-0.131769084	0.318861471	-0.183426546	-0.161652731	-0.156771777	-0.094998015	-0.182341669	-0.123758093	-0.123353763	0.237070688	-0.208498015	-0.191005616	-0.278761429	-0.113688005	-0.133907103	0.318937019	-0.193868669
RXRA_TF	-0.456126633	-0.501199809	-0.492128461	-0.526740253	0.585630373	-0.499532079	-0.461837038	0.550005037	0.556854197	0.519171912	0.578879746	0.576077894	0.563414849	0.543914708	-0.507266299	0.554072682	0.563272213	0.529360137	0.508498334	0.459078243	0.590104708	0.555160277	0.554766719	-0.468530258	0.556314962	0.537176927	0.566016856	0.591269065	0.556486411	0.516818991	0.540359125	-0.393431388	0.539301024	0.587297311	0.566720419	0.556555092	0.523768625	-0.491234095	0.604127983
RXRB_TF	0.16517986	0.182601345	0.192040732	0.13691335	-0.12268355	0.222232282	0.219375725	-0.11149509	-0.139932384	-0.128079821	-0.124375474	-0.107471739	-0.134900219	-0.123233491	0.221005185	-0.176961036	-0.180514097	-0.177031677	-0.109245939	-0.106154875	-0.133726747	-0.191351997	-0.133591156	0.071749089	-0.113964338	-0.124494551	-0.124978208	-0.120934517	-0.131685787	-0.119736353	-0.13369166	0.170925064	-0.097379345	-0.151845104	-0.196626447	-0.125651923	-0.07812506	0.264813902	-0.229976062
RXRG_TF	0.540079331	0.49394925	0.53592928	0.482369421	-0.639503898	0.502764921	0.545292445	-0.626318668	-0.623531144	-0.523800571	-0.639123795	-0.61884779	-0.639845261	-0.626703802	0.548592128	-0.640478308	-0.629462241	-0.639068795	-0.638809562	-0.570074629	-0.631942135	-0.61414024	-0.616117927	0.533269631	-0.627278391	-0.648244007	-0.632167543	-0.652074061	-0.634755811	-0.645067027	-0.618722094	0.585931339	-0.64769757	-0.644176948	-0.628884844	-0.637857176	-0.628935113	0.57787509	-0.620399398
SAFB2_TF	-0.538695494	-0.495322101	-0.542273506	-0.445444987	0.589394628	-0.508433395	-0.558766378	0.544036861	0.585447624	0.581235829	0.587279198	0.572135543	0.559554807	0.554229483	-0.517432055	0.610949162	0.617842775	0.632476935	0.578774099	0.606938136	0.586435622	0.601011366	0.574506159	-0.556289011	0.621169243	0.589159658	0.589360574	0.55817762	0.595999791	0.603470184	0.637435228	-0.585582341	0.602214965	0.58243876	0.642390903	0.594160763	0.544079573	-0.547840443	0.665548522
SALL2_TF	-0.613606123	-0.599108947	-0.604505752	-0.605458082	0.449641959	-0.611965918	-0.60721152	0.444111468	0.409619429	0.419520584	0.418252001	0.415233526	0.410860244	0.415891573	-0.608715341	0.414573829	0.419094499	0.431183862	0.427546318	0.414151079	0.451366821	0.426511755	0.40793225	-0.601143239	0.469358429	0.452000787	0.453841837	0.439603581	0.456990805	0.464063512	0.48016194	-0.585913471	0.440348054	0.460528434	0.48423056	0.447983774	0.432006153	-0.598427904	0.486283265
SALL3_TF	0.601978204	0.625867649	0.517522298	0.555469401	-0.664397392	0.609629509	0.592512425	-0.639739383	-0.638170711	-0.650629649	-0.652901566	-0.651210244	-0.641857112	-0.635214118	0.636862225	-0.651574754	-0.593527998	-0.614485882	-0.646657465	-0.645651871	-0.647839633	-0.627124114	-0.647172321	0.507397587	-0.615533172	-0.642680463	-0.658195678	-0.643744956	-0.638662981	-0.631924955	-0.609707653	0.493948393	-0.636378459	-0.629639125	-0.583068704	-0.618633785	-0.653885673	0.644869596	-0.583535821
SALL4_TF	-0.428364549	-0.414311335	-0.423476168	-0.405111167	0.481000981	-0.428569766	-0.435532906	0.504845306	0.4729013	0.475534338	0.484560748	0.508227321	0.453876868	0.482281623	-0.428979946	0.380563067	0.5024918	0.428655895	0.485032877	0.471917638	0.452699707	0.444672407	0.47747206	-0.40244573	0.420179319	0.471922956	0.48352126	0.445420699	0.43610742	0.458573765	0.452185697	-0.426792684	0.437739552	0.507719528	0.459548587	0.481855028	0.501088009	-0.447393684	0.42653111
SARNP_TF	0.60943994	0.614627542	0.621300773	0.640143529	-0.468715707	0.563909964	0.585530632	-0.461176358	-0.466213487	-0.472961256	-0.475117658	-0.45376957	-0.470201331	-0.500033787	0.620458495	-0.446477125	-0.479120423	-0.451454362	-0.482933498	-0.427232117	-0.452369083	-0.48828722	-0.495863789	0.626710564	-0.456647449	-0.478874653	-0.480824883	-0.479250541	-0.458050352	-0.454147638	-0.440528334	0.551390614	-0.472393901	-0.481596836	-0.428065917	-0.483300292	-0.487898399	0.611792601	-0.390605432
SATB1_TF	-0.542189577	-0.552844304	-0.556858505	-0.556453722	0.533381304	-0.515903125	-0.490655896	0.545704224	0.535686044	0.539810965	0.557837344	0.537634182	0.534482239	0.536355263	-0.513074349	0.549837433	0.540051346	0.558192879	0.54877176	0.536953911	0.535216784	0.479772191	0.54947344	-0.554053025	0.551739922	0.562383178	0.553738123	0.540649696	0.534679554	0.55412984	0.547257765	-0.46644109	0.565830048	0.54446975	0.520785482	0.542608281	0.54297492	-0.4812172	0.559163274
SATB2_TF	0.660031682	0.660773382	0.678865757	0.627949304	-0.43569143	0.61993756	0.670855289	-0.416015017	-0.44029953	-0.433088081	-0.437603041	-0.395295519	-0.452096131	-0.428296979	0.661587208	-0.464477757	-0.435127502	-0.462444213	-0.425381703	-0.419113529	-0.417910531	-0.451307288	-0.433896748	0.676334157	-0.431017136	-0.439216441	-0.435135364	-0.450275958	-0.429173176	-0.444300784	-0.459254313	0.689283318	-0.436574947	-0.423769325	-0.433567735	-0.434009792	-0.362611721	0.646912654	-0.479099536
SCAND1_TF	-0.427787803	-0.407935087	-0.421023778	-0.373715193	0.23543232	-0.437260042	-0.419572517	0.252595547	0.227611369	0.196365989	0.229175593	0.217688637	0.228126486	0.265699061	-0.415873464	0.137290604	0.156198819	0.053145101	0.222743546	0.213556107	0.199134021	0.12280168	0.255784803	-0.414197393	0.22264376	0.201403147	0.229219568	0.22911535	0.228455577	0.216597749	0.085332	-0.395997313	0.242210929	0.2501121	0.200336655	0.224258315	0.271895154	-0.445140074	-0.025741719
SCMH1_TF	-0.559497688	-0.539972149	-0.535694457	-0.490061446	0.506769886	-0.563908525	-0.567168443	0.499794402	0.508886818	0.50708784	0.519005786	0.498741746	0.498725375	0.481644394	-0.554457487	0.547331664	0.529143666	0.549365785	0.516304162	0.533936698	0.508186693	0.523472988	0.517055663	-0.525379915	0.5414179	0.527401565	0.509664328	0.514840854	0.525338688	0.555975968	0.543657524	-0.515551029	0.529200903	0.535143779	0.536643156	0.529371282	0.463177082	-0.560636085	0.578493972
SCML1_TF	0.635385306	0.614678047	0.62120437	0.607442347	-0.381614808	0.591700733	0.610170256	-0.37013434	-0.367656151	-0.364241436	-0.351284079	-0.330765205	-0.371582515	-0.367062887	0.571617115	-0.359957137	-0.360479495	-0.330894088	-0.349554431	-0.280256822	-0.389346146	-0.421392022	-0.39909519	0.640151072	-0.435459753	-0.397768131	-0.39677253	-0.42715963	-0.42350155	-0.414336533	-0.400535261	0.627314357	-0.441270933	-0.459087187	-0.458169015	-0.380672587	-0.37444624	0.562173264	-0.399558572
SCML2_TF	-0.554721416	-0.554594624	-0.562004152	-0.548377204	0.477838662	-0.565265478	-0.544023814	0.480688652	0.458090784	0.449394489	0.466885198	0.431946416	0.458361836	0.43829312	-0.478979358	0.48372931	0.464322557	0.473878691	0.468237168	0.460216807	0.508245436	0.532990708	0.497857427	-0.552001837	0.549567954	0.514104924	0.49337436	0.484702165	0.492450654	0.526102416	0.531901141	-0.550004751	0.514402755	0.551667256	0.563935258	0.502831341	0.457282223	-0.481468788	0.548044169
SCML4_TF	0.031668216	0.048902991	0.05777932	0.06119107	0.017465082	0.042050151	0.037208674	0.07605516	0.08055897	0.072339826	0.135022141	0.157495609	0.09428331	0.075840534	0.092353815	0.119172077	0.137233492	0.212408612	0.15189362	0.193081827	0.026846819	-0.056701655	-0.030531333	0.050257117	-0.080832174	0.008591728	0.012750525	-0.040001502	-0.047383951	0.004558024	0.109226052	-0.013802391	-0.085017087	-0.128967031	-0.136050108	0.045184718	0.004333313	0.085571297	0.147515232
SCRT1_TF	0.508938153	0.447654193	0.538580232	0.526963319	-0.591502723	0.48287372	0.484793803	-0.636253276	-0.583177996	-0.59377286	-0.594403044	-0.588291778	-0.615081647	-0.624321945	0.44372968	-0.599192626	-0.596508348	-0.59597091	-0.600283051	-0.598249301	-0.511120483	-0.572632329	-0.585610089	0.564297182	-0.560785636	-0.592173036	-0.578219783	-0.598192397	-0.554154768	-0.589459891	-0.561648344	0.546944948	-0.593108479	-0.602926169	-0.521984881	-0.579386248	-0.604972703	0.436783278	-0.568460043
SCRT2_TF	-0.053358162	-0.038405143	-0.055386689	-0.039153542	-0.022228087	-0.0171746	-0.043164423	0.034821239	0.055163353	0.05999777	0.002867278	0.023672146	-0.040445613	0.006846129	-0.017972756	-0.09297683	-0.018885276	-0.077994848	-0.047312462	-0.083270151	-0.075090512	-0.04055272	0.048585617	-0.110559623	-0.10495454	-0.052226815	-0.035646379	0.032185068	-0.034870001	-0.090332188	-0.106987472	-0.07726311	-0.05525068	0.013079188	-0.136373393	-0.062078645	0.072553521	-0.017758584	-0.101908901
SCYL1_TF	-0.623957966	-0.608657383	-0.556609906	-0.565555059	0.555626976	-0.618671213	-0.600608928	0.554677395	0.553807362	0.538107654	0.563974147	0.566294903	0.562559369	0.585311013	-0.618492534	0.527547161	0.538882805	0.50918872	0.557696208	0.554490774	0.529499031	0.522887169	0.554170719	-0.624346132	0.543082041	0.544187861	0.543568285	0.55178661	0.521825768	0.54726394	0.503355229	-0.639064834	0.545846774	0.572323184	0.451557455	0.560356391	0.573184011	-0.631831169	0.451577266
SEBOX_TF	0.559581648	0.569782866	0.567716959	0.573576725	-0.503103556	0.575036754	0.571956258	-0.494186087	-0.501392184	-0.491659201	-0.508720452	-0.514762176	-0.507629036	-0.46795453	0.476279895	-0.500865127	-0.492789268	-0.51278211	-0.49467969	-0.467760473	-0.481674015	-0.509160658	-0.441112533	0.596209334	-0.404898369	-0.469528975	-0.489638294	-0.486622922	-0.478028769	-0.479000706	-0.478110018	0.599073002	-0.46273026	-0.443153142	-0.468663133	-0.460160508	-0.483247306	0.459793689	-0.511839378
SETBP1_TF	-0.05920342	-0.069468854	-0.049456931	-0.094416736	-0.046066639	-0.080257936	-0.096485069	0.017603915	0.002369561	-0.025292519	0.027439882	-0.003690231	0.076035171	0.070760245	-0.050510277	0.073347789	0.031771277	0.095585885	0.039029815	0.043729156	-0.028781479	-0.000582803	-0.040224126	-0.037129104	0.037205339	0.009519846	-0.064199985	0.011353236	-0.066298245	-0.025993225	0.068092325	-0.024904999	-0.034945771	-0.037415334	0.065198019	-0.031880285	-0.01504758	-0.051472888	0.13086333
SETDB1_TF	-0.518315356	-0.518577238	-0.522959844	-0.525736056	0.52736745	-0.557851027	-0.521704767	0.544551194	0.502233251	0.515257689	0.515467261	0.48336979	0.522172873	0.529898537	-0.558392341	0.515698426	0.552106966	0.52354813	0.534222847	0.494345626	0.538167762	0.541503015	0.531253672	-0.428323813	0.578229037	0.545539654	0.533956053	0.570517285	0.570279176	0.566012312	0.567740887	-0.45219648	0.581384226	0.580030226	0.583649799	0.559060197	0.543958652	-0.548797326	0.555687882
SETDB2_TF	0.099371884	0.093977755	0.162292716	0.173066121	0.081460037	0.144056837	0.122810987	0.034434869	0.085271922	0.058444859	0.080665391	0.041803483	0.061356238	0.004579706	0.094371446	0.134282871	0.109716906	0.170006925	0.058485998	0.029778044	0.11068124	0.175105125	0.090886723	0.103594766	0.096727715	0.108292276	0.105120288	0.070425467	0.094163794	0.143603575	0.203541111	0.116109838	0.127038109	0.129938243	0.157962273	0.114588543	0.044254579	0.08441322	0.227649633
SGSM2_TF	-0.597158415	-0.586123258	-0.544387879	-0.533038007	0.518468839	-0.532811226	-0.586912865	0.52268018	0.51786384	0.522506172	0.532951384	0.538639593	0.522668868	0.525825606	-0.470487147	0.505237904	0.530634486	0.5317899	0.519174906	0.518576016	0.522398986	0.468845272	0.511250937	-0.650565958	0.513219221	0.518188074	0.509105117	0.525886748	0.511615378	0.503526079	0.518299055	-0.622763977	0.517728895	0.524288057	0.511514186	0.525111598	0.522707436	-0.457386931	0.510110541
SHOX2_TF	0.520969091	0.554076691	0.577322626	0.567822856	-0.513801908	0.552056265	0.517716837	-0.526590582	-0.511728965	-0.539064668	-0.515304296	-0.530908056	-0.506441436	-0.526278279	0.541020149	-0.470069026	-0.501738748	-0.480214651	-0.510102358	-0.470469821	-0.486139444	-0.489871923	-0.506807862	0.573024378	-0.471195411	-0.503443978	-0.503103908	-0.516423289	-0.48168859	-0.48366638	-0.415163853	0.563197075	-0.479800994	-0.50232868	-0.457323853	-0.493377803	-0.5366048	0.489382793	-0.445330212
SIM1_TF	0.48997068	0.495403136	0.428803544	0.457494148	-0.726149152	0.50120271	0.468854911	-0.706033474	-0.702550967	-0.716191496	-0.696610968	-0.716444943	-0.706383574	-0.711114383	0.477664609	-0.724486891	-0.708738285	-0.709850797	-0.70845173	-0.708432167	-0.713299811	-0.717298541	-0.661926223	0.362888255	-0.683169583	-0.701321673	-0.698808945	-0.722514801	-0.708006777	-0.704103818	-0.682528171	0.47602883	-0.700626043	-0.67393552	-0.674669969	-0.695045518	-0.701854185	0.483093829	-0.676028968
SIM2_TF	0.487592016	0.464184784	0.493011778	0.510069507	-0.559962422	0.49821108	0.498838537	-0.550124983	-0.545038612	-0.514770644	-0.556685662	-0.537868111	-0.566509584	-0.549648333	0.516095377	-0.548195461	-0.540921651	-0.544775729	-0.549526767	-0.461551959	-0.574008293	-0.551164873	-0.567348793	0.455589331	-0.543609398	-0.544836892	-0.569939833	-0.556798119	-0.564269198	-0.556897291	-0.548535771	0.493199253	-0.575975928	-0.566273264	-0.507333946	-0.543635434	-0.549026166	0.519741025	-0.5672022
SIX1_TF	0.433537156	0.451793339	0.503580867	0.526638699	-0.614333516	0.53599936	0.487719734	-0.5554751	-0.625001332	-0.587808595	-0.60178722	-0.595395443	-0.500941236	-0.495166591	0.585941956	-0.628669169	-0.568122656	-0.613800246	-0.572872565	-0.599943242	-0.630372579	-0.620993078	-0.610731294	0.297195915	-0.589754563	-0.618566488	-0.627256813	-0.576247314	-0.614661503	-0.622672241	-0.625714874	0.312312256	-0.611803596	-0.581493725	-0.615273283	-0.576266414	-0.449513095	0.56642373	-0.650546037
SIX2_TF	0.542250964	0.589302733	0.618141893	0.604353572	-0.681185259	0.657332937	0.568766596	-0.695828621	-0.650124115	-0.590086643	-0.689444407	-0.657028498	-0.688270994	-0.684809369	0.624648366	-0.707331417	-0.662369269	-0.695610033	-0.71992913	-0.684801153	-0.705139157	-0.671637581	-0.655416863	0.398252975	-0.656508462	-0.716973768	-0.669857446	-0.693171631	-0.687175265	-0.696146637	-0.684818081	0.425471789	-0.670433926	-0.671399444	-0.669118113	-0.707185146	-0.673899159	0.553632468	-0.682455607
SIX3_TF	-0.044376185	-0.008197371	0.00764715	-0.019572082	0.013943962	-0.030892418	-0.034771702	-0.0678099	-0.068614148	-0.070198039	-0.067179114	-0.067211326	-0.072058967	-0.08729872	-0.086428995	-0.054256968	-0.069082994	-0.090469769	-0.027316243	-0.077387597	-0.011801599	-0.038721659	-0.05468838	-0.055693843	-0.023393471	-0.002384968	-0.004793834	0.014520216	0.061015151	0.02493033	-0.035277882	-0.023602514	0.041883317	0.023455309	-0.017429376	-0.056461087	-0.058878674	-0.083153998	-0.027960071
SIX5_TF	-0.564622684	-0.555046495	-0.554751806	-0.548690853	0.153772158	-0.55774086	-0.525821537	0.132573415	0.137214088	0.132556035	0.135017182	0.123558726	0.147846187	0.142425694	-0.515135336	0.165236125	0.03449269	0.118991213	0.146615636	0.168851555	0.127267237	0.10800175	0.11810987	-0.522959998	0.112089115	0.141485602	0.149990497	0.139239106	0.153660664	0.15293723	0.12434872	-0.510542018	0.119131333	0.009172821	0.178451482	0.10957396	0.105949224	-0.531569554	0.156007262
SKI_TF	0.270071812	0.273817845	0.259782845	0.256055672	-0.115810726	0.222920748	0.254405454	-0.082419026	-0.108322853	-0.078905165	-0.104712469	-0.083503842	-0.079532511	-0.058393076	0.218144455	-0.10310476	-0.115063016	-0.144381323	-0.067774414	-0.014884523	-0.104718981	-0.130773688	-0.116063561	0.268261487	-0.058753288	-0.126279868	-0.121053537	-0.07939333	-0.131585178	-0.098697684	-0.120903131	0.202401323	-0.109705106	-0.099672922	-0.008411157	-0.108970436	-0.094599647	0.207697423	-0.151620867
SKIL_TF	0.567826104	0.560819201	0.557899071	0.568163382	-0.476773052	0.531901181	0.557002329	-0.490115209	-0.478812338	-0.472661248	-0.461840308	-0.460480425	-0.479425332	-0.457623061	0.541189673	-0.460533073	-0.489578116	-0.499062598	-0.482036625	-0.490310768	-0.470669704	-0.491808766	-0.489966099	0.564268882	-0.503245724	-0.489704505	-0.475917989	-0.477506712	-0.486856964	-0.496402652	-0.481853333	0.484081954	-0.49674202	-0.485301667	-0.478600212	-0.491907809	-0.496263246	0.548930416	-0.463531203
SLC26A3_TF	0.518496937	0.533566595	0.524216646	0.484237285	-0.503078468	0.514859761	0.528051947	-0.50466365	-0.508430023	-0.498460987	-0.507296995	-0.50704465	-0.504776692	-0.515422483	0.491630381	-0.501747847	-0.494256265	-0.477424832	-0.50194517	-0.504764708	-0.45901076	-0.518704535	-0.508638261	0.43901679	-0.522041391	-0.499903303	-0.510781546	-0.535468214	-0.511452497	-0.511829321	-0.501778404	0.515357271	-0.521096812	-0.531197955	-0.516617063	-0.498514766	-0.522483467	0.515457361	-0.497081331
SLC2A4RG_TF	0.569836925	0.582970067	0.525686206	0.493403541	-0.501522578	0.581168253	0.571163837	-0.516583948	-0.505961712	-0.509912108	-0.511923491	-0.507514674	-0.496525009	-0.519507078	0.585157202	-0.51679651	-0.49501353	-0.520405581	-0.50497261	-0.503701879	-0.488022323	-0.51735673	-0.50200588	0.505452416	-0.49508477	-0.506417639	-0.505918239	-0.518277822	-0.497265661	-0.517428967	-0.495431354	0.5369253	-0.511132161	-0.506419247	-0.441537372	-0.506616982	-0.53373827	0.592787612	-0.532394377
SLC30A9_TF	-0.59519446	-0.601298386	-0.553183723	-0.594932608	0.460110705	-0.590298141	-0.606455837	0.464447602	0.45592058	0.456200273	0.45724245	0.466434482	0.461695891	0.449549305	-0.56193236	0.47051758	0.414669847	0.458341062	0.472096486	0.470508756	0.462421876	0.480893897	0.4594049	-0.597328624	0.477555251	0.467728403	0.453667945	0.460627899	0.467459434	0.476357912	0.460491646	-0.619337142	0.474028732	0.476593985	0.470827238	0.480456735	0.464529311	-0.564834626	0.491677195
SMAD1_TF	-0.606397857	-0.642625481	-0.63733611	-0.649504974	0.438433392	-0.633908775	-0.632122994	0.451092867	0.427316226	0.429938099	0.437913637	0.427289011	0.443397192	0.432683054	-0.60005258	0.445712687	0.477348398	0.457446846	0.430121337	0.401601507	0.44510615	0.454924055	0.446218227	-0.590203004	0.46692897	0.461884896	0.430477534	0.461097666	0.410080512	0.438467497	0.459882299	-0.610277373	0.446352594	0.464922407	0.453240343	0.43851016	0.43386105	-0.60399414	0.479147241
SMAD2_TF	-0.481893193	-0.498224461	-0.461432088	-0.439914069	0.616933201	-0.505811005	-0.495924621	0.650164291	0.661438865	0.635657576	0.656166636	0.632929797	0.665965699	0.654345506	-0.502443008	0.6906276	0.645693131	0.678708015	0.657849641	0.64505024	0.622491514	0.648375835	0.658696704	-0.359277839	0.674446549	0.636081343	0.66681248	0.662607262	0.631233161	0.676880081	0.674879827	-0.36173561	0.661169855	0.666489126	0.66624759	0.646734097	0.644344812	-0.515356913	0.703440641
SMAD3_TF	0.177921045	0.143784419	0.229462383	0.234334764	-0.154142174	0.240757886	0.251564701	-0.145507225	-0.163314904	-0.132659641	-0.145236653	-0.119741112	-0.115885639	-0.113643664	0.225638381	-0.153406325	-0.062772127	-0.106408786	-0.10409708	-0.096429497	-0.145419687	-0.137507672	-0.133005594	0.105219302	-0.050282369	-0.115960179	-0.156039767	-0.144472033	-0.195209588	-0.140645184	-0.116882774	0.218167432	-0.142898238	-0.15855293	-0.185839845	-0.131802765	-0.103075369	0.230750195	-0.162181702
SMAD4_TF	-0.463941846	-0.467891494	-0.465520457	-0.482890641	0.440735222	-0.460644465	-0.458055217	0.480325831	0.464110948	0.450405931	0.462139159	0.466978597	0.466126208	0.444062456	-0.415114252	0.465916966	0.446829318	0.461143876	0.464689063	0.463357848	0.468662191	0.45708991	0.459622513	-0.451494396	0.474596764	0.458426838	0.471185716	0.470183023	0.478515084	0.4820211	0.479649557	-0.441773789	0.480347775	0.461216158	0.443032147	0.474951048	0.452476861	-0.384597189	0.464230975
SMAD5_TF	0.070620032	0.044510161	0.062645399	0.049789533	0.068421277	0.01175648	0.06825672	0.078407495	0.079277419	0.08350409	0.096284245	0.026715659	0.081747438	0.047681548	0.005439294	0.152205897	0.163730791	0.170762864	0.096129607	0.053002582	0.112122973	0.085997007	0.112189405	0.104656585	0.16540455	0.149497604	0.111150281	0.112797612	0.107677905	0.139186548	0.209211238	0.118408045	0.15113221	0.147140884	0.189947905	0.114909601	0.067701563	0.042950239	0.245895866
SMAD6_TF	-0.467203423	-0.46344756	-0.494931424	-0.490289006	0.273928439	-0.484239907	-0.47210387	0.270562522	0.245845151	0.259104021	0.246108333	0.260627696	0.239827014	0.288112732	-0.475587202	0.098077368	0.220762188	0.126290052	0.229158291	0.149561466	0.201752764	0.198215171	0.269341589	-0.464861008	0.183844033	0.231835469	0.257302528	0.236535731	0.250080176	0.214003047	0.046056283	-0.48780848	0.233504905	0.256370728	0.160920958	0.247411047	0.326991551	-0.454408428	-0.018164005
SMAD7_TF	-0.496264042	-0.524566991	-0.470724929	-0.478259775	0.210211715	-0.489171395	-0.482045256	0.270374668	0.251765333	0.22800154	0.30689948	0.329950809	0.304947564	0.342054256	-0.424917709	0.219386272	0.292255688	0.333150988	0.309716619	0.286619405	0.104108326	0.10331865	0.147694474	-0.538342983	-0.007339215	0.165868036	0.176385977	0.174016642	0.060638546	0.119372353	0.138415797	-0.540685695	0.047838317	0.028148437	-0.153610078	0.213124502	0.250267487	-0.467592579	0.132393306
SMAD9_TF	0.312966061	0.330048562	0.270374696	0.267983498	-0.393984591	0.351049343	0.30680386	-0.434923175	-0.451859848	-0.420179563	-0.427190652	-0.425828036	-0.400954387	-0.459361398	0.354437258	-0.416387129	-0.434166787	-0.427393346	-0.399725902	-0.405750003	-0.402635239	-0.434419601	-0.412548852	0.128207027	-0.427234986	-0.429259495	-0.374649987	-0.385194944	-0.317771122	-0.387846005	-0.418089713	0.134366085	-0.348737198	-0.453732217	-0.464453168	-0.421816272	-0.364171733	0.356971154	-0.479773227
SMARCA4_TF	0.06312713	0.045920791	0.065317378	0.038806791	0.109514659	0.047350923	0.049673446	0.067587707	0.062542069	0.048971175	0.05000359	0.001957883	0.050025166	0.05324148	-0.000348965	0.116509251	0.040432112	0.009725626	0.059646523	0.051677598	0.164881101	0.236473279	0.12739925	0.205284945	0.305339314	0.114882874	0.124425609	0.183159099	0.221754053	0.234976103	0.219842755	0.194174663	0.280502372	0.254519887	0.356205367	0.101110258	0.05428459	0.016135799	0.107936774
SMYD3_TF	-0.144231771	-0.163927718	-0.152071143	-0.189429464	-0.012983439	-0.187710028	-0.136215971	-0.097967975	-0.097070864	-0.1125394	-0.066663629	-0.107663339	-0.071788791	-0.119297111	-0.151265521	0.008126617	-0.173897716	-0.122007905	-0.057614901	-0.023176228	0.01630775	-0.021025388	-0.048110092	-0.046585844	0.051426436	-0.054313184	0.041396968	0.052125682	0.104437518	0.116401609	0.062488328	-0.096129235	0.100224313	0.089139948	0.147650864	-0.040393723	-0.123528038	-0.169887443	-0.057678751
SNAI1_TF	0.572123981	0.563108038	0.569808208	0.569619288	-0.550553389	0.55271236	0.568800761	-0.541670095	-0.527645464	-0.533747751	-0.534905637	-0.53403994	-0.524416048	-0.522952573	0.572016969	-0.535267703	-0.549906451	-0.567695735	-0.532817914	-0.513881552	-0.536725545	-0.546884476	-0.533678347	0.512271435	-0.534667117	-0.550165853	-0.548036377	-0.528313058	-0.529638838	-0.543341708	-0.529015236	0.49280154	-0.552705752	-0.548692467	-0.558842824	-0.526418273	-0.55067019	0.577588444	-0.581534906
SNAI2_TF	0.533943045	0.533716952	0.495663794	0.435898982	-0.600327447	0.477656531	0.527263426	-0.658195913	-0.655967962	-0.633173351	-0.643673402	-0.638609258	-0.653861948	-0.652099973	0.429948573	-0.664145501	-0.656906934	-0.631925083	-0.653404861	-0.638291578	-0.596419144	-0.622914615	-0.633249547	0.592058634	-0.62761878	-0.59336795	-0.633158738	-0.64840804	-0.641902283	-0.64012735	-0.640684236	0.588907433	-0.624868521	-0.623958566	-0.620003779	-0.629760109	-0.614347541	0.42467157	-0.651415893
SNAI3_TF	-0.436262426	-0.433783039	-0.474611628	-0.417788191	0.203916942	-0.508578018	-0.536108274	0.241589861	0.216141813	0.219077163	0.212083889	0.220978954	0.217482933	0.245279631	-0.534642142	0.17610864	0.218411945	0.165496937	0.220531794	0.200518125	0.211020289	0.157561573	0.225855621	-0.566181425	0.200122912	0.222878755	0.2140178	0.224072031	0.204681145	0.211293261	0.213867671	-0.578312571	0.226886554	0.234759459	0.202903834	0.202671501	0.252046894	-0.569974446	0.089774949
SNAPC2_TF	0.1501686	0.171361384	0.151845597	0.174081546	0.055658728	0.125321367	0.184101085	0.1028579	0.071449891	0.071170365	0.052449697	0.044583069	0.047040212	0.06505822	0.171831184	0.025123227	0.097996698	0.020818117	0.093831981	0.060582234	0.044993024	0.01908825	0.081513366	0.188056689	0.094369188	0.075498163	0.076423505	0.038552598	0.085168346	0.076633365	0.079981246	0.186381882	0.076306343	0.105626917	0.109864121	0.070126828	0.14487555	0.135218529	0.003040961
SNAPC4_TF	-0.072270339	-0.101030724	-0.046983709	-0.066250738	-0.04261442	-0.12612954	-0.059028269	-0.075282744	-0.089830563	-0.083371154	-0.083549458	-0.119525953	-0.107746184	-0.14175364	-0.123849505	-0.045042492	-0.126462976	-0.116887842	-0.066782132	-0.011957427	0.040581604	-0.036020866	-0.026539183	0.153714293	0.140182912	-0.002407165	-0.027415013	-0.036251841	0.083450929	0.105623788	0.075707548	0.152912308	0.102534174	0.01072207	0.193104663	0.002770335	-0.110655272	-0.113832137	-0.039157332
SNAPC5_TF	0.633801917	0.598300632	0.630780006	0.622904707	-0.339613123	0.612891985	0.648450701	-0.328534592	-0.326291933	-0.330766644	-0.320891326	-0.323905339	-0.318288182	-0.325705513	0.57656758	-0.312614971	-0.290652628	-0.249665799	-0.326173453	-0.332730593	-0.358324111	-0.319398355	-0.331521179	0.64220777	-0.354019801	-0.331494532	-0.333141145	-0.322633309	-0.329898534	-0.343839154	-0.294568738	0.669854268	-0.331514418	-0.336044755	-0.345543497	-0.340726052	-0.326774503	0.61700005	-0.221394932
SOHLH2_TF	-0.546112221	-0.535715486	-0.513522748	-0.450314419	0.306117689	-0.542506316	-0.547349548	0.155868112	0.273382609	0.276265073	0.271700985	0.233238551	0.286259699	0.270019953	-0.532958868	0.273799504	0.271919989	0.271716009	0.265592505	0.205725443	0.303137793	0.32383885	0.29349037	-0.536984604	0.314396816	0.277574612	0.301072122	0.286109067	0.303247634	0.298570699	0.312145339	-0.550389076	0.331299722	0.282433093	0.288188364	0.266191185	0.246659743	-0.550653659	0.296435214
SON_TF	-0.582328941	-0.551922106	-0.573274138	-0.515381867	0.54262833	-0.579654186	-0.57926447	0.537172847	0.537898187	0.529889588	0.530643447	0.54103833	0.530355736	0.5279528	-0.545021446	0.538493605	0.537684836	0.546089596	0.529503152	0.516070422	0.53114214	0.536112368	0.529014437	-0.569944491	0.533058571	0.535277471	0.533942675	0.524279226	0.524574582	0.521508148	0.528375833	-0.544931099	0.53163363	0.525754848	0.445371378	0.524959516	0.519792517	-0.511706986	0.538071601
SOX10_TF	-0.166482204	-0.23780802	-0.219189599	-0.141095306	-0.129113329	-0.232715595	-0.229261568	-0.129705018	-0.104485729	-0.129756623	-0.100850642	-0.151654158	-0.134868663	-0.115706878	-0.186370408	-0.060427091	-0.233960047	-0.121465984	-0.100252518	-0.071194524	-0.087646427	-0.174822266	-0.06930228	-0.103918641	-0.041748608	-0.07087174	-0.090293262	-0.067068335	-0.100729739	-0.035039977	-0.050371789	-0.167119015	-0.042287496	-0.126581415	-0.08904282	-0.082836895	-0.189317388	-0.24839757	-0.148543775
SOX11_TF	0.394971563	0.384462916	0.388322079	0.369518286	-0.609858923	0.348415	0.397699936	-0.629999875	-0.585420101	-0.624722007	-0.620418597	-0.637606708	-0.606858736	-0.639850818	0.364560989	-0.619470116	-0.592525968	-0.663676276	-0.630994209	-0.657914696	-0.588231804	-0.612371657	-0.606502447	0.43284407	-0.580991956	-0.613098804	-0.546869117	-0.624175816	-0.37237441	-0.548586734	-0.625869346	0.435173771	-0.561114374	-0.583357496	-0.502462967	-0.640083006	-0.623237561	0.371513498	-0.572214717
SOX12_TF	-0.638722095	-0.592313829	-0.64671665	-0.644398292	0.445720644	-0.623936759	-0.641042162	0.44140891	0.443297489	0.447982446	0.442808938	0.430874929	0.450418671	0.433674637	-0.634084618	0.442223486	0.435875093	0.447391638	0.440710072	0.437067678	0.459321209	0.447652956	0.449597928	-0.629884459	0.477303757	0.458111918	0.451460047	0.462062878	0.437826038	0.462275343	0.446640596	-0.616752756	0.471171822	0.457712552	0.471943688	0.443542731	0.423444455	-0.647236761	0.478020497
SOX13_TF	0.058789821	0.073699951	0.079312703	0.075125816	-3.09E-05	0.087531267	0.07569079	-0.011748258	0.046210106	-0.007938343	0.086151509	0.117231426	0.04538082	0.075899477	0.078727671	0.042716698	-0.017346678	0.11171959	0.091896787	0.055423251	-0.059234011	-0.163354151	-0.100199475	0.047365687	-0.159644197	-0.107711757	-0.041521626	-0.029685378	-0.142292488	-0.074558683	0.019600632	0.027553051	-0.178307749	-0.115931413	-0.233369748	-0.001984964	-0.086159093	0.072656024	0.023511416
SOX14_TF	0.476391022	0.448975087	0.443398459	0.433198833	-0.629627027	0.496630416	0.529694951	-0.608950713	-0.609153537	-0.615349313	-0.63436978	-0.602571113	-0.616212122	-0.610896644	0.543864313	-0.612729917	-0.595876341	-0.612799877	-0.615469926	-0.594240062	-0.6307238	-0.606427773	-0.623702213	0.569711197	-0.609810883	-0.630439982	-0.617741111	-0.620469291	-0.605132894	-0.612099504	-0.603785877	0.556904512	-0.617674203	-0.634473279	-0.589823859	-0.620911957	-0.606846594	0.565098615	-0.573879549
SOX15_TF	-0.570403548	-0.570326397	-0.570842478	-0.574576345	0.475221447	-0.572150496	-0.57890434	0.458262648	0.468729412	0.463925566	0.453321604	0.448293242	0.44768074	0.452154874	-0.555843777	0.453675169	0.411541831	0.411386857	0.469295394	0.464394758	0.481880566	0.500337692	0.472195392	-0.547226072	0.510250848	0.470364949	0.466196493	0.489854842	0.479094051	0.491608012	0.48354515	-0.579622731	0.48862022	0.50478963	0.502105939	0.482987916	0.444744922	-0.560767165	0.442907247
SOX17_TF	0.535443225	0.501649808	0.544488579	0.528916092	-0.622501443	0.54110707	0.51201905	-0.576788899	-0.606753389	-0.593899644	-0.587025099	-0.523154165	-0.578844124	-0.580693928	0.54528033	-0.634741187	-0.577165328	-0.606713229	-0.586216542	-0.545944048	-0.624210477	-0.624025692	-0.617740075	0.433344642	-0.619948349	-0.624994173	-0.608992597	-0.608611659	-0.618830304	-0.619348644	-0.613802561	0.558618613	-0.632096942	-0.608080418	-0.608487349	-0.608564285	-0.557762184	0.567774986	-0.614750227
SOX18_TF	-0.310801712	-0.296129528	-0.285937888	-0.295728147	0.147410835	-0.273236281	-0.288752759	0.17433132	0.045352676	0.046724168	0.106571537	0.084151149	0.162874786	0.051103248	-0.290662771	0.178258386	0.023684353	0.082340081	0.124407033	0.09823695	0.150857893	0.229977788	0.074067105	-0.255005289	0.169598583	0.169266521	0.153058698	0.197668886	0.218174095	0.174341838	0.159743585	-0.263598785	0.158888112	0.161633742	0.282276477	0.125532903	0.075425546	-0.308450231	0.257146801
SOX21_TF	0.206030581	0.192140507	0.146117597	0.050366233	-0.296831891	0.108433141	0.117284128	-0.320302546	-0.267659082	-0.272067997	-0.248924487	-0.273914589	-0.263816295	-0.189077228	0.048856758	-0.253977042	-0.300134617	-0.3115851	-0.297050837	-0.16847644	-0.239552343	-0.273066071	-0.26866008	0.269126333	-0.165056076	-0.29033044	-0.301685334	-0.311172473	-0.307569603	-0.275681955	-0.250865935	0.242276858	-0.266438075	-0.27947997	-0.264264309	-0.255056337	-0.275110329	0.021089193	-0.290924887
SOX30_TF	-0.231597348	-0.250036711	-0.26167617	-0.293012212	-0.16796051	-0.252658955	-0.300615878	-0.140787023	-0.06343205	-0.14862864	-0.071206064	-0.062597351	-0.078282763	-0.075055057	-0.221188181	-0.045838811	-0.214609014	-0.056592161	-0.05536901	-0.098428357	-0.160255352	-0.080540174	-0.172059551	-0.3433432	-0.256426941	-0.156489941	-0.173855129	-0.224793848	-0.172474343	-0.174664619	-0.249695998	-0.308357419	-0.238291838	-0.286793865	-0.285848474	-0.159980109	-0.148968746	-0.235229162	-0.198531641
SOX4_TF	-0.650253975	-0.628010982	-0.648277934	-0.620228967	0.440556227	-0.643908992	-0.651023264	0.457903894	0.461338977	0.444498259	0.470667308	0.398110201	0.45525787	0.436831329	-0.628052085	0.488564866	0.464256627	0.447730436	0.472306935	0.408845826	0.44947995	0.474494247	0.475961702	-0.639147956	0.495026637	0.481745413	0.478848245	0.475254427	0.473213112	0.499780188	0.486517616	-0.635940924	0.502335805	0.517086399	0.474670802	0.485415143	0.459480457	-0.636976608	0.51548575
SOX5_TF	0.58818158	0.590136617	0.597197993	0.590069065	-0.51223561	0.58822674	0.579985365	-0.479415657	-0.49762592	-0.511138098	-0.48984135	-0.474241646	-0.454718482	-0.468019569	0.53470796	-0.463940519	-0.482733689	-0.489157877	-0.46242902	-0.473673616	-0.513799035	-0.516645977	-0.504584941	0.585826723	-0.531904186	-0.51917841	-0.50703806	-0.465301962	-0.507702278	-0.514531083	-0.518788937	0.582224042	-0.545590636	-0.537575827	-0.543682359	-0.497002134	-0.506061038	0.543648554	-0.532680472
SOX6_TF	-0.251887179	-0.238670135	-0.152336907	-0.17036786	0.59309188	-0.147159385	-0.226871369	0.435142699	0.535794143	0.479906178	0.567316875	0.629633153	0.530474969	0.490318846	-0.186555875	0.404603553	0.450559954	0.298151099	0.265845673	0.289326287	0.597502789	0.476426789	0.450991018	-0.354630918	0.321725712	0.274999138	0.500182762	0.599574593	0.417475403	0.250819753	0.314175677	-0.331717613	0.311245	0.401688511	0.149212695	0.374145351	0.301220676	-0.261599421	0.402712607
SOX7_TF	0.438927429	0.462266866	0.532803658	0.516173922	-0.452097755	0.557104545	0.460940771	-0.419086885	-0.441803663	-0.449753252	-0.42459028	-0.418956564	-0.42658112	-0.426501331	0.511748523	-0.426064915	-0.416890122	-0.419140609	-0.424869348	-0.409710761	-0.463600686	-0.472306043	-0.450331746	0.247236076	-0.490569292	-0.484236684	-0.479955256	-0.493418052	-0.491693579	-0.494999251	-0.424029062	0.280858942	-0.483318908	-0.525569543	-0.506139946	-0.462166206	-0.44650646	0.411317868	-0.510875914
SOX8_TF	-0.079263309	-0.041669158	-0.094298108	-0.089038789	-0.084788795	-0.03628692	-0.073603253	-0.039112319	-0.066217658	-0.094381639	-0.089569022	0.00231917	-0.072200551	-0.040136246	-0.023000353	-0.127055877	-0.059999998	-0.040018345	-0.036336325	-0.005333915	-0.134641053	-0.195354854	-0.099090671	-0.159375146	-0.245016967	-0.112071287	-0.102846304	-0.135360052	-0.166997719	-0.192817574	-0.083049725	-0.196887264	-0.230878957	-0.208115266	-0.227851055	-0.121219101	-0.07715562	-0.024409422	-0.212687797
SOX9_TF	-0.102188741	-0.083672914	-0.150400232	-0.011333757	-0.073164924	-0.12952182	-0.178690425	-0.189743538	-0.15930174	-0.079205133	-0.170915819	-0.161105699	-0.232153965	-0.22841469	-0.080882898	-0.238584732	-0.191460431	-0.166913035	-0.163564393	-0.1886095	-0.200135032	-0.2467905	-0.11670812	-0.243602858	-0.251971272	-0.138539036	-0.156410498	-0.246422455	-0.216078871	-0.218022811	-0.255814356	-0.258250684	-0.191288565	-0.231789025	-0.268967636	-0.182122881	-0.084863715	-0.143029278	-0.260799019
SP1_TF	-0.553485675	-0.54404155	-0.543696143	-0.537274774	0.541308685	-0.548741358	-0.549791034	0.574435419	0.546837163	0.539008437	0.555529353	0.556830404	0.556570419	0.59607217	-0.473545116	0.549663953	0.600061822	0.601774674	0.565198482	0.55466117	0.521635936	0.5402496	0.546081709	-0.52910362	0.566267745	0.553033983	0.539406139	0.569662017	0.536318395	0.561026247	0.565516363	-0.509887871	0.552440924	0.577132014	0.481594715	0.564318374	0.594357097	-0.454251666	0.583580717
SP100_TF	-0.458420722	-0.42758901	-0.48803829	-0.436173305	0.513844221	-0.497925571	-0.508369394	0.541300396	0.529262941	0.529728767	0.543517906	0.52348892	0.536079288	0.546688493	-0.491252081	0.545196767	0.528013491	0.564540245	0.535149968	0.530531756	0.508236063	0.547290254	0.51790137	-0.49006328	0.532397264	0.528294864	0.488597934	0.520885444	0.497794984	0.53328541	0.543634576	-0.515702844	0.52236015	0.542823522	0.555925167	0.529021633	0.532523622	-0.507802126	0.574586364
SP110_TF	0.021366613	0.021633757	0.02904638	0.034742056	-0.022548499	0.015171223	0.008227545	0.049968143	0.008228464	0.025440957	0.068209468	0.045327288	0.107680106	0.101358569	0.035251413	0.108396352	0.058458073	0.152103224	0.060891018	0.099049152	-0.019521847	0.038363526	-0.02551494	0.051025463	-0.014632353	0.008162386	-0.02252402	0.010118515	-0.039335816	0.011451404	0.067714509	0.035118063	-0.02770447	-0.024232259	0.092565879	0.004794578	0.041462339	0.039332585	0.163716735
SP140_TF	-0.17624773	-0.166992745	-0.077849868	-0.037763306	-0.026715826	-0.047107197	-0.094215669	0.013428997	0.039664624	0.01574202	0.130279597	0.158419467	0.088537054	0.078717171	0.0996286	0.083585809	0.03340197	0.161946339	0.153765251	0.193045757	-0.075463086	-0.238267632	-0.111883561	-0.344886626	-0.221969976	-0.093251024	-0.040365476	-0.104315521	-0.133225823	-0.024437244	-0.061979255	-0.307143161	-0.168660769	-0.259854007	-0.325381556	-0.02460311	-0.060096003	0.096845823	-0.039000457
SP140L_TF	0.426193024	0.415883993	0.428235038	0.435485577	-0.222722097	0.429101232	0.416194883	-0.219970561	-0.216172397	-0.201135897	-0.202317271	-0.209181641	-0.214657522	-0.229124495	0.435712734	-0.14027159	-0.154956115	-0.065458515	-0.19981357	-0.168884728	-0.205418405	-0.189496711	-0.221313608	0.438677984	-0.196538742	-0.199923361	-0.21790736	-0.21518925	-0.211470814	-0.207001684	-0.103200183	0.422312035	-0.215811236	-0.212669239	-0.06397053	-0.216693979	-0.230421738	0.427677304	-0.001760734
SP2_TF	0.545327178	0.554642936	0.515457002	0.501386859	-0.491670219	0.549473967	0.550636593	-0.466435288	-0.475102539	-0.465534738	-0.480539814	-0.501174973	-0.465205518	-0.473099066	0.546186668	-0.444958739	-0.411272416	-0.390597047	-0.4582168	-0.472905082	-0.477624137	-0.462471376	-0.474601703	0.522678128	-0.47974404	-0.461827	-0.482003499	-0.484837001	-0.479550789	-0.463324931	-0.429013137	0.568231468	-0.479933161	-0.475337797	-0.464326571	-0.461039335	-0.4544708	0.566422491	-0.389393409
SP3_TF	-0.490617953	-0.474613856	-0.472778695	-0.486428307	0.515126515	-0.482530966	-0.487610867	0.535873321	0.53274552	0.536710028	0.554715425	0.546663941	0.529931999	0.55907728	-0.4321253	0.524769188	0.583080015	0.584455099	0.534663839	0.536161793	0.502790102	0.539067618	0.510436956	-0.483534842	0.528731154	0.503486859	0.513348316	0.509341304	0.491201735	0.50711276	0.522172715	-0.42977448	0.50995731	0.516984483	0.443060876	0.519339952	0.550825299	-0.449944865	0.580538618
SP4_TF	0.561609846	0.556264865	0.534664255	0.511078347	-0.484714447	0.590811486	0.588944874	-0.470759707	-0.475757965	-0.472220984	-0.448947378	-0.472841482	-0.458567888	-0.476773955	0.589778297	-0.414626107	-0.501333355	-0.461729986	-0.469961148	-0.451302056	-0.4956417	-0.480230586	-0.476334322	0.559891773	-0.474383608	-0.472074292	-0.464082813	-0.481526594	-0.462549413	-0.465450375	-0.486095202	0.614875953	-0.469494987	-0.491411627	-0.465734851	-0.46010747	-0.488869275	0.614835857	-0.456331139
SP5_TF	0.51608421	0.521016364	0.543654806	0.545723842	-0.595299816	0.543278097	0.492091742	-0.595205099	-0.604779575	-0.600647826	-0.589993245	-0.534575688	-0.59002255	-0.596617317	0.563699281	-0.636975287	-0.597523573	-0.629718529	-0.609554644	-0.587691354	-0.600907973	-0.575656145	-0.609080494	0.527712026	-0.603497879	-0.621766875	-0.609802415	-0.605934017	-0.602348415	-0.610387319	-0.631797996	0.557721102	-0.607246039	-0.602421613	-0.620023875	-0.596578506	-0.552545637	0.561995077	-0.616645179
SP6_TF	-0.099820101	-0.116158398	-0.085554939	-0.108498356	-0.030963101	-0.084028709	-0.090869036	0.035613998	-0.016637083	-0.075762422	0.042253198	-0.047220216	0.034961564	-0.030483274	-0.069846814	0.063619197	-0.089328875	0.035659966	-0.037437488	-0.022231886	-0.029191771	-0.086124952	-0.013416854	-0.170117113	-0.065807198	-0.043480405	-0.04576697	-0.065857515	-0.062930932	-0.013164309	0.01966286	-0.097843737	0.000625309	-0.101384998	0.062126292	-0.056450502	-0.033151087	-0.119576302	0.0717191
SP8_TF	0.097635214	0.177778748	0.096016162	0.1507617	-0.387268909	0.114165062	0.132167057	-0.340915465	-0.275380058	-0.169234777	-0.350805684	-0.317922212	-0.354178101	-0.353128272	0.208626038	-0.367599591	-0.355428249	-0.404494311	-0.337768886	-0.271765612	-0.361185471	-0.37459128	-0.288382173	0.071182679	-0.416172613	-0.336649969	-0.371948491	-0.391982405	-0.376762522	-0.396513933	-0.377933931	0.108454299	-0.367081402	-0.409353521	-0.401859513	-0.37362229	-0.181089774	0.182729513	-0.439560686
SPDEF_TF	0.519592908	0.548433395	0.508933774	0.539580818	-0.557009794	0.526284708	0.527148359	-0.512737429	-0.549810773	-0.564537811	-0.552102423	-0.548444359	-0.530000795	-0.554021671	0.553789925	-0.555664068	-0.561137477	-0.553984126	-0.551286395	-0.473662082	-0.569592969	-0.548150459	-0.560526963	0.52986301	-0.541666542	-0.561017527	-0.554285616	-0.571672875	-0.562616181	-0.553732272	-0.53874366	0.507115442	-0.567714616	-0.55666709	-0.543889015	-0.544600606	-0.567433215	0.5549355	-0.56074453
SPEN_TF	-0.495719299	-0.492775403	-0.501315448	-0.492571785	0.600310129	-0.486815455	-0.503409084	0.592488939	0.588459972	0.573018836	0.595725309	0.584407433	0.595190057	0.591093802	-0.492715021	0.623589692	0.635364746	0.652869714	0.603648422	0.61319071	0.605720188	0.618484329	0.597495605	-0.487243753	0.65628924	0.619945412	0.604904248	0.606291908	0.610490879	0.62578185	0.660740419	-0.471167702	0.621775599	0.624612504	0.639169463	0.594037932	0.592184483	-0.486009639	0.669860654
SPI1_TF	-0.502102731	-0.506509652	-0.488884303	-0.505506992	0.526005058	-0.445748871	-0.480955442	0.546481723	0.524122167	0.549788477	0.5393049	0.530415254	0.545424773	0.565731813	-0.497539505	0.511732042	0.565992197	0.553040256	0.521567357	0.451266619	0.499505614	0.544195546	0.538847533	-0.508092622	0.515466252	0.537205969	0.517943208	0.517361887	0.501131768	0.501706153	0.497082708	-0.515685568	0.515030417	0.549580224	0.509439887	0.513699761	0.584168051	-0.485921043	0.544220693
SPIB_TF	0.573975694	0.579800101	0.500162292	0.473088629	-0.574717566	0.582265443	0.57743319	-0.532879473	-0.555161668	-0.545218198	-0.515841485	-0.55323245	-0.475623954	-0.521559733	0.567856809	-0.540754035	-0.527333761	-0.539687667	-0.517306366	-0.528294227	-0.569036483	-0.578250368	-0.566735352	0.486107849	-0.57630412	-0.541646224	-0.563978461	-0.566373237	-0.567681918	-0.564790158	-0.567929419	0.507814985	-0.591438777	-0.575107948	-0.57070377	-0.549315269	-0.530228664	0.596878579	-0.570712287
SPIC_TF	0.054896559	0.070961679	0.101796363	0.105432445	0.089592424	0.128812145	0.054547819	-0.055828136	0.003400017	0.057084123	0.011322287	0.081907762	-0.033010576	-0.067094678	0.045041573	-0.039302826	0.02711978	-0.012511994	-0.05810041	-0.124045435	0.064992147	0.010090077	-0.000520971	-0.124160608	-0.189237873	-0.020419695	0.024153909	-0.085572557	-0.028716627	-0.162913433	-0.074928528	-0.14427882	-0.137726528	-0.144061916	-0.202136563	-0.080028735	-0.027226898	0.006610932	-0.067063681
SPZ1_TF	0.534944376	0.569345652	0.554689701	0.461483248	-0.703061044	0.585869528	0.575667467	-0.683674484	-0.671918971	-0.669750194	-0.666065928	-0.683544184	-0.695240813	-0.7027296	0.577925638	-0.683346073	-0.680127704	-0.674849316	-0.680231345	-0.661414621	-0.666815326	-0.667260798	-0.635324221	0.529188539	-0.626459657	-0.687317946	-0.685460446	-0.659320534	-0.675341744	-0.668535934	-0.635382521	0.575508813	-0.644167157	-0.664889027	-0.64060457	-0.684596831	-0.688565952	0.570141004	-0.640182711
SRCAP_TF	-0.521133729	-0.551888206	-0.541920969	-0.515317719	0.551066611	-0.576860754	-0.550968597	0.568487106	0.536257379	0.539654657	0.560437123	0.552726238	0.55844049	0.554206901	-0.564511781	0.566012943	0.551596344	0.558943966	0.563547943	0.556966045	0.558655469	0.50922017	0.542238107	-0.484335991	0.563719731	0.561814721	0.561508056	0.554158755	0.571774873	0.571987087	0.577635306	-0.502724235	0.567047587	0.549800371	0.552633035	0.557078941	0.548951929	-0.552418903	0.551571639
SREBF1_TF	-0.511678225	-0.534962996	-0.517948964	-0.454279199	0.52317013	-0.570433288	-0.569514764	0.532565325	0.527003362	0.5115446	0.525883504	0.517110258	0.518360892	0.525467439	-0.549413242	0.511204647	0.505380768	0.478774454	0.5237984	0.530563733	0.519558546	0.511741089	0.524158571	-0.483303906	0.548852528	0.523148539	0.522580708	0.523900317	0.527562164	0.526971212	0.509847325	-0.569130245	0.538394212	0.539146951	0.51905827	0.541568751	0.528883854	-0.571847316	0.449478387
SREBF2_TF	-0.469279203	-0.479911893	-0.427820316	-0.438709786	0.487030792	-0.493852398	-0.499039706	0.504375209	0.483259033	0.506892251	0.491248819	0.473977515	0.504770226	0.515601269	-0.473135959	0.49897217	0.534162695	0.522491206	0.494703294	0.470287597	0.485131258	0.525597416	0.473620794	-0.476655855	0.488075167	0.494476627	0.448230183	0.535326026	0.492279638	0.499018283	0.548506402	-0.3558354	0.484815035	0.529216177	0.48972554	0.5263086	0.526683856	-0.47603507	0.574306462
SRF_TF	-0.024435657	0.025572045	-0.060223669	-0.060087279	0.183664739	-0.038118177	-0.027744369	0.184411625	0.185406658	0.176515553	0.183415103	0.1892443	0.17724885	0.220305014	0.004451413	0.07106541	0.189954426	0.150067351	0.177890111	0.156694185	0.089825904	0.143519162	0.178181005	-0.028270923	0.157753555	0.164965796	0.178353995	0.160271065	0.16077934	0.150003979	0.152590079	-0.017872522	0.166036987	0.169284968	0.027422253	0.199033411	0.224833096	-0.002378806	-0.000173808
SRRM5_TF	-0.528376224	-0.494310512	-0.54622323	-0.528163799	0.531740523	-0.5409164	-0.544938082	0.541456664	0.55005624	0.534931655	0.550729067	0.543621112	0.545633346	0.536156446	-0.53876099	0.563206732	0.558682566	0.567326574	0.531707288	0.525850828	0.529192501	0.558812327	0.529396696	-0.508468096	0.541271048	0.520039509	0.522615124	0.533314668	0.519951184	0.547274183	0.556458557	-0.545762405	0.522121791	0.530503474	0.566061741	0.53922418	0.500475936	-0.551415246	0.591177791
SRY_TF	0.524362159	0.553267386	0.595217474	0.577408343	-0.593650283	0.613336141	0.558520561	-0.606823839	-0.576837301	-0.512001836	-0.578058258	-0.582891597	-0.592777204	-0.592350669	0.583065034	-0.566619756	-0.594317976	-0.584919205	-0.613494608	-0.600721623	-0.57809451	-0.573322406	-0.563344897	0.419316062	-0.593821729	-0.615445749	-0.604388946	-0.632126142	-0.59402998	-0.630491791	-0.605412949	0.374708091	-0.603348045	-0.630241994	-0.582516943	-0.618986349	-0.602282324	0.521673593	-0.629441089
ST18_TF	0.345804898	0.369078434	0.274322732	0.270106187	-0.45970618	0.343047453	0.349258701	-0.500826286	-0.50508907	-0.503094367	-0.517875561	-0.540966032	-0.497620002	-0.509050802	0.359122954	-0.508489467	-0.523092126	-0.499485536	-0.466897133	-0.516412382	-0.453611265	-0.454439166	-0.414341753	0.368382553	-0.458669161	-0.453159966	-0.494684571	-0.435947019	-0.493533071	-0.452282243	-0.452699363	0.232460997	-0.392235732	-0.429188787	-0.480475335	-0.45118005	-0.521458786	0.373566774	-0.467748856
STAT1_TF	-0.498220263	-0.520472992	-0.512206742	-0.455915928	0.500359011	-0.524240474	-0.53463156	0.512181875	0.513642945	0.511641091	0.521189177	0.51836749	0.520867989	0.516882004	-0.49711678	0.522848452	0.52210772	0.527120479	0.520123293	0.526699166	0.497732656	0.539940175	0.494491038	-0.500663564	0.511910669	0.502441667	0.499060821	0.485421192	0.487687014	0.519801654	0.526238755	-0.536839629	0.506225974	0.508584333	0.54247086	0.517597312	0.497364479	-0.526224188	0.529116989
STAT2_TF	0.429765404	0.478011352	0.527837918	0.443779383	-0.423895812	0.537771327	0.489619771	-0.428294047	-0.411535132	-0.431072576	-0.42346652	-0.421519497	-0.374068685	-0.411588737	0.505973815	-0.45510786	-0.415061277	-0.446711929	-0.432792525	-0.45990267	-0.44306295	-0.385265916	-0.435374545	0.352676454	-0.452274552	-0.446712277	-0.443972057	-0.44204105	-0.450752131	-0.447852124	-0.46730565	0.418949878	-0.465857393	-0.408010876	-0.473204375	-0.453364438	-0.37496366	0.478443431	-0.446124646
STAT3_TF	-0.518669132	-0.534386345	-0.472067748	-0.536073927	0.531127138	-0.533158754	-0.531658259	0.540269761	0.536782691	0.532793876	0.539090001	0.541148839	0.546138871	0.563103703	-0.534062818	0.497223821	0.53947037	0.500785311	0.543078081	0.533480134	0.491298706	0.505324062	0.534486069	-0.455165045	0.532620617	0.530680687	0.519486581	0.550412508	0.51037035	0.525947895	0.504314819	-0.460187582	0.533786564	0.549384584	0.503092586	0.529492996	0.569032476	-0.523489212	0.444474899
STAT4_TF	0.621831675	0.619509379	0.596113161	0.563893943	-0.363806472	0.635036337	0.626058664	-0.354892651	-0.33102881	-0.349899303	-0.320112618	-0.306616527	-0.350078103	-0.332702298	0.640619692	-0.345117608	-0.361282889	-0.319957637	-0.297036006	-0.290124593	-0.381618191	-0.422622444	-0.369991627	0.59281498	-0.407891692	-0.379810745	-0.371618861	-0.402972979	-0.387606981	-0.37925217	-0.388815775	0.589307197	-0.407531704	-0.427631587	-0.441749399	-0.355875072	-0.364907205	0.647753206	-0.392670736
STAT5A_TF	-0.549728814	-0.532495186	-0.493770452	-0.443250414	0.458684053	-0.464212038	-0.474595032	0.512371203	0.498592849	0.494268585	0.492278743	0.457905567	0.50233251	0.506501033	-0.381495921	0.515004612	0.541000699	0.471214693	0.499900449	0.469155894	0.494524726	0.52592058	0.53392492	-0.615207981	0.530596288	0.530273017	0.50383168	0.517452569	0.511341731	0.520509748	0.515824145	-0.616476608	0.550113262	0.530618687	0.551067354	0.524212342	0.506570649	-0.347987451	0.526574491
STAT5B_TF	-0.219336866	-0.248845082	-0.247592005	-0.243037044	-0.064915746	-0.243589738	-0.228953197	0.050319081	0.024985116	0.00858962	0.073047551	0.068431579	0.083161941	0.099421053	-0.213323318	0.05056899	-0.005949411	-0.003547502	0.079059264	0.109749245	-0.024367262	-0.083532487	-0.010464518	-0.143522527	0.032354611	-0.055053398	-0.058361326	0.002142362	-0.091903034	-0.005618052	-0.025643406	-0.168621398	-0.029645774	-0.020553261	-0.122309842	0.004773197	0.039700633	-0.206609106	-0.113026566
STAT6_TF	0.050378973	0.057718384	0.02474086	0.030851633	0.065413264	0.063743275	0.06750473	0.163469827	0.104027774	0.096615167	0.137568715	0.128676503	0.175031716	0.209596551	0.100208826	0.047666296	0.098507836	0.057658066	0.142523879	0.095177327	0.020347903	0.011130858	0.10338538	-0.002459758	0.071877887	0.088968696	0.079421837	0.131846294	0.040936399	0.069858075	0.004773267	0.053134244	0.0955366	0.136658363	-0.012937865	0.097818908	0.209886525	0.115429207	-0.02694307
STRN3_TF	-0.534199977	-0.539970266	-0.534579333	-0.546400472	0.533203895	-0.516357861	-0.518314257	0.52475329	0.532704144	0.540123695	0.525822071	0.520718971	0.524627728	0.519857638	-0.540615815	0.549587598	0.566443641	0.571641781	0.535514203	0.508094917	0.54915085	0.566109727	0.54048717	-0.521864937	0.544829529	0.544712513	0.535673031	0.527796377	0.533047521	0.547837803	0.555219569	-0.471625325	0.531483167	0.537109928	0.560951217	0.546157432	0.53136187	-0.52744361	0.58055742
SUPT4H1_TF	-0.284269284	-0.317662	-0.326955863	-0.345593988	0.524692736	-0.361443455	-0.288699213	0.546454109	0.504815141	0.508785684	0.498303694	0.495716039	0.526880423	0.574900763	-0.347773979	0.475545656	0.539507916	0.46842551	0.507735348	0.45520022	0.520532691	0.538274738	0.521915964	-0.167208049	0.545874323	0.515532724	0.50844873	0.558085318	0.506440097	0.504745546	0.45747545	-0.219762574	0.501865209	0.550246318	0.550978794	0.493926207	0.546418487	-0.340757257	0.479698969
SUPT6H_TF	-0.536337134	-0.52509313	-0.52595976	-0.515785322	0.559852319	-0.520973055	-0.534231209	0.563827837	0.555244835	0.564110251	0.568917824	0.534394435	0.54862582	0.552277871	-0.451484672	0.577203598	0.59468588	0.612585051	0.554099507	0.510420165	0.571183847	0.568954771	0.555944086	-0.52987979	0.589910679	0.574681545	0.549245008	0.574372011	0.572463705	0.572669057	0.612231821	-0.520915599	0.571268781	0.564245568	0.622978296	0.564455125	0.559713763	-0.464611307	0.636660284
TADA2A_TF	-0.341548078	-0.336857101	-0.387068101	-0.393061035	0.524775344	-0.37428755	-0.396927744	0.511293423	0.50154514	0.521478969	0.510284223	0.498828839	0.463723546	0.492586124	-0.392818004	0.511445986	0.565467865	0.580441786	0.49253789	0.485927395	0.534982912	0.576376377	0.52275748	-0.235004535	0.538979463	0.539628778	0.526748571	0.512942497	0.517181063	0.53961461	0.571474058	-0.370974645	0.528576745	0.565028395	0.567323872	0.534725863	0.500479064	-0.389933626	0.626280019
TADA2B_TF	0.218400857	0.204550465	0.214731313	0.197670399	-0.173435803	0.205946212	0.206539582	-0.131059137	-0.124085912	-0.120976078	-0.107981003	-0.028103056	-0.130901701	-0.049318704	0.220423027	-0.202759428	-0.075539296	-0.10278434	-0.097050006	-0.033810891	-0.247527882	-0.326382677	-0.194709028	0.167121165	-0.331506567	-0.248714739	-0.241478555	-0.255606723	-0.318914127	-0.291812661	-0.285743956	0.167380095	-0.346144988	-0.35360742	-0.447235665	-0.184199317	-0.08156311	0.220016471	-0.342226648
TADA3_TF	-0.105323825	-0.100968174	-0.098360394	-0.097324308	0.086779187	-0.12808221	-0.101542594	0.198501295	0.175759594	0.189077277	0.170328429	0.201065323	0.140518599	0.244768327	-0.07557735	0.075229354	0.144135249	0.076365693	0.150822015	0.1784738	0.085880821	0.114304323	0.151810058	-0.094368977	0.142961645	0.124014051	0.085193552	0.14877594	0.088478371	0.095703862	0.047248316	-0.105708756	0.113618119	0.188210177	0.055438552	0.150096773	0.221099072	-0.084243869	-0.006624695
TAF10_TF	-0.488036013	-0.460362081	-0.466582308	-0.452398475	0.467340347	-0.453982411	-0.476355689	0.496429665	0.500223781	0.489758664	0.506546503	0.502219493	0.490629476	0.528845019	-0.381261972	0.452589732	0.549446822	0.535349379	0.487313051	0.487879722	0.438192071	0.46057247	0.468075398	-0.488356897	0.461233759	0.465452713	0.465257768	0.475853777	0.437788631	0.440559966	0.471362165	-0.491398103	0.454622254	0.465561607	0.309811745	0.458851507	0.531007381	-0.394144991	0.500568245
TAF12_TF	0.573429601	0.597488432	0.56179685	0.529872313	-0.527607327	0.608976385	0.580002151	-0.511459499	-0.527843641	-0.545521714	-0.547685825	-0.533062846	-0.530652774	-0.524027769	0.60325724	-0.557061916	-0.516597551	-0.545765069	-0.534904127	-0.532536157	-0.525183344	-0.525732142	-0.515331547	0.442664096	-0.518536729	-0.523149207	-0.541297155	-0.538630455	-0.531751729	-0.543539303	-0.518513348	0.466369739	-0.519331384	-0.522082665	-0.513190187	-0.524587222	-0.4990809	0.594519832	-0.567350683
TAF13_TF	0.567567434	0.512410087	0.541558726	0.589157634	-0.405368164	0.562880797	0.550676311	-0.406610106	-0.377962475	-0.421395139	-0.402984287	-0.422845877	-0.401086609	-0.435330098	0.581756114	-0.345057088	-0.426762641	-0.371579858	-0.363014111	-0.363034789	-0.385615944	-0.374161975	-0.376678869	0.575179866	-0.361098493	-0.357670315	-0.361871481	-0.401003334	-0.349406504	-0.33705482	-0.343777328	0.586158416	-0.350745169	-0.37264545	-0.300723052	-0.365535413	-0.418796609	0.586164273	-0.293970165
TAF1B_TF	0.53765367	0.554221002	0.55645464	0.550849252	-0.54890165	0.534249473	0.537434466	-0.561646604	-0.561348409	-0.561992111	-0.566721751	-0.567679525	-0.538850768	-0.532802983	0.560334707	-0.550849384	-0.586721731	-0.552693349	-0.569956228	-0.553082942	-0.563413998	-0.50032046	-0.580760744	0.469090454	-0.591759533	-0.558210434	-0.584719763	-0.562644615	-0.572031348	-0.581357058	-0.588622308	0.55185951	-0.570859652	-0.586200686	-0.573541715	-0.561571727	-0.581183365	0.554685935	-0.582134705
TAF2_TF	-0.388762454	-0.424553677	-0.415959686	-0.426176155	0.586555201	-0.445639885	-0.403481496	0.575954873	0.584460462	0.570737336	0.595404268	0.576917228	0.583269308	0.58028794	-0.455754741	0.614837013	0.623733345	0.639029409	0.593602964	0.591523029	0.583668877	0.628561178	0.569248903	-0.32272498	0.607014556	0.582136752	0.581888586	0.596447079	0.605368564	0.610916217	0.629582338	-0.396785669	0.581550983	0.610491419	0.630336202	0.602641023	0.572213212	-0.435586171	0.671645389
TAF4B_TF	0.509318282	0.478160643	0.475050438	0.486433914	-0.378069285	0.468732158	0.486789587	-0.439413278	-0.401782805	-0.425853934	-0.419798633	-0.417963719	-0.434037856	-0.440371048	0.448796348	-0.413158751	-0.430193286	-0.422917226	-0.42509011	-0.331692104	-0.368148879	-0.302535048	-0.375387572	0.541342373	-0.35391806	-0.400899796	-0.404222864	-0.41336985	-0.369271121	-0.387438812	-0.339734316	0.500391459	-0.399367707	-0.40034977	-0.366642807	-0.387728446	-0.47637926	0.481414256	-0.418011527
TAF5_TF	0.559354052	0.543765996	0.562043848	0.568977382	-0.468837744	0.530614591	0.54137234	-0.479864145	-0.461014612	-0.479464671	-0.469257507	-0.477909407	-0.468126014	-0.472767408	0.539346003	-0.472381835	-0.439241921	-0.40331636	-0.474029084	-0.446832461	-0.47739709	-0.464039562	-0.469377535	0.583349294	-0.470698097	-0.459238422	-0.468174514	-0.476879412	-0.471072074	-0.487618199	-0.457202321	0.586601144	-0.475322699	-0.485089241	-0.445850997	-0.464162561	-0.468333758	0.519124496	-0.434705972
TAF5L_TF	0.563560086	0.562135789	0.569760761	0.583865996	-0.56051333	0.570130123	0.534338268	-0.544585493	-0.529669778	-0.527080513	-0.529225754	-0.514646279	-0.525214593	-0.510628109	0.583699947	-0.54306213	-0.483612259	-0.514031404	-0.523227931	-0.516020568	-0.573070785	-0.543539287	-0.551483233	0.512655201	-0.585410065	-0.554398012	-0.545737815	-0.550891439	-0.56269224	-0.566903732	-0.544121541	0.581090695	-0.565384675	-0.583074738	-0.558610632	-0.561289947	-0.525981097	0.588696351	-0.520089235
TAF6_TF	-0.275786339	-0.273911128	-0.234264353	-0.275036606	0.142351316	-0.210950747	-0.22344453	0.145835991	0.118695398	0.122673311	0.136208738	0.159633289	0.117584462	0.138112055	-0.264430188	0.097926219	0.09395431	0.061218309	0.11418691	0.15122992	0.143138525	0.017938895	0.127501374	-0.309513036	0.141930015	0.11553277	0.141317409	0.071787811	0.133466094	0.137769175	0.06094499	-0.274485145	0.130432101	0.134275211	0.136206867	0.153479965	0.15328035	-0.2493026	-0.003385272
TAF7_TF	-0.473281654	-0.489980472	-0.451145278	-0.455373352	0.606411743	-0.488632785	-0.472557697	0.61174403	0.580192882	0.59085071	0.596654425	0.60514276	0.609670314	0.606941694	-0.490527206	0.608116244	0.611317319	0.627033338	0.615535418	0.610984923	0.600978842	0.595667932	0.602825905	-0.488641508	0.618352254	0.611816037	0.596009879	0.619013023	0.607411552	0.616440758	0.592557055	-0.406648396	0.597484884	0.608946088	0.60381954	0.590248638	0.62053407	-0.486287817	0.63071451
TAL1_TF	-0.509661279	-0.511500338	-0.522002747	-0.515212523	0.593013794	-0.510952202	-0.513627033	0.568924535	0.572283311	0.552010975	0.58399285	0.608321621	0.576740106	0.562670508	-0.522147469	0.540186027	0.517990195	0.450764574	0.522407108	0.526944441	0.592461539	0.547978451	0.575881181	-0.509882554	0.553302472	0.51098437	0.571879743	0.610997719	0.579932317	0.542764273	0.508463943	-0.515755528	0.550893536	0.581783047	0.500007327	0.554355654	0.522193634	-0.520023773	0.527783298
TAL2_TF	0.524055212	0.53110976	0.472460299	0.521276009	-0.686395368	0.544341555	0.520689178	-0.682022917	-0.669322964	-0.691368105	-0.682876324	-0.701988645	-0.635829753	-0.682870755	0.552179141	-0.640717978	-0.684782429	-0.678053277	-0.681895753	-0.70867957	-0.681203186	-0.684180051	-0.684493805	0.38894193	-0.671621305	-0.688785737	-0.674200402	-0.679146415	-0.62459734	-0.633701729	-0.66977317	0.458274604	-0.665948642	-0.658891242	-0.632521626	-0.684124636	-0.699447524	0.559826565	-0.657345522
TARDBP_TF	-0.433739741	-0.459636558	-0.437478551	-0.449149359	0.616549557	-0.448106751	-0.424475541	0.625568868	0.599129814	0.615252769	0.617718169	0.603059258	0.59492687	0.571547759	-0.464129262	0.637007671	0.62535164	0.690748475	0.620480873	0.636013015	0.621465282	0.664673416	0.616777753	-0.342455252	0.66942697	0.626219402	0.618330003	0.622113327	0.613878718	0.65680481	0.656509683	-0.352636452	0.624983089	0.635875732	0.678554077	0.65495558	0.58286808	-0.458086174	0.728089908
TBP_TF	-0.424613673	-0.436910505	-0.375278218	-0.344094841	0.485674881	-0.445978527	-0.421389069	0.488163671	0.487138182	0.482693451	0.485306268	0.500511069	0.468209639	0.415134579	-0.415450113	0.519081047	0.543455205	0.544540543	0.496669486	0.512929309	0.518909851	0.478675271	0.467136294	-0.462444961	0.534075771	0.52596232	0.502386423	0.501576638	0.504809426	0.533475913	0.578936631	-0.463739358	0.514641922	0.50249775	0.46294615	0.512384112	0.461611273	-0.397270303	0.577852824
TBPL1_TF	-0.58377497	-0.581919402	-0.589560866	-0.592609223	0.540842682	-0.587602279	-0.584177284	0.529040136	0.530978039	0.516754713	0.543573199	0.54639599	0.535601686	0.524138471	-0.58239212	0.494307799	0.557633051	0.515547652	0.507431707	0.472993451	0.538532728	0.512847844	0.538676807	-0.531336096	0.495467927	0.52898706	0.55099778	0.537085704	0.522691061	0.494522977	0.521524373	-0.507574382	0.528057479	0.549142039	0.439416041	0.537889345	0.52870854	-0.586326951	0.517143869
TBPL2_TF	0.570246541	0.530124793	0.551685813	0.567292983	-0.539002409	0.555465909	0.572187346	-0.558458773	-0.560176706	-0.539077763	-0.550675292	-0.495098677	-0.555232591	-0.552742365	0.582117781	-0.57845098	-0.582432201	-0.572401649	-0.548599199	-0.537363528	-0.563179844	-0.593774113	-0.578798879	0.483545633	-0.583675405	-0.5740126	-0.556656516	-0.582216277	-0.559574902	-0.578647845	-0.576658777	0.569712139	-0.579074973	-0.585775663	-0.576197167	-0.554493415	-0.532182171	0.577811591	-0.595324975
TBR1_TF	0.523251618	0.504038186	0.520200843	0.550532246	-0.578161009	0.470680393	0.526520876	-0.583718834	-0.574460341	-0.572659307	-0.561071927	-0.608732091	-0.575690823	-0.61083375	0.509975843	-0.506912563	-0.541988668	-0.553986907	-0.574391315	-0.584416622	-0.569486851	-0.571730797	-0.568471203	0.553179283	-0.561954324	-0.531397014	-0.549327037	-0.590519418	-0.514404241	-0.578386667	-0.544081292	0.563306462	-0.557100057	-0.552156413	-0.550031744	-0.579751248	-0.607000415	0.515032444	-0.557741308
TBX1_TF	-0.19064336	-0.213062995	-0.203885593	-0.152267331	-0.047174623	-0.207894541	-0.20906243	-0.119204526	-0.122487319	-0.116568996	-0.135217358	-0.109486565	-0.121082368	-0.126448693	-0.240794761	-0.141032821	-0.171265731	-0.149542331	-0.083541522	-0.112536063	-0.092153979	-0.117493944	-0.095375365	-0.230028797	-0.031700736	-0.041069871	-0.052112424	-0.097442725	-0.013137963	-0.043748557	-0.13080625	-0.234864342	-0.004657385	-0.097116273	-0.065301996	-0.111389343	-0.077115178	-0.261746442	-0.165641368
TBX10_TF	-0.146402808	-0.14345401	-0.120802348	-0.106252547	-0.016208672	-0.123856452	-0.125615313	-0.069743417	-0.054871707	-0.088238121	-0.060408833	-0.075830174	-0.036946111	-0.086051122	-0.119998266	0.023760866	-0.096180563	0.021587406	-0.056900687	-0.012522821	-0.030103924	-0.069657684	-0.04097732	-0.119079058	-0.012324221	0.002058431	-0.025609036	0.016908586	0.014559128	-0.030102715	0.046316015	-0.006609554	0.010164305	-0.021033316	-0.061399845	-0.066494924	-0.114564346	-0.131162547	0.063866459
TBX15_TF	0.552518442	0.548363224	0.568089285	0.509508692	-0.565155163	0.574154709	0.569866697	-0.560327031	-0.558539301	-0.541646447	-0.547937125	-0.537467098	-0.551367052	-0.557004302	0.604217319	-0.541874343	-0.542404883	-0.502135417	-0.528338201	-0.459988589	-0.556301185	-0.580033859	-0.559002285	0.591666748	-0.555097739	-0.558366615	-0.560269919	-0.572715129	-0.577454622	-0.537162584	-0.539191776	0.618547513	-0.56831908	-0.568065237	-0.536888873	-0.552251726	-0.552797417	0.611292547	-0.545594815
TBX18_TF	0.581287249	0.543675965	0.589029813	0.578109403	-0.506856508	0.517287217	0.576831294	-0.503643331	-0.515092348	-0.506416096	-0.516524941	-0.501556672	-0.514727155	-0.50562671	0.567150916	-0.521750211	-0.475290759	-0.500459428	-0.520492569	-0.510854998	-0.514482067	-0.516504513	-0.516217172	0.60410764	-0.500867125	-0.512239562	-0.497338732	-0.500697485	-0.493726896	-0.518429343	-0.505266909	0.585970359	-0.508175373	-0.504689424	-0.489349852	-0.517362459	-0.464818206	0.573822574	-0.466712739
TBX19_TF	-0.559024554	-0.557357914	-0.548369961	-0.458483297	0.588896679	-0.556369136	-0.533246433	0.579391818	0.57986815	0.57884237	0.574625427	0.585564835	0.568906135	0.594729061	-0.542793577	0.546546559	0.568398076	0.567407635	0.561902419	0.576366857	0.564151067	0.541501069	0.575073009	-0.516686883	0.571442123	0.545573245	0.568230081	0.565270724	0.555441264	0.55819969	0.554383536	-0.476879357	0.553417746	0.574667823	0.479878853	0.560384787	0.581870368	-0.546647098	0.53612075
TBX2_TF	-0.065048296	-0.085543908	0.024512996	0.024406807	-0.211343639	0.019325504	-0.010379182	-0.297460638	-0.307831337	-0.282563294	-0.203007603	-0.2344069	-0.263282884	-0.292101398	0.027055728	-0.174762841	-0.276874995	-0.172364114	-0.285234841	-0.286999898	-0.251840893	-0.31332987	-0.300282234	-0.114545994	-0.394657363	-0.307350371	-0.285347231	-0.26944402	-0.324941408	-0.343139138	-0.300370247	-0.189849583	-0.36713485	-0.370200498	-0.370939903	-0.313673042	-0.31640232	-0.024749	-0.244745916
TBX20_TF	0.099964204	0.112740179	0.087987056	0.087931251	-0.198566636	0.101885475	0.100383316	-0.163425488	-0.051700122	-0.125615648	-0.133918508	-0.071033651	-0.092794759	-0.147480108	0.118398227	-0.102881512	-0.05595407	-0.114364893	-0.079658377	-0.055334921	-0.179108983	-0.12225299	-0.124867951	0.105193245	-0.278146794	-0.197967175	-0.158797344	-0.212876748	-0.22782181	-0.200519856	-0.268914898	0.054724279	-0.232463593	-0.289900882	-0.301189196	-0.20728856	-0.058499566	0.101106726	-0.254584739
TBX21_TF	-0.609022615	-0.622676676	-0.593121116	-0.514639548	0.430444975	-0.611193235	-0.627674404	0.429814752	0.436737358	0.419474047	0.451328693	0.456897667	0.453493256	0.465888427	-0.546633582	0.433220426	0.439491049	0.453203462	0.443926897	0.435165645	0.403867292	0.381995427	0.395038184	-0.661925011	0.417558105	0.419531431	0.425659569	0.426197409	0.410048429	0.43140047	0.417342892	-0.659625067	0.409661712	0.398811	0.303386404	0.43207206	0.417894589	-0.560670229	0.425128865
TBX22_TF	0.536399417	0.501953164	0.592607586	0.522203931	-0.597622588	0.575797058	0.573579822	-0.613702242	-0.598159794	-0.594924931	-0.596085736	-0.615950044	-0.609162517	-0.615787105	0.617884165	-0.621924399	-0.57331561	-0.598560164	-0.604726839	-0.573996737	-0.601786063	-0.596069705	-0.587212856	0.609192567	-0.59203284	-0.580154713	-0.59399418	-0.61690021	-0.584799492	-0.576390208	-0.565243693	0.65377568	-0.588079255	-0.565297566	-0.5588828	-0.598698694	-0.610767159	0.625694513	-0.565803942
TBX3_TF	0.313668962	0.303673415	0.402511936	0.419875553	-0.57185581	0.408403259	0.375557709	-0.619716489	-0.567813907	-0.609368903	-0.61225929	-0.587525541	-0.575054608	-0.613901711	0.488504444	-0.590755147	-0.596310376	-0.630278629	-0.567998451	-0.582151824	-0.604885418	-0.629768361	-0.614161931	0.081294549	-0.617931163	-0.616126315	-0.605639509	-0.590124113	-0.582183704	-0.618381105	-0.628457508	0.177088474	-0.589878429	-0.606383076	-0.605532955	-0.60850809	-0.518118793	0.491495233	-0.643493286
TBX6_TF	-0.539946622	-0.506140793	-0.593995378	-0.583361284	0.591965469	-0.522519839	-0.58370351	0.593983975	0.58210567	0.581564269	0.569847945	0.568572373	0.569327491	0.576908842	-0.580746689	0.612060215	0.586527149	0.598592812	0.574182077	0.557800799	0.606388459	0.604350096	0.576455639	-0.592803524	0.607886086	0.590691547	0.571541744	0.57609921	0.585321918	0.586897709	0.593870399	-0.620588547	0.588072761	0.576672518	0.5863981	0.569372405	0.58173825	-0.593884322	0.616867698
TCEAL1_TF	0.61988148	0.594611414	0.641024588	0.638516327	-0.407223713	0.619331114	0.606184336	-0.420867211	-0.376119403	-0.374500782	-0.388330912	-0.396723465	-0.400118662	-0.39646006	0.608410094	-0.381788458	-0.390226566	-0.381166695	-0.393180753	-0.385903891	-0.379060729	-0.402412774	-0.393467554	0.606644718	-0.399753898	-0.389104181	-0.39362506	-0.413597205	-0.399927657	-0.400073515	-0.404182772	0.554168425	-0.395105796	-0.419059941	-0.391815191	-0.388428519	-0.390874537	0.593865796	-0.373516905
TCEANC_TF	-0.571984831	-0.587111556	-0.559403658	-0.577318794	0.526798471	-0.586864562	-0.577239181	0.514049218	0.525221206	0.506705872	0.532308002	0.545052447	0.538797163	0.53719227	-0.546493843	0.511767829	0.512826733	0.491137816	0.492190392	0.500703647	0.530404023	0.512088025	0.522518289	-0.576944224	0.510417264	0.501770875	0.507292509	0.544707635	0.515861747	0.479261468	0.489427292	-0.575438372	0.510365736	0.492391498	0.463586842	0.502722924	0.492784123	-0.52908111	0.491267585
TCF12_TF	-0.533522872	-0.541804441	-0.46745011	-0.506803923	0.538180391	-0.539967806	-0.530207391	0.523784017	0.513904149	0.500383517	0.516771523	0.523264559	0.495989458	0.495806188	-0.523476063	0.530303077	0.508128679	0.540392533	0.525306601	0.534367758	0.518496866	0.539140484	0.519337675	-0.467151588	0.553972871	0.545322821	0.538981722	0.536316863	0.53335664	0.55230942	0.55780526	-0.517820346	0.550602032	0.543325229	0.527460981	0.5483977	0.515916381	-0.511040333	0.557145874
TCF15_TF	0.580025087	0.587143501	0.587500444	0.568893148	-0.486768959	0.572299421	0.588047921	-0.469306675	-0.496416149	-0.48335734	-0.483718574	-0.47236909	-0.450758794	-0.457323214	0.53992984	-0.466344824	-0.475415235	-0.484104189	-0.464408909	-0.465498626	-0.468635254	-0.449304874	-0.468197185	0.521408563	-0.458336251	-0.468528818	-0.480478662	-0.455885289	-0.46989384	-0.467925964	-0.465026824	0.589680123	-0.46516916	-0.45208971	-0.393444515	-0.473631799	-0.477038131	0.541860274	-0.465631258
TCF19_TF	-0.569042745	-0.564832637	-0.514633436	-0.515989232	0.528151942	-0.547942609	-0.553346404	0.527736365	0.517766132	0.525049713	0.537182473	0.53712715	0.529472605	0.545165747	-0.470577508	0.509487267	0.540712842	0.539167192	0.52911331	0.512236415	0.509847743	0.518837887	0.526786599	-0.60391013	0.495967787	0.521390224	0.517019214	0.532351007	0.504398142	0.512389502	0.519080528	-0.587888023	0.520597944	0.5215978	0.492358527	0.516890074	0.548025147	-0.462383005	0.494433293
TCF20_TF	0.044648652	0.049063255	0.077839445	0.083532523	-0.105799476	0.041056004	0.036530075	-0.084840242	-0.088747013	-0.090483455	-0.028544313	-0.023199515	-0.024703417	-0.015917601	0.065329549	-0.005997343	-0.002214553	0.040644502	-0.027938309	0.006887506	-0.055619088	-0.088174806	-0.109563374	0.062957559	-0.080469291	-0.112463872	-0.112337868	-0.052674869	-0.132737641	-0.11420852	0.015359821	0.052774966	-0.127710477	-0.121052169	-0.096623794	-0.107100551	-0.129898102	0.068461061	0.032975184
TCF23_TF	0.575280052	0.583086326	0.586703363	0.527332117	-0.65086631	0.609875141	0.578635449	-0.652849923	-0.658089134	-0.651926213	-0.666771995	-0.668638563	-0.636894465	-0.650014144	0.568660542	-0.67497541	-0.656720475	-0.660283832	-0.657133887	-0.628701762	-0.650753508	-0.638789432	-0.65764286	0.429989205	-0.5603148	-0.665311806	-0.661962677	-0.660953617	-0.639105395	-0.650638341	-0.642220641	0.553012004	-0.650181655	-0.620535407	-0.623543849	-0.649998413	-0.644652217	0.550498448	-0.658582123
TCF25_TF	0.078971117	0.080728277	0.057803557	0.058180322	0.100839655	0.090360723	0.101497071	0.177636372	0.127709658	0.118503875	0.171928048	0.11113925	0.189511089	0.230935007	0.166557557	0.135403699	0.153917171	0.195216671	0.184754621	0.15258309	0.056429789	0.082163691	0.149784558	0.112089791	0.200231972	0.165195591	0.109456966	0.181557499	0.122175172	0.175156632	0.18996718	0.182989463	0.163254875	0.208856589	0.192999495	0.152255699	0.182717183	0.17430012	0.203878352
TCF3_TF	-0.625115653	-0.617436393	-0.625897837	-0.642901196	0.481595305	-0.620590922	-0.617594338	0.499788419	0.47758763	0.47110185	0.484107499	0.496590286	0.469014207	0.480573849	-0.607485975	0.449237122	0.441217619	0.395543957	0.479936881	0.470815592	0.479985103	0.491145545	0.4824522	-0.612883419	0.491063648	0.478063622	0.48071838	0.484839238	0.480802844	0.472413557	0.427232284	-0.607150824	0.46290818	0.501202794	0.481091129	0.481747141	0.489139558	-0.604057322	0.416019507
TCF4_TF	-0.540711979	-0.521824923	-0.532605961	-0.524097673	0.529881879	-0.544777627	-0.53670752	0.531695207	0.537861593	0.515005505	0.5585642	0.53994572	0.553297376	0.563200585	-0.54212411	0.52156443	0.55113296	0.537473156	0.518810477	0.465672618	0.516001835	0.51931831	0.527710217	-0.538682423	0.550106893	0.525152364	0.529204949	0.559538621	0.522174088	0.544149203	0.548035599	-0.536371652	0.546687661	0.570803389	0.522006666	0.542106709	0.536202671	-0.549619686	0.569716654
TCF7_TF	0.077348657	0.11936696	0.109682834	0.143927909	-0.083250373	0.117424151	0.098708232	-0.018216954	-0.008100795	-0.013255531	0.04225432	0.112807389	-0.019657832	-0.054251873	0.143149029	-0.001571954	-0.008696039	0.079257757	0.098093216	0.162993414	-0.128022443	-0.303819651	-0.152096356	0.052441044	-0.314670917	-0.162348803	-0.089320201	-0.226727045	-0.214448406	-0.135268545	-0.078377442	-0.003489188	-0.263386404	-0.368413333	-0.405432285	-0.07694518	-0.062878	0.155365218	-0.208641419
TCF7L1_TF	0.588770528	0.58847536	0.555257156	0.604052555	-0.47818563	0.557903705	0.591651854	-0.50630563	-0.480554578	-0.487215062	-0.485766151	-0.482546187	-0.475154929	-0.480645528	0.600150293	-0.495918178	-0.458134305	-0.472418051	-0.498552945	-0.474981966	-0.47034562	-0.480918989	-0.480017443	0.55890547	-0.473930483	-0.49488886	-0.482358251	-0.490154022	-0.463616968	-0.484346667	-0.424627764	0.614763933	-0.475926233	-0.480670185	-0.487213149	-0.476380524	-0.50130325	0.611659448	-0.494792001
TCF7L2_TF	0.150114228	0.141429741	0.156340345	0.147621367	0.055678427	0.160290814	0.124994185	0.112411488	0.12096166	0.124515744	0.115044798	0.071265981	0.153218019	0.181092909	0.1275386	0.122332393	0.193033274	0.192325972	0.080115804	0.084099034	0.084893694	0.154441801	0.106706599	0.135039945	0.133161959	0.119221098	0.040863748	0.092704976	0.030608399	0.046438897	0.179779123	0.165258055	0.052764554	0.108488341	0.118863171	0.085294026	0.126160583	0.153194418	0.229489059
TCFL5_TF	0.261362699	0.29546373	0.351393348	0.368588931	-0.440211184	0.352569765	0.336714869	-0.435841894	-0.399309934	-0.413333156	-0.40476359	-0.43082056	-0.385735004	-0.434865616	0.398218579	-0.416368988	-0.393227209	-0.442303857	-0.432872302	-0.430630044	-0.461239496	-0.409615918	-0.423908886	0.154840497	-0.439522332	-0.45406103	-0.455301424	-0.426221128	-0.435502304	-0.463565117	-0.467495978	0.252344676	-0.454914138	-0.445044858	-0.445924842	-0.453734298	-0.443702736	0.384635402	-0.463879089
TEAD1_TF	0.506218598	0.516300003	0.506343268	0.482283416	-0.478116583	0.504174596	0.482421937	-0.47579773	-0.456549171	-0.451967721	-0.447247419	-0.441399417	-0.432995042	-0.445832992	0.464355085	-0.389541741	-0.459168828	-0.428687078	-0.458446105	-0.422662891	-0.4568298	-0.433864483	-0.454538347	0.494333392	-0.417090466	-0.455114735	-0.459768582	-0.450311059	-0.465281606	-0.444372561	-0.442566407	0.309752904	-0.433654911	-0.438600835	-0.422063392	-0.452702408	-0.45641424	0.448472284	-0.389655264
[truncated: 8,043 more rows]
