# Supplementary material for: Leukemia stemness and co-occurring mutations drive resistance to IDH inhibitors in acute myeloid leukemia
Source: Nat Commun. 2021 May 10;12:2607. doi: 10.1038/s41467-021-22874-x (PMC8110775; doi:10.1038/s41467-021-22874-x)
Supplement: Supplementary file 6 — Source Data [file 41467_2021_22874_MOESM6_ESM.zip › source data files/Figure3/Fig3C.txt]

index	Type	LSC17	LSC17.log2	LSC17.Z.row	LSC17.Z.col
1	CR	-300.7183878	1.325986299	-0.13007965	-0.140898716
2	CR	710.3296141	1.136946183	-0.098200844	0.043099108
3	CR	789.4717097	1.386742629	-0.066574379	0.025134994
4	CR	575.1820391	1.125094238	-0.207349254	-0.030789534
5	CR	4853.899126	1.669745708	0.19333811	0.168835687
6	CR	657.9218633	1.248986158	-0.109553967	0.011633365
7	CR	-72.28206838	1.039048786	-0.23869004	-0.131463139
8	CR	152.7786212	1.438239151	-0.168944152	-0.099424013
9	CR	909.6348341	1.568802151	-0.072650178	0.015208685
10	noCR	4104.921645	1.987769311	0.28690964	0.21925584
11	noCR	2683.971875	1.748951716	0.070786201	0.115214301
12	noCR	573.3168809	1.368003129	-0.068050254	0.017745231
13	noCR	951.8402911	1.217611583	-0.152474831	-0.011191298
14	noCR	955.4448026	1.480859538	-0.134995654	0.030341792
15	noCR	1491.549268	1.905544945	0.186549264	0.14317774
16	noCR	3514.402697	1.416872626	0.013588479	0.119164495
17	noCR	3492.118357	1.526884138	0.0541697	0.156243487
18	noCR	10.71232669	0.895157217	-0.199918058	-0.103624562
19	noCR	4781.768636	1.661647736	0.086930503	0.080351882
20	noCR	1265.004786	1.138336304	-0.084071687	0.092468881
21	noCR	1913.053158	1.304235413	0.04087309	0.150487463
22	noCR	-61.41360194	1.106233526	-0.058992127	-0.181245303
23	noCR	224.4909156	1.617820376	0.120384531	-0.00210431
24	noCR	3473.841287	1.86379354	0.152269765	0.188423455
25	noCR	-482.2015912	1.106356167	-0.171401061	-0.218701064
26	noCR	4031.006225	1.774612219	0.17622102	0.154808237
27	noCR	2670.0139	1.854929088	0.156187098	0.168671679
28	noCR	2357.741816	1.672976656	0.066112084	0.161417154
29	noCR	1254.125578	1.382485263	-0.074695702	0.001389686
30	noCR	3682.017557	1.783820789	0.139578346	0.117320181
31	noCR	1901.661846	1.211831928	-0.03226616	0.135039906
32	noCR	2449.417576	1.742811759	0.292445872	0.147132135
33	noCR	1806.326556	1.855266873	0.179260322	0.070087523
34	noCR	239.7634307	1.404730735	-0.067187517	-0.06155699
35	noCR	1810.484893	1.578541117	-0.012445218	0.136867654
36	noCR	4924.985014	1.74585334	0.150216425	0.144215397
37	noCR	471.7549483	1.429894164	-0.086242402	-0.012543698
38	noCR	108.9434516	1.421165079	-0.090855732	-0.08764716
39	noCR	889.0680342	1.44383761	-0.040181583	0.005459829
40	OR	-300.7183878	1.325986299	-0.13007965	-0.140898716
41	OR	1491.549268	1.905544945	0.186549264	0.14317774
42	OR	10.71232669	0.895157217	-0.199918058	-0.103624562
43	OR	710.3296141	1.136946183	-0.098200844	0.043099108
44	OR	789.4717097	1.386742629	-0.066574379	0.025134994
45	OR	1265.004786	1.138336304	-0.084071687	0.092468881
46	OR	575.1820391	1.125094238	-0.207349254	-0.030789534
47	OR	2670.0139	1.854929088	0.156187098	0.168671679
48	OR	2357.741816	1.672976656	0.066112084	0.161417154
49	OR	1254.125578	1.382485263	-0.074695702	0.001389686
50	OR	4853.899126	1.669745708	0.19333811	0.168835687
51	OR	657.9218633	1.248986158	-0.109553967	0.011633365
52	OR	-72.28206838	1.039048786	-0.23869004	-0.131463139
53	OR	239.7634307	1.404730735	-0.067187517	-0.06155699
54	OR	152.7786212	1.438239151	-0.168944152	-0.099424013
55	OR	909.6348341	1.568802151	-0.072650178	0.015208685
56	noOR	4104.921645	1.987769311	0.28690964	0.21925584
57	noOR	2683.971875	1.748951716	0.070786201	0.115214301
58	noOR	573.3168809	1.368003129	-0.068050254	0.017745231
59	noOR	951.8402911	1.217611583	-0.152474831	-0.011191298
60	noOR	955.4448026	1.480859538	-0.134995654	0.030341792
61	noOR	3514.402697	1.416872626	0.013588479	0.119164495
62	noOR	3492.118357	1.526884138	0.0541697	0.156243487
63	noOR	4781.768636	1.661647736	0.086930503	0.080351882
64	noOR	1913.053158	1.304235413	0.04087309	0.150487463
65	noOR	-61.41360194	1.106233526	-0.058992127	-0.181245303
66	noOR	224.4909156	1.617820376	0.120384531	-0.00210431
67	noOR	3473.841287	1.86379354	0.152269765	0.188423455
68	noOR	-482.2015912	1.106356167	-0.171401061	-0.218701064
69	noOR	4031.006225	1.774612219	0.17622102	0.154808237
70	noOR	3682.017557	1.783820789	0.139578346	0.117320181
71	noOR	1901.661846	1.211831928	-0.03226616	0.135039906
72	noOR	2449.417576	1.742811759	0.292445872	0.147132135
73	noOR	1806.326556	1.855266873	0.179260322	0.070087523
74	noOR	1810.484893	1.578541117	-0.012445218	0.136867654
75	noOR	4924.985014	1.74585334	0.150216425	0.144215397
76	noOR	471.7549483	1.429894164	-0.086242402	-0.012543698
77	noOR	108.9434516	1.421165079	-0.090855732	-0.08764716
78	noOR	889.0680342	1.44383761	-0.040181583	0.005459829
