# Supplementary material for: Leukemia stemness and co-occurring mutations drive resistance to IDH inhibitors in acute myeloid leukemia
Source: Nat Commun. 2021 May 10;12:2607. doi: 10.1038/s41467-021-22874-x (PMC8110775; doi:10.1038/s41467-021-22874-x)
Supplement: Supplementary file 6 — Source Data [file 41467_2021_22874_MOESM6_ESM.zip › source data files/Figure3/Fig3A.txt]

	gene_label	logFC.cluster1.Vs.cluster2_DA	P.Value.cluster1.Vs.cluster2_DA
NAALADL1_SIG	NAALADL1_SIG	0.170548437	1.10E-06
E2F3_TF	E2F3_TF	-0.057421183	8.63E-06
GSTM3_SIG	GSTM3_SIG	0.174233933	8.79E-06
CDK9_SIG	CDK9_SIG	-0.114816882	1.14E-05
DPF1_SIG	DPF1_SIG	-0.122995152	1.28E-05
PLAG1_SIG	PLAG1_SIG	0.134267274	1.43E-05
CHD4_SIG	CHD4_SIG	-0.21904757	1.55E-05
ZNF763_TF	ZNF763_TF	-0.091339941	1.60E-05
CSF1_SIG	CSF1_SIG	0.123167495	1.79E-05
FOXC1_TF	FOXC1_TF	-0.04434128	1.98E-05
IRF6_TF	IRF6_TF	0.078147378	2.29E-05
ACP5_SIG	ACP5_SIG	0.138927167	3.15E-05
NUDT11_SIG	NUDT11_SIG	0.169098151	3.24E-05
ENPP4_SIG	ENPP4_SIG	0.137864918	3.25E-05
JARID2_SIG	JARID2_SIG	-0.165626192	3.77E-05
FMO5_SIG	FMO5_SIG	-0.101299396	3.90E-05
ALDOC_SIG	ALDOC_SIG	0.221519555	4.02E-05
GJD3_SIG	GJD3_SIG	-0.104897293	4.36E-05
ABCA5_SIG	ABCA5_SIG	0.124434813	4.54E-05
CTNS_SIG	CTNS_SIG	-0.103664842	4.97E-05
ATP11B_SIG	ATP11B_SIG	0.101428781	6.13E-05
GJA1_SIG	GJA1_SIG	0.130275729	6.49E-05
NUDT10_SIG	NUDT10_SIG	0.171770812	7.02E-05
ABCC5_SIG	ABCC5_SIG	0.129516741	7.65E-05
LONRF3_SIG	LONRF3_SIG	0.095320754	7.69E-05
F7_SIG	F7_SIG	0.160882912	8.50E-05
ITGA7_SIG	ITGA7_SIG	0.117377077	9.61E-05
PODXL2_SIG	PODXL2_SIG	0.112104113	9.77E-05
PPM1F_SIG	PPM1F_SIG	-0.126670583	9.85E-05
CRMP1_SIG	CRMP1_SIG	0.147197435	9.95E-05
RHBDD1_SIG	RHBDD1_SIG	0.171805004	9.96E-05
ZNF799_TF	ZNF799_TF	-0.082821092	0.000107595
ESR1_TF	ESR1_TF	0.064348462	0.000110921
HIST1H4F_SIG	HIST1H4F_SIG	0.133978999	0.000111219
PLA2R1_SIG	PLA2R1_SIG	0.149234603	0.00011256
OR2A7_SIG	OR2A7_SIG	0.12504286	0.000112636
PROP1_TF	PROP1_TF	0.054577313	0.000115255
ZNF443_TF	ZNF443_TF	-0.063228101	0.000115312
HIBCH_SIG	HIBCH_SIG	-0.098899919	0.000127486
HOXA2_TF	HOXA2_TF	-0.0730434	0.000130419
DDR2_SIG	DDR2_SIG	0.122863554	0.000132261
PMM1_SIG	PMM1_SIG	0.139983191	0.000143141
PFKM_SIG	PFKM_SIG	0.211960281	0.000148631
UGDH_SIG	UGDH_SIG	-0.05536308	0.000152389
KLF12_TF	KLF12_TF	0.085384488	0.000155115
POMC_SIG	POMC_SIG	0.119828671	0.00015555
CAPRIN2_SIG	CAPRIN2_SIG	0.142108618	0.000156488
GNMT_SIG	GNMT_SIG	-0.071470265	0.000161511
ING4_SIG	ING4_SIG	-0.109947117	0.000166421
SGMS1_SIG	SGMS1_SIG	0.137483509	0.000186464
PAX4_TF	PAX4_TF	0.052125614	0.00018775
MEF2C_SIG	MEF2C_SIG	-0.10037707	0.000198759
ASB3_SIG	ASB3_SIG	-0.111287349	0.000200043
CAPN14_SIG	CAPN14_SIG	-0.093016954	0.000210602
DHTKD1_SIG	DHTKD1_SIG	-0.147396483	0.000214584
KCNQ4_SIG	KCNQ4_SIG	0.178206593	0.000234964
HEY2_TF	HEY2_TF	0.092075383	0.000239073
GATM_SIG	GATM_SIG	0.116961234	0.000241395
DCAKD_SIG	DCAKD_SIG	-0.071925518	0.000250299
ATP2A1_SIG	ATP2A1_SIG	-0.11595643	0.00025532
TDRD6_SIG	TDRD6_SIG	0.128907276	0.000266303
BLVRA_SIG	BLVRA_SIG	0.078067471	0.000271173
PLA2G2D_SIG	PLA2G2D_SIG	0.159795956	0.000281178
ZFYVE28_TF	ZFYVE28_TF	0.130744547	0.000282018
NUDT3_SIG	NUDT3_SIG	-0.094551264	0.000282912
ALDH3A2_SIG	ALDH3A2_SIG	0.117825599	0.000284283
PAPPA_SIG	PAPPA_SIG	0.118570285	0.000288496
ODC1_SIG	ODC1_SIG	0.143211601	0.00029399
MBTD1_SIG	MBTD1_SIG	-0.137382988	0.000294439
AMACR_SIG	AMACR_SIG	-0.097289369	0.000300058
ASCL3_TF	ASCL3_TF	-0.067531528	0.000308621
ING3_SIG	ING3_SIG	0.097342661	0.000310339
PITPNM3_SIG	PITPNM3_SIG	-0.08156901	0.000319949
CD74_SIG	CD74_SIG	-0.079291416	0.000335232
PLSCR4_SIG	PLSCR4_SIG	0.06541278	0.000349123
OPTN_SIG	OPTN_SIG	0.098038935	0.000355895
CYB5R2_SIG	CYB5R2_SIG	0.173185712	0.000357397
HSF5_TF	HSF5_TF	0.062821309	0.000359341
AKR1C1_SIG	AKR1C1_SIG	0.098068966	0.000361178
PNMT_SIG	PNMT_SIG	0.082119007	0.000366718
ZNF436_TF	ZNF436_TF	-0.071679039	0.000368563
RAI1_SIG	RAI1_SIG	-0.104564911	0.000391723
COL1A1_SIG	COL1A1_SIG	0.143507479	0.000394147
HDAC10_SIG	HDAC10_SIG	-0.084544237	0.000408134
LHX6_TF	LHX6_TF	-0.09152159	0.000418161
ERCC8_SIG	ERCC8_SIG	-0.086483103	0.000432614
DDAH2_SIG	DDAH2_SIG	-0.120797	0.000434141
ACAD10_SIG	ACAD10_SIG	-0.085935316	0.000434243
HLA-DPB1_SIG	HLA-DPB1_SIG	-0.089494877	0.000435316
PRKCSH_SIG	PRKCSH_SIG	-0.078079252	0.000435768
SMYD3_TF	SMYD3_TF	-0.105161258	0.000446718
AEN_SIG	AEN_SIG	0.083246485	0.000447683
NR2F1_TF	NR2F1_TF	0.055436802	0.000455488
MAPK6_SIG	MAPK6_SIG	-0.111473136	0.000469155
NSUN4_SIG	NSUN4_SIG	-0.11835245	0.000478588
FOXJ1_TF	FOXJ1_TF	0.054421634	0.000491592
HDX_TF	HDX_TF	0.071797841	0.000498784
ANO5_SIG	ANO5_SIG	0.091220573	0.00050466
DCLRE1C_SIG	DCLRE1C_SIG	-0.071478001	0.000505825
CDC25B_SIG	CDC25B_SIG	0.163231073	0.000515867
ZFAND6_TF	ZFAND6_TF	0.055759452	0.000531921
CBFA2T3_TF	CBFA2T3_TF	-0.084383559	0.000555586
PKNOX2_TF	PKNOX2_TF	0.082466298	0.000566104
KREMEN1_SIG	KREMEN1_SIG	0.191936704	0.000572782
ITGA5_SIG	ITGA5_SIG	-0.085596939	0.000576229
PFKP_SIG	PFKP_SIG	-0.119135508	0.000594807
MPPED2_SIG	MPPED2_SIG	0.143415973	0.000595665
ZFP28_TF	ZFP28_TF	-0.084982752	0.000596195
NFIA_TF	NFIA_TF	0.10545267	0.000605916
NAV2_SIG	NAV2_SIG	0.125033261	0.000606756
BRPF1_SIG	BRPF1_SIG	-0.075162125	0.000613251
ELAC1_SIG	ELAC1_SIG	-0.084526345	0.000622775
MPP2_SIG	MPP2_SIG	0.084237888	0.00068339
DNMT3A_SIG	DNMT3A_SIG	-0.127189146	0.000685334
HLA-DMA_SIG	HLA-DMA_SIG	-0.09511339	0.000692205
FADS1_SIG	FADS1_SIG	-0.069553335	0.000699786
TRPA1_SIG	TRPA1_SIG	0.127126374	0.000700835
PRKD1_SIG	PRKD1_SIG	0.131615864	0.000702726
FEZ2_SIG	FEZ2_SIG	-0.1006877	0.000725069
CIC_TF	CIC_TF	-0.058216925	0.000746049
ETV2_TF	ETV2_TF	0.050376245	0.000747109
CDC14B_SIG	CDC14B_SIG	0.199437316	0.000794229
LYVE1_SIG	LYVE1_SIG	0.094745915	0.000811399
DOK1_SIG	DOK1_SIG	-0.076191567	0.000811515
ZNF287_TF	ZNF287_TF	0.150632462	0.000822387
CBX8_SIG	CBX8_SIG	-0.120240973	0.000825269
FA2H_SIG	FA2H_SIG	0.139718072	0.000826422
FOXF1_TF	FOXF1_TF	-0.048529994	0.000831277
HK1_SIG	HK1_SIG	0.135435889	0.000838816
SPIC_TF	SPIC_TF	0.093482419	0.000839629
ABCA7_SIG	ABCA7_SIG	0.087176882	0.000844953
NSUN7_SIG	NSUN7_SIG	0.178637329	0.000863299
CBR1_SIG	CBR1_SIG	0.131495473	0.000882584
PGBD1_TF	PGBD1_TF	-0.085842716	0.000889181
ZCWPW1_TF	ZCWPW1_TF	-0.05500874	0.000906482
HDAC8_SIG	HDAC8_SIG	-0.135622674	0.000926275
ADAMTS3_SIG	ADAMTS3_SIG	0.094736374	0.000927289
ZNF768_SIG	ZNF768_SIG	-0.11288913	0.000928063
BAZ2B_SIG	BAZ2B_SIG	-0.094712328	0.000935139
COL15A1_SIG	COL15A1_SIG	0.144974511	0.000939798
MAML3_TF	MAML3_TF	-0.05873618	0.000948504
CDC23_SIG	CDC23_SIG	-0.068286639	0.000982162
MMP11_SIG	MMP11_SIG	0.083354541	0.000988062
DUOX2_SIG	DUOX2_SIG	0.100465664	0.000994336
ACVR2A_SIG	ACVR2A_SIG	0.176493262	0.001013653
PRDM8_TF	PRDM8_TF	-0.063475922	0.001031573
GOLGB1_SIG	GOLGB1_SIG	-0.085501646	0.001066154
OAT_SIG	OAT_SIG	0.17488335	0.001074459
ACVR2B_SIG	ACVR2B_SIG	0.133304163	0.001081633
DPF3_SIG	DPF3_SIG	0.203716743	0.001100859
PECR_SIG	PECR_SIG	0.160032318	0.001109476
ACAT2_SIG	ACAT2_SIG	-0.099424818	0.00111562
GNRHR_SIG	GNRHR_SIG	-0.081839169	0.00115099
B3GNT7_SIG	B3GNT7_SIG	0.078476471	0.00117526
MYBL1_TF	MYBL1_TF	0.157628418	0.001177371
CD36_SIG	CD36_SIG	0.138111406	0.001178938
ALG8_SIG	ALG8_SIG	-0.063707048	0.001204055
BICC1_SIG	BICC1_SIG	0.110357172	0.001204294
EPHA2_SIG	EPHA2_SIG	0.113143385	0.001247299
RUNX1_SIG	RUNX1_SIG	-0.091318914	0.001256384
ZNF579_SIG	ZNF579_SIG	-0.130783509	0.001276248
NUDT5_SIG	NUDT5_SIG	-0.07606357	0.001316614
ZDBF2_TF	ZDBF2_TF	0.162218902	0.001355322
ZNF77_TF	ZNF77_TF	-0.061707996	0.001357327
MICAL3_SIG	MICAL3_SIG	0.0908375	0.00136085
CD82_SIG	CD82_SIG	-0.099695453	0.001387083
ACAA2_SIG	ACAA2_SIG	0.088675923	0.001399218
PLXNB2_SIG	PLXNB2_SIG	-0.064266252	0.001404891
INPP5A_SIG	INPP5A_SIG	-0.104466964	0.001437384
PLD3_SIG	PLD3_SIG	-0.064489447	0.001454251
NEK3_SIG	NEK3_SIG	-0.096439696	0.001457771
RHOXF2B_TF	RHOXF2B_TF	-0.090309743	0.00148053
CTSB_SIG	CTSB_SIG	0.101033673	0.001482594
MTIF3_SIG	MTIF3_SIG	-0.088976165	0.001483457
SKAP1_SIG	SKAP1_SIG	0.160070346	0.001490536
SOX8_TF	SOX8_TF	0.070192705	0.001496122
CTNNBIP1_SIG	CTNNBIP1_SIG	-0.058919795	0.001501611
PIP4K2B_SIG	PIP4K2B_SIG	-0.133705146	0.001514012
NACC2_TF	NACC2_TF	0.074198775	0.001529762
MAPK11_SIG	MAPK11_SIG	-0.086207529	0.001556677
RBM14_SIG	RBM14_SIG	-0.087737464	0.001569928
AGPS_SIG	AGPS_SIG	-0.070095097	0.001649764
ZNF140_TF	ZNF140_TF	-0.05723641	0.001695987
PDK3_SIG	PDK3_SIG	0.079248202	0.001700423
NRF1_TF	NRF1_TF	0.076612416	0.001708641
ZNF286A_TF	ZNF286A_TF	0.047545974	0.001728116
PLXNA1_SIG	PLXNA1_SIG	0.160715897	0.001736495
MOCS1_SIG	MOCS1_SIG	0.171778612	0.001752263
GDPD5_SIG	GDPD5_SIG	0.098702393	0.001778831
NRCAM_SIG	NRCAM_SIG	0.117543363	0.001791796
CDK3_SIG	CDK3_SIG	-0.082804356	0.001814867
GRHL1_TF	GRHL1_TF	0.107695348	0.001836446
HDHD2_SIG	HDHD2_SIG	-0.083172119	0.001885252
GRHPR_SIG	GRHPR_SIG	-0.080424637	0.00190645
MAT2A_SIG	MAT2A_SIG	-0.076630218	0.001911917
ACOX3_SIG	ACOX3_SIG	-0.067810692	0.001915406
ID3_TF	ID3_TF	0.115728159	0.001957697
HIC2_TF	HIC2_TF	-0.085327165	0.001976388
NSMAF_SIG	NSMAF_SIG	-0.078263962	0.00198579
CDKL3_SIG	CDKL3_SIG	-0.050298744	0.00198974
AGBL4_SIG	AGBL4_SIG	-0.094855034	0.002005813
TERF2_TF	TERF2_TF	-0.070710359	0.002012256
ACAD11_SIG	ACAD11_SIG	-0.098220302	0.002050263
PHLPP1_SIG	PHLPP1_SIG	-0.101024138	0.002050568
ITGA8_SIG	ITGA8_SIG	0.148152551	0.002053916
MPG_SIG	MPG_SIG	-0.098623992	0.002067167
DENND4A_TF	DENND4A_TF	0.057450553	0.002095895
RB1_TF	RB1_TF	-0.051073551	0.002098675
MSC_TF	MSC_TF	0.079573445	0.002144156
THNSL2_SIG	THNSL2_SIG	0.114924797	0.002148677
CD81_SIG	CD81_SIG	0.07250716	0.00217634
CR2_SIG	CR2_SIG	0.081188422	0.002185884
CD99_SIG	CD99_SIG	-0.101291544	0.002206199
SLC9A9_SIG	SLC9A9_SIG	0.226434395	0.00221715
E2F4_TF	E2F4_TF	0.096393243	0.002255581
ITPR1_SIG	ITPR1_SIG	-0.126726885	0.002256806
PDE2A_SIG	PDE2A_SIG	0.101664277	0.002267692
PNN_SIG	PNN_SIG	-0.089530817	0.002289997
TCF7_SIG	TCF7_SIG	0.202707785	0.002307381
EXT1_SIG	EXT1_SIG	0.132115569	0.00235502
PLCL1_SIG	PLCL1_SIG	0.173986158	0.002355424
GLO1_SIG	GLO1_SIG	-0.092769422	0.002356119
ECM1_SIG	ECM1_SIG	-0.066965178	0.002391885
HOXB7_TF	HOXB7_TF	0.053870595	0.002407031
PON1_SIG	PON1_SIG	0.077296568	0.002420724
PML_TF	PML_TF	-0.064894723	0.002440697
ATP9A_SIG	ATP9A_SIG	-0.111303545	0.00245526
HMG20B_TF	HMG20B_TF	-0.083062053	0.00246767
KLRB1_SIG	KLRB1_SIG	0.2359089	0.002504012
CH25H_SIG	CH25H_SIG	0.07472249	0.002522292
ERF_TF	ERF_TF	-0.056881144	0.002537293
CYB5D2_SIG	CYB5D2_SIG	-0.063463554	0.00254329
ATRN_SIG	ATRN_SIG	-0.068227446	0.00256421
FOLR2_SIG	FOLR2_SIG	0.129835102	0.002590811
ZNF358_TF	ZNF358_TF	-0.052830005	0.002621459
IRGM_SIG	IRGM_SIG	-0.10313836	0.002627263
EYA2_SIG	EYA2_SIG	0.092362147	0.002698189
NOTCH1_SIG	NOTCH1_SIG	-0.074938807	0.002745865
FPGS_SIG	FPGS_SIG	-0.109775721	0.0027465
BACE2_SIG	BACE2_SIG	0.12923503	0.002762332
SLIT1_SIG	SLIT1_SIG	0.085058907	0.002794815
CNOT8_TF	CNOT8_TF	-0.071344226	0.002807962
ABCC1_SIG	ABCC1_SIG	-0.105829532	0.002812895
ZNF208_TF	ZNF208_TF	0.103847375	0.002817879
CD80_SIG	CD80_SIG	0.100026845	0.002822571
PHLPP2_SIG	PHLPP2_SIG	0.164976585	0.002836036
GMDS_SIG	GMDS_SIG	-0.072595007	0.00283716
ELF2_TF	ELF2_TF	-0.0582321	0.002839887
ETS2_TF	ETS2_TF	-0.058025965	0.002843432
CHD7_SIG	CHD7_SIG	0.118929777	0.002859577
PRMT1_SIG	PRMT1_SIG	-0.071165692	0.002878241
ERCC4_SIG	ERCC4_SIG	-0.06146154	0.00289744
PRDX4_SIG	PRDX4_SIG	0.056126332	0.002925031
ZNF790_TF	ZNF790_TF	-0.075309358	0.002940902
FOXR1_TF	FOXR1_TF	-0.040029958	0.002963219
DMRTA1_TF	DMRTA1_TF	0.043988805	0.002986404
MAVS_SIG	MAVS_SIG	-0.098465407	0.003001956
OTUD7B_SIG	OTUD7B_SIG	0.15007926	0.003002118
POLG2_SIG	POLG2_SIG	-0.103844831	0.003028599
ATP6V1C1_SIG	ATP6V1C1_SIG	0.058037254	0.003043353
DUSP10_SIG	DUSP10_SIG	-0.091902261	0.003044349
GRK4_SIG	GRK4_SIG	-0.095999941	0.003069812
BRPF3_SIG	BRPF3_SIG	0.089508441	0.003136761
CDX2_TF	CDX2_TF	-0.06908327	0.003158821
KDM5B_SIG	KDM5B_SIG	-0.106205051	0.003158824
PM20D1_SIG	PM20D1_SIG	0.157774783	0.003213625
PAX8_TF	PAX8_TF	-0.060412127	0.003215165
KLF4_TF	KLF4_TF	0.12895889	0.003217091
SYNJ2_SIG	SYNJ2_SIG	-0.078212963	0.003260302
PHTF1_TF	PHTF1_TF	-0.096757594	0.003312501
MYO10_SIG	MYO10_SIG	0.081380784	0.003360272
NAP1L3_SIG	NAP1L3_SIG	0.158437293	0.003365586
ETV1_TF	ETV1_TF	0.080257865	0.003376289
CRYM_SIG	CRYM_SIG	0.059222023	0.003378938
ZBP1_SIG	ZBP1_SIG	0.19294212	0.003420029
PTGDR_SIG	PTGDR_SIG	0.21286326	0.003438675
ACVRL1_SIG	ACVRL1_SIG	0.121476272	0.003457125
CHD6_SIG	CHD6_SIG	-0.07505676	0.003550333
SLC2A5_SIG	SLC2A5_SIG	-0.069851802	0.00358171
DBP_TF	DBP_TF	0.072585727	0.003631146
POLR2I_SIG	POLR2I_SIG	0.064183371	0.003694247
USP11_SIG	USP11_SIG	-0.110709835	0.003707561
ECHDC2_SIG	ECHDC2_SIG	0.098960315	0.003753733
ELF3_TF	ELF3_TF	0.050411758	0.003755868
ZNF605_TF	ZNF605_TF	-0.057667581	0.003755962
CD6_SIG	CD6_SIG	0.235514096	0.003830422
NPL_SIG	NPL_SIG	0.197510017	0.003851462
SNAPC4_TF	SNAPC4_TF	-0.085994871	0.00386315
ADAMTS5_SIG	ADAMTS5_SIG	0.148798355	0.003924079
CUL7_SIG	CUL7_SIG	-0.109821055	0.003946616
LGR4_SIG	LGR4_SIG	0.10931024	0.003947823
PPCDC_SIG	PPCDC_SIG	-0.066213413	0.004009457
ID1_TF	ID1_TF	0.047950617	0.004034609
CREBL2_SIG	CREBL2_SIG	0.126846508	0.00407931
PTPN4_SIG	PTPN4_SIG	0.146514589	0.004099211
TEF_TF	TEF_TF	0.0916602	0.004122396
PI4K2A_SIG	PI4K2A_SIG	0.11278268	0.004136405
ZNF143_TF	ZNF143_TF	0.04826844	0.004146126
ACACA_SIG	ACACA_SIG	-0.143879989	0.004168933
OR52B6_SIG	OR52B6_SIG	-0.109127097	0.004173815
PIKFYVE_SIG	PIKFYVE_SIG	-0.120373444	0.004191001
SMARCA4_SIG	SMARCA4_SIG	-0.099050954	0.004194992
ANK3_SIG	ANK3_SIG	0.153238781	0.00421925
OSR2_TF	OSR2_TF	0.066846846	0.004235905
GATA1_TF	GATA1_TF	0.102928629	0.00430584
ZNRF1_SIG	ZNRF1_SIG	-0.171301644	0.004321161
ZNF629_TF	ZNF629_TF	-0.06139173	0.00438148
PRDX2_SIG	PRDX2_SIG	0.21184525	0.004410044
KLF13_TF	KLF13_TF	0.054790005	0.0044115
MTA1_SIG	MTA1_SIG	-0.137241916	0.004431019
CAPN5_SIG	CAPN5_SIG	0.169522515	0.004445759
ATG4A_SIG	ATG4A_SIG	0.13997504	0.004459491
ZMYM4_TF	ZMYM4_TF	-0.065941251	0.004479617
FKBP5_SIG	FKBP5_SIG	-0.060442503	0.004507947
MTMR7_SIG	MTMR7_SIG	-0.091794864	0.004525706
NOS3_SIG	NOS3_SIG	0.117328632	0.004543933
FBXL19_SIG	FBXL19_SIG	-0.139329392	0.00454876
MYCN_TF	MYCN_TF	-0.078070837	0.004603578
AASS_SIG	AASS_SIG	0.075970331	0.004632631
ALG14_SIG	ALG14_SIG	0.078245632	0.004671505
AQP3_SIG	AQP3_SIG	0.133370322	0.004687504
CDON_SIG	CDON_SIG	0.112324283	0.004692701
CD22_SIG	CD22_SIG	0.122981745	0.004723526
MKNK2_SIG	MKNK2_SIG	0.131021969	0.004737434
NR1H3_TF	NR1H3_TF	-0.061624762	0.004779546
AMPD1_SIG	AMPD1_SIG	0.142438317	0.004856573
POLE4_SIG	POLE4_SIG	0.102311221	0.004892224
LRP6_SIG	LRP6_SIG	0.052618952	0.004895009
TMPRSS3_SIG	TMPRSS3_SIG	0.14869571	0.004900712
MICB_SIG	MICB_SIG	0.108196426	0.004991853
