# Supplementary material for: Leukemia stemness and co-occurring mutations drive resistance to IDH inhibitors in acute myeloid leukemia
Source: Nat Commun. 2021 May 10;12:2607. doi: 10.1038/s41467-021-22874-x (PMC8110775; doi:10.1038/s41467-021-22874-x)
Supplement: Supplementary file 6 — Source Data [file 41467_2021_22874_MOESM6_ESM.zip › source data files/Figure3/Fig3D_3E.csv]

CR	CR_b	LSC17_score_z	RUNX1	RAS.RTK	CG
No CR	0	-0.01284412	0	0	1
CR	1	-0.132278747	0	0	0
No CR	0	-0.203128898	0	0	0
No CR	0	0.070053225	1	0	0
No CR	0	0.054846588	0	0	0
No CR	0	0.187382369	0	0	0
No CR	0	-0.136780372	1	0	1
CR	1	-0.100695591	0	1	1
No CR	0	0.179629103	0	1	1
No CR	0	0.041087836	0	0	0
CR	1	-0.210522718	0	0	0
CR	1	-0.070299425	0	0	0
No CR	0	-0.085903092	1	0	0
No CR	0	0.119949071	0	0	0
No CR	0	0.066478277	0	0	0
No CR	0	0.152928592	1	0	1
No CR	0	-0.069350943	0	0	0
No CR	0	-0.086167093	0	0	1
No CR	0	0.154384986	0	0	0
CR	1	0.19530859	0	0	1
No CR	0	-0.092296796	1	0	0
CR	1	-0.113295388	1	1	0
CR	1	-0.241911103	0	0	1
No CR	0	-0.087482502	1	0	1
CR	1	-0.171007174	0	1	0
CR	1	-0.073902962	1	0	0
No CR	0	0.150972733	0	0	1
No CR	0	0.086579766	1	1	0
No CR	0	-0.154368888	0	0	0
No CR	0	0.178114374	0	1	0
No CR	0	0.014710784	0	0	0
No CR	0	-0.060486493	0	0	0
No CR	0	-0.173576467	0	0	1
No CR	0	0.139602747	1	0	1
No CR	0	-0.034515139	0	0	0
No CR	0	0.294705454	0	0	1
No CR	0	-0.068684374	0	0	0
No CR	0	-0.041084793	0	1	1
No CR	0	0.287874096	0	0	1
