# Supplementary material for: Leukemia stemness and co-occurring mutations drive resistance to IDH inhibitors in acute myeloid leukemia
Source: Nat Commun. 2021 May 10;12:2607. doi: 10.1038/s41467-021-22874-x (PMC8110775; doi:10.1038/s41467-021-22874-x)
Supplement: Supplementary file 6 — Source Data [file 41467_2021_22874_MOESM6_ESM.zip › source data files/Figure4/Fig4D_BL.txt]

ID	logFC	AveExpr	t	P.Value	adj.P.Val	B	BL_cluster1_AVG	BL_cluster2_AVG	deltaBeta	CHR	MAPINFO	Strand	Type	gene	feature	cgi	feat.cgi	UCSC_Islands_Name	SNP_ID	SNP_DISTANCE
cg15032314	0.585644613892924	0.313442721468902	10.0943077669959	2.27498858758615e-16	1.66802163241816e-12	26.7417519640069	0.141194305618042	0.726838919510966	-0.585644613892924	19	50096610	F	I	PRR12	Body	island	Body-island	chr19:50096609-50096912
cg15680620	0.522478260441249	0.32802942423881	9.21018297997823	1.50054695490355e-14	5.2571540394483e-11	22.6910977471263	0.174359347638442	0.696837608079691	-0.522478260441249	1	173639130	R	II	ANKRD45	TSS200	shore	TSS200-shore	chr1:173638662-173639045
cg04885832	0.521512085099517	0.288942114471711	9.13429090928056	2.15104502432418e-14	5.2571540394483e-11	22.3426401536321	0.1355562070895	0.657068292189018	-0.521512085099518	5	176560265	R	II	NSD1	TSS1500	island	TSS1500-island	chr5:176558852-176561652	rs529527436	46
cg23947326	0.530123017757086	0.324702789280465	9.01145168724816	3.85283719422636e-14	7.06225057701692e-11	21.7786109798728	0.168784254646028	0.698907272403114	-0.530123017757086	19	46504128	R	I	CCDC61	Body	island	Body-island	chr19:46504108-46504330
cg15213291	0.524725244843972	0.334365583930701	8.90688174333019	6.32729021815663e-14	8.45429871882339e-11	21.2985246483581	0.180034629564827	0.704759874408798	-0.524725244843972	6	10521574	R	II	GCNT2	1stExon	opensea	1stExon-opensea		rs539017133;rs544686617	46;1
cg20753749	0.510853242044039	0.235671150117178	8.88805093785012	6.91841139019917e-14	8.45429871882339e-11	21.2120828216039	0.0854201965748139	0.596273438618853	-0.510853242044039	8	11665795	R	I	FDFT1	1stExon	island	1stExon-island	chr8:11665773-11666045	rs180739870;rs187356488	40;16
cg19600482	0.516822488195054	0.202939167979067	8.85334082085516	8.15637493659278e-14	8.54322014787118e-11	21.0527600362772	0.0509325538040507	0.567755041999105	-0.516822488195054	8	11665774	R	II	FDFT1	1stExon	island	1stExon-island	chr8:11665773-11666045	rs142622671;rs150995048;rs180739870	51;43;19
cg22877509	0.516369870922053	0.292094270901586	8.72650580840562	1.48813410579225e-13	1.2962402194589e-10	20.4707486589842	0.140220779453923	0.656590650375976	-0.516369870922053	1	155290607	R	II	RUSC1	TSS200	island	TSS200-island	chr1:155290606-155291001	rs145119331;rs16836822;rs111493759	48;22;13
cg19516515	0.520966181456715	0.301261710568086	8.70615128574537	1.63883393824713e-13	1.2962402194589e-10	20.3773785326346	0.148036363080817	0.669002544537531	-0.520966181456715	1	155290614	R	II	RUSC1	TSS200	island	TSS200-island	chr1:155290606-155291001	rs16836822;rs111493759	29;20
cg21207028	0.485043678635065	0.290341908372346	8.67362843600145	1.91188510025936e-13	1.2962402194589e-10	20.2282112526711	0.147682002891445	0.63272568152651	-0.485043678635065	20	327619	R	II	NRSN2	1stExon	island	1stExon-island	chr20:327376-328977
cg18696330	0.490451297799406	0.261015653046444	8.67003498382322	1.94471391353626e-13	1.2962402194589e-10	20.2117314380315	0.116765271340737	0.607216569140142	-0.490451297799406	8	11665787	R	I	FDFT1	1stExon	island	1stExon-island	chr8:11665773-11666045	rs180739870;rs187356488	32;8
cg00262122	0.484034576654878	0.20546490540949	8.58051903793013	2.97158037469675e-13	1.81563560893971e-10	19.8013255008736	0.0631017946286429	0.547136371283521	-0.484034576654879	8	11665843	R	II	FDFT1	Body	island	Body-island	chr8:11665773-11666045	rs1736070;rs544598287	40;33
cg14164315	0.515916934500238	0.261149561597407	8.4878724197293	4.60710569872064e-13	2.55992399725807e-10	19.3768454637618	0.109409286744396	0.625326221244634	-0.515916934500238	8	11665917	R	I	FDFT1	5'UTR	island	5'UTR-island	chr8:11665773-11666045	rs189380851	11
cg08713365	0.46577478012718	0.304571957126054	8.4753620213144	4.88801636137657e-13	2.55992399725807e-10	19.3195511528547	0.167579374735707	0.633354154862887	-0.46577478012718	20	327623	R	II	NRSN2	1stExon	island	1stExon-island	chr20:327376-328977
cg20331595	0.453619548433422	0.252549489471417	8.3279251397214	9.81364819661597e-13	4.67579700936166e-10	18.6448429565417	0.119131975226292	0.572751523659714	-0.453619548433422	20	327607	R	I	NRSN2	1stExon	island	1stExon-island	chr20:327376-328977
cg02401399	0.498297635618151	0.280927298163559	8.31967579830933	1.02035941284488e-12	4.67579700936166e-10	18.6071224800958	0.134369170040574	0.632666805658724	-0.498297635618151	19	36523584	R	I	CLIP3	5'UTR	island	5'UTR-island	chr19:36523391-36523887
cg06825142	0.481095232383533	0.301150745289316	8.26497400350045	1.32107615030119e-12	5.58669992768099e-10	18.3570869959934	0.159652147529454	0.640747379912986	-0.481095232383533	11	637170	R	II	DRD4	TSS200	island	TSS200-island	chr11:636906-640628	rs148649503;rs111993165	24;6
cg04178858	0.489336269207362	0.304014677621849	8.25703334525927	1.37153026047815e-12	5.58669992768099e-10	18.3208047456714	0.160092245502036	0.649428514709399	-0.489336269207363	17	38334170	R	I	RAPGEFL1	TSS200	island	TSS200-island	chr17:38333605-38334795
cg00556112	0.485684350471143	0.309248377026622	8.23661218123432	1.51028682092092e-12	5.71210662305932e-10	18.2275132903165	0.166400038652757	0.6520843891239	-0.485684350471143	11	637173	R	II	DRD4	TSS200	island	TSS200-island	chr11:636906-640628	rs148649503;rs111993165	27;9
cg04361443	0.476494434481638	0.433694438619869	8.22973182275496	1.56012223316186e-12	5.71210662305932e-10	18.1960866617714	0.293549016713505	0.770043451195143	-0.476494434481638	8	38831681	R	II	HTRA4	5'UTR	island	5'UTR-island	chr8:38831592-38832353	rs527395785	37
cg02360980	0.447377618715403	0.240745680577596	8.21053171965988	1.70803543408432e-12	5.71210662305932e-10	18.1084032369138	0.109164028014242	0.556541646729645	-0.447377618715403	15	41804283	F	I	LTK	Body	island	Body-island	chr15:41803443-41805531
cg19951303	0.495471950423793	0.308194123430089	8.20722065574267	1.73492134992016e-12	5.71210662305932e-10	18.0932844175499	0.162467079187797	0.65793902961159	-0.495471950423793	8	144651002	R	I	MROH6	Body	shore	Body-shore	chr8:144649331-144649742	rs564722176;rs532467231	50;1
cg18244129	0.483698961781082	0.226660624492229	8.18631753513465	1.91467181356814e-12	5.71210662305932e-10	17.9978529262071	0.0843962239683815	0.568095185749463	-0.483698961781082	1	9747809	R	I	PIK3CD-AS2	TSS200	shore	TSS200-shore	chr1:9749295-9750228	rs41278008	41
cg23357130	0.500514400710756	0.382879099799115	8.18536758263403	1.9232679402758e-12	5.71210662305932e-10	17.9935166307457	0.235668981943011	0.736183382653767	-0.500514400710756	11	3181928	F	I	OSBPL5	5'UTR	island	5'UTR-island	chr11:3181574-3182120	rs550004138	6
cg03698956	0.445448015749165	0.270342643898734	8.17737711938198	1.99711387328408e-12	5.71210662305932e-10	17.9570443784937	0.139328521619568	0.584776537368734	-0.445448015749166	16	8768031	F	II	ABAT	TSS1500	shore	TSS1500-shore	chr16:8768256-8768619	rs370140575	0
cg01324372	0.465614462312801	0.317610196009235	8.17437645610847	2.02556972448912e-12	5.71210662305932e-10	17.9433489593297	0.180664765917234	0.646279228230035	-0.465614462312801	22	42679577	F	I		IGR	island	IGR-island	chr22:42679333-42679893
cg12928379	0.503137058359401	0.350367922322266	8.15910594835939	2.17676877011114e-12	5.82672571279366e-10	17.8736611476302	0.202386434569501	0.705523492928903	-0.503137058359401	11	637175	R	I	DRD4	TSS200	island	TSS200-island	chr11:636906-640628	rs148649503;rs111993165	29;11
cg14603620	0.471800751067332	0.32631777269106	8.15444195049695	2.22515439113779e-12	5.82672571279366e-10	17.852379687325	0.187552845906551	0.659353596973883	-0.471800751067332	17	38334166	R	I	RAPGEFL1	TSS200	island	TSS200-island	chr17:38333605-38334795
cg07427436	0.440492302659684	0.313398864463636	8.11421537073778	2.68957563725473e-12	6.72027129914639e-10	17.6688876957804	0.183842304857846	0.624334607517531	-0.440492302659685	1	9749296	R	II	PIK3CD	5'UTR	island	5'UTR-island	chr1:9749295-9750228	rs527500515;rs185822151;rs572146514	34;33;3
cg15826437	0.483245424717437	0.311347599844722	8.10952203197776	2.7497018408946e-12	6.72027129914639e-10	17.6474862094861	0.169216592574888	0.652462017292324	-0.483245424717437	17	38334186	R	I	RAPGEFL1	TSS200	island	TSS200-island	chr17:38333605-38334795
cg18467168	0.441527231759244	0.201330516848413	8.05601304090374	3.53760844971045e-12	8.36701456557323e-10	17.4035941730926	0.0714695663309886	0.512996798090232	-0.441527231759244	3	13114803	R	I	IQSEC1	TSS200	island	TSS200-island	chr3:13114627-13115245	rs543989691	4
cg14247332	0.471601907468128	0.298526072446717	8.0011068911879	4.5803401679419e-12	1.0226198118204e-09	17.1535481067059	0.159819629073739	0.631421536541867	-0.471601907468128	9	132805979	R	I	FNBP1	TSS1500	island	TSS1500-island	chr9:132804279-132806003	rs574085001;rs536347236;rs12377008	18;6;2
cg26853987	0.496040667081386	0.298957740246105	8.00007477364684	4.60262599428167e-12	1.0226198118204e-09	17.148849939938	0.153063426398639	0.649104093480025	-0.496040667081386	5	176790272	R	I	RGS14	Body	island	Body-island	chr5:176789978-176790296	rs539771217	3
cg20034785	0.481650373289449	0.298868881118846	7.97056688992691	5.28757138328168e-12	1.14024921712415e-09	17.0145657530771	0.157207006621949	0.638857379911398	-0.481650373289449	20	44440976	R	I	UBE2C	TSS1500	island	TSS1500-island	chr20:44440946-44441655
cg24006126	0.447856540295617	0.297480908942843	7.90671865529211	7.13709679717436e-12	1.49511982048235e-09	16.7242435190939	0.165758397091191	0.613614937386808	-0.447856540295617	1	155290813	R	II	RUSC1	5'UTR	island	5'UTR-island	chr1:155290606-155291001
cg06366062	0.451166690294163	0.222350945367286	7.89687952302599	7.47451094903299e-12	1.52230872995305e-09	16.6795342565723	0.0896548599866502	0.540821550280813	-0.451166690294163	17	30814700	F	I	CDK5R1	Body	island	Body-island	chr17:30813177-30815239
cg00578638	0.43819283394275	0.298700938592751	7.87658647233632	8.22143140652949e-12	1.62917662358579e-09	16.5873481700796	0.169820693315472	0.608013527258222	-0.43819283394275	17	38334161	R	II	RAPGEFL1	TSS200	island	TSS200-island	chr17:38333605-38334795
cg12021814	0.439288187551658	0.33128272645883	7.86290329126891	8.76657807742699e-12	1.69148817009723e-09	16.5252090970198	0.202080318355401	0.641368505907059	-0.439288187551658	2	172973195	R	II		IGR	island	IGR-island	chr2:172972804-172973242	rs542540656	1
cg14570838	0.468455594332164	0.34285868322785	7.83643120689737	9.92551338655374e-12	1.83227950632226e-09	16.4050389303506	0.205077626071331	0.673533220403495	-0.468455594332164	11	128562353	F	II	FLI1	TSS1500	shore	TSS1500-shore	chr11:128562671-128565011	rs577534836	48
cg11636127	0.451264325354381	0.355188969219833	7.83492058588172	9.99606931981594e-12	1.83227950632226e-09	16.3981833448393	0.222464167645015	0.673728492999397	-0.451264325354382	6	10521715	F	II	GCNT2	5'UTR	opensea	5'UTR-opensea		rs576900494;rs114506240;rs558964845;rs115153700	0;15;19;25
cg26781466	0.476322226591222	0.389116483773612	7.80196830721229	1.16657371449765e-11	2.04732829193838e-09	16.2486891145616	0.249021711246782	0.725343937838004	-0.476322226591222	6	10521612	R	II	GCNT2	1stExon	opensea	1stExon-opensea		rs544686617;rs572364887	39;6
cg13297177	0.460214349326872	0.345094071294498	7.80083708471643	1.1727739806521e-11	2.04732829193838e-09	16.2435588836051	0.209736909727771	0.669951259054642	-0.460214349326872	1	9747823	R	II	PIK3CD-AS2	TSS200	shore	TSS200-shore	chr1:9749295-9750228
cg13556511	0.430730624042933	0.268899198779996	7.79310122029152	1.21606307706125e-11	2.06605786263472e-09	16.2084789977192	0.142213721120309	0.572944345163243	-0.430730624042933	15	90455728	R	I	C15orf38	Body	island	Body-island	chr15:90455562-90456263	rs562804977;rs574761878	50;10
cg22080061	0.454596776333493	0.230353348568407	7.78896463029134	1.23986014669841e-11	2.06605786263472e-09	16.1897230673136	0.0966484143526738	0.551245190686167	-0.454596776333493	1	39874802	F	I	KIAA0754	TSS1500	island	TSS1500-island	chr1:39874018-39875239	rs577287984	40
cg17265994	0.436684123299562	0.446977133066647	7.75928056737993	1.42478584356981e-11	2.32145106778975e-09	16.0551785500512	0.318540626213834	0.755224749513396	-0.436684123299562	11	2905024	R	II	CDKN1C	3'UTR	island	3'UTR-island	chr11:2905023-2907024	rs13563	26
cg26349672	0.443447645607099	0.245452740792272	7.75003043364206	1.4878419544428e-11	2.33448060405404e-09	16.0132691327553	0.115026962672537	0.558474608279636	-0.443447645607099	1	39875051	R	I	KIAA0754	TSS200	island	TSS200-island	chr1:39874018-39875239	rs553425259;rs573219222	47;29
cg11849086	0.448930462130626	0.259535377193468	7.74574968669449	1.51795582874862e-11	2.33448060405404e-09	15.9938772437524	0.127497005978578	0.576427468109205	-0.448930462130626	17	62776530	R	I	LOC146880	Body	island	Body-island	chr17:62774366-62777797	rs555946779;rs566072941	41;32
cg15022387	0.464169650118715	0.302343495302365	7.74429851353422	1.52830154111558e-11	2.33448060405404e-09	15.9873037997469	0.165823009973331	0.629992660092046	-0.464169650118715	19	50096791	R	II	PRR12	Body	island	Body-island	chr19:50096609-50096912	rs573574750	4
cg14292280	0.458210142949291	0.290984095714759	7.73787227027372	1.57496581787737e-11	2.35666313809732e-09	15.958197038535	0.156216406612026	0.614426549561318	-0.458210142949291	15	90455799	R	I	C15orf38	Body	island	Body-island	chr15:90455562-90456263	rs79013985	8
cg00713294	0.466776846470619	0.270944311441166	7.73182886233783	1.62014345053399e-11	2.37153792926464e-09	15.9308279836	0.13365700365569	0.600433850126309	-0.466776846470619	1	55678649	R	II	USP24	Body	shore	Body-shore	chr1:55680465-55681708	rs180967286	45
cg21865657	0.456422498316044	0.398731399812074	7.7279785802893	1.64959675930847e-11	2.37153792926464e-09	15.9133929203343	0.264489488542649	0.720911986858694	-0.456422498316044	19	3687751	R	II	PIP5K1C	Body	shore	Body-shore	chr19:3687786-3688262	rs557087835;rs577905043	44;2
cg14238325	0.449337593928917	0.274567507368866	7.71695660597383	1.73689089205623e-11	2.44901615779929e-09	15.863490751241	0.14240939150742	0.591746985436337	-0.449337593928917	6	43276781	F	II	CRIP3	TSS1500	shore	TSS1500-shore	chr6:43276419-43276659
cg23189291	0.439179130477481	0.234289838113906	7.7047397811062	1.83903045506632e-11	2.54410779180118e-09	15.8081931101938	0.105119505620529	0.544298636098011	-0.439179130477481	2	85641279	R	I	CAPG	TSS200	shore	TSS200-shore	chr2:85640969-85641259	rs11686739	41
cg16547579	0.435163960520305	0.464567050079309	7.6954319902553	1.92084254303892e-11	2.5770098993934e-09	15.7660729184051	0.336577649926278	0.771741610446584	-0.435163960520305	20	4954333	F	II	SLC23A2	5'UTR	opensea	5'UTR-opensea		rs529780724;rs548300401	33;43
cg07458308	0.451407095813445	0.313002169935949	7.69407056364735	1.9331088988903e-11	2.5770098993934e-09	15.7599128463487	0.180235377049642	0.631642472863086	-0.451407095813445	5	134827512	R	I		IGR	island	IGR-island	chr5:134827285-134827644	rs558529297;rs577199667	51;35
cg15072832	0.43545296145946	0.357581886923722	7.68747145273068	1.99368033534328e-11	2.6102971819173e-09	15.7300564170629	0.229507486494469	0.664960447953929	-0.43545296145946	1	27902739	R	II	AHDC1	5'UTR	shore	5'UTR-shore	chr1:27901660-27902688
cg26471497	0.434232181541169	0.35197943492466	7.68302764013796	2.03552956382154e-11	2.61833381788412e-09	15.70995374868	0.224264087412551	0.65849626895372	-0.43423218154117	2	172974819	R	I		IGR	shore	IGR-shore	chr2:172972804-172973242	rs62184960	32
cg07959576	0.43893409862843	0.254089108063084	7.6749599837611	2.11375308003775e-11	2.64036103693761e-09	15.6734629548073	0.124990843760604	0.563924942389034	-0.43893409862843	1	39875069	R	I	KIAA0754	TSS200	island	TSS200-island	chr1:39874018-39875239	rs573219222	47
cg00498211	0.459585442735796	0.342481014475956	7.67316234190541	2.13158650151123e-11	2.64036103693761e-09	15.6653329658394	0.207308825436016	0.666894268171812	-0.459585442735796	2	65217568	R	II	SLC1A4	Body	shore	Body-shore	chr2:65215598-65217212	rs187172919;rs143169874;rs573739708;rs542861680	51;42;3;1
cg25367905	0.488784429112835	0.300976731510584	7.67026073284409	2.16068824626646e-11	2.64036103693761e-09	15.6522109006208	0.157216605300927	0.646001034413762	-0.488784429112835	5	176790350	F	I	RGS14	Body	shore	Body-shore	chr5:176789978-176790296	rs573483458;rs73336265;rs564503749	27;32;45
cg13097407	0.441130602866676	0.226596938005244	7.64959929700694	2.37966577637568e-11	2.86028024137484e-09	15.5587983707026	0.0968526430444566	0.537983245911133	-0.441130602866676	6	43276658	F	II	CRIP3	TSS200	island	TSS200-island	chr6:43276419-43276659	rs376646867;rs73438386	11;29
cg06968912	0.418570269542353	0.321804195461829	7.63717231471951	2.52186656345286e-11	2.98231058761877e-09	15.5026364510867	0.198695292655255	0.617265562197608	-0.418570269542353	17	40573643	F	II	PTRF	Body	shore	Body-shore	chr17:40573740-40575526
cg26251909	0.438424336997993	0.215367742538484	7.63304967821047	2.57088501436084e-11	2.99202046433232e-09	15.4840084525784	0.0864194081273092	0.524843745125302	-0.438424336997993	1	39874809	F	I	KIAA0754	TSS1500	island	TSS1500-island	chr1:39874018-39875239	rs577287984	33
cg03843031	0.463691782887628	0.352349035949044	7.62563572622456	2.66143521848485e-11	3.0490067221767e-09	15.4505133601011	0.215969099805624	0.679660882693253	-0.463691782887628	20	44440947	R	II	UBE2C	TSS1500	island	TSS1500-island	chr20:44440946-44441655
cg17014785	0.421988222997946	0.251683262760037	7.61677733950742	2.7737971238973e-11	3.12884315575616e-09	15.410500343069	0.127569079525347	0.549557302523293	-0.421988222997946	1	173639135	R	II	ANKRD45	TSS200	shore	TSS200-shore	chr1:173638662-173639045
cg13577076	0.407910866484882	0.233998538772832	7.60506194717505	2.92967839593859e-11	3.25460636348814e-09	15.3575954916532	0.114024754512573	0.521935620997455	-0.407910866484882	7	752456	F	II	PRKAR1B	5'UTR	shore	5'UTR-shore	chr7:750788-751237	rs560041949;rs182801847;rs542698049;rs146434122;rs531561736	9;10;24;32;45
cg07838483	0.444628967531759	0.409516709199241	7.59376226905796	3.08827891575206e-11	3.37959119556628e-09	15.3065822608005	0.278743483454606	0.723372450986365	-0.444628967531759	19	30202712	F	II	C19orf12	Body	shelf	Body-shelf	chr19:30206040-30206497
cg08574629	0.421377734435605	0.319533441817141	7.58213441891992	3.26040650344164e-11	3.51548536518148e-09	15.2541022927395	0.195598814041963	0.616976548477568	-0.421377734435605	1	155290542	F	II	RUSC1	TSS200	shore	TSS200-shore	chr1:155290606-155291001	rs145119331;rs16836822	19;45
cg10776862	0.440214705557962	0.425382329203917	7.57161088212657	3.42439888123932e-11	3.63047520537602e-09	15.2066194967939	0.295907415804517	0.736122121362479	-0.440214705557962	19	50313003	F	II	FUZ	Body	shore	Body-shore	chr19:50312011-50312821	rs78389728;rs112600852;rs547906240;rs568704232;rs533882929;rs144634493	9;16;17;30;41;43
cg21654383	0.450540616438233	0.319013376796963	7.56901585498274	3.4660838021866e-11	3.63047520537602e-09	15.1949125090901	0.186501430785718	0.637042047223952	-0.450540616438234	2	85641076	F	I		IGR	island	IGR-island	chr2:85640969-85641259
cg00712857	0.428582666589181	0.200329159222852	7.55332887742432	3.72903905642406e-11	3.80010721575254e-09	15.1241599131051	0.0742754337554455	0.502858100344626	-0.428582666589181	11	63767561	F	II	MACROD1	Body	island	Body-island	chr11:63766058-63768666	rs545126616	0
cg20931042	0.444837356498213	0.365406846186302	7.55317623684298	3.73169284689284e-11	3.80010721575254e-09	15.1234716002235	0.23457232956918	0.679409686067394	-0.444837356498214	11	637162	R	I	DRD4	TSS200	island	TSS200-island	chr11:636906-640628	rs148649503	16
cg02033258	0.437748800975242	0.21798455236192	7.54683293249576	3.84365405370748e-11	3.83257205295716e-09	15.0948696628984	0.0892349050162606	0.526983705991502	-0.437748800975241	5	131593261	R	I	PDLIM4	TSS200	island	TSS200-island	chr5:131593039-131593813	rs563245222;rs528831845;rs183757281;rs565422003	32;31;28;2
cg01915791	0.412217252304127	0.389157970090428	7.54489100004707	3.87859321016075e-11	3.83257205295716e-09	15.0861144236659	0.267917601765684	0.680134854069812	-0.412217252304127	19	36247526	F	II	HSPB6	Body	island	Body-island	chr19:36246328-36247982
cg13621184	0.432985985319639	0.389217760971672	7.54259071790728	3.92038876120823e-11	3.83257205295716e-09	15.0757441221372	0.261868941760014	0.694854927079653	-0.432985985319639	19	7459697	F	II	ARHGEF18	TSS1500	shore	TSS1500-shore	chr19:7459779-7460376	rs530974038;rs550694607;rs10403781;rs79002183	14;25;41;51
cg06452419	0.438556672494543	0.229204831228643	7.52462243668355	4.26266453416243e-11	4.05267875555748e-09	14.9947593671742	0.1002175746126	0.538774247107144	-0.438556672494543	17	55938940	F	II		IGR	shore	IGR-shore	chr17:55939088-55939591	rs183683622;rs117875355;rs111757699	3;9;17
cg17476271	0.447693462267968	0.353135506621188	7.52283456533848	4.29830629131934e-11	4.05267875555748e-09	14.9867033263032	0.221460958895315	0.669154421163283	-0.447693462267968	11	128562408	F	II	FLI1	TSS1500	shore	TSS1500-shore	chr11:128562671-128565011
cg02642017	0.421735665940597	0.414345503078162	7.52218343004306	4.31136037825264e-11	4.05267875555748e-09	14.9837694431478	0.290305601330928	0.712041267271525	-0.421735665940597	7	23245562	R	II		IGR	island	IGR-island	chr7:23245556-23246161	rs112410060;rs78252797;rs185642587;rs188764227;rs858296	50;49;33;31;16
cg10962166	0.425266403040826	0.271932348516687	7.51506987669727	4.45656867626881e-11	4.13614702967126e-09	14.9517204745321	0.14685399468115	0.572120397721976	-0.425266403040826	9	140210997	F	II	EXD3	Body	island	Body-island	chr9:140210552-140211065	rs557487687	15
cg08945395	0.437509307837715	0.244900641868576	7.50648056509844	4.63839819106315e-11	4.25109194210938e-09	14.9130306979157	0.116221433681012	0.553730741518727	-0.437509307837715	5	67584214	R	II	PIK3R1	Body	island	Body-island	chr5:67584213-67584451	rs143667799	6
cg00551609	0.477124887157769	0.444131846189421	7.50175447595321	4.74157366080476e-11	4.29200223222475e-09	14.8917462015516	0.303800997025371	0.78092588418314	-0.477124887157769	2	74214662	R	II		IGR	shelf	IGR-shelf	chr2:74211214-74212314	rs545990203	51
cg12735263	0.420766865102589	0.230906484571496	7.48212417496216	5.19512283433397e-11	4.6352193600274e-09	14.8033675315319	0.107151524247205	0.527918389349794	-0.420766865102589	1	39874887	R	I	KIAA0754	TSS1500	island	TSS1500-island	chr1:39874018-39875239	rs577287984	47
cg16672706	0.437525931062624	0.366318003244584	7.4799810523013	5.24717958104575e-11	4.6352193600274e-09	14.793721679004	0.237633905873224	0.675159836935848	-0.437525931062624	8	11666503	R	II	FDFT1	TSS200	shore	TSS200-shore	chr8:11665773-11666045	rs565045945;rs532657550;rs541127908	20;12;5
cg20439288	0.473490660159461	0.324731840152679	7.47340614012292	5.41014416092662e-11	4.63692962388258e-09	14.7641325384388	0.185469881282249	0.65896054144171	-0.473490660159461	5	67584218	R	I	PIK3R1	Body	island	Body-island	chr5:67584213-67584451	rs143667799	10
cg11376305	0.440261079178539	0.301848055405602	7.470742320106	5.47759300421213e-11	4.63692962388258e-09	14.7521460255502	0.172359502706032	0.612620581884571	-0.440261079178539	19	49127510	F	I	SPHK2	Body	island	Body-island	chr19:49127388-49127720	rs573582273;rs541104835;rs559147409	0;2;4
cg04165291	0.424764591488785	0.277956540897217	7.47010795607412	5.4937782129391e-11	4.63692962388258e-09	14.7492916766831	0.153025778694633	0.577790370183418	-0.424764591488785	2	172973127	R	II	DLX2-AS1	Body	island	Body-island	chr2:172972804-172973242	rs556587865	4
cg21210721	0.41904359693254	0.312955046521747	7.4697830980146	5.50208506925511e-11	4.63692962388258e-09	14.7478299826367	0.189706929776882	0.608750526709422	-0.41904359693254	9	140210914	F	I	EXD3	Body	island	Body-island	chr9:140210552-140211065	rs146124203;rs115323401	30;47
cg18301423	0.447004037708373	0.301730206202194	7.45623571495629	5.85985206419411e-11	4.88232219712173e-09	14.6868852835761	0.170258430405614	0.617262468113987	-0.447004037708373	5	131593218	R	II	PDLIM4	TSS200	island	TSS200-island	chr5:131593039-131593813	rs111823001;rs550088832	27;21
cg22152796	0.459260183185402	0.360259424048968	7.43477571793707	6.47449684970549e-11	5.33382144966749e-09	14.5903912297149	0.225182899582673	0.684443082768075	-0.459260183185402	12	57869941	F	II	ARHGAP9	Body	island	Body-island	chr12:57869075-57870182	rs573555231;rs544002494;rs201544948	34;37;38
cg05552183	0.470542128835037	0.322258056728994	7.42661248481986	6.72477857860613e-11	5.47845294870446e-09	14.5537007239552	0.183863312953983	0.654405441789021	-0.470542128835037	6	42928497	R	I	GNMT	TSS200	island	TSS200-island	chr6:42928218-42928810	rs10948059;rs376137577;rs200161633	38;23;14
cg15883716	0.399883217147619	0.363142750546774	7.39241846409465	7.88200028292459e-11	6.35064022795639e-09	14.400104359611	0.245530039621004	0.645413256768623	-0.399883217147619	1	173638701	F	II	ANKRD45	5'UTR	island	5'UTR-island	chr1:173638662-173639045	rs540470333	1
cg05191175	0.418667551183621	0.263072317620341	7.38021381060446	8.3413027212514e-11	6.60660470805749e-09	14.3453187406146	0.139934802566335	0.558602353749955	-0.418667551183621	5	134827218	R	II		IGR	shore	IGR-shore	chr5:134827285-134827644	rs62381148;rs375941694;rs531151718	47;26;24
cg06943420	0.424258659889371	0.451529143105074	7.37921883189225	8.37989958877996e-11	6.60660470805749e-09	14.3408532259738	0.326747184314082	0.751005844203453	-0.424258659889371	1	1566699	F	I	MMP23A	TSS1500	island	TSS1500-island	chr1:1564421-1570006	rs542928579;rs553564128;rs569458377;rs573345020	4;10;22;46
cg02353165	0.4822308836392	0.336621074545862	7.3720330363063	8.6639696408783e-11	6.72135049520909e-09	14.3086068702801	0.194788461710803	0.677019345350003	-0.4822308836392	6	42928485	R	I	GNMT	TSS200	island	TSS200-island	chr6:42928218-42928810	rs527633313;rs547669927;rs10948059;rs376137577;rs200161633	44;43;26;11;2
cg19657351	0.412286165723331	0.247431303728482	7.37092076657843	8.70878746651478e-11	6.72135049520909e-09	14.3036161516893	0.126170666751031	0.538456832474363	-0.412286165723331	6	10521558	F	II	GCNT2	TSS200	opensea	TSS200-opensea		rs544686617;rs572364887	17;50
cg25195415	0.428762203124993	0.245391377493969	7.35857839117187	9.22184690127745e-11	6.97812531237805e-09	14.2482472845461	0.119284847163089	0.548047050288081	-0.428762203124993	5	67584194	R	II	PIK3R1	Body	shore	Body-shore	chr5:67584213-67584451
cg14542922	0.453193247739898	0.394130817983196	7.35834494230599	9.231835178678e-11	6.97812531237805e-09	14.2472002092398	0.26083868629499	0.714031934034888	-0.453193247739898	7	14794352	R	II	DGKB	Body	opensea	Body-opensea
cg16838838	0.419335431738016	0.230750626827739	7.34921413187689	9.63105458558285e-11	7.20560124709117e-09	14.2062519887301	0.107416676316558	0.526752108054574	-0.419335431738016	2	85641023	F	I		IGR	island	IGR-island	chr2:85640969-85641259	rs192072367	12
cg26322951	0.427300189467122	0.301282869740624	7.3444985368232	9.84390293039623e-11	7.29045417026921e-09	14.1851087009148	0.175606343426765	0.602906532893887	-0.427300189467122	15	91499786	R	II	RCCD1	5'UTR	shore	5'UTR-shore	chr15:91497994-91498615	rs539374572;rs557526773	26;6
cg10800464	0.456219040143459	0.268518202744103	7.34017499038451	1.00431607945535e-10	7.36364549456662e-09	14.1657258644384	0.134336132113674	0.590555172257133	-0.456219040143459	12	109162641	R	I		IGR	island	IGR-island	chr12:109162408-109162722	rs535555386;rs551787990	49;1
cg18320766	0.424540792134731	0.354070213298683	7.31433530553712	1.13204105893574e-10	8.21794558823451e-09	14.0499370881304	0.229205274435527	0.653746066570258	-0.424540792134731	19	55598782	R	I	EPS8L1	Body	island	Body-island	chr19:55597977-55598887	rs554576602;rs184296169;rs113016082;rs367919817	29;26;16;5
cg16590910	0.441259076796557	0.296046585062835	7.2919252191485	1.25580434698619e-10	9.02701712951253e-09	13.9495906430566	0.166264503652083	0.607523580448639	-0.441259076796557	6	42928470	R	II	GNMT	TSS200	island	TSS200-island	chr6:42928218-42928810	rs527633313;rs547669927;rs10948059	29;28;11
cg24459409	0.428515354337164	0.369589016872141	7.28289303056936	1.30940686233404e-10	9.32094282974096e-09	13.9091666263646	0.243555089125917	0.67207044346308	-0.428515354337164	19	46504412	R	II	CCDC61	Body	shore	Body-shore	chr19:46504108-46504330	rs188961676	12
cg12199360	0.400616391510873	0.314546207116457	7.2753411743482	1.35596478129228e-10	9.55955170811059e-09	13.875376695105	0.196717856672082	0.597334248182956	-0.400616391510874	19	50312091	R	II	FUZ	ExonBnd	island	ExonBnd-island	chr19:50312011-50312821	rs548889142;rs11557714	47;45
cg13895235	0.409421353791708	0.247608974530246	7.2713356984892	1.38132273032274e-10	9.64557929402508e-09	13.8574579058764	0.127190929297391	0.536612283089099	-0.409421353791708	7	752292	F	I	PRKAR1B	5'UTR	shore	5'UTR-shore	chr7:750788-751237
cg15982002	0.407446321288552	0.460637907924578	7.25957507054654	1.45853206353639e-10	1.00056796082104e-08	13.8048590123802	0.340800754604416	0.748247075892968	-0.407446321288552	8	11666492	F	II	FDFT1	TSS200	shore	TSS200-shore	chr8:11665773-11666045	rs532657550;rs541127908;rs183007283;rs530088089;rs548544951;rs546362799	1;8;27;32;45;50
cg01460360	0.420885264833237	0.255611767687876	7.25737996402973	1.47341083495807e-10	1.00056796082104e-08	13.7950436738238	0.131821983913394	0.552707248746631	-0.420885264833237	1	39874997	F	II	KIAA0754	TSS200	island	TSS200-island	chr1:39874018-39875239	rs553425259;rs573219222	9;27
cg16597406	0.475513732028242	0.337791719844776	7.25731819435968	1.47383169351708e-10	1.00056796082104e-08	13.7947674829507	0.197934739836469	0.673448471864712	-0.475513732028243	17	8130173	F	II	C17orf68	3'UTR	shelf	3'UTR-shelf	chr17:8126224-8126486	rs574820085	17
cg22336806	0.445211046798804	0.269115443848557	7.25482664651459	1.49090742404717e-10	1.00287460854256e-08	13.7836274736235	0.138171018319497	0.583382065118301	-0.445211046798804	6	2903704	R	II	SERPINB9	TSS200	island	TSS200-island	chr6:2903175-2903906	rs117052396;rs534369477	40;35
cg26161740	0.42690019096643	0.293435065908126	7.25030310373221	1.52241324808074e-10	1.014757630448e-08	13.7634044419201	0.167876186212117	0.594776377178547	-0.42690019096643	17	243512	F	II		IGR	opensea	IGR-opensea		rs11868150	45
cg20935165	0.412429972286476	0.252820879929895	7.24483501492336	1.56138188425803e-10	1.03135603381801e-08	13.7389626265216	0.13151794690446	0.543947919190937	-0.412429972286476	2	172972840	R	I		IGR	island	IGR-island	chr2:172972804-172973242	rs13034296;rs117513270;rs2357322	50;45;14
cg03060555	0.427169839238357	0.28831427162854	7.23559351980577	1.62950720069217e-10	1.05908805639337e-08	13.6976638567554	0.162676083617259	0.589845922855616	-0.427169839238357	3	141131189	F	II	ZBTB38	5'UTR	opensea	5'UTR-opensea		rs147335910	1
cg05901357	0.418359401546536	0.398479316490031	7.23437414476398	1.63871379825188e-10	1.05908805639337e-08	13.6922155866372	0.275432433682226	0.693791835228763	-0.418359401546537	2	27529325	R	II	TRIM54	Body	island	Body-island	chr2:27529083-27531465	rs558088378	9
cg01547338	0.403743157883837	0.330523353771796	7.23332191552753	1.64669992401588e-10	1.05908805639337e-08	13.6875143113766	0.211775366158903	0.61551852404274	-0.403743157883837	10	89419380	R	I	PAPSS2	TSS200	island	TSS200-island	chr10:89419346-89420027	rs187253849	19
cg15497761	0.428109587035484	0.504472708827262	7.22613714415174	1.70227329520202e-10	1.08531024351489e-08	13.655417634484	0.378558124405061	0.806667711440545	-0.428109587035484	1	155147397	R	I	TRIM46	Body	island	Body-island	chr1:155147185-155147444	rs189635407;rs542327785;rs560500048	36;30;1
cg09656668	0.406545563000079	0.387014577537051	7.21645635260354	1.7801100762614e-10	1.1165680784695e-08	13.6121823505439	0.267442353125263	0.673987916125341	-0.406545563000079	19	12305699	F	II	LOC100289333	TSS200	island	TSS200-island	chr19:12305552-12306304	rs552266255;rs570285573;rs187703595;rs552783572	1;11;14;44
cg25767504	0.448686198794862	0.221648197941488	7.21625602407079	1.7817575720258e-10	1.1165680784695e-08	13.6112878103495	0.0896816688841759	0.538367867679038	-0.448686198794862	3	38040374	R	II	VILL	Body	island	Body-island	chr3:38040289-38040535
cg07759247	0.477808235932006	0.251295197410963	7.21061099428028	1.82880996211264e-10	1.13402983968999e-08	13.5860831127218	0.110763363313314	0.58857159924532	-0.477808235932006	3	38040636	R	I	VILL	Body	shore	Body-shore	chr3:38040289-38040535	rs543954088;rs113261216;rs574467623	21;12;5
cg25110943	0.411611894614658	0.338048745177174	7.20922431200359	1.84055579545974e-10	1.13402983968999e-08	13.5798923828697	0.216986423231686	0.628598317846344	-0.411611894614658	2	172974960	R	II		IGR	shore	IGR-shore	chr2:172972804-172973242
cg02505812	0.409400630851828	0.318076861674002	7.19987331214512	1.92174324926234e-10	1.17418512529929e-08	13.5381530277807	0.197664911423464	0.607065542275292	-0.409400630851829	19	46318767	R	I	RSPH6A	TSS200	island	TSS200-island	chr19:46318490-46319266
cg05628107	0.410251052922435	0.252070746265527	7.18197588720359	2.08717989731411e-10	1.26472752124852e-08	13.4583019102232	0.131408671876576	0.541659724799011	-0.410251052922435	10	89419384	R	I	PAPSS2	TSS200	island	TSS200-island	chr10:89419346-89420027	rs187253849	23
cg26271127	0.402466753655045	0.312686652013049	7.17921522728368	2.11392781197889e-10	1.27043596044502e-08	13.44598922529	0.194314077408624	0.596780831063668	-0.402466753655045	19	50312505	R	II	FUZ	Body	island	Body-island	chr19:50312011-50312821	rs369021547;rs527949286	50;47
cg24079361	0.438663981113081	0.280692515760409	7.17180509512095	2.18741935407966e-10	1.30391534179773e-08	13.4129453338747	0.151673697785973	0.590337678899055	-0.438663981113081	13	44948039	R	I	SERP2	1stExon	island	1stExon-island	chr13:44947371-44948443	rs548267501	44
cg02242344	0.430570392531957	0.311380254118637	7.15803843790879	2.33075308669558e-10	1.37815174448806e-08	13.3515779667134	0.184741903373943	0.615312295905901	-0.430570392531957	2	85640943	F	I		IGR	shore	IGR-shore	chr2:85640969-85641259	rs150392635	34
cg03431846	0.430057717754663	0.309829491968595	7.15457760629042	2.36822952234925e-10	1.38910870862918e-08	13.3361552234888	0.183341927923106	0.613399645677769	-0.430057717754663	14	24641183	R	II	REC8	TSS200	island	TSS200-island	chr14:24641053-24642220	rs116371699	26
cg02054792	0.434566847716534	0.325652923202237	7.15102907678545	2.40727695093866e-10	1.40080592097478e-08	13.3203435688927	0.19783914446208	0.632405992178613	-0.434566847716534	2	106014950	F	I	FHL2	5'UTR	island	5'UTR-island	chr2:106014878-106015884	rs58834777;rs549852166	15;34
cg13282929	0.417664259680488	0.446083366897384	7.1395394308262	2.53814618843116e-10	1.46532975225018e-08	13.269160897654	0.323240937579593	0.740905197260082	-0.417664259680488	20	4954404	F	II	SLC23A2	5'UTR	opensea	5'UTR-opensea		rs79377543	35
cg01597066	0.420757533470753	0.271060217237418	7.13252237025455	2.6215215443538e-10	1.50164030962516e-08	13.2379121762353	0.147308001510726	0.568065534981479	-0.420757533470753	19	49127506	F	I	SPHK2	Body	island	Body-island	chr19:49127388-49127720	rs573582273;rs541104835;rs559147409	4;6;8
cg17745097	0.396614957808435	0.221838539969963	7.11041004016949	2.90245472769656e-10	1.6407114293611e-08	13.1394906066934	0.105187081791012	0.501802039599447	-0.396614957808435	1	11863365	F	II	MTHFR	5'UTR	shelf	5'UTR-shelf	chr1:11865462-11866566	rs542491457	48
cg24101359	0.449590542423668	0.318073171429235	7.10968406568044	2.91216811541516e-10	1.6407114293611e-08	13.1362606070779	0.185840658951685	0.635431201375353	-0.449590542423668	6	42928495	R	II	GNMT	TSS200	island	TSS200-island	chr6:42928218-42928810	rs10948059;rs376137577;rs200161633	36;21;12
cg03239914	0.404287189161311	0.211878839299516	7.10825076593883	2.93144022430856e-10	1.6407114293611e-08	13.1298838256782	0.0929708424873653	0.497258031648677	-0.404287189161311	5	67584063	F	II	PIK3R1	TSS200	shore	TSS200-shore	chr5:67584213-67584451	rs374932771	7
cg16601494	0.455433574856483	0.255390615596925	7.10220519142669	3.01413194902644e-10	1.67067096019463e-08	13.1029905026393	0.121439564168548	0.576873139025031	-0.455433574856483	1	1475737	R	I	C1orf70	5'UTR	shore	5'UTR-shore	chr1:1476093-1476669	rs561063770	23
cg00677574	0.409653023556936	0.374527156202858	7.10102515661703	3.03054061246434e-10	1.67067096019463e-08	13.0977418729465	0.254040972803759	0.663693996360696	-0.409653023556936	17	43221327	R	II	ACBD4	3'UTR	shore	3'UTR-shore	chr17:43221927-43222388	rs1053578	44
cg19305681	0.408566972173844	0.316648659522747	7.09916265884941	3.05661970756064e-10	1.67247281312198e-08	13.0894581924181	0.196481903001028	0.605048875174872	-0.408566972173844	10	94821657	R	II	CYP26C1	Body	island	Body-island	chr10:94820026-94823252	rs543297361;rs7907583	42;39
cg23218550	0.406879053550031	0.392411823528479	7.08833710454579	3.21267251548284e-10	1.74483813952001e-08	13.0413211640295	0.272741513660823	0.679620567210855	-0.406879053550031	1	63588103	F	II		IGR	opensea	IGR-opensea		rs74078820;rs7531486;rs531479060;rs143001263	35;42;43;45
cg09628962	0.39134280274293	0.428567471511476	7.08553768338285	3.25429774112014e-10	1.75047633058616e-08	13.0288762676677	0.31346664717532	0.70480944991825	-0.39134280274293	15	76005171	R	I	CSPG4	1stExon	opensea	1stExon-opensea		rs563016906;rs202231541;rs551912769;rs201119307;rs528364973	50;49;30;28;1
cg19259203	0.433680675030027	0.36942590723234	7.08443750187989	3.27080274536693e-10	1.75047633058616e-08	13.0239857265188	0.241872767517626	0.675553442547653	-0.433680675030027	7	32290576	F	II	PDE1C	Body	opensea	Body-opensea		rs561607739;rs573253271;rs146046270;rs149535649	1;20;22;30
cg04589674	0.434704660798852	0.414403186496768	7.07716937415526	3.3819470239909e-10	1.79684315796386e-08	12.9916822256141	0.286548874497105	0.721253535295958	-0.434704660798852	8	38831508	R	II	HTRA4	TSS200	shore	TSS200-shore	chr8:38831592-38832353	rs377738227	8
cg11167537	0.411252000712089	0.312242028075603	7.07057408093427	3.48604264923142e-10	1.83882479886078e-08	12.9623765181775	0.19128555727793	0.602537557990019	-0.411252000712089	1	32827430	R	I	LOC100128071	Body	island	Body-island	chr1:32826944-32828017	rs557187759;rs575648868	49;18
cg27331241	0.396949958453057	0.300249601468137	7.05804788543228	3.69258128990205e-10	1.93385757268299e-08	12.906736643683	0.183499613687826	0.580449572140883	-0.396949958453057	7	751830	F	I	PRKAR1B	5'UTR	island	5'UTR-island	chr7:751712-752150	rs552599433	13
cg22451358	0.433372759894647	0.22636297886408	7.04362887671088	3.94540391079612e-10	2.04696592537859e-08	12.8427207559607	0.0989004024244778	0.532273162319125	-0.433372759894647	17	55938871	R	I		IGR	shore	IGR-shore	chr17:55939088-55939591	rs557173614;rs551046377	46;36
cg12379940	0.419217363724423	0.228187115196488	7.04258330590079	3.96439118117512e-10	2.04696592537859e-08	12.8380800731402	0.104887890571658	0.524105254296081	-0.419217363724424	13	44947923	R	I	SERP2	TSS200	island	TSS200-island	chr13:44947371-44948443	rs541058939	42
cg15766101	0.417201079973068	0.209256943591918	7.03888763034751	4.03223326557923e-10	2.06743596526062e-08	12.8216785523893	0.0865507435998392	0.503751823572907	-0.417201079973068	19	46519228	R	II	CCDC61	Body	island	Body-island	chr19:46518283-46520080	rs543120051;rs530464413	49;28
cg05694021	0.417727858478154	0.397623977837287	7.03735642377499	4.06067830462945e-10	2.06756203677383e-08	12.8148836700252	0.274762842990771	0.692490701468925	-0.417727858478154	12	19699504	F	II		IGR	opensea	IGR-opensea		rs560832727;rs144130552	21;33
cg10726445	0.452691147465024	0.303944900394604	7.0358098589352	4.08961079904561e-10	2.06793285369672e-08	12.8080210263477	0.170800445257832	0.623491592722856	-0.452691147465024	13	76336809	F	II	LMO7	5'UTR	opensea	5'UTR-opensea		rs559766311	39
cg06081208	-0.423024497725047	0.685107770466438	-7.03249906443919	4.1522373341898e-10	2.08521946125203e-08	12.7933312127945	0.809526740385569	0.386502242660522	0.423024497725047	10	49719922	R	II	ARHGAP22	Body	opensea	Body-opensea		rs114046200	16
cg27258399	0.397504960572961	0.473046714804723	7.01192861435862	4.56323689055841e-10	2.27603080827036e-08	12.7021020345586	0.356133491106793	0.753638451679754	-0.397504960572961	8	38832267	F	II	HTRA4	Body	island	Body-island	chr8:38831592-38832353
cg12459718	0.45836361997722	0.364449996905003	7.00726233498517	4.66194785994137e-10	2.30955416953311e-08	12.6814170935785	0.229637167499938	0.688000787477159	-0.45836361997722	17	8129997	F	I	C17orf68	3'UTR	shelf	3'UTR-shelf	chr17:8126224-8126486	rs541328828;rs142420278;rs574706247;rs542309190;rs563756210;rs146427367;rs112336268;rs78517666;rs377086928;rs3027250	8;11;15;17;18;23;24;27;28;51
cg03225210	0.467842562135411	0.293049761777371	6.9989195012282	4.84374225384448e-10	2.38351128893877e-08	12.6444436454603	0.155449008208132	0.623291570343543	-0.467842562135411	7	143579951	R	I	FAM115A	5'UTR	shelf	5'UTR-shelf	chr7:143582125-143582610	rs540456896	24
cg10375078	0.410135168429333	0.298881019740412	6.99716159231379	4.88293601095713e-10	2.38677912215585e-08	12.6366545103062	0.178253029025902	0.588388197455235	-0.410135168429333	10	22624374	F	I		IGR	island	IGR-island	chr10:22623350-22625875	rs565175194	51
cg27543538	0.410596296988869	0.52028162246441	6.99464152645503	4.93967206612895e-10	2.39852156217599e-08	12.6254892384203	0.399518005702977	0.810114302691847	-0.410596296988869	1	27902687	F	II	AHDC1	5'UTR	island	5'UTR-island	chr1:27901660-27902688
cg03103218	0.416268907923335	0.260274198632881	6.99200696623847	4.99968522820974e-10	2.4116902692917e-08	12.6138178438248	0.137842166890724	0.554111074814059	-0.416268907923335	11	63828672	R	II	MACROD1	Body	opensea	Body-opensea		rs530354716	29
cg05394800	0.413334829445894	0.418099303542434	6.98718098225479	5.11149961917522e-10	2.44951079789495e-08	12.5924412535423	0.296530236058348	0.709865065504242	-0.413334829445894	13	50707050	R	I		IGR	shore	IGR-shore	chr13:50707585-50708019	rs563175606;rs138323135	33;5
cg14591123	0.420386674536307	0.312368775116021	6.98424703689397	5.18068594025197e-10	2.46654476064464e-08	12.5794473429124	0.188725635546519	0.609112310082826	-0.420386674536307	3	38040395	R	II	VILL	Body	island	Body-island	chr3:38040289-38040535
cg02583525	0.381684510675559	0.306091340434463	6.98227831356966	5.22763114229262e-10	2.47050864352994e-08	12.5707290476158	0.19383119023577	0.575515700911328	-0.381684510675559	2	26624612	R	II	C2orf39	TSS200	island	TSS200-island	chr2:26624603-26625057
cg19070139	0.447550412905875	0.323828174172793	6.98108043784889	5.25640136921264e-10	2.47050864352994e-08	12.5654246978143	0.192195699788712	0.639746112694587	-0.447550412905875	6	42928517	R	I	GNMT	1stExon	island	1stExon-island	chr6:42928218-42928810	rs376137577;rs200161633;rs370044528	43;34;2
cg15775266	0.40250635320849	0.292500547893641	6.9679148370541	5.58314880195375e-10	2.59863057588431e-08	12.507141888365	0.174116326361732	0.576622679570222	-0.40250635320849	20	62669363	F	I	LINC00176	Body	island	Body-island	chr20:62669304-62670730	rs562989571;rs531796261	40;45
cg20474370	0.398028991642633	0.248096787338742	6.96726120046571	5.59988585637918e-10	2.59863057588431e-08	12.5042490795315	0.131029436855615	0.529058428498248	-0.398028991642633	5	67584297	R	II	PIK3R1	Body	island	Body-island	chr5:67584213-67584451	rs575668018;rs368094141;rs555147515	24;22;12
cg18601167	0.409902463942437	0.193413473625085	6.96436869020016	5.6745511558416e-10	2.61671755186356e-08	12.4914485389904	0.0728539254067209	0.482756389349158	-0.409902463942437	7	752286	F	I	PRKAR1B	5'UTR	shore	5'UTR-shore	chr7:750788-751237
cg26173997	0.423451334702987	0.231453435530005	6.95834323611818	5.83327438492e-10	2.67309798688959e-08	12.4647880794172	0.106908925323244	0.530360260026232	-0.423451334702988	4	76555856	F	I	CDKL2	TSS200	island	TSS200-island	chr4:76555366-76556079	rs552154779;rs570759845;rs538016704	1;11;44
cg24153763	0.400411366050641	0.47521824860142	6.95539380712436	5.91256639136429e-10	2.69260476903621e-08	12.4517402110435	0.357450199762996	0.757861565813637	-0.400411366050641	6	42928144	R	II	GNMT	TSS1500	shore	TSS1500-shore	chr6:42928218-42928810	rs562662274;rs531707778	17;13
cg25156646	0.446333042412993	0.414127074443537	6.94201854265913	6.28577508766344e-10	2.84489524337953e-08	12.3925888580561	0.282852650204422	0.729185692617415	-0.446333042412993	19	36523600	R	I	CLIP3	5'UTR	island	5'UTR-island	chr19:36523391-36523887
cg02330683	0.453541521299921	0.348260335225395	6.93980215068289	6.34983684175243e-10	2.85625789716128e-08	12.3827900043693	0.214865770137182	0.668407291437104	-0.453541521299921	15	41787940	R	II	ITPKA	Body	island	Body-island	chr15:41785616-41788539
cg24104567	0.463675031877841	0.408866152833249	6.93027989983428	6.6325134091751e-10	2.93401847176561e-08	12.3407011407758	0.272491143457413	0.736166175335254	-0.463675031877841	17	40932508	R	I	WNK4	TSS200	island	TSS200-island	chr17:40932329-40933299	rs538814418;rs547695680	37;3
cg04805181	0.394026463369644	0.366108912708189	6.92887162535783	6.67536552047244e-10	2.93401847176561e-08	12.3344778447494	0.250218776422999	0.644245239792643	-0.394026463369644	15	66914759	F	I		IGR	island	IGR-island	chr15:66914241-66914884
cg26010734	0.407237416730187	0.365899094510932	6.92790728336813	6.70486759081134e-10	2.93401847176561e-08	12.3302165293451	0.246123383707936	0.653360800438123	-0.407237416730187	19	15344046	R	I	EPHX3	TSS200	shore	TSS200-shore	chr19:15344091-15344419	rs557725336	39
cg02245020	0.462738368690119	0.218165081522266	6.92652624092647	6.74734311565539e-10	2.93401847176561e-08	12.3241141486329	0.0820655613192903	0.544803930009409	-0.462738368690119	7	143580147	R	II	FAM115A	5'UTR	shore	5'UTR-shore	chr7:143582125-143582610	rs190466182;rs545380425;rs143618696	25;23;21
cg24417337	0.411032854288046	0.394433776754582	6.92639598947291	6.75136289311826e-10	2.93401847176561e-08	12.3235386268771	0.273541760787509	0.684574615075555	-0.411032854288046	8	11665358	F	II	FDFT1	5'UTR	shore	5'UTR-shore	chr8:11665773-11666045	rs567648541;rs538264315;rs147530168;rs578253675;rs545687368	1;2;8;10;27
cg13397359	0.430503214120263	0.301660003667506	6.92602554122753	6.76280853421151e-10	2.93401847176561e-08	12.3219018014426	0.175041411279194	0.605544625399457	-0.430503214120263	6	42928475	R	II	GNMT	TSS200	island	TSS200-island	chr6:42928218-42928810	rs527633313;rs547669927;rs10948059;rs376137577	34;33;16;1
cg05642143	0.400280669898056	0.285013069225004	6.91429374818276	7.13541012397945e-10	3.07746041347161e-08	12.2700774413054	0.167283460431458	0.567564130329514	-0.400280669898056	6	42928409	F	II	GNMT	TSS200	island	TSS200-island	chr6:42928218-42928810	rs527633313;rs547669927	34;35
cg04518342	0.420946699290378	0.470796779308328	6.90350982461086	7.49583287254076e-10	3.21138218351254e-08	12.222461809914	0.346988926575864	0.767935625866242	-0.420946699290378	5	131593106	R	I	PDLIM4	TSS1500	island	TSS1500-island	chr5:131593039-131593813
cg08328777	0.409540607623526	0.414016399092333	6.90115145824642	7.57702938067788e-10	3.21138218351254e-08	12.212051383191	0.29356327920306	0.703103886826586	-0.409540607623526	15	45422004	F	I	DUOX1	TSS200	island	TSS200-island	chr15:45421236-45422394	rs573281387;rs566784562	34;39
cg18808904	0.398162731298232	0.420789509750717	6.90114305620655	7.57732020932446e-10	3.21138218351254e-08	12.2120142962389	0.303682824074767	0.701845555372999	-0.398162731298232	20	11898851	R	II	BTBD3	1stExon	opensea	1stExon-opensea
cg25362339	0.425919740271263	0.320239624114962	6.89702219860012	7.7213022576325e-10	3.25359702028514e-08	12.1938261860373	0.194969112270472	0.620888852541735	-0.425919740271263	2	85811413	R	II	VAMP5	TSS200	island	TSS200-island	chr2:85811340-85811855	rs6753051	24
cg00247571	0.410958655225152	0.454035385785031	6.89321274170719	7.85681592938282e-10	3.29178139395628e-08	12.1770152095933	0.333165193071751	0.744123848296904	-0.410958655225152	13	50707065	R	I		IGR	shore	IGR-shore	chr13:50707585-50708019	rs563175606;rs138323135;rs547922883;rs567901837	48;20;15;6
cg09849405	0.394077141302667	0.273453668748131	6.88093190196	8.30994340884304e-10	3.46184687918393e-08	12.1228381886052	0.157548627188523	0.551625768491191	-0.394077141302668	16	66612955	F	I	CMTM1	3'UTR	island	3'UTR-island	chr16:66612749-66613412
cg21667367	0.401876564569604	0.438578810041187	6.87877692450268	8.3920866714661e-10	3.47631522458698e-08	12.1133343040425	0.320379820461891	0.722256385031496	-0.401876564569605	2	172974217	R	II		IGR	shore	IGR-shore	chr2:172972804-172973242
cg12479674	0.430199626159555	0.325813561165421	6.87645644163626	8.48143910335758e-10	3.49359053403471e-08	12.1031014502796	0.199284259353787	0.629483885513342	-0.430199626159555	3	160167789	R	I	TRIM59	TSS200	island	TSS200-island	chr3:160167184-160168200	rs112024372;rs145023512	51;44
cg03702646	0.403388884967452	0.321067979123136	6.87480129506104	8.54574790580414e-10	3.50041472879083e-08	12.0958031913824	0.202424189426826	0.605813074394278	-0.403388884967452	2	240302663	F	II	HDAC4	5'UTR	opensea	5'UTR-opensea
cg22233844	0.419549739153273	0.295650268385647	6.87065125695063	8.7091266706556e-10	3.54751759718038e-08	12.0775060676275	0.172253286281743	0.591803025435017	-0.419549739153273	17	3658293	F	I	ITGAE	Body	shore	Body-shore	chr17:3658426-3658685	rs570911101	24
cg15809122	0.390006573653953	0.237365998351059	6.86402512857885	8.97642732250557e-10	3.63619696843154e-08	12.0482986147058	0.122658182570484	0.512664756224437	-0.390006573653953	22	23487482	F	II	RAB36	TSS200	island	TSS200-island	chr22:23487368-23487970	rs377116903;rs201259585;rs1476441	20;26;51
cg23696834	0.389202534792923	0.253450723708238	6.86161674233161	9.07558496897105e-10	3.65616423035691e-08	12.0376846286571	0.138979389945614	0.528181924738537	-0.389202534792923	6	42928345	R	II	GNMT	TSS200	island	TSS200-island	chr6:42928218-42928810	rs565173816	9
cg09067944	0.410045890479005	0.332275592653797	6.85782757594928	9.23379470763597e-10	3.69760526227596e-08	12.0209875683439	0.211673860159972	0.621719750638976	-0.410045890479004	1	235105948	F	II		IGR	opensea	IGR-opensea
cg01204305	0.37966674430777	0.33549040695667	6.85674927539258	9.27931489714643e-10	3.69760526227596e-08	12.0162364910673	0.223823717454385	0.603490461762156	-0.379666744307771	3	49756497	R	II	AMIGO3	1stExon	island	1stExon-island	chr3:49755763-49757317
cg18512948	0.39971802070819	0.391092971178765	6.85186707181255	9.4882159063822e-10	3.71964082174093e-08	11.9947277957323	0.273528847441061	0.673246868149252	-0.399718020708191	14	24641706	R	II	REC8	1stExon	island	1stExon-island	chr14:24641053-24642220
cg08686311	0.407834363535718	0.228302574951984	6.85076215458037	9.53613665428876e-10	3.71964082174093e-08	11.9898606592457	0.108351291559126	0.516185655094844	-0.407834363535718	20	825052	R	I	FAM110A	5'UTR	shore	5'UTR-shore	chr20:825267-826276	rs79607300;rs114294582	48;22
cg15219228	0.413445899196841	0.444193828947632	6.85043072461939	9.55055764591292e-10	3.71964082174093e-08	11.9884007613759	0.322592093889738	0.736037993086579	-0.413445899196842	6	35479628	F	I	TULP1	Body	island	Body-island	chr6:35479388-35479678	rs575026531;rs542153225	5;46
cg20745684	0.396064222395256	0.409797739929982	6.84903467550617	9.61153946440358e-10	3.71964082174093e-08	11.9822516029965	0.293308262754906	0.689372485150163	-0.396064222395256	7	29923339	R	II	WIPF3	Body	shore	Body-shore	chr7:29923882-29924264
cg19724470	0.420025724280736	0.30769417051627	6.84765800604937	9.67205276094637e-10	3.71964082174093e-08	11.9761881586002	0.184157192786642	0.604182917067378	-0.420025724280737	9	5450936	F	II	CD274	5'UTR	shore	5'UTR-shore	chr9:5450409-5450629	rs185005359;rs866066;rs559393240;rs532929011;rs551514059;rs190049644	12;17;23;33;34;40
cg23258678	0.408014450153229	0.287580604803743	6.84611300599135	9.74041516279261e-10	3.71964082174093e-08	11.9693837312483	0.167576354758676	0.575590804911904	-0.408014450153229	1	200004095	R	I	NR5A2	Body	shore	Body-shore	chr1:200004474-200004933	rs3828114;rs536756486	41;38
cg07242977	0.403888304465033	0.413357500854429	6.84602181525402	9.74446506411288e-10	3.71964082174093e-08	11.9689821264619	0.294566823070596	0.698455127535629	-0.403888304465033	8	11666540	F	II	FDFT1	TSS200	shore	TSS200-shore	chr8:11665773-11666045	rs546362799	2
cg11678461	0.398801161856764	0.369169356379948	6.84580271930615	9.75420223037156e-10	3.71964082174093e-08	11.9680172323278	0.251874897010312	0.650676058867075	-0.398801161856764	11	3181822	F	I	OSBPL5	5'UTR	island	5'UTR-island	chr11:3181574-3182120	rs561201432	0
cg22871253	0.435856135443873	0.46846650961726	6.84453828504487	9.81058559017438e-10	3.71964082174093e-08	11.9624488630276	0.340273528604356	0.77612966404823	-0.435856135443873	6	159238744	R	II	EZR	Body	shore	Body-shore	chr6:159239081-159240775	rs75889603	24
cg17207590	0.405506918458051	0.479410257600974	6.84383847452363	9.84193016118031e-10	3.71964082174093e-08	11.9593671350565	0.360143516878018	0.76565043533607	-0.405506918458052	15	63570580	R	II	APH1B	Body	shore	Body-shore	chr15:63569296-63570100	rs201375233	11
cg25208479	0.396387446644774	0.25168068872269	6.83547474243692	1.02243149522697e-09	3.84434242205342e-08	11.922543133755	0.135096145591874	0.531483592236648	-0.396387446644774	15	89943706	R	I		IGR	island	IGR-island	chr15:89942592-89943853
cg01030534	0.464489966876614	0.330655404790166	6.83219849019597	1.03780860725677e-09	3.8740729613537e-08	11.9081219349359	0.194040708649985	0.658530675526599	-0.464489966876614	7	143579698	F	I	FAM115A	5'UTR	shelf	5'UTR-shelf	chr7:143582125-143582610	rs535246534;rs552776077;rs571023186;rs550944962	0;9;14;51
cg01462053	0.388598310839038	0.233638065420534	6.8315443578172	1.04090612845974e-09	3.8740729613537e-08	11.905242856376	0.119344444585523	0.507942755424561	-0.388598310839038	19	18118298	R	I	ARRDC2	Body	island	Body-island	chr19:18117908-18118305	rs547590387;rs190187576	45;2
cg26433838	0.400853952701188	0.212761978819773	6.82696501160803	1.06284893351635e-09	3.91937121659055e-08	11.885089698436	0.0948637574370711	0.495717710138259	-0.400853952701188	3	160167749	R	I	TRIM59	TSS200	island	TSS200-island	chr3:160167184-160168200	rs139042494;rs112024372;rs145023512	21;11;4
cg26487948	0.439314966519217	0.305214611493871	6.82677520919009	1.06376823799989e-09	3.91937121659055e-08	11.8842544852132	0.176004327223513	0.61531929374273	-0.439314966519217	5	172359575	R	I	ERGIC1	Body	opensea	Body-opensea		rs545555961;rs559419382;rs201473077;rs369644983;rs193208350;rs546534751	43;22;21;15;12;9
cg02598441	0.403456735071458	0.286335172420603	6.82163185115174	1.08898231854721e-09	3.99220917979408e-08	11.8616240417488	0.167671426811351	0.571128161882809	-0.403456735071459	17	62777298	F	II	LOC146880	Body	island	Body-island	chr17:62774366-62777797	rs536480003;rs112459305	21;25
cg23613219	0.40089258607242	0.25406712562707	6.81519608221013	1.1213680185863e-09	4.09048274242525e-08	11.8333140709719	0.136157541488123	0.537050127560544	-0.40089258607242	17	37856404	F	I	ERBB2	5'UTR	shore	5'UTR-shore	chr17:37856448-37856891	rs533116130;rs551298195	15;42
cg10290724	0.374520816284652	0.257497278413397	6.81228667281885	1.13632019981566e-09	4.10867272226059e-08	11.820518580718	0.147344097153205	0.521864913437857	-0.374520816284652	19	50312544	R	II	FUZ	Body	island	Body-island	chr19:50312011-50312821	rs552515373;rs571012342	34;1
cg07844977	0.402387254721948	0.226957587222768	6.81204672398914	1.13756214214253e-09	4.10867272226059e-08	11.8194633646584	0.10860839465749	0.510995649379438	-0.402387254721948	6	2903699	R	II	SERPINB9	TSS200	island	TSS200-island	chr6:2903175-2903906	rs548959886;rs117052396;rs534369477	50;35;30
cg07516252	0.397786583289078	0.279907259202526	6.80524193359321	1.17334845412177e-09	4.21715238510825e-08	11.7895426645903	0.162911205293973	0.560697788583051	-0.397786583289078	14	24641201	F	II	REC8	TSS200	island	TSS200-island	chr14:24641053-24642220	rs560646682;rs147559914;rs181408262	28;44;46
cg24408646	0.409485523855141	0.335235527367068	6.80135627416223	1.19428129044778e-09	4.27051690526483e-08	11.7724613333293	0.214798608586144	0.624284132441285	-0.409485523855141	5	179229002	F	II	MGAT4B	Body	island	Body-island	chr5:179228283-179229003	rs181947719;rs75359599;rs10078686	3;30;37
cg19476597	0.372419476516801	0.314604949552184	6.80033483221656	1.19984517523807e-09	4.27051690526483e-08	11.7679715575727	0.205069809400184	0.577489285916985	-0.372419476516801	18	47794792	F	II		IGR	island	IGR-island	chr18:47794450-47794996
cg02786012	0.392753591513786	0.388888793037326	6.79345871474671	1.23797445753311e-09	4.38494141189989e-08	11.7377525632036	0.273373030827389	0.666126622341175	-0.392753591513786	4	57371589	R	II	ARL9	5'UTR	island	5'UTR-island	chr4:57371582-57372022	rs557103633;rs573429265	46;16
cg02994349	0.376709577117762	0.375187753354107	6.78646833457444	1.27796826397065e-09	4.50483813049656e-08	11.7070406578501	0.264390818907706	0.641100396025468	-0.376709577117762	1	66999753	R	II	SGIP1	TSS200	shore	TSS200-shore	chr1:66998728-66999060	rs188888306;rs193237755;rs539524620;rs12081943	44;23;4;1
cg20814026	0.399180932384672	0.195112009134305	6.78285647000875	1.29913176905489e-09	4.55752829220594e-08	11.691175767014	0.0777058525505785	0.47688678493525	-0.399180932384672	2	71205520	R	II	ANKRD53	TSS200	shore	TSS200-shore	chr2:71205563-71206529
cg08846852	0.404628444379702	0.218709074368989	6.77825038730281	1.32662543367525e-09	4.63181794271758e-08	11.6709474686223	0.0997007083749587	0.504329152754661	-0.404628444379702	3	49314814	F	II	USP4	3'UTR	island	3'UTR-island	chr3:49314437-49314815	rs562654255;rs56699238	7;20
cg04379348	0.374461984565046	0.324326779996024	6.77381343850689	1.35365457038714e-09	4.70378924648272e-08	11.651465808149	0.214190902182775	0.588652886747821	-0.374461984565046	19	46318762	R	II	RSPH6A	TSS200	island	TSS200-island	chr19:46318490-46319266
cg26856080	0.395109948593303	0.184799485281051	6.76782141233752	1.39102502854492e-09	4.81084693834499e-08	11.6251621777275	0.0685906768712555	0.463700625464559	-0.395109948593304	3	160167746	R	I	TRIM59	TSS200	island	TSS200-island	chr3:160167184-160168200	rs139042494;rs112024372;rs145023512	18;8;1
cg05306070	0.471707406279135	0.418733592035344	6.76660124010848	1.39875924813329e-09	4.81488394709544e-08	11.6198067506281	0.279996119600304	0.75170352587944	-0.471707406279136	21	45770298	R	I		IGR	opensea	IGR-opensea		rs567341762;rs11910460;rs561188587	40;36;15
cg14761876	0.400334326751945	0.212606075454322	6.74954964280804	1.51140864486985e-09	5.17834027298399e-08	11.5449962879761	0.0948606852331613	0.495195011985107	-0.400334326751945	11	67182724	F	II	ATPGD1	TSS1500	shore	TSS1500-shore	chr11:67182965-67183393	rs546191883;rs564405283	1;34
cg08493316	0.396559590840562	0.459580041248409	6.74203415763307	1.5638702853494e-09	5.33316136380548e-08	11.5120416310064	0.342944867471773	0.739504458312335	-0.396559590840562	3	135159971	R	II		IGR	opensea	IGR-opensea		rs190413128;rs146466261;rs527568594;rs547108706	39;14;13;1
cg21699330	0.439097328543045	0.305438326851556	6.74028221884867	1.57635666662132e-09	5.35085512947571e-08	11.5043611462584	0.17629205375066	0.615389382293705	-0.439097328543045	7	26193032	R	II	NFE2L3	Body	shore	Body-shore	chr7:26191794-26192757	rs549785658;rs559216956	49;42
cg04611395	0.377055450774992	0.311149327523909	6.73039127884224	1.64872676705675e-09	5.56530069078689e-08	11.4610106889635	0.200250665531264	0.577306116306257	-0.377055450774992	12	2903398	F	II	FKBP4	TSS1500	island	TSS1500-island	chr12:2903389-2905189	rs569566383;rs549031056	5;16
cg00585901	0.414840453214483	0.247713408941899	6.72959249545433	1.65471297134689e-09	5.56530069078689e-08	11.457510587923	0.125701510937639	0.540541964152122	-0.414840453214483	1	155035388	R	I	EFNA4	TSS1500	island	TSS1500-island	chr1:155034925-155036578	rs377418733;rs533623705;rs558589904;rs570420811	36;11;6;3
cg06585203	0.418311178823194	0.436211274401887	6.72145416884401	1.71694362464552e-09	5.73199696923981e-08	11.4218573538574	0.313178574748006	0.7314897535712	-0.418311178823193	6	159238500	F	II	EZR	Body	shore	Body-shore	chr6:159239081-159240775	rs188380362;rs192897815	1;21
cg10162691	0.394482069003444	0.370254000894946	6.72015991817358	1.7270517097484e-09	5.73199696923981e-08	11.4161885763516	0.254229862952757	0.6487119319562	-0.394482069003444	17	41177409	R	I	RND2	1stExon	island	1stExon-island	chr17:41177336-41177593
cg16306898	0.381525121813781	0.215952119730698	6.72007339123615	1.72772958292689e-09	5.73199696923981e-08	11.4158096029455	0.103738848608997	0.485263970422779	-0.381525121813781	1	1475675	F	I	C1orf70	1stExon	shore	1stExon-shore	chr1:1476093-1476669	rs561063770	41
cg13894021	0.388865485934032	0.265755903237586	6.71633451191512	1.75727402850794e-09	5.7968525539724e-08	11.3994353647077	0.151383701492283	0.540249187426315	-0.388865485934032	22	23487383	F	II	RAB36	TSS200	island	TSS200-island	chr22:23487368-23487970	rs58367083;rs564680016;rs575195147;rs530678044	19;21;23;49
cg17094014	0.416829506531895	0.329947362777641	6.71560574529861	1.76309072495342e-09	5.7968525539724e-08	11.3962440913731	0.207350449091789	0.624179955623684	-0.416829506531895	6	41605343	F	I	MDFI	TSS1500	island	TSS1500-island	chr6:41604583-41606663	rs556012139	49
cg17831269	0.39669162468024	0.235855991114486	6.71365440078857	1.77875958532777e-09	5.80687527380005e-08	11.3876996636431	0.119181983855592	0.515873608535831	-0.39669162468024	1	6209018	F	I	CHD5	Body	island	Body-island	chr1:6208716-6209039	rs148051969;rs369674478	7;46
cg17025232	0.380656386763208	0.261436976508827	6.71325558692493	1.78197890971769e-09	5.80687527380005e-08	11.3859534554491	0.149479215696119	0.530135602459327	-0.380656386763208	11	67183330	F	I	ATPGD1	5'UTR	island	5'UTR-island	chr11:67182965-67183393	rs368225452;rs183628051	0;13
cg05714155	0.402668969548971	0.526104398582406	6.71119188821319	1.79873003818789e-09	5.83552594689981e-08	11.3769180492871	0.407672348715062	0.810341318264033	-0.402668969548971	2	172974735	R	I		IGR	shore	IGR-shore	chr2:172972804-172973242	rs113488765;rs527581695;rs145661910	45;11;2
cg15503722	0.400306394549497	0.387591922887827	6.71014310560999	1.8073027387416e-09	5.83750822927462e-08	11.3723265342132	0.269854748020328	0.670161142569825	-0.400306394549497	11	122850522	F	II	BSX	Body	shore	Body-shore	chr11:122852411-122852699	rs566817262;rs534270749	20;48
cg12293132	0.410898164929521	0.321556620288902	6.70058623941909	1.88730864033175e-09	6.06406916642708e-08	11.3304972270505	0.200704218839043	0.611602383768564	-0.410898164929521	7	23720668	R	II	C7orf46	Body	island	Body-island	chr7:23720367-23720677	rs6978926	47
cg01985390	0.399755146506799	0.37912368096883	6.69809762822701	1.90871167755779e-09	6.06406916642708e-08	11.3196078705646	0.261548637878595	0.661303784385393	-0.399755146506799	2	27529981	F	II	TRIM54	3'UTR	island	3'UTR-island	chr2:27529083-27531465	rs78954740	46
cg13671044	0.424893438732621	0.372330182883612	6.69756466294662	1.91332655527566e-09	6.06406916642708e-08	11.3172759491702	0.247361524432842	0.672254963165462	-0.424893438732621	8	144650918	R	I	MROH6	Body	shore	Body-shore	chr8:144649331-144649742	rs560599830;rs200226654	39;35
cg05270634	0.401212973828986	0.354868707700953	6.69704494594165	1.91783736152753e-09	6.06406916642708e-08	11.3150020489948	0.236864891868898	0.638077865697884	-0.401212973828986	17	41177445	R	I	RND2	1stExon	island	1stExon-island	chr17:41177336-41177593	rs201120704;rs144102422	32;1
cg11026555	0.416833163122935	0.361866525305157	6.69622625386674	1.92496445391122e-09	6.06406916642708e-08	11.3114201637062	0.239268536151352	0.656101699274287	-0.416833163122935	12	124247223	F	I	DNAH10	Body	island	Body-island	chr12:124246524-124247254	rs142426734;rs138129021	16;44
cg16688437	0.403851856907918	0.347430690506832	6.69598490220999	1.92707053433921e-09	6.06406916642708e-08	11.3103642443045	0.228650732592739	0.632502589500657	-0.403851856907918	2	208632990	R	II	FZD5	Body	island	Body-island	chr2:208631558-208634934	rs527499934	2
cg10126181	0.380394100685624	0.345224925371987	6.69388360206642	1.94550358904517e-09	6.09591124567486e-08	11.3011715010225	0.233344307523274	0.613738408208898	-0.380394100685624	6	21832051	F	II	FLJ22536	Body	opensea	Body-opensea		rs540247845	35
cg24886725	0.402547841457997	0.452353602328946	6.68834028961129	1.99497303620632e-09	6.22431587296373e-08	11.2769249606826	0.333957178370712	0.736505019828709	-0.402547841457997	22	27969620	R	II		IGR	opensea	IGR-opensea		rs544715522;rs556350078;rs184370105	30;22;13
cg05608159	0.36730379804568	0.189894064031248	6.68640315550402	2.01255248897417e-09	6.252557139474e-08	11.2684533695509	0.0818635351942836	0.449167333239964	-0.36730379804568	5	67584104	R	II	PIK3R1	Body	shore	Body-shore	chr5:67584213-67584451	rs374932771	36
cg09521133	0.388871181653719	0.223722542172887	6.683815887129	2.03627143422411e-09	6.2754100566399e-08	11.2571397582639	0.109348665215911	0.498219846869629	-0.388871181653718	19	35738738	R	II	LSR	TSS1500	shore	TSS1500-shore	chr19:35738790-35740550
cg12410551	0.382415280450997	0.284367326105649	6.68373405041944	2.03702617768726e-09	6.2754100566399e-08	11.2567819247197	0.171892243620061	0.554307524071059	-0.382415280450997	17	43221928	R	I		IGR	island	IGR-island	chr17:43221927-43222388	rs114438402	42
cg25459558	0.417875194493399	0.450315221260598	6.67861385407839	2.08480259278271e-09	6.39572075744051e-08	11.2343964126792	0.327410752291952	0.745285946785351	-0.417875194493399	6	33161290	F	I	COL11A2	TSS1500	island	TSS1500-island	chr6:33160945-33161337	rs572263874;rs74648076;rs13437546;rs368327862	27;28;30;31
cg11409096	0.370055003450951	0.23455681919291	6.67386695372691	2.13008647081364e-09	6.49096824483692e-08	11.213647716837	0.125717112295571	0.495772115746522	-0.370055003450951	6	42928337	R	II	GNMT	TSS200	island	TSS200-island	chr6:42928218-42928810	rs565173816	1
cg07941301	0.386252988529264	0.267166739015682	6.67350737938987	2.13355611975682e-09	6.49096824483692e-08	11.2120762049872	0.153562918860016	0.539815907389281	-0.386252988529264	6	42928277	R	I	GNMT	TSS1500	island	TSS1500-island	chr6:42928218-42928810	rs34401625	41
cg12231246	0.377623650007127	0.288508212858676	6.67107172123528	2.15720640070239e-09	6.5358005495661e-08	11.2014319086904	0.177442433444815	0.555066083451943	-0.377623650007127	17	27346732	F	II		IGR	shore	IGR-shore	chr17:27346853-27347222
cg25997500	0.376121187372562	0.274348181451551	6.66808156342043	2.18659618629986e-09	6.59758157940353e-08	11.1883659995397	0.163724302812563	0.539845490185124	-0.376121187372562	2	160919253	R	II	PLA2R1	TSS200	shore	TSS200-shore	chr2:160918674-160919177	rs925408;rs571159460	47;45
cg15487867	0.411051897107082	0.264095294852744	6.66494856218358	2.21781542869899e-09	6.66435357509057e-08	11.1746778794342	0.143197678056543	0.554249575163625	-0.411051897107082	1	1475742	R	I	C1orf70	TSS200	shore	TSS200-shore	chr1:1476093-1476669	rs561063770	28
cg03879673	0.400578771391739	0.410351778057641	6.66148599891661	2.25283237002292e-09	6.74194568857471e-08	11.1595522400253	0.292534492354189	0.693113263745928	-0.400578771391739	1	66999751	R	II	SGIP1	5'UTR	shore	5'UTR-shore	chr1:66998728-66999060	rs188888306;rs193237755;rs539524620	42;21;2
cg20087374	-0.395049429215486	0.648815666775197	-6.64116676083155	2.46963487337309e-09	7.36071662259004e-08	11.0708407638976	0.765006675367987	0.3699572461525	0.395049429215486	8	74103621	R	II		IGR	opensea	IGR-opensea		rs192901280;rs143969845;rs143498216;rs538365167	40;35;18;1
cg18039556	0.391102757718179	0.17676969222391	6.63985577204056	2.4843118342109e-09	7.3744835499734e-08	11.0651200709465	0.0617394693656225	0.452842227083802	-0.391102757718179	22	23487411	F	I	RAB36	TSS200	island	TSS200-island	chr22:23487368-23487970	rs530678044;rs190569085;rs181928128	21;40;47
cg20525461	0.40979028667475	0.355501846456917	6.63030088798449	2.59392270335643e-09	7.66880696008441e-08	11.0234367301555	0.234975291552578	0.644765578227328	-0.40979028667475	12	12867724	F	I		IGR	shelf	IGR-shelf	chr12:12869798-12871248	rs550001054;rs140478846	24;30
cg19624849	0.395074126647413	0.311059019847867	6.62620159016035	2.64240413097134e-09	7.78076589890838e-08	11.0055593161128	0.194860747304511	0.589934873951924	-0.395074126647413	1	145415412	F	I	HFE2	5'UTR	island	5'UTR-island	chr1:145415411-145415708	rs369736268	21
cg18129748	0.382934009907445	0.305565130685934	6.62446948199989	2.66315802275808e-09	7.81050984914489e-08	10.9980064904203	0.192937480713156	0.5758714906206	-0.382934009907445	3	49941408	F	I	MST1R	TSS200	island	TSS200-island	chr3:49940888-49941426	rs2280406;rs562421586;rs368093354	28;38;41
cg25203031	0.398990833954033	0.354135469520629	6.62273285804009	2.68412804185292e-09	7.84064812863171e-08	10.9904346048886	0.236785224240031	0.635776058194064	-0.398990833954033	1	66999813	R	I	SGIP1	TSS200	shore	TSS200-shore	chr1:66998728-66999060
cg00013655	0.379711735802566	0.329128925648982	6.61619318945469	2.76457301666274e-09	8.04359101514731e-08	10.9619265593142	0.217449003354109	0.597160739156675	-0.379711735802566	16	629015	R	I	PIGQ	Body	shore	Body-shore	chr16:629463-629903	rs113780855;rs574535901;rs71388253;rs59476302	22;18;17;11
cg14780632	0.394217317214012	0.307293165763788	6.61075187993627	2.83332289423191e-09	8.21103694091241e-08	10.9382133951315	0.191346895994961	0.585564213208973	-0.394217317214012	11	65816521	F	I	GAL3ST3	5'UTR	island	5'UTR-island	chr11:65816404-65816665
cg16523704	0.398291645781649	0.198699991216539	6.60370853864772	2.92483310307747e-09	8.43147766714982e-08	10.9075278801342	0.0815553895160542	0.479847035297704	-0.39829164578165	3	49314670	F	II	USP4	3'UTR	island	3'UTR-island	chr3:49314437-49314815	rs561335341	29
cg17274064	0.422396668313003	0.265797289299854	6.60257452760485	2.93983769190141e-09	8.43147766714982e-08	10.9025883496073	0.141562975090147	0.56395964340315	-0.422396668313003	21	40033892	R	II	ERG	TSS200	shore	TSS200-shore	chr21:40032243-40033665	rs571835341;rs150885064	16;1
cg12471811	0.380658970049606	0.346035828107466	6.60226943802686	2.94388745606977e-09	8.43147766714982e-08	10.901259485562	0.23407730750464	0.614736277554246	-0.380658970049606	10	49813371	R	I	ARHGAP22	TSS1500	shore	TSS1500-shore	chr10:49812852-49813352	rs375889913;rs536392646	47;8
cg14013195	0.370762956421119	0.298925219959529	6.60093678882805	2.96164191326232e-09	8.44932237666901e-08	10.8954551608364	0.189877291600376	0.560640248021496	-0.370762956421119	2	26624767	F	II	C2orf39	TSS200	island	TSS200-island	chr2:26624603-26625057	rs563153740;rs114557669	22;51
cg15861278	0.363677444337547	0.199421331280165	6.59747645125522	3.0082393945983e-09	8.51527255177911e-08	10.880385496175	0.0924573770632393	0.456134821400787	-0.363677444337547	1	11863490	R	II	MTHFR	5'UTR	shore	5'UTR-shore	chr1:11865462-11866566	rs563865923;rs531062987;rs546298964;rs564397537	41;33;9;2
cg11557618	0.374566717383554	0.445417927771262	6.59698147436937	3.01496390374012e-09	8.51527255177911e-08	10.8782300949586	0.335251246187864	0.709817963571418	-0.374566717383554	2	172974138	F	II		IGR	shore	IGR-shore	chr2:172972804-172973242
cg14317609	0.410549175780864	0.320324912315891	6.59664084285622	3.01960019566635e-09	8.51527255177911e-08	10.8767468285342	0.199575154733284	0.610124330514149	-0.410549175780865	9	36986006	F	I	PAX5	Body	island	Body-island	chr9:36985986-36986924	rs2277144	7
cg03046812	0.408021860487389	0.249668369669781	6.59531295129458	3.03774144271312e-09	8.5194611360326e-08	10.870964813058	0.129661940114667	0.537683800602056	-0.408021860487389	1	205781722	R	II	SLC41A1	5'UTR	shore	5'UTR-shore	chr1:205781870-205783010
cg16437908	0.410712403561701	0.44946521193636	6.59483301991935	3.0443246285332e-09	8.5194611360326e-08	10.8688751484296	0.328667446182919	0.73937984974462	-0.410712403561701	2	85640810	R	II		IGR	shore	IGR-shore	chr2:85640969-85641259	rs75688525;rs576918256;rs151266995	26;19;2
cg03306486	0.408901465581129	0.218472406006909	6.59314474557454	3.06759499716332e-09	8.54115867581971e-08	10.8615246389971	0.098207269071283	0.507108734652413	-0.40890146558113	19	1467952	F	I	APC2	Body	island	Body-island	chr19:1465206-1471241
cg02675308	0.391362310371253	0.25692296061295	6.59258303770976	3.07537628261921e-09	8.54115867581971e-08	10.8590791764784	0.141816398739052	0.533178709110306	-0.391362310371253	4	76556042	R	I	CDKL2	TSS1500	island	TSS1500-island	chr4:76555366-76556079
cg00864474	0.398717693646596	0.291313876423563	6.58382219146987	3.19929919793797e-09	8.85179687520046e-08	10.8209465009075	0.174043966527505	0.572761660174101	-0.398717693646595	17	9143838	F	II	NTN1	3'UTR	island	3'UTR-island	chr17:9142980-9143839	rs570713214;rs1107361	18;26
cg17518215	0.36743603716312	0.387843645271862	6.58156456634282	3.23202652897214e-09	8.90872876331719e-08	10.8111225670012	0.279774222576826	0.647210259739946	-0.36743603716312	2	172973241	F	I		IGR	island	IGR-island	chr2:172972804-172973242	rs13035801;rs572614760	12;25
cg24595510	0.40400063540508	0.378083695988166	6.57720355483067	3.2961864834644e-09	9.05155029841236e-08	10.7921489567647	0.259259979692554	0.663260615097635	-0.404000635405081	20	644302	R	I	SCRT2	3'UTR	island	3'UTR-island	chr20:643975-645233	rs575945466;rs575428207	48;44
cg18749015	0.369606073528357	0.382492944504627	6.57341494110289	3.35294754532344e-09	9.17306395608636e-08	10.7756690161548	0.273785275819816	0.643391349348173	-0.369606073528357	6	45631363	R	I		IGR	island	IGR-island	chr6:45630986-45631814
cg05191879	0.38798134106704	0.36028558781867	6.57122697286467	3.38616731394607e-09	9.22950882745448e-08	10.7661530676685	0.246173428681305	0.634154769748345	-0.38798134106704	8	144650730	R	I	C8orf73	Body	shore	Body-shore	chr8:144651572-144652288	rs35592735;rs112047855;rs538192506	24;24;16
cg22323744	0.412430541373993	0.38239604729906	6.56577518507551	3.47036532288537e-09	9.42396983236871e-08	10.74244655298	0.261092946894944	0.673523488268938	-0.412430541373994	5	76248711	F	II	CRHBP	5'UTR	shore	5'UTR-shore	chr5:76249435-76250528	rs528407021;rs551337189;rs564547087	7;34;39
cg19513321	0.413110888586116	0.398767129375699	6.5633748586135	3.50809014558233e-09	9.49126086620283e-08	10.7320110275023	0.27726392685037	0.690374815436486	-0.413110888586116	2	85811432	F	I	VAMP5	TSS200	island	TSS200-island	chr2:85811340-85811855	rs564198476	1
cg14338887	0.42322515620142	0.336245522740213	6.56037196148953	3.55585726835616e-09	9.58512701896593e-08	10.718957556184	0.211767535622148	0.634992691823569	-0.42322515620142	6	42928500	R	I	GNMT	1stExon	island	1stExon-island	chr6:42928218-42928810	rs10948059;rs376137577;rs200161633	41;26;17
cg04439806	0.382425442017373	0.223760312320014	6.55930275505844	3.57302009810016e-09	9.59611112061186e-08	10.7143102313887	0.111282241138434	0.493707683155807	-0.382425442017373	16	66612774	F	II	CMTM2	TSS1500	island	TSS1500-island	chr16:66612749-66613412
cg01105385	0.399662858675529	0.313980731811561	6.55108443771948	3.70770592382514e-09	9.89049791971796e-08	10.6785974603163	0.196432832201111	0.596095690876641	-0.399662858675529	5	67584222	R	II	PIK3R1	Body	island	Body-island	chr5:67584213-67584451	rs143667799	14
cg00193963	0.381218880586692	0.200489761805639	6.55097031298317	3.7096111946569e-09	9.89049791971796e-08	10.6781016337326	0.0883665616330827	0.469585442219775	-0.381218880586692	7	29923832	F	II	WIPF3	Body	shore	Body-shore	chr7:29923882-29924264	rs138069702	34
cg10454529	0.377522705113919	0.383007042954754	6.54784476303038	3.76216943993999e-09	9.99428490349274e-08	10.6645234664597	0.271970953215366	0.649493658329285	-0.377522705113919	1	16544210	R	II		IGR	island	IGR-island	chr1:16543683-16544307	rs559927308;rs201490026	51;37
cg15846316	0.390510793245982	0.255482070734983	6.5460294432933	3.79303288939611e-09	1.00398978863005e-07	10.6566382442878	0.1406259550744	0.531136748320383	-0.390510793245983	4	57371719	R	I	ARL9	5'UTR	island	5'UTR-island	chr4:57371582-57372022	rs141027701;rs144645569;rs564042171	28;27;5
cg04719903	0.387248694494275	0.355588305998099	6.53946124824169	3.90681115461469e-09	1.03038630883579e-07	10.6281139321077	0.241691631146842	0.628940325641116	-0.387248694494275	1	1181956	R	I	FAM132A	1stExon	island	1stExon-island	chr1:1181756-1182470	rs571313759	13
cg02825483	0.417703726221305	0.223470836644892	6.5385233311837	3.92333155038788e-09	1.03103465689763e-07	10.6240415234524	0.100616799520979	0.518320525742284	-0.417703726221305	7	143580117	F	II	TCAF1	5'UTR	shelf	5'UTR-shelf	chr7:143582125-143582610	rs190466182;rs545380425;rs143618696	7;9;11
cg13607709	0.384132195560252	0.360625241649288	6.53325361216627	4.01744552883623e-09	1.05199680776526e-07	10.6011641472544	0.247645184131567	0.631777379691819	-0.384132195560252	3	46940153	F	II	PTH1R	Body	island	Body-island	chr3:46940054-46940394	rs200817639	22
cg18006568	0.387046878540858	0.305275902940395	6.52413546974983	4.18559599306964e-09	1.09212775164365e-07	10.5615940902599	0.191438585722495	0.578485464263354	-0.387046878540859	2	71205891	F	II	ANKRD53	1stExon	island	1stExon-island	chr2:71205563-71206529	rs200334183	20
cg04636576	0.379624546944275	0.360340955185038	6.51297263885519	4.40095972338249e-09	1.14407420297565e-07	10.5131757157799	0.248686676672016	0.628311223616291	-0.379624546944275	13	74340256	F	II	KLF12	Body	opensea	Body-opensea		rs547098927	36
cg18990313	0.385406299494044	0.502726923232086	6.512218962531	4.4158892449824e-09	1.14407420297565e-07	10.5099076686045	0.38937212926325	0.774778428757294	-0.385406299494044	8	38831598	R	I	HTRA4	TSS200	island	TSS200-island	chr8:38831592-38832353	rs12114397;rs562423255;rs532997748	7;6;2
cg11631271	0.384784245845014	0.283847632298614	6.51083953927663	4.44334405107756e-09	1.14713375290495e-07	10.5039266214594	0.170675795285375	0.555460041130389	-0.384784245845014	19	38700487	F	I		IGR	island	IGR-island	chr19:38700333-38700577
cg13508175	0.383383402452484	0.324136121474261	6.50873809258213	4.48549432178092e-09	1.15395243394027e-07	10.4948157639569	0.21137629722353	0.594759699676014	-0.383383402452484	10	88296364	F	II		IGR	island	IGR-island	chr10:88296170-88296619
cg01800033	0.392263070460622	0.369693000678245	6.50619745023149	4.53698243799564e-09	1.15921774279289e-07	10.4838020803242	0.254321509366297	0.64658457982692	-0.392263070460623	6	139117182	R	I	ECT2L	TSS200	island	TSS200-island	chr6:139116946-139117469	rs369003534;rs551744722;rs4895547	27;20;12
cg23999695	0.380935496811621	0.332318402143434	6.50616804705727	4.53758172642606e-09	1.15921774279289e-07	10.4836746260013	0.220278550140016	0.601214046951637	-0.380935496811621	15	89943625	F	I		IGR	island	IGR-island	chr15:89942592-89943853	rs141294780	4
cg01107534	0.393559421763757	0.425112487474363	6.50375436321176	4.58704489223607e-09	1.16512636814317e-07	10.4732126572447	0.309359716367375	0.702919138131132	-0.393559421763757	10	76349212	R	II	ADK	Body	opensea	Body-opensea
cg19220282	0.393644636257417	0.391279285496916	6.50349012854904	4.592492094836e-09	1.16512636814317e-07	10.4720674268559	0.275501451303557	0.669146087560975	-0.393644636257418	2	65217528	F	II	SLC1A4	Body	shore	Body-shore	chr2:65215598-65217212	rs143169874;rs573739708;rs542861680	0;39;41
cg13874070	0.394808743048455	0.236955131747592	6.49622542970646	4.74478670317306e-09	1.19874972295705e-07	10.4405873124134	0.120834913203929	0.515643656252384	-0.394808743048455	17	27347053	R	I		IGR	island	IGR-island	chr17:27346853-27347222	rs75102790;rs139715187	39;15
cg12535715	0.363617216590291	0.561029377929208	6.49561906856064	4.7577218955333e-09	1.19874972295705e-07	10.4379603026442	0.454083137755593	0.817700354345884	-0.363617216590292	8	38831693	R	II	HTRA4	1stExon	island	1stExon-island	chr8:38831592-38832353	rs527395785;rs181726158	49;2
cg11098493	0.400813266452793	0.194818283100756	6.49354966505628	4.80213069091056e-09	1.20579528170398e-07	10.4289954035022	0.0769320282616989	0.477745294714492	-0.400813266452793	3	49314595	F	I	USP4	3'UTR	island	3'UTR-island	chr3:49314437-49314815	rs368553985;rs140669662	25;42
cg20445245	0.374906650809771	0.470568146332499	6.49267989510148	4.82091787671946e-09	1.206381224304e-07	10.4252277448521	0.360301484329625	0.735208135139396	-0.374906650809771	6	45631799	R	II		IGR	island	IGR-island	chr6:45630986-45631814	rs113927519	12
cg05117982	0.38806525371441	0.3598373770427	6.48529192973332	4.98345939768215e-09	1.24281375183012e-07	10.3932315097963	0.245700537714932	0.633765791429342	-0.38806525371441	7	4764845	F	II	FOXK1	Body	island	Body-island	chr7:4764684-4765252	rs569440284;rs11765781;rs551519934;rs7785686;rs75660294	1;16;33;43;50
cg27154487	0.387823781537798	0.441650226969376	6.47973784824138	5.10921291108011e-09	1.26985590047591e-07	10.3691856702789	0.327584408870023	0.715408190407822	-0.387823781537798	12	109220235	F	II	SSH1	Body	opensea	Body-opensea		rs535493064	1
cg15234492	0.389581477598911	0.410306395776831	6.47798283139014	5.14959825472678e-09	1.27556940552894e-07	10.3615889503513	0.295723608247739	0.685305085846651	-0.389581477598911	12	122019076	R	II	KDM2B	TSS200	shore	TSS200-shore	chr12:122016170-122017693	rs571613750	6
cg23204345	0.393436426306231	0.211327778952341	6.47687207528278	5.17532128643664e-09	1.27762477010618e-07	10.3567813208634	0.0956111829799201	0.489047609286151	-0.393436426306231	6	108882184	R	I	FOXO3	5'UTR	island	5'UTR-island	chr6:108878830-108883404
cg14622790	0.379625220784149	0.373548456567057	6.47130045945293	5.30627979410507e-09	1.30555850504625e-07	10.3326701978492	0.261893979865837	0.641519200649986	-0.379625220784149	14	24641433	F	II	REC8	1stExon	island	1stExon-island	chr14:24641053-24642220	rs149044480	32
cg01338255	0.404162064568361	0.406142511667144	6.46897262249341	5.36196064777055e-09	1.312062069236e-07	10.322598589478	0.287271316205861	0.691433380774222	-0.404162064568361	20	30176054	F	II		IGR	island	IGR-island	chr20:30175457-30176058	rs553997629	4
cg10706454	0.394943971739706	0.197181182543084	6.46870069004994	5.36850273828152e-09	1.312062069236e-07	10.3214221282221	0.0810211908549355	0.475965162594642	-0.394943971739706	1	27286944	F	I	C1orf172	TSS200	island	TSS200-island	chr1:27286065-27287101	rs375150179;rs368187432;rs549370477;rs566009461	31;33;37;42
cg01032200	0.369875339034681	0.417521720903473	6.46459804298564	5.46816683318906e-09	1.33198004056286e-07	10.3036748899284	0.308734856481508	0.678610195516189	-0.369875339034681	1	155290641	R	I	RUSC1-AS1	Body	island	Body-island	chr1:155290606-155291001	rs111493759;rs370142160	47;7
cg06367135	0.428200017999691	0.308401106352949	6.46210970801927	5.52950439153324e-09	1.342461132408e-07	10.2929127146413	0.182459924588334	0.610659942588025	-0.428200017999691	1	3077835	F	II	PRDM16	Body	shelf	Body-shelf	chr1:3080934-3081292	rs140039616;rs149846314;rs557329018	0;1;50
cg08792780	0.376391975644634	0.36176796468502	6.45986922044651	5.5853144781932e-09	1.35153550343606e-07	10.2832237009729	0.251064442436598	0.627456418081232	-0.376391975644634	5	76249094	F	II	CRHBP	Body	shore	Body-shore	chr5:76249435-76250528	rs57642681;rs184001930	39;50
cg24369728	0.370584400595838	0.40467841097405	6.45563194974278	5.69239161586264e-09	1.37291497787845e-07	10.2649027132642	0.295682999034098	0.666267399629936	-0.370584400595838	10	77472158	R	I		IGR	opensea	IGR-opensea		rs1909691;rs71473790	32;25
cg05339727	0.385529764351116	0.505481107803241	6.45344106545074	5.74854970908922e-09	1.38191365465712e-07	10.2554314435115	0.392090000641148	0.777619764992264	-0.385529764351116	2	165812079	F	II	SLC38A11	TSS200	opensea	TSS200-opensea		rs576269157;rs149864634	35;48
cg00340855	0.404829844560434	0.386325317855308	6.45268526295152	5.76804974980148e-09	1.38206995965831e-07	10.252164337984	0.267257716514003	0.672087561074437	-0.404829844560434	6	30458586	F	II	HLA-E	Body	shore	Body-shore	chr6:30457369-30458175	rs182627071;rs114425530;rs544432158;rs116563630	0;5;16;44
cg26578923	0.377646773483574	0.286680635421021	6.4455491257126	5.95542049210008e-09	1.42231736312957e-07	10.2213234408985	0.175608054984675	0.55325482846825	-0.377646773483574	6	42928546	R	I	GNMT	1stExon	island	1stExon-island	chr6:42928218-42928810	rs370044528	31
cg12641240	0.410627364775706	0.271143679285291	6.43603094339303	6.21473452422815e-09	1.47942966011821e-07	10.1802060929626	0.150370924939495	0.560998289715201	-0.410627364775706	8	638330	F	I	ERICH1	Body	shore	Body-shore	chr8:637393-638251	rs71512848;rs572090635;rs370576051;rs532207698;rs527904720	7;17;19;20;39
cg16208357	0.380012343985988	0.290977558650638	6.43298155396867	6.30015067968401e-09	1.49490953991725e-07	10.1670375421878	0.179209222184171	0.559221566170159	-0.380012343985988	17	40932520	R	I	WNK4	TSS200	island	TSS200-island	chr17:40932329-40933299	rs538814418;rs547695680	49;15
cg18234352	0.392855107849799	0.310573866762853	6.42659012541645	6.48296515648852e-09	1.53332582346367e-07	10.139443648712	0.19502824680703	0.587883354656828	-0.392855107849799	19	18977405	F	II	UPF1	3'UTR	shore	3'UTR-shore	chr19:18977466-18977833
cg06931446	0.383583965445412	0.163803541361439	6.41824977275948	6.72943421387459e-09	1.58650198251217e-07	10.103449893067	0.0509847279951409	0.434568693440553	-0.383583965445412	19	7459819	F	I	ARHGEF18	TSS200	island	TSS200-island	chr19:7459779-7460376	rs8104234	1
cg15710742	0.394852830265076	0.25524604800506	6.41604664830406	6.7960721735083e-09	1.59707696077445e-07	10.0939447627631	0.139112862632978	0.533965692898054	-0.394852830265076	2	240302888	F	II	HDAC4	5'UTR	opensea	5'UTR-opensea		rs563929300;rs146807018	25;33
cg00790395	0.383860636486223	0.217295449187274	6.41201380596694	6.91974841639405e-09	1.61877593155269e-07	10.0765484613172	0.104395261985444	0.488255898471667	-0.383860636486223	10	94822172	R	II	CYP26C1	Body	island	Body-island	chr10:94820026-94823252
cg19180348	0.370468020718312	0.244046815459772	6.41100083570077	6.95116154059986e-09	1.61877593155269e-07	10.0721794523529	0.135085632895563	0.505553653613875	-0.370468020718312	1	11863898	R	II	MTHFR	5'UTR	shore	5'UTR-shore	chr1:11865462-11866566	rs566402876	33
cg11642412	0.366630925467096	0.296725917272299	6.41088885157222	6.9546429137902e-09	1.61877593155269e-07	10.0716964720188	0.188893292134918	0.555524217602014	-0.366630925467096	11	63768412	R	II	MACROD1	Body	island	Body-island	chr11:63766058-63768666	rs540739394;rs320156	40;17
cg16621749	0.380607098659934	0.46106833011296	6.4058943954859	7.11167668962587e-09	1.65008903444104e-07	10.0501586942948	0.349125065801214	0.729732164461149	-0.380607098659935	3	32509212	F	II		IGR	shore	IGR-shore	chr3:32509265-32509525
cg03287339	0.370628445887822	0.451556262783361	6.4043138747579	7.1620972902003e-09	1.65654565715295e-07	10.0433441758605	0.342547896345766	0.713176342233588	-0.370628445887822	16	711135	F	II	WDR90	Body	island	Body-island	chr16:711065-711414	rs573303606;rs540249480;rs562159629	12;40;43
cg19051105	0.36589441993345	0.26175758875458	6.40291915956117	7.20688392742561e-09	1.6616626715687e-07	10.0373312577583	0.154141582891801	0.520036002825251	-0.36589441993345	6	42928407	F	I	GNMT	TSS200	island	TSS200-island	chr6:42928218-42928810	rs527633313;rs547669927	36;37
cg11213574	0.393092450081189	0.246313012953839	6.39837478950423	7.35474099083911e-09	1.69043764717343e-07	10.0177426737056	0.130697586459371	0.52379003654056	-0.393092450081189	22	50623692	F	I	TRABD	TSS1500	island	TSS1500-island	chr22:50623164-50625226	rs570682153;rs534775876	4;37
cg20163478	0.379769543952899	0.357596584898421	6.39708110230744	7.39737852754606e-09	1.69492435512399e-07	10.0121671028841	0.245899660206392	0.625669204159291	-0.3797695439529	17	43508418	F	II	ARHGAP27	5'UTR	island	5'UTR-island	chr17:43506828-43510380
cg19295951	0.375230324039453	0.378489170979953	6.39339230891413	7.52030085967662e-09	1.71291020835465e-07	9.9962712021434	0.268127310968349	0.643357635007803	-0.375230324039453	15	45421998	F	I	DUOX1	TSS200	island	TSS200-island	chr15:45421236-45422394	rs573281387;rs566784562	40;45
cg01857475	0.422603607657142	0.384649439549128	6.39332386072573	7.52260075136659e-09	1.71291020835465e-07	9.99597627275558	0.260354260826439	0.682957868483581	-0.422603607657142	12	104697193	F	I	TXNRD1	5'UTR	shore	5'UTR-shore	chr12:104697348-104697984	rs564826486;rs578209515	32;49
cg18628371	0.367128565998909	0.295666269133141	6.3899209334396	7.63782166233727e-09	1.73376187084386e-07	9.98131514461993	0.187687279133462	0.554815845132371	-0.367128565998909	14	24641189	R	II	REC8	TSS200	island	TSS200-island	chr14:24641053-24642220	rs116371699	32
cg02763536	0.407815130116355	0.384705204148521	6.3867802008031	7.7457122887381e-09	1.75282600311814e-07	9.96778608516624	0.264759577643711	0.672574707760066	-0.407815130116355	17	40932515	R	I	WNK4	TSS200	island	TSS200-island	chr17:40932329-40933299	rs538814418;rs547695680	44;10
cg08043842	0.414238319209465	0.251071272703096	6.37988243259178	7.98798142191196e-09	1.79738538296509e-07	9.93808138635613	0.129236472935607	0.543474792145072	-0.414238319209466	21	40033629	F	I	ERG	TSS1500	island	TSS1500-island	chr21:40032243-40033665	rs764482;rs556188461	32;33
cg08858201	0.381926021592056	0.225988823421714	6.37977963473935	7.99164804755345e-09	1.79738538296509e-07	9.93763878096857	0.113657640600521	0.495583662192577	-0.381926021592056	9	131012953	R	II	DNM1	Body	island	Body-island	chr9:131012454-131013429	rs114569685	20
cg18610423	0.389467936563753	0.337645744794776	6.37748450085103	8.073946247432e-09	1.81034170905723e-07	9.92775753086192	0.223096351687789	0.612564288251543	-0.389467936563753	6	24911193	R	II	FAM65B	1stExon	island	1stExon-island	chr6:24910626-24911285
cg07388580	0.387462791339112	0.411263798978272	6.3762315866628	8.11922580512963e-09	1.814944012293e-07	9.92236388324575	0.297304154466769	0.684766945805881	-0.387462791339112	6	16660409	R	II	ATXN1	5'UTR	opensea	5'UTR-opensea		rs151046402	1
cg26955850	0.371953216045306	0.424722486545556	6.37416345029648	8.19451678605051e-09	1.82620659803411e-07	9.91346161913478	0.315324481826348	0.687277697871654	-0.371953216045306	20	3052345	F	II	OXT	1stExon	island	1stExon-island	chr20:3052097-3053103
cg10111786	0.40530402318557	0.311889469474507	6.37282595768532	8.24357559772252e-09	1.83157261462126e-07	9.90770494424015	0.192682403831692	0.597986427017262	-0.40530402318557	6	30523426	R	II	GNL1	Body	island	Body-island	chr6:30523286-30523519	rs574990020	10
cg07895169	0.374530405955635	0.352864862815867	6.36671990129899	8.47125767244071e-09	1.8764731496778e-07	9.88142942092564	0.24270886106421	0.617239267019845	-0.374530405955635	5	34839102	R	I	TTC23L	TSS200	island	TSS200-island	chr5:34838921-34839624	rs147630310;rs527842773	40;6
cg17916473	0.356918066577074	0.224056176286152	6.36528241288666	8.52575615716536e-09	1.88255869888862e-07	9.8752449320964	0.119080274351718	0.475998340928792	-0.356918066577074	10	89419373	R	II	PAPSS2	TSS200	island	TSS200-island	chr10:89419346-89420027	rs187253849	12
cg16978797	0.3685149604708	0.179340462981007	6.36464369549973	8.55008247040248e-09	1.88255869888862e-07	9.87249714498135	0.0709537099013602	0.43946867037216	-0.3685149604708	3	57113447	F	I	ARHGEF3	TSS200	island	TSS200-island	chr3:57112567-57113908	rs529956914	49
cg16951873	0.378483834112165	0.433597990580975	6.35255258013608	9.0237474111239e-09	1.98090167719642e-07	9.82049918066188	0.322279215842103	0.700763049954267	-0.378483834112165	18	21481201	R	II	LAMA3	Body	opensea	Body-opensea		rs564061313;rs138451075	43;2
cg09337254	0.385644089259205	0.400912841839859	6.34968018460593	9.14003158184366e-09	1.99689748474174e-07	9.80815158994033	0.287488109704799	0.673132198964004	-0.385644089259205	2	85640762	F	II		IGR	shore	IGR-shore	chr2:85640969-85641259	rs75688525;rs576918256;rs151266995	24;31;48
cg02955348	0.408717038613521	0.241300355418667	6.34940902993937	9.15108503645967e-09	1.99689748474174e-07	9.80698607799981	0.121089461708808	0.529806500322329	-0.408717038613521	3	101546408	F	II	NXPE3	3'UTR	opensea	3'UTR-opensea
cg17742416	0.381831487825611	0.363372657955579	6.34478862271081	9.34147662929503e-09	2.03239485596413e-07	9.78712877982865	0.25106927918334	0.632900767008951	-0.381831487825611	2	25499619	F	II	DNMT3A	Body	shore	Body-shore	chr2:25499763-25500429	rs577677985;rs539257039;rs375797262	0;2;12
cg24555290	0.378732161507073	0.169132463476942	6.34107704930292	9.49724943399845e-09	2.0601725695289e-07	9.7711811541519	0.0577406512689795	0.436472812776053	-0.378732161507073	3	57113443	F	I	ARHGEF3	TSS200	island	TSS200-island	chr3:57112567-57113908
cg27348043	0.407962831163321	0.316003089988288	6.33999173263355	9.54328278092088e-09	2.06405160323634e-07	9.76651847350811	0.196014021999076	0.603976853162397	-0.407962831163321	3	121741090	F	I	ILDR1	TSS200	opensea	TSS200-opensea		rs529531378;rs562324854;rs543208046	27;28;31
cg19498237	0.389039739984687	0.19377285517534	6.33731084434009	9.65793902802322e-09	2.0746518026627e-07	9.75500220712676	0.0793494022386668	0.468389142223354	-0.389039739984687	3	49314655	F	I	USP4	3'UTR	island	3'UTR-island	chr3:49314437-49314815	rs561335341	44
cg22511262	0.399256514104177	0.273829866203631	6.33713371019713	9.66556246965648e-09	2.0746518026627e-07	9.75424135515887	0.156401479702403	0.555657993806579	-0.399256514104177	11	32455192	F	II	WT1	Body	island	Body-island	chr11:32454874-32457311	rs574567853	13
cg18260397	0.380341700145688	0.324614831799968	6.33659246581852	9.68889323698706e-09	2.0746518026627e-07	9.75191657195257	0.212749625874766	0.593091326020454	-0.380341700145688	5	154230438	R	II	C5orf4	TSS1500	opensea	TSS1500-opensea		rs183907607;rs559611981	48;16
cg09767236	0.398577199993256	0.332823680773556	6.33620852772869	9.70547692735006e-09	2.0746518026627e-07	9.75026750271387	0.215595092540246	0.614172292533501	-0.398577199993256	17	8095608	R	II		IGR	shore	IGR-shore	chr17:8092418-8093706	rs115748945;rs201703897	21;7
cg24722950	0.390107150301559	0.286957466323158	6.33379587215339	9.81033224578635e-09	2.09096965192167e-07	9.73990562105185	0.172220069175641	0.5623272194772	-0.390107150301559	14	62035475	R	I		IGR	opensea	IGR-opensea		rs138069457;rs201386257	48;2
cg20603260	0.383464234701237	0.191735710916735	6.33234389404025	9.8739748091313e-09	2.09843429856669e-07	9.73367034322944	0.078952112475195	0.462416347176432	-0.383464234701238	3	49314539	F	I	C3orf62	TSS200	island	TSS200-island	chr3:49314437-49314815	rs547012372;rs563526444;rs535705777;rs576861139;rs371470495;rs577282220;rs539655510	26;38;39;40;41;42;43
cg01252526	0.406614962486688	0.484053464840137	6.33066108877354	9.94824551672398e-09	2.10810798059596e-07	9.72644445926698	0.364460828814641	0.771075791301328	-0.406614962486688	16	711033	F	I	WDR90	Body	shore	Body-shore	chr16:711065-711414	rs557125859;rs575394682;rs189295103	3;4;36
cg16473141	0.367223638341274	0.386411346505165	6.32696604375552	1.01132691100118e-08	2.13690170359097e-07	9.71058053891604	0.278404394051849	0.645628032393123	-0.367223638341274	14	24641501	R	II	REC8	1stExon	island	1stExon-island	chr14:24641053-24642220	rs149044480;rs569214788	38;15
cg18633684	0.419247550657192	0.36597495523482	6.3262266516695	1.01466143106228e-08	2.1377866702726e-07	9.70740651039433	0.242666852100352	0.661914402757544	-0.419247550657192	12	104697387	R	II	TXNRD1	5'UTR	island	5'UTR-island	chr12:104697348-104697984	rs528982347	2
cg25513635	0.371106429064208	0.32877555777236	6.32203613136592	1.03376620305107e-08	2.17179765065056e-07	9.68942016189373	0.219626608047593	0.590733037111801	-0.371106429064208	19	18981378	F	II	GDF1	5'UTR	shore	5'UTR-shore	chr19:18979351-18981200
cg15336438	0.391218520221837	0.292315589357065	6.32108887689577	1.03813379591807e-08	2.17474199762037e-07	9.68535499757747	0.177251318703584	0.56846983892542	-0.391218520221837	10	76993893	R	II	COMTD1	Body	island	Body-island	chr10:76993892-76995953	rs550786448;rs568948463	37;19
cg00360794	0.369028381029373	0.361776402410608	6.31963125979172	1.04489020773738e-08	2.18265954505141e-07	9.67910002967048	0.253238643284322	0.622267024313695	-0.369028381029374	15	41803850	R	II	LTK	Body	island	Body-island	chr15:41803443-41805531	rs142856524;rs376037987;rs114025907;rs571902159	45;32;25;14
cg19333963	0.376182091253273	0.219543213232559	6.31780136424867	1.05343376667035e-08	2.19425465262131e-07	9.67124826734315	0.108901421687478	0.485083512940752	-0.376182091253273	19	1467979	F	I	APC2	Body	island	Body-island	chr19:1465206-1471241
cg26303165	0.394577101703396	0.315877091910388	6.31578861391889	1.06291078781364e-08	2.2077229167846e-07	9.66261285590048	0.199825003174095	0.594402104877491	-0.394577101703396	1	228401758	R	I	OBSCN	Body	island	Body-island	chr1:228399471-228402037
cg01414357	0.399080446429265	0.472295387999355	6.31406699026866	1.07108385711557e-08	2.21841436168683e-07	9.65522727043303	0.354918786108395	0.75399923253766	-0.399080446429265	19	48282728	R	II	SEPW1	Body	shore	Body-shore	chr19:48281585-48282351	rs540698771	33
cg11275153	0.404370478480098	0.33992340842324	6.31073138389431	1.08709610589498e-08	2.24523623899211e-07	9.6409199415964	0.220990914752623	0.625361393232721	-0.404370478480098	2	58996515	R	II	LINC01122	Body	opensea	Body-opensea		rs368321808	51
cg01181929	0.372061487990356	0.193506446237867	6.29596174481255	1.16088592802499e-08	2.39090326524698e-07	9.57760189672674	0.0840765968289386	0.456138084819295	-0.372061487990356	12	6419769	R	I	PLEKHG6	TSS1500	island	TSS1500-island	chr12:6419603-6420024	rs575514998;rs755357	36;18
cg11335335	0.3957437185508	0.494073134698822	6.29369464617228	1.17264229418427e-08	2.40420333211914e-07	9.56788753186118	0.377677923360352	0.773421641911151	-0.395743718550799	11	637885	F	II	DRD4	Body	island	Body-island	chr11:636906-640628	rs562014301;rs527815615;rs72844728	21;43;48
cg27424995	0.36739166082223	0.505502939342108	6.29345309786954	1.17390179064191e-08	2.40420333211914e-07	9.56685258885859	0.397446568512041	0.76483822933427	-0.36739166082223	1	27902555	R	I	AHDC1	5'UTR	island	5'UTR-island	chr1:27901660-27902688
cg11749010	0.367374974076895	0.481024912795455	6.29173477509104	1.18290023291733e-08	2.41588426399717e-07	9.55949064466841	0.372973449831662	0.740348423908557	-0.367374974076895	18	47794623	R	I		IGR	island	IGR-island	chr18:47794450-47794996	rs140134993	22
cg23417203	0.380493891398933	0.417005704673372	6.28920171692085	1.19628966095914e-08	2.43644327615345e-07	9.54863940436665	0.305095736614862	0.685589628013795	-0.380493891398933	5	176790179	F	I	RGS14	Body	island	Body-island	chr5:176789978-176790296	rs539103296	7
cg06332410	0.373824912378832	0.237652415796667	6.28490973105184	1.21931918096053e-08	2.47646765506998e-07	9.53025682746355	0.127703912155834	0.501528824534666	-0.373824912378832	6	30523414	R	II	GNL1	Body	island	Body-island	chr6:30523286-30523519
cg20605886	0.385782760199155	0.491662302164097	6.28239181690963	1.23303283549818e-08	2.49588180327374e-07	9.51947473729737	0.378196784458464	0.763979544657619	-0.385782760199155	10	77472147	R	II		IGR	opensea	IGR-opensea		rs1909691;rs71473790	21;14
cg27596538	0.359108774442596	0.181309766192038	6.28190784487538	1.23568616283193e-08	2.49588180327374e-07	9.51740247693365	0.0756895384148041	0.4347983128574	-0.359108774442596	9	114287528	R	I	ZNF483	1stExon	island	1stExon-island	chr9:114287380-114287695	rs528654317;rs537773178;rs12339085;rs12339019;rs549781407	43;41;18;17;15
cg24180402	0.388992210934056	0.358285300053453	6.27980576904027	1.2472761861872e-08	2.51237060360564e-07	9.50840253564136	0.243875826249319	0.632868037183374	-0.388992210934056	17	43221464	F	I	ACBD4	3'UTR	shore	3'UTR-shore	chr17:43221927-43222388	rs530597475	11
cg10334733	0.393924563110676	0.482424781613472	6.27876143438366	1.25307410392247e-08	2.51713406300262e-07	9.50393167527412	0.366564615992685	0.760489179103361	-0.393924563110676	12	93935612	R	II		IGR	opensea	IGR-opensea		rs74555692	1
cg21383487	0.381676120117551	0.334951235642188	6.27583621364179	1.26945640616923e-08	2.54307496448984e-07	9.49141007916977	0.222693553254673	0.604369673372224	-0.381676120117551	10	22624094	R	I		IGR	island	IGR-island	chr10:22623350-22625875
cg07032245	0.371420009147666	0.283104192252154	6.27418308855266	1.27880789451543e-08	2.55482819689023e-07	9.48433471805902	0.173863013091075	0.545283022238742	-0.371420009147666	16	2070748	F	I	NPW	3'UTR	island	3'UTR-island	chr16:2069718-2070865	rs540842451;rs560728287	35;49
cg23394610	0.386119577828144	0.431448596683457	6.27138410112598	1.29479675935988e-08	2.57909681591069e-07	9.47235663789346	0.317884014969297	0.704003592797441	-0.386119577828144	2	98703695	F	I	VWA3B	1stExon	island	1stExon-island	chr2:98703354-98703889
cg11594821	0.378715894608995	0.362026512757719	6.27082908122478	1.29799062339204e-08	2.57909681591069e-07	9.46998170071912	0.250639484931544	0.629355379540539	-0.378715894608995	6	30458601	R	II	HLA-E	Body	shore	Body-shore	chr6:30457369-30458175	rs182627071;rs114425530;rs544432158	17;12;1
cg03949284	0.38671513701602	0.481372495872832	6.26934719831936	1.30655630312198e-08	2.58910022013254e-07	9.46364108395184	0.36763274969165	0.75434788670767	-0.38671513701602	6	33161333	F	I	COL11A2	TSS1500	island	TSS1500-island	chr6:33160945-33161337	rs13437061	15
cg26764019	0.410371962112379	0.400876633552286	6.25894601543107	1.36826963746525e-08	2.70408436169682e-07	9.41915249742823	0.28017899763688	0.690550959749259	-0.410371962112379	19	2462518	R	I		IGR	shore	IGR-shore	chr19:2462064-2462442	rs190659016;rs181996047	10;6
cg05131696	0.372528015742846	0.505014961678272	6.25759795687866	1.37647597053786e-08	2.71298973547946e-07	9.41338849405888	0.395447898224494	0.76797591396734	-0.372528015742846	12	31499320	R	II		IGR	opensea	IGR-opensea		rs572380305;rs76729074;rs554737092	28;25;1
cg03740978	0.389372301149415	0.349083534639677	6.25627484354018	1.384577718531e-08	2.71494853590874e-07	9.40773159741197	0.234562269595732	0.623934570745147	-0.389372301149415	18	24127875	R	I	KCTD1	5'UTR	island	5'UTR-island	chr18:24126780-24131138	rs138966931	42
cg11648594	0.37253489338782	0.385066644616032	6.25622635009949	1.3848755488678e-08	2.71494853590874e-07	9.40752427483996	0.275497558325497	0.648032451713316	-0.37253489338782	1	1566860	F	I	MMP23A	TSS1500	island	TSS1500-island	chr1:1564421-1570006	rs370808531	1
cg17017270	-0.379054307860633	0.766719027907113	-6.25290345555059	1.40543508623764e-08	2.74147042762565e-07	9.39331941891804	0.878205589042593	0.49915128118196	0.379054307860633	10	49719908	R	II	ARHGAP22	Body	opensea	Body-opensea		rs114046200	2
cg24629020	0.38760454734562	0.555106933845711	6.25283171499394	1.40588227057726e-08	2.74147042762565e-07	9.39301277004444	0.441105596391117	0.828710143736737	-0.38760454734562	12	15752531	R	II		IGR	opensea	IGR-opensea		rs139787901;rs538517417;rs556944741;rs543836043;rs529374692;rs185813759	50;33;28;10;9;2
cg08296831	0.364839384703673	0.245774272279527	6.25030336673763	1.42173243595084e-08	2.76502446164233e-07	9.38220639432076	0.138468570896094	0.503307955599767	-0.364839384703673	11	65554175	F	I	OVOL1	TSS1500	island	TSS1500-island	chr11:65553749-65555573
cg25774643	0.416351443687907	0.496052279819693	6.24665276560047	1.44492984583703e-08	2.80270519303627e-07	9.36660627415054	0.373595972852661	0.789947416540569	-0.416351443687907	11	627175	R	I	SCT	TSS200	island	TSS200-island	chr11:626728-628037	rs569463275	7
cg11894504	0.405177870965379	0.245902308228286	6.24297988919104	1.46864599903458e-08	2.83475211957499e-07	9.35091438075269	0.126732346179645	0.531910217145024	-0.405177870965379	19	2042391	R	I	MKNK2	Body	island	Body-island	chr19:2041823-2042593
cg04965297	0.394590282632992	0.301624196687542	6.24289723094823	1.46918413180373e-08	2.83475211957499e-07	9.35056127347841	0.18556823120725	0.580158513840243	-0.394590282632993	19	13135329	R	II	NFIX	TSS200	island	TSS200-island	chr19:13135317-13136169
cg24689895	0.366452600593587	0.235913839877344	6.23326870539494	1.53322011577402e-08	2.95054327791472e-07	9.3094411436918	0.128133663232172	0.494586263825759	-0.366452600593587	17	27346926	F	II		IGR	island	IGR-island	chr17:27346853-27347222	rs571064360;rs538443345;rs191389962	3;17;41
cg26800437	0.378708421692121	0.264997521035497	6.23218293838711	1.54061189774279e-08	2.95700691996078e-07	9.30480568999764	0.15361269112605	0.532321112818171	-0.378708421692121	12	48513530	R	II	PFKM	Body	opensea	Body-opensea
cg11956953	0.360665803558406	0.244341835100439	6.23022362745303	1.55403983294565e-08	2.97499218150326e-07	9.29644158739803	0.138263657583261	0.498929461141667	-0.360665803558406	17	27347092	F	I		IGR	island	IGR-island	chr17:27346853-27347222
cg18449964	0.365856687998883	0.444081063803047	6.22573103372066	1.58526726182507e-08	3.02686967804725e-07	9.27726686505627	0.336476155568081	0.702332843566964	-0.365856687998883	18	72917101	F	II	ZADH2	Body	island	Body-island	chr18:72916107-72917233	rs186882286;rs548632815;rs115971020	4;8;40
cg09012269	0.38471389499432	0.312328429230942	6.21916248767281	1.63204276703291e-08	3.10099595221114e-07	9.24924114694414	0.199177283644377	0.583891178638698	-0.38471389499432	10	77664790	F	II	C10orf11	Body	opensea	Body-opensea		rs189091359;rs567968802	16;25
cg17666539	0.374877200539351	0.244064135575241	6.21909251287335	1.63254833272436e-08	3.10099595221114e-07	9.24894264834268	0.133806135416609	0.50868333595596	-0.374877200539351	19	7927207	F	I	EVI5L	Body	island	Body-island	chr19:7926590-7928752	rs201532372;rs199755321;rs200310423	29;35;41
cg20787382	0.385847629347488	0.441643697844814	6.21631677163213	1.65272820138374e-08	3.13121529006346e-07	9.23710290412376	0.328159100977905	0.714006730325394	-0.385847629347488	11	627170	R	I	SCT	1stExon	island	1stExon-island	chr11:626728-628037	rs569463275	2
cg17800442	0.354067872213865	0.213209412870705	6.21235663691123	1.68194576067374e-08	3.17835729826286e-07	9.22021464384416	0.109071803396039	0.463139675609904	-0.354067872213865	16	30908233	R	II	CTF1	Body	shelf	Body-shelf	chr16:30905549-30905783	rs571767798	8
cg26379859	0.378903745821413	0.332400572623696	6.20525133430889	1.73565213337349e-08	3.27141425241503e-07	9.18992375820637	0.220958294440928	0.599862040262341	-0.378903745821413	11	58672888	F	I		IGR	island	IGR-island	chr11:58672851-58673288	rs553095197;rs574582777;rs541967442;rs556717032	31;32;38;48
cg07690018	0.36581523550088	0.286658392284697	6.20374487626238	1.74725461932117e-08	3.28483868432381e-07	9.18350319846479	0.179065675960909	0.544880911461789	-0.36581523550088	16	89642492	R	II	CPNE7	Body	island	Body-island	chr16:89641053-89643415	rs74590681	36
cg22977892	0.40805767502494	0.39912399856531	6.2026686686496	1.7555902524674e-08	3.2887628411992e-07	9.17891673645959	0.279107035322681	0.687164710347621	-0.40805767502494	8	25907769	F	II		IGR	shore	IGR-shore	chr8:25909292-25909686	rs145536644;rs117596122	28;30
cg01520427	0.380732013931398	0.418811878573251	6.20231823972507	1.75831292109941e-08	3.2887628411992e-07	9.17742338223633	0.306831874475781	0.687563888407179	-0.380732013931398	13	25066241	R	II	PARP4	Body	opensea	Body-opensea		rs542848759;rs562768507	17;3
cg05180443	0.36376563187418	0.323797571555116	6.19900515395954	1.78426095641629e-08	3.32880441029116e-07	9.1633062293713	0.216807679827416	0.580573311701596	-0.36376563187418	17	48546554	F	I	CHAD	TSS1500	island	TSS1500-island	chr17:48545570-48546900	rs139996035;rs184584933;rs189020590;rs563392881	0;26;33;40
cg18483526	0.354886076175677	0.33813632557568	6.19117599769687	1.84709065950089e-08	3.43727632372095e-07	9.12995731171601	0.233758067876951	0.588644144052629	-0.354886076175677	16	24162798	F	II	PRKCB	Body	opensea	Body-opensea		rs147262219	29
cg03805475	0.385891475565738	0.293807693993507	6.18636936011383	1.88674134914673e-08	3.50217406884654e-07	9.10949096966993	0.180310201180055	0.566201676745793	-0.385891475565738	22	46972501	R	I		IGR	island	IGR-island	chr22:46972461-46973609	rs576353223	19
cg01071966	0.354743605596512	0.320510654586337	6.18476872225804	1.90013085275651e-08	3.51812106374008e-07	9.10267690008437	0.216174299999127	0.57091790559564	-0.354743605596513	5	76248923	F	II	CRHBP	1stExon	shore	1stExon-shore	chr5:76249435-76250528
cg15992563	0.391034153312643	0.311592246521097	6.18206043226934	1.92299994423395e-08	3.53323701253332e-07	9.09114897511417	0.196582201429143	0.587616354741786	-0.391034153312643	13	28491540	R	I		IGR	island	IGR-island	chr13:28491488-28492518	rs545374669	47
cg15619703	0.362656630738028	0.440440710565289	6.18141810816357	1.92846353806352e-08	3.53323701253332e-07	9.08841518327267	0.333776995642339	0.696433626380367	-0.362656630738028	16	24162819	F	II	PRKCB	Body	opensea	Body-opensea		rs147262219	8
cg20350981	0.375727405593548	0.401262276909874	6.18137209793975	1.92885548759677e-08	3.53323701253332e-07	9.0882193635783	0.290754216441184	0.666481622034732	-0.375727405593548	17	27917891	F	II	GIT1	TSS1500	shore	TSS1500-shore	chr17:27919874-27921105
cg07844613	0.395474841998256	0.443868565222707	6.1811213155932	1.93099322229363e-08	3.53323701253332e-07	9.08715204267063	0.327552435223219	0.723027277221476	-0.395474841998256	8	38831192	R	II	HTRA4	TSS1500	shore	TSS1500-shore	chr8:38831592-38832353	rs575930779;rs540016125;rs62504411	51;26;1
cg10606490	0.380703170319337	0.481410245308903	6.18095765343381	1.93238958268666e-08	3.53323701253332e-07	9.08645551112255	0.369438724626745	0.750141894946082	-0.380703170319337	11	111385450	R	I	C11orf88	TSS200	island	TSS200-island	chr11:111385337-111385712	rs547053209;rs562084396	39;17
cg15824291	0.3785793879807	0.363635616066356	6.17401257441937	1.99257243942662e-08	3.6342142104169e-07	9.0569043498334	0.252288737248503	0.630868125229203	-0.3785793879807	2	182521222	R	II	CERKL	Body	island	Body-island	chr2:182521221-182521927	rs7570291	27
cg01614237	0.347917084938427	0.17821123349871	6.16784693067114	2.04754915650678e-08	3.72521846538654e-07	9.03068029312431	0.0758826791050555	0.423799764043482	-0.347917084938427	4	6660771	R	I		IGR	island	IGR-island	chr4:6660372-6660817
cg05333194	0.380104350982507	0.455580136590645	6.16694431055101	2.05572213143135e-08	3.73083036328085e-07	9.02684205971558	0.343784739242848	0.723889090225356	-0.380104350982508	20	11899859	R	II	BTBD3	5'UTR	opensea	5'UTR-opensea		rs564109252	17
cg22815707	0.387053286702133	0.443581739879068	6.16636830471383	2.06095452775933e-08	3.73109101173614e-07	9.02439280845615	0.329742537907852	0.716795824609985	-0.387053286702133	18	9138606	R	II	ANKRD12	5'UTR	shore	5'UTR-shore	chr18:9136088-9137594	rs535428719	2
cg03143849	0.382599653246893	0.573105320024707	6.16348879783634	2.08730953598476e-08	3.76949594035474e-07	9.01215008617907	0.46057601024621	0.843175663493102	-0.382599653246893	11	2904951	R	II	CDKN1C	3'UTR	shore	3'UTR-shore	chr11:2905023-2907024	rs370352968	5
cg21917740	0.383154760431902	0.46431274449104	6.16178305855633	2.1030781137167e-08	3.78864096554567e-07	9.00489887314265	0.351620167893422	0.734774928325324	-0.383154760431902	2	8597923	F	II		IGR	shore	IGR-shore	chr2:8596907-8597573	rs183209922;rs114967789	24;48
cg06239064	0.380987239845434	0.42762608768926	6.15943882507788	2.12494120062394e-08	3.81864433406243e-07	8.99493463336617	0.315571017146485	0.696558256991919	-0.380987239845434	12	66697621	F	II	HELB	Body	opensea	Body-opensea		rs376598942	48
cg06188448	0.368033016096212	0.277085911307548	6.15091590837936	2.20633580610813e-08	3.95522105877379e-07	8.95871997186243	0.168840906573368	0.53687392266958	-0.368033016096212	16	3108453	R	II	MMP25	Body	island	Body-island	chr16:3108195-3109605	rs7359440;rs566070465;rs533810798	51;16;1
cg10734164	0.363660267004987	0.352950377000884	6.14935857638274	2.22153749221529e-08	3.97275924217622e-07	8.95210480783206	0.245991474940594	0.609651741945581	-0.363660267004987	8	145726283	R	II	PPP1R16A	Body	island	Body-island	chr8:145725460-145726707	rs531841125;rs550030859	38;22
cg00541638	0.380288532702281	0.426731612804547	6.1452616296402	2.26202473865251e-08	4.03532004472024e-07	8.93470506538906	0.3148820443627	0.695170577064981	-0.380288532702282	16	9056115	F	II	USP7	Body	shore	Body-shore	chr16:9056372-9056844	rs535545462;rs191442457;rs572090440;rs147071274;rs559276188;rs184142764	4;9;10;14;36;37
cg21361094	0.369485100183952	0.25973967020834	6.14453334478979	2.26929771414608e-08	4.03846865051434e-07	8.93161250585834	0.151067581918942	0.520552682102894	-0.369485100183952	12	58021917	F	I	B4GALNT1	Body	island	Body-island	chr12:58021294-58022037	rs61649746;rs145474220;rs202231637	12;37;46
cg15141467	0.359662726065191	0.193781347079157	6.14075218772238	2.30743059746331e-08	4.09638768537553e-07	8.91555862591635	0.0879981923541009	0.447660918419292	-0.359662726065191	1	155035375	R	I	EFNA4	TSS1500	island	TSS1500-island	chr1:155034925-155036578	rs548014968;rs377418733	45;23
cg16425038	0.370354911695508	0.363851077924242	6.1360697763005	2.35553000404054e-08	4.1716777752718e-07	8.89568352929816	0.254923162719681	0.625278074415188	-0.370354911695508	14	24641194	F	I	REC8	TSS200	island	TSS200-island	chr14:24641053-24642220	rs560646682;rs147559914	35;51
cg08738570	0.398711624371768	0.517177773441218	6.13522919350503	2.36426892873154e-08	4.1770650085445e-07	8.89211618847533	0.399909648625992	0.79862127299776	-0.398711624371768	1	1475265	R	I	C1orf70	Body	shore	Body-shore	chr1:1476093-1476669
cg19455322	0.387755179027874	0.204388517658185	6.13113663031254	2.40727552792655e-08	4.23283118269669e-07	8.87475050469106	0.0903428767676342	0.478098055795508	-0.387755179027874	3	46735335	F	I	ALS2CL	TSS200	island	TSS200-island	chr3:46734731-46735717
cg22074576	0.368964353011159	0.397966945724895	6.13112682983403	2.40737943696743e-08	4.23283118269669e-07	8.87470892440252	0.289448018368672	0.65841237137983	-0.368964353011159	11	3181726	F	I	OSBPL5	5'UTR	island	5'UTR-island	chr11:3181574-3182120	rs138473284	4
cg23032129	0.367156066213889	0.420267841709071	6.13040249529952	2.41507141928218e-08	4.23619704453993e-07	8.87163587649883	0.312280763410869	0.679436829624757	-0.367156066213889	1	109941072	F	II	SORT1	TSS1500	shore	TSS1500-shore	chr1:109940074-109940894	rs568806557	38
cg19989295	0.370404426537417	0.372366347171566	6.12973013221715	2.42223320022955e-08	4.23861905109381e-07	8.86878344766951	0.263423868778208	0.633828295315626	-0.370404426537418	14	24641077	F	I	REC8	TSS200	island	TSS200-island	chr14:24641053-24642220	rs565070333;rs574850095	37;38
cg19690403	0.349356623612506	0.424566053245342	6.12592449856635	2.46316628844399e-08	4.29998457782651e-07	8.85264073989122	0.321814105124017	0.671170728736523	-0.349356623612507	12	117470568	F	II		IGR	opensea	IGR-opensea		rs537969480;rs557693953	0;36
cg15159880	0.368024999564068	0.205761684804218	6.12230137576734	2.50277027129166e-08	4.3587438548956e-07	8.83727582345059	0.0975190378736094	0.465544037437677	-0.368024999564068	19	7459989	F	I	ARHGEF18	TSS200	island	TSS200-island	chr19:7459779-7460376	rs536313812;rs552973905;rs58104113;rs545308084	1;13;14;32
cg19527084	0.370785871789894	0.236976609436175	6.12016268242931	2.52644234553247e-08	4.38954390460759e-07	8.82820772514638	0.127921941262677	0.498707813052571	-0.370785871789894	2	74229775	R	I		IGR	island	IGR-island	chr2:74229477-74229996
cg05412028	0.379103197174403	0.297840559170143	6.11869371223879	2.54282945638833e-08	4.39246348539109e-07	8.8219799793252	0.186339618824731	0.565442815999134	-0.379103197174403	13	95952937	R	I	ABCC4	Body	shore	Body-shore	chr13:95953337-95954211
cg06697829	0.356660004248246	0.216603723764098	6.11848899033166	2.54512154474321e-08	4.39246348539109e-07	8.82111210049973	0.111703722514614	0.46836372676286	-0.356660004248246	2	208633331	R	II	FZD5	Body	island	Body-island	chr2:208631558-208634934	rs200720073	31
cg10259735	0.378336222950274	0.175124665376735	6.11823019014138	2.54802201712621e-08	4.39246348539109e-07	8.82001498346206	0.0638493056854778	0.442185528635752	-0.378336222950274	3	49314633	F	I	USP4	3'UTR	island	3'UTR-island	chr3:49314437-49314815	rs140669662;rs539982297	4;19
cg04882394	0.378037936697638	0.293064685286674	6.11762811958096	2.55478227734724e-08	4.39246348539109e-07	8.81746272965134	0.181877056846193	0.559914993543831	-0.378037936697638	1	1565931	F	II	MIB2	3'UTR	island	3'UTR-island	chr1:1564421-1570006	rs116306698;rs371607681;rs555590828;rs566133553;rs137939848	11;13;34;40;41
cg06443533	0.366221602026069	0.342166543662305	6.11733527820026	2.55807679795689e-08	4.39246348539109e-07	8.81622137309438	0.234454307772285	0.600675909798354	-0.36622160202607	1	1182424	F	I	FAM132A	TSS1500	island	TSS1500-island	chr1:1181756-1182470
cg02423318	0.369211561035185	0.409069282067675	6.10467684964404	2.70456508769126e-08	4.63314748199821e-07	8.76258437983596	0.300477646469091	0.669689207504276	-0.369211561035185	7	65509125	R	I		IGR	island	IGR-island	chr7:65509074-65509594
cg23901444	0.373010834166116	0.315407667633633	6.10297652738135	2.72486208788708e-08	4.65703702293429e-07	8.75538298929772	0.205698598761246	0.578709432927362	-0.373010834166116	10	49812963	F	I	ARHGAP22	5'UTR	island	5'UTR-island	chr10:49812852-49813352	rs548760845;rs560793124	7;21
cg01086895	0.379358830525206	0.273891252602366	6.09972832947102	2.76405496868809e-08	4.70952037972425e-07	8.74162805119217	0.162315125977305	0.541673956502511	-0.379358830525206	11	6676515	F	I	DCHS1	5'UTR	island	5'UTR-island	chr11:6676496-6677096	rs150142887;rs572607599	1;51
cg02033213	0.367715065334476	0.25852915257766	6.09936963713097	2.76841691715924e-08	4.70952037972425e-07	8.74010929540744	0.150377662773403	0.518092728107878	-0.367715065334476	12	41087252	R	II	CNTN1	5'UTR	shore	5'UTR-shore	chr12:41086522-41087102	rs559420648	44
cg23543615	0.379717495729333	0.444265215595043	6.09860628958798	2.77772237239536e-08	4.71441213759323e-07	8.73687728693173	0.332583599204062	0.712301094933396	-0.379717495729334	19	19281185	R	I	LOC729991-MEF2B	Body	island	Body-island	chr19:19280998-19281560	rs559605153	21
cg13800209	0.394844033132267	0.300826034749996	6.09792193596201	2.78609109602635e-08	4.717695130731e-07	8.73397987305972	0.184695436769917	0.579539469902184	-0.394844033132267	15	37390284	R	I	MEIS2	1stExon	island	1stExon-island	chr15:37390175-37390380	rs140890748	26
cg11108890	0.380919394073486	0.338425622953842	6.09563172877247	2.8142785680123e-08	4.75444480660512e-07	8.72428453022196	0.226390507049875	0.607309901123362	-0.380919394073487	2	85811471	R	II	VAMP5	TSS200	island	TSS200-island	chr2:85811340-85811855	rs564198476	40
cg19279342	0.370230849775623	0.3245425758119	6.0909670200116	2.87256395376566e-08	4.83452882202406e-07	8.70454141789585	0.215651149407305	0.585881999182928	-0.370230849775623	19	863054	R	I	CFD	Body	island	Body-island	chr19:862930-863227	rs188277685;rs539779993;rs10407668;rs181369145	35;29;18;2
cg11709544	0.363140073008511	0.431419901423319	6.09078440060173	2.8748698396106e-08	4.83452882202406e-07	8.70376861257155	0.324613997597286	0.687754070605797	-0.363140073008511	1	26233404	F	II	STMN1	TSS1500	island	TSS1500-island	chr1:26231950-26233624	rs566902220	41
cg04067139	0.392589222570904	0.263842563051495	6.0894925010241	2.89123453985924e-08	4.85092257351212e-07	8.69830183697756	0.148375144648288	0.540964367219192	-0.392589222570904	11	58673167	R	I		IGR	island	IGR-island	chr11:58672851-58673288	rs78275034	11
cg16719560	0.367239437151817	0.321374779911691	6.08425134241326	2.95857306710515e-08	4.95257025753767e-07	8.67612814233837	0.213363180749391	0.580602617901208	-0.367239437151817	2	85811421	F	II	VAMP5	TSS200	island	TSS200-island	chr2:85811340-85811855	rs564198476	12
cg02652597	0.361758814146999	0.304367865454761	6.08136429595359	2.99632432296405e-08	5.00433939316e-07	8.66391717098822	0.197968214235055	0.559727028382054	-0.361758814146999	2	85811292	F	II	VAMP5	TSS1500	shore	TSS1500-shore	chr2:85811340-85811855	rs542112982	37
cg18827470	0.37239343344385	0.229724379597958	6.07929961361581	3.02361331575704e-08	5.03843927980242e-07	8.65518585080151	0.120196899173296	0.492590332617146	-0.37239343344385	15	75471200	R	II		IGR	island	IGR-island	chr15:75470911-75471212	rs542004018;rs563754948;rs575241460;rs545756133;rs564855756	31;29;21;19;6
cg08003353	0.369795989624046	0.506423455583915	6.07531204499489	3.07701297718365e-08	5.11579572533119e-07	8.63832616656446	0.397659929223901	0.767455918847947	-0.369795989624046	13	31407120	F	I		IGR	opensea	IGR-opensea		rs562307192;rs527837018;rs74330588;rs190068087;rs570778749;rs562368874;rs529662856;rs548218428	0;15;17;20;22;25;37;38
cg11955474	0.364919888864466	0.415010426748184	6.07122340188097	3.13273203073265e-08	5.19664960392123e-07	8.62104367705116	0.3076810476704	0.672600936534867	-0.364919888864466	1	27709791	R	I	CD164L2	1stExon	island	1stExon-island	chr1:27709600-27709831	rs575464371;rs538029491	15;14
cg04682802	0.373123843869605	0.45559716453776	6.0679492848855	3.17806748705954e-08	5.25995277993692e-07	8.60720747157351	0.345854857517287	0.718978701386893	-0.373123843869606	20	11898478	F	II	BTBD3	5'UTR	opensea	5'UTR-opensea		rs535781262;rs555382474	19;42
cg09288606	0.3995160921998	0.267310761769165	6.06693009768362	3.19231140957194e-08	5.27162776013096e-07	8.60290105667989	0.149806028769223	0.549322120969024	-0.3995160921998	16	69141391	R	I	HAS3	5'UTR	island	5'UTR-island	chr16:69139628-69141900	rs563742709;rs575633307;rs543136682	44;30;11
cg01762827	0.380181659422053	0.380532945118387	6.06442126697349	3.22764307672132e-08	5.31072879719187e-07	8.59230161082993	0.268714809994254	0.648896469416307	-0.380181659422053	16	69141442	R	I	HAS3	5'UTR	island	5'UTR-island	chr16:69139628-69141900	rs191704997;rs529117687;rs541288364	50;38;23
cg11679014	0.373688697170051	0.442807349458894	6.06422127743652	3.23047605502942e-08	5.31072879719187e-07	8.59145675893487	0.332898909114761	0.706587606284812	-0.373688697170051	22	38092719	R	II	TRIOBP	TSS1500	opensea	TSS1500-opensea		rs571603752;rs534471567;rs181431368	49;33;2
cg23709117	0.373853034097554	0.191152844341023	6.05569626473503	3.3535459688349e-08	5.50071566968623e-07	8.55545330930848	0.0811960696064479	0.455049103704002	-0.373853034097554	6	108882119	F	I	FOXO3	5'UTR	island	5'UTR-island	chr6:108878830-108883404	rs544294519	6
cg07990843	0.398719939873399	0.239612173152639	6.05304879659798	3.39269834524738e-08	5.55251434539146e-07	8.54427643367386	0.122341602601639	0.521061542475039	-0.398719939873399	17	25676201	F	I		IGR	shore	IGR-shore	chr17:25676304-25676603	rs549679061	13
cg01413354	0.377026924682293	0.408549424261083	6.04937042740759	3.44784559835009e-08	5.62643955016381e-07	8.52875061499599	0.297659152295703	0.674686076977995	-0.377026924682293	9	136017755	R	II	RALGDS	Body	shore	Body-shore	chr9:136019708-136020134	rs566004369;rs369153532;rs113699099	26;16;9
cg26377721	0.370861282648583	0.307414915478579	6.04901533828746	3.45321576319382e-08	5.62643955016381e-07	8.52725203891145	0.19833806764076	0.569199350289344	-0.370861282648583	20	1927805	F	II		IGR	island	IGR-island	chr20:1927718-1928118	rs569645532;rs530381347;rs140252364;rs181306527	1;22;31;35
cg03192598	0.361208693276424	0.402495225613654	6.04392310424816	3.53114127794768e-08	5.74064919066794e-07	8.50576524303768	0.29625737465	0.657466067926424	-0.361208693276424	19	12305854	F	I		IGR	island	IGR-island	chr19:12305552-12306304	rs560036658;rs530374291;rs542521213;rs563104486;rs530550588;rs568646742	5;9;15;22;25;32
cg20349812	0.382829196595954	0.45557157451946	6.04098072541702	3.57695580115436e-08	5.79206138477911e-07	8.49335310834813	0.342974751991238	0.725803948587192	-0.382829196595954	7	4764941	F	II	FOXK1	Body	island	Body-island	chr7:4764684-4765252	rs557471258;rs182677757	35;37
cg02613871	0.374104805929402	0.232477201574596	6.04085178946671	3.57897675806126e-08	5.79206138477911e-07	8.4928092600942	0.122446376301243	0.496551182230645	-0.374104805929402	1	45097931	R	II	RNF220	Body	island	Body-island	chr1:45097281-45098049	rs111993242	2
cg23043245	0.382749152368033	0.358005741563032	6.04037469216548	3.58646463269192e-08	5.79206138477911e-07	8.49079691735904	0.245432461454787	0.62818161382282	-0.382749152368033	6	34434076	R	II	PACSIN1	5'UTR	island	5'UTR-island	chr6:34433411-34434371	rs533634921	47
cg18430990	0.350290254807178	0.279860496521124	6.03463195580147	3.67781606752576e-08	5.92653789167008e-07	8.46657969937518	0.176833950989601	0.527124205796779	-0.350290254807178	1	1475941	R	I	TMEM240	TSS1500	shore	TSS1500-shore	chr1:1476093-1476669
cg13215970	0.384859312923756	0.292497286422712	6.03351313809614	3.69587864665067e-08	5.94258382395674e-07	8.46186270122096	0.179303370856901	0.564162683780657	-0.384859312923756	4	74864596	R	II	CXCL5	TSS200	shore	TSS200-shore	chr4:74864113-74864329	rs352046;rs538963777;rs557177711;rs575312490;rs542809513	48;33;31;22;15
cg11364273	0.359741127348485	0.258614110739633	6.02569066799648	3.82463442169469e-08	6.13615308093336e-07	8.42889254793675	0.152807896813608	0.512549024162093	-0.359741127348486	11	63768032	R	I	MACROD1	Body	island	Body-island	chr11:63766058-63768666	rs554366492;rs574252520	39;5
cg08032924	0.37289852214591	0.32244910865593	6.02313963485708	3.86757251099827e-08	6.19149381018326e-07	8.41814417292613	0.212773072730662	0.585671594876572	-0.37289852214591	16	66613096	R	I	CMTM2	TSS1500	island	TSS1500-island	chr16:66612749-66613412	rs72790415	22
cg16532282	0.35733236911032	0.541420278360492	6.02078894716012	3.90755905402016e-08	6.24187864576815e-07	8.4082415452832	0.43632252273981	0.79365489185013	-0.35733236911032	1	226271799	F	I		IGR	island	IGR-island	chr1:226270723-226271841
cg11932301	0.38608861826212	0.509071759128588	6.0197390181522	3.92555037794209e-08	6.25502157785653e-07	8.40381906397554	0.395516283169141	0.781604901431261	-0.386088618262119	10	76349339	F	II	ADK	Body	opensea	Body-opensea		rs554673180	0
cg01454215	0.372969456780614	0.331387116493188	6.01888391878932	3.94026347608895e-08	6.25502157785653e-07	8.40021746847128	0.221690217440066	0.59465967422068	-0.372969456780614	2	27530363	F	I	UCN	3'UTR	island	3'UTR-island	chr2:27529083-27531465	rs182106011;rs540566814	1;46
cg08493294	0.352746065943458	0.241212265818474	6.01881914486048	3.941380208633e-08	6.25502157785653e-07	8.39994465538189	0.137463422893927	0.490209488837386	-0.352746065943459	2	25500416	F	II	DNMT3A	Body	island	Body-island	chr2:25499763-25500429
cg26087830	0.375934741308497	0.171639182794477	6.01732255799051	3.96726913452303e-08	6.28250913484296e-07	8.39364170106512	0.0610701412331544	0.437004882541652	-0.375934741308497	1	27286941	F	I	KDF1	TSS200	island	TSS200-island	chr1:27286065-27287101	rs375150179;rs368187432;rs549370477;rs566009461	34;36;40;45
cg10536999	0.373665239419285	0.219450209999333	6.01209363953071	4.05904547429749e-08	6.40073011129257e-07	8.37162480692915	0.109548668993661	0.483213908412946	-0.373665239419285	7	26193109	F	I	NFE2L3	Body	shore	Body-shore	chr7:26191794-26192757	rs183976820;rs114254733;rs143436717;rs147971658	3;47;50;51
cg25274376	0.390836242586014	0.349672284953831	6.01207463384578	4.05938284472319e-08	6.40073011129257e-07	8.37154479566842	0.234720448899121	0.625556691485135	-0.390836242586014	12	104697126	F	II	EID3	TSS1500	shore	TSS1500-shore	chr12:104697348-104697984	rs572304877;rs541294514	10;39
cg21520194	0.358098480427987	0.419719043911931	6.00782499673307	4.13551662709377e-08	6.50678281327285e-07	8.35365699148928	0.314395961433111	0.672494441861098	-0.358098480427987	4	11431460	F	II	HS3ST1	TSS1500	shore	TSS1500-shore	chr4:11430235-11431256	rs569316354;rs188225052	24;49
cg16673929	0.371911303376484	0.365553736970532	6.00645936811933	4.16027993469474e-08	6.53172858269419e-07	8.34790980059512	0.25616805950686	0.628079362883344	-0.371911303376484	19	13134830	R	II	NFIX	Body	shore	Body-shore	chr19:13135317-13136169
cg11673244	0.358819294394473	0.439236928152124	6.0048846512003	4.18901620962285e-08	6.56056883729327e-07	8.34128332766529	0.333701841565514	0.692521135959987	-0.358819294394474	22	22007100	R	II	MIR130B	TSS1500	shore	TSS1500-shore	chr22:22006079-22007048
cg06922635	0.35359490125406	0.483653071433062	6.00447384285058	4.19654498730298e-08	6.56056883729327e-07	8.33955474525709	0.379654571064221	0.733249472318281	-0.35359490125406	4	57371607	R	II	ARL9	5'UTR	island	5'UTR-island	chr4:57371582-57372022	rs573429265	34
cg15249357	0.356373706113571	0.350641407710647	6.00387866656037	4.20747629746639e-08	6.56366302404756e-07	8.33705047212123	0.245825611794891	0.602199317908462	-0.356373706113572	10	88296605	F	II		IGR	island	IGR-island	chr10:88296170-88296619	rs186647322	13
cg13382072	0.349921299933564	0.382383949664878	6.00271978801448	4.22884145379857e-08	6.58298631406606e-07	8.33217464543013	0.279465920272653	0.629387220206217	-0.349921299933564	19	1851882	R	II		IGR	island	IGR-island	chr19:1851578-1852203	rs539247634;rs559055666;rs577365745	43;42;19
cg09645574	0.388339996738026	0.465951447695664	5.99971531241446	4.28473150760422e-08	6.6421824944895e-07	8.31953549492425	0.351733801596244	0.740073798334271	-0.388339996738026	6	42879382	R	I		IGR	island	IGR-island	chr6:42879279-42879623	rs557669895;rs577637281	49;19
cg06095752	0.345124609290695	0.487623064518244	5.99970167765904	4.28498679745436e-08	6.6421824944895e-07	8.31947814244376	0.386115826491569	0.731240435782264	-0.345124609290695	2	102313242	F	II	MAP4K4	TSS1500	shore	TSS1500-shore	chr2:102313549-102314478
cg15140902	0.380627657550383	0.212144778441059	5.99735106132765	4.32922334584999e-08	6.69659611218821e-07	8.30959143165252	0.100195467396829	0.480823124947212	-0.380627657550384	6	21667815	F	II	FLJ22536	Body	shore	Body-shore	chr6:21665715-21666031	rs73737569	8
cg05822633	0.378322540465189	0.476318387116141	5.99619566357014	4.35113164807317e-08	6.7163152091942e-07	8.30473239692005	0.365047051685203	0.743369592150392	-0.37832254046519	20	11898531	R	II	BTBD3	5'UTR	opensea	5'UTR-opensea		rs535781262;rs555382474;rs144861560	36;13;2
cg01636650	0.368475871238802	0.483457659127417	5.99474760482565	4.37874367790552e-08	6.73244322872941e-07	8.29864311170506	0.37508240288071	0.743558274119512	-0.368475871238802	3	38040315	R	I	VILL	Body	island	Body-island	chr3:38040289-38040535
cg09670128	0.370519680876314	0.302895380936588	5.9946848264614	4.37994465371512e-08	6.73244322872941e-07	8.29837913362415	0.19391900420826	0.564438685084574	-0.370519680876314	12	52627047	F	I	KRT7	5'UTR	island	5'UTR-island	chr12:52626793-52627577	rs557151329	9
cg13645732	0.387568122866547	0.369909587249083	5.99054439572592	4.4598738637666e-08	6.84096133245538e-07	8.28097143346229	0.255918962876569	0.643487085743116	-0.387568122866547	19	45901649	F	I	PPP1R13L	5'UTR	island	5'UTR-island	chr19:45901452-45901688
cg02474799	0.371887619302105	0.363363061042094	5.98999115711522	4.4706622106926e-08	6.84319317928981e-07	8.27864581180032	0.253984349482651	0.625871968784756	-0.371887619302105	19	19072780	R	I		IGR	opensea	IGR-opensea		rs550104308	51
cg13922901	0.35829999454065	0.369135673541947	5.98869570304074	4.49602476489981e-08	6.86767782838446e-07	8.27320051841532	0.263753322206461	0.622053316747111	-0.35829999454065	5	177783729	F	II	COL23A1	Body	opensea	Body-opensea		rs560840710;rs4077328;rs546435636;rs564153934	0;34;49;50
cg15907944	0.363609255274993	0.323104777872222	5.98674292758708	4.53452470345253e-08	6.91208630472224e-07	8.26499315739256	0.21616087926193	0.579770134536922	-0.363609255274993	22	27152698	R	II		IGR	island	IGR-island	chr22:27152697-27153133	rs573884088	27
cg05804220	0.357427326017481	0.350610610179521	5.98526050427528	4.56396823293153e-08	6.94253424976224e-07	8.25876337858489	0.245484926056733	0.602912252074214	-0.357427326017481	15	45422062	F	I	DUOX1	TSS200	island	TSS200-island	chr15:45421236-45422394	rs558338509;rs575046296;rs377331382	0;5;19
cg21292716	0.379150846649264	0.470220562014241	5.98036872834505	4.66247078015917e-08	7.06486794610435e-07	8.23821050836776	0.358705607117398	0.737856453766662	-0.379150846649264	12	109220256	F	II	SSH1	Body	opensea	Body-opensea		rs116589464	45
cg15139668	0.38695099731544	0.240166487693527	5.98031025603506	4.663660782753e-08	7.06486794610435e-07	8.23796487762181	0.126357370836044	0.513308368151485	-0.38695099731544	4	4577005	R	II		IGR	island	IGR-island	chr4:4577004-4577448	rs573931205	22
cg01801603	0.365049237781963	0.455945565925578	5.97767110501085	4.71768444648632e-08	7.13197162095622e-07	8.22687934298404	0.34857814304853	0.713627380830492	-0.365049237781962	8	123795433	R	II	ZHX2	5'UTR	shore	5'UTR-shore	chr8:123792369-123794942	rs560619472	27
cg03023152	0.360119679787198	0.293017456435258	5.97561264961276	4.76024897210711e-08	7.1815114122406e-07	8.21823436252926	0.18709990355667	0.547219583343868	-0.360119679787199	8	102505556	R	I	GRHL2	Body	island	Body-island	chr8:102505512-102506430	rs552217504	28
cg03102603	0.378778898842217	0.276418792610059	5.97069332757945	4.86350938977032e-08	7.32222809975277e-07	8.19757942474452	0.165013234127053	0.543792132969271	-0.378778898842217	2	201239016	R	II	SPATS2L	5'UTR	opensea	5'UTR-opensea		rs3769457;rs3769456	39;16
cg18361093	0.383029967563338	0.491936556346812	5.96950911614321	4.88869476462883e-08	7.32730475629734e-07	8.19260827482675	0.379280683534065	0.762310651097403	-0.383029967563338	10	135193212	F	II	PAOX	Body	island	Body-island	chr10:135191594-135193307	rs144496317;rs4617507;rs547200092	30;37;50
cg08340755	0.361195094654867	0.406074513049082	5.96933617704482	4.89238351042997e-08	7.32730475629734e-07	8.19188233514232	0.299840661680004	0.661035756334871	-0.361195094654867	20	30176106	F	II		IGR	shore	IGR-shore	chr20:30175457-30176058	rs570615804	29
cg15220283	0.375121718384004	0.504990460413029	5.96912637795023	4.89686215300831e-08	7.32730475629734e-07	8.19100168128479	0.394660543241263	0.769782261625267	-0.375121718384004	2	213969371	F	II	IKZF2	Body	opensea	Body-opensea		rs550376809;rs568932442	8;13
cg10589443	0.385923546437892	0.312740710603658	5.96776670753366	4.92598554452549e-08	7.35587087830161e-07	8.18529462920417	0.199233785180749	0.585157331618641	-0.385923546437892	7	30028281	F	I	SCRN1	5'UTR	shore	5'UTR-shore	chr7:30028518-30029822
cg01972751	0.353074347695409	0.215600006617038	5.96609390424643	4.96205035923876e-08	7.38613616454735e-07	8.17827397251945	0.111754610236036	0.464828957931445	-0.353074347695409	6	137814728	R	I	OLIG3	1stExon	island	1stExon-island	chr6:137814355-137815202	rs190573609	38
cg20518572	0.37061673309015	0.467104636699163	5.96584631052163	4.96741042011482e-08	7.38613616454735e-07	8.17723490498136	0.35809971520206	0.72871644829221	-0.37061673309015	2	27988785	F	II		IGR	opensea	IGR-opensea		rs570828135;rs13013484	24;36
cg27444828	0.361226094657624	0.332441546703605	5.96504244928384	4.98485227051711e-08	7.38613616454735e-07	8.17386149209503	0.226198577686657	0.587424672344281	-0.361226094657624	3	129693128	F	I	TRH	TSS200	island	TSS200-island	chr3:129693127-129694841	rs139345634	33
cg12787465	0.38768897415052	0.356017887848727	5.96474471006918	4.99132779975893e-08	7.38613616454735e-07	8.17261207350097	0.241991718980927	0.629680693131447	-0.38768897415052	12	6876717	R	I	PTMS	Body	island	Body-island	chr12:6875481-6876923	rs552317136;rs572139070	44;36
cg18530251	0.357618596499571	0.242579560651098	5.96450155207084	4.9966223917287e-08	7.38613616454735e-07	8.17159171593399	0.137397620504165	0.495016217003736	-0.357618596499571	8	22409574	F	I	SORBS3	5'UTR	island	5'UTR-island	chr8:22408672-22409635
cg22667178	0.347993174813355	0.186762425382357	5.96302002422937	5.02900141260414e-08	7.4190419229806e-07	8.16537518896151	0.0844114916137235	0.432404666427079	-0.347993174813355	13	44947976	R	II	SERP2	TSS200	island	TSS200-island	chr13:44947371-44948443	rs559297527	27
cg09027699	0.358311747074885	0.505641441089221	5.95882953330393	5.12170905745154e-08	7.54063670868167e-07	8.14779522853039	0.40025563312602	0.758567380200905	-0.358311747074885	12	51876950	F	II	SLC4A8	Body	opensea	Body-opensea
cg26614816	0.374988005119055	0.398747990757944	5.95784915898538	5.14364015359525e-08	7.55774942007222e-07	8.14368309395183	0.288457401017045	0.6634454061361	-0.374988005119055	12	104697532	F	I	TXNRD1	5'UTR	island	5'UTR-island	chr12:104697348-104697984	rs571496486;rs536979538;rs61937909;rs556334568;rs535508296;rs555448082	1;16;29;39;40;45
cg20923245	0.39396439416067	0.369019679360055	5.95687367227595	5.16555376215774e-08	7.57476803682811e-07	8.13959173701663	0.253147798724564	0.647112192885234	-0.39396439416067	12	104697419	R	I	TXNRD1	5'UTR	island	5'UTR-island	chr12:104697348-104697984	rs528982347;rs539413805;rs559293640	34;12;9
cg06644488	0.369012589333512	0.304334745032184	5.9534744566334	5.2426360049957e-08	7.67245652467634e-07	8.12533700836581	0.195801630522327	0.564814219855839	-0.369012589333512	22	38092896	F	II	TRIOBP	TSS200	opensea	TSS200-opensea		rs528830374	34
cg19278231	0.380664407303012	0.466491759079451	5.95097933812036	5.29993681666167e-08	7.74086389238315e-07	8.11487577987535	0.354531639284448	0.73519604658746	-0.380664407303012	3	151917052	R	II		IGR	opensea	IGR-opensea		rs79124511;rs77831349	22;21
cg23125542	0.361458788376153	0.231719899335961	5.94662469843993	5.40142396930329e-08	7.86970267740615e-07	8.09662251964614	0.125408490990034	0.486867279366187	-0.361458788376153	11	67183148	R	I	ATPGD1	1stExon	island	1stExon-island	chr11:67182965-67183393	rs568214379	35
cg10143146	0.358403834351279	0.387573835970453	5.94586905010709	5.4192286884618e-08	7.86970267740615e-07	8.09345564563328	0.282160943514194	0.640564777865473	-0.358403834351279	6	33161377	F	II	COL11A2	TSS1500	shore	TSS1500-shore	chr6:33159991-33160263	rs572573427	23
cg26559804	0.372683431811366	0.48328172116542	5.94538194497019	5.43073658806333e-08	7.86970267740615e-07	8.0914143073284	0.373668947103253	0.746352378914619	-0.372683431811366	11	128391271	R	I	ETS1	Body	shore	Body-shore	chr11:128391712-128392611
cg06285925	0.346017338492095	0.177981674324729	5.94536732673861	5.43108231692241e-08	7.86970267740615e-07	8.09135304697066	0.0762118688858773	0.422229207377973	-0.346017338492095	17	1083491	R	I	ABR	5'UTR	island	5'UTR-island	chr17:1082376-1083833	rs545949160	22
cg00347904	0.39637243142183	0.348337557519442	5.94378675035377	5.46859200810671e-08	7.9084253655697e-07	8.08472972209895	0.231757430630668	0.628129862052499	-0.396372431421831	6	35182508	F	I	SCUBE3	Body	island	Body-island	chr6:35181095-35182547	rs530625351	34
cg21234561	0.372465957417362	0.376902568688872	5.94233610360627	5.50324284808364e-08	7.94286940199789e-07	8.0786515026602	0.267353757683765	0.639819715101127	-0.372465957417362	12	104697526	F	I	TXNRD1	5'UTR	island	5'UTR-island	chr12:104697348-104697984	rs571496486;rs536979538;rs61937909;rs556334568;rs535508296;rs555448082	7;22;35;45;46;51
cg10798171	0.357627293460452	0.302365860189803	5.94001420986544	5.55915548916722e-08	8.00402887591284e-07	8.06892403227253	0.197181362113199	0.554808655573651	-0.357627293460452	7	8302301	F	II	ICA1	TSS200	shore	TSS200-shore	chr7:8301031-8302252	rs189099117;rs552553522;rs570900081;rs538240546	1;24;34;41
cg18737990	0.381220508827815	0.453580930457656	5.93967170196756	5.56745052743528e-08	8.00402887591284e-07	8.06748924409563	0.341457251390651	0.722677760218466	-0.381220508827815	14	103011560	F	I		IGR	island	IGR-island	chr14:103010784-103011625	rs192211366;rs8003592;rs571241402	15;33;48
cg07377422	0.352252314533998	0.498834217385468	5.93634875370266	5.64856323637885e-08	8.10474865932088e-07	8.05357097670729	0.395230595463704	0.747482909997702	-0.352252314533998	19	46318633	F	I	RSPH6A	TSS200	island	TSS200-island	chr19:46318490-46319266	rs116464103;rs540299702;rs3840934	0;27;47
cg22183049	0.341561927163422	0.301975557391852	5.93202687701725	5.75580378028427e-08	8.23096275817026e-07	8.03547350777665	0.201516167049669	0.543078094213091	-0.341561927163422	5	139143972	R	I		IGR	island	IGR-island	chr5:139143965-139144177	rs562706688;rs114479511;rs545328669	35;7;5
cg19674878	0.341584025550498	0.514086440812324	5.93175869530652	5.76252399266291e-08	8.23096275817026e-07	8.03435070156913	0.413620550944531	0.755204576495029	-0.341584025550498	12	117470549	F	II		IGR	opensea	IGR-opensea		rs568961649;rs537969480	1;19
cg25062137	0.341815660213445	0.153228881065089	5.93145251856058	5.77020575245433e-08	8.23096275817026e-07	8.0330688459619	0.0526948633552524	0.394510523568697	-0.341815660213445	19	10589864	R	II		IGR	island	IGR-island	chr19:10589681-10590041
cg03068497	0.375763784101537	0.436849658554181	5.92897769500641	5.83266883478915e-08	8.30390832945127e-07	8.02270863050932	0.326330898524318	0.702094682625855	-0.375763784101537	7	30635838	R	II	GARS	Body	shore	Body-shore	chr7:30634124-30635058	rs533040851	17
cg12864721	0.3585721007044	0.371209586598501	5.9282638947541	5.85080818915961e-08	8.31359024087563e-07	8.01972082277681	0.265747204038384	0.624319304742783	-0.3585721007044	10	77164987	R	I	C10orf41	Body	island	Body-island	chr10:77155128-77169600	rs577027470	34
cg25338766	0.366974055940497	0.226777004102971	5.92618121010736	5.9040524036305e-08	8.37301977242143e-07	8.01100402827454	0.118843458238119	0.485817514178616	-0.366974055940497	19	36500444	R	I	ALKBH6	3'UTR	island	3'UTR-island	chr19:36500169-36500530
cg08965143	0.361219363258768	0.519586028831008	5.92530845318456	5.92650627434131e-08	8.38863783850781e-07	8.00735160178887	0.413345039637253	0.774564402896021	-0.361219363258768	2	24308246	F	II	TP53I3	TSS1500	shore	TSS1500-shore	chr2:24307026-24307678
cg23269922	0.367010564375039	0.228952201525692	5.92025459633172	6.05819331603964e-08	8.55269636704537e-07	7.98620597635078	0.121007917885975	0.488018482261013	-0.367010564375039	17	1945135	F	I	DPH1	Body	island	Body-island	chr17:1944947-1945621	rs551634734;rs565051894;rs373755417;rs9898571;rs114826587;rs536673602	20;24;28;42;47;51
cg24753662	0.354616012664512	0.342787320250422	5.91996817992147	6.0657421042875e-08	8.55269636704537e-07	7.98500781919917	0.238488492996154	0.593104505660666	-0.354616012664512	22	19746984	R	I	TBX1	5'UTR	island	5'UTR-island	chr22:19746924-19747141	rs146999885;rs562327958;rs527943576	43;20;19
cg06636971	0.411369944182904	0.405480727315592	5.91685998286479	6.1482600112103e-08	8.65240737086255e-07	7.97200694910554	0.284489567261796	0.695859511444701	-0.411369944182905	6	24911553	R	II	FAM65B	TSS1500	shore	TSS1500-shore	chr6:24910626-24911285	rs530443605;rs2493332;rs567084792;rs557568084	50;30;14;10
cg26748578	0.367166746125208	0.248347852650563	5.90804213601358	6.38842694911393e-08	8.97316980668647e-07	7.93513948076288	0.140357633201973	0.507524379327181	-0.367166746125208	2	65217211	F	II	SLC1A4	1stExon	island	1stExon-island	chr2:65215598-65217212	rs374368836	40
cg08066376	0.352744006046882	0.518030130908606	5.90744442371482	6.40503691705899e-08	8.97929840838939e-07	7.93264127576381	0.414281893835994	0.767025899882876	-0.352744006046882	11	59577361	R	II	MRPL16	Body	shore	Body-shore	chr11:59578090-59578379	rs200554861;rs200606366	12;1
cg24045399	0.375124338574482	0.318000719242459	5.90700402535795	6.41730246380956e-08	8.97932474516254e-07	7.93080064968559	0.207670031426435	0.582794370000917	-0.375124338574482	12	6876713	R	I	PTMS	Body	island	Body-island	chr12:6875481-6876923	rs552317136;rs572139070	40;32
cg04074321	0.340744028720958	0.299658123962931	5.90621445839591	6.43935066880731e-08	8.99301316260861e-07	7.92750083245528	0.199439291986178	0.540183320707136	-0.340744028720958	10	88296423	F	II		IGR	island	IGR-island	chr10:88296170-88296619	rs574415990;rs538518590	16;37
cg01444716	0.390862384083199	0.492846743250164	5.90322523401638	6.52350112959636e-08	9.09321488254763e-07	7.91500971955333	0.377887218519811	0.76874960260301	-0.390862384083199	20	11898557	F	II	BTBD3	5'UTR	opensea	5'UTR-opensea		rs543474477	16
cg16524960	0.369991987792817	0.235050769932748	5.90229603448427	6.5498792937857e-08	9.10691011784261e-07	7.91112740163247	0.126229597052508	0.496221584845325	-0.369991987792817	16	69141345	R	II	HAS3	5'UTR	island	5'UTR-island	chr16:69139628-69141900
cg03127334	0.361166145767103	0.237063071810796	5.9018800672121	6.56172181213763e-08	9.10691011784261e-07	7.90938951880937	0.130837734820471	0.492003880587574	-0.361166145767103	21	40033634	F	II	ERG	5'UTR	island	5'UTR-island	chr21:40032243-40033665	rs764482;rs556188461	27;28
cg05297854	0.351603368289877	0.204657709263675	5.90156911122608	6.57058845108939e-08	9.10691011784261e-07	7.90809039956999	0.101244953884299	0.452848322174176	-0.351603368289877	22	50623687	F	I	TRABD	TSS1500	island	TSS1500-island	chr22:50623164-50625226	rs570682153;rs534775876	9;42
cg10141019	0.358949809829405	0.314699589745752	5.9002059529715	6.60959719212798e-08	9.14369181371365e-07	7.9023957043443	0.209126116266515	0.56807592609592	-0.358949809829404	11	790169	F	I	CEND1	TSS200	shore	TSS200-shore	chr11:791953-792400	rs142363186	25
cg03817911	0.386489495996484	0.388939630746269	5.89552290773952	6.74535527052133e-08	9.31392558257296e-07	7.88283614904181	0.275266249570833	0.661755745567317	-0.386489495996484	12	104697389	R	I	TXNRD1	5'UTR	island	5'UTR-island	chr12:104697348-104697984	rs528982347	4
cg05525499	0.441448406191839	0.27104668632864	5.89471448981373	6.76906710840397e-08	9.3290977516575e-07	7.87946031211766	0.141208919801628	0.582657325993468	-0.441448406191839	10	43893015	F	II	HNRNPF	5'UTR	shore	5'UTR-shore	chr10:43891546-43892917	rs113482391	0
cg08547691	0.353585464285732	0.248019175342098	5.89306738254226	6.81763301266665e-08	9.37840248571705e-07	7.87258283251553	0.144023450552177	0.497608914837908	-0.353585464285732	17	9143754	F	I	NTN1	3'UTR	island	3'UTR-island	chr17:9142980-9143839	rs544885378;rs147972816;rs577954308	22;28;51
cg22113116	0.38360285174898	0.291587183082231	5.89180007025878	6.85523391614507e-08	9.41246724216772e-07	7.86729173428163	0.178762814920766	0.562365666669746	-0.38360285174898	22	27969693	R	II		IGR	opensea	IGR-opensea		rs527973480;rs542671890;rs560959205	42;2;1
cg22764044	0.371168162882226	0.427373278386043	5.88954508876456	6.92264449233642e-08	9.48725783510479e-07	7.85787824934932	0.318206171655977	0.689374334538203	-0.371168162882226	5	178986830	F	II	RUFY1	1stExon	island	1stExon-island	chr5:178986513-178986999	rs142665481	49
cg05383255	0.364213666074014	0.43884502648723	5.888667401255	6.9490582913535e-08	9.505689438844e-07	7.85421472861267	0.331723359994873	0.695937026068887	-0.364213666074014	6	112081318	R	II	FYN	TSS1500	opensea	TSS1500-opensea		rs80242030;rs72942145;rs527273526	20;13;1
cg00714725	0.361480639555429	0.281540587210985	5.88746174405618	6.98550415894367e-08	9.53774981254656e-07	7.84918261821834	0.175222752047623	0.536703391603052	-0.361480639555429	10	94825576	R	I	CYP26C1	Body	island	Body-island	chr10:94825546-94826320	rs575370806;rs562665271	3;1
cg17646788	0.343879645918586	0.200901644457655	5.88525463665813	7.05271133368142e-08	9.59784035406508e-07	7.83997183338095	0.0997605721286587	0.443640218047245	-0.343879645918586	5	139125908	R	II	LOC101929696	TSS200	island	TSS200-island	chr5:139125902-139127711
cg08485187	0.364252976141783	0.338821064940371	5.88515711607578	7.05569551396764e-08	9.59784035406508e-07	7.8395648904151	0.231687836663376	0.595940812805159	-0.364252976141783	2	25500046	F	II	DNMT3A	Body	island	Body-island	chr2:25499763-25500429	rs567353642;rs186498702;rs189810215	1;4;32
cg21379004	0.363297791084786	0.238982562991975	5.88346386526015	7.10770856137084e-08	9.65068873555018e-07	7.83249959002492	0.13213027149645	0.495428062581236	-0.363297791084786	3	46735338	F	I	ALS2CL	TSS200	island	TSS200-island	chr3:46734731-46735717
cg25588914	0.373205842335561	0.447062568316691	5.88268130634652	7.13187451604156e-08	9.66560146979977e-07	7.8292345556394	0.337296144100349	0.710501986435911	-0.373205842335562	10	106028297	F	II	GSTO2	TSS1500	shore	TSS1500-shore	chr10:106028542-106029047
cg25568066	0.349485485780122	0.347633276454028	5.87752360520887	7.29318441927214e-08	9.86598305573862e-07	7.80771991433428	0.244843427695169	0.594328913475291	-0.349485485780122	5	126205045	R	I	MARCH3	3'UTR	opensea	3'UTR-opensea		rs192047049;rs558642571;rs568963288	47;44;32
cg24283621	0.36173926876807	0.255694049937834	5.87598067308358	7.34213491752615e-08	9.91391035272592e-07	7.80128533789638	0.14930014735899	0.51103941612706	-0.36173926876807	10	6246090	F	I	PFKFB3	Body	island	Body-island	chr10:6242975-6246457	rs562990781	14
cg26191576	0.375435967069326	0.411512496092104	5.8754195547891	7.36001686261932e-08	9.91978743322149e-07	7.79894545229232	0.30109015283642	0.676526119905746	-0.375435967069326	14	75389716	R	I	RPS6KL1	TSS1500	island	TSS1500-island	chr14:75389712-75390133
cg01285706	0.37814588105598	0.336409271646589	5.8742575182833	7.39718560698644e-08	9.95158988448157e-07	7.79410001505521	0.225189894865418	0.603335775921398	-0.37814588105598	4	81953041	F	II	BMP3	Body	shore	Body-shore	chr4:81951941-81952808	rs143867784;rs552455627;rs186020306	1;47;50
cg11685477	0.369749667970042	0.409400553196514	5.8729294329242	7.43989196463619e-08	9.99071206679718e-07	7.78856268822734	0.300650650852384	0.670400318822426	-0.369749667970042	1	61765331	F	II	NFIA	Body	opensea	Body-opensea
cg24093763	0.361211130065766	0.356957063199123	5.87173965952835	7.47835685244737e-08	1.00240059309221e-06	7.78360249116913	0.250718495532721	0.611929625598487	-0.361211130065766	4	11431253	R	I	HS3ST1	TSS1500	island	TSS1500-island	chr4:11430235-11431256	rs548561901	48
cg21792155	0.357161790591751	0.290481259439826	5.86917190063373	7.56204010634836e-08	1.01176784780559e-06	7.7728988896185	0.185433673971664	0.542595464563415	-0.357161790591751	3	46940347	F	I	PTH1R	Body	island	Body-island	chr3:46940054-46940394
cg12582003	0.357759697558497	0.268957504074115	5.86356812311898	7.747882503423e-08	1.03474452668666e-06	7.74954667363171	0.163734063615733	0.521493761174231	-0.357759697558497	9	131012968	R	II	DNM1	Body	island	Body-island	chr9:131012454-131013429	rs114569685	35
cg07210840	0.37291207979213	0.331410982398533	5.86171692565505	7.81025788451243e-08	1.04117837834991e-06	7.74183439790933	0.22173095893026	0.59464303872239	-0.37291207979213	20	1927816	F	II		IGR	island	IGR-island	chr20:1927718-1928118	rs530381347;rs140252364;rs181306527	11;20;24
cg20698421	0.358268720052793	0.543382507084358	5.86064594646662	7.8465696253899e-08	1.04265761689482e-06	7.73737306384854	0.438009354127654	0.796278074180447	-0.358268720052793	2	65217623	F	I	SLC1A4	Body	shore	Body-shore	chr2:65215598-65217212
cg05965745	0.356267454525883	0.338037598985523	5.86055103923261	7.84979547907721e-08	1.04265761689482e-06	7.7369777294257	0.233253053536734	0.589520508062617	-0.356267454525883	1	3077798	R	I	PRDM16	Body	shelf	Body-shelf	chr1:3080934-3081292	rs74050140;rs150507325;rs566319121	48;9;1
cg24870738	0.37168129476851	0.341560649070898	5.85736725680217	7.95877076250511e-08	1.05522074558205e-06	7.72371732034528	0.232242621197807	0.603923915966317	-0.37168129476851	1	45097499	R	I	RNF220	Body	island	Body-island	chr1:45097281-45098049	rs535541271	49
cg10940462	0.352207434607596	0.466545054536228	5.85281215495859	8.11727859207615e-08	1.07429398261918e-06	7.70475073002903	0.362954632592817	0.715162067200413	-0.352207434607596	11	64479015	F	I	NRXN2	Body	island	Body-island	chr11:64478843-64479598	rs529159122;rs556414532;rs570020202;rs538809872;rs558770923	12;17;23;32;42
cg01490904	0.379441818758249	0.35058431599222	5.85026338809476	8.20732222067943e-08	1.0842538112076e-06	7.69414089184648	0.238983781063323	0.618425599821572	-0.379441818758249	1	169429525	R	II	CCDC181	1stExon	opensea	1stExon-opensea
cg18228693	0.36055429254593	0.446891993817662	5.84374645602854	8.44205065944626e-08	1.1132574718536e-06	7.66702162657721	0.340846613657094	0.701400906203024	-0.36055429254593	19	39810872	F	II		IGR	shore	IGR-shore	chr19:39810992-39811293
cg03351460	0.365023195552817	0.301835779930877	5.84148338643556	8.52509869012572e-08	1.12219072883307e-06	7.65760721944883	0.19447601653299	0.559499212085807	-0.365023195552817	19	19007311	F	I	GDF1	TSS1500	island	TSS1500-island	chr19:19006031-19007546
cg09999194	0.367248672237982	0.233872833643431	5.84092029970691	8.54588697311656e-08	1.12291117001596e-06	7.65526501213015	0.125858518279319	0.493107190517301	-0.367248672237982	17	77765305	R	I		IGR	island	IGR-island	chr17:77763364-77767356	rs554042567	2
cg01867142	0.356345930240672	0.276350817756611	5.83162639536925	8.89630155470856e-08	1.16686373880363e-06	7.61662022699127	0.171543191215237	0.527889121455908	-0.356345930240672	19	45595291	F	II	PPP1R37	TSS1500	shore	TSS1500-shore	chr19:45594397-45595007	rs532463878	25
cg11758861	0.377244167772271	0.350074303113666	5.82940042460091	8.9823064516745e-08	1.17604055185138e-06	7.60736839199794	0.239120136121822	0.616364303894093	-0.377244167772271	19	13135514	R	I	NFIX	Body	island	Body-island	chr19:13135317-13136169
cg18418335	0.361156020666767	0.229665974027555	5.82159232856591	9.29050881051939e-08	1.21422478785612e-06	7.57492751765694	0.123443615007918	0.484599635674684	-0.361156020666767	19	2042088	R	I	MKNK2	Body	island	Body-island	chr19:2041823-2042593	rs181130490;rs556422491;rs116957729;rs372044796;rs115061676;rs572461558;rs545986392	50;48;44;42;26;17;1
cg01415562	0.340808273331037	0.301525388335445	5.82102620482779	9.31325537172846e-08	1.21503182180628e-06	7.57257613051241	0.20128766088514	0.542095934216177	-0.340808273331037	22	27152635	F	II		IGR	shore	IGR-shore	chr22:27152697-27153133	rs573884088	38
cg01877848	0.371607350263771	0.270760227638899	5.81971577990819	9.36611809262099e-08	1.21975804360741e-06	7.56713367734263	0.161463948149554	0.533071298413326	-0.371607350263771	21	40033783	F	II	ERG	TSS1500	shore	TSS1500-shore	chr21:40032243-40033665	rs544618827;rs143490756	12;14
cg16720947	0.395718859979079	0.374419321717695	5.81654232365234	9.49536252395195e-08	1.23439712811375e-06	7.55395588032541	0.258031421723848	0.653750281702927	-0.395718859979079	8	145048137	F	II	PLEC1	Body	island	Body-island	chr8:145047293-145052305	rs536950289	18
cg02027945	0.35804773586315	0.300035688512891	5.8137577727314	9.6102129865461e-08	1.24519187452493e-06	7.54239557439809	0.194727530906083	0.552775266769232	-0.35804773586315	11	20618230	R	I		IGR	island	IGR-island	chr11:20618197-20619920
cg11540735	0.34079238312079	0.384755811204971	5.81370591062231	9.61236498883132e-08	1.24519187452493e-06	7.54218028704201	0.284522757345914	0.625315140466705	-0.340792383120791	22	38092771	F	I	TRIOBP	TSS1500	opensea	TSS1500-opensea
cg09277376	0.342348315837192	0.379302997249304	5.81129794347877	9.71280683416524e-08	1.25598412183597e-06	7.53218537118077	0.278612316120718	0.62096063195791	-0.342348315837192	1	47899676	F	II	MGC12982	Body	island	Body-island	chr1:47899661-47900385	rs529672471;rs541837546	0;14
cg01966091	0.349859439728587	0.293539197568377	5.81065747504339	9.73969571081649e-08	1.2572438195723e-06	7.52952723632201	0.190639362354086	0.540498802082674	-0.349859439728588	16	69141478	R	I	HAS3	5'UTR	island	5'UTR-island	chr16:69139628-69141900	rs140442070	27
cg12558012	0.362150916321836	0.421378812901975	5.80397528173209	1.00246418598892e-07	1.29175174194566e-06	7.50180171695306	0.314863837513199	0.677014753835036	-0.362150916321836	19	19281197	R	I	LOC729991-MEF2B	Body	island	Body-island	chr19:19280998-19281560	rs559605153;rs1858846;rs542070668	33;12;8
cg13482308	0.369515733575372	0.337531112310354	5.79957721756495	1.02166476631412e-07	1.31418352045879e-06	7.48356098089712	0.22885001419995	0.598365747775323	-0.369515733575373	9	37002685	R	I	PAX5	Body	island	Body-island	chr9:37002489-37002957	rs570985047	16
cg14362201	0.357926625124266	0.304510366153045	5.79906440827277	1.02392695858253e-07	1.31478677063522e-06	7.48143452287186	0.19923782935179	0.557164454476056	-0.357926625124266	12	92537425	R	II	BTG1	3'UTR	shore	3'UTR-shore	chr12:92538710-92540333	rs13599;rs545990584;rs149961969	50;19;14
cg12007596	0.334091557318031	0.23178685554593	5.79798591458676	1.0287006927893e-07	1.31860725166629e-06	7.47696261724742	0.133524632805333	0.467616190123363	-0.334091557318031	12	6756678	F	II	ACRBP	TSS200	island	TSS200-island	chr12:6756001-6756679	rs570685748;rs539262018;rs553106579	1;25;39
cg25965774	0.356116808612216	0.427368729786836	5.79439653766704	1.04474663867992e-07	1.33683810729515e-06	7.46208209981295	0.322628491959713	0.678745300571929	-0.356116808612216	10	126841033	F	II	CTBP2	5'UTR	island	5'UTR-island	chr10:126839791-126841034	rs192366394;rs1715861;rs552999833;rs571518022	21;37;42;49
cg21245717	0.380666595449042	0.329575239758044	5.78615735590123	1.08251651536432e-07	1.38275454540961e-06	7.42794002486078	0.217614476390679	0.598281071839721	-0.380666595449042	15	43585934	R	II	TGM7	Body	opensea	Body-opensea		rs557049157	36
cg27613273	0.353717015398126	0.450498367617618	5.78324771721522	1.09617329766216e-07	1.39776393364504e-06	7.41588793417943	0.346463951324052	0.700180966722178	-0.353717015398126	11	96040437	F	II	MAML2	Body	opensea	Body-opensea		rs555453828	4
cg06220235	0.371906775427603	0.239864461031375	5.78245780810452	1.09991001146922e-07	1.3979636675856e-06	7.4126164880521	0.130480115317375	0.502386890744977	-0.371906775427603	16	11349023	R	I	SOCS1	Body	island	Body-island	chr16:11348541-11350803	rs546422857	31
cg05222924	0.373019584910706	0.382631728023602	5.78240858955848	1.10014325722434e-07	1.3979636675856e-06	7.41241265356797	0.272920085402806	0.645939670313512	-0.373019584910706	11	32450486	R	II	WT1	Body	shore	Body-shore	chr11:32452144-32452708
cg07044708	0.348494329285685	0.218393749469252	5.77911338013481	1.11587040234336e-07	1.41549511937397e-06	7.398767545625	0.115895417326403	0.464389746612089	-0.348494329285685	15	75471034	R	I		IGR	island	IGR-island	chr15:75470911-75471212
cg18666327	0.366101775963697	0.384055387140837	5.77803994976337	1.12104120835994e-07	1.41959829701124e-06	7.39432332066156	0.276378394210337	0.642480170174035	-0.366101775963697	17	53279016	F	II		IGR	opensea	IGR-opensea		rs145978766;rs535370678;rs78353991	0;30;48
cg16150105	0.393832702878926	0.40376713809824	5.77519695820207	1.13485032718639e-07	1.43460734464321e-06	7.3825544908191	0.287933990192674	0.6817666930716	-0.393832702878926	19	41882368	R	II	TMEM91	TSS1500	shore	TSS1500-shore	chr19:41882507-41882773	rs543191928;rs565926243	47;29
cg20223401	0.380470584196464	0.42704552133665	5.77204166011816	1.15037240421974e-07	1.45172641441294e-06	7.36949581045942	0.31514240833769	0.695612992534153	-0.380470584196464	8	116441764	R	II	TRPS1	Body	opensea	Body-opensea		rs560099348	28
cg13864586	0.345612384801743	0.225440611130638	5.76876595790296	1.16670778296694e-07	1.46981124823257e-06	7.35594213115703	0.123789909718361	0.469402294520104	-0.345612384801743	1	45097962	R	II	RNF220	Body	island	Body-island	chr1:45097281-45098049	rs111993242;rs374630875	33;28
cg08576643	0.398362773509693	0.451426731228745	5.76755896481126	1.17278421772614e-07	1.47493205563775e-06	7.35094887875758	0.334261209608247	0.73262398311794	-0.398362773509693	6	24911545	R	I	FAM65B	TSS1500	shore	TSS1500-shore	chr6:24910626-24911285	rs530443605;rs2493332;rs567084792;rs557568084	42;22;6;2
cg01786048	0.37374558049344	0.419961308265425	5.76524303459942	1.18453075560834e-07	1.48715402399321e-06	7.34136931045033	0.31003613753206	0.683781718025501	-0.37374558049344	2	239035964	R	II	ESPNL	Body	shore	Body-shore	chr2:239037357-239037583	rs536041011;rs12471185;rs572508229;rs186635580	38;29;18;1
cg14765959	0.355637115880351	0.300763611581621	5.76440873583569	1.18879066731041e-07	1.48995096969572e-06	7.33791874768958	0.196164459852106	0.551801575732457	-0.355637115880351	6	106429316	R	I		IGR	island	IGR-island	chr6:106429111-106429772	rs533175891;rs549827293	24;15
cg23635599	0.378533552145535	0.413536244530821	5.76216485974638	1.20032277608547e-07	1.50183730277451e-06	7.328639426438	0.302202846840958	0.680736398986493	-0.378533552145535	19	45281006	F	II	CBLC	TSS200	shore	TSS200-shore	chr19:45281133-45281355	rs532518920;rs552497914;rs565950483	14;16;19
cg20835282	0.344361194109816	0.159657412736072	5.76155419940252	1.20348019131731e-07	1.50232875034435e-06	7.32611437784098	0.058374708586126	0.402735902695943	-0.344361194109816	3	49314454	F	II	C3orf62	1stExon	island	1stExon-island	chr3:49314437-49314815
cg06594770	0.350868037031302	0.271675648037912	5.76129679147385	1.20481356410594e-07	1.50232875034435e-06	7.32505004479496	0.168479166558118	0.51934720358942	-0.350868037031302	22	38092974	R	II	TRIOBP	TSS200	opensea	TSS200-opensea		rs528830374;rs540457688	46;25
cg19757435	0.342594085036741	0.534098751642687	5.76046686273181	1.20912249899382e-07	1.50514196309384e-06	7.32161858911269	0.433335785455411	0.775929870492152	-0.342594085036741	7	71868412	F	II	CALN1	ExonBnd	opensea	ExonBnd-opensea		rs145404322;rs191573494;rs551224718	23;40;51
cg02789965	0.365485611662021	0.239439294520315	5.75876208261915	1.21802121667155e-07	1.51364941705692e-06	7.31457062162507	0.131943526384427	0.497429138046448	-0.365485611662021	19	1524449	R	I	PLK5P	Body	island	Body-island	chr19:1523705-1524565	rs115875674;rs180951370;rs12461507	37;15;9
cg00221709	0.359228429250539	0.431345869904538	5.75613643781993	1.23185290297889e-07	1.52824796694437e-06	7.30371737769887	0.325690449536733	0.684918878787272	-0.359228429250539	15	96905554	F	I		IGR	shore	IGR-shore	chr15:96903311-96903711	rs117282399;rs567506176;rs529894395	0;8;36
cg14777768	0.340593490325642	0.243105440207432	5.75554822252353	1.23497269665581e-07	1.52953037362845e-06	7.30128625725692	0.142930884229302	0.483524374554944	-0.340593490325642	3	170746265	F	II	SLC2A2	TSS1500	island	TSS1500-island	chr3:170746072-170746292	rs148209613	33
cg27640833	0.375969087534279	0.190857203234339	5.74553756368814	1.28927498998301e-07	1.59409177513582e-06	7.25992856980352	0.080278059841904	0.456247147376183	-0.375969087534279	3	128713016	R	I	KIAA1257	TSS200	island	TSS200-island	chr3:128712404-128713058	rs537249983;rs558584441	21;16
cg00832563	0.345431155222724	0.384952390872287	5.74432659595875	1.29600101498235e-07	1.59971034374589e-06	7.2549277774866	0.283354992277368	0.628786147500093	-0.345431155222724	11	94883425	F	II	LOC101929295	TSS1500	island	TSS1500-island	chr11:94883335-94883565
cg26676034	0.338113905103429	0.250394516832608	5.74381224857616	1.29886826483797e-07	1.59983905342531e-06	7.2528038781686	0.150949250625717	0.489063155729145	-0.338113905103429	2	74669048	F	I	RTKN	1stExon	island	1stExon-island	chr2:74667593-74669403
cg27223543	0.339051558504739	0.277177945120071	5.74352553303695	1.30046927965287e-07	1.59983905342531e-06	7.25161997762596	0.17745689850103	0.51650845700577	-0.339051558504739	1	45098125	F	II	RNF220	Body	shore	Body-shore	chr1:45097281-45098049	rs371084669;rs538065128;rs551251436;rs571551415;rs533822471	22;30;31;33;35
cg09668808	0.343697971007112	0.44844062867534	5.74243950694018	1.30655125285121e-07	1.60462877485847e-06	7.24713581582372	0.347352990143836	0.691050961150948	-0.343697971007112	11	77301777	R	II	AQP11	Body	shore	Body-shore	chr11:77300360-77301391	rs113262386	44
cg04138112	0.363700117960588	0.269305366720661	5.73995097777999	1.32059324200514e-07	1.61916214889326e-06	7.23686218668719	0.162334743791076	0.526034861751664	-0.363700117960588	1	167090618	R	I	DUSP27	Body	island	Body-island	chr1:167090575-167091010	rs557770477	1
cg01389728	0.395414327817466	0.302231497446123	5.73780893671973	1.3327989106412e-07	1.63139926758285e-06	7.22802057741149	0.185933165735104	0.581347493552569	-0.395414327817466	10	6620572	F	II	PRKCQ	5'UTR	shore	5'UTR-shore	chr10:6621907-6622642	rs551569722;rs181487845	21;29
cg22706634	0.353694469024265	0.314758741316249	5.73726202290364	1.3359330477198e-07	1.6325101843136e-06	7.22576333964558	0.210730956309112	0.564425425333377	-0.353694469024265	22	38092651	F	II	TRIOBP	TSS1500	opensea	TSS1500-opensea		rs571603752;rs534471567	21;37
cg06472166	0.358206303752221	0.496792390697693	5.73640693250893	1.34084775049644e-07	1.63578963504823e-06	7.22223437826625	0.391437595476451	0.749643899228672	-0.358206303752221	7	47783603	R	II		IGR	opensea	IGR-opensea		rs192812182	1
cg13217878	0.337997487191462	0.367994437007191	5.72984605956129	1.37915327553968e-07	1.67972621532507e-06	7.19516540068084	0.268583411362644	0.606580898554105	-0.337997487191462	2	85641336	F	II	CAPG	TSS200	shore	TSS200-shore	chr2:85640969-85641259	rs142663452;rs544213743	20;47
cg12166603	0.378898275006035	0.459811526926901	5.72869736359355	1.38596975263666e-07	1.68522889325573e-06	7.19042750448951	0.348370857807479	0.727269132813514	-0.378898275006036	2	136897419	F	II		IGR	opensea	IGR-opensea		rs74777277;rs550266774	0;1
cg07813142	0.336199416001454	0.192029956040934	5.72812292108667	1.38939096988586e-07	1.68659181973561e-06	7.18805832498095	0.0931477748640362	0.42934719086549	-0.336199416001454	2	171573223	F	I	SP5	Body	island	Body-island	chr2:171569877-171573904	rs574938199;rs542270069	13;32
cg13899320	0.358371621964245	0.214837859170007	5.72596611783338	1.40231057838325e-07	1.69946134887702e-06	7.17916394126304	0.109434440945229	0.467806062909474	-0.358371621964245	11	67183080	F	II	ATPGD1	TSS200	island	TSS200-island	chr11:67182965-67183393	rs549910782;rs568214379	10;35
cg10014563	0.340974361095145	0.297863881687839	5.72413872966968	1.41334934390342e-07	1.70782695687562e-06	7.17162919055953	0.19757730489515	0.538551665990295	-0.340974361095145	14	59932273	F	II	GPR135	TSS1500	shore	TSS1500-shore	chr14:59930634-59932251	rs531729098	27
cg17062279	0.373608876109786	0.424386994116101	5.72405255334213	1.41387201694422e-07	1.70782695687562e-06	7.17127389175975	0.314502030554399	0.688110906664185	-0.373608876109786	17	3658505	R	I	ITGAE	Body	island	Body-island	chr17:3658426-3658685	rs535587704	34
cg10978355	0.351626064099587	0.54735108578599	5.72240877382636	1.42387827365506e-07	1.71708478658535e-06	7.16449716328947	0.443931655168464	0.795557719268051	-0.351626064099587	5	80529340	R	I	RNU5E	Body	opensea	Body-opensea		rs113221069;rs180756693	28;18
cg11322655	0.357402269497501	0.461141483442361	5.71951239335717	1.4416792972245e-07	1.73569665143679e-06	7.15255850998436	0.356023168884272	0.713425438381773	-0.357402269497501	8	1713005	R	II	CLN8	5'UTR	shore	5'UTR-shore	chr8:1711234-1712654	rs559594802	16
cg05103231	0.356378271898611	0.373560518812624	5.71832756648667	1.44902410488821e-07	1.7406917755668e-06	7.14767552340092	0.268743380018915	0.625121651917526	-0.356378271898611	6	30881664	R	I	VARS2	TSS1500	island	TSS1500-island	chr6:30881533-30882296	rs546540965	7
cg18905461	0.357083064281141	0.306910132066811	5.71807790151411	1.450576479639e-07	1.7406917755668e-06	7.14664664523926	0.201885701395887	0.558968765677028	-0.357083064281141	14	52534596	F	I	NID2	Body	island	Body-island	chr14:52534581-52536722	rs528612157;rs374206051;rs571316339	10;21;22
cg24382527	0.348328296916546	0.314368458777171	5.71381374950605	1.47734417900892e-07	1.76991626151853e-06	7.12907702115815	0.211918959684069	0.560247256600615	-0.348328296916546	10	135090367	R	I	ADAM8	1stExon	island	1stExon-island	chr10:135089969-135090491	rs549852199;rs374765469;rs535113696;rs549052078	44;37;33;2
cg10593758	0.360742446192169	0.511170964983067	5.71227438998449	1.48712616680252e-07	1.77872904649202e-06	7.12273582277741	0.405070245514782	0.765812691706952	-0.36074244619217	5	76248743	R	II	CRHBP	5'UTR	shore	5'UTR-shore	chr5:76249435-76250528	rs528407021	27
cg22855020	0.399403861114099	0.552532207518766	5.71125826721248	1.4936180726967e-07	1.7835843174287e-06	7.11855045106209	0.435060483661678	0.834464344775777	-0.399403861114099	8	42356731	F	II	SLC20A2	5'UTR	opensea	5'UTR-opensea		rs541189380	5
cg14755254	0.399744974888044	0.474122200837887	5.71002532438939	1.50153265163742e-07	1.79011990273261e-06	7.11347245284401	0.356550149400227	0.756295124288272	-0.399744974888044	8	637813	R	I	ERICH1	Body	island	Body-island	chr8:637393-638251	rs187438779;rs576214117	13;1
cg05301894	0.345511047323314	0.184818741388138	5.70914388997929	1.50721607332349e-07	1.79397861194933e-06	7.10984247782645	0.0831978451165755	0.428708892439889	-0.345511047323314	15	75639998	R	I	NEIL1	5'UTR	island	5'UTR-island	chr15:75639595-75640743	rs535606204	18
cg02884428	0.325882111493898	0.140193069516488	5.70848822645706	1.51145745694782e-07	1.7961111951931e-06	7.10714244841378	0.0443453896653413	0.37022750115924	-0.325882111493898	10	134120793	R	I	STK32C	Body	island	Body-island	chr10:134120447-134122422	rs562629244;rs531805794	34;30
cg26184687	0.345638594721252	0.239222037599052	5.70269168694871	1.54946851311663e-07	1.8380727717326e-06	7.08327827901999	0.137563627386919	0.483202222108171	-0.345638594721252	19	2042592	F	II	MKNK2	Body	island	Body-island	chr19:2041823-2042593	rs144556777;rs546219897	0;47
cg27057509	0.346658995216581	0.551326782275565	5.70234331863398	1.55178265916868e-07	1.8380727717326e-06	7.08184440388862	0.449368254270688	0.79602724948727	-0.346658995216581	6	30883762	R	II	VARS2	Body	shore	Body-shore	chr6:30881533-30882296	rs545843798;rs139515727	36;2
cg07354371	0.361741279703815	0.323093225299162	5.70126468639684	1.55896938539545e-07	1.83964098748811e-06	7.07740503016626	0.216698731268628	0.578440010972443	-0.361741279703815	1	43736391	R	II	TMEM125	5'UTR	shelf	5'UTR-shelf	chr1:43738484-43738829	rs555240434	15
cg07849604	0.338584483016253	0.300058372624501	5.7011722025492	1.55958710926027e-07	1.83964098748811e-06	7.07702440789877	0.200474701149132	0.539059184165385	-0.338584483016253	3	129693134	F	II	TRH	TSS200	island	TSS200-island	chr3:129693127-129694841	rs139345634	27
cg11718527	0.357977141537744	0.332799882851993	5.70096463658345	1.56097437312827e-07	1.83964098748811e-06	7.07617016904722	0.227512488282069	0.585489629819812	-0.357977141537744	16	3108460	R	I	MMP25	Body	island	Body-island	chr16:3108195-3109605	rs566070465;rs533810798;rs200636618	23;8;7
cg07293445	0.34987529300512	0.407783959995083	5.70064054710316	1.56314284670634e-07	1.83964098748811e-06	7.07483640494825	0.304879462052401	0.654754755057521	-0.34987529300512	7	128550623	F	I	KCP	Body	island	Body-island	chr7:128550409-128550903	rs569498705	16
cg25104512	0.3785152173505	0.210954447276907	5.69696801211735	1.5879235894774e-07	1.86324094030597e-06	7.05972476210152	0.0996264421738183	0.478141659524319	-0.3785152173505	3	46735454	F	I	ALS2CL	TSS1500	island	TSS1500-island	chr3:46734731-46735717
cg08455275	0.359690942860369	0.185455828240944	5.69691586613245	1.58827821561815e-07	1.86324094030597e-06	7.05951022477259	0.0796643744584822	0.439355317318851	-0.359690942860369	8	145047979	F	I	PLEC1	Body	island	Body-island	chr8:145047293-145052305	rs370007937;rs528222010	4;45
cg01555014	0.337571170363166	0.271904326487379	5.69521233427575	1.59990624724249e-07	1.87388380268082e-06	7.05250209425222	0.172618688145271	0.510189858508437	-0.337571170363166	1	32827710	F	II	LOC100128071	1stExon	island	1stExon-island	chr1:32826944-32828017	rs544444958;rs187403580	24;47
cg05882699	0.347605926603656	0.439673936245566	5.69391033091039	1.60884990709437e-07	1.8799440344631e-06	7.04714644013419	0.337436899009196	0.685042825612853	-0.347605926603656	10	126840591	R	I	CTBP2	5'UTR	island	5'UTR-island	chr10:126839791-126841034	rs573648325;rs112353254;rs553269032;rs577788530	18;17;11;9
cg17441455	0.372314085524446	0.521012595672336	5.69371317571348	1.61020847469016e-07	1.8799440344631e-06	7.04633551093496	0.411508452871028	0.783822538395474	-0.372314085524446	8	38831543	R	II	HTRA4	TSS200	shore	TSS200-shore	chr8:38831592-38832353	rs377738227	43
cg06516124	0.342799251974106	0.298852337947459	5.69238998850623	1.61935559748862e-07	1.88761768533968e-06	7.04089336827684	0.19802902854331	0.540828280517416	-0.342799251974106	11	32450591	F	II	WT1	Body	shore	Body-shore	chr11:32452144-32452708	rs78042269;rs545683047	9;31
cg24937727	0.355091671377353	0.310950712500217	5.68412244266677	1.67767661558181e-07	1.95249602308663e-06	7.00690264081974	0.206511985624525	0.561603657001878	-0.355091671377353	19	11517079	F	I	RGL3	Body	island	Body-island	chr19:11517059-11517284	rs567332193;rs201239026;rs185883075	5;27;30
cg21086113	0.351587349248646	0.359252183752413	5.68352570323712	1.68196515406612e-07	1.9543848668166e-06	7.00445010130313	0.255844139855753	0.607431489104398	-0.351587349248646	16	27760233	F	II	KIAA0556	Body	opensea	Body-opensea		rs189981519;rs535488498;rs142693322;rs575052895;rs537776672	1;15;16;26;29
cg15207422	0.358240424981006	0.452245745435386	5.67962486362871	1.7102656937459e-07	1.98412469407357e-06	6.98842090286966	0.346880914558619	0.705121339539626	-0.358240424981007	19	19280969	F	II	LOC729991-MEF2B	Body	shore	Body-shore	chr19:19280998-19281560	rs543146043;rs112219830	9;48
cg22868282	0.361017440748187	0.297935126718889	5.6763385111609	1.73447104928546e-07	2.00595552597589e-06	6.97492059298953	0.191753526498834	0.552770967247021	-0.361017440748187	12	47224954	F	I		IGR	island	IGR-island	chr12:47224912-47225664
cg23736843	0.336040563153287	0.228918560877029	5.67632717759745	1.73455510565837e-07	2.00595552597589e-06	6.97487404091261	0.130083101126062	0.46612366427935	-0.336040563153287	12	113541915	R	I	RASAL1	Body	island	Body-island	chr12:113541697-113542086	rs547269040;rs12427427	47;13
cg16055869	0.349928714985826	0.345882745265811	5.67549417388916	1.74074412711939e-07	2.00994266772273e-06	6.97145263258484	0.242962534975862	0.592891249961688	-0.349928714985826	4	74864612	R	I	CXCL5	TSS200	shore	TSS200-shore	chr4:74864113-74864329	rs538963777;rs557177711;rs575312490;rs542809513;rs555537533;rs574119043	49;47;38;31;16;10
cg14429204	0.364236792978202	0.452170933080672	5.67310542456438	1.75861260755014e-07	2.02738170417573e-06	6.96164254731048	0.345042464557671	0.709279257535873	-0.364236792978202	1	16553327	R	II		IGR	island	IGR-island	chr1:16553326-16553660
cg06588645	0.353814496515728	0.390406291074774	5.66920483450712	1.78817838787775e-07	2.05822981788377e-06	6.94562767354111	0.286343203864266	0.640157700379994	-0.353814496515728	7	47577090	F	II	TNS3	5'UTR	island	5'UTR-island	chr7:47576519-47577210	rs188578145;rs567501382	12;14
cg19884032	-0.388454752250047	0.604530864983882	-5.66765595791728	1.80005365188581e-07	2.06865099931454e-06	6.93926974762765	0.718782262704484	0.330327510454437	0.388454752250047	4	174203061	F	II	GALNT7	Body	opensea	Body-opensea		rs138716484;rs575002678;rs540688354;rs564544536;rs578107036	9;27;42;43;46
cg03884592	0.391346880843599	0.325328627897394	5.66447281206458	1.82470277308573e-07	2.09369651522138e-06	6.92620584429198	0.210226604119865	0.601573484963464	-0.391346880843599	1	42384474	R	II	HIVEP3	1stExon	shore	1stExon-shore	chr1:42383640-42384003
cg10572274	0.38888415601583	0.49152635143628	5.65901416568979	1.86774710016183e-07	2.13973777162289e-06	6.90381084961715	0.377148658490447	0.766032814506277	-0.38888415601583	12	104697224	R	II	TXNRD1	5'UTR	shore	5'UTR-shore	chr12:104697348-104697984	rs564826486	1
cg18211066	0.364303963945862	0.469513224119544	5.65706995661566	1.8833180019643e-07	2.15179132463328e-06	6.89583678246591	0.362364999429585	0.726668963375447	-0.364303963945862	17	75956222	R	II		IGR	shore	IGR-shore	chr17:75953890-75955952	rs148769275;rs555102562;rs141223208	50;39;35
cg16400794	0.359189050201372	0.45068353133708	5.65696800041143	1.88413806657742e-07	2.15179132463328e-06	6.89541864906573	0.345039693042559	0.704228743243931	-0.359189050201372	1	27709850	R	I	CD164L2	TSS200	shore	TSS200-shore	chr1:27709600-27709831
cg03572859	0.353051891285434	0.286295838304958	5.65563288062567	1.8949092841126e-07	2.15850600016736e-06	6.88994349515533	0.182457046750419	0.535508938035852	-0.353051891285434	8	22409634	F	II	SORBS3	5'UTR	island	5'UTR-island	chr8:22408672-22409635	rs372215134	45
cg15593988	0.340333729966801	0.154443411843234	5.65550978238895	1.89590543386222e-07	2.15850600016736e-06	6.88943871478898	0.0543452559706452	0.394678985937446	-0.340333729966801	12	6419784	R	I	PLEKHG6	TSS1500	island	TSS1500-island	chr12:6419603-6420024	rs575514998;rs755357	51;33
cg00661523	0.349219080110418	0.369196886010028	5.65201572189687	1.92439611130659e-07	2.18754609117828e-06	6.87511295071153	0.266485391859905	0.615704471970324	-0.349219080110419	3	151985426	F	II	MBNL1	TSS1500	shore	TSS1500-shore	chr3:151986327-151987325
cg20272979	0.381888945262045	0.261123925867646	5.65127314085059	1.93050513961893e-07	2.191093449487e-06	6.87206886343198	0.148803647849398	0.530692593111443	-0.381888945262045	15	41787780	R	I	ITPKA	Body	island	Body-island	chr15:41785616-41788539	rs560885013	51
cg11385488	0.342828462981203	0.529454132801397	5.65061219489801	1.93595860608761e-07	2.19283233980091e-06	6.86935957895392	0.428622231924572	0.771450694905776	-0.342828462981203	20	33064101	R	II	ITCH	Body	opensea	Body-opensea		rs562559261;rs533020825;rs180933533;rs566598811;rs527268400	32;30;29;16;3
cg23220083	0.35583351508272	0.407936710447773	5.64988891592185	1.94194373309748e-07	2.19283233980091e-06	6.86639495062892	0.303279794246973	0.659113309329693	-0.35583351508272	5	68711028	R	I	MARVELD2	5'UTR	island	5'UTR-island	chr5:68710807-68711520	rs538564490;rs113149377	44;10
cg12379720	0.345301720059503	0.310361362250229	5.64972089008078	1.94333674634937e-07	2.19283233980091e-06	6.86570625889225	0.208802032820963	0.554103752880466	-0.345301720059503	22	38092989	R	II	TRIOBP	TSS200	opensea	TSS200-opensea		rs540457688;rs565169498	40;13
cg11075416	0.380523172483885	0.303180384259133	5.64964089343077	1.94400030124194e-07	2.19283233980091e-06	6.86537837789454	0.191261804116814	0.571784976600699	-0.380523172483885	11	128557265	R	II		IGR	shelf	IGR-shelf	chr11:128560103-128560537
cg00084669	0.349552724002355	0.558982762112732	5.64910139135238	1.94848117262405e-07	2.1945105925775e-06	6.86316718458766	0.456173137406157	0.805725861408513	-0.349552724002355	3	188665440	F	I	TPRG1-AS1	TSS200	island	TSS200-island	chr3:188665275-188665552	rs149660547;rs534693324;rs550148124;rs185271964;rs539302149	17;21;30;48;49
cg04328001	-0.439591871403979	0.557492188736865	-5.64823120498081	1.95572996410425e-07	2.19929633386693e-06	6.8596008576683	0.686783915620388	0.247192044216409	0.439591871403979	4	174203069	R	II	GALNT7	Body	opensea	Body-opensea		rs572546984;rs535081563;rs138716484	36;15;1
cg01057656	0.382395567248653	0.526056790088552	5.64688301248154	1.96701299381695e-07	2.19964851879722e-06	6.85407599011701	0.413587505603654	0.795983072852307	-0.382395567248652	19	45281140	F	I	CBLC	5'UTR	island	5'UTR-island	chr19:45281133-45281355	rs536079345;rs201826947	13;29
cg18456459	0.344996850758574	0.305952894962308	5.64653591292915	1.96992821184118e-07	2.19964851879722e-06	6.85265368009497	0.204483232974492	0.549480083733066	-0.344996850758574	18	9707753	R	II	RAB31	TSS1500	island	TSS1500-island	chr18:9707752-9709311	rs182760710;rs185500733	15;14
cg03393996	0.35748744608634	0.340542582826412	5.64632508532386	1.97170098207046e-07	2.19964851879722e-06	6.85178979118415	0.23539921633043	0.59288666241677	-0.35748744608634	4	1580377	F	I		IGR	island	IGR-island	chr4:1580050-1580455	rs534284035;rs191988873	31;32
cg25995133	0.335603881350138	0.149904279632415	5.64631086205483	1.97182063664253e-07	2.19964851879722e-06	6.85173151033139	0.0511972557059039	0.386801137056042	-0.335603881350138	11	407183	R	I	SIGIRR	Body	island	Body-island	chr11:406491-407871	rs535852242;rs371834375	17;5
cg21727049	0.333024116783871	0.510494610907701	5.64605072487716	1.97401032407498e-07	2.19964851879722e-06	6.85066559163373	0.412546341265386	0.745570458049257	-0.333024116783871	12	54746176	F	II	LOC102724050	TSS1500	opensea	TSS1500-opensea
cg25094569	0.365442386384994	0.412269452074133	5.64592515783925	1.97506813127109e-07	2.19964851879722e-06	6.85015108552675	0.304786397255017	0.670228783640011	-0.365442386384994	11	32448769	F	II	WT1	Body	island	Body-island	chr11:32448261-32449744	rs563585732;rs182311369;rs559617712;rs565946187;rs79466583	4;13;30;40;49
cg20452714	0.336891786569089	0.197282338005144	5.64541322039888	1.97938658499492e-07	2.19964851879722e-06	6.8480534956275	0.0981965184259998	0.435088304995089	-0.336891786569089	1	44399069	F	I	ARTN	1stExon	island	1stExon-island	chr1:44399068-44399535	rs185309107	4
cg05873889	0.334923169940535	0.186657146525011	5.64533542094615	1.98004367485838e-07	2.19964851879722e-06	6.84773473118138	0.0881503318366181	0.423073501777153	-0.334923169940535	13	44948152	R	II	SERP2	1stExon	island	1stExon-island	chr13:44947371-44948443
cg10790698	0.339680401645713	0.204675573419426	5.643122969883	1.99881990781816e-07	2.21714789169784e-06	6.83867058775174	0.104769572935393	0.444449974581106	-0.339680401645713	19	18539756	R	II	SSBP4	Body	shore	Body-shore	chr19:18539781-18540341	rs34746918	14
cg02346492	0.3430919227174	0.273368145852401	5.64191094889589	2.00917994060074e-07	2.22527300974088e-06	6.83370577315834	0.172458756817872	0.515550679535272	-0.3430919227174	17	9143174	R	I	NTN1	Body	island	Body-island	chr17:9142980-9143839	rs367794200	35
cg27183188	0.342385851670413	0.278778543058457	5.64009794260125	2.02477561479798e-07	2.23916362107071e-06	6.82628004608664	0.178076821978924	0.520462673649336	-0.342385851670413	17	26904121	F	I	ALDOC	TSS200	opensea	TSS200-opensea		rs184400524	47
cg25902939	0.326580589563676	0.465706588065352	5.63271791470944	2.08949641290338e-07	2.30725718364573e-06	6.79606413745451	0.3696534734878	0.696234063051476	-0.326580589563676	19	18544350	R	II	SSBP4	Body	island	Body-island	chr19:18543828-18549161	rs562826544;rs531870471;rs545541936;rs565445588	32;24;22;21
cg01374129	0.358074919703043	0.42489750321031	5.62885157425863	2.12421026287309e-07	2.34181814701697e-06	6.78024149146787	0.319581350356474	0.677656270059516	-0.358074919703043	8	122583383	F	II		IGR	opensea	IGR-opensea		rs115304405	9
cg25651505	0.343914256366389	0.374406180277222	5.62845452862802	2.12780705233209e-07	2.34181814701697e-06	6.77861690064725	0.273254928404755	0.617169184771144	-0.343914256366389	2	85812023	F	II	VAMP5	Body	shore	Body-shore	chr2:85811340-85811855	rs368301638;rs539475422;rs13387999	0;37;51
cg08322244	0.3516347191603	0.485055710453887	5.62798353604453	2.13208147897219e-07	2.34181814701697e-06	6.77668980943778	0.38163373423027	0.73326845339057	-0.3516347191603	17	8066669	F	I	VAMP2	TSS1500	shore	TSS1500-shore	chr17:8065909-8066494
cg19765472	0.349167196039419	0.34791018822183	5.62762866814615	2.13530760474701e-07	2.34181814701697e-06	6.77523789745952	0.245213954092589	0.594381150132008	-0.349167196039419	11	128556341	F	II	FLI1	TSS200	shelf	TSS200-shelf	chr11:128560103-128560537	rs549280344;rs565802031	1;12
cg06183338	0.338731835721915	0.360275191410871	5.6274684937612	2.13676533054331e-07	2.34181814701697e-06	6.7745825712851	0.260648180904425	0.59938001662634	-0.338731835721915	5	178004204	F	I	COL23A1	Body	island	Body-island	chr5:178003623-178004247	rs186890653	28
cg12181459	0.364390234999884	0.332212096121979	5.62667002160504	2.14404671930955e-07	2.34629112626532e-06	6.77131588642777	0.225038497592601	0.589428732592486	-0.364390234999884	10	8098328	F	II	GATA3	Body	island	Body-island	chr10:8091374-8098329	rs558172853	3
cg08694699	0.356434214166116	0.465130356994449	5.62589273669022	2.15115831523734e-07	2.35056524103132e-06	6.76813608666052	0.36029676459265	0.716730978758766	-0.356434214166116	16	68270282	F	II	ESRP2	TSS200	island	TSS200-island	chr16:68269010-68272143	rs12932327;rs528074428;rs546654552	7;18;45
cg22580670	0.343672972231057	0.433922516385221	5.62183537225675	2.18865820559573e-07	2.38449221727468e-06	6.75154106647931	0.33284223043491	0.676515202665967	-0.343672972231057	17	75372357	R	II	SEPT9	1stExon	shore	1stExon-shore	chr17:75368688-75370506	rs113989981;rs312826;rs562382628	42;20;2
cg06845853	0.362661877592887	0.344962360564011	5.6218296561271	2.18871148694198e-07	2.38449221727468e-06	6.75151769082919	0.238297102448456	0.600958980041343	-0.362661877592887	11	32461240	F	I	WIT1	Body	shore	Body-shore	chr11:32459422-32459878	rs556819388	45
cg19622662	0.324557503310009	0.240907470013522	5.61430499555033	2.25996709198358e-07	2.4584686525851e-06	6.72075568861944	0.145449380804696	0.470006884114705	-0.324557503310009	1	167090972	R	II	DUSP27	Body	island	Body-island	chr1:167090575-167091010
cg10344081	0.337205689479854	0.177353269088621	5.61371728052846	2.26562751914742e-07	2.46097495857613e-06	6.71835381597263	0.0781751251239576	0.415380814603812	-0.337205689479854	4	76555777	F	I	CDKL2	TSS200	island	TSS200-island	chr4:76555366-76556079	rs548289018	21
cg06635952	0.346411005772667	0.36850086593193	5.61090634840658	2.29289349592668e-07	2.48690756096663e-06	6.70686770779428	0.266615275998793	0.61302628177146	-0.346411005772667	2	70025869	F	II	ANXA4	Body	opensea	Body-opensea
cg05155704	0.339616583058506	0.354346286369353	5.60038388360451	2.39785314256557e-07	2.5969068303236e-06	6.6638941221728	0.254459056058028	0.594075639116534	-0.339616583058506	6	54711276	R	II	FAM83B	TSS1500	island	TSS1500-island	chr6:54711153-54712033	rs533611649;rs543726110	45;41
cg06054026	0.342603664401877	0.26229054586592	5.59967681853731	2.4050728162591e-07	2.60088405439701e-06	6.66100781733179	0.161524762218309	0.504128426620186	-0.342603664401877	3	161089429	F	II	C3orf57	1stExon	shore	1stExon-shore	chr3:161089626-161090649	rs188454248;rs576972749;rs455739	1;3;31
cg03847470	0.358844795461853	0.41114441212606	5.59901641996739	2.41183527338688e-07	2.6043558504378e-06	6.6583121618732	0.305601825225514	0.664446620687368	-0.358844795461854	11	128556580	F	II	FLI1	1stExon	shelf	1stExon-shelf	chr11:128560103-128560537	rs142795171	1
cg05784314	0.35343503841955	0.27350986408921	5.59719743104143	2.43055837789089e-07	2.6207138274553e-06	6.65088806270713	0.169558382201107	0.522993420620658	-0.35343503841955	1	153747728	R	I	SLC27A3	TSS200	island	TSS200-island	chr1:153747655-153748698	rs542735734;rs112438704;rs573127426	40;36;26
cg02749735	0.374390356127032	0.460747297868151	5.59101882974467	2.49522795547024e-07	2.68371881366702e-06	6.62567880940782	0.350632487242553	0.725022843369585	-0.374390356127032	3	185912253	F	II	DGKG	Body	shore	Body-shore	chr3:185911344-185912228	rs182458235	11
cg13019878	0.36561312349783	0.200710631889604	5.59091656994847	2.496312371687e-07	2.68371881366702e-06	6.62526168887623	0.093177360272595	0.458790483770425	-0.36561312349783	14	105877653	R	I		IGR	island	IGR-island	chr14:105877371-105878152
cg14881178	0.33238911337192	0.184567321081968	5.58949078350295	2.51148046490234e-07	2.69607244050717e-06	6.61944623572508	0.0868058171490507	0.419194930520971	-0.33238911337192	3	128713151	R	II	KIAA1257	TSS200	shore	TSS200-shore	chr3:128712404-128713058
cg04186360	0.363739925570182	0.261854326403076	5.58833699947271	2.52382112420218e-07	2.70535913489041e-06	6.61474072195044	0.154871995353022	0.518611920923204	-0.363739925570182	14	59932101	R	I	GPR135	TSS200	island	TSS200-island	chr14:59930634-59932251	rs188916183;rs573172400	47;1
cg08907120	0.356440027099911	0.337330973122155	5.58777841109406	2.52981706024461e-07	2.70782754535964e-06	6.61246277554371	0.232495671033946	0.588935698133857	-0.356440027099911	7	45175748	F	II		IGR	opensea	IGR-opensea		rs4720498	41
cg03880355	0.34548799406877	0.399578035138669	5.58710787549644	2.5370331281184e-07	2.71159284188981e-06	6.60972844355743	0.29796391923609	0.64345191330486	-0.34548799406877	5	74162880	F	II	FAM169A	TSS1500	shore	TSS1500-shore	chr5:74161536-74162716	rs540148844	35
cg00297832	0.387942703960282	0.435766563090507	5.58038885536369	2.61046633258388e-07	2.78601734359608e-06	6.58233783381796	0.321665767808072	0.709608471768353	-0.387942703960282	1	1565541	F	II	MIB2	Body	island	Body-island	chr1:1564421-1570006
cg05935571	0.361541251944918	0.300865423557639	5.57981851180763	2.61679497283263e-07	2.78871231697803e-06	6.58001349047108	0.194529761220898	0.556071013165816	-0.361541251944918	3	32023257	F	I	ZNF860	TSS200	island	TSS200-island	chr3:32021969-32023364	rs58075697;rs538131151	18;38
cg11031064	0.362369899083138	0.23100509371955	5.57665364626245	2.65218768779395e-07	2.82232803002979e-06	6.56711760257348	0.124425711636274	0.486795610719412	-0.362369899083138	8	144651767	F	II	C8orf73	Body	island	Body-island	chr8:144651572-144652288
cg19990744	0.362331943663081	0.421208219894255	5.57615805169756	2.65777233441083e-07	2.82417199360872e-06	6.56509851074892	0.314640001169819	0.676971944832901	-0.362331943663082	22	21333817	R	I	AIFM3	Body	shelf	Body-shelf	chr22:21336181-21336939	rs111995537;rs112981566;rs113556586	26;19;3
cg15061530	0.332412643385741	0.315614071660758	5.57500720912841	2.67078528099347e-07	2.83389257311781e-06	6.56041020914628	0.21784564713554	0.550258290521281	-0.332412643385741	1	32827834	R	I	LOC100128071	1stExon	island	1stExon-island	chr1:32826944-32828017	rs533449204;rs551630866;rs570127953	32;31;9
cg18612786	0.35055118105077	0.326276341763284	5.57431858129179	2.6786017187074e-07	2.83807916207553e-06	6.55760509351413	0.22317305321894	0.57372423426971	-0.35055118105077	19	45281236	R	I	CBLC	1stExon	island	1stExon-island	chr19:45281133-45281355	rs34932144	27
cg08018585	0.344943587138982	0.409375843832935	5.57240966758108	2.70038695502451e-07	2.85703277838957e-06	6.5498300065454	0.307921847615587	0.652865434754569	-0.344943587138982	13	46425866	F	I	SIAH3	TSS200	opensea	TSS200-opensea
cg10437964	-0.360012146873896	0.682558486842147	-5.57133530592739	2.71272439836822e-07	2.86595032980343e-06	6.54545463262276	0.788444412393293	0.428432265519397	0.360012146873896	13	104664012	F	II		IGR	opensea	IGR-opensea
cg05743713	0.353156624819167	0.268576749257727	5.56583846031897	2.77671879966338e-07	2.92933845167365e-06	6.5230747148874	0.164707153722677	0.517863778541845	-0.353156624819168	11	66885240	R	I	KDM2A	TSS1500	shore	TSS1500-shore	chr11:66885275-66887330	rs117538255	29
cg16254746	0.351929637512261	0.302459240819151	5.56532437886841	2.7827790093552e-07	2.93034563434664e-06	6.52098220640077	0.19895052390378	0.550880161416042	-0.351929637512261	6	30698843	F	II	FLOT1	Body	opensea	Body-opensea		rs201735257;rs141639516;rs561337775;rs186315515	0;26;31;38
cg14709479	0.340551613967371	0.423747253247404	5.5650797960686	2.7856668127927e-07	2.93034563434664e-06	6.51998669244333	0.323585013845236	0.664136627812607	-0.340551613967371	1	1108924	R	I	TTLL10	TSS1500	shore	TSS1500-shore	chr1:1109314-1110145	rs577979419;rs117101808	26;1
cg11960980	0.341514337920713	0.378972666972151	5.56403426988151	2.79804461521686e-07	2.93914944394985e-06	6.51573136688289	0.278527273466059	0.620041611386773	-0.341514337920714	20	39874156	F	II	ZHX3	5'UTR	opensea	5'UTR-opensea		rs543447095	25
cg03996539	0.359912854404915	0.333766676386862	5.56257589827703	2.81540027560368e-07	2.95314947363751e-06	6.50979637236373	0.227909954503064	0.587822808907978	-0.359912854404915	4	159094517	F	II	FAM198B	TSS1500	opensea	TSS1500-opensea
cg25851454	0.348496572069147	0.353547436518969	5.56032877395551	2.8423497908872e-07	2.97715838096928e-06	6.50065289362693	0.251048444733926	0.599545016803073	-0.348496572069147	1	28628562	F	II		IGR	opensea	IGR-opensea		rs145764396;rs61785877	5;50
cg26435670	0.341770865431708	0.35365823185548	5.55998907566815	2.84644573520117e-07	2.97719545370827e-06	6.49927082254992	0.253137389081448	0.594908254513156	-0.341770865431708	10	88515340	F	II	BMPR1A	TSS1500	shore	TSS1500-shore	chr10:88515426-88517217	rs764458	24
cg15115421	0.361030440455204	0.27965555938153	5.55829255615195	2.86698859196815e-07	2.99441030716674e-06	6.49236908255583	0.173470135718235	0.534500576173439	-0.361030440455205	17	32747299	R	II		IGR	opensea	IGR-opensea
cg03423149	0.354915876976253	0.210859985438143	5.55750556900225	2.87656744332404e-07	2.99599376773531e-06	6.48916781571337	0.106472962798069	0.461388839774322	-0.354915876976254	11	63768040	R	I	MACROD1	Body	island	Body-island	chr11:63766058-63768666	rs554366492;rs574252520	47;13
cg15249446	0.367571101075023	0.202303850948344	5.55749657881009	2.87667704921667e-07	2.99599376773531e-06	6.48913124708919	0.0941947035733372	0.46176580464836	-0.367571101075023	19	42419430	F	I		IGR	island	IGR-island	chr19:42419338-42419564	rs547020804;rs138732381	16;17
cg04471507	0.342145655190168	0.365768854519568	5.55275265659928	2.93508932007177e-07	3.05249289287464e-06	6.46983867992223	0.265137779463636	0.607283434653804	-0.342145655190169	1	26233376	F	II	STMN1	TSS1500	island	TSS1500-island	chr1:26231950-26233624	rs550297058	11
cg06998965	0.355901619927093	0.401944784600571	5.54951933380896	2.9755672312176e-07	3.08951165963955e-06	6.45669384912884	0.297267837563191	0.653169457490284	-0.355901619927094	5	68710808	R	II	MARVELD2	TSS200	island	TSS200-island	chr5:68710807-68711520
cg06653052	0.353283045994671	0.445602864790988	5.54923826095919	2.97911176127272e-07	3.08951165963955e-06	6.4555513386425	0.341696086557261	0.694979132551932	-0.353283045994671	19	1275167	R	I	C19orf24	TSS1500	island	TSS1500-island	chr19:1274469-1276358	rs139512560	16
cg04690482	0.337494698534899	0.250082464649571	5.5484449376251	2.98913851560122e-07	3.09553158141075e-06	6.45232676906569	0.150819318021659	0.488314016556558	-0.337494698534899	6	54711388	R	II	FAM83B	TSS200	island	TSS200-island	chr6:54711153-54712033	rs369952089	27
cg07185131	0.333367267179846	0.353920494684611	5.54707034975386	3.00659033009899e-07	3.10869332690725e-06	6.44674008495686	0.255871298455244	0.589238565635091	-0.333367267179846	2	62798365	F	I		IGR	opensea	IGR-opensea
cg05730368	0.348572591362304	0.416573855672672	5.54677699617328	3.01032768972197e-07	3.10869332690725e-06	6.44554790373077	0.314052505271995	0.662625096634299	-0.348572591362304	6	42146052	F	II	GUCA1A	Body	island	Body-island	chr6:42145847-42146053	rs200223954;rs34415451	41;44
cg00960700	0.340166551675107	0.216808949418681	5.54435285630619	3.04138660663854e-07	3.13292568893267e-06	6.43569739927256	0.116759963631885	0.456926515306992	-0.340166551675108	17	80709150	R	I	TBCD	TSS1500	island	TSS1500-island	chr17:80709052-80710843
cg12064008	0.33261020068423	0.202066927850082	5.54427889256283	3.04233918510646e-07	3.13292568893267e-06	6.43539687910982	0.104240398237073	0.436850598921303	-0.33261020068423	1	32827730	F	II	LOC100128071	1stExon	island	1stExon-island	chr1:32826944-32828017	rs544444958;rs187403580	4;27
cg16313343	0.354759446624378	0.295645213758574	5.54353669492934	3.05191417461437e-07	3.13837794225422e-06	6.43238137975544	0.191304200045521	0.5460636466699	-0.354759446624378	14	105768109	F	II	BRF1	TSS1500	shore	TSS1500-shore	chr14:105766558-105767996	rs587704026;rs139659125;rs75383873;rs587757822	6;23;29;49
cg06918474	0.335622726884571	0.371068793616257	5.5431190303098	3.05731541122723e-07	3.13952893489048e-06	6.43068451996333	0.272356226885501	0.607978953770072	-0.335622726884571	5	126205081	F	I	MARCH3	3'UTR	opensea	3'UTR-opensea		rs537986343;rs138945342	1;28
cg26264232	0.350478000690754	0.424076889162907	5.54265083858521	3.06338122116667e-07	3.14135819770545e-06	6.42878245365314	0.320995124253861	0.671473124944616	-0.350478000690755	7	27138751	R	I		IGR	shelf	IGR-shelf	chr7:27135342-27136736	rs569490360;rs17471401	27;18
cg17737621	0.345867681343654	0.309993423895969	5.53739826938254	3.13224768652296e-07	3.20312717805946e-06	6.4074486640252	0.208267635265482	0.554135316609137	-0.345867681343654	20	21372480	F	II		IGR	shore	IGR-shore	chr20:21372041-21372463
cg10211745	0.358098800191693	0.507745801186879	5.53739022457576	3.13235431896977e-07	3.20312717805946e-06	6.40741599662652	0.40242262465991	0.760521424851604	-0.358098800191693	1	19972150	R	II	MINOS1-NBL1	5'UTR	shore	5'UTR-shore	chr1:19970255-19971923	rs562841453	3
cg09269866	0.343077136904633	0.400188585665945	5.5331763892976	3.18870056391177e-07	3.25620508838455e-06	6.3903080338502	0.299283545399876	0.642360682304509	-0.343077136904634	1	47900197	F	II	FOXD2	TSS1500	island	TSS1500-island	chr1:47899661-47900385
cg19733867	0.343118477380336	0.250011448389298	5.53074871515877	3.22161326857634e-07	3.28523901045921e-06	6.38045459127994	0.149094249159787	0.492212726540124	-0.343118477380336	8	145047619	R	I	PLEC	1stExon	island	1stExon-island	chr8:145047293-145052305
cg23958868	0.354569188839961	0.450686425823443	5.52814251756573	3.25731746247479e-07	3.31703494928683e-06	6.36987883427772	0.346401370282278	0.700970559122239	-0.354569188839961	4	979079	R	II	SLC26A1	Body	shore	Body-shore	chr4:980603-981248	rs3806755;rs563733157;rs184914092;rs542965678	51;32;20;2
cg06928952	0.373509555951989	0.548266900815605	5.52662053192219	3.27834760533683e-07	3.33382033874197e-06	6.36370382033336	0.43841114906502	0.811920705017009	-0.373509555951989	16	87736670	R	II	LOC100129637	Body	island	Body-island	chr16:87736652-87736907	rs562620958;rs189888747;rs548254215;rs181117209	45;19;16;2
cg08624225	0.339081369997247	0.296322292445848	5.52487240721855	3.30266692933977e-07	3.35389943572288e-06	6.35661230652227	0.196592477740775	0.535673847738023	-0.339081369997247	18	68326417	R	II		IGR	opensea	IGR-opensea		rs553398863;rs74417021;rs186068915	19;2;1
cg09908110	0.326941823379406	0.16294198568669	5.52389418171728	3.31635285686923e-07	3.36313957767154e-06	6.35264446094609	0.0667826258692182	0.393724449248624	-0.326941823379406	11	63828713	R	II	MACROD1	Body	opensea	Body-opensea		rs550433568;rs139438142	7;3
cg19471591	0.325484418737098	0.230523252743724	5.52164029800674	3.3480982127856e-07	3.39064310720222e-06	6.3435036008778	0.13479254135046	0.460276960087558	-0.325484418737098	19	50194252	R	I	CPT1C	TSS200	island	TSS200-island	chr19:50193020-50194798	rs190162774	2
cg24126994	0.355416477151977	0.356386585227923	5.52108233587719	3.35600290832555e-07	3.39396045846109e-06	6.3412410005201	0.251852327242048	0.607268804394025	-0.355416477151977	14	90086171	F	II	FOXN3	TSS1500	shore	TSS1500-shore	chr14:90085365-90085711	rs546010381	45
cg08481075	0.3458179102283	0.551012339004945	5.51825025054806	3.3964086211545e-07	3.42634167109467e-06	6.32975824287272	0.449301188937798	0.795119099166099	-0.3458179102283	6	33161328	F	I	COL11A2	TSS1500	island	TSS1500-island	chr6:33160945-33161337	rs13437061	20
cg26848718	0.335449542538283	0.384416248731047	5.51818339235185	3.39736824179736e-07	3.42634167109467e-06	6.32948719850382	0.285754618572729	0.621204161111012	-0.335449542538283	11	32454975	R	I	WT1	Body	island	Body-island	chr11:32454874-32457311	rs571153446;rs538624570	28;23
cg13792579	0.370495495048361	0.331004780189215	5.5157458284879	3.43253708425047e-07	3.45705520628083e-06	6.31960633422344	0.222035516939697	0.592531011988058	-0.370495495048361	9	139237366	R	I	GPSM1	Body	island	Body-island	chr9:139236776-139237518	rs555852559;rs377471495	46;37
cg23530333	0.363853282411652	0.311757758758828	5.5142327614325	3.45454689638334e-07	3.47288572802626e-06	6.31347403655578	0.204742087461283	0.568595369872935	-0.363853282411652	2	89054046	R	II		IGR	opensea	IGR-opensea
cg12727398	0.332822554206282	0.291046211171087	5.51401482060668	3.45772856172827e-07	3.47288572802626e-06	6.31259081176147	0.193157224639827	0.52597977884611	-0.332822554206283	2	237087235	R	II		IGR	island	IGR-island	chr2:237086727-237088463
cg01885071	0.365290196829713	0.36337461152893	5.50838803241652	3.54087568429677e-07	3.55153221850396e-06	6.28979349514035	0.25593631834372	0.621226515173433	-0.365290196829713	14	90168304	F	I		IGR	island	IGR-island	chr14:90167782-90168352	rs186370968;rs752630	7;24
cg08334000	0.367178365834984	0.41906082348876	5.50756588546793	3.55318772697256e-07	3.55901262488563e-06	6.28646343820291	0.31106718647847	0.678245552313454	-0.367178365834984	22	28792294	F	II	TTC28	Body	opensea	Body-opensea		rs538748554;rs547479863	0;38
cg26248173	0.347388598177707	0.414521706556069	5.50559667181563	3.5828487360339e-07	3.58382632095505e-06	6.27848821905366	0.312348589444979	0.659737187622685	-0.347388598177707	1	166853578	R	I		IGR	island	IGR-island	chr1:166853253-166853790	rs565526635;rs532703731;rs114685113;rs566472661;rs527314484;rs549084991;rs191310966	41;35;32;13;7;4;1
cg22872989	0.34083817275956	0.205086879906361	5.49784977533575	3.70191185483029e-07	3.69787707351712e-06	6.24712686769828	0.10484035850649	0.44567853126605	-0.34083817275956	1	27709900	R	I	CD164L2	TSS200	shore	TSS200-shore	chr1:27709600-27709831	rs734725;rs540633781;rs560243459	44;34;11
cg16411251	0.342510106407325	0.197395190267835	5.49729232162748	3.71062764415111e-07	3.69812825831175e-06	6.24487097033293	0.0966569236774449	0.43916703008477	-0.342510106407325	14	59932250	F	II	GPR135	TSS200	island	TSS200-island	chr14:59930634-59932251	rs573496530;rs75616597;rs531729098	7;11;50
cg11273104	0.354645851232056	0.428210614434383	5.49718863833331	3.71225095215146e-07	3.69812825831175e-06	6.244451398002	0.323903011130837	0.678548862362894	-0.354645851232057	6	146187551	F	II	LOC100507557	Body	opensea	Body-opensea		rs149206195;rs530608239	0;6
cg15689410	0.334234869354243	0.49243216619375	5.49570862358425	3.73549878179765e-07	3.71623840816016e-06	6.23846267528751	0.394127792854267	0.72836266220851	-0.334234869354243	2	74727000	F	I	LBX2	Body	island	Body-island	chr2:74725039-74727038
cg08369368	0.353043053647581	0.535664986655207	5.49511095003453	3.74492738391494e-07	3.72057013263745e-06	6.23604447110428	0.431828794405918	0.7848718480535	-0.353043053647581	5	176559881	R	I	NSD1	TSS200	island	TSS200-island	chr5:176558852-176561652
cg25782847	0.362807920111896	0.407951666282402	5.49339298717944	3.77215934729577e-07	3.73890145814986e-06	6.22909424469356	0.301243454484785	0.664051374596681	-0.362807920111896	11	111385461	R	I	C11orf88	TSS200	island	TSS200-island	chr11:111385337-111385712	rs547053209;rs562084396	50;28
cg17896599	0.3663357915072	0.344976661626021	5.493303850148	3.77357757641966e-07	3.73890145814986e-06	6.22873365841661	0.237230840594491	0.603566632101692	-0.366335791507201	6	24911555	R	I	FAM65B	TSS200	shore	TSS200-shore	chr6:24910626-24911285	rs2493332;rs567084792;rs557568084	32;16;12
cg20165381	0.365272509241061	0.236574438203759	5.49123186519253	3.80669206397621e-07	3.76662162119751e-06	6.22035264076801	0.129141347250506	0.494413856491567	-0.365272509241061	1	27709912	R	I	CD164L2	TSS200	shore	TSS200-shore	chr1:27709600-27709831	rs540633781;rs560243459;rs577289106	46;23;6
cg18805066	0.333043013215979	0.492095212757017	5.49058120165123	3.81714968625193e-07	3.77187890830178e-06	6.21772106962306	0.394141385340552	0.727184398556531	-0.333043013215979	7	27134259	R	II	HOXA1	3'UTR	island	3'UTR-island	chr7:27134097-27134303
cg20777128	0.327964164449353	0.328858276485247	5.48698530505057	3.8754542117445e-07	3.82433785740386e-06	6.20318036635238	0.23239822811779	0.560362392567144	-0.327964164449354	17	1945076	R	II	DPH1	Body	island	Body-island	chr17:1944947-1945621	rs78689689;rs7216804;rs563174255;rs573588613	49;37;27;2
cg14893456	0.357013785056562	0.267550075769195	5.48566400032368	3.8970968910341e-07	3.83708606596901e-06	6.19783856183371	0.162546021340795	0.519559806397356	-0.357013785056562	1	39874025	R	II	KIAA0754	TSS1500	island	TSS1500-island	chr1:39874018-39875239
cg11675876	0.328426785086897	0.49244919898838	5.48555792610084	3.89883949692705e-07	3.83708606596901e-06	6.19740974899369	0.395853085727528	0.724279870814425	-0.328426785086897	3	188665436	F	I	TPRG1-AS1	TSS200	island	TSS200-island	chr3:188665275-188665552	rs565774466;rs149660547;rs534693324;rs550148124	1;21;25;34
cg12687617	0.339856052477929	0.482409266656271	5.48368228347928	3.92977947152585e-07	3.86235162000369e-06	6.18982798259123	0.382451604162763	0.722307656640692	-0.33985605247793	15	89948930	R	II		IGR	shore	IGR-shore	chr15:89949373-89951130	rs540895491	48
cg04424930	0.36224244765638	0.210036655548534	5.48292687503373	3.94230837624838e-07	3.86947858295223e-06	6.18677480421152	0.10349475917901	0.46573720683539	-0.36224244765638	10	43892790	R	II	HNRNPF	1stExon	island	1stExon-island	chr10:43891546-43892917	rs575358711	46
cg17239923	0.339690369258608	0.350645081054648	5.48246534778046	3.94998236311601e-07	3.87182763186719e-06	6.18490952189678	0.250736148919763	0.590426518178371	-0.339690369258608	11	128556611	R	I		IGR	shelf	IGR-shelf	chr11:128560103-128560537	rs79811806;rs535642912;rs142795171	41;35;32
cg20867963	0.374491219156054	0.450608930006612	5.48071437328604	3.97922998544002e-07	3.89528895236932e-06	6.17783356814882	0.340464453784243	0.714955672940296	-0.374491219156054	6	3743529	F	I	C6orf145	Body	opensea	Body-opensea		rs377513204;rs147906840;rs573860242	0;1;3
cg21839338	0.346711206333317	0.356231797771755	5.47522652789821	4.07228028319971e-07	3.98106120485604e-06	6.15566338563055	0.254257913556074	0.600969119889391	-0.346711206333317	16	10912331	F	II	FAM18A	Body	island	Body-island	chr16:10912159-10912719	rs191636722	9
cg02813298	0.344311578011096	0.288470064045682	5.47342981404936	4.10320619999726e-07	4.00595311030358e-06	6.14840721521116	0.187201952865948	0.531513530877044	-0.344311578011096	19	863136	R	I	CFD	Body	island	Body-island	chr19:862930-863227	rs113257297;rs577832450	20;5
cg26661175	0.34122531541153	0.215370517361371	5.47170521628834	4.13310749890761e-07	4.02977981143492e-06	6.14144336908629	0.115010130475626	0.456235445887157	-0.341225315411531	11	32459405	R	II	WT1-AS	Body	shore	Body-shore	chr11:32460586-32461004	rs138144905	3
cg07333715	0.335315448157333	0.316470346377539	5.46998933188057	4.16306985164926e-07	4.05360267626725e-06	6.13451575552708	0.217848155743029	0.553163603900362	-0.335315448157333	11	2292691	F	I	ASCL2	TSS1500	island	TSS1500-island	chr11:2290104-2292932	rs7924540	42
cg09279763	0.367181192261429	0.558568849150076	5.4669269632826	4.21707460122898e-07	4.09523092570258e-06	6.12215452467834	0.450574380837891	0.81775557309932	-0.367181192261429	7	2847477	R	II	GNA12	Body	opensea	Body-opensea
cg24335895	0.349650432747989	0.598540051903698	5.46677506842178	4.21977107665938e-07	4.09523092570258e-06	6.12154148890264	0.49570168933076	0.845352122078749	-0.349650432747989	19	36643771	F	II	COX7A1	TSS200	shore	TSS200-shore	chr19:36642327-36643585	rs539690913	33
cg14027571	0.330066039372688	0.527723685862029	5.46635606104321	4.22721817171223e-07	4.09523092570258e-06	6.11985045046838	0.430645438987708	0.760711478360397	-0.330066039372688	12	54745920	F	I		IGR	opensea	IGR-opensea		rs554002469	29
cg19636302	0.33680883724634	0.628957348542651	5.46630289889382	4.22816395356909e-07	4.09523092570258e-06	6.11963590206014	0.52989592582314	0.86670476306948	-0.33680883724634	19	46032854	F	II	OPA3	Body	island	Body-island	chr19:46032304-46032855	rs117986973;rs542166233	15;24
cg02430063	0.335229742801526	0.212194043258197	5.46576509721997	4.23774340049128e-07	4.09811096871869e-06	6.11746553296961	0.113597060081277	0.448826802882804	-0.335229742801526	19	46148592	F	I	EML2	1stExon	shelf	1stExon-shelf	chr19:46144872-46145631	rs188604330	26
cg14847688	0.349209795023466	0.19374847537765	5.46550879611178	4.24231618283891e-07	4.09811096871869e-06	6.11643123250903	0.0910397121354541	0.44024950715892	-0.349209795023465	14	59932113	R	I	GPR135	TSS200	island	TSS200-island	chr14:59930634-59932251	rs573172400	13
cg01726103	0.337466934316894	0.455719661913734	5.46430949782947	4.26377779760664e-07	4.10871071255129e-06	6.11159178756776	0.356464681232295	0.693931615549189	-0.337466934316894	6	24911615	F	II	FAM65B	TSS1500	shore	TSS1500-shore	chr6:24910626-24911285
cg18751702	0.346781046512806	0.417454752189012	5.46426943711237	4.26449652516575e-07	4.10871071255129e-06	6.11143014218437	0.315460326744069	0.662241373256875	-0.346781046512806	15	93353951	F	II		IGR	shore	IGR-shore	chr15:93352340-93353082	rs191824976;rs544550930;rs150529067	7;11;30
cg06196147	0.350215038916178	0.182682500423839	5.46386611844078	4.27173907243335e-07	4.11028751693981e-06	6.10980277927168	0.0796780772131986	0.429893116129377	-0.350215038916178	3	128713057	F	II	KIAA1257	TSS200	island	TSS200-island	chr3:128712404-128713058
cg24761606	0.359435131703407	0.452077751203857	5.46182375505234	4.30860023737962e-07	4.14032201054618e-06	6.10156287442939	0.346361535996973	0.70579666770038	-0.359435131703407	21	16429811	R	II	NRIP1	5'UTR	opensea	5'UTR-opensea		rs575956668;rs544784156;rs564945517	50;27;25
cg10883621	0.32591943633311	0.554268019788161	5.46091024966087	4.32518826981698e-07	4.15082204113849e-06	6.09787782284674	0.458409362043129	0.784328798376239	-0.32591943633311	2	26624604	R	II	C2orf39	TSS200	island	TSS200-island	chr2:26624603-26625057
cg10511669	0.330389034490927	0.264447838039531	5.4574784546975	4.38806667688763e-07	4.20566076796602e-06	6.0840367319733	0.167274592601023	0.49766362709195	-0.330389034490927	16	68271177	R	I	ESRP2	TSS1500	island	TSS1500-island	chr16:68269010-68272143
cg16817797	0.346527489217741	0.486962053097532	5.45456605610998	4.44213123724307e-07	4.25191987355956e-06	6.0722937663474	0.385042203327608	0.731569692545349	-0.346527489217741	5	102849629	F	II		IGR	opensea	IGR-opensea		rs201363644	22
cg09936190	0.372654488939476	0.238364361744936	5.45371988492906	4.45796133635082e-07	4.26150880288451e-06	6.06888252191038	0.128760100292149	0.501414589231625	-0.372654488939476	10	43892956	F	II	HNRNPF	5'UTR	shore	5'UTR-shore	chr10:43891546-43892917	rs534405260	34
cg22438763	0.327579480078127	0.483194996416599	5.45307556272613	4.47005235857762e-07	4.26750311107957e-06	6.06628518079749	0.386848090511267	0.714427570589395	-0.327579480078128	1	47900256	R	I	FOXD2	TSS1500	island	TSS1500-island	chr1:47899661-47900385
cg17431280	0.37566535412792	0.387206676345972	5.44958553419777	4.53610556764958e-07	4.3249318624196e-06	6.05221903382092	0.276716866308349	0.652382220436269	-0.37566535412792	19	47507461	R	I	GRLF1	3'UTR	island	3'UTR-island	chr19:47507306-47507692	rs537442389;rs1052667;rs571213149;rs542104286;rs553262722	36;29;26;19;3
cg21638700	0.343712715663606	0.370162559943332	5.44863626283089	4.55423673072639e-07	4.33498434049038e-06	6.048393862564	0.269070584748154	0.61278330041176	-0.343712715663606	2	192710226	R	II	SDPR	Body	opensea	Body-opensea		rs191811114;rs561203057;rs529931407	43;22;14
cg10546219	0.381582248450531	0.347435805462921	5.44841496662412	4.55847371319979e-07	4.33498434049038e-06	6.04750217673327	0.235205732389235	0.616787980839766	-0.381582248450531	17	29336262	R	II		IGR	island	IGR-island	chr17:29335397-29336452	rs573090889	12
cg12172441	0.343863189946778	0.354463269175242	5.4470820354796	4.58407618505364e-07	4.35368479129706e-06	6.04213166606321	0.253327036837954	0.597190226784732	-0.343863189946778	6	28176163	R	II		IGR	shore	IGR-shore	chr6:28175282-28175605	rs537984229	16
cg17736443	0.378658798589428	0.357227035684957	5.4460182344247	4.6046104509305e-07	4.3628699176027e-06	6.03784596415586	0.245856800805714	0.624515599395142	-0.378658798589429	6	27783054	F	I	HIST1H2AJ	TSS1500	shore	TSS1500-shore	chr6:27782247-27782485	rs533753852;rs183563161	16;31
cg16042558	0.344890693135141	0.212972197571377	5.44596459229783	4.60564827635636e-07	4.3628699176027e-06	6.03762986855497	0.111533758413983	0.456424451549124	-0.344890693135141	10	43893073	R	II	HNRNPF	TSS1500	shore	TSS1500-shore	chr10:43891546-43892917
cg08623193	0.344269442846101	0.521762814940501	5.44564709697283	4.61179562388116e-07	4.36305619539311e-06	6.03635086988161	0.420507096456354	0.764776539302455	-0.344269442846101	10	25009527	R	II	ARHGAP21	Body	shelf	Body-shelf	chr10:25011963-25013816	rs75644913;rs76709424	31;26
cg03020951	0.344416724402254	0.18682878554487	5.44363692892506	4.65090371178671e-07	4.38912884540106e-06	6.02825394536054	0.0855297489559718	0.429946473358226	-0.344416724402254	6	34203887	F	II	HMGA1	TSS1500	island	TSS1500-island	chr6:34202567-34206193	rs115177000;rs556891505;rs555255269	6;32;37
cg17486860	0.360734021600519	0.339551175525214	5.44361525166772	4.65132721341602e-07	4.38912884540106e-06	6.02816663762337	0.233452933878002	0.594186955478522	-0.36073402160052	11	32454840	F	II	WT1	Body	shore	Body-shore	chr11:32454874-32457311	rs5030147	35
cg15594471	0.327396047239644	0.374276771237078	5.44210389557153	4.68094752517608e-07	4.41140196074435e-06	6.02207988693677	0.277983816166595	0.605379863406239	-0.327396047239644	11	94883474	R	II		IGR	island	IGR-island	chr11:94883335-94883565
cg17019292	0.347105082527182	0.396025387625155	5.44135654497945	4.69566275516402e-07	4.41958912976413e-06	6.01907035236309	0.293935657470102	0.641040739997284	-0.347105082527183	5	68710813	R	II	MARVELD2	TSS200	island	TSS200-island	chr5:68710807-68711520
cg27641141	0.335700041020959	0.259064026038643	5.43696462597597	4.78306021441704e-07	4.49149491529716e-06	6.00138842458638	0.160328719856007	0.496028760876967	-0.335700041020959	10	43892910	R	I	HNRNPF	5'UTR	island	5'UTR-island	chr10:43891546-43892917	rs561403731;rs189594798;rs562254535;rs530902481;rs532596720;rs551248747;rs569460173;rs376919275	31;22;17;16;8;7;6;1
cg27473416	0.342003357608408	0.332981196360313	5.43690229634212	4.78431195969324e-07	4.49149491529716e-06	6.00113753455277	0.23239197353431	0.574395331142718	-0.342003357608408	1	180922916	R	II		IGR	island	IGR-island	chr1:180922915-180923692	rs138582372;rs569497742;rs144588509	51;8;2
cg15766075	0.320994512211538	0.380544164222522	5.4358586326799	4.80531929909417e-07	4.50544771112e-06	5.99693677414867	0.28613401357207	0.607128525783608	-0.320994512211539	2	241497417	F	II	ANKMY1	TSS200	island	TSS200-island	chr2:241496576-241497600
cg19433091	0.33823105060003	0.365209318399001	5.43546089618343	4.81334890475438e-07	4.50721253763207e-06	5.99533598259117	0.265729597634286	0.603960648234316	-0.33823105060003	15	43426498	R	II	TMEM62	Body	shore	Body-shore	chr15:43425772-43426263	rs550048163	18
cg00113074	0.359779691814778	0.577900905660266	5.42789992277388	4.96851858050543e-07	4.64657885615635e-06	5.96491577350067	0.472083349244155	0.831863041058933	-0.359779691814778	3	32345052	R	II	CMTM8	Body	opensea	Body-opensea		rs12107664;rs555761847;rs17029172	45;42;15
cg06663305	0.368510273635187	0.408278104998662	5.42651890556802	4.99738551683055e-07	4.66762173368173e-06	5.95936172960017	0.299892730400077	0.668403004035265	-0.368510273635188	17	8095813	R	II		IGR	shelf	IGR-shelf	chr17:8092418-8093706	rs548848620	8
cg00587009	0.328446223496385	0.217885121644939	5.42383936639082	5.05386491014677e-07	4.71436864137355e-06	5.94858738021832	0.121283291204825	0.44972951470121	-0.328446223496385	6	106429129	R	I		IGR	island	IGR-island	chr6:106429111-106429772	rs62421062;rs531908910	10;1
cg22957474	0.346326363547186	0.285716544696089	5.42351712886753	5.06069906065222e-07	4.71474530021627e-06	5.94729184743561	0.183855849535152	0.530182213082338	-0.346326363547186	5	141256648	R	I	PCDH1	Body	island	Body-island	chr5:141255564-141257968	rs570519391;rs563299136	44;40
cg22481770	0.338449503756208	0.388145788832517	5.41941696855302	5.14845223937394e-07	4.79041266739717e-06	5.93081073060537	0.288601817139514	0.627051320895723	-0.338449503756208	3	156324118	R	II		IGR	opensea	IGR-opensea		rs533983223;rs555221589	49;7
cg07629454	0.325064969518226	0.276452507843642	5.41577801257124	5.22758308111777e-07	4.85374956206071e-06	5.9161885872449	0.180845163867692	0.505910133385919	-0.325064969518227	3	121903520	R	I	CASR	5'UTR	island	5'UTR-island	chr3:121902742-121903645	rs35028241	1
cg14951193	0.338188393037272	0.311655446646952	5.41567853661178	5.22976289420071e-07	4.85374956206071e-06	5.9157889379374	0.212188272224225	0.550376665261497	-0.338188393037272	19	4535211	F	I	PLIN5	TSS200	island	TSS200-island	chr19:4535069-4535339	rs576693112;rs542145445;rs143782809;rs550184193;rs541593977;rs116990301;rs532075890;rs147856606	1;7;12;15;16;30;34;38
cg04635642	0.331854424420075	0.548190792910416	5.40302984987353	5.51431781556999e-07	5.10535923853263e-06	5.86500156311569	0.450586550433923	0.782440974853998	-0.331854424420075	16	12183938	R	I	SNX29	Body	opensea	Body-opensea		rs533438879	8
cg16211507	0.333997558018449	0.33730567792567	5.40300936860257	5.51479066682739e-07	5.10535923853263e-06	5.86491937337084	0.239071102037891	0.57306866005634	-0.333997558018449	5	139135961	F	I		IGR	island	IGR-island	chr5:139135589-139135976	rs138620632	19
cg26922444	0.338210622895073	0.471807529075761	5.3993586984577	5.59971181140406e-07	5.17743846169162e-06	5.85027196404036	0.372333816459563	0.710544439354637	-0.338210622895073	6	24911204	R	I	FAM65B	TSS200	island	TSS200-island	chr6:24910626-24911285
cg20722210	0.329957457453073	0.419730244985144	5.39881877573935	5.61237971717435e-07	5.18261562800029e-06	5.84810607101522	0.322683933969534	0.652641391422607	-0.329957457453073	5	134827136	R	II		IGR	shore	IGR-shore	chr5:134827285-134827644
cg02674384	0.343079322153752	0.357586700583279	5.39631072852122	5.67159393956565e-07	5.23070776916922e-06	5.83804646880185	0.256681017596882	0.599760339750633	-0.343079322153752	13	46425837	F	I	SIAH3	5'UTR	opensea	5'UTR-opensea		rs9567585	14
cg15732840	0.323643882041013	0.176510753099223	5.39528628928976	5.6959564159834e-07	5.24657693994853e-06	5.83393817621063	0.0813213760283364	0.404965258069349	-0.323643882041013	2	63274615	F	I	LOC100132215	Body	island	Body-island	chr2:63274475-63279430	rs559848181	15
cg03052078	0.338545363646357	0.494992339943838	5.39457000437923	5.71305149788042e-07	5.25572065024583e-06	5.83106589814299	0.395420174165498	0.733965537811855	-0.338545363646358	6	147527113	R	II	STXBP5	Body	shore	Body-shore	chr6:147525374-147525848	rs561912735	49
cg01657926	0.334369383586402	0.434283158128443	5.39086773101153	5.80221609521351e-07	5.3310586980082e-06	5.8162229026766	0.335939221779501	0.670308605365904	-0.334369383586402	11	86085912	F	II	CCDC81	5'UTR	island	5'UTR-island	chr11:86085693-86086006	rs561555468;rs117418610	2;30
cg18803147	0.344004484223273	0.450806842996536	5.38983261007278	5.827388748105e-07	5.34748614531988e-06	5.81207383851454	0.349629053519102	0.693633537742376	-0.344004484223273	5	2743124	R	II		IGR	shore	IGR-shore	chr5:2738953-2741237	rs142636685	44
cg23939808	0.320162066262827	0.124203447007984	5.38860211682155	5.85745186442041e-07	5.36835463374131e-06	5.80714217666921	0.0300381334012699	0.350200199664096	-0.320162066262827	6	30043097	F	I	RNF39	1stExon	island	1stExon-island	chr6:30042918-30043500	rs538878624	10
cg11337929	0.343738268242612	0.547250024771626	5.38655649689236	5.90776673427475e-07	5.40533156760544e-06	5.79894481907239	0.446150534112034	0.789888802354646	-0.343738268242612	18	12658840	F	II	SPIRE1	TSS1500	shore	TSS1500-shore	chr18:12657044-12658727	rs186724614;rs543238338	39;47
cg00982136	0.370114005903329	0.431116082459562	5.38636323324313	5.91254216751168e-07	5.40533156760544e-06	5.79817043826102	0.322259021899759	0.692373027803089	-0.370114005903329	2	201726139	R	II	CLK1	Body	shelf	Body-shelf	chr2:201728892-201729577
cg17521426	-0.412619581439356	0.647744372304878	-5.38409206372124	5.96894573576922e-07	5.45010088850061e-06	5.78907120262326	0.769103072728218	0.356483491288861	0.412619581439356	4	174203520	R	II	GALNT7	Body	opensea	Body-opensea		rs568482540;rs537569648	29;1
cg06322432	0.350671233847914	0.387420960787594	5.37536896325365	6.19052483271564e-07	5.64538906386456e-06	5.75414052199373	0.284282362597031	0.634953596444946	-0.350671233847914	10	112289853	R	II		IGR	shore	IGR-shore	chr10:112289947-112290305
cg08533783	0.320857633489941	0.376452348895896	5.37482275275101	6.20466442840826e-07	5.65125460734029e-06	5.75195421539824	0.282082456692972	0.602940090182913	-0.320857633489941	11	111385338	R	II	C11orf88	TSS200	island	TSS200-island	chr11:111385337-111385712	rs148242182;rs141382526	44;1
cg09884423	0.356343010287655	0.538862723059105	5.37382090771666	6.23068122113017e-07	5.66791001406035e-06	5.74794443491565	0.434055955327442	0.790398965615097	-0.356343010287656	12	104697220	R	II	TXNRD1	5'UTR	shore	5'UTR-shore	chr12:104697348-104697984
cg11662940	0.328326547703968	0.506308659633117	5.37301174832046	6.25177220522065e-07	5.68004879909266e-06	5.74470612891668	0.40974202795548	0.738068575659447	-0.328326547703968	2	73973864	F	II		IGR	opensea	IGR-opensea		rs116018572;rs538476692;rs11126416	0;12;13
cg21798630	0.352731911696089	0.563318493963749	5.3724221741127	6.26718368275048e-07	5.68700380716913e-06	5.74234676857938	0.459573814053134	0.812305725749223	-0.352731911696089	3	190363742	F	II	IL1RAP	Body	opensea	Body-opensea
cg15974634	0.317761162467949	0.240243538632083	5.36926445977208	6.35036226289601e-07	5.75535922268894e-06	5.72971239949597	0.146784373200333	0.464545535668282	-0.317761162467949	20	61886076	R	I	FLJ16779	Body	island	Body-island	chr20:61884644-61886387	rs6090334;rs542039776	45;31
cg09859398	0.35441443181702	0.238739923245718	5.36806985731883	6.38211100087052e-07	5.77699232819539e-06	5.72493362154269	0.134500384476006	0.488914816293026	-0.35441443181702	14	59932033	R	I	GPR135	5'UTR	island	5'UTR-island	chr14:59930634-59932251	rs1752429	38
cg18188717	0.314566827952587	0.393008807100266	5.36716550297766	6.40624926866423e-07	5.78762665048552e-06	5.72131627634396	0.300489151820093	0.615055979772681	-0.314566827952588	5	154230223	R	II	C5orf4	TSS200	opensea	TSS200-opensea		rs535044009;rs555186764;rs572081189;rs540745916	50;13;12;9
cg17514528	0.338153607608144	0.469422076564421	5.36703849051131	6.40964653599869e-07	5.78762665048552e-06	5.72080826083399	0.369965133150261	0.708118740758405	-0.338153607608145	1	11862907	F	II	MTHFR	Body	shelf	Body-shelf	chr1:11865462-11866566	rs375212771;rs1413355	0;28
cg10508760	0.330041104890399	0.34481022841259	5.36614697439234	6.43354211147749e-07	5.80205790422545e-06	5.71724260543121	0.247739315209532	0.577780420099931	-0.330041104890399	1	166853789	F	II		IGR	island	IGR-island	chr1:166853253-166853790
cg08229199	0.319839863338169	0.251210078605723	5.36198472698923	6.54626428218299e-07	5.89646311019235e-06	5.70059941835878	0.157139530565085	0.476979393903254	-0.319839863338169	14	59932289	R	II	GPR135	TSS1500	shore	TSS1500-shore	chr14:59930634-59932251	rs573496530;rs75616597	34;30
cg06666025	0.34216829811888	0.342361491985512	5.35840725673726	6.64469434061794e-07	5.97777900679886e-06	5.68629965426024	0.241723757244664	0.583892055363545	-0.342168298118881	16	66613278	R	I	CMTM2	TSS200	island	TSS200-island	chr16:66612749-66613412
cg05901765	0.337595261457536	0.463125843179863	5.35285685937279	6.80028442252069e-07	6.11025556200021e-06	5.66412316277259	0.363833119221764	0.7014283806793	-0.337595261457536	5	68710818	R	I	MARVELD2	TSS200	island	TSS200-island	chr5:68710807-68711520
cg15651616	0.323084254610548	0.314432750903668	5.3521541181196	6.82023667135457e-07	6.12068240812383e-06	5.66131619192306	0.21940797013586	0.542492224746409	-0.323084254610549	18	42996065	F	II	SLC14A2	5'UTR	opensea	5'UTR-opensea		rs562255297;rs575396675	0;37
cg18232861	0.32310845343044	0.289981108143584	5.35176201990358	6.83139405315312e-07	6.12320063541794e-06	5.65975010745338	0.194949210075807	0.518057663506248	-0.32310845343044	5	132155555	F	II		IGR	shore	IGR-shore	chr5:132155288-132155497
cg00419702	0.339453861609771	0.296827457234238	5.34828310977495	6.9311749371023e-07	6.20505184845349e-06	5.64585745403094	0.19698808617254	0.536441947782312	-0.339453861609771	22	38485294	F	II	BAIAP2L2	Body	island	Body-island	chr22:38484615-38485721	rs544835943;rs562929842;rs575331380	33;40;45
cg09477407	0.33119483821171	0.350370804948997	5.34380755958296	7.06164344749447e-07	6.31414265329628e-06	5.62799145682068	0.252960558416141	0.584155396627852	-0.33119483821171	12	104697545	F	II	TXNRD1	5'UTR	island	5'UTR-island	chr12:104697348-104697984	rs536979538;rs61937909;rs556334568;rs535508296;rs555448082;rs572280235	3;16;26;27;32;41
cg18751141	0.339946759520934	0.576547767389538	5.34334554039419	7.07524817934414e-07	6.31860166272244e-06	5.62614754279205	0.476563426353969	0.816510185874903	-0.339946759520934	7	27138173	F	II		IGR	shore	IGR-shore	chr7:27135342-27136736	rs373259447;rs6668	2;10
cg16370556	0.33025615488661	0.24574492762557	5.34045892175298	7.16083153988446e-07	6.38725265820351e-06	5.61462888041579	0.148610764423626	0.478866919310236	-0.33025615488661	6	30042636	F	II	RNF39	Body	shore	Body-shore	chr6:30042918-30043500	rs547124068;rs9261303	21;32
cg17299615	0.350183080685034	0.238690707700059	5.33605170492478	7.29345786941122e-07	6.49764679204411e-06	5.59704848177533	0.135695683969167	0.485878764654201	-0.350183080685034	19	13944571	R	I		IGR	island	IGR-island	chr19:13944139-13944695	rs574737296;rs533825164;rs12978798	47;42;15
cg20721738	0.336724166360607	0.447938803222972	5.33426564708278	7.34788825214678e-07	6.53819376999274e-06	5.58992596168939	0.348902283705147	0.685626450065754	-0.336724166360608	22	23487104	F	II	RAB36	TSS1500	shore	TSS1500-shore	chr22:23487368-23487970
cg25664381	0.324888792308885	0.459271132624889	5.33218273855776	7.41186796319272e-07	6.58712920074291e-06	5.58162115628025	0.363715605475217	0.688604397784102	-0.324888792308885	4	4577473	F	I		IGR	shore	IGR-shore	chr4:4577004-4577448	rs544312827;rs561010123	28;30
cg26234689	0.352314890494268	0.432905011656769	5.33127506406825	7.4399189938796e-07	6.60405400279967e-06	5.57800265809067	0.329282985040808	0.681597875535076	-0.352314890494268	21	16421589	R	II	NRIP1	5'UTR	opensea	5'UTR-opensea		rs571650015	31
cg11769911	0.33105860639825	0.448566808483256	5.32676325548199	7.5809037470702e-07	6.7210624272695e-06	5.56002065092349	0.351196630130829	0.682255236529079	-0.33105860639825	20	21372863	F	II		IGR	shore	IGR-shore	chr20:21372041-21372463	rs559717410	43
cg05570491	0.34950145658891	0.291848152663699	5.32406862665423	7.66635008030689e-07	6.7886085493732e-06	5.54928473710103	0.189053606608138	0.538555063197048	-0.34950145658891	1	42384437	R	II	HIVEP3	TSS200	shore	TSS200-shore	chr1:42383640-42384003
cg09368188	0.34347346904046	0.477941634116371	5.32351088307176	7.6841535340931e-07	6.79616570711346e-06	5.54706292142802	0.376920025575059	0.72039349461552	-0.34347346904046	1	245330018	R	II	KIF26B	Body	opensea	Body-opensea		rs945951;rs563818186;rs146724647	39;30;22
cg03053757	0.310465015839778	0.202366057091919	5.32192714214224	7.73492839012682e-07	6.83283071763974e-06	5.54075460184644	0.111052817139043	0.421517832978821	-0.310465015839778	19	10589579	F	II		IGR	shore	IGR-shore	chr19:10589681-10590041
cg14076195	0.3465652343474	0.307063955769918	5.31974000578061	7.80558879429958e-07	6.88535428230653e-06	5.53204440328473	0.205133004491271	0.551698238838671	-0.3465652343474	1	26233459	F	I	STMN1	TSS1500	island	TSS1500-island	chr1:26231950-26233624	rs535891962;rs77719798	16;44
cg02995497	0.342108072296472	0.43606590665626	5.31921911708453	7.82251028101604e-07	6.88535428230653e-06	5.52997024669981	0.335445885392592	0.677553957689064	-0.342108072296472	6	161657006	F	II	AGPAT4	5'UTR	opensea	5'UTR-opensea		rs534567212;rs557484457;rs534977298	30;37;44
cg16087810	0.34588415172697	0.416293245537199	5.31921762491781	7.82255880682125e-07	6.88535428230653e-06	5.52996430510229	0.314562612676325	0.660446764403296	-0.345884151726971	5	178961728	F	II		IGR	shelf	IGR-shelf	chr5:178957433-178957900	rs572797507	40
cg15936066	0.335859709380186	0.473207489331472	5.31624148053257	7.91993316863305e-07	6.96270383602128e-06	5.51811538702774	0.374425221866712	0.710284931246898	-0.335859709380186	8	42356637	R	II	SLC20A2	5'UTR	opensea	5'UTR-opensea
cg16329197	0.346352504362073	0.289312907488675	5.314288339601	7.98448076214439e-07	7.01104346683145e-06	5.51034116533391	0.187444523852771	0.533797028214844	-0.346352504362073	12	53359506	F	II		IGR	island	IGR-island	chr12:53359192-53359507	rs144032831	9
cg12301696	0.321091443132274	0.324118074016439	5.31326232324421	8.01859478385169e-07	7.0300175733336e-06	5.50625781815516	0.229679414271653	0.550770857403927	-0.321091443132274	11	2235010	F	II		IGR	opensea	IGR-opensea		rs549367253;rs570867453;rs538587139;rs553645076	1;7;21;24
cg02436384	0.332772906636729	0.491443377448875	5.31253569111134	8.04284088383054e-07	7.0300175733336e-06	5.50336620276625	0.393568993143954	0.726341899780684	-0.332772906636729	14	23009416	F	II		IGR	opensea	IGR-opensea		rs150605720;rs577852284;rs191500341;rs183811970;rs528870786;rs548638499	13;16;29;33;43;49
cg24301690	0.325387036237187	0.398728554452708	5.31253231899728	8.04295357099655e-07	7.0300175733336e-06	5.50335278398275	0.303026484971183	0.62841352120837	-0.325387036237187	3	128712676	R	II	KIAA1257	5'UTR	island	5'UTR-island	chr3:128712404-128713058	rs531419937;rs549803668	49;28
cg24734586	0.327532794759764	0.2496760983654	5.31248778807313	8.04444182218616e-07	7.0300175733336e-06	5.50317558076183	0.153342923436058	0.480875718195822	-0.327532794759764	14	21494021	R	I	NDRG2	TSS1500	island	TSS1500-island	chr14:21492735-21494270	rs2297063	39
cg15661311	0.339468030266392	0.329915375830416	5.31066418750081	8.10561990680814e-07	7.07504823294253e-06	5.49591951642122	0.230071837516771	0.569539867783163	-0.339468030266392	11	504551	F	I	RNH1	5'UTR	island	5'UTR-island	chr11:504189-504659	rs35756450;rs569074798	28;33
cg19515035	0.347625610241346	0.453415232881744	5.30880620355664	8.16842006047468e-07	7.12138595522002e-06	5.48852793360956	0.351172406340171	0.698798016581518	-0.347625610241346	2	74669516	F	II	RTKN	TSS1500	shore	TSS1500-shore	chr2:74667593-74669403
cg16997058	0.336137441506697	0.192158693824323	5.30537065056942	8.28579989295926e-07	7.2151407143916e-06	5.47486377586824	0.0932947404400006	0.429432181946698	-0.336137441506697	3	158449920	F	I	RARRES1	Body	island	Body-island	chr3:158449795-158450597	rs567390344;rs370268724;rs373683910;rs6441223	6;16;43;45
cg27558095	0.325877814765822	0.206724644208382	5.30237913243991	8.38935294153261e-07	7.29664718473513e-06	5.46296930830189	0.110878228100788	0.436756042866609	-0.325877814765822	1	66999588	R	II	SGIP1	TSS1500	shore	TSS1500-shore	chr1:66998728-66999060	rs540424888;rs12081850	51;23
cg22769317	0.325947823945208	0.261727450659622	5.29616686366343	8.60845890443676e-07	7.47490615511845e-06	5.43827976882782	0.165860443616914	0.491808267562122	-0.325947823945208	3	120170217	R	I	FSTL1	TSS1500	island	TSS1500-island	chr3:120169202-120170519	rs558787719;rs191184746	22;1
cg18751306	0.341575709679685	0.265645571194747	5.29599227717555	8.61469680997694e-07	7.47490615511845e-06	5.43758611801299	0.16518212717131	0.506757836850995	-0.341575709679685	15	81294292	F	I	MESDC1	1stExon	island	1stExon-island	chr15:81292793-81295609	rs531629343;rs551384677	29;32
cg24155429	0.324847946161562	0.376626494471322	5.29246085162711	8.7418276882146e-07	7.57625066311932e-06	5.42355787304467	0.281082980894392	0.605930927055954	-0.324847946161562	3	185911885	F	II	DGKG	Body	island	Body-island	chr3:185911344-185912228	rs566672390;rs534007444;rs186094071;rs567581708;rs537821125;rs373763411	5;13;14;18;30;32
cg08910558	0.321277394586875	0.180155918054503	5.29012416952907	8.82695596275929e-07	7.64099659019494e-06	5.41427823795465	0.0856625667054224	0.406939961292297	-0.321277394586874	15	75471194	R	II		IGR	island	IGR-island	chr15:75470911-75471212	rs542004018;rs563754948;rs575241460;rs545756133	25;23;15;13
cg18446336	0.341068036405691	0.592064866057194	5.28927649950425	8.85803785092981e-07	7.65886008526148e-06	5.41091241080679	0.491750737702579	0.832818774108271	-0.341068036405691	7	2847575	F	II	GNA12	Body	opensea	Body-opensea
cg23964682	0.326572175833937	0.505545794082357	5.28723691496766	8.93326397563426e-07	7.7148046489223e-06	5.40281499304551	0.409495154131199	0.736067329965136	-0.326572175833937	2	241497415	F	I	ANKMY1	TSS200	island	TSS200-island	chr2:241496576-241497600
cg04319276	0.329877957974524	0.335283062704355	5.28609939181381	8.97549065388062e-07	7.74215264402973e-06	5.39829956577227	0.238260133888319	0.568138091862843	-0.329877957974524	19	42445244	F	II		IGR	island	IGR-island	chr19:42444020-42445255
cg09234616	0.323687053604631	0.523326654234524	5.28469934458769	9.02773099869713e-07	7.77806388747912e-06	5.39274271982133	0.428124579644926	0.751811633249557	-0.323687053604631	11	32452592	R	I	WT1	Body	island	Body-island	chr11:32452144-32452708	rs536708187;rs556637971	16;11
cg08743751	0.330741498324584	0.311293561086651	5.27715671212498	9.31433460295988e-07	8.01557527099787e-06	5.36281857248418	0.214016649814715	0.544758148139299	-0.330741498324584	5	66462471	F	II	MAST4	Body	shelf	Body-shelf	chr5:66459035-66459595	rs200131786;rs559705314	23;34
cg12610312	0.330126341407299	0.449793237088087	5.27466610591399	9.41091415744055e-07	8.08919374001807e-06	5.35294228112399	0.352697254321234	0.682823595728533	-0.330126341407299	12	109162409	R	II		IGR	island	IGR-island	chr12:109162408-109162722
cg22017733	0.356529523406092	0.344551236328586	5.27312785366007	9.47105278585005e-07	8.1313535159078e-06	5.34684365644978	0.239689611797382	0.596219135203474	-0.356529523406092	5	162936453	F	II	MAT2B	Body	shelf	Body-shelf	chr5:162932454-162932946	rs1472376;rs11960580;rs557693923	11;22;29
cg15694715	0.329235625860846	0.442243821114763	5.27249443774053	9.49592565998359e-07	8.14317274140347e-06	5.34433265045135	0.345409813508631	0.674645439369477	-0.329235625860846	11	118402280	R	II	TMEM25	5'UTR	shore	5'UTR-shore	chr11:118401235-118402069
cg10921592	0.32340698888083	0.569720687020336	5.26927596199929	9.62329950129717e-07	8.24043806195414e-06	5.33157625066061	0.474600984408327	0.798007973289158	-0.32340698888083	6	33039414	F	II	HLA-DPA1	Body	opensea	Body-opensea		rs533801729;rs577334778;rs545292160;rs149310415;rs527449006;rs34083733	1;4;7;23;26;32
cg18532076	0.322495503391936	0.26320480041037	5.26906198618501	9.63182681273145e-07	8.24043806195414e-06	5.33072830028897	0.168353181765683	0.49084868515762	-0.322495503391936	6	54711417	R	II	FAM83B	TSS200	island	TSS200-island	chr6:54711153-54712033
cg05999753	0.342223265032072	0.414918149438565	5.26627374126437	9.74362171765763e-07	8.3263676496347e-06	5.31968055849975	0.314264247958544	0.656487512990616	-0.342223265032072	12	12502816	R	II	MANSC1	5'UTR	shore	5'UTR-shore	chr12:12502942-12503465
cg24777351	0.327847024145705	0.475772136454227	5.25867094547327	1.00549496703079e-06	8.58240872906843e-06	5.28957151302494	0.379346541117255	0.707193565262959	-0.327847024145705	2	165811816	R	II	SLC38A11	1stExon	opensea	1stExon-opensea
cg07211140	0.316653887412152	0.404225491060409	5.25422564720038	1.02414696817468e-06	8.73144833797294e-06	5.27197728902267	0.311091994762717	0.627745882174869	-0.316653887412152	11	32455025	R	I	WT1	Body	island	Body-island	chr11:32454874-32457311
cg22855405	0.348777836323723	0.408803638248021	5.2521444389409	1.03299547558917e-06	8.79665833567924e-06	5.26374261124647	0.306221921682221	0.654999758005943	-0.348777836323723	1	32042037	R	II	TINAGL1	TSS200	opensea	TSS200-opensea		rs78525162;rs186998943	37;2
cg11769885	0.349122969983814	0.320533593482887	5.24202222025628	1.07710941614647e-06	9.1616777716774e-06	5.22371609103847	0.217850367017059	0.566973337000873	-0.349122969983814	1	42384491	R	II	HIVEP3	TSS200	shore	TSS200-shore	chr1:42383640-42384003
cg12196936	0.326925460287273	0.494574999114347	5.23995459180391	1.08634455053658e-06	9.22952287895039e-06	5.2155449003038	0.398420451971032	0.725345912258305	-0.326925460287273	16	68270220	F	I	ESRP2	TSS200	island	TSS200-island	chr16:68269010-68272143	rs7184821;rs542697469;rs561014336	9;13;33
cg16626067	0.346586368368231	0.37263569988079	5.23741463231047	1.09779547297169e-06	9.31601436091253e-06	5.20550934474284	0.270698532713663	0.617284901081895	-0.346586368368232	16	66613266	R	I	CMTM2	TSS200	island	TSS200-island	chr16:66612749-66613412	rs577711713	51
cg04771669	0.326638642107116	0.401686668997327	5.23664463491372	1.10129013010274e-06	9.33486616637374e-06	5.20246752644744	0.305616480142293	0.632255122249409	-0.326638642107115	19	55963862	R	II		IGR	island	IGR-island	chr19:55962482-55964247	rs34216196;rs553944984	49;1
cg21073520	0.33025789402311	0.355256263400757	5.23356802812743	1.1153623721527e-06	9.44322969125131e-06	5.1903159154612	0.258121588688078	0.588379482711187	-0.33025789402311	19	19648991	R	I	CILP2	TSS200	island	TSS200-island	chr19:19648134-19649390	rs534776384;rs548649847	37;18
cg14269973	0.32231508638595	0.334515226518913	5.22865113406669	1.13821807178441e-06	9.62562272470971e-06	5.17090340175464	0.239716671699516	0.562031758085466	-0.32231508638595	13	46425904	F	II	SIAH3	TSS200	opensea	TSS200-opensea
cg14652131	0.329628417448454	0.319477736767019	5.22694571504261	1.14625208426369e-06	9.68239663804305e-06	5.1641723924573	0.222528202223356	0.55215661967181	-0.329628417448454	4	1166531	F	I	LOC100130872-SPON2	Body	island	Body-island	chr4:1164515-1166582	rs563701549;rs531225319	16;45
cg19389293	0.367048741500438	0.495376888432077	5.22662739976586	1.14775775948844e-06	9.68395844944675e-06	5.16291617976067	0.387421376226066	0.754470117726503	-0.367048741500438	18	13641872	R	II	C18orf1	Body	island	Body-island	chr18:13641584-13642415	rs561677630	28
cg19611364	0.331927718750928	0.386590940732104	5.22587336347475	1.15133218082927e-06	9.7029512067129e-06	5.15994057706587	0.288965141099478	0.620892859850407	-0.331927718750928	19	13135494	R	II	NFIX	1stExon	island	1stExon-island	chr19:13135317-13136169
cg05135549	0.335522534653971	0.383790038833906	5.22515022292438	1.15477037453784e-06	9.72075360058722e-06	5.15708710440438	0.285106940406267	0.620629475060238	-0.335522534653971	22	17850690	R	I		IGR	island	IGR-island	chr22:17849474-17850733	rs112791405;rs73391753	39;31
cg17064907	0.31590902302671	0.227537248080909	5.22393761232196	1.16055832772291e-06	9.75827254456926e-06	5.1523026677246	0.134622829543641	0.450531852570351	-0.31590902302671	3	194407750	F	II	FAM43A	1stExon	island	1stExon-island	chr3:194406440-194409045	rs148231976;rs553464240;rs199523319;rs200658340;rs148446706	0;4;9;18;30
cg02165330	0.318360811434537	0.412010842572221	5.22114836498743	1.17397972266425e-06	9.85981595254787e-06	5.14129968286547	0.318375309797357	0.636736121231894	-0.318360811434537	11	124542984	F	II	SIAE	Body	shore	Body-shore	chr11:124543384-124544046	rs561372512;rs528703756	20;23
cg02466830	0.343758192843204	0.425881004442896	5.2179199807402	1.18970383111023e-06	9.98044449622447e-06	5.12856819089738	0.324775653606659	0.668533846449863	-0.343758192843204	3	98376390	R	I		IGR	island	IGR-island	chr3:98376316-98376542	rs562410043;rs548405114	42;11
cg26751972	0.360646426441153	0.47983544346234	5.21348699027464	1.21163121012144e-06	1.01527771801261e-05	5.11109284200402	0.373762965097295	0.734409391538448	-0.360646426441153	6	29692000	F	I	HLA-F	Body	island	Body-island	chr6:29691106-29692093	rs546332495;rs3087327	26;32
cg09215664	0.316549764152543	0.159752920389621	5.21261367539562	1.21599736145172e-06	1.01777313403699e-05	5.10765104331005	0.0666500485800499	0.383199812732593	-0.316549764152543	10	135192987	F	I	PAOX	1stExon	island	1stExon-island	chr10:135191594-135193307
cg04093047	0.310413279122364	0.256962349632482	5.20952277797918	1.23157433915542e-06	1.02963546803735e-05	5.09547198847959	0.165664326361198	0.476077605483563	-0.310413279122365	1	32827707	F	II	LOC100128071	1stExon	island	1stExon-island	chr1:32826944-32828017	rs544444958;rs187403580	27;50
cg18411800	0.331347919348997	0.315676318815387	5.20918885377309	1.23326883111954e-06	1.0298777983791e-05	5.09415645204477	0.218221048418623	0.54956896776762	-0.331347919348997	6	30881789	R	I	GTF2H4	3'UTR	island	3'UTR-island	chr6:30881533-30882296	rs111748487;rs571682355	25;1
cg07879739	0.335873573074154	0.214337614963046	5.20890055429755	1.23473363560731e-06	1.02992798819941e-05	5.09302069516464	0.115551269941236	0.45142484301539	-0.335873573074154	22	38221187	F	II	GALR3	Body	island	Body-island	chr22:38220589-38221619	rs558547028;rs576707680	6;36
cg26271045	0.334797367847591	0.380036903238836	5.20672333595528	1.24585083348428e-06	1.03731003962202e-05	5.08444458851734	0.281567089166015	0.616364457013606	-0.334797367847591	2	238535754	F	II	LRRFIP1	TSS1500	island	TSS1500-island	chr2:238535561-238536840	rs149307165	30
cg27454412	0.328870655099642	0.478867187230337	5.20661370992149	1.24641318181532e-06	1.03731003962202e-05	5.08401281858184	0.382140523965736	0.711011179065379	-0.328870655099643	7	1067447	F	I	C7orf50	Body	island	Body-island	chr7:1066931-1068245	rs571327813;rs369966218;rs545885554;rs117075852	0;5;10;48
cg19936032	0.333379862384542	0.357940168578558	5.20616902143381	1.24869684646064e-06	1.03803234447272e-05	5.0822614297258	0.259887267877222	0.593267130261764	-0.333379862384542	6	24911414	F	II	FAM65B	TSS1500	shore	TSS1500-shore	chr6:24910626-24911285
cg25789277	0.340189350123745	0.337448505494826	5.20514778395948	1.25395683906567e-06	1.04122441042236e-05	5.07823961840233	0.237392814281959	0.577582164405705	-0.340189350123745	3	125677281	F	I		IGR	island	IGR-island	chr3:125677127-125678408	rs573976362	12
cg19653212	0.348619543295875	0.358767203152427	5.20476888094702	1.25591392678197e-06	1.04166978633093e-05	5.07674753644946	0.256232043359523	0.604851586655398	-0.348619543295875	6	42145954	R	I	GUCA1A	Body	island	Body-island	chr6:42145847-42146053	rs111908876;rs537587612;rs557015344	45;44;33
cg09364688	0.309859152581704	0.414832901113988	5.20033563421072	1.27903543497009e-06	1.05964834002268e-05	5.05929405014402	0.323697856237016	0.63355700881872	-0.309859152581704	1	36038877	F	II	TFAP2E	TSS200	shore	TSS200-shore	chr1:36038927-36040051	rs532215566;rs541141107;rs115802918	15;33;41
cg17024258	0.321611164341697	0.367625800494949	5.19289126917417	1.31880128662149e-06	1.09136016179557e-05	5.03000333774412	0.27303428157092	0.594645445912618	-0.321611164341697	1	160370982	R	I	VANGL2	5'UTR	shore	5'UTR-shore	chr1:160370112-160370658	rs368510439	41
cg23566333	0.305634067077357	0.4422014664296	5.18637730709335	1.35458721599122e-06	1.11846982939822e-05	5.00439134252242	0.352309093759789	0.657943160837146	-0.305634067077357	5	154230213	R	II	FAXDC2	TSS200	opensea	TSS200-opensea		rs535044009;rs555186764;rs572081189	40;3;2
cg05181354	0.327584610854708	0.374305145786472	5.18637293028404	1.35461157733991e-06	1.11846982939822e-05	5.0043741391539	0.277956730829205	0.605541341683912	-0.327584610854708	2	165811804	F	I	SLC38A11	5'UTR	opensea	5'UTR-opensea		rs540870806;rs139992776	48;51
cg26667946	0.334391268820672	0.292064279063985	5.18599258503547	1.35673021865028e-06	1.11895905097231e-05	5.002879193332	0.193713905881435	0.528105174702107	-0.334391268820672	13	46425874	F	II	SIAH3	TSS200	opensea	TSS200-opensea
cg27382568	0.319387773797573	0.403958510080119	5.18354241962567	1.37045628613611e-06	1.12900960561236e-05	4.9932501980551	0.310020929551421	0.629408703348995	-0.319387773797573	16	89323363	F	I		IGR	island	IGR-island	chr16:89323280-89323661	rs553165631;rs577736575;rs545305321;rs563534370	13;28;38;44
cg20307885	0.328667441130087	0.392051845404451	5.17826515443132	1.40048288909474e-06	1.15122235048051e-05	4.97251895629653	0.295384950954426	0.624052392084513	-0.328667441130087	7	27130090	F	II		IGR	shore	IGR-shore	chr7:27127500-27128368	rs370582761;rs190299000	19;22
cg15726169	0.328097136600015	0.548329194167162	5.17825180548145	1.40055965170297e-06	1.15122235048051e-05	4.97246653019934	0.451830036343628	0.779927172943643	-0.328097136600015	6	53661064	R	II	LRRC1	Body	shore	Body-shore	chr6:53659254-53660972	rs528783148;rs184322266	18;4
cg09451427	0.343467359453518	0.461175693942412	5.17705831135091	1.40743944623551e-06	1.15558186111968e-05	4.96777953796191	0.360155882338436	0.703623241791954	-0.343467359453518	3	50488230	F	I	CACNA2D2	Body	opensea	Body-opensea		rs557568913;rs371415616;rs79183523	14;42;48
cg22994808	0.306109534223235	0.23021691818347	5.17576007299116	1.41496055446459e-06	1.16045758225217e-05	4.9626818447986	0.14018470223546	0.446294236458695	-0.306109534223235	20	33146521	R	I	MAP1LC3A	1stExon	island	1stExon-island	chr20:33146135-33147318
cg10832886	0.332885004413224	0.457656868723887	5.17382296816238	1.426255940493e-06	1.16841436376477e-05	4.95507680809697	0.359749514484703	0.692634518897928	-0.332885004413225	11	76058702	F	II		IGR	opensea	IGR-opensea		rs562137659;rs527713987;rs112183043;rs547757223;rs184697406	1;8;13;14;40
cg17824240	0.330449911273155	0.211041307927356	5.17279833074779	1.43226627268692e-06	1.17154405357879e-05	4.95105470403129	0.113850157552899	0.444300068826054	-0.330449911273155	10	43892819	R	I	HNRNPF	5'UTR	island	5'UTR-island	chr10:43891546-43892917	rs542470281	5
cg26405475	0.316667797221147	0.363391045321056	5.17262728907638	1.43327198044214e-06	1.17154405357879e-05	4.95038333897707	0.270253457903071	0.586921255124218	-0.316667797221147	3	156324038	R	II		IGR	opensea	IGR-opensea		rs532623059	4
cg24286165	0.324965568376795	0.223270116972496	5.17105050250581	1.44257590936362e-06	1.1778359206519e-05	4.94419475538444	0.12769200862638	0.452657577003175	-0.324965568376795	11	32458966	F	II	WIT1	Body	shore	Body-shore	chr11:32459422-32459878
cg23187316	0.324711965543095	0.395915066943348	5.17009824301208	1.44822335011777e-06	1.18113165773787e-05	4.94045779925673	0.300411547665967	0.625123513209062	-0.324711965543095	7	1099788	R	II	C7orf50	Body	shore	Body-shore	chr7:1097405-1097953	rs557513398	20
cg16440532	0.326120617301594	0.603421643340938	5.16532179413472	1.47687816482533e-06	1.20316341161104e-05	4.92171900674639	0.507503814722822	0.833624432024416	-0.326120617301594	19	12313408	F	II	LOC100289333	Body	opensea	Body-opensea		rs142707295;rs551872605	1;31
cg13100137	0.328077712486189	0.53782399412731	5.16147463860761	1.50036035392406e-06	1.22093697169492e-05	4.90663259624806	0.441330549278431	0.76940826176462	-0.328077712486189	1	37937945	F	II		IGR	shore	IGR-shore	chr1:37939723-37940650	rs141657884;rs575101884	10;44
cg00773902	0.337090507582729	0.390561186191905	5.15984729410193	1.51040280783098e-06	1.22774649523467e-05	4.90025283122139	0.291416919255808	0.628507426838537	-0.337090507582729	19	19007324	F	I	GDF1	TSS1500	island	TSS1500-island	chr19:19006031-19007546
cg16987638	0.335686602924456	0.390725019660626	5.15730492215988	1.52622362396517e-06	1.23923273653518e-05	4.89028795292215	0.291993665859315	0.627680268783772	-0.335686602924457	6	1601509	F	II		IGR	shore	IGR-shore	chr6:1601624-1602138	rs115865508;rs569534308;rs538556943	10;15;23
cg04990571	0.323832543063578	0.200246314650938	5.15684715821683	1.52908938357163e-06	1.24018621242779e-05	4.88849401233457	0.105001449044004	0.428833992107581	-0.323832543063578	10	43892908	R	I	HNRNPF	5'UTR	island	5'UTR-island	chr10:43891546-43892917	rs561403731;rs189594798;rs562254535;rs530902481;rs532596720;rs551248747;rs569460173	29;20;15;14;6;5;4
cg17218813	0.334260392891628	0.330386830348339	5.15557575279923	1.53707644162952e-06	1.24528668177101e-05	4.8835119149141	0.232074950086095	0.566335342977723	-0.334260392891628	6	32119616	R	II	PRRT1	1stExon	shore	1stExon-shore	chr6:32118101-32118544	rs532275018	46
cg14318946	0.345905765499921	0.165444217475345	5.1526263155459	1.55576238825735e-06	1.25903419764932e-05	4.87195681453006	0.0637072276224275	0.409612993122348	-0.345905765499921	11	72929312	R	I	P2RY2	TSS200	island	TSS200-island	chr11:72928982-72929885
cg00910103	0.313480245308886	0.432706074570464	5.15197465744631	1.55992077505551e-06	1.26027367512898e-05	4.869404263446	0.340506002420791	0.653986247729678	-0.313480245308886	1	149712057	R	II		IGR	opensea	IGR-opensea		rs114066934	43
cg04652611	0.320417903349692	0.481663694826953	5.15184777270465	1.56073171988149e-06	1.26027367512898e-05	4.86890727446805	0.38742313501822	0.707841038367912	-0.320417903349692	1	169429782	F	II	CCDC181	1stExon	opensea	1stExon-opensea		rs536114287;rs554423073;rs575966005	3;10;19
cg14464393	0.329056520860004	0.397662883258094	5.15133860479712	1.56399005704138e-06	1.26151541234625e-05	4.8669130031007	0.300881553593387	0.629938074453391	-0.329056520860004	2	71205278	R	II	ANKRD53	TSS1500	shore	TSS1500-shore	chr2:71205563-71206529	rs533880097;rs72897993	41;39
cg07664553	0.315557433194886	0.218568895952175	5.15085938605338	1.56706281331066e-06	1.26260489529602e-05	4.86503612929695	0.125757886188973	0.441315319383859	-0.315557433194886	4	57372597	F	I	ARL9	5'UTR	shore	5'UTR-shore	chr4:57371582-57372022	rs188508763;rs12644498	12;33
cg26165269	0.326945415429233	0.206521594284722	5.14901423435505	1.5789491486675e-06	1.2707854180055e-05	4.85781039977622	0.110361177982006	0.437306593411239	-0.326945415429233	17	77765514	R	II		IGR	island	IGR-island	chr17:77763364-77767356
cg23645681	0.313186178963315	0.157191639562172	5.14868965762011	1.58104914427488e-06	1.27108029888415e-05	4.85653947814022	0.0650780575141383	0.378264236477453	-0.313186178963315	10	135192992	F	I	PAOX	1stExon	island	1stExon-island	chr10:135191594-135193307
cg01823541	0.313779643262428	0.239463153137287	5.148130189202	1.5846752880986e-06	1.2726001327863e-05	4.85434890731364	0.147175022765985	0.460954666028413	-0.313779643262428	19	2579285	R	II	GNG7	5'UTR	island	5'UTR-island	chr19:2578956-2579746
cg18611122	0.329790846737941	0.372487838690687	5.14573377235397	1.60029964956631e-06	1.28374146943328e-05	4.84496727703878	0.275490530826587	0.605281377564528	-0.329790846737941	1	150947896	F	II	LASS2	TSS1500	island	TSS1500-island	chr1:150946496-150947950
cg23941927	0.310335747961438	0.16831452948333	5.13959531997794	1.64101171670767e-06	1.31401106154619e-05	4.8209466324144	0.0770393094946718	0.38737505745611	-0.310335747961438	10	135193000	F	I	PAOX	1stExon	island	1stExon-island	chr10:135191594-135193307
cg08416194	0.352560622166833	0.385189452784943	5.13950507326865	1.64161774737631e-06	1.31401106154619e-05	4.82059359709887	0.281495152147639	0.634055774314472	-0.352560622166833	5	145236139	F	II		IGR	opensea	IGR-opensea		rs191024959;rs60662909;rs527352425;rs138490277	5;25;35;43
cg14423778	0.314457262048527	0.424879081091854	5.13903637181916	1.64476872225326e-06	1.31488285890539e-05	4.81876014069168	0.332391651077582	0.646848913126109	-0.314457262048528	3	151985433	F	II	MBNL1	TSS1500	shore	TSS1500-shore	chr3:151986327-151987325	rs569390265	45
cg06953309	0.333710822363489	0.379154519266874	5.13880986483886	1.64629359584717e-06	1.31488285890539e-05	4.81787412716603	0.28100427739526	0.614715099758749	-0.333710822363489	6	24911056	F	II	FAM65B	1stExon	island	1stExon-island	chr6:24910626-24911285
cg06476591	0.320776473762393	0.517997323197548	5.13814145043819	1.65080150547193e-06	1.31704860044833e-05	4.81525965174372	0.423651301502727	0.744427775265119	-0.320776473762393	13	49795541	F	II	MLNR	Body	island	Body-island	chr13:49794125-49795542
cg10755058	0.310994110991959	0.338221187806312	5.13498079757837	1.67228145021598e-06	1.33212090784528e-05	4.80289932484862	0.246752331632207	0.557746442624165	-0.310994110991959	3	40428713	F	I	ENTPD3	1stExon	island	1stExon-island	chr3:40428651-40429015	rs531802808	10
cg17847560	0.311343625209457	0.425307515339402	5.13482796537064	1.67332699962562e-06	1.33212090784528e-05	4.80230174779253	0.333735860866033	0.645079486075489	-0.311343625209457	9	113801806	F	II	LPAR1	TSS1500	shore	TSS1500-shore	chr9:113799913-113801375
cg21540802	0.332165651224258	0.296097085442188	5.13314284124994	1.68489764280626e-06	1.33987738796697e-05	4.79571350229987	0.198401305670348	0.530566956894605	-0.332165651224258	7	7984512	R	II		IGR	opensea	IGR-opensea		rs572682400	14
cg06693277	0.314366622515907	0.242650478149454	5.13198026891521	1.69292580884446e-06	1.34480303688489e-05	4.79116891891901	0.150189706821246	0.464556329337153	-0.314366622515907	6	30881803	F	I	GTF2H4	3'UTR	island	3'UTR-island	chr6:30881533-30882296	rs574148241;rs542681260	24;37
cg04525943	0.336726096849614	0.179725569997731	5.13003345993124	1.70645333016123e-06	1.35408179834872e-05	4.78355991627859	0.0806884826890208	0.417414579538634	-0.336726096849614	19	2579529	R	II	GNG7	5'UTR	island	5'UTR-island	chr19:2578956-2579746	rs117586948;rs576255183	44;6
cg26478990	0.331230388609526	0.48077551145942	5.12796567482727	1.72093714657937e-06	1.3640985036454e-05	4.77547976050811	0.383354808927206	0.714585197536732	-0.331230388609526	16	54967686	F	II	IRX5	Body	island	Body-island	chr16:54962422-54967805	rs201200647;rs147189488	28;41
cg06687640	0.32938083356273	0.414045396509656	5.124665639121	1.74430148257243e-06	1.38099642976052e-05	4.7625879944819	0.317168680755912	0.646549514318642	-0.32938083356273	5	159560692	R	II		IGR	opensea	IGR-opensea
cg12285709	0.315953042805831	0.289263070599718	5.12442427061216	1.746022490982e-06	1.38099642976052e-05	4.76164524831396	0.196335705068591	0.512288747874423	-0.315953042805831	14	102975664	R	I	ANKRD9	5'UTR	island	5'UTR-island	chr14:102973317-102976666	rs1061924;rs555059591	11;2
cg06385187	0.317976734649329	0.360954682552597	5.12326273660712	1.75432770682908e-06	1.38607012354212e-05	4.75710881491411	0.267432113538088	0.585408848187417	-0.317976734649329	20	44098287	R	I	WFDC2	TSS200	island	TSS200-island	chr20:44098280-44099536	rs564464010;rs576686629;rs111468075	16;8;2
cg14200569	0.335627047999623	0.389898765666732	5.11825354696782	1.79058887376259e-06	1.41085886857429e-05	4.73755141383271	0.291184928019784	0.626811976019407	-0.335627047999623	1	3051925	F	I	PRDM16	Body	opensea	Body-opensea		rs543705883;rs113554497;rs112697438;rs542235753;rs561974828	3;6;9;15;45
cg17104258	0.304117619916732	0.264140991559897	5.11812194421113	1.79155134297406e-06	1.41085886857429e-05	4.73703773368434	0.174694632760858	0.47881225267759	-0.304117619916732	1	167090646	R	I	DUSP27	Body	island	Body-island	chr1:167090575-167091010	rs557770477;rs186353409;rs190134419	29;18;17
cg06018119	0.34789767660609	0.410343870612893	5.11800538813192	1.79240419128093e-06	1.41085886857429e-05	4.73658279053688	0.308021024552278	0.655918701158368	-0.347897676606091	22	50706650	F	II	MAPK11	Body	shore	Body-shore	chr22:50708190-50710490	rs61760594;rs184610155;rs742186	12;38;41
cg21172540	0.324216776175868	0.235394707819789	5.11786943986379	1.79339943468526e-06	1.41085886857429e-05	4.7360521625145	0.140036832473946	0.464253608649814	-0.324216776175868	1	32827840	R	II	LOC100128071	1stExon	island	1stExon-island	chr1:32826944-32828017	rs533449204;rs551630866;rs570127953	38;37;15
cg05875700	0.328054051743398	0.248216187958787	5.11721571814236	1.79819271466587e-06	1.41311350310077e-05	4.73350068584634	0.151729702151906	0.479783753895303	-0.328054051743398	8	638208	F	I	ERICH1	Body	island	Body-island	chr8:637393-638251	rs4735905;rs568175421	33;34
cg00303301	0.320773559315608	0.500448987921616	5.11639006473352	1.80426454077649e-06	1.41636698211705e-05	4.73027840730999	0.406103823417025	0.726877382732634	-0.320773559315609	13	80221908	F	II		IGR	opensea	IGR-opensea		rs570737900	0
cg00689492	0.339995793555336	0.43042064550771	5.11549242701014	1.81088846646142e-06	1.42004644236311e-05	4.72677550930918	0.330421882697317	0.670417676252653	-0.339995793555336	4	1303491	R	II	MAEA	Body	island	Body-island	chr4:1303490-1303835	rs554615274	1
cg06484167	0.348931666395621	0.518216527364385	5.11464889341429	1.81713479520627e-06	1.42342225624491e-05	4.72348404267853	0.415589566659791	0.764521233055412	-0.348931666395621	6	27832180	R	II	HIST1H2AL	TSS1500	shore	TSS1500-shore	chr6:27833120-27833406
cg25895948	0.319892373259749	0.491557764156929	5.11318260467042	1.82804273685479e-06	1.43043856420697e-05	4.71776327407809	0.397471772021709	0.717364145281458	-0.319892373259749	15	85360655	R	I	ALPK3	1stExon	shore	1stExon-shore	chr15:85360192-85360574
cg17041834	0.336838307942358	0.4731481189645	5.11228167141035	1.83477661816263e-06	1.43399373571357e-05	4.71424868961222	0.374078028393218	0.710916336335576	-0.336838307942358	21	16427406	R	II	NRIP1	5'UTR	opensea	5'UTR-opensea		rs539404939;rs553552877;rs150985922	29;22;1
cg18835517	0.31867573465091	0.24933788712165	5.1120519236358	1.83649770572155e-06	1.43399373571357e-05	4.71335248514015	0.155609729871383	0.474285464522293	-0.31867573465091	19	42419612	F	I		IGR	shore	IGR-shore	chr19:42419338-42419564	rs551237134;rs560087536;rs73550627;rs548969169	1;4;25;35
cg23829024	0.322388193517707	0.455085574742579	5.11123018024017	1.84266647397337e-06	1.43727984969923e-05	4.71014718850008	0.360265517825606	0.682653711343313	-0.322388193517707	6	26018074	R	I	HIST1H1A	TSS200	shelf	TSS200-shelf	chr6:26020671-26021125	rs553694004;rs142577528;rs545347364	39;38;35
cg17337348	0.327477051797127	0.416296625200561	5.1104289215933	1.84870095723717e-06	1.43962797751151e-05	4.70702205907488	0.31997984526023	0.647456897057357	-0.327477051797127	8	67782787	R	II	MCMDC2	TSS1500	opensea	TSS1500-opensea
cg09505965	-0.324808999493125	0.601289647695682	-5.11019523809435	1.85046452110011e-06	1.43962797751151e-05	4.70611067822511	0.69682170637013	0.372012706877005	0.324808999493125	11	16691602	F	II		IGR	opensea	IGR-opensea		rs192648057;rs139267347	1;48
cg13445796	0.328470854339982	0.413693312243834	5.11004921644261	1.85156735241865e-06	1.43962797751151e-05	4.70554119555534	0.317084237437957	0.645555091777939	-0.328470854339982	11	20181725	R	I	DBX1	1stExon	island	1stExon-island	chr11:20181200-20182325
cg06758418	0.326778785002244	0.474006788773957	5.10896459324268	1.85977911401993e-06	1.44448098135531e-05	4.70131144965847	0.377895381420356	0.7046741664226	-0.326778785002244	16	11621026	F	II		IGR	opensea	IGR-opensea		rs567153813;rs538813596;rs559212922;rs115451116;rs538371333	15;17;20;22;46
cg17813946	0.352088557335313	0.229623551179971	5.10773816811722	1.8691073366632e-06	1.45018994628726e-05	4.69652928997	0.126068093140173	0.478156650475486	-0.352088557335313	22	39784464	R	I		IGR	island	IGR-island	chr22:39784354-39785104	rs547178464	2
cg10296410	0.327140232536033	0.257195356404672	5.10646960772492	1.87880413360333e-06	1.45507898133764e-05	4.69158347765782	0.160977640952898	0.48811787348893	-0.327140232536033	22	42095368	F	II	MEI1	TSS200	shore	TSS200-shore	chr22:42095414-42096189	rs567520847;rs534931586;rs190556908	35;47;48
cg04329105	0.309497287068065	0.31523801003213	5.10639476108561	1.87937778958913e-06	1.45507898133764e-05	4.69129168905346	0.224209396188581	0.533706683256646	-0.309497287068065	14	59932321	R	II	GPR135	TSS1500	shore	TSS1500-shore	chr14:59930634-59932251	rs531729098	23
cg14661383	0.322678143129261	0.293582453708333	5.10340189752589	1.90245710821565e-06	1.47139404192375e-05	4.67962592104122	0.198677117493844	0.521355260623106	-0.322678143129261	1	228463720	R	I	OBSCN	Body	island	Body-island	chr1:228463249-228464488	rs186803462;rs566241554;rs534938543	32;26;17
cg18369516	0.330334607722295	0.543061921945017	5.10185271724902	1.91451205780572e-06	1.47915726109922e-05	4.67358886450799	0.445904684379636	0.776239292101931	-0.330334607722295	20	62406721	F	I	ZBTB46	Body	island	Body-island	chr20:62406463-62407179	rs528809590;rs542180153;rs560904825;rs3810494	0;5;9;28
cg24879782	0.319533492094201	0.40171443802171	5.10156872429402	1.91673002909995e-06	1.47931206035377e-05	4.67248226825711	0.307733999170475	0.627267491264675	-0.319533492094201	2	19561482	F	I		IGR	island	IGR-island	chr2:19560963-19561650	rs571038103	43
cg12979844	0.32585187797533	0.454496079639741	5.1005210464721	1.924934075186e-06	1.48273483742399e-05	4.66840021087348	0.358657291999939	0.684509169975269	-0.32585187797533	13	46425929	F	II	SIAH3	TSS200	opensea	TSS200-opensea
cg07204280	0.344346131478145	0.400085728832493	5.10048595672402	1.92520944520954e-06	1.48273483742399e-05	4.66826349876379	0.298807454868333	0.643153586346477	-0.344346131478145	18	12254551	F	I	CIDEA	Body	island	Body-island	chr18:12254147-12255089	rs534644550;rs71369912;rs553210530	10;12;23
cg24302235	0.32000309358087	0.243049057318982	5.09662840328576	1.95571777452601e-06	1.50465086283575e-05	4.65323726603243	0.148930500383432	0.468933593964303	-0.32000309358087	3	170746073	R	II	SLC2A2	TSS1500	island	TSS1500-island	chr3:170746072-170746292	rs145888571	16
cg22569237	-0.33243840648982	0.63090427819139	-5.0946101467475	1.97186727982544e-06	1.51548541883439e-05	4.64537802335482	0.72868028010016	0.39624187361034	0.33243840648982	14	91003027	F	II		IGR	opensea	IGR-opensea
cg14820908	0.348628124069067	0.493904178862525	5.09247214297613	1.98911705405446e-06	1.52714201469396e-05	4.63705429269605	0.391366495312799	0.739994619381866	-0.348628124069067	5	178986412	F	II	RUFY1	TSS1500	shore	TSS1500-shore	chr5:178986513-178986999	rs180793555;rs548997245;rs567210046;rs7702303;rs546339218	7;8;17;24;35
cg14730102	0.321121707094531	0.234206769042064	5.08699769306629	2.03396053645384e-06	1.55993709762339e-05	4.6157495549952	0.139759208131908	0.460880915226439	-0.321121707094531	21	34401634	R	II		IGR	shore	IGR-shore	chr21:34395128-34400245
cg24535439	0.316996145325917	0.3293420291688	5.08450919912676	2.05466984335387e-06	1.572693165676e-05	4.60606922529507	0.236107868778824	0.553104014104741	-0.316996145325917	1	1566351	R	II	MMP23B	TSS1500	island	TSS1500-island	chr1:1564421-1570006	rs549133511;rs565716796	21;1
cg06065225	0.306558502082344	0.260043221815987	5.08448373971656	2.05488277784725e-06	1.572693165676e-05	4.60597020041483	0.16987895649765	0.476437458579995	-0.306558502082345	11	65640137	F	I	EFEMP2	5'UTR	island	5'UTR-island	chr11:65639835-65641374
cg13650938	0.33328232819162	0.353936463777127	5.07868221977577	2.10397112822044e-06	1.60858355705029e-05	4.58341201474362	0.255912249603121	0.589194577794741	-0.33328232819162	19	2579075	R	I	GNG7	5'UTR	island	5'UTR-island	chr19:2578956-2579746	rs561647239;rs573754451;rs542485416;rs560657881;rs527846424;rs552596860	46;45;38;7;5;2
cg22387369	0.336133463039569	0.467885939656914	5.07478627673409	2.13757668218342e-06	1.63257419101759e-05	4.56827109453244	0.369023156409983	0.705156619449551	-0.336133463039569	15	85360691	R	I	ALPK3	1stExon	shore	1stExon-shore	chr15:85360192-85360574
cg26617011	0.333764273400745	0.392903874344035	5.07434495025561	2.14141636240514e-06	1.63380486671743e-05	4.56655634815824	0.29473791157911	0.628502184979855	-0.333764273400745	7	17184207	F	II		IGR	opensea	IGR-opensea		rs570907632;rs538482654	10;35
cg07601320	0.326263752925228	0.448030108461405	5.07397415170903	2.14464763365968e-06	1.63456927754603e-05	4.56511569565372	0.352070181130456	0.678333934055684	-0.326263752925228	12	47219841	F	II	SLC38A4	TSS200	opensea	TSS200-opensea		rs181506118;rs550843759	42;43
cg01730970	0.349122843379584	0.349515702246881	5.07181245338584	2.16358045976341e-06	1.64728680487906e-05	4.55671804151782	0.246832513017592	0.595955356397175	-0.349122843379584	1	27687074	F	II	MAP3K6	Body	island	Body-island	chr1:27687024-27687743	rs150814911	27
cg00333483	0.3253645910645	0.259754151784582	5.07098932682246	2.17083248361234e-06	1.65109375205868e-05	4.55352090821086	0.164058683824435	0.489423274888935	-0.3253645910645	17	79504180	F	II		IGR	island	IGR-island	chr17:79503586-79504181	rs546228684	35
cg24517380	0.318994020436483	0.318801663945529	5.0643139240362	2.23052848513372e-06	1.69473936300523e-05	4.52760308092064	0.224979893228916	0.543973913665399	-0.318994020436483	6	30881740	R	I	VARS2	TSS1500	island	TSS1500-island	chr6:30881533-30882296	rs566265030;rs535304084;rs140816086;rs150149398	36;24;13;12
cg25147026	0.34129631876489	0.452389977023877	5.06384698973793	2.23476359621818e-06	1.69619945004883e-05	4.52579085691527	0.352008706798909	0.693305025563799	-0.34129631876489	1	186650441	F	II	PTGS2	TSS1500	shore	TSS1500-shore	chr1:186649310-186650081	rs190474242	20
cg18761994	0.339039696372892	0.444130566980538	5.06220788342111	2.249692601249e-06	1.70576485546615e-05	4.51943001638355	0.344413009223805	0.683452705596697	-0.339039696372892	6	24911326	R	I	FAM65B	TSS200	shore	TSS200-shore	chr6:24910626-24911285
cg26581012	0.320019019702372	0.435152620407489	5.05988932858919	2.27097645198704e-06	1.71971048396935e-05	4.51043435417037	0.341029379318556	0.661048399020928	-0.320019019702372	19	13135333	R	II	NFIX	TSS200	island	TSS200-island	chr19:13135317-13136169	rs185692550	1
cg00715929	0.311878512806937	0.354277663008632	5.05969425465685	2.27277613061415e-06	1.71971048396935e-05	4.50967759658883	0.26254868865365	0.574427201460587	-0.311878512806937	9	37002528	R	I	PAX5	Body	island	Body-island	chr9:37002489-37002957	rs188164406	31
cg11616651	0.300935014509635	0.266077315149947	5.05736900064804	2.29433556897975e-06	1.73423385482057e-05	4.50065836536199	0.17756701676476	0.478502031274395	-0.300935014509636	19	2251837	F	I	AMH	Body	island	Body-island	chr19:2250560-2253959	rs555942326	33
cg19194924	0.321311015692205	0.45185639560537	5.05461873020281	2.32009355053079e-06	1.75055218317544e-05	4.4899934657767	0.357353155695897	0.678664171388103	-0.321311015692205	14	90168307	F	II		IGR	island	IGR-island	chr14:90167782-90168352	rs186370968;rs752630	4;21
cg13562565	0.325435734162937	0.301484491067155	5.05441034056379	2.32205671460459e-06	1.75055218317544e-05	4.48918550776111	0.205768098666291	0.531203832829229	-0.325435734162937	5	180596444	R	II		IGR	shore	IGR-shore	chr5:180596863-180597485
cg12883980	0.319849578448207	0.481243399026793	5.05430106121907	2.32308684428492e-06	1.75055218317544e-05	4.48876182248237	0.387169993600849	0.707019572049057	-0.319849578448208	13	50707586	R	II		IGR	island	IGR-island	chr13:50707585-50708019	rs541267813;rs559487125	41;28
cg04052996	0.295965667811408	0.255830547470984	5.0534703864114	2.33093186039657e-06	1.75466041072153e-05	4.48554138781252	0.168781821644099	0.464747489455507	-0.295965667811408	12	124873678	R	II	NCOR2	Body	island	Body-island	chr12:124873241-124874008	rs12819167;rs564434614;rs531612708	47;21;7
cg08367326	0.331480852030854	0.320782221277541	5.05091929449535	2.35518679191173e-06	1.77110046751762e-05	4.47565287571852	0.223287853033172	0.554768705064026	-0.331480852030854	1	110052010	R	I	AMIGO1	5'UTR	island	5'UTR-island	chr1:110051954-110052505	rs193102730;rs565584476;rs534558607	43;41;36
cg16562724	0.306393098589604	0.455884317927538	5.04781961294261	2.384989270569e-06	1.79167431678401e-05	4.46364156412965	0.365768700695301	0.672161799284905	-0.306393098589604	16	68270631	R	II	ESRP2	TSS1500	island	TSS1500-island	chr16:68269010-68272143	rs536096069	33
cg11700806	0.313648388343307	0.30837887373673	5.04616103524875	2.40108686135734e-06	1.80192107138915e-05	4.45721619135405	0.216129347753404	0.529777736096711	-0.313648388343307	19	42071240	R	II	CEACAM21	5'UTR	opensea	5'UTR-opensea		rs532874523	4
cg25605163	0.331971103092894	0.573806440990986	5.04403652716309	2.42186163358467e-06	1.81565332284691e-05	4.44898746393157	0.476167881257782	0.808138984350676	-0.331971103092894	9	139557250	F	I	EGFL7	TSS200	shelf	TSS200-shelf	chr9:139552947-139553269	rs550239353;rs193073235;rs184213776;rs547871054;rs567823849	2;3;8;9;23
cg27439456	0.340233604726045	0.432281437845289	5.04369967861155	2.42517162624326e-06	1.81627766737647e-05	4.44768294154311	0.332212730572923	0.672446335298968	-0.340233604726045	1	36915840	R	I	OSCP1	Body	island	Body-island	chr1:36915796-36916324	rs549842821	35
cg02913246	0.295670625490804	0.291136748933708	5.04283114176265	2.43372656225658e-06	1.82082481168013e-05	4.444319553622	0.204174800259942	0.499845425750746	-0.295670625490804	14	73706300	R	II	PAPLN	5'UTR	island	5'UTR-island	chr14:73706299-73706677	rs540341651;rs565285194	37;36
cg05217962	0.308713663239198	0.199185360816222	5.04210968459342	2.44085518209949e-06	1.82429665597894e-05	4.44152596705833	0.108387224569399	0.417100887808597	-0.308713663239198	14	59932128	R	I	GPR135	TSS200	island	TSS200-island	chr14:59930634-59932251	rs573172400	28
cg21901718	0.322904260861198	0.410102248002886	5.04179057335342	2.44401477473994e-06	1.82479799678139e-05	4.44029039131579	0.315130406573121	0.63803466743432	-0.322904260861198	5	16180076	R	I	MARCH11	TSS200	island	TSS200-island	chr5:16179064-16180420
cg05958749	0.303925273010348	0.383106326635095	5.03871532324554	2.47466887540325e-06	1.84580592008715e-05	4.42838541944755	0.293716540455581	0.597641813465929	-0.303925273010348	3	129147694	R	II	C3orf25	TSS1500	shore	TSS1500-shore	chr3:129147229-129147617	rs141875591;rs59832119;rs533767640;rs555128770;rs571631017	37;34;24;15;4
cg21996227	0.318681734465629	0.22734591552675	5.03497890806832	2.51241876746794e-06	1.87205837429623e-05	4.41392623946234	0.133615993625094	0.452297728090724	-0.318681734465629	1	156130826	R	I	SEMA4A	Body	opensea	Body-opensea
cg12162377	0.321659860913553	0.38804367764163	5.03386062570124	2.52382592424864e-06	1.87864890117675e-05	4.4095998434392	0.293437836196467	0.61509769711002	-0.321659860913553	2	232261007	F	I	B3GNT7	Body	island	Body-island	chr2:232260100-232261134	rs564826381;rs532187467	17;39
cg22976979	0.295006967000498	0.19450041083371	5.03258152935903	2.53693546786697e-06	1.88647258137784e-05	4.40465193299774	0.107733655833563	0.402740622834061	-0.295006967000498	20	33146263	R	I	MAP1LC3A	TSS1500	island	TSS1500-island	chr20:33146135-33147318	rs539578072;rs557670006	16;1
cg26287345	0.329494550319165	0.338019596477692	5.03233378184891	2.53948232108555e-06	1.88647258137784e-05	4.40369365382111	0.241109434619114	0.570603984938279	-0.329494550319165	20	35169886	F	I	MYL9	TSS200	shore	TSS200-shore	chr20:35169189-35169540	rs528936233;rs146827176	8;30
cg17976191	0.353092076129688	0.444172056041473	5.02873465129477	2.57676418915281e-06	1.91223026668709e-05	4.38977523067233	0.340321445415095	0.693413521544783	-0.353092076129688	19	13135527	R	I	NFIX	Body	island	Body-island	chr19:13135317-13136169
cg03287198	0.328357525359887	0.335233686635559	5.02771362744917	2.5874374564458e-06	1.91820944698287e-05	4.3858277522798	0.238657943882651	0.567015469242539	-0.328357525359888	12	8025435	F	I	SLC2A14	5'UTR	island	5'UTR-island	chr12:8025364-8025908
cg25591794	0.328350575064085	0.3911970916738	5.02740336596721	2.59068931267774e-06	1.91868020611649e-05	4.38462830701289	0.29462339312554	0.622973968189624	-0.328350575064085	13	28554842	R	I	PRHOXNB	Body	island	Body-island	chr13:28554427-28555065	rs569909629;rs59858731;rs7991926	44;38;28
cg01089498	0.320358249553712	0.439234278710376	5.02404053954724	2.62619206733114e-06	1.94301112388213e-05	4.37163048473048	0.345011264135755	0.665369513689466	-0.320358249553712	4	11428985	R	I	HS3ST1	5'UTR	shore	5'UTR-shore	chr4:11429414-11429633	rs6813342	28
cg10017394	0.340007052054366	0.592259384090954	5.01730472237539	2.6987387075659e-06	1.9946726011969e-05	4.34560981723708	0.492257309957318	0.832264362011683	-0.340007052054366	9	74334857	F	II	TMEM2	Body	opensea	Body-opensea		rs572561505;rs149368011	28;40
cg24008908	0.311703670163969	0.345652722843851	5.01689838493469	2.70317707536556e-06	1.99594101878956e-05	4.34404073258694	0.253975172795625	0.565678842959594	-0.311703670163969	1	19615453	F	II	AKR7A3	TSS200	island	TSS200-island	chr1:19614998-19615660	rs560770403;rs570994109	0;46
cg14396008	0.317469530889395	0.393857323225934	5.01318254952508	2.74409643517862e-06	2.02411620349393e-05	4.32969513863642	0.300483931787876	0.617953462677272	-0.317469530889395	2	241856143	R	I		IGR	island	IGR-island	chr2:241855997-241856201
cg26038582	0.364065557491416	0.416856173188638	5.01170200895586	2.76056823204857e-06	2.03421972636986e-05	4.32398088650876	0.309778068044104	0.673843625535521	-0.364065557491417	1	42384390	R	I	HIVEP3	1stExon	shore	1stExon-shore	chr1:42383640-42384003
cg02038168	0.350542197462981	0.306048915531482	5.01094595504016	2.76901690651848e-06	2.03839678299131e-05	4.32106319834094	0.20294826921884	0.553490466681822	-0.350542197462981	22	39784481	R	I		IGR	island	IGR-island	chr22:39784354-39785104	rs547178464	19
cg05429921	0.337032184400334	0.451010336801361	5.0104532027367	2.77453684008836e-06	2.04041164609106e-05	4.3191617471708	0.351883223742439	0.688915408142773	-0.337032184400335	19	13135318	R	II	NFIX	TSS200	island	TSS200-island	chr19:13135317-13136169
cg04592728	0.318690321480167	0.331875138473295	5.00666264206928	2.81736014038736e-06	2.06982811115432e-05	4.30453800948722	0.238142690979128	0.556833012459295	-0.318690321480167	11	20620181	F	II	SLC6A5	TSS1500	shore	TSS1500-shore	chr11:20618197-20619920	rs76721114	30
cg02665929	0.331404964508912	0.404877248940639	5.00589783902396	2.82607824637302e-06	2.07415472496566e-05	4.30158818330425	0.307405200555664	0.638810165064577	-0.331404964508913	1	151821328	F	II	THEM5	Body	opensea	Body-opensea		rs529608677;rs549656519	1;20
cg11051055	0.308812035077058	0.361619345774933	5.0054611761171	2.83106763210248e-06	2.07573878785754e-05	4.29990409607698	0.270792276634622	0.57960431171168	-0.308812035077058	8	11058145	R	I	XKR6	1stExon	island	1stExon-island	chr8:11057684-11058479
cg06418871	0.318741155406296	0.510201012422314	5.00511046057516	2.83508119120886e-06	2.07660492446986e-05	4.29855154216018	0.416453613773404	0.7351947691797	-0.318741155406296	5	68710831	R	I	MARVELD2	TSS200	island	TSS200-island	chr5:68710807-68711520
cg10140454	0.320734601375785	0.523520248319651	5.00351738789068	2.85338217336553e-06	2.08792396158843e-05	4.29240842257409	0.429186542032655	0.749921143408441	-0.320734601375785	17	17626019	F	II	RAI1	5'UTR	island	5'UTR-island	chr17:17625605-17628500	rs139861652	9
cg16645133	0.310382696634909	0.219537873236862	5.00156581724431	2.8759586661619e-06	2.10234585646052e-05	4.28488434328364	0.12824884481483	0.438631541449739	-0.310382696634909	5	118691425	R	I	TNFAIP8	Body	island	Body-island	chr5:118691401-118691759
cg21330423	0.314284846774418	0.200935549237527	4.99984300917385	2.8960335153307e-06	2.11491212494071e-05	4.27824357180339	0.108498829597992	0.42278367637241	-0.314284846774418	6	29975068	R	I	HLA-J	Body	island	Body-island	chr6:29974220-29975369	rs356968;rs6939614;rs6939480	23;21;15
cg09509819	0.32069550705914	0.478391138166969	4.99548754636874	2.94739677769875e-06	2.15027991781962e-05	4.26146051307376	0.384068930208398	0.704764437267538	-0.32069550705914	10	20912020	F	II		IGR	opensea	IGR-opensea
cg02979457	0.315259875947234	0.295422593457975	4.99430773693763	2.96146236769229e-06	2.15839384492245e-05	4.25691569377208	0.202699100532318	0.517958976479552	-0.315259875947233	7	27142547	F	II	HOXA2	TSS200	shore	TSS200-shore	chr7:27143181-27143479	rs183805645;rs377411949	43;46
cg25637655	0.31470419767268	0.339797285258236	4.99400301799589	2.96510582926008e-06	2.15890327111568e-05	4.25574196226344	0.247237227119213	0.561941424791893	-0.31470419767268	6	29911542	F	I	HLA-A	Body	shore	Body-shore	chr6:29910202-29911367	rs76475517;rs29028728;rs190897194;rs139109856;rs17179480;rs549627736	3;29;33;42;47;50
cg16737517	0.337660048475066	0.442375990710679	4.99321288991119	2.97457361050966e-06	2.16018650229081e-05	4.25269869102949	0.343064211747424	0.68072426022249	-0.337660048475066	20	62406677	F	I	ZBTB46	Body	island	Body-island	chr20:62406463-62407179	rs528809590;rs542180153	44;49
cg14468692	0.343971351978775	0.457651808340683	4.99312492619303	2.97562946638751e-06	2.16018650229081e-05	4.25235990478886	0.356483763641044	0.700455115619819	-0.343971351978775	11	504784	F	II	RNH1	5'UTR	shore	5'UTR-shore	chr11:506353-508009	rs538978899	10
cg04193820	0.303490826692222	0.439218932363292	4.99311846861894	2.9757069930629e-06	2.16018650229081e-05	4.25233503401336	0.349956924512638	0.65344775120486	-0.303490826692222	17	29297414	F	II	RNF135	TSS1500	shore	TSS1500-shore	chr17:29298046-29298606	rs118104959;rs7221238	14;29
cg23352722	0.316942983121344	0.440179219689838	4.99217375078372	2.98707009896997e-06	2.16629059996516e-05	4.24869672724111	0.346960695242384	0.663903678363728	-0.316942983121344	8	22089501	R	II	PHYHIP	1stExon	island	1stExon-island	chr8:22089367-22089668	rs190916289;rs531784926;rs11547658	44;30;26
cg20981848	0.327995432253895	0.54612155155942	4.98938144795701	3.02090405734359e-06	2.1886629000438e-05	4.23794519485695	0.449652306778863	0.777647739032758	-0.327995432253895	20	11899258	F	I	BTBD3	Body	opensea	Body-opensea		rs374401806;rs138771953;rs191954510	0;1;3
cg19370166	0.311113247046814	0.190818286724843	4.98843320192683	3.03247863814468e-06	2.19487989880324e-05	4.23429480386311	0.0993143905346042	0.410427637581418	-0.311113247046814	1	27709928	R	I	CD164L2	TSS200	shore	TSS200-shore	chr1:27709600-27709831	rs560243459;rs577289106	39;22
cg07872868	0.303881609475621	0.357289909016807	4.988151376045	3.03592702262749e-06	2.19520877020757e-05	4.23320995365688	0.267912965053389	0.57179457452901	-0.303881609475621	2	27530153	R	II	TRIM54	3'UTR	island	3'UTR-island	chr2:27529083-27531465	rs534128118	45
cg18875496	0.331805334846295	0.526882358221835	4.98326080473721	3.09638012976903e-06	2.2345771018504e-05	4.21438973987467	0.429292553855277	0.761097888701572	-0.331805334846295	17	55338456	R	II	MSI2	Body	opensea	Body-opensea		rs535969421	39
cg14768782	0.30881027512548	0.178472595317687	4.98325376440616	3.09646799710857e-06	2.2345771018504e-05	4.2143626541428	0.0876460438101926	0.396456318935673	-0.30881027512548	3	128712993	R	I	KIAA1257	TSS200	island	TSS200-island	chr3:128712404-128713058	rs554979921;rs115978811	45;44
cg09723781	0.315250831403009	0.33896849739647	4.97848690167754	3.15652288231215e-06	2.27567608388522e-05	4.19602830553043	0.246247664630879	0.561498496033888	-0.315250831403009	6	30881766	R	I	GTF2H4	3'UTR	island	3'UTR-island	chr6:30881533-30882296	rs535304084;rs140816086;rs150149398;rs111748487	50;39;38;2
cg01101380	0.294284141644044	0.461703468731538	4.97404066885549	3.21356143967948e-06	2.31452185419744e-05	4.17893588981095	0.375149309424466	0.66943345106851	-0.294284141644045	1	36039173	F	II	TFAP2E	5'UTR	island	5'UTR-island	chr1:36038927-36040051	rs199603491;rs547898577;rs566139197;rs111338925	3;18;45;51
cg25140190	0.343066797529293	0.573627417952572	4.97241197426569	3.23470571407187e-06	2.32692778659048e-05	4.17267689571225	0.47272541867925	0.815792216208543	-0.343066797529293	18	13641529	R	II	C18orf1	Body	shore	Body-shore	chr18:13641584-13642415	rs547355959	31
cg01705888	0.317761250332663	0.442492882904801	4.97222562620002	3.23713358199985e-06	2.32692778659048e-05	4.17196084132861	0.349033691630488	0.666794941963151	-0.317761250332663	4	69239592	F	II		IGR	opensea	IGR-opensea
cg02532538	0.304924782979839	0.224974880149073	4.96948966571125	3.27298477595921e-06	2.35039416036562e-05	4.16144944472912	0.13529112044912	0.440215903428959	-0.30492478297984	17	33787739	F	I		IGR	island	IGR-island	chr17:33787401-33787845
cg27557378	0.307903975254779	0.320500121364241	4.96669173972407	3.31004834890839e-06	2.3746843927785e-05	4.15070328808347	0.229940128642248	0.537844103897026	-0.307903975254779	16	2286786	R	I	DNASE1L2	5'UTR	island	5'UTR-island	chr16:2286600-2288073	rs568607870	20
cg02948264	0.309561560034455	0.39876933094458	4.96398515549995	3.34629126479559e-06	2.39833895928458e-05	4.14031113879398	0.307721813287387	0.617283373321842	-0.309561560034455	12	57630259	R	II	NDUFA4L2	Body	island	Body-island	chr12:57630106-57630469	rs533124352;rs201666693	41;6
cg27225309	0.316498774518406	0.558907769440177	4.96278010074467	3.36255196286152e-06	2.40763974528327e-05	4.1356852422078	0.465819894581822	0.782318669100228	-0.316498774518406	2	213969340	F	II	IKZF2	Body	opensea	Body-opensea		rs77009929;rs550376809;rs568932442	17;39;44
cg19899223	0.315761818718619	0.266664798264664	4.96111726977071	3.38511635346527e-06	2.42143152230316e-05	4.1293030811203	0.173793675112129	0.489555493830748	-0.315761818718619	14	75390063	R	II	RPS6KL1	TSS1500	island	TSS1500-island	chr14:75389712-75390133	rs569469115	2
cg17594860	0.33441742922788	0.298275624829361	4.95794471543958	3.42857780429371e-06	2.44841718375991e-05	4.11712969305966	0.199917557409397	0.534334986637276	-0.33441742922788	1	19615358	F	I	AKR7A3	TSS200	island	TSS200-island	chr1:19614998-19615660	rs541958123	1
cg12360736	0.302060856065591	0.269224818065943	4.95787633520307	3.42952052335165e-06	2.44841718375991e-05	4.11686735920398	0.180383389811358	0.482444245876949	-0.302060856065591	3	151985869	F	II	MBNL1	1stExon	shore	1stExon-shore	chr3:151986327-151987325
cg09854734	0.322845264429702	0.399509608928084	4.95746898263585	3.43514169923414e-06	2.45004464385066e-05	4.11530463388059	0.304555119389936	0.627400383819638	-0.322845264429702	16	66613273	R	I	CMTM2	TSS200	island	TSS200-island	chr16:66612749-66613412
cg10545142	0.315682152404855	0.282361905961052	4.95519060565519	3.46674771674929e-06	2.47018408738637e-05	4.1065654166343	0.189514214077271	0.505196366482126	-0.315682152404855	19	42070902	F	I	CEACAM21	5'UTR	opensea	5'UTR-opensea		rs553040686;rs574478826	0;47
cg22853064	0.344740898298964	0.236959336384202	4.95347339706615	3.49075632989387e-06	2.48349765953996e-05	4.09998015738681	0.135564954531566	0.48030585283053	-0.344740898298964	19	10403056	R	I	ICAM5	Body	island	Body-island	chr19:10399844-10405375	rs201706206;rs551442855;rs566460756;rs534108960	46;34;30;29
cg15511801	0.307283867697279	0.497322041092144	4.95337001590572	3.49220688350477e-06	2.48349765953996e-05	4.09958374524899	0.406944432945886	0.714228300643165	-0.307283867697279	10	88296171	R	II		IGR	island	IGR-island	chr10:88296170-88296619	rs560820746	29
cg15176829	0.305488314784929	0.281792969762507	4.95174646989896	3.51506429231116e-06	2.49733056116526e-05	4.09335890637437	0.191943465413998	0.497431780198928	-0.305488314784929	1	246952215	R	II	LOC149134	TSS1500	island	TSS1500-island	chr1:246952214-246952511	rs551818714;rs565153248;rs530869156	49;9;1
cg02175308	0.314496476829892	0.445683580307651	4.94828001021449	3.5643568008773e-06	2.52989971578242e-05	4.0800719441329	0.353184616534153	0.667681093364046	-0.314496476829892	1	109941060	F	II	SORT1	TSS1500	shore	TSS1500-shore	chr1:109940074-109940894	rs552141572;rs568806557	2;50
cg03141069	0.310804009368975	0.226338155502417	4.94541566197256	3.60559532745828e-06	2.55669486856132e-05	4.06909678092632	0.134925211570365	0.44572922093934	-0.310804009368975	1	228463734	R	II	OBSCN	Body	island	Body-island	chr1:228463249-228464488	rs186803462;rs566241554;rs534938543	46;40;31
cg23903465	0.320641590744425	0.493452388872587	4.94409544223229	3.62475902038344e-06	2.5678003031354e-05	4.06403935849093	0.399146038653639	0.719787629398064	-0.320641590744425	6	24911334	R	I	FAM65B	TSS200	shore	TSS200-shore	chr6:24910626-24911285	rs530817961	8
cg13879483	0.313499449069988	0.376316294340824	4.94231088118115	3.65082077645698e-06	2.58376620974735e-05	4.05720435796984	0.284110574026122	0.59761002309611	-0.313499449069988	12	95942907	F	I	USP44	TSS1500	island	TSS1500-island	chr12:95941906-95942979
cg02970714	0.329527043894543	0.547248199300769	4.94146036154166	3.66330596941799e-06	2.5901021569694e-05	4.05394728821743	0.450328480508256	0.779855524402799	-0.329527043894543	3	172312575	R	II		IGR	opensea	IGR-opensea		rs78895193;rs548625003	51;45
cg04355435	0.334271860469928	0.377453039043695	4.9406695846349	3.67495150530531e-06	2.59583279738907e-05	4.05091928355239	0.279137785964304	0.613409646434233	-0.334271860469928	1	43736290	F	II	TMEM125	5'UTR	shelf	5'UTR-shelf	chr1:43738484-43738829	rs552723531;rs566052077;rs534737709	34;43;51
cg19414598	0.330558497359697	0.317928771642584	4.93951850966817	3.69196756986329e-06	2.60406532470422e-05	4.04651212527973	0.22070568418385	0.551264181543547	-0.330558497359697	22	38965745	R	I	DMC1	5'UTR	island	5'UTR-island	chr22:38965733-38966196	rs79604161	27
cg00810208	0.328746505895982	0.278712570821938	4.93940095420865	3.69370968043151e-06	2.60406532470422e-05	4.04606206904327	0.182022422029002	0.510768927924984	-0.328746505895982	4	997012	R	I	IDUA	Body	island	Body-island	chr4:995482-997541	rs538040010;rs572565537;rs188458034;rs574894559;rs113289555	45;44;28;27;16
cg17501823	0.3189281620684	0.459995403638531	4.93535400719694	3.75417441852857e-06	2.64415051264663e-05	4.030572138564	0.366193003030178	0.685121165098578	-0.3189281620684	12	47219793	F	I	SLC38A4	TSS200	opensea	TSS200-opensea		rs73104771;rs565033033	40;43
cg26833602	0.310606524086244	0.173807600072374	4.93181674314864	3.8078134579675e-06	2.67935588040477e-05	4.01703884843361	0.0824527400470081	0.393059264133252	-0.310606524086244	9	95821549	F	II	SUSD3	Body	shore	Body-shore	chr9:95820744-95821526
cg02032558	0.340011610053333	0.41533142751236	4.92423822094687	3.92526091759007e-06	2.75934928550052e-05	3.98806226644779	0.315328012790791	0.655339622844124	-0.340011610053333	4	155662438	R	II		IGR	shore	IGR-shore	chr4:155663809-155664315
cg20537764	-0.298350895631246	0.684017415459562	-4.92296571438302	3.9453246342523e-06	2.77079695577949e-05	3.98319926247778	0.771767678880516	0.47341678324927	0.298350895631246	3	130791369	R	II	NEK11	Body	opensea	Body-opensea		rs146302502	25
cg04339396	0.323018556975883	0.326259285018905	4.92122214424495	3.97297802824174e-06	2.7875478376142e-05	3.97653718617408	0.231253827084821	0.554272384060705	-0.323018556975883	3	187464106	R	II	BCL6	TSS1500	shore	TSS1500-shore	chr3:187461974-187462197	rs185704718;rs544212151;rs557801984	28;25;13
cg15650509	0.321767169538945	0.29008182292171	4.91582794684286	4.0597327353841e-06	2.84569411241264e-05	3.95593464963819	0.195444420116138	0.517211589655084	-0.321767169538945	2	237476609	R	I		IGR	island	IGR-island	chr2:237476311-237477263
cg26642510	0.324046797810577	0.286800788884531	4.91439994393019	4.08300659838649e-06	2.85927453480131e-05	3.95048267041901	0.191492907175538	0.515539704986115	-0.324046797810577	19	6501778	R	I	TUBB4	Body	shore	Body-shore	chr19:6502090-6502411
cg00650809	0.306350189394933	0.28885923940833	4.91286528197773	4.10816376496855e-06	2.87176663112656e-05	3.9446244670008	0.198756242527467	0.505106431922401	-0.306350189394933	19	17439339	F	II	ANO8	Body	island	Body-island	chr19:17438054-17440318	rs374436675;rs539903863;rs558737027;rs73511896	1;17;29;39
cg02017534	0.305857702568501	0.340603701810598	4.91283396737108	4.10867866346394e-06	2.87176663112656e-05	3.94450494169056	0.250645553996333	0.556503256564834	-0.305857702568501	13	46425999	R	II	SIAH3	TSS200	opensea	TSS200-opensea
cg24875405	0.316345112234531	0.405329995609154	4.90984324163704	4.15814534645615e-06	2.90357349335395e-05	3.93309155385355	0.312287315540175	0.628632427774706	-0.316345112234531	12	54653411	F	II	CBX5	TSS200	opensea	TSS200-opensea		rs371997475;rs550760972;rs569241273	13;20;47
cg01797501	0.321787553997559	0.565084813017883	4.90487145572112	4.24166593861646e-06	2.95728794930541e-05	3.91412655869269	0.470441414783307	0.792228968780866	-0.321787553997559	12	65671924	F	II	MSRB3	TSS1500	shore	TSS1500-shore	chr12:65672391-65673250	rs576299294;rs545325292;rs565136604	15;19;36
cg21842274	0.304643298866279	0.613995036156066	4.90462242350127	4.24589212015045e-06	2.95728794930541e-05	3.91317690321299	0.524394065901278	0.829037364767557	-0.304643298866279	5	76248637	R	II	CRHBP	TSS200	shore	TSS200-shore	chr5:76249435-76250528	rs138675334	21
cg13358761	0.304272357333161	0.51808835785575	4.90454723755943	4.24716886336416e-06	2.95728794930541e-05	3.91289019567085	0.428596488051879	0.73286884538504	-0.304272357333161	3	109056802	R	II	DPPA4	TSS1500	opensea	TSS1500-opensea		rs144928572;rs531562009	39;17
cg02915015	0.322260697549203	0.445533165551277	4.90416480101042	4.2536688659086e-06	2.95900380691099e-05	3.91143188357323	0.35075060744857	0.673011304997773	-0.322260697549203	6	24911329	R	I	FAM65B	TSS200	shore	TSS200-shore	chr6:24910626-24911285	rs530817961	3
cg13528935	0.302646010200146	0.286928808972206	4.89958915680636	4.3321935481732e-06	3.01077185736549e-05	3.89398893532809	0.197915276560399	0.500561286760545	-0.302646010200147	8	127569642	F	I	FAM84B	5'UTR	island	5'UTR-island	chr8:127568676-127570873	rs202073050;rs530015443;rs190825769	0;25;49
cg10143960	0.308682211292181	0.418186415811328	4.89872745282257	4.34713885968742e-06	3.01829754916934e-05	3.890705032928	0.327397530137158	0.636079741429339	-0.308682211292181	1	1109486	R	II	TTLL10	5'UTR	island	5'UTR-island	chr1:1109314-1110145	rs563310428;rs184311658;rs12141369;rs371154113	51;18;12;1
cg03098814	0.346024263410909	0.51737617499309	4.89789500045448	4.36162453288622e-06	3.02549016793962e-05	3.88753291536528	0.41560433281341	0.76162859622432	-0.346024263410909	6	24911308	R	I	FAM65B	TSS200	shore	TSS200-shore	chr6:24910626-24911285
cg26418589	0.328794200823812	0.359307928162976	4.89751008178	4.36833847114288e-06	3.02728333368806e-05	3.88606625860905	0.26260375145009	0.591397952273902	-0.328794200823812	6	28442796	R	II		IGR	opensea	IGR-opensea		rs141778645;rs58096372;rs183790645;rs116566199	48;35;20;10
cg00242976	0.313013361191674	0.515803497939416	4.89608069250067	4.3933588073994e-06	3.04174757090202e-05	3.88062042035735	0.423740744647747	0.736754105839422	-0.313013361191674	20	44440824	R	II	UBE2C	TSS1500	shore	TSS1500-shore	chr20:44440946-44441655	rs543174216	47
cg20529344	0.304235836100429	0.588127219792921	4.89166607340024	4.47151793848128e-06	3.0929405212212e-05	3.86380679195812	0.498646091528089	0.802881927628518	-0.304235836100429	13	50707427	F	II		IGR	shore	IGR-shore	chr13:50707585-50708019	rs576252941	6
cg01257685	0.326684391459157	0.441597687798323	4.88567974935036	4.57967067416319e-06	3.16476393807394e-05	3.84102079187658	0.345514043251512	0.672198434710669	-0.326684391459157	14	64663864	R	II	SYNE2	Body	opensea	Body-opensea		rs184306970;rs138371708;rs186770710;rs572574740;rs541205826	44;28;13;6;2
cg23762517	0.3608446323053	0.435971442042102	4.88457019484953	4.59999462318093e-06	3.17193398740326e-05	3.83679917729038	0.32984066783466	0.690685300139961	-0.3608446323053	1	42384310	F	II	HIVEP3	1stExon	shore	1stExon-shore	chr1:42383640-42384003	rs540739984	1
cg10368514	0.316759153899207	0.435201944055612	4.88444821471343	4.60223431277484e-06	3.17193398740326e-05	3.83633510232349	0.342037487026433	0.658796640925641	-0.316759153899208	7	30184655	R	II	MTURN	Body	opensea	Body-opensea		rs200924739;rs11430174;rs66549024;rs575268729	31;28;27;6
cg20698862	0.33772077136546	0.445393025523614	4.8844051777827	4.60302477168176e-06	3.17193398740326e-05	3.83617136933947	0.346063386886714	0.683784158252174	-0.33772077136546	10	112290112	F	II		IGR	island	IGR-island	chr10:112289947-112290305	rs539155473;rs553964082	13;51
cg01765529	0.300031739793823	0.21296464544169	4.88174030380013	4.65222896610682e-06	3.20283030793382e-05	3.82603450697717	0.124720016090566	0.424751755884388	-0.300031739793823	1	27709903	R	I	CD164L2	TSS200	shore	TSS200-shore	chr1:27709600-27709831	rs734725;rs540633781;rs560243459	47;37;14
cg03364108	0.305679776702788	0.532507622049595	4.8796971662541	4.69030003925618e-06	3.22601124651278e-05	3.81826477315756	0.442601805372304	0.748281582075092	-0.305679776702788	22	24890794	F	I	C22orf45	TSS200	island	TSS200-island	chr22:24890412-24891453	rs536581453	0
cg15436096	0.318485632110103	0.208167388654857	4.87941970891688	4.69549342360753e-06	3.22655649314812e-05	3.81720978793456	0.114495143916591	0.432980776026694	-0.318485632110103	14	59931922	R	I	GPR135	1stExon	island	1stExon-island	chr14:59930634-59932251	rs183475071;rs568650635;rs536105058	45;41;32
cg10714509	0.313989493013856	0.517577272123141	4.87518286041875	4.77549706357117e-06	3.27845922004717e-05	3.80110409422209	0.425227421236712	0.739216914250568	-0.313989493013856	1	234680511	R	II		IGR	opensea	IGR-opensea		rs540506453;rs377538505	29;2
cg01961447	0.30857022560058	0.20501812660955	4.87060799783114	4.86337410627996e-06	3.33566500909679e-05	3.7837223890335	0.114262177903497	0.422832403504077	-0.30857022560058	22	38221095	F	I	GALR3	Body	island	Body-island	chr22:38220589-38221619	rs200610758;rs200093511;rs117618411;rs572896129	22;27;46;48
cg04988061	0.31267565127069	0.40498335021818	4.87009831323212	4.87326143136521e-06	3.33932269296913e-05	3.78178646883977	0.31301992337386	0.62569557464455	-0.31267565127069	3	43731533	R	II	ABHD5	TSS1500	shore	TSS1500-shore	chr3:43731998-43733108	rs567801084;rs72622914;rs553289382	37;14;13
cg21827317	0.312988233319763	0.395623076095827	4.86867870770518	4.90090353982951e-06	3.35512836172082e-05	3.77639502780411	0.30356771335472	0.616555946674484	-0.312988233319763	3	136751795	R	II		IGR	shore	IGR-shore	chr3:136751341-136751683
cg02315732	0.316211994201273	0.485102044780524	4.86678793207862	4.93795735723021e-06	3.37734172977723e-05	3.76921554006092	0.392098517074268	0.708310511275541	-0.316211994201273	11	61732658	F	II	FTH1	Body	shelf	Body-shelf	chr11:61734760-61735932	rs150299199;rs561131409;rs574498507	0;22;37
cg04797323	0.302004940068941	0.293887636837454	4.86290524795329	5.01490423593935e-06	3.42677333251699e-05	3.75447751254297	0.205062654464236	0.507067594533177	-0.302004940068941	12	93966978	R	I	SOCS2	Body	island	Body-island	chr12:93963963-93967395	rs551276311;rs570762756	45;7
cg15123562	0.314105472581209	0.332920665135689	4.86143289202132	5.04438762374331e-06	3.44371043363929e-05	3.74889043895609	0.240536702611804	0.554642175193014	-0.31410547258121	6	44044507	F	I		IGR	shelf	IGR-shelf	chr6:44041014-44041468	rs564083819;rs531322147;rs543465600	11;19;47
cg11161828	0.297127292793108	0.264227855047265	4.85954690748471	5.08240044608485e-06	3.46643349494829e-05	3.74173519407719	0.176837474813998	0.473964767607106	-0.297127292793108	11	128556865	R	I		IGR	shelf	IGR-shelf	chr11:128560103-128560537	rs139737211;rs117999451	22;8
cg19718882	0.306418280538293	0.308592603476592	4.85839130736077	5.10582972374856e-06	3.4780952286476e-05	3.73735173728915	0.218469579788859	0.524887860327152	-0.306418280538293	11	32458714	R	II	WIT1	Body	shore	Body-shore	chr11:32459422-32459878
cg26234463	0.301986747151549	0.369043771039846	4.85817441706122	5.11023878466319e-06	3.4780952286476e-05	3.73652908859148	0.280224139524685	0.582210886676234	-0.301986747151549	13	79160885	F	II	RNF219-AS1	Body	opensea	Body-opensea		rs185783160	8
cg18889595	0.327102706693006	0.256136472932766	4.85800281863317	5.11372975515837e-06	3.4780952286476e-05	3.73587824337019	0.159929794493647	0.487032501186653	-0.327102706693006	9	37032104	F	II	PAX5	5'UTR	shore	5'UTR-shore	chr9:37029932-37030295	rs577076887;rs145289399;rs562509679;rs3739441;rs548423295	8;33;39;42;43
cg10395685	0.318286551569846	0.340081409294707	4.85642243210042	5.14599024952534e-06	3.49679337437625e-05	3.72988470611731	0.246467717656517	0.564754269226363	-0.318286551569846	11	86085715	R	II	CCDC81	TSS200	island	TSS200-island	chr11:86085693-86086006	rs545567550	38
cg07207099	0.308616232390057	0.314324801778734	4.85587387954098	5.15723413762292e-06	3.50118895343067e-05	3.72780460710536	0.223555321664011	0.532171554054068	-0.308616232390057	3	49314736	R	I	USP4	3'UTR	island	3'UTR-island	chr3:49314437-49314815	rs561335341	39
cg02090762	0.324771565691833	0.285731346975071	4.85420783596311	5.19153051522356e-06	3.52121200162989e-05	3.72148782664788	0.190210298242178	0.514981863934012	-0.324771565691833	17	79503859	R	I	FSCN2	Body	island	Body-island	chr17:79503586-79504181	rs377029448;rs570812493	32;17
cg20172627	0.305137180736686	0.187128519681802	4.85257783031911	5.22529990696271e-06	3.53631309979081e-05	3.71530887725159	0.0973822900533653	0.402519470790051	-0.305137180736686	2	25439110	R	I		IGR	island	IGR-island	chr2:25438725-25439276	rs539027285;rs10185041	31;11
cg14085017	0.297209510829745	0.183506339812963	4.85249035435316	5.22711821105739e-06	3.53631309979081e-05	3.71497731083302	0.0960917778042148	0.39330128863396	-0.297209510829745	11	63775226	F	II	MACROD1	Body	shore	Body-shore	chr11:63775346-63775613
cg16126458	0.292978003328606	0.20218323356114	4.8524352318912	5.22826432102187e-06	3.53631309979081e-05	3.7147683779652	0.116013232582138	0.408991235910744	-0.292978003328606	1	19615370	F	II	AKR7A3	TSS200	island	TSS200-island	chr1:19614998-19615660	rs117809516	41
cg02301929	0.312410929235669	0.191893389648656	4.85211200402262	5.23498982234884e-06	3.53759865230062e-05	3.71354326166304	0.1000078222264	0.41241875146207	-0.312410929235669	22	51066512	R	I	ARSA	1stExon	island	1stExon-island	chr22:51066107-51067051	rs1051539;rs188227227	6;1
cg01615880	0.306769726839423	0.318082817761481	4.8496936476848	5.28557728052551e-06	3.56849471646529e-05	3.7043785470961	0.227856427514592	0.534626154354015	-0.306769726839423	6	138893677	F	I	NHSL1	TSS200	opensea	TSS200-opensea		rs533765060;rs553906499;rs6922748;rs539581470	2;5;21;41
cg09156097	0.31815046214928	0.352352021417132	4.8477023870573	5.32758770780174e-06	3.59354858082819e-05	3.69683432799107	0.258778356079109	0.576928818228389	-0.31815046214928	5	138729283	F	I	LOC389333	1stExon	island	1stExon-island	chr5:138727710-138730911	rs111342748	13
cg11668813	0.320522123403025	0.353492560119246	4.84589264622102	5.36605040242612e-06	3.61616558369378e-05	3.68997935828223	0.259221347353651	0.579743470756676	-0.320522123403026	5	145236262	F	II		IGR	opensea	IGR-opensea		rs536587979;rs550095363	9;48
cg06133110	0.316703514623486	0.372976779406617	4.84077688987763	5.47624435811432e-06	3.68703614634474e-05	3.67060969916357	0.279828686870297	0.596532201493783	-0.316703514623486	7	30028307	F	II	SCRN1	5'UTR	shore	5'UTR-shore	chr7:30028518-30029822
cg00544436	0.309471065976955	0.194653643018913	4.83941898139213	5.50586188826527e-06	3.70357608851018e-05	3.66547024577179	0.103632741260985	0.41310380723794	-0.309471065976955	6	34203564	F	II	HMGA1	TSS1500	island	TSS1500-island	chr6:34202567-34206193
cg00134449	0.308711971153993	0.349738656375612	4.83890676415305	5.51707438461553e-06	3.70462221807668e-05	3.66353180424654	0.258941017800909	0.567652988954901	-0.308711971153992	14	75390205	F	II	RPS6KL1	TSS1500	shore	TSS1500-shore	chr14:75389712-75390133
cg05920908	0.318271929391974	0.277548254767833	4.83888631626251	5.51752245245462e-06	3.70462221807668e-05	3.66345442341833	0.183938863770193	0.502210793162167	-0.318271929391974	1	27895372	R	II	AHDC1	5'UTR	island	5'UTR-island	chr1:27894927-27895524	rs562999012;rs576268015	44;40
cg20521696	0.299939296699492	0.476244395065282	4.83823855984853	5.53173487373806e-06	3.71076670578659e-05	3.66100321942317	0.388026954859549	0.687966251559041	-0.299939296699492	7	155599780	F	II	SHH	Body	shore	Body-shore	chr7:155601175-155603235	rs530422019;rs552026021	17;28
cg19244639	0.316574201367001	0.583226544451364	4.83770260129147	5.5435212754043e-06	3.71527403942087e-05	3.65897521641542	0.490116485225776	0.806690686592777	-0.316574201367001	12	7343334	R	II	PEX5	Body	shore	Body-shore	chr12:7342541-7342798
cg26046204	0.304163324367411	0.183207126785638	4.83587640225725	5.58386553252989e-06	3.73613117515066e-05	3.65206606188437	0.0937473255011055	0.397910649868517	-0.304163324367411	11	72929170	R	I	P2RY2	TSS1500	island	TSS1500-island	chr11:72928982-72929885
cg27232352	0.312987787381173	0.328068877676369	4.83583275426358	5.58483328964146e-06	3.73613117515066e-05	3.65190094438464	0.236013646093671	0.549001433474844	-0.312987787381173	1	168332300	F	II		IGR	opensea	IGR-opensea		rs575061672;rs571236817;rs147411284	1;40;41
cg11430077	0.322585165094979	0.277426517390782	4.83173682766611	5.67637780302572e-06	3.7939108524872e-05	3.63641011488308	0.182548527656965	0.505133692751944	-0.322585165094979	10	8099018	R	II	GATA3	Body	shore	Body-shore	chr10:8100384-8100768	rs530725436;rs551710572	37;36
cg09479389	0.303608914323477	0.372909661072548	4.83120361728768	5.68840205029945e-06	3.79848486637483e-05	3.6343940610333	0.283612921565642	0.58722183588912	-0.303608914323477	19	14016729	F	I	C19orf57	5'UTR	island	5'UTR-island	chr19:14016665-14017435	rs558766441;rs577378052;rs3745457	7;33;45
cg23921113	0.324528719183887	0.508332465452261	4.82794000775027	5.76254069165163e-06	3.84449029583164e-05	3.62205721813011	0.412882842162883	0.737411561346769	-0.324528719183887	2	85811236	R	II	VAMP5	TSS1500	shore	TSS1500-shore	chr2:85811340-85811855	rs557875935;rs193086715;rs537680994;rs1254901;rs574620762	43;39;17;9;1
cg09652652	0.332283300949627	0.25116654073528	4.82608904127537	5.8050057343735e-06	3.86930018585695e-05	3.61506246040796	0.153436158103036	0.485719459052664	-0.332283300949627	3	194408845	F	I	FAM43A	3'UTR	island	3'UTR-island	chr3:194406440-194409045	rs190421742;rs530650379;rs556168852	19;37;50
cg23774356	0.3065103306795	0.248123342966253	4.82309670157381	5.8743012531851e-06	3.9119324966715e-05	3.60375773188088	0.157973245707577	0.464483576387077	-0.3065103306795	22	19137874	R	I	GSC2	TSS200	island	TSS200-island	chr22:19136293-19138512
cg05452406	0.312220966022945	0.309678610609906	4.82071533802492	5.930022664284e-06	3.9454560956924e-05	3.59476407666203	0.217848914720804	0.53006988074375	-0.312220966022945	6	10881891	F	I	GCM2	Body	island	Body-island	chr6:10881846-10882051	rs531471709;rs549579928	32;35
cg06637938	0.312164716444772	0.303847945987394	4.81606543220575	6.04031225129198e-06	4.01519215108547e-05	3.57721020482031	0.212034794091873	0.524199510536644	-0.312164716444772	14	75390232	R	I	RPS6KL1	TSS1500	shore	TSS1500-shore	chr14:75389712-75390133
cg17921026	0.356801011980328	0.502391256523298	4.81303453277086	6.11327306257942e-06	4.06001069699568e-05	3.56577348644747	0.397449782411437	0.754250794391765	-0.356801011980328	11	58694920	R	II	GLYATL1	TSS200	opensea	TSS200-opensea		rs73483050;rs544683384	41;8
cg14455170	0.32090856803737	0.364070881499748	4.8119482949148	6.13962951535755e-06	4.07382476077842e-05	3.56167571158008	0.26968600854758	0.59059457658495	-0.32090856803737	13	42002398	R	I		IGR	opensea	IGR-opensea		rs117483551	26
cg07428576	0.307179015895769	0.506104260825519	4.81144225942042	6.15194567313843e-06	4.0783061189377e-05	3.55976690100888	0.415757491444411	0.722936507340179	-0.307179015895769	4	159972948	F	II		IGR	opensea	IGR-opensea		rs559764977;rs528605578;rs116757451	5;12;47
cg06690906	0.31581375321198	0.546769664412191	4.80974796256659	6.19335761194794e-06	4.10205040747988e-05	3.55337670405055	0.453883266408667	0.769697019620647	-0.31581375321198	6	89927319	R	II	GABRR1	1stExon	opensea	1stExon-opensea		rs532270620	46
cg19316407	0.297905219503291	0.521003467396338	4.80502312666165	6.31027998265585e-06	4.17571956975025e-05	3.53556339164181	0.433384285189488	0.731289504692779	-0.297905219503291	18	77280264	R	I	NFATC1	Body	island	Body-island	chr18:77280144-77280414	rs551038580;rs62096925;rs546032013	47;35;20
cg20065768	0.323314182425217	0.487196615474406	4.8046313323678	6.32007131778983e-06	4.1784276737633e-05	3.53408672327317	0.392104208878754	0.715418391303971	-0.323314182425217	16	29796685	F	II		IGR	island	IGR-island	chr16:29796361-29796757	rs571978339;rs192081565;rs557710672	13;26;29
cg08290072	0.294445561245994	0.158362304919917	4.80405381879004	6.33453092419278e-06	4.18421448073707e-05	3.53191020743668	0.0717606692593299	0.366206230505324	-0.294445561245995	2	220083701	F	I	ABCB6	TSS200	island	TSS200-island	chr2:220082991-220084012	rs551440206;rs571279635;rs76861178;rs553589280;rs78480692	0;3;4;11;42
cg09716640	0.353024432154815	0.32001282455366	4.80135609325393	6.40250320414368e-06	4.22530634498483e-05	3.52174509731783	0.216182109214009	0.569206541368824	-0.353024432154815	7	143582511	R	I	TCAF1	TSS200	island	TSS200-island	chr7:143582125-143582610	rs548018979;rs13224887	46;38
cg16174370	0.296402828785088	0.244695389558914	4.79982060752139	6.44150787411813e-06	4.24722443642393e-05	3.51596081119065	0.157518086975065	0.453920915760152	-0.296402828785088	9	95947149	R	I	WNK2	TSS200	island	TSS200-island	chr9:95946147-95947835	rs560530638	30
cg16578537	0.30526891886101	0.19570370744936	4.79932518028056	6.45414205891999e-06	4.25173131859851e-05	3.51409472847857	0.105918731313769	0.411187650174779	-0.30526891886101	3	194408556	R	I	FAM43A	1stExon	island	1stExon-island	chr3:194406440-194409045	rs202084135;rs200918957	21;20
cg01798595	0.324889900117742	0.333564901228842	4.79900585600259	6.4622981113102e-06	4.25328274256072e-05	3.51289201636197	0.238009048253036	0.562898948370778	-0.324889900117742	6	21664778	F	II		IGR	island	IGR-island	chr6:21664507-21665178	rs369973436;rs546227913	13;25
cg24954668	0.316137346627609	0.305511348141747	4.79763724028401	6.49736847703708e-06	4.27252965682833e-05	3.50773774579215	0.212529775604215	0.528667122231824	-0.316137346627609	7	20833585	R	I		IGR	shelf	IGR-shelf	chr7:20837551-20838369	rs549955514	4
cg16662267	0.30429868999164	0.242023170209329	4.79734420713752	6.50490139421601e-06	4.27365027082363e-05	3.50663427954918	0.152523555505906	0.456822245497546	-0.30429868999164	21	37442759	R	I	CBR1	Body	island	Body-island	chr21:37442140-37442778	rs41540212;rs111862586	34;32
cg00656387	0.288020136647117	0.21844773537801	4.79690505984597	6.51620633513702e-06	4.27724483878465e-05	3.50498066841098	0.133735930481799	0.421756067128916	-0.288020136647117	3	40428638	F	I	ENTPD3	TSS200	shore	TSS200-shore	chr3:40428651-40429015	rs559734228;rs577083181	18;51
cg09764150	0.31532999847711	0.43267802685736	4.79267753023631	6.62601760850762e-06	4.34543480371895e-05	3.48906635644157	0.33993390965821	0.65526390813532	-0.31532999847711	14	64747114	F	II	ESR2	Body	opensea	Body-opensea
cg15127250	0.316489162021997	0.431198353048082	4.79215043870616	6.63983454164929e-06	4.35060472380452e-05	3.48708271638086	0.338113305394553	0.65460246741655	-0.316489162021997	12	51786489	F	II	GALNT6	TSS1500	shore	TSS1500-shore	chr12:51785279-51785821	rs546285107;rs186674383;rs532153580	8;21;33
cg05555294	0.319695267904331	0.354790550117356	4.7896660761647	6.70533675216185e-06	4.38960080954024e-05	3.47773484028634	0.260762530145494	0.580457798049825	-0.319695267904331	7	72972371	F	II	BCL7B	TSS1500	shore	TSS1500-shore	chr7:72971527-72972220	rs188980780	14
cg23049458	0.320929607690935	0.391586307763151	4.78609974521989	6.80046594027543e-06	4.4479051091971e-05	3.46432075651279	0.297195246677582	0.618124854368517	-0.320929607690935	1	62660624	R	I	L1TD1	5'UTR	island	5'UTR-island	chr1:62660555-62660946	rs569386675	4
cg11876048	0.325475768499047	0.396302805381857	4.78352677038029	6.86991200115237e-06	4.48932217401508e-05	3.4546465851927	0.300574638176255	0.626050406675302	-0.325475768499047	17	55337654	R	II	MSI2	Body	shelf	Body-shelf	chr17:55333068-55334245	rs141670711;rs565800349	29;27
cg12967914	0.295625043159808	0.133458994418497	4.77550041309434	7.09100911337107e-06	4.62967754401039e-05	3.42448751505331	0.0465104523126709	0.342135495472479	-0.295625043159808	6	30043106	F	I	RNF39	1stExon	island	1stExon-island	chr6:30042918-30043500	rs538878624;rs558873043	1;46
cg03434624	0.320005835363428	0.35858190873353	4.77473542914691	7.11243931062488e-06	4.63953781365673e-05	3.42161461754612	0.264462545391345	0.584468380754774	-0.320005835363428	12	123380883	R	I	VPS37B	TSS200	island	TSS200-island	chr12:123380333-123380894
cg09916157	0.31237741579803	0.347789381371341	4.77277626641471	7.16761076026209e-06	4.67137085282148e-05	3.41425819899165	0.255913670842508	0.568291086640538	-0.31237741579803	8	23584760	F	II		IGR	island	IGR-island	chr8:23584001-23584761	rs371386918	26
cg25238537	0.304097078707665	0.239066881265181	4.77209832853034	7.18679873971922e-06	4.67971655058804e-05	3.41171303252097	0.149626563998221	0.453723642705886	-0.304097078707665	19	2302871	R	II	LINGO3	5'UTR	island	5'UTR-island	chr19:2302466-2302999	rs573520553;rs183020812	32;2
cg02083825	0.335822591208165	0.545173510517491	4.77150970809493	7.20349923620279e-06	4.6864291392936e-05	3.4095033587179	0.446402160162148	0.782224751370313	-0.335822591208165	1	95393310	F	II	LOC729970	TSS1500	shore	TSS1500-shore	chr1:95391837-95393116
cg15718932	0.313088980411333	0.482167642718949	4.77066127294832	7.22763768798352e-06	4.69796449718929e-05	3.40631862219837	0.390082648480322	0.703171628891655	-0.313088980411333	1	89592725	R	II	GBP2	TSS1500	opensea	TSS1500-opensea		rs533108508;rs551493578;rs75877808;rs548229854	43;30;19;1
cg06235653	0.294317607789983	0.428709733517858	4.76947497694571	7.26152039628952e-06	4.71580757711203e-05	3.40186622259919	0.342145731226687	0.63646333901667	-0.294317607789983	16	2287161	R	I	DNASE1L2	Body	island	Body-island	chr16:2286600-2288073	rs560642451	4
cg24775454	0.29973740883287	0.161367588956459	4.76800427069677	7.30374086745696e-06	4.7390290301057e-05	3.39634726916737	0.073209527535027	0.372946936367897	-0.29973740883287	2	220083696	F	I	ABCB6	TSS200	island	TSS200-island	chr2:220082991-220084012	rs537509870;rs551440206;rs571279635;rs76861178;rs553589280;rs78480692	4;5;8;9;16;47
cg20101529	0.299708080747086	0.24433199238742	4.76640294675741	7.34998252350667e-06	4.76481625661812e-05	3.39033928634151	0.156182556873572	0.455890637620658	-0.299708080747086	13	28553550	R	II	PRHOXNB	Body	shore	Body-shore	chr13:28554427-28555065
cg09649046	0.297959415821332	0.168942750827852	4.76557610748218	7.3739706033163e-06	4.77614421055787e-05	3.38723753998434	0.0813076285274603	0.379267044348792	-0.297959415821332	8	145047715	F	I	PLEC	TSS200	island	TSS200-island	chr8:145047293-145052305	rs563248231	17
cg26021293	0.308350354692948	0.217181212196103	4.76358849743802	7.43194659433842e-06	4.80944681638917e-05	3.37978264062007	0.126489931404059	0.434840286097008	-0.308350354692948	2	192711023	R	II	SDPR	Body	opensea	Body-opensea		rs142717135	28
cg01416891	0.304314658030248	0.446351571908316	4.75987462829861	7.54146542660229e-06	4.87511499480995e-05	3.3658579367831	0.356847260722949	0.661161918753197	-0.304314658030248	10	94820892	R	II	CYP26C1	TSS200	island	TSS200-island	chr10:94820026-94823252	rs530006924;rs1538648;rs373762201	51;34;25
cg07381000	0.333894126520699	0.314684195925847	4.75969774367417	7.54672056616107e-06	4.87511499480995e-05	3.36519488697419	0.216480041066818	0.550374167587517	-0.333894126520699	3	53190613	R	I		IGR	island	IGR-island	chr3:53190509-53190764	rs555182056;rs575330366	50;48
cg01610165	0.320803902762672	0.351857965600822	4.75945974003772	7.55379713504598e-06	4.87539089737299e-05	3.36430275595211	0.257503876552977	0.578307779315649	-0.320803902762672	5	124071029	R	I	ZNF608	Body	opensea	Body-opensea		rs183193444;rs536439708	35;18
cg14044640	0.296063669335404	0.291458504746327	4.7588955598532	7.57059770488356e-06	4.88193688409905e-05	3.36218809101839	0.204380954941796	0.5004446242772	-0.296063669335404	7	27187560	F	I	HOXA6	TSS200	island	TSS200-island	chr7:27186927-27187692	rs181098649	47
cg08737836	0.319049008754778	0.315957904943258	4.75660058106483	7.63931453048512e-06	4.92192039872732e-05	3.3535875373411	0.222119961191852	0.541168969946631	-0.319049008754779	5	146832257	F	I	DPYSL3	Body	shore	Body-shore	chr5:146832560-146833938	rs187205031	50
cg25826404	0.323063064295114	0.20035480134379	4.75435244849962	7.70721649164834e-06	4.96130915862736e-05	3.34516488656035	0.105336253021698	0.428399317316812	-0.323063064295114	17	18061566	R	I	MYO15A	Body	opensea	Body-opensea		rs2075657;rs11650855;rs370372029	40;2;1
cg08257293	0.336364414212743	0.502802885456103	4.75257013792661	7.76146556761921e-06	4.99184785454246e-05	3.33848909236128	0.403872175393531	0.740236589606275	-0.336364414212743	20	30308440	F	II	BCL2L1	Body	shelf	Body-shelf	chr20:30310503-30310707	rs573603489	1
cg16491617	0.302350385845393	0.303619462680191	4.75216332505868	7.77389987337456e-06	4.99546309128679e-05	3.33696554518242	0.214692878608017	0.51704326445341	-0.302350385845393	8	54164391	F	I	OPRK1	TSS200	island	TSS200-island	chr8:54163303-54164443	rs528148164;rs545098740	15;29
cg23564178	0.304156655256153	0.575848066211929	4.75165172411067	7.78956453968443e-06	5.00114598992699e-05	3.33504966614825	0.486390226430708	0.790546881686861	-0.304156655256153	10	116514555	F	II		IGR	opensea	IGR-opensea		rs550045434;rs61869113	34;35
cg24235904	0.310818634225041	0.209761583334062	4.75102386941936	7.80883071308574e-06	5.0091292028298e-05	3.3326985964321	0.118344337973755	0.429162972198797	-0.310818634225041	11	72929167	R	II	P2RY2	TSS1500	island	TSS1500-island	chr11:72928982-72929885
cg07805204	0.306831383493581	0.397081089610469	4.74815862572015	7.89734247460362e-06	5.06147858599595e-05	3.32197168383919	0.306836565053533	0.613667948547114	-0.306831383493581	11	32459090	F	II	WT1-AS	Body	shore	Body-shore	chr11:32460586-32461004	rs72893539	42
cg07347128	0.327756954927612	0.414599398306965	4.7435408650528	8.0420485831242e-06	5.14906410268205e-05	3.30469164471588	0.318200293916491	0.645957248844103	-0.327756954927612	12	48336360	F	II		IGR	opensea	IGR-opensea		rs4307774	29
cg16807089	0.346592361684865	0.254965551660718	4.74335122164081	8.04804618340647e-06	5.14906410268205e-05	3.30398219356539	0.153026621753405	0.49961898343827	-0.346592361684865	7	143582499	R	II	FAM115A	5'UTR	island	5'UTR-island	chr7:143582125-143582610	rs548018979;rs13224887	34;26
cg03140929	-0.304582538558354	0.76193203164136	-4.74198952858709	8.09123851743233e-06	5.17218490059406e-05	3.29888862172873	0.851515131217346	0.546932592658992	0.304582538558354	8	94950903	F	II		IGR	opensea	IGR-opensea		rs545594993	42
cg02604503	0.309443488248615	0.378102616979032	4.74107130777225	8.12049121143668e-06	5.1863625054228e-05	3.29545439235436	0.287089826317675	0.59653331456629	-0.309443488248615	5	134872315	R	II	NEUROG1	TSS1500	shore	TSS1500-shore	chr5:134870740-134872051	rs537409675	23
cg22953960	0.316641891847962	0.525304520872056	4.74074291248492	8.13097817141215e-06	5.18854063992984e-05	3.29422625854284	0.432174552681479	0.748816444529441	-0.316641891847962	10	22766081	F	II		IGR	island	IGR-island	chr10:22764708-22767050
cg03298495	0.309758560431023	0.399116507754682	4.73869040762205	8.19682165819802e-06	5.22600838242677e-05	3.28655142157024	0.308011048804381	0.617769609235404	-0.309758560431023	9	37006990	R	II	PAX5	Body	opensea	Body-opensea		rs562303869	1
cg10068417	0.29413469027259	0.40967696975184	4.73522216206242	8.30926108408777e-06	5.29309315973341e-05	3.27358719185302	0.32316676673049	0.61730145700308	-0.29413469027259	13	50706583	F	I		IGR	shore	IGR-shore	chr13:50707585-50708019
cg17082037	0.314712658401787	0.509297347997813	4.73030995786474	8.47108207317945e-06	5.39149077782567e-05	3.25523499132278	0.416734801409052	0.731447459810838	-0.314712658401786	2	200467731	R	II		IGR	shore	IGR-shore	chr2:200468551-200468958	rs564724779;rs566486557;rs73984610	34;21;18
cg09219877	0.279871235465257	0.322639800941553	4.72669662190586	8.59206582526711e-06	5.46374905731643e-05	3.24174254760583	0.240324731687066	0.520195967152323	-0.279871235465257	16	2287294	R	II	DNASE1L2	Body	island	Body-island	chr16:2286600-2288073	rs367865754;rs200934792;rs560039852;rs111804441	47;31;27;1
cg01710903	0.296948365416524	0.354303280720239	4.72630825068043	8.60516899677396e-06	5.46733960869555e-05	3.2402927029688	0.266965526185967	0.563913891602491	-0.296948365416524	8	30244710	F	II	RBPMS	Body	shore	Body-shore	chr8:30241416-30242878
cg26852286	0.303949116599207	0.438307964148392	4.72415845685203	8.67805243348592e-06	5.50805006364526e-05	3.23226848409107	0.348911165148625	0.652860281747832	-0.303949116599207	19	46032770	R	II	OPA3	Body	island	Body-island	chr19:46032304-46032855	rs149252540	36
cg14696334	0.293092899520883	0.505670905585003	4.72397591017255	8.68426878556181e-06	5.50805006364526e-05	3.23158721772286	0.419467111608272	0.712560011129155	-0.293092899520883	15	91500193	F	II	RCCD1	Body	island	Body-island	chr15:91499952-91500818	rs184420131	51
cg03108070	0.300283060598463	0.395181157981359	4.72311451611706	8.71366069759944e-06	5.52191531847874e-05	3.22837269354034	0.306862610746517	0.60714567134498	-0.300283060598464	6	33245490	R	I	B3GALT4	1stExon	island	1stExon-island	chr6:33244677-33245554	rs72654491;rs139560819;rs114674755	51;20;2
cg03892838	0.301312091294475	0.4110483605823	4.71953937597729	8.83668582037682e-06	5.59504148834222e-05	3.21503477580588	0.322427157260395	0.62373924855487	-0.301312091294475	2	238599734	R	I	LRRFIP1	TSS1500	shore	TSS1500-shore	chr2:238599857-238601430	rs561590548;rs10210312	44;14
cg09342058	0.308791137954317	0.56410141401536	4.71642769661502	8.94513515860036e-06	5.65882061974615e-05	3.2034307433671	0.47328049108762	0.782071629041937	-0.308791137954317	4	124426388	F	II		IGR	shore	IGR-shore	chr4:124426780-124427157	rs117475165;rs192019806	7;10
cg12158483	0.307125417400563	0.431072367356446	4.7149406995647	8.99741611010286e-06	5.68698749304088e-05	3.19788704414203	0.340741362238634	0.647866779639197	-0.307125417400563	22	38485020	R	I	BAIAP2L2	Body	island	Body-island	chr22:38484615-38485721
cg24192660	0.292932757599057	0.171100397452401	4.71250183665781	9.08380693248172e-06	5.7344370307871e-05	3.18879690542782	0.084943704040914	0.377876461639971	-0.292932757599057	19	17439877	F	I	ANO8	Body	island	Body-island	chr19:17438054-17440318	rs545553396	5
cg23455456	0.33002878832036	0.339163748525954	4.71238042844856	9.0881285185142e-06	5.7344370307871e-05	3.18834446466932	0.242096457843495	0.572125246163856	-0.330028788320361	11	58694950	R	II		IGR	opensea	IGR-opensea		rs544683384;rs58772644	38;17
cg25150243	0.314562305393852	0.51014085990784	4.71180463499062	9.10865139275658e-06	5.74244471295712e-05	3.18619880186368	0.417622534792002	0.732184840185854	-0.314562305393852	15	50474159	F	I	SLC27A2	TSS1500	shore	TSS1500-shore	chr15:50474322-50475186
cg10227246	0.290890988868247	0.19159983716287	4.7085989747645	9.22373581944278e-06	5.81000266564901e-05	3.17425590859402	0.106043663966327	0.396934652834574	-0.290890988868247	20	33146341	F	I	MAP1LC3A	TSS200	island	TSS200-island	chr20:33146135-33147318	rs554924165;rs573327467	27;44
cg23693485	0.313975190857283	0.530596925893582	4.70715566437348	9.27601126425449e-06	5.83791541540892e-05	3.16888032704764	0.438251281523792	0.752226472381076	-0.313975190857283	6	13381043	R	II	GFOD1	Body	opensea	Body-opensea		rs117000303;rs563143993	37;22
cg11862731	0.316559903833176	0.187928890431668	4.70677119734958	9.28998480332639e-06	5.84169541835241e-05	3.1674485509734	0.0948230363630863	0.411382940196263	-0.316559903833176	3	194408516	R	II	FAM43A	1stExon	island	1stExon-island	chr3:194406440-194409045	rs148102584;rs143934965	50;26
cg04850961	0.294665375065851	0.358553101802612	4.70560397091492	9.33253331330539e-06	5.8568560929052e-05	3.16310215890853	0.271886815018538	0.566552190084389	-0.294665375065851	6	138893687	F	I	NHSL1	TSS200	opensea	TSS200-opensea		rs6922748;rs539581470	11;31
cg11770080	0.293164997128818	0.268304572209336	4.70555830189198	9.33420191360219e-06	5.8568560929052e-05	3.16293211444585	0.182079573053801	0.47524457018262	-0.293164997128818	5	78408179	F	I	BHMT	Body	opensea	Body-opensea
cg11777252	0.304970660497749	0.541051226321347	4.70545276831398	9.3380588824416e-06	5.8568560929052e-05	3.16253917346882	0.451353973233773	0.756324633731523	-0.30497066049775	13	46056944	R	II	COG3	Body	opensea	Body-opensea		rs552705963;rs12583589	49;33
cg12564182	0.298705592884112	0.380238194295854	4.70178762820875	9.47297474713225e-06	5.93639750820287e-05	3.14889571287542	0.292383608153468	0.59108920103758	-0.298705592884113	8	32405938	R	I	NRG1	5'UTR	island	5'UTR-island	chr8:32405407-32406901
cg25976440	0.303971928532427	0.401967487052845	4.69965150790555	9.55247797331463e-06	5.98046648369263e-05	3.14094691385085	0.312563978660954	0.616535907193382	-0.303971928532427	4	69239481	F	II		IGR	opensea	IGR-opensea		rs143826384	9
cg08126590	0.294149117247698	0.456472182268005	4.69946070275286	9.55961090955778e-06	5.98046648369263e-05	3.14023700528837	0.369957736018682	0.66410685326638	-0.294149117247698	19	719951	R	I	PALM	Body	island	Body-island	chr19:719098-720953
cg26162150	0.30858674425212	0.359784050992895	4.69891255864404	9.58013116839013e-06	5.98819452059987e-05	3.13819767816554	0.269023243859919	0.577609988112038	-0.30858674425212	13	108867244	F	I	LIG4	5'UTR	island	5'UTR-island	chr13:108867107-108867364
cg09444657	0.314685620184317	0.383268898299866	4.69729518157385	9.64092881242767e-06	6.02050977287541e-05	3.13218117301341	0.290714304128008	0.605399924312325	-0.314685620184317	1	66258196	R	II	PDE4B	TSS1500	shore	TSS1500-shore	chr1:66258440-66258918
cg03269060	0.292374293823255	0.238714880641022	4.69710101222269	9.6482528411465e-06	6.02050977287541e-05	3.13145896183801	0.152722441281242	0.445096735104497	-0.292374293823255	3	158450208	R	I	RARRES1	5'UTR	island	5'UTR-island	chr3:158449795-158450597	rs574311595;rs147016103;rs6786423	50;41;32
cg16911981	0.311352046057198	0.437639587841063	4.69140888008058	9.86537670139435e-06	6.15076037199178e-05	3.11029497256665	0.346065456647769	0.657417502704967	-0.311352046057198	7	70061135	R	I	AUTS2	Body	island	Body-island	chr7:70060834-70061456
cg08364561	0.308280319259577	0.433784206635797	4.68904795036934	9.95681920862007e-06	6.19815781850557e-05	3.1015212255841	0.343113524500627	0.651393843760204	-0.308280319259577	11	31846844	F	I		IGR	shore	IGR-shore	chr11:31847132-31847958	rs146822390	30
cg14226182	0.301114520460609	0.303181311251853	4.68900973926713	9.95830593316907e-06	6.19815781850557e-05	3.10137924601921	0.214618216998733	0.515732737459342	-0.301114520460609	3	158450251	R	I	RARRES1	5'UTR	island	5'UTR-island	chr3:158449795-158450597	rs531711559;rs550187196;rs565143315;rs532487555	37;29;5;4
cg07909165	0.300038222388665	0.453976441063889	4.6841254502433	1.01501305317488e-05	6.31219313475675e-05	3.08323651998342	0.365729905067223	0.665768127455888	-0.300038222388666	6	109695742	R	II	CD164	Body	opensea	Body-opensea		rs574718540;rs371990469;rs187968819;rs528589610	44;35;32;12
cg01574694	0.292580046582511	0.180556259887872	4.68301246625278	1.01943410912854e-05	6.33431431197498e-05	3.07910390108065	0.0945033050106625	0.387083351593174	-0.292580046582511	14	21493964	R	I	NDRG2	TSS1500	island	TSS1500-island	chr14:21492735-21494270	rs544732661	38
cg11083276	0.306251691315166	0.446664034882775	4.68103424290999	1.02733831997199e-05	6.37802249113857e-05	3.07176000117707	0.356590008025374	0.662841699340539	-0.306251691315166	6	24911313	R	I	FAM65B	TSS200	shore	TSS200-shore	chr6:24910626-24911285
cg02534744	0.302301725950101	0.443525742937947	4.68065131341406	1.02887521780454e-05	6.38215998049317e-05	3.07033863729576	0.354613470599682	0.656915196549784	-0.302301725950101	19	863226	F	II	CFD	Body	island	Body-island	chr19:862930-863227	rs529438075;rs144932643;rs566157889	18;19;36
cg16909733	0.31216164368287	0.476527169930195	4.67686336088217	1.04419905139974e-05	6.47173917570829e-05	3.05628217234334	0.384714921788174	0.696876565471045	-0.312161643682871	2	241459847	F	II	ANKMY1	Body	island	Body-island	chr2:241459632-241460047	rs546410917;rs139842468;rs201466620	25;29;34
cg07851675	0.297882982132189	0.387934628225395	4.67379564591472	1.05677143802662e-05	6.54412853345536e-05	3.04490334341837	0.30032198642181	0.598204968553999	-0.297882982132189	5	2755540	R	II		IGR	island	IGR-island	chr5:2748368-2757024	rs530937377;rs183244931	18;15
cg15845673	0.324480488875122	0.611349887455197	4.67227660761298	1.06305118873513e-05	6.57746102599658e-05	3.03927053912439	0.515914449550749	0.840394938425871	-0.324480488875122	12	25099560	R	II	BCAT1	Body	shelf	Body-shelf	chr12:25101607-25102073	rs533702326	8
cg18347497	0.319279045298926	0.4822143470118	4.67193829416934	1.06445471257507e-05	6.58059186559898e-05	3.03801617425959	0.388308745453292	0.707587790752218	-0.319279045298926	8	60442729	R	II		IGR	opensea	IGR-opensea		rs550355062;rs200992794;rs532875333	15;2;1
cg22947000	0.307611159742184	0.390983198603701	4.67153557949375	1.06612775651033e-05	6.58450537839711e-05	3.03652309933315	0.300509328091294	0.608120487833477	-0.307611159742184	16	81272281	R	II	BCMO1	TSS200	opensea	TSS200-opensea		rs575057287	44
cg10146929	0.302027527364919	0.5377426462386	4.6713537831564	1.06688385018218e-05	6.58450537839711e-05	3.03584910985068	0.448911020543036	0.750938547907955	-0.302027527364919	6	26017939	F	II	HIST1H1A	1stExon	shelf	1stExon-shelf	chr6:26020671-26021125	rs199610755;rs200599379;rs139988498;rs144780956;rs570082732;rs535595979;rs374714764;rs574576116	1;3;6;7;10;44;46;49
cg03228893	0.30215821942669	0.302086524139937	4.67062239681591	1.06993096119635e-05	6.59775761773897e-05	3.03313773483173	0.213216459602676	0.515374679029365	-0.30215821942669	19	17400502	R	II		IGR	shelf	IGR-shelf	chr19:17403039-17403570	rs11669059;rs554893530;rs568656967	51;48;31
cg03557857	0.309303002101674	0.213259063710226	4.66915442485121	1.07607236653198e-05	6.63005259782564e-05	3.02769647225553	0.122287592503851	0.431590594605525	-0.309303002101674	10	103589693	F	II	KCNIP2	Body	shore	Body-shore	chr10:103590286-103590609	rs185283450	0
cg26213453	0.304701677617077	0.451699177330054	4.6681537226407	1.08027850766207e-05	6.65037952827734e-05	3.02398779981326	0.362081036854443	0.66678271447152	-0.304701677617077	15	89455860	F	II	MFGE8	Body	shore	Body-shore	chr15:89456224-89456830	rs553868892	37
cg18413131	0.29895770612282	0.335920208352822	4.66752315155969	1.08293711146677e-05	6.66087360407496e-05	3.02165110221663	0.247991471257875	0.546949177380695	-0.29895770612282	3	131080697	F	I	NUDT16P	TSS200	island	TSS200-island	chr3:131080578-131081191	rs538859707;rs575095979	14;34
cg02198513	0.317938110794934	0.528747413460669	4.66731879391442	1.08380008315077e-05	6.66087360407496e-05	3.02089385753114	0.435236204403336	0.75317431519827	-0.317938110794935	4	38987121	R	II	TMEM156	Body	opensea	Body-opensea		rs191660207;rs182283704;rs560974837	28;20;1
cg03055065	0.310238134810826	0.431563290240319	4.66631973838124	1.08802856494536e-05	6.68126083599616e-05	3.01719215390983	0.340316780001841	0.650554914812667	-0.310238134810826	12	4671310	R	II		IGR	island	IGR-island	chr12:4671309-4671704	rs577703432	41
cg10536988	-0.31715606061536	0.41334685466522	-4.66490435175361	1.09404659125815e-05	6.71259381347678e-05	3.01194866679201	0.506628048963855	0.189471988348495	0.31715606061536	2	62357039	R	II	COMMD1	Body	opensea	Body-opensea		rs17019577;rs561771537	23;13
cg01802062	0.304725715834219	0.551705664938577	4.66258085349093	1.10399591959449e-05	6.76797498534011e-05	3.00334301433714	0.462080454399101	0.76680617023332	-0.304725715834219	16	29833153	R	II	PAGR1	3'UTR	opensea	3'UTR-opensea
cg15514087	0.28791775093999	0.320909691732036	4.66186603633077	1.10707443015239e-05	6.78057297952402e-05	3.00069602543785	0.236228000279098	0.524145751219088	-0.287917750939991	3	40428719	F	I	ENTPD3	TSS200	island	TSS200-island	chr3:40428651-40429015	rs531802808	4
cg23657179	0.319253755015867	0.592457610265385	4.66167455593833	1.1079004950177e-05	6.78057297952402e-05	2.99998700900442	0.498559447025424	0.817813202041291	-0.319253755015867	10	77165025	F	II	C10orf41	Body	island	Body-island	chr10:77155128-77169600	rs188270763;rs543400842;rs562017650	11;22;38
cg22797514	0.307327725511369	0.240840499651498	4.66018712754483	1.11433781527265e-05	6.81428262016604e-05	2.99447992832004	0.150449992148154	0.457777717659523	-0.307327725511369	1	44016023	F	I	PTPRF	Body	opensea	Body-opensea		rs548239739;rs2819337;rs530839509	23;26;30
cg24049468	0.305282787181656	0.394832472979422	4.65984281440217	1.11583310764449e-05	6.81774028770782e-05	2.99320528671161	0.305043417925993	0.610326205107649	-0.305282787181656	1	65615281	R	II	AK3L1	Body	shore	Body-shore	chr1:65613041-65614898
cg16063112	0.308131030105093	0.457012759855637	4.65679132585841	1.12917060305748e-05	6.89348781150496e-05	2.98191118114257	0.366385986295316	0.674517016400409	-0.308131030105094	10	63423079	R	II	C10orf107	5'UTR	island	5'UTR-island	chr10:63422538-63423105	rs7071852;rs546122385	48;6
cg02148426	0.279704271816572	0.300863658851563	4.65564780227048	1.13420849263644e-05	6.91848308486718e-05	2.97767993261981	0.218597696552571	0.498301968369143	-0.279704271816572	7	32801268	R	II		IGR	shore	IGR-shore	chr7:32801484-32801972	rs112848048	41
cg16265399	0.316328768900358	0.481423160229711	4.65502606727542	1.13695674823809e-05	6.92948202666804e-05	2.97537965856382	0.388385287023723	0.704714055924081	-0.316328768900358	1	67254085	R	II		IGR	opensea	IGR-opensea		rs146639084;rs188954789;rs527512126;rs181367737;rs116376248	51;27;20;18;1
cg22932336	0.319058418969424	0.401773427021111	4.65351553426794	1.14366071665232e-05	6.96455180605879e-05	2.96979180385973	0.307932715559516	0.62699113452894	-0.319058418969424	19	4535070	F	I	PLIN5	5'UTR	island	5'UTR-island	chr19:4535069-4535339	rs35767704	14
cg04967578	0.327412563469368	0.566592180230266	4.65319598808778	1.14508381906459e-05	6.96743117127104e-05	2.96860985814977	0.470294367445158	0.797706930914526	-0.327412563469368	18	13641894	R	II	C18orf1	Body	island	Body-island	chr18:13641584-13642415	rs561677630;rs370173487	50;9
cg06264984	0.295778767329602	0.386186367997534	4.65076849579189	1.15595095400458e-05	7.02772172036612e-05	2.95963256972688	0.299192612900592	0.594971380230194	-0.295778767329602	2	38300885	F	II	CYP1B1	Body	shore	Body-shore	chr2:38301276-38304518	rs74506965	30
cg22859727	0.315938846745338	0.485947390399216	4.64897459068452	1.164045971171e-05	7.07107295826491e-05	2.95300019554819	0.393024200179999	0.708963046925337	-0.315938846745338	14	86090320	F	II	FLRT2	3'UTR	opensea	3'UTR-opensea
cg10513702	0.298966318199988	0.221323205917787	4.64694750697824	1.17325943233571e-05	7.12114085917669e-05	2.94550756112644	0.133391935858967	0.432358254058955	-0.298966318199988	1	200003800	F	I	NR5A2	Body	shore	Body-shore	chr1:200004474-200004933	rs543979589;rs565186615	5;31
cg01808030	0.304550479546348	0.339588440676406	4.64637910356165	1.17585560935797e-05	7.13099530836447e-05	2.94340694344057	0.250014770221598	0.554565249767945	-0.304550479546348	22	45809952	R	I	RIBC2	Body	island	Body-island	chr22:45809191-45809953	rs569136519	36
cg17434510	0.294908813826096	0.458183650626191	4.6407799448063	1.20172951721419e-05	7.28188497538386e-05	2.92272265489715	0.371445764206751	0.666354578032848	-0.294908813826097	22	40659583	R	II	TNRC6B	Body	opensea	Body-opensea		rs561469769;rs4821940;rs540905052;rs147090253	40;12;2;1
cg21372329	0.28812075487722	0.2631280944238	4.64048010338422	1.20313057173616e-05	7.28435454332743e-05	2.92161540859628	0.1783866959305	0.466507450807721	-0.28812075487722	3	119421939	F	II	C3orf15	5'UTR	island	5'UTR-island	chr3:119421855-119422334	rs7612861	24
cg12110262	0.309239851483568	0.33202402804899	4.63710828206368	1.21899547096883e-05	7.37431913625701e-05	2.90916698935874	0.241071130553823	0.550310982037391	-0.309239851483568	10	94827200	R	II	CYP26C1	Body	shore	Body-shore	chr10:94828102-94829040	rs571799187;rs12256889	39;19
cg08309069	0.298448310566005	0.654758519768154	4.63405603868656	1.23353164283878e-05	7.45610387905517e-05	2.89790309699974	0.5669796048958	0.865427915461804	-0.298448310566005	6	31240651	R	II	HLA-C	TSS1500	shore	TSS1500-shore	chr6:31238852-31240120	rs115710087;rs4361609;rs5009853	39;18;17
cg03407547	0.294661582707227	0.367850789543932	4.63040590070457	1.25113620640337e-05	7.55628555630108e-05	2.88443859803084	0.281185618159454	0.575847200866681	-0.294661582707227	17	7255461	R	I	KCTD11	5'UTR	island	5'UTR-island	chr17:7254622-7255808
cg00884093	0.293240416686413	0.398654148433783	4.629507924582	1.25550435802007e-05	7.57642629876801e-05	2.8811271518683	0.312406967055426	0.605647383741839	-0.293240416686413	22	46932648	R	I	CELSR1	1stExon	island	1stExon-island	chr22:46929317-46934861	rs553566026	16
cg03826564	0.313596751845773	0.395503999439043	4.62700898413401	1.26773834126971e-05	7.64396177482689e-05	2.87191389637373	0.303269660660875	0.616866412506648	-0.313596751845774	15	101629310	R	II		IGR	island	IGR-island	chr15:101629128-101629458
cg26897744	0.289796914371531	0.306222458849212	4.62572100939692	1.27408893124964e-05	7.67594087421724e-05	2.86716647494472	0.22098807226935	0.510784986640881	-0.289796914371531	3	158450246	R	I	RARRES1	1stExon	island	1stExon-island	chr3:158449795-158450597	rs531711559;rs550187196	32;24
cg18117347	0.294712428247404	0.420125820976118	4.62321807009237	1.28651851464056e-05	7.74446120635845e-05	2.85794301678855	0.333445695020999	0.628158123268403	-0.294712428247404	19	51196754	F	II	SHANK1	Body	shore	Body-shore	chr19:51198143-51198460	rs561168543	48
cg08145590	0.310768808596933	0.425920634488919	4.6183236958082	1.31116480368661e-05	7.88634974621017e-05	2.83991567781866	0.334518043725115	0.645286852322049	-0.310768808596933	3	119422161	F	II	C3orf15	Body	island	Body-island	chr3:119421855-119422334	rs7624672	43
cg21656205	0.312940479900252	0.516834171228953	4.61727931464092	1.31648291810466e-05	7.9118465209372e-05	2.83607042010575	0.424792853611232	0.737733333511484	-0.312940479900253	20	43439688	F	I	RIMS4	TSS1500	shore	TSS1500-shore	chr20:43438737-43439546
cg26209676	0.300742745504474	0.455928045185029	4.61234477003714	1.34189453375299e-05	8.05191126031806e-05	2.81790923960481	0.367474296507242	0.668217042011716	-0.300742745504474	19	56154382	F	II	ZNF581	TSS1500	island	TSS1500-island	chr19:56154041-56154405	rs564912653	51
cg17485838	0.321992036018273	0.650438762636297	4.61232732493298	1.34198521005301e-05	8.05191126031806e-05	2.81784505511411	0.555735222630922	0.877727258649195	-0.321992036018273	7	27138712	R	II		IGR	shore	IGR-shore	chr7:27135342-27136736
cg10848724	0.312245813756698	0.351718077049168	4.60956355776822	1.35642605359911e-05	8.13190173752138e-05	2.80767837844207	0.259881073003081	0.572126886759779	-0.312245813756698	12	123380878	R	I	VPS37B	TSS200	island	TSS200-island	chr12:123380333-123380894
cg01322555	0.290346932493961	0.327885351188926	4.59853047523926	1.41559117526221e-05	8.47966870671775e-05	2.76712921727945	0.242489194573055	0.532836127067017	-0.290346932493961	10	71892787	F	II	AIFM2	TSS200	island	TSS200-island	chr10:71892092-71892802	rs550314725	7
cg12610832	0.312168698063405	0.283819746091271	4.59827122879354	1.41701105547643e-05	8.48124494592098e-05	2.76617713214462	0.192005423131446	0.504174121194851	-0.312168698063405	1	27894955	R	II	AHDC1	5'UTR	island	5'UTR-island	chr1:27894927-27895524	rs111257530	46
cg04585378	0.284922697651201	0.487516711364971	4.59670486983666	1.42561935673006e-05	8.52580842050964e-05	2.7604253541789	0.403715917938147	0.688638615589348	-0.284922697651201	3	121902497	R	II	CASR	TSS200	shore	TSS200-shore	chr3:121902742-121903645
cg22853588	0.307104864196028	0.401561350286602	4.59590902403737	1.43001252698506e-05	8.54511153044373e-05	2.75750340786269	0.311236390228946	0.618341254424975	-0.307104864196028	20	35169881	F	I	MYL9	TSS200	shore	TSS200-shore	chr20:35169189-35169540	rs561981993;rs528936233;rs146827176	4;13;35
cg05480894	0.352101168602036	0.314103160054695	4.59558243505091	1.43181913666059e-05	8.54893966612007e-05	2.75630442563301	0.210543992818802	0.562645161420838	-0.352101168602036	7	143582605	F	II	TCAF1	TSS200	island	TSS200-island	chr7:143582125-143582610	rs552481822;rs570773441	36;45
cg08786077	0.302963029351326	0.353188491592372	4.58957997874829	1.46542012565068e-05	8.74244130290541e-05	2.73427723668135	0.264081718253747	0.567044747605073	-0.302963029351326	2	37571732	R	I	QPCT	TSS200	island	TSS200-island	chr2:37571676-37572397	rs548400398;rs78199787;rs534030117	51;37;17
cg09846875	0.324682613092344	0.277329671165145	4.58695762996695	1.48033854853049e-05	8.82426198197198e-05	2.7246594902684	0.181834784961514	0.506517398053859	-0.324682613092344	7	143582630	F	II	FAM115A	5'UTR	shore	5'UTR-shore	chr7:143582125-143582610	rs552481822;rs570773441	11;20
cg21922468	0.293668326103621	0.199486341790045	4.58475273628085	1.4929959620101e-05	8.89248285414953e-05	2.7165753852691	0.113113304700744	0.406781630804365	-0.293668326103621	19	42417238	F	I		IGR	island	IGR-island	chr19:42416992-42417513	rs60841401	26
cg04740599	0.300496935510891	0.320387774649313	4.58173168900209	1.51050910130012e-05	8.98949085286727e-05	2.70550273409896	0.232006323028462	0.532503258539354	-0.300496935510892	3	128712882	F	I	KIAA1257	1stExon	island	1stExon-island	chr3:128712404-128713058	rs536935893	12
cg27656786	0.29007326296712	0.440796831715968	4.57901294740949	1.5264399200712e-05	9.07548851222623e-05	2.69554187340854	0.355481166137404	0.645554429104524	-0.29007326296712	6	142677346	F	II	GPR126	Body	opensea	Body-opensea		rs182299602	0
cg23846815	0.301261653588263	0.371781726317046	4.57884405569881	1.52743491872438e-05	9.07548851222623e-05	2.69492321046565	0.283175357614616	0.584437011202879	-0.301261653588263	4	172560613	F	II		IGR	opensea	IGR-opensea		rs559722284;rs13109295	1;44
cg10769937	0.308738807433725	0.342501523271339	4.57728427892784	1.53665386475075e-05	9.12287136546761e-05	2.689210287095	0.251695991673185	0.56043479910691	-0.308738807433725	1	161397752	F	II		IGR	opensea	IGR-opensea		rs529549973;rs116891904	8;44
cg07911080	0.295423199420677	0.388720089721369	4.5759464933544	1.54460370314758e-05	9.16154413343015e-05	2.68431138325408	0.30183091342117	0.597254112841847	-0.295423199420678	13	28553792	R	II	PRHOXNB	Body	shore	Body-shore	chr13:28554427-28555065	rs529343701	11
cg01146232	0.298450093510347	0.354996260287562	4.57576807789504	1.5456669521349e-05	9.16154413343015e-05	2.68365810056113	0.267216821019813	0.56566691453016	-0.298450093510347	16	51185147	F	II	SALL1	TSS1500	island	TSS1500-island	chr16:51183699-51188763
cg27166649	0.284686507533947	0.185414783385661	4.57511379756279	1.54957214547677e-05	9.17727218952803e-05	2.6812625325307	0.101683457640382	0.386369965174329	-0.284686507533947	2	182521528	F	I	CERKL	1stExon	island	1stExon-island	chr2:182521221-182521927	rs61733527;rs61760902;rs564261104;rs532977160;rs549986396;rs568992169;rs141389059;rs1473295	7;15;23;32;43;44;49;50
cg23333072	0.291103115360574	0.445567089525465	4.57354050668402	1.55900181826232e-05	9.22566693422061e-05	2.67550297170548	0.359948526184119	0.651051641544693	-0.291103115360574	17	37856228	R	II	ERBB2	5'UTR	shore	5'UTR-shore	chr17:37856448-37856891	rs564166271	43
cg08822075	0.330357441621565	0.483586927088555	4.57061425625417	1.57668875558337e-05	9.32280802898166e-05	2.66479365267638	0.386422973670448	0.716780415292013	-0.330357441621565	7	26193607	R	II	NFE2L3	Body	shore	Body-shore	chr7:26191794-26192757	rs576028499	21
cg26490039	0.293145878931062	0.560939878258213	4.56905050932783	1.58621999414196e-05	9.37160757215864e-05	2.65907245424452	0.474720502102018	0.76786638103308	-0.293145878931062	12	116893616	F	II		IGR	opensea	IGR-opensea		rs542681948	1
cg12689060	0.29979354874827	0.349265354589242	4.56546426248618	1.60829002623625e-05	9.49434981671833e-05	2.64595614523512	0.261090781427986	0.560884330176256	-0.29979354874827	19	58514740	R	I	LOC100128398	Body	shore	Body-shore	chr19:58513455-58514498	rs530540693;rs550571572;rs4801540;rs529826478;rs546433053	49;28;27;25;17
cg16306870	0.30130073131964	0.324633176705373	4.56400806583497	1.61733628352883e-05	9.54007210847418e-05	2.6406320554495	0.236015314552538	0.537316045872178	-0.30130073131964	3	194868790	F	II	C3orf21	Body	opensea	Body-opensea		rs181799485;rs535690353;rs554307190	1;8;14
cg00084770	0.288799452074394	0.240441253387741	4.5632238265392	1.62222858693238e-05	9.56123794163041e-05	2.63776517908233	0.155500238071743	0.444299690146137	-0.288799452074394	10	88149210	R	II		IGR	shore	IGR-shore	chr10:88149266-88149738	rs142251172;rs555668705;rs75749298	42;34;3
cg07998951	0.295513156627091	0.372015648863522	4.56234959029757	1.62769922414006e-05	9.58577567180317e-05	2.63456966269078	0.285100014561436	0.580613171188528	-0.295513156627091	7	152456579	R	II	ACTR3B	TSS1500	shore	TSS1500-shore	chr7:152456740-152457511	rs111655035	30
cg03841977	0.292803827564708	0.268922564732456	4.55762246568774	1.6575909166775e-05	9.75397801049711e-05	2.61729750400097	0.182803791919307	0.475607619484015	-0.292803827564708	21	37442777	R	II	CBR1	Body	island	Body-island	chr21:37442140-37442778	rs111862586;rs556896935	50;14
cg09654536	0.300091375497812	0.653210976375401	4.55510254572093	1.67374217872045e-05	9.84112081345496e-05	2.60809458543979	0.564948807111339	0.865040182609151	-0.300091375497812	4	160027458	R	II		IGR	shelf	IGR-shelf	chr4:160023787-160025437
cg12260798	0.296872132665586	0.358462097846517	4.55254623024477	1.6902825124137e-05	9.93040976043052e-05	2.59876192518782	0.27114676470958	0.568018897375166	-0.296872132665586	6	26240519	R	II	HIST1H4F	TSS200	shore	TSS200-shore	chr6:26240697-26240951	rs74608402;rs558115411;rs369707393	47;33;15
cg20199595	0.299472973225222	0.427419480008149	4.55225346506615	1.69218689350231e-05	9.93363835320973e-05	2.59769329511662	0.339339193765437	0.638812166990659	-0.299472973225222	5	178986677	R	II	RUFY1	TSS200	island	TSS200-island	chr5:178986513-178986999	rs7703730;rs578117957;rs545325883;rs563783593;rs530944768	47;32;25;17;2
cg00080972	0.331994462159094	0.534782374603885	4.5495938669094	1.70958257589498e-05	0.000100277275571696	2.58798734888591	0.437136944557093	0.769131406716187	-0.331994462159094	5	178986291	F	II	RUFY1	TSS1500	shore	TSS1500-shore	chr5:178986513-178986999	rs541604336;rs184141933;rs188468128;rs200911836	14;16;24;28
cg06850558	0.296324835748734	0.197321332597188	4.54837192135815	1.71763295829351e-05	0.000100665827545648	2.58352913990142	0.110166969141678	0.406491804890412	-0.296324835748734	3	57530208	R	II	DNAH12	TSS200	opensea	TSS200-opensea		rs538005292;rs150207840	33;6
cg19843939	0.307665071988858	0.280548876559305	4.54817212249361	1.71895275623502e-05	0.000100665827545648	2.58280025313911	0.190059149503758	0.497724221492616	-0.307665071988858	5	118691561	F	I	TNFAIP8	Body	island	Body-island	chr5:118691401-118691759	rs139564712;rs75568601;rs569026875	0;38;51
cg07866705	-0.293138588624285	0.651303489631281	-4.54727862401757	1.72486691232858e-05	0.000100931557870656	2.5795409187138	0.7375207215796	0.444382132955315	0.293138588624285	11	124989802	R	II		IGR	opensea	IGR-opensea		rs568171436	15
cg27661104	0.297039624049564	0.526303347724885	4.5464695751707	1.73023909423388e-05	0.000101165175748986	2.57658998062302	0.438938752416189	0.735978376465753	-0.297039624049564	2	232645033	F	II	PDE6D	Body	shore	Body-shore	chr2:232645313-232646505	rs145601591;rs551015697;rs569027196;rs115411880	2;27;29;43
cg26482665	0.289802956194222	0.247108844089509	4.54602016562394	1.73323022844394e-05	0.00010125931501953	2.57495093568123	0.161872680502973	0.451675636697196	-0.289802956194223	19	59073902	R	I	MZF1	Body	island	Body-island	chr19:59073413-59074755	rs531104540;rs551259916;rs141474566;rs536663646;rs546748820;rs200161214	50;47;33;28;16;9
cg11301879	0.299621928542793	0.225717301326373	4.54475770316823	1.74165962937146e-05	0.000101670767536239	2.57034713004568	0.13759320469614	0.437215133238933	-0.299621928542793	13	78884950	F	II		IGR	opensea	IGR-opensea		rs74699668	1
cg25658438	0.329876527050728	0.574660424169998	4.54296838054512	1.75367493134068e-05	0.000102290728692044	2.5638233715851	0.477637916213902	0.80751444326463	-0.329876527050728	5	178986372	F	II	RUFY1	TSS1500	shore	TSS1500-shore	chr5:178986513-178986999	rs180793555;rs548997245	47;48
cg10184431	0.301883670638896	0.420480014713489	4.54251658837797	1.75672139256245e-05	0.000102386973372559	2.56217641439084	0.331690699819696	0.633574370458592	-0.301883670638896	6	27783226	R	II	HIST1H2AJ	TSS1500	shore	TSS1500-shore	chr6:27782247-27782485	rs569068697;rs45458699;rs370894477;rs201271927	38;24;23;6
cg12953705	0.312317278406787	0.238993114656908	4.53815839643313	1.78637347131204e-05	0.000104032488416679	2.54629427394865	0.147135091596088	0.459452370002875	-0.312317278406787	19	10403061	R	I	ICAM5	Body	island	Body-island	chr19:10399844-10405375	rs201706206;rs551442855;rs566460756;rs534108960;rs549321708	51;39;35;34;1
cg01022219	0.293441878438018	0.593104028356755	4.53623502837427	1.79961329374265e-05	0.000104714840025902	2.53928810145149	0.506797593522043	0.800239471960062	-0.293441878438018	18	13641735	R	I	C18orf1	Body	island	Body-island	chr18:13641584-13642415	rs573359616;rs529484882	46;1
cg18671654	0.285793245874229	0.520327942688082	4.53604208056174	1.80094671675754e-05	0.000104714840025902	2.53858535906372	0.43627110566625	0.722064351540479	-0.285793245874229	8	71094414	R	II	NCOA2	Body	opensea	Body-opensea
cg15368992	-0.293593438209916	0.759349482559942	-4.5357100618863	1.80324347117524e-05	0.000104765302144666	2.53737614445635	0.845700493798153	0.552107055588237	0.293593438209917	11	109618832	R	II		IGR	opensea	IGR-opensea		rs75659798;rs143829569;rs148154093	41;31;21
cg06118287	0.293924775006527	0.452850306320786	4.53366082250659	1.81748211238755e-05	0.000105508937830764	2.52991400087454	0.366401843083572	0.660326618090099	-0.293924775006527	5	178986559	F	II	RUFY1	TSS200	island	TSS200-island	chr5:178986513-178986999	rs554620340;rs574360439	1;7
cg27610821	0.308268934048151	0.433399636128786	4.5305068843774	1.83960953250269e-05	0.000106708995983463	2.5184332293169	0.342732302585212	0.651001236633363	-0.308268934048151	22	39097732	R	I	JOSD1	TSS1500	island	TSS1500-island	chr22:39096373-39097754
cg15145341	0.292633924730675	0.412610397171889	4.52856633205099	1.85335351721602e-05	0.000107421248918797	2.51137178897548	0.326541595780514	0.61917552051119	-0.292633924730676	13	25506340	F	II	LOC646405	Body	island	Body-island	chr13:25506113-25506341	rs536317070;rs151333256;rs79470870	0;33;34
cg25834419	0.296853561315668	0.28034753049294	4.5280675241536	1.8569023685023e-05	0.000107541928640275	2.5095569863937	0.193037659517743	0.489891220833412	-0.296853561315668	8	110656442	F	I	GOLSYN	Body	shore	Body-shore	chr8:110656795-110657291	rs185499860;rs191391051;rs538454983	18;33;40
cg01840020	0.296703510425151	0.461055515102098	4.52758480157462	1.86034304525106e-05	0.000107656157914608	2.50780082368638	0.373789776741759	0.670493287166911	-0.296703510425152	17	4648949	F	II	ZMYND15	Body	opensea	Body-opensea
cg06762067	0.298574798245555	0.323825565640459	4.52699002728855	1.86459087996051e-05	0.000107816879588883	2.50563717096297	0.236009448509413	0.534584246754968	-0.298574798245555	4	156447959	F	II		IGR	opensea	IGR-opensea		rs190759180;rs77491357	0;11
cg19268017	0.291714366013698	0.384533658435647	4.52549425494755	1.87531514355779e-05	0.000108351541627783	2.50019666595695	0.298735315490442	0.59044968150414	-0.291714366013698	7	70060835	R	II	AUTS2	Body	island	Body-island	chr7:70060834-70061456
cg22943986	0.307384810072145	0.36837224062238	4.52291873493196	1.8939210537885e-05	0.000109340387136829	2.49083143504643	0.277964943542337	0.585349753614482	-0.307384810072144	7	27142700	F	I	HOXA2	TSS1500	shore	TSS1500-shore	chr7:27143181-27143479
cg16638238	0.292843501275409	0.502107518618252	4.52215857005509	1.89944667914431e-05	0.000109573116062046	2.48806791359419	0.415977077066661	0.70882057834207	-0.292843501275409	1	32042050	R	II	TINAGL1	TSS200	opensea	TSS200-opensea		rs78525162;rs186998943;rs192702930	50;15;2
cg27476382	0.332557533125193	0.3981585800678	4.52097236334338	1.90810040267222e-05	0.000109985787361578	2.48375612068042	0.300347540913331	0.632905074038524	-0.332557533125193	11	58695177	R	II	GLYATL1	1stExon	opensea	1stExon-opensea		rs559370196;rs34010465	27;26
cg15090202	0.285172952882265	0.126599151650885	4.52008994747858	1.91456264001709e-05	0.00011027158897569	2.48054904164868	0.0427247537443367	0.327897706626602	-0.285172952882265	1	26687087	R	I		IGR	island	IGR-island	chr1:26686516-26687281	rs568197264;rs10902745	21;19
cg25399309	0.276338343127523	0.247044581311872	4.51836788072218	1.92723503574704e-05	0.000110914342873605	2.47429142017631	0.165768598039071	0.442106941166594	-0.276338343127523	5	66462293	F	II	MAST4	Body	shelf	Body-shelf	chr5:66459035-66459595	rs539560876;rs3188121	18;32
cg14559356	0.292272418492498	0.361291197585797	4.5177127042642	1.93207766931684e-05	0.000111105831148479	2.47191103505173	0.275328721558592	0.56760114005109	-0.292272418492498	10	102976532	F	I		IGR	island	IGR-island	chr10:102975969-102978096	rs552149198;rs551535831	28;51
cg06645921	0.293779993500708	0.424979715623788	4.51370322664233	1.96197083853028e-05	0.000112736443480439	2.45734844754282	0.338573835182404	0.632353828683111	-0.293779993500708	12	8025394	F	I	SLC2A14	5'UTR	island	5'UTR-island	chr12:8025364-8025908
cg13047157	0.292895240751132	0.219848839958273	4.51254947690614	1.97065543211984e-05	0.000113146794270185	2.45315945809886	0.133703180913823	0.426598421664954	-0.292895240751132	6	32633114	F	II	HLA-DQB1	Body	shore	Body-shore	chr6:32632158-32633027	rs41263829;rs41263830;rs28746808;rs9274436;rs117944321;rs67303455;rs28746809	4;12;16;17;24;39;45
cg07839457	0.312970035544401	0.38412706011156	4.51000726691477	1.98992293714079e-05	0.000114163653952396	2.44393163293854	0.292077049657325	0.605047085201726	-0.312970035544401	16	57023022	R	II	NLRC5	TSS1500	shore	TSS1500-shore	chr16:57023190-57023768	rs151200656;rs140247233	46;36
cg04113094	0.288929089835613	0.590703704298318	4.50898833518785	1.99769656159542e-05	0.000114451659987875	2.44023397076427	0.50572456022902	0.794653650064633	-0.288929089835613	14	54686625	R	II		IGR	opensea	IGR-opensea		rs534397648;rs552933419	45;1
cg17213060	0.291942223711744	0.363223904767294	4.50894013910459	1.99806498614948e-05	0.000114451659987875	2.4400590818936	0.277358544852075	0.569300768563819	-0.291942223711744	3	45077881	R	II		IGR	shore	IGR-shore	chr3:45077069-45077690	rs548504556	51
cg26922546	0.287163187019744	0.500243933896054	4.50590534169685	2.02139682170276e-05	0.000115697747827671	2.42904905334601	0.415784173007894	0.702947360027638	-0.287163187019744	5	72678459	F	II		IGR	shore	IGR-shore	chr5:72676120-72678421	rs116015321;rs541962834	22;29
cg15948536	0.298488174800101	0.495726707966517	4.50518162273995	2.02699968437067e-05	0.000115927938266815	2.42642412868793	0.407936068319428	0.70642424311953	-0.298488174800102	4	169770092	F	II	PALLD	5'UTR	opensea	5'UTR-opensea		rs11934770	20
cg24924958	0.291720418293542	0.313160489290839	4.50477115072915	2.03018414252406e-05	0.00011601956455952	2.4249354647387	0.227360366263327	0.519080784556869	-0.291720418293542	6	142409993	F	II	NMBR	TSS200	island	TSS200-island	chr6:142409473-142410112	rs66629528	47
cg08636573	0.300178137328529	0.634877435854126	4.50443776380115	2.03277413607041e-05	0.000116077102536357	2.42372642789444	0.546589748404559	0.846767885733088	-0.300178137328529	7	100881842	R	II	CLDN15	TSS1500	opensea	TSS1500-opensea		rs559439158;rs530194960;rs186859831	38;20;11
cg08666831	0.315614778421134	0.378806297289078	4.50040004839002	2.06439719141524e-05	0.000117791130019117	2.40908793368859	0.285978421282862	0.601593199703996	-0.315614778421134	19	47507691	F	II	GRLF1	3'UTR	island	3'UTR-island	chr19:47507306-47507692	rs548810655	25
cg25989075	0.283003164943318	0.302308293914879	4.49862821664016	2.07842391981933e-05	0.000118499254899808	2.40266682721292	0.21907206893155	0.502075233874868	-0.283003164943317	6	138893712	F	II	NHSL1	TSS200	opensea	TSS200-opensea		rs539581470	6
cg05446908	0.290539763349367	0.580958778971463	4.49817456019809	2.0820301076006e-05	0.000118612624311791	2.40102303081917	0.495505907398119	0.786045670747487	-0.290539763349368	1	25057044	F	II		IGR	opensea	IGR-opensea		rs112753417	21
cg19893830	-0.287038847750096	0.722532232799616	-4.49637412867892	2.09640184681299e-05	0.000119252690131705	2.39450028875457	0.80695542331435	0.519916575564254	0.287038847750096	2	202832067	R	II		IGR	opensea	IGR-opensea		rs536705881;rs182620585	12;1
cg02641296	0.287849505067331	0.215969300740966	4.49635959588292	2.09651824304102e-05	0.000119252690131705	2.39444764479691	0.131307681603515	0.419157186670847	-0.287849505067332	3	62304519	F	I	C3orf14	TSS200	island	TSS200-island	chr3:62304514-62304780	rs11312272;rs398052041;rs572253138;rs188350225;rs143297935	7;8;24;27;30
cg11590772	0.283155325036636	0.416911289301533	4.49446106893662	2.11177786325913e-05	0.000119983468354647	2.38757127990648	0.333630311349581	0.616785636386218	-0.283155325036636	19	8657916	F	II	ADAMTS10	Body	island	Body-island	chr19:8656788-8657917	rs543354156	10
cg00478479	0.303605935246204	0.521489778577696	4.49435438400875	2.11263853854132e-05	0.000119983468354647	2.38718492606442	0.432193915269989	0.735799850516193	-0.303605935246205	19	40904851	F	II	PRX	Body	island	Body-island	chr19:40904444-40904955	rs117017245;rs922217;rs117182727;rs578136486	13;23;39;41
cg04731861	0.311979466978076	0.414322682421636	4.49354575176776	2.11917318929515e-05	0.000120261438265573	2.38425669171804	0.322564015663379	0.634543482641455	-0.311979466978076	2	219085781	R	II	ARPC2	Body	shelf	Body-shelf	chr2:219081653-219082032
cg17532812	0.297484206696326	0.537549758117508	4.49200962944174	2.13164070537247e-05	0.00012087540333945	2.37869495549401	0.450054403206824	0.747538609903151	-0.297484206696326	5	138088151	R	II	CTNNA1	TSS1500	shore	TSS1500-shore	chr5:138088659-138089836	rs700618	35
cg20028827	0.294846951593384	0.338171714325102	4.49048070161982	2.14412032400505e-05	0.000121489105221059	2.37316043801216	0.251452022679989	0.546298974273374	-0.294846951593385	13	79169823	R	II		IGR	shore	IGR-shore	chr13:79170114-79171231	rs181984459	46
cg05640189	0.301416194800697	0.25762429690382	4.48916399724998	2.15492436126983e-05	0.000122006991635756	2.36839507744485	0.168972474903615	0.470388669704313	-0.301416194800697	7	143582650	F	II	TCAF1	TSS200	shore	TSS200-shore	chr7:143582125-143582610	rs570773441;rs538008422	0;42
cg08058472	0.301716120836403	0.45445753967701	4.48712807343623	2.1717336672056e-05	0.00012286382135765	2.36102845428064	0.365717504136892	0.667433624973295	-0.301716120836403	5	178986638	F	II	RUFY1	TSS200	island	TSS200-island	chr5:178986513-178986999	rs578117957;rs545325883;rs563783593;rs530944768;rs190505263	9;16;24;39;41
cg07097417	0.298536445821093	0.631652610041887	4.48670549613396	2.175238486199e-05	0.000122967221131928	2.35949969426499	0.543847773035683	0.842384218856777	-0.298536445821094	1	212002770	R	II	LPGAT1	5'UTR	shore	5'UTR-shore	chr1:212003431-212004280	rs560738480;rs544348629;rs189767866	34;24;6
cg11412288	0.307771727451209	0.42761134881507	4.48575786690474	2.18311795651067e-05	0.000123317572088877	2.35607177602145	0.337090252505891	0.6448619799571	-0.307771727451209	6	117802725	F	II	DCBLD1	TSS1500	shore	TSS1500-shore	chr6:117803497-117804671	rs62433102	8
cg17900356	0.313567439578514	0.360355683555778	4.48031558972721	2.22890785633472e-05	0.00012580717784947	2.33639379141742	0.268129966032686	0.581697405611199	-0.313567439578514	3	53190593	R	I		IGR	island	IGR-island	chr3:53190509-53190764	rs555182056;rs575330366	30;28
cg00006301	0.292478161735307	0.303219185019348	4.48008038137676	2.23090765022437e-05	0.000125823191472654	2.33554366820936	0.217196196273669	0.509674358008976	-0.292478161735307	10	62332794	F	II	ANK3	TSS200	opensea	TSS200-opensea		rs535474983;rs557257177	15;18
cg21226059	0.315416884048884	0.51466402303496	4.47886637148003	2.24125707746376e-05	0.000126309737832162	2.33115626328859	0.421894351255877	0.737311235304761	-0.315416884048884	5	178986404	F	II	RUFY1	TSS1500	shore	TSS1500-shore	chr5:178986513-178986999	rs180793555;rs548997245;rs567210046;rs7702303;rs546339218	15;16;25;32;43
cg21184369	0.291231230116267	0.645568465639584	4.47803826895085	2.2483432895547e-05	0.000126611774185983	2.32816394298924	0.559912221487741	0.851143451604008	-0.291231230116267	8	38831148	F	II	HTRA4	TSS1500	shore	TSS1500-shore	chr8:38831592-38832353	rs540016125;rs62504411	20;45
cg20801491	0.283945451859635	0.59572235544865	4.47105862230324	2.30893709350455e-05	0.000129924226934577	2.30295690123402	0.51220898725464	0.796154439114275	-0.283945451859635	5	76248520	F	II	CRHBP	TSS200	shore	TSS200-shore	chr5:76249435-76250528	rs186829853;rs561413237;rs191667087	0;7;45
cg21637884	0.286658272437478	0.257481915697419	4.46803936170381	2.3356357440565e-05	0.000131325776652011	2.29206040426659	0.173170659098161	0.459828931535639	-0.286658272437478	3	57530016	F	I	DNAH12	5'UTR	opensea	5'UTR-opensea
cg13033578	0.326959294165596	0.358006182279034	4.46738142450151	2.34149325327039e-05	0.000131495844994521	2.28968652046544	0.261841683995035	0.588800978160631	-0.326959294165596	19	2302995	F	II	LINGO3	5'UTR	island	5'UTR-island	chr19:2302466-2302999	rs563298040;rs530484212	9;37
cg03024372	0.284558955250941	0.232791229621655	4.46698232038482	2.34505333694419e-05	0.000131495844994521	2.28824663081232	0.149097419253731	0.433656374504672	-0.284558955250941	6	54711476	F	I	FAM83B	TSS200	island	TSS200-island	chr6:54711153-54712033	rs537265711;rs556947405	1;21
cg24399712	0.287577867441501	0.335419124063077	4.46693702597107	2.34545770241035e-05	0.000131495844994521	2.2880832224842	0.250837398344988	0.538415265786489	-0.287577867441501	22	39784796	R	II		IGR	island	IGR-island	chr22:39784354-39785104
cg23455517	0.285325957041127	0.155760387777757	4.46689485731974	2.34583422330651e-05	0.000131495844994521	2.28793109187446	0.0718409886480136	0.35716694568914	-0.285325957041127	19	49315679	F	II	BCAT2	TSS1500	island	TSS1500-island	chr19:49315545-49315765	rs554359027;rs112805450	12;22
cg18229521	0.296907640098346	0.359041160969674	4.46400098598973	2.37181359722512e-05	0.000132850552290715	2.27749309543485	0.27171538447016	0.568623024568506	-0.296907640098346	14	92790285	R	I	SLC24A4	1stExon	island	1stExon-island	chr14:92789494-92790712	rs536359091;rs556197214;rs149248445	28;11;5
cg15162392	0.298370890001672	0.345841561768725	4.46247959498962	2.38558312641932e-05	0.000133519812846614	2.27200723336212	0.258085417650586	0.556456307652258	-0.298370890001672	2	37571729	R	I	QPCT	TSS200	island	TSS200-island	chr2:37571676-37572397	rs187425983;rs548400398;rs78199787;rs534030117	50;48;34;14
cg03244009	0.304758956788214	0.278513961767981	4.4601730729559	2.40660620305608e-05	0.000134593719914624	2.26369255487142	0.18887897447733	0.493637931265544	-0.304758956788214	10	17486300	F	II	ST8SIA6	Body	opensea	Body-opensea		rs575748142;rs555695846	4;13
cg00777011	0.307115993732882	0.451164019557958	4.45521092950829	2.45244362652928e-05	0.000137052718519152	2.24581384161221	0.360835786107111	0.667951779839993	-0.307115993732882	19	11784344	R	II	ZNF833	TSS1500	shore	TSS1500-shore	chr19:11785042-11785282	rs543551965	34
cg14996491	0.295903306945796	0.343668350677339	4.45367185939641	2.46683147953956e-05	0.000137751777669338	2.24027106352105	0.256637966281517	0.552541273227313	-0.295903306945796	1	42384284	R	II	HIVEP3	1stExon	shore	1stExon-shore	chr1:42383640-42384003
cg02374917	0.314126010255812	0.544192109448945	4.45286937139737	2.47436581820166e-05	0.000138059934432018	2.23738147305408	0.451802106432529	0.765928116688342	-0.314126010255813	1	201463534	F	II	CSRP1	Body	opensea	Body-opensea		rs568063983;rs143632230	38;46
cg20860996	0.305090582883452	0.257821038889248	4.45268331303055	2.47611584530966e-05	0.000138059934432018	2.23671156249107	0.168088514511762	0.473179097395214	-0.305090582883452	7	143582536	F	II	TCAF1	TSS200	island	TSS200-island	chr7:143582125-143582610
cg00172603	0.287777302279469	0.588664452630471	4.45123852168537	2.48974606692874e-05	0.000138714423728887	2.23151012921432	0.504024069607098	0.791801371886567	-0.287777302279469	1	54822031	F	I	SSBP3	Body	island	Body-island	chr1:54821990-54822333	rs190462714;rs182242639;rs186382070	30;33;37
cg05256605	0.293969569185235	0.465479581271294	4.4508002975793	2.49389461785076e-05	0.000138840055718161	2.229932675096	0.379017943275636	0.672987512460871	-0.293969569185235	5	121412184	F	II	LOX	Body	shore	Body-shore	chr5:121412500-121414077	rs530128938;rs368062871;rs560792812	35;38;47
cg14076011	-0.31561470187814	0.665132179680284	-4.44948037783783	2.50643038828687e-05	0.000139432075925033	2.22518201068241	0.757960033173854	0.442345331295715	0.31561470187814	20	23312790	F	II		IGR	opensea	IGR-opensea		rs189032066;rs144071545;rs566232740;rs376246639	0;1;18;30
cg12418947	0.276419721674691	0.357056500396216	4.44921432149526	2.50896459578646e-05	0.000139467235908312	2.22422452555087	0.275756582256601	0.552176303931292	-0.276419721674691	17	7255037	R	II	KCTD11	TSS200	island	TSS200-island	chr17:7254622-7255808
cg00106345	0.285652616588822	0.632169874044069	4.44844128613569	2.51634188902865e-05	0.000139725445240878	2.22144272456712	0.548154398576769	0.833807015165591	-0.285652616588822	7	27138396	F	I		IGR	shore	IGR-shore	chr7:27135342-27136736	rs556190705	15
cg23445461	0.291249174707883	0.30570412277474	4.44832838672712	2.51742107423895e-05	0.000139725445240878	2.22103647649819	0.220042600801834	0.511291775509717	-0.291249174707883	5	140864733	R	I	PCDHGA4	Body	island	Body-island	chr5:140864527-140864748	rs547390669;rs567522277;rs199625514	50;37;24
cg01907094	0.327562596035696	0.414460497001825	4.44696795661807	2.53046043368753e-05	0.000140342934189085	2.21614172247085	0.318118556991326	0.645681153027021	-0.327562596035696	1	169677406	F	II	SELL	Body	opensea	Body-opensea		rs528899259;rs190225807;rs145776479	22;27;44
cg19592472	0.287869727562475	0.625515412850695	4.4458502205028	2.54122250130061e-05	0.000140733123712328	2.21212086952205	0.540847845920555	0.82871757348303	-0.287869727562475	20	3052274	F	I	OXT	1stExon	island	1stExon-island	chr20:3052097-3053103	rs533724449;rs139297313	15;27
cg11746813	0.30223345816628	0.475389569542777	4.44583859803855	2.54133463986801e-05	0.000140733123712328	2.21207906313853	0.386497375964459	0.68873083413074	-0.30223345816628	12	54448090	F	II	HOXC4	1stExon	island	1stExon-island	chr12:54447744-54448091	rs75256744;rs200182829;rs150564642	16;25;27
cg07687131	0.306859919261874	0.353660183128013	4.44350888256098	2.5639096467149e-05	0.000141876117205386	2.20370038213784	0.26340726569805	0.570267184959924	-0.306859919261874	12	93967580	R	I	SOCS2	Body	shore	Body-shore	chr12:93963963-93967395
cg11629830	0.320276199033375	0.443600053318498	4.44300814380112	2.56878708235868e-05	0.000142038815142186	2.2018998645432	0.349401171249858	0.669677370283234	-0.320276199033375	5	75701460	F	II	IQGAP2	Body	shore	Body-shore	chr5:75698759-75700160
cg10881242	0.29362498373554	0.410978765425332	4.44257855804924	2.57297860467047e-05	0.00014216336947584	2.20035529471116	0.324618476091349	0.61824345982689	-0.29362498373554	5	171057282	F	I		IGR	island	IGR-island	chr5:171057071-171057340	rs558131353;rs547273704;rs566911227	20;35;36
cg19947463	0.295818050881967	0.469809519806598	4.44167042830116	2.58186112509325e-05	0.000142546730189636	2.19709043429573	0.382804210723667	0.678622261605634	-0.295818050881967	7	1113237	F	II	C7orf50	Body	opensea	Body-opensea		rs533701365	44
cg10257049	0.271445366924415	0.547013990694094	4.44113529625726	2.58710919251449e-05	0.000142729003758587	2.19516675148076	0.467177118069266	0.738622484993682	-0.271445366924415	5	154230308	F	II	C5orf4	TSS200	opensea	TSS200-opensea		rs529312515	39
cg14458619	0.288242034128358	0.474790915017711	4.43693565561864	2.6286550151934e-05	0.000144808094075781	2.18007500527923	0.390013846156429	0.678255880284788	-0.288242034128358	9	8858644	R	II	PTPRD	5'UTR	island	5'UTR-island	chr9:8857485-8858708	rs142151248;rs564106029	40;35
cg07134045	0.270315223588745	0.22744907748392	4.43692664333832	2.62874486108652e-05	0.000144808094075781	2.18004262855279	0.147944599957819	0.418259823546564	-0.270315223588745	9	130690198	F	II	PIP5KL1	Body	island	Body-island	chr9:130689378-130690215	rs559564552	49
cg12751127	0.299505422666734	0.523707986937545	4.43553704564739	2.64263373144611e-05	0.000145463892785006	2.17505097555798	0.435618156741447	0.735123579408181	-0.299505422666734	8	42073005	F	II		IGR	opensea	IGR-opensea		rs149545644;rs182652409	0;19
cg04227961	0.28364251003159	0.228109077223756	4.43350143880649	2.66310758599246e-05	0.00014648090638032	2.16774052765508	0.144684809567406	0.428327319598996	-0.28364251003159	12	113541993	R	II	RASAL1	Body	island	Body-island	chr12:113541697-113542086	rs143821565;rs569184816	23;20
cg04835284	0.289945543864102	0.530132132537699	4.43146376419932	2.68375582737113e-05	0.00014750597995716	2.16042476361612	0.444854031401199	0.7347995752653	-0.289945543864102	10	102279758	R	II	SEC31B	TSS200	shore	TSS200-shore	chr10:102279162-102279730	rs559070141;rs577273173	20;17
cg22289837	0.296909885929337	0.548759380492288	4.42894558353628	2.70948709499817e-05	0.000148719285262847	2.15138678021838	0.461432943454248	0.758342829383585	-0.296909885929337	8	86350278	R	II	CA3	TSS1500	shore	TSS1500-shore	chr8:86350765-86351196	rs533617282;rs141987791	45;4
cg04303382	0.300314371225835	0.421952581183866	4.42890391849141	2.7099148363896e-05	0.000148719285262847	2.15123726765911	0.333624824940973	0.633939196166809	-0.300314371225835	17	77766421	R	II		IGR	island	IGR-island	chr17:77763364-77767356
cg12318501	0.294031822756377	0.404025104558657	4.42870907104762	2.71191604468666e-05	0.000148719285262847	2.15053808081527	0.317545156689134	0.611576979445511	-0.294031822756377	22	50919512	R	I	ADM2	TSS1500	island	TSS1500-island	chr22:50919453-50920376	rs573682864;rs544886830	42;27
cg21140898	0.307414924592316	0.513439754822468	4.42811693329619	2.71800645346652e-05	0.000148941878302067	2.1484133836555	0.42302360053061	0.730438525122926	-0.307414924592316	1	51442318	F	I		IGR	shore	IGR-shore	chr1:51443311-51444036
cg19113906	0.328198564613226	0.298531283456578	4.42712946547861	2.7281924433363e-05	0.000149388401751619	2.14487056799994	0.202002293864453	0.530200858477679	-0.328198564613226	7	143582609	F	II	TCAF1	TSS200	island	TSS200-island	chr7:143582125-143582610	rs552481822;rs570773441	32;41
cg13918754	0.294577527076534	0.335787289901277	4.42672944259898	2.73232928074952e-05	0.000149503270794444	2.14343551592234	0.249146840761119	0.543724367837654	-0.294577527076534	6	30039380	R	I	RNF39	Body	island	Body-island	chr6:30038881-30039477	rs571062694;rs1057539;rs11753382;rs61754472	48;33;18;9
cg21189438	0.297586547381259	0.321217709649506	4.42340441028614	2.76695064337565e-05	0.000151284728689264	2.13151036771039	0.233692254537371	0.53127880191863	-0.297586547381259	9	38622559	F	I	C9orf122	Body	island	Body-island	chr9:38619908-38622631	rs574600251;rs564766918	4;16
cg08729686	0.283110696427013	0.372328874192204	4.42138948688011	2.78813669824216e-05	0.000152329495316777	2.12428663653983	0.289061022301907	0.572171718728919	-0.283110696427013	15	99194624	R	II	IGF1R	Body	shore	Body-shore	chr15:99190446-99194559	rs568182935;rs535851842;rs145989384	41;39;16
cg07809108	0.28985034396519	0.350104839201212	4.42111809397369	2.79100223562981e-05	0.000152372512223661	2.12331382016549	0.26485473803498	0.55470508200017	-0.28985034396519	3	16509204	F	II	RFTN1	Body	opensea	Body-opensea		rs571260926;rs10510448;rs115312033	1;35;39
cg01883777	0.288189060907597	0.293749156276335	4.42020914768865	2.80062021618762e-05	0.000152783835008092	2.12005594749232	0.2089876677741	0.497176728681697	-0.288189060907597	22	38201848	F	II	H1F0	1stExon	shore	1stExon-shore	chr22:38203588-38204218	rs565020980;rs200068985	11;12
cg18014247	0.263938616527553	0.13566873866311	4.41967731992572	2.80626258285031e-05	0.000152977823475528	2.1181499499462	0.0580397338020651	0.321978350329618	-0.263938616527553	2	220083722	F	II	ABCB6	TSS200	island	TSS200-island	chr2:220082991-220084012	rs78480692;rs573557098	21;46
cg12542255	0.293816272383894	0.629487456234514	4.4179908681378	2.82422757790446e-05	0.000153842768210962	2.11210689376579	0.543070905533368	0.836887177917262	-0.293816272383894	19	45976195	F	I	FOSB	Body	island	Body-island	chr19:45975848-45976262	rs200557023;rs201701616;rs138817324	5;6;29
cg24239148	0.293792776148267	0.530938221142374	4.41673297717863	2.83769965389683e-05	0.000154461869802313	2.10760044378801	0.444528581098766	0.738321357247033	-0.293792776148267	10	63422841	F	I	C10orf107	1stExon	island	1stExon-island	chr10:63422538-63423105	rs71490861	35
cg07113006	0.297466692845376	0.511309684064518	4.41600388471275	2.84553668998423e-05	0.000154773553493801	2.10498880789685	0.423819480286466	0.721286173131842	-0.297466692845376	1	45097282	R	II	RNF220	Body	island	Body-island	chr1:45097281-45098049
cg01879805	0.283900924864277	0.410438566042151	4.41554226790907	2.85050943577708e-05	0.000154929096983821	2.10333542007131	0.326938294023246	0.610839218887523	-0.283900924864278	3	142683164	R	II	PAQR9	TSS1500	island	TSS1500-island	chr3:142681137-142683268	rs114529328;rs147027670	10;4
cg17125270	0.304969497359637	0.504379888210477	4.41439074981893	2.86295075572107e-05	0.000155490036599607	2.09921146529632	0.414682977222349	0.719652474581986	-0.304969497359637	19	40871421	R	II	PLD3	5'UTR	shore	5'UTR-shore	chr19:40871617-40871824	rs73933271;rs528388702;rs546540282	48;42;2
cg24864161	0.292264009823391	0.529649870372105	4.4124389764805	2.88415824040925e-05	0.00015652589355056	2.09222308908024	0.443689867482872	0.735953877306263	-0.292264009823391	22	50528282	F	I	MOV10L1	TSS200	island	TSS200-island	chr22:50528201-50529085	rs143148305;rs147508608;rs138510226;rs564145688;rs528420555;rs546709113	10;11;19;24;25;48
cg18732172	0.273609876683297	0.281806737441801	4.41123158353026	2.89735341586425e-05	0.000157125704475715	2.08790096230514	0.201333244299655	0.474943120982952	-0.273609876683297	11	504301	F	II	RNH1	5'UTR	island	5'UTR-island	chr11:504189-504659	rs74742815	32
cg08564661	0.293968670110901	0.318430493575526	4.40616807933304	2.95332899145397e-05	0.000159976476517621	2.06978317218391	0.231969120013497	0.525937790124398	-0.293968670110901	10	124133785	F	I	PLEKHA1	TSS1500	shore	TSS1500-shore	chr10:124134088-124134933	rs185056601	2
cg08791563	0.293162045618891	0.502018756448246	4.40608244075327	2.9542846318175e-05	0.000159976476517621	2.06947686063434	0.415794625383866	0.708956671002758	-0.293162045618891	2	66736054	F	II	MEIS1	Body	opensea	Body-opensea		rs200535896	34
cg24042136	0.297174332076311	0.416081677908691	4.4005232777235	3.01696283031435e-05	0.000163249973962102	2.04960092779028	0.328677462592129	0.62585179466844	-0.297174332076311	4	102109243	R	II	PPP3CA	Body	opensea	Body-opensea		rs537083729;rs543321491;rs184690446;rs190074111;rs77940598	29;29;21;20;18
cg11793423	0.29719049155077	0.418182773111387	4.39855588726349	3.03945105735598e-05	0.000164345539472965	2.04257062599572	0.330773805008219	0.627964296558989	-0.29719049155077	1	245448840	R	II	KIF26B	Body	opensea	Body-opensea		rs563767237	35
cg04965987	0.277693018374705	0.294754785543359	4.39430978823868	3.08853946817201e-05	0.000166876723512433	2.02740433292795	0.213080368374328	0.490773386749033	-0.277693018374705	21	38378539	R	II	DSCR6	TSS1500	island	TSS1500-island	chr21:38377937-38379437	rs544137132	20
cg26053876	0.306630867753812	0.53534892160778	4.39393516433446	3.0929070219579e-05	0.000166989648637668	2.02606668959734	0.445163372268423	0.751794240022235	-0.306630867753812	14	22991735	R	II		IGR	opensea	IGR-opensea		rs369519810;rs227014;rs555347034;rs77137537	45;22;16;2
cg15802396	0.27797727529706	0.266787006248518	4.38915231867683	3.14919503368562e-05	0.000169807753034585	2.00899526616818	0.185028984102324	0.463006259399384	-0.27797727529706	17	7108305	R	II	DLG4	Body	island	Body-island	chr17:7108304-7108654	rs376814324	29
cg18284575	0.307114601109115	0.4476261956801	4.38910686838615	3.14973464439492e-05	0.000169807753034585	2.00883309683499	0.357298371824478	0.664412972933593	-0.307114601109115	14	69095594	F	II		IGR	shore	IGR-shore	chr14:69095051-69095407
cg14371731	0.283680693832063	0.520528207261352	4.38757106313962	3.16802117055951e-05	0.000170668120665263	2.00335387834614	0.437092709075451	0.720773402907514	-0.283680693832063	10	81003175	R	I	ZMIZ1	Body	island	Body-island	chr10:81002109-81003687	rs554474289;rs76109311;rs142423981;rs553892475	44;31;20;19
cg06462666	0.297094556808149	0.468234997053878	4.3867498855081	3.17784081300815e-05	0.000171071430550483	2.00042470124402	0.380854245051481	0.67794880185963	-0.297094556808149	22	50528312	F	II	MOV10L1	TSS200	island	TSS200-island	chr22:50528201-50529085	rs546709113;rs143998223	18;50
cg12694372	0.312844906355497	0.489371474281554	4.38160018350498	3.24009476193215e-05	0.000174247795787941	1.98206341589507	0.397358266529937	0.710203172885435	-0.312844906355497	6	32064582	F	I	TNXB	Body	island	Body-island	chr6:32063533-32065044	rs369785145	1
cg13687887	-0.299818492716008	0.579082443487467	-4.38147698854037	3.24159838317991e-05	0.000174247795787941	1.98162433134627	0.667264353109822	0.367445860393814	0.299818492716008	5	158179519	R	II	EBF1	Body	opensea	Body-opensea		rs566759389;rs539286083;rs138104581	45;11;1
cg23090529	0.298206949689992	0.414102482866132	4.37956707490336	3.26499571047338e-05	0.000175376912448284	1.97481812765881	0.326394556486722	0.624601506176714	-0.298206949689992	1	51442133	R	II		IGR	shore	IGR-shore	chr1:51443311-51444036
cg22082046	0.297125355899426	0.403452307345372	4.37629918842737	3.30540773056145e-05	0.000177417638949316	1.96317699896282	0.316062496786717	0.613187852686143	-0.297125355899426	9	19934447	F	II		IGR	island	IGR-island	chr9:19934351-19934827	rs4977360;rs551718135	12;40
cg08939521	0.293807846204871	0.392148408334149	4.37483643546539	3.32365288565671e-05	0.000178266444459656	1.95796805165347	0.305734335920951	0.599542182125823	-0.293807846204871	10	43394116	F	I		IGR	island	IGR-island	chr10:43393476-43394417	rs1775053;rs12354455	29;40
cg07167507	0.28761226242542	0.369707408134345	4.37167494989046	3.36341955828902e-05	0.000180267486852157	1.94671360306211	0.285115566244516	0.572727828669936	-0.28761226242542	6	166583422	F	II	T	TSS1500	island	TSS1500-island	chr6:166579973-166583423	rs533608890;rs116714544;rs111334487	15;30;38
cg18104919	0.275790008526491	0.424784141372095	4.36873686226572	3.40078797201043e-05	0.000182137161510449	1.93625906106302	0.343669432981951	0.619459441508442	-0.275790008526491	5	7851396	F	I	C5orf49	TSS200	island	TSS200-island	chr5:7850957-7851413	rs558578395	46
cg24116913	0.30279803242256	0.350621210352026	4.36597120213982	3.43632952877927e-05	0.000183906336532917	1.92642215332721	0.261562965521861	0.564360997944422	-0.302798032422561	12	93989371	R	II		IGR	opensea	IGR-opensea		rs74624251	2
cg13737975	0.287109104480544	0.348291465494247	4.36570576088166	3.43975952682603e-05	0.000183955629837261	1.92547823978001	0.263847611235264	0.550956715715807	-0.287109104480544	10	18941139	R	II	NSUN6	TSS1500	shore	TSS1500-shore	chr10:18940528-18940765
cg14557699	0.281500846005707	0.361488344757682	4.36341147692507	3.46954409593465e-05	0.00018541324570986	1.91732125162076	0.278693978285415	0.560194824291123	-0.281500846005708	5	140254909	F	II	PCDHA12	TSS200	shore	TSS200-shore	chr5:140255158-140255450	rs183266244;rs113418307;rs563345056;rs530428922	21;25;28;51
cg16797020	0.292616976375498	0.306122119130825	4.36250010541846	3.48144458136835e-05	0.000185913704811309	1.9140817630416	0.220058302549797	0.512675278925295	-0.292616976375498	3	57530118	R	I	DNAH12	TSS200	opensea	TSS200-opensea
cg15371711	0.285804693296073	0.302454236326672	4.3619164325557	3.48908674842031e-05	0.000186186201160245	1.91200731256284	0.218394032416062	0.504198725712136	-0.285804693296073	20	35169846	F	I	MYL9	TSS200	shore	TSS200-shore	chr20:35169189-35169540	rs557844949;rs561981993;rs528936233	30;39;48
cg24843380	0.285402070328282	0.396599293483304	4.36155889901731	3.49377601852082e-05	0.000186202115301168	1.91073667852459	0.312657508092633	0.598059578420915	-0.285402070328282	5	178367827	F	I	ZNF454	TSS1500	island	TSS1500-island	chr5:178367620-178368725	rs561129957;rs376524288	0;22
cg22673543	0.276780962135922	0.489502054037302	4.36150647226549	3.49446413876715e-05	0.000186202115301168	1.91055036531981	0.408095888703207	0.684876850839129	-0.276780962135922	10	13933229	F	II	FRMD4A	Body	shore	Body-shore	chr10:13933482-13934184
cg15346168	0.276018466491022	0.267597371753829	4.36021522092781	3.51145365378795e-05	0.000186971519169014	1.90596199134557	0.186415469844705	0.462433936335727	-0.276018466491022	14	24836194	R	I	NFATC4	1stExon	island	1stExon-island	chr14:24835810-24836220
cg19478079	-0.31671787633195	0.581005290844262	-4.35734746967686	3.54947159578239e-05	0.000188858677360497	1.89577473179822	0.674157607412483	0.357439731080532	0.316717876331951	17	79453653	F	II		IGR	shore	IGR-shore	chr17:79454734-79455823	rs368253666;rs550727098	0;20
cg24169669	0.304391693422113	0.372066257135644	4.35503562729656	3.5804089008699e-05	0.000190366628434939	1.88756536996217	0.282539288482082	0.586930981904195	-0.304391693422113	14	38092080	F	I		IGR	island	IGR-island	chr14:38091469-38092176	rs532842858;rs546322721	24;37
cg15857661	0.280953754240669	0.502543656806744	4.35278877592115	3.61072590000553e-05	0.00019183943694812	1.87958945723406	0.419910199677135	0.700863953917804	-0.280953754240669	10	104196243	F	II	MIR146B	TSS200	shelf	TSS200-shelf	chr10:104191984-104192527	rs541166881;rs76149940	1;26
cg17847861	0.30673004148233	0.348904846152332	4.35049900081792	3.64187703264875e-05	0.000193354398286609	1.87146387849409	0.258690128069293	0.565420169551624	-0.30673004148233	19	40972683	R	I	SPTBN4	TSS1500	island	TSS1500-island	chr19:40971476-40973393	rs41334250	50
cg18586277	0.284580183842526	0.391147743751038	4.34862101415127	3.66761954760008e-05	0.000194580220861098	1.86480162684137	0.307447689679707	0.592027873522233	-0.284580183842526	5	76116535	R	II	F2RL1	Body	shore	Body-shore	chr5:76114562-76115044
cg10929921	0.30267693080376	0.589385492116895	4.3481105669395	3.67464681616854e-05	0.000194812078497091	1.86299110768879	0.500362865409907	0.803039796213667	-0.30267693080376	8	104311985	F	II	FZD6	5'UTR	shore	5'UTR-shore	chr8:104310809-104311620
cg13678973	0.288865769727584	0.308348690550546	4.34774442271877	3.67969548678797e-05	0.000194938781135328	1.86169250446003	0.223388170042433	0.512253939770017	-0.288865769727584	1	50513870	F	I	ELAVL4	Body	island	Body-island	chr1:50513644-50514320	rs143333748;rs574307077	2;15
cg02921845	0.29526753766484	0.55543072288576	4.34648216071367	3.69715189193189e-05	0.000195722149253752	1.85721617763148	0.468587329454924	0.763854867119765	-0.29526753766484	2	38776502	R	II		IGR	opensea	IGR-opensea		rs532762319;rs140387894	48;32
cg09979478	0.286127509754432	0.426610211832299	4.34508675137094	3.716542700363e-05	0.000196606717742146	1.85226864154025	0.342455061904525	0.628582571658957	-0.286127509754432	8	145925997	R	I		IGR	island	IGR-island	chr8:145925410-145926101	rs371703059	8
cg25782229	0.287556693679181	0.495767686588196	4.3442394450024	3.7283648625721e-05	0.000197089914725152	1.84926494464969	0.41119218844726	0.698748882126441	-0.287556693679181	11	32450692	F	II	WT1	Body	shore	Body-shore	chr11:32452144-32452708	rs5030160;rs539564307	41;51
cg03118261	0.309513914829785	0.393032621928093	4.34338016726888	3.74039113185747e-05	0.000197583197253451	1.84621919221503	0.301999117566392	0.611513032396177	-0.309513914829785	18	67888815	R	II		IGR	opensea	IGR-opensea
cg18301891	0.271409722539903	0.384230496506118	4.34271522166921	3.74972326448786e-05	0.000197933556337113	1.84386252433661	0.304404107523794	0.575813830063696	-0.271409722539903	14	102027172	R	I	DIO3	TSS1500	island	TSS1500-island	chr14:102025989-102031567
cg24932457	0.285499462797751	0.563146314429294	4.33981143598073	3.79074030839591e-05	0.000199954733389632	1.83357377578436	0.479175884194662	0.764675346992412	-0.285499462797751	1	175568559	R	I	TNR	5'UTR	island	5'UTR-island	chr1:175568376-175568808
cg21489194	0.293716742829108	0.420850753463849	4.33796379443422	3.81706403739708e-05	0.000201198515616071	1.82702947215455	0.33446347616117	0.628180218990278	-0.293716742829108	5	158430624	F	II	EBF1	Body	opensea	Body-opensea		rs571204344	0
cg01562385	0.283907913573592	0.351895720787276	4.33411132205889	3.87251971969794e-05	0.000203974961097883	1.81338984956069	0.268393393265631	0.552301306839224	-0.283907913573592	19	10698098	R	I	AP1M2	TSS200	island	TSS200-island	chr19:10697786-10698099	rs576297146	33
cg10801328	0.271067174790507	0.342565601576101	4.33060135878069	3.92372146404624e-05	0.00020652351596832	1.8009696428578	0.262839961931834	0.533907136722341	-0.271067174790507	17	1106984	R	I		IGR	island	IGR-island	chr17:1106812-1107379	rs548705341;rs566812955	13;8
cg17888390	0.284576356353918	0.364011799905719	4.329259640897	3.94346594332742e-05	0.000207413861524223	1.7962236032244	0.280312871566331	0.564889227920249	-0.284576356353918	10	101282816	R	I		IGR	island	IGR-island	chr10:101282725-101282934	rs530104096;rs548645856	30;7
cg02109484	0.281843118386712	0.478529384178684	4.32393076499901	4.02283567086055e-05	0.000211436782356628	1.77738317237153	0.395634349359062	0.677477467745775	-0.281843118386712	2	74875253	F	I	C2orf65	TSS200	island	TSS200-island	chr2:74875128-74875562	rs562817726	2
cg16427552	0.276415190571261	0.194222816537426	4.32150382037558	4.05949210687777e-05	0.000213210573980142	1.7688075659982	0.11292423107529	0.389339421646551	-0.276415190571261	19	18118854	F	I	ARRDC2	TSS200	island	TSS200-island	chr19:18118741-18119553	rs2290641	15
cg00014830	0.290928770154028	0.44888386974915	4.31713295901074	4.12632389756006e-05	0.000216565546291413	1.75337094358566	0.36331658440973	0.654245354563757	-0.290928770154028	17	77765733	F	II		IGR	island	IGR-island	chr17:77763364-77767356	rs60072941	29
cg24994127	0.269584323766855	0.282452278238446	4.3164921741669	4.13621048670234e-05	0.000216929150847651	1.7511087211676	0.203162771248194	0.47274709501505	-0.269584323766856	20	20433328	F	II	RALGAPA2	Body	island	Body-island	chr20:20433105-20433329	rs544800965;rs183695070	35;40
cg03504039	-0.295313825705817	0.712236227507295	-4.31576996460705	4.14738076555106e-05	0.000217359512316085	1.74855929663131	0.799093235067829	0.503779409362012	0.295313825705817	2	238578435	R	II	LRRFIP1	Body	opensea	Body-opensea		rs575597489;rs200221599	21;1
cg02428941	0.285902314048231	0.495821048744353	4.31239996455465	4.19988985619053e-05	0.00021995423161135	1.73666671295672	0.411732132847815	0.697634446896046	-0.285902314048231	1	95393403	F	II	CNN3	TSS1500	shore	TSS1500-shore	chr1:95391837-95393116	rs537558042	47
cg01104590	0.283422074160856	0.533630977059844	4.31204049228384	4.20552862379216e-05	0.00022009233311666	1.73539850419189	0.450271543483122	0.733693617643978	-0.283422074160856	11	3073136	F	II	CARS	Body	opensea	Body-opensea		rs549710952;rs571468170;rs17687673;rs149570885;rs572049155	4;16;35;42;48
cg13073224	0.276590069584783	0.557365517426754	4.30786504529727	4.27156317251428e-05	0.000223388738807951	1.72067262969918	0.476015496960641	0.752605566545424	-0.276590069584783	12	117131523	R	I		IGR	opensea	IGR-opensea		rs114131298	35
cg15332217	0.284919880605567	0.559004451420562	4.30725593287954	4.28127948047753e-05	0.000223737285465868	1.71852519433027	0.475204486536572	0.760124367142138	-0.284919880605567	13	28555064	F	II	PRHOXNB	Body	island	Body-island	chr13:28554427-28555065	rs576272674;rs545272351	11;50
cg22840852	0.293017679564676	0.50174631052132	4.30681190161985	4.28837591558493e-05	0.000223948520036102	1.71695987860821	0.415564640061121	0.708582319625798	-0.293017679564677	14	93215209	F	II	LGMN	TSS200	opensea	TSS200-opensea
cg03635968	0.293485503701941	0.376222680067041	4.30452180298968	4.3251564565785e-05	0.000225708520566787	1.70888839000875	0.289903414272352	0.583388917974293	-0.293485503701941	9	132725318	F	II	FNBP1	Body	opensea	Body-opensea		rs114822078;rs560151703	14;47
cg16530382	0.298323909045235	0.391289217417047	4.30428979640599	4.32889957125194e-05	0.000225743183900563	1.70807083371436	0.303546891227272	0.601870800272507	-0.298323909045235	17	37123671	F	II	FBXO47	TSS200	opensea	TSS200-opensea
cg12559208	0.273077725543258	0.260554473744523	4.30355407586289	4.34079011251447e-05	0.000226202367483697	1.70547845332821	0.180237495643565	0.453315221186823	-0.273077725543258	19	54668230	F	II	TMC4	Body	island	Body-island	chr19:54668158-54668566	rs560043659;rs140280199;rs200051342;rs201904060	0;12;16;37
cg25953350	0.288741783069139	0.439393276600742	4.30296551982646	4.35032489315075e-05	0.000226538225259811	1.70340482685717	0.354469222756877	0.643211005826016	-0.288741783069139	11	45167368	F	II	PRDM11	Body	shore	Body-shore	chr11:45168618-45169101	rs149476854;rs566325088	15;49
cg03359540	0.274347316270002	0.515484864279031	4.30187801497306	4.36799597116833e-05	0.00022710036546501	1.69957376378367	0.434794477140795	0.709141793410797	-0.274347316270002	6	2750213	R	II	MYLK4	5'UTR	opensea	5'UTR-opensea		rs535062011	1
cg18873530	0.298345182987317	0.204480925870505	4.3018222132644	4.36890456908803e-05	0.00022710036546501	1.69937720234023	0.116732342638941	0.415077525626258	-0.298345182987317	19	49315663	F	I	BCAT2	TSS1500	island	TSS1500-island	chr19:49315545-49315765	rs554359027;rs112805450	28;38
cg06428620	0.270595504921992	0.209434724818261	4.30172965224838	4.37041210680754e-05	0.00022710036546501	1.69905115991709	0.12984781160591	0.400443316527902	-0.270595504921992	5	140864276	R	II	PCDHGA4	Body	shore	Body-shore	chr5:140864527-140864748	rs71583647	23
cg05228777	0.291150365657988	0.462952029271316	4.29970624113659	4.40349298225049e-05	0.00022853597245124	1.69192490861996	0.377319568783673	0.668469934441661	-0.291150365657988	21	34447480	R	II		IGR	shelf	IGR-shelf	chr21:34442206-34444543	rs182829182;rs536396708	17;5
cg00319367	0.283027505500223	0.430208688686688	4.29965868085687	4.40427344617569e-05	0.00022853597245124	1.69175743213068	0.346965304716034	0.629992810216257	-0.283027505500223	8	107281601	R	II	OXR1	TSS1500	shore	TSS1500-shore	chr8:107282031-107283876	rs143747703	16
cg05348768	0.29065192164702	0.183776279140143	4.29877294168528	4.4188328254506e-05	0.000229129294739772	1.68863865138877	0.0982904198321955	0.388942341479216	-0.29065192164702	1	202936122	R	I	CYB5R1	Body	island	Body-island	chr1:202936045-202936252	rs530129216;rs548804508	34;18
cg22361859	0.281189847886105	0.41310880765252	4.2960783949942	4.46341055520292e-05	0.000231220105800686	1.67915342261837	0.330405911215431	0.611595759101535	-0.281189847886105	17	37123638	F	I	FBXO47	1stExon	opensea	1stExon-opensea		rs547464494;rs527315008;rs536440117;rs371736824	11;23;25;31
cg00480856	0.301818594522782	0.583926493450425	4.29576532076443	4.46861799524138e-05	0.000231220105800686	1.67805160133494	0.495156318590783	0.796974913113565	-0.301818594522782	7	123390035	R	II	WASL	TSS1500	shore	TSS1500-shore	chr7:123388399-123389623
cg16267679	0.282635305292076	0.429196033339152	4.2956542808061	4.47046635731136e-05	0.000231220105800686	1.6776608240919	0.346068002370895	0.628703307662971	-0.282635305292076	2	145278615	F	II	LINC01412	TSS1500	shelf	TSS1500-shelf	chr2:145273456-145275378
cg06857094	0.294367080845312	0.441120942356859	4.29557604573269	4.47176909472684e-05	0.000231220105800686	1.67738549932383	0.354542389167061	0.648909470012373	-0.294367080845312	6	31762442	F	II	VARS	Body	shore	Body-shore	chr6:31763240-31763905	rs190024625;rs181503585	23;28
cg26141335	0.281466382716188	0.445055085156599	4.294638857151	4.48740325561833e-05	0.000231864980057742	1.67408759858412	0.362270854945955	0.643737237662144	-0.281466382716189	7	130125976	R	II	MEST	TSS1500	shore	TSS1500-shore	chr7:130126017-130126801	rs3800564	30
cg02484776	0.306867167175125	0.42904555070557	4.29290487710163	4.51646858857213e-05	0.000233076387379483	1.66798707196775	0.338790501536415	0.645657668711541	-0.306867167175125	15	42567603	F	II	GANC	Body	shore	Body-shore	chr15:42566198-42566404
cg08832851	0.308078762349641	0.505341451562791	4.2928610226635	4.51720603472785e-05	0.000233076387379483	1.66783280298661	0.41473005087172	0.722808813221361	-0.308078762349641	12	92535822	R	II	BTG1	3'UTR	shelf	3'UTR-shelf	chr12:92538710-92540333	rs146332177	17
cg13156931	0.285520180673743	0.5237759623424	4.29192257233658	4.53301465991549e-05	0.0002337275913256	1.6645318130703	0.439799438614829	0.725319619288572	-0.285520180673743	13	28554471	F	II	PRHOXNB	Body	island	Body-island	chr13:28554427-28555065	rs371189465;rs9554218	19;29
cg26886572	0.296169057365296	0.586121043094255	4.29109866027782	4.54693781001182e-05	0.000234280731011994	1.66163409542162	0.499012496810345	0.795181554175641	-0.296169057365296	11	3009206	F	II	NAP1L4	5'UTR	shelf	5'UTR-shelf	chr11:3012799-3014181	rs562389931;rs56747806	6;14
cg10234998	0.275520825323231	0.550184870743575	4.28985059756813	4.56810719565939e-05	0.000235206193529316	1.65724531607835	0.469149333883801	0.744670159207033	-0.275520825323232	6	29601491	R	I	GABBR1	TSS1500	shore	TSS1500-shore	chr6:29600192-29600661	rs141468695;rs562346239;rs527973610	29;20;17
cg17616554	0.269148901637901	0.309814219255216	4.28473684926072	4.65584238399272e-05	0.000239555342873226	1.63927159106271	0.23065277759701	0.499801679234911	-0.269148901637901	7	117119611	R	II	CFTR	TSS1500	opensea	TSS1500-opensea		rs553900179	26
cg10796899	0.275012749943671	0.426189472009202	4.28386463562495	4.67096802355744e-05	0.00024016505994897	1.6362073345708	0.345303369084593	0.620316119028264	-0.27501274994367	10	735041	F	I	DIP2C	Body	island	Body-island	chr10:734707-735606	rs577400810;rs543254686	29;45
cg10884953	0.266468995667016	0.360166227695132	4.28120600248336	4.71736606390049e-05	0.000242380714649743	1.62686953365628	0.281792993675421	0.548261989342437	-0.266468995667016	19	2579745	F	II	GNG7	5'UTR	island	5'UTR-island	chr19:2578956-2579746	rs532009861	38
cg08322008	0.277694478699869	0.484510919905512	4.28095091307804	4.72184113571197e-05	0.000242440750749581	1.62597379195192	0.40283607322908	0.680530551928949	-0.277694478699869	8	30245118	R	II	RBPMS	Body	shelf	Body-shelf	chr8:30241416-30242878	rs558917221;rs575818817;rs186447457	17;6;2
cg24083051	0.284087903544195	0.414095232825944	4.27958655333259	4.74584588524025e-05	0.000243502743391053	1.62118345590103	0.330539967077652	0.614627870621847	-0.284087903544195	22	28181085	F	II	MN1	Body	opensea	Body-opensea
cg05433805	0.284668373290261	0.55548672023137	4.27890684980374	4.75784855924908e-05	0.000243947871583316	1.61879735215879	0.471760728087175	0.756429101377436	-0.284668373290261	3	37204814	R	II	LRRFIP2	5'UTR	opensea	5'UTR-opensea		rs185835702;rs190943056;rs145448444	47;32;1
cg16886987	0.304866282077216	0.306995797286839	4.27761872279776	4.78067553622103e-05	0.000244946981352708	1.61427604851411	0.217329243734716	0.522195525811933	-0.304866282077217	21	38378634	F	II	DSCR6	TSS1500	island	TSS1500-island	chr21:38377937-38379437	rs544965024;rs564861570	21;40
cg00647820	0.289440658209139	0.360687733385873	4.27727779816233	4.78673473188229e-05	0.000245086166579336	1.61307955677671	0.275558128030244	0.564998786239383	-0.289440658209139	17	40259828	F	II	DHX58	Body	island	Body-island	chr17:40259521-40259829	rs569916692	30
cg24360658	0.288428913795025	0.506202364104769	4.2745432592321	4.83560382420268e-05	0.000247392007328907	1.60348479833319	0.421370330635644	0.709799244430669	-0.288428913795025	12	92536503	R	II	C12orf79	TSS200	shelf	TSS200-shelf	chr12:92538710-92540333	rs552692517	43
cg15196197	0.285051327776703	0.394061917327368	4.27438103629322	4.83851798294671e-05	0.000247392007328907	1.60291572707055	0.310223291510691	0.595274619287393	-0.285051327776703	6	32064573	F	I	TNXB	Body	island	Body-island	chr6:32063533-32065044	rs369785145	10
cg03959515	0.303892396414908	0.302904992150775	4.27249144633268	4.87258737815996e-05	0.000248960353008145	1.59628815830121	0.213524875558155	0.517417271973063	-0.303892396414908	8	127569677	F	II	FAM84B	5'UTR	island	5'UTR-island	chr8:127568676-127570873	rs190825769	14
cg12760869	0.265650263219876	0.391610492937371	4.26743921395088	4.96481901053556e-05	0.000253496190705061	1.57857725806426	0.313478062578584	0.57912832579846	-0.265650263219876	12	49727110	R	I	C1QL4	Body	island	Body-island	chr12:49726591-49727114	rs568132547	47
cg08479476	0.294686752892316	0.334336886066394	4.26456673759155	5.01800587639734e-05	0.000256033535739355	1.56851369995688	0.247664311686301	0.542351064578617	-0.294686752892316	2	70313163	R	II	PCBP1	TSS1500	shore	TSS1500-shore	chr2:70313200-70315490	rs550066981	36
cg27139424	0.31300670488134	0.476736466435155	4.26402164757713	5.02816059038475e-05	0.000256373250686377	1.5666045058079	0.38467567088182	0.697682375763159	-0.31300670488134	11	58695093	R	II		IGR	opensea	IGR-opensea
cg21101720	0.277217607094346	0.262302319011477	4.26319472540517	5.04360350191669e-05	0.000256981937985081	1.56370848937263	0.180767728689611	0.457985335783957	-0.277217607094346	17	27940509	R	I	ANKRD13B	Body	island	Body-island	chr17:27939298-27940770	rs533516579;rs558444029	4;1
cg19726712	0.276317463793485	0.589906298367185	4.26297263244501	5.04775890728024e-05	0.000257015057695685	1.56293074586558	0.508636456074983	0.784953919868468	-0.276317463793485	8	98790327	F	II	LAPTM4B	Body	shore	Body-shore	chr8:98787835-98788874	rs536065013;rs576477659	9;41
cg19697530	0.283950505621375	0.278944023188377	4.26251433568564	5.05634416777298e-05	0.000257273528369962	1.56132592773507	0.195429168593855	0.47937967421523	-0.283950505621375	11	115375071	F	I	CADM1	1stExon	island	1stExon-island	chr11:115373574-115375881	rs561567580;rs112835318;rs45514793	22;29;30
cg14801038	0.278740480005459	0.49543544015628	4.26138305815817	5.07759664946347e-05	0.000258175718681457	1.55736501328371	0.413452946037027	0.692193426042487	-0.278740480005459	6	134214307	R	II	TCF21	3'UTR	island	3'UTR-island	chr6:134213959-134214351
cg14629910	0.285435218083633	0.424571873780196	4.25999323548248	5.10382410602178e-05	0.000259218571225271	1.55249979845225	0.340620339049715	0.626055557133348	-0.285435218083633	10	11191704	F	II	CELF2	Body	opensea	Body-opensea		rs598363	31
cg17183174	-0.283477803367199	0.496508059959891	-4.25992170266477	5.10517753476938e-05	0.000259218571225271	1.5522494185645	0.579883884479656	0.296406081112457	0.283477803367199	13	76115526	R	II		IGR	shelf	IGR-shelf	chr13:76111673-76112044	rs187597156	1
cg14399930	0.282342418337488	0.344696688329827	4.25457604430023	5.20730417966618e-05	0.00026407176234792	1.53354624619691	0.261654800583507	0.543997218920995	-0.282342418337488	17	37123669	F	I	FBXO47	TSS200	opensea	TSS200-opensea		rs371736824	0
cg20474850	0.27544023363873	0.370289574062506	4.25448070364884	5.20914337501118e-05	0.00026407176234792	1.53321281118799	0.28927774063935	0.56471797427808	-0.27544023363873	4	174450083	R	I	HAND2	1stExon	island	1stExon-island	chr4:174450046-174451469	rs199503638;rs201609965	29;1
cg25426815	0.299386020111424	0.302615390882881	4.25435529500609	5.21156355861212e-05	0.00026407176234792	1.53277422676737	0.214560679085403	0.513946699196827	-0.299386020111424	5	140777344	F	II	PCDHGA4	Body	shore	Body-shore	chr5:140777442-140777938	rs116170608	32
cg13729891	0.285920390300237	0.218589319949453	4.25248925717988	5.24770333577933e-05	0.000265719342941533	1.52624923660164	0.134495087508207	0.420415477808445	-0.285920390300237	17	7108468	F	II	DLG4	Body	island	Body-island	chr17:7108304-7108654	rs552092721;rs1875673;rs143801882;rs567491463	25;38;46;47
cg27243700	0.279980991644032	0.535814940332504	4.24849546935318	5.32586483483457e-05	0.000269490965969683	1.51229040380443	0.453467589848965	0.733448581492997	-0.279980991644032	17	59536636	R	II	TBX4	Body	shore	Body-shore	chr17:59531723-59535254	rs34882685;rs35488469;rs540469484	14;8;2
cg06572093	0.280989178706118	0.374469941824418	4.24719148126122	5.35162693418674e-05	0.00027060778401005	1.50773464236835	0.291826065734383	0.572815244440501	-0.280989178706118	14	69095231	R	II		IGR	island	IGR-island	chr14:69095051-69095407	rs188904008	39
cg17527484	0.290660387405713	0.439255311581295	4.24585752227855	5.37810537769141e-05	0.000271759260022284	1.50307511655157	0.353766962344321	0.644427349750034	-0.290660387405713	17	62039082	F	I	SCN4A	Body	opensea	Body-opensea		rs545212849;rs73326355	29;48
cg15317464	0.284713979757353	0.630589558836646	4.24506197030157	5.39395674296041e-05	0.000272372526442051	1.50029670454023	0.54685015302566	0.831564132783013	-0.284713979757352	2	9105414	R	II	MBOAT2	Body	opensea	Body-opensea		rs77234283;rs557789260	23;2
cg13200141	0.273730424222871	0.308697468080354	4.24460212598532	5.4031396562016e-05	0.000272648451199381	1.49869088423146	0.228188519779509	0.501918944002381	-0.273730424222872	3	181960036	R	II		IGR	opensea	IGR-opensea
cg16386396	0.298164554673111	0.534481833945963	4.24306597833775	5.4339252637729e-05	0.000274013342737159	1.49332733421147	0.446786376689165	0.744950931362276	-0.298164554673111	1	3132458	F	II	PRDM16	Body	opensea	Body-opensea		rs548982130	9
cg11694519	0.302753177704555	0.451337890382141	4.24116438964419	5.4722687352763e-05	0.000275757212144645	1.48668958358311	0.362292838116096	0.665046015820651	-0.302753177704555	11	111783563	F	I	CRYAB	TSS1500	opensea	TSS1500-opensea
cg19576798	0.282073172024058	0.388738903532228	4.24072162057948	5.48123403470561e-05	0.000276019285319104	1.48514431802328	0.305776205878093	0.587849377902152	-0.282073172024059	12	116893334	R	II		IGR	opensea	IGR-opensea
cg18179044	0.282704196432246	0.357127623003591	4.24024133402666	5.49097499754019e-05	0.000276320032134281	1.48346823562315	0.273979329935284	0.556683526367529	-0.282704196432246	5	158737961	F	II		IGR	opensea	IGR-opensea		rs545023666;rs140816655	13;29
cg16480941	0.278817113422125	0.394525122701429	4.23981280911325	5.49968023014319e-05	0.000276568281532304	1.48197289349661	0.31252008934198	0.591337202764106	-0.278817113422125	5	10533585	F	II		IGR	opensea	IGR-opensea		rs148250322;rs542554058	22;47
cg07466622	0.274001986803518	0.333824966822602	4.23917053745686	5.51275250523546e-05	0.000277004388529064	1.47973186505249	0.253236147174508	0.527238133978026	-0.274001986803518	6	13014491	F	II	PHACTR1	Body	shore	Body-shore	chr6:13014973-13015203	rs564832890;rs533143812	4;31
cg15146620	-0.282030632196256	0.689660986071088	-4.23901569854332	5.51590844588697e-05	0.000277004388529064	1.47919163092939	0.772611172011163	0.490580539814908	0.282030632196256	18	32733922	F	II		IGR	opensea	IGR-opensea		rs563299181;rs529273782;rs542678408;rs371864990	5;10;26;42
cg02961707	0.272944544919199	0.509002945869366	4.23831283310359	5.53025620883434e-05	0.000277534829042939	1.4767394905179	0.42872513854019	0.701669683459388	-0.272944544919199	19	7927974	R	I	EVI5L	Body	island	Body-island	chr19:7926590-7928752
cg24179445	0.286763005125084	0.489099302147787	4.23512684978641	5.59574454678859e-05	0.000280629268242503	1.46562764469305	0.40475724181688	0.691520246941964	-0.286763005125084	10	102496915	F	II		IGR	shore	IGR-shore	chr10:102497154-102497675	rs546858856	37
cg25706281	0.293982809821102	0.47122376165333	4.23357291945826	5.62795622612528e-05	0.000282051777511624	1.46020994241966	0.384758229353006	0.678741039174108	-0.293982809821102	1	46860511	R	II	FAAH	Body	shore	Body-shore	chr1:46859724-46860291
cg25675800	0.283820048416296	0.443137081230132	4.22639835216957	5.77900951348127e-05	0.000289424164978447	1.43521306258434	0.35966059640181	0.643480644818106	-0.283820048416296	19	39360961	F	II	RINL	Body	island	Body-island	chr19:39359916-39361160	rs190257580;rs113058492	44;50
cg07548283	0.286950830678662	0.381220706893783	4.22558533372315	5.79637109761916e-05	0.000290071709651889	1.43238218246234	0.296823403753	0.583774234431662	-0.286950830678662	21	43062036	F	II		IGR	opensea	IGR-opensea		rs570959790;rs533537884	9;29
cg24698979	0.299619303449411	0.505258317196681	4.225422624488	5.79985169598566e-05	0.000290071709651889	1.43181568184835	0.417134992652737	0.716754296102147	-0.299619303449411	17	36666093	R	II	ARHGAP23	Body	island	Body-island	chr17:36665988-36667234	rs73982815;rs555617344	49;26
cg02022808	0.304693463484998	0.406199100460591	4.22367058096997	5.83745833902646e-05	0.000291753541525167	1.42571654346291	0.31658337590618	0.621276839391178	-0.304693463484998	5	140744914	R	II	PCDHGA4	Body	shore	Body-shore	chr5:140745531-140745893	rs200560640;rs552296703	40;28
cg16286080	0.280942385777324	0.301321289980482	4.21328689218172	6.06520508711348e-05	0.000302929725468093	1.38960340570713	0.218691176516563	0.499633562293887	-0.280942385777324	18	60742636	F	II		IGR	opensea	IGR-opensea
cg21179088	0.266838377854257	0.526219434320608	4.20788083595165	6.18713948712861e-05	0.000308809439888543	1.37082498164422	0.447737558481121	0.714575936335378	-0.266838377854257	7	54612333	R	II	VSTM2A	Body	island	Body-island	chr7:54612324-54612558	rs372852450;rs201673892	30;10
cg03291396	0.264214178305804	0.497015945466228	4.20751270947508	6.19552790961041e-05	0.000309017759409956	1.36954683838875	0.419305893023345	0.683520071329149	-0.264214178305804	2	219252533	R	II	SLC11A1	Body	island	Body-island	chr2:219252421-219252631	rs181431210	8
cg02395846	0.265522028699399	0.20765839132729	4.20599736809483	6.23017312712279e-05	0.000310534530034428	1.36428631530617	0.129563677003937	0.395085705703336	-0.265522028699399	17	43037309	R	II	C1QL1	3'UTR	island	3'UTR-island	chr17:43037166-43037740
cg23109968	0.278167603305778	0.319895248809845	4.20243691288737	6.31231123954847e-05	0.000314414850600335	1.35193107266028	0.238081247837558	0.516248851143335	-0.278167603305778	4	152966935	R	II		IGR	opensea	IGR-opensea
cg08421459	0.269010470341267	0.278225849137887	4.2005817612979	6.35552085137487e-05	0.000316352198793486	1.34549618898175	0.199105122566926	0.468115592908193	-0.269010470341267	9	135620548	F	II	AK8	Body	opensea	Body-opensea		rs565819506;rs375758727	35;51
[truncated: 5,859 more rows]
