# Supplementary material for: Leukemia stemness and co-occurring mutations drive resistance to IDH inhibitors in acute myeloid leukemia
Source: Nat Commun. 2021 May 10;12:2607. doi: 10.1038/s41467-021-22874-x (PMC8110775; doi:10.1038/s41467-021-22874-x)
Supplement: Supplementary file 6 — Source Data [file 41467_2021_22874_MOESM6_ESM.zip › source data files/Figure4/Fig4C_Cluster1.txt]

ID	logFC	AveExpr	t	P.Value	adj.P.Val	B	BL_cluster1_AVG	POST_cluster1_AVG	deltaBeta	CHR	MAPINFO	Strand	Type	gene	feature	cgi	feat.cgi	UCSC_Islands_Name	SNP_ID	SNP_DISTANCE
cg18507018	-0.419322292561432	0.629800095997454	-7.7374100146735	3.18545536219733e-11	2.33557587156308e-07	15.2420981730589	0.779558057626537	0.360235765065105	0.419322292561432	8	92035517	R	II	TMEM55A	Body	opensea	Body-opensea		rs560085481;rs563244134;rs542651202;rs377397344	20;17;2;1
cg19787543	-0.403608610178781	0.647191899394166	-7.08327183459179	5.68471858173283e-10	1.47898025897246e-06	12.5021839564949	0.791337831600874	0.387729221422093	0.403608610178781	16	17416019	F	II	XYLT1	Body	opensea	Body-opensea		rs564165050;rs78477699;rs138472249;rs141473693;rs188483875	0;3;4;5;36
cg17716500	-0.388061825288987	0.681040618738364	-7.06898158005712	6.05147405471547e-10	1.47898025897246e-06	12.442734162095	0.819634127770145	0.431572302481159	0.388061825288987	22	40600549	F	II	TNRC6B	Body	opensea	Body-opensea		rs560880094;rs112387455;rs149032509	11;23;51
cg20574018	-0.369013020868062	0.719274997451867	-6.97246369859664	9.22543912950427e-10	1.69102299243813e-06	12.0417862611656	0.851065362047603	0.482052341179541	0.369013020868062	15	58971062	R	II	ADAM10	Body	opensea	Body-opensea		rs558306939;rs578088474;rs540735182	42;17;1
cg19609580	-0.378286802001118	0.684778128222253	-6.86380103659469	1.48106663706154e-09	2.17183611658704e-06	11.5916820867597	0.819880557508366	0.441593755507249	0.378286802001118	22	22139150	F	II	MAPK1	Body	opensea	Body-opensea		rs570691732;rs118185703	2;32
cg01474011	-0.376016470011139	0.644960155770578	-6.77320286568623	2.19521829211576e-09	2.25899847747356e-06	11.2175434087896	0.779251752203127	0.403235282191988	0.376016470011139	2	225435131	F	II	CUL3	Body	opensea	Body-opensea		rs149365342;rs538653001	1;11
cg00691123	-0.363907928067832	0.687379333385825	-6.70818618595451	2.90952156195229e-09	2.25899847747356e-06	10.9497315882884	0.817346450552908	0.453438522485076	0.363907928067832	3	11632974	F	II	VGLL4	Body	opensea	Body-opensea		rs571771954	40
cg08651937	-0.366824235865505	0.626691063954691	-6.70428211270095	2.95909998250315e-09	2.25899847747356e-06	10.9336691757075	0.757699719620943	0.390875483755438	0.366824235865505	3	156530506	F	II	PA2G4P4	TSS1500	shelf	TSS1500-shelf	chr3:156533839-156535131	rs547880598;rs79939258	13;46
cg24257831	-0.395073646016828	0.737093320633013	-6.68824456488215	3.17171049330505e-09	2.25899847747356e-06	10.8677093791069	0.878191051353308	0.483117405336481	0.395073646016828	8	121805543	F	II	SNTB1	Body	opensea	Body-opensea		rs536901064	45
cg17948174	-0.350734918440663	0.730215309039329	-6.67346748702832	3.3809950702832e-09	2.25899847747356e-06	10.8069667323343	0.855477779910995	0.504742861470332	0.350734918440663	2	48492921	F	II		IGR	opensea	IGR-opensea		rs546469217	27
cg16441068	-0.376243106866739	0.62848199878968	-6.66976131724673	3.4355987243116e-09	2.25899847747356e-06	10.7917371667227	0.762854536956373	0.386611430089634	0.37624310686674	14	103112066	R	II	RCOR1	Body	opensea	Body-opensea		rs149894812;rs563027522;rs144950482	44;2;1
cg27506975	-0.3671319583601	0.640409918397872	-6.63255793115698	4.03457533960759e-09	2.25899847747356e-06	10.6389721957557	0.771528474955051	0.404396516594951	0.3671319583601	1	180023244	R	II	CEP350	Body	opensea	Body-opensea		rs140839505;rs575476944	41;1
cg16834953	-0.376046134992529	0.693402574191246	-6.61876400167294	4.28205990409851e-09	2.25899847747356e-06	10.5823842906937	0.827704765260006	0.451658630267477	0.376046134992529	16	50748861	R	II	NOD2	Body	opensea	Body-opensea		rs148567369	2
cg10951027	-0.359231699653072	0.480122907222097	-6.59457660848443	4.75289306504181e-09	2.25899847747356e-06	10.483228797477	0.60841994281248	0.249188243159408	0.359231699653072	11	3964589	R	II	STIM1	Body	opensea	Body-opensea
cg15553418	-0.353955768226008	0.614734339267622	-6.58612497563515	4.92923385267892e-09	2.25899847747356e-06	10.4486029323146	0.741147113634053	0.387191345408045	0.353955768226008	1	16696547	R	II	C1orf144	Body	shelf	Body-shelf	chr1:16693621-16694270
cg06719445	-0.38579743658708	0.608492499537795	-6.58106564760038	5.03788332153251e-09	2.25899847747356e-06	10.4278804873414	0.746277298318895	0.360479861731815	0.38579743658708	14	89925468	F	II	FOXN3	5'UTR	opensea	5'UTR-opensea		rs150222710;rs555249992;rs575545097;rs557531002	0;1;19;36
cg09586210	-0.380131929816702	0.688524609928797	-6.56004837555612	5.51523098295438e-09	2.25899847747356e-06	10.3418392239816	0.824286013434762	0.44415408361806	0.380131929816702	7	37753356	R	II		IGR	opensea	IGR-opensea
cg21190228	-0.348075577727174	0.584582702246303	-6.53753712581435	6.0763102347637e-09	2.25899847747356e-06	10.2497598809275	0.708895408577437	0.360819830850263	0.348075577727174	2	240132342	R	II	HDAC4	Body	opensea	Body-opensea		rs533326788	4
cg02084029	-0.364730348336652	0.598210863260102	-6.53318606212372	6.19110967116742e-09	2.25899847747356e-06	10.231971829928	0.728471701951763	0.363741353615111	0.364730348336652	19	52154849	F	II		IGR	opensea	IGR-opensea		rs190122971;rs531825542	23;46
cg13877316	-0.379753370694811	0.586287906831064	-6.53281334217527	6.20104298788538e-09	2.25899847747356e-06	10.2304482160968	0.721914110650639	0.342160739955829	0.379753370694811	4	113107409	F	II	C4orf32	Body	opensea	Body-opensea		rs556585853;rs578093843	1;6
cg21263566	-0.360060955585822	0.632312401885155	-6.5150548836157	6.69308442902926e-09	2.25899847747356e-06	10.1578809699405	0.760905600308663	0.400844644722842	0.360060955585822	1	95561502	F	II		IGR	opensea	IGR-opensea
cg11543559	-0.372553993787452	0.523937926416384	-6.50233646975685	7.06907205368518e-09	2.25899847747356e-06	10.1059408902884	0.656992924197617	0.284438930410165	0.372553993787452	2	102772623	F	II	IL1R1	5'UTR	opensea	5'UTR-opensea		rs189426493;rs3771202	14;46
cg05275150	-0.364156735962338	0.64575318247906	-6.49846308059018	7.18768308744531e-09	2.25899847747356e-06	10.0901278662768	0.775809159608467	0.411652423646129	0.364156735962338	1	150824976	F	II	ARNT	Body	opensea	Body-opensea
cg02485174	-0.377089232037091	0.557053675018695	-6.48974516450427	7.46190660357542e-09	2.25899847747356e-06	10.0545462952294	0.691728400746227	0.314639168709136	0.377089232037091	10	26792038	F	II	APBB1IP	Body	opensea	Body-opensea		rs189390747	41
cg04869336	-0.387080455968915	0.580105790429746	-6.47576517769399	7.92344618898862e-09	2.25899847747356e-06	9.99751448327964	0.718348810418645	0.33126835444973	0.387080455968915	3	71259822	F	II	FOXP1	5'UTR	opensea	5'UTR-opensea		rs6763124;rs552044558;rs529588721	13;26;39
cg07322196	-0.367931291676226	0.517237044486	-6.47120090704803	8.08017280928815e-09	2.25899847747356e-06	9.97890151421929	0.64864107722751	0.280709785551283	0.367931291676226	2	202104460	R	II	CASP8	5'UTR	opensea	5'UTR-opensea		rs563973984	33
cg02093418	-0.367966968594171	0.516414688279493	-6.45943312626488	8.4985622549992e-09	2.25899847747356e-06	9.93092911208293	0.647831462777411	0.27986449418324	0.367966968594171	9	126232853	F	II	DENND1A	Body	opensea	Body-opensea		rs10739634;rs186201982	21;22
cg23393544	-0.340763688809043	0.548447060885963	-6.44816917207366	8.91911942584968e-09	2.25899847747356e-06	9.88503271659485	0.670148378317764	0.329384689508721	0.340763688809043	11	14561830	F	II	PSMA1	Body	opensea	Body-opensea
cg17422574	-0.351236136030738	0.638035854481388	-6.4477558698233	8.93493669486269e-09	2.25899847747356e-06	9.88334907820704	0.763477331635223	0.412241195604485	0.351236136030738	2	55245098	F	II	RTN4	Body	opensea	Body-opensea		rs183053240;rs532180200	17;48
cg11648875	-0.372015267386496	0.650116298940275	-6.42835348419803	9.70959546472428e-09	2.37302513157861e-06	9.80434420404732	0.782978894435452	0.410963627048956	0.372015267386496	7	74106815	F	II	LOC101926943	Body	opensea	Body-opensea		rs181015870	5
cg19728949	-0.341886977094452	0.539653137200104	-6.41781773913811	1.01577440435404e-08	2.40247030087864e-06	9.76147093542256	0.661755629019551	0.319868651925099	0.341886977094452	16	89520128	F	II	LOC101927817	Body	opensea	Body-opensea		rs4785670	24
cg10253029	-0.361223200743924	0.501584849169545	-6.39068331899588	1.14084705143416e-08	2.61396580659851e-06	9.65114231590656	0.630593135149518	0.269369934405594	0.361223200743923	11	72828309	F	II	FCHSD2	Body	opensea	Body-opensea
cg17122582	-0.360037193529438	0.530896483044854	-6.37497567494155	1.22009781684665e-08	2.71083551306655e-06	9.58733486746524	0.659481195019653	0.299444001490215	0.360037193529438	2	102380604	F	II	MAP4K4	Body	opensea	Body-opensea		rs67268513;rs146892509	16;44
cg11471350	-0.348345357018477	0.604493527152179	-6.34959999329904	1.35979540631295e-08	2.89841657826571e-06	9.48434812888449	0.728902583230206	0.380557226211729	0.348345357018477	14	89925446	F	II	FOXN3	5'UTR	opensea	5'UTR-opensea		rs554149644;rs573047166;rs150222710;rs555249992;rs575545097	8;15;22;23;41
cg14302446	-0.360872639437877	0.597746139201356	-6.34553723892592	1.38358674630797e-08	2.89841657826571e-06	9.46787041765815	0.726629224714883	0.365756585277006	0.360872639437877	12	116491851	R	II	MED13L	Body	opensea	Body-opensea		rs143474844;rs61939676	44;1
cg26554423	-0.35970016511411	0.620014462208538	-6.31234842269888	1.59401735176556e-08	3.14777244933134e-06	9.33337749449816	0.748478806892148	0.388778641778038	0.35970016511411	6	87808954	R	II		IGR	opensea	IGR-opensea		rs549859759	40
cg03418002	-0.356281157999085	0.639604595389478	-6.30626199626037	1.63590973020177e-08	3.14777244933134e-06	9.30873540889839	0.766847866103437	0.410566708104352	0.356281157999085	4	140655478	F	II	MAML3	Body	shore	Body-shore	chr4:140655962-140657135
cg19306296	-0.338594422862629	0.619537270814757	-6.30140464885002	1.6701227071351e-08	3.14777244933134e-06	9.28907449142651	0.740463850408553	0.401869427545924	0.338594422862629	11	71708191	R	II	RNF121	3'UTR	opensea	3'UTR-opensea
cg15801020	-0.364766577936283	0.584193193255647	-6.29721214915933	1.70022152350305e-08	3.14777244933134e-06	9.27210823642773	0.714466971090034	0.349700393153751	0.364766577936283	6	18391480	R	II	RNF144B	5'UTR	shelf	5'UTR-shelf	chr6:18387450-18387846	rs74528288;rs529757271	49;2
cg09140723	-0.35960978395953	0.58519414016348	-6.28574465822548	1.78531880313579e-08	3.14777244933134e-06	9.22571848809723	0.713626205863312	0.354016421903783	0.35960978395953	10	72594465	R	II	SGPL1	Body	opensea	Body-opensea		rs573947912;rs191105372;rs7912398	46;42;9
cg15285436	-0.359000398745123	0.6841280812963	-6.27838783106884	1.84211730510855e-08	3.14777244933134e-06	9.19597090874427	0.812342509419558	0.453342110674435	0.359000398745124	17	59226714	F	II	BCAS3	Body	opensea	Body-opensea		rs571164899	0
cg20461680	-0.354159264200467	0.52246432974246	-6.27569979149077	1.86331333010736e-08	3.14777244933134e-06	9.18510431309338	0.648949781242626	0.29479051704216	0.354159264200467	12	96390366	R	II	HAL	TSS1500	shore	TSS1500-shore	chr12:96389405-96389675	rs2070614;rs7134860;rs531077225	32;10;2
cg16314013	-0.349152256531295	0.607081396828083	-6.2725031247226	1.8888343651793e-08	3.14777244933134e-06	9.17218335968129	0.731778631303545	0.38262637477225	0.349152256531296	5	126184892	F	II		IGR	opensea	IGR-opensea
cg02856860	-0.359543078693714	0.505271735125374	-6.26768046780544	1.92799261540004e-08	3.14777244933134e-06	9.15269385912563	0.633679977515986	0.274136898822273	0.359543078693713	6	35228552	F	II	ZNF76	5'UTR	shore	5'UTR-shore	chr6:35226897-35227851	rs576738957;rs536633323	22;49
cg13132858	-0.376522659816756	0.570850012540594	-6.26719983758578	1.93193890098077e-08	3.14777244933134e-06	9.15075176390104	0.705322391046578	0.328799731229823	0.376522659816756	1	197433347	R	II	CRB1	Body	opensea	Body-opensea		rs566301152;rs145156659;rs139040249;rs1345529;rs571074838	49;43;25;20;1
cg03128303	-0.351834013022708	0.617715515813533	-6.26159547325591	1.97854848594386e-08	3.15363423890009e-06	9.12810935288895	0.7433705204645	0.391536507441793	0.351834013022708	20	34229823	F	II	CPNE1	Body	opensea	Body-opensea		rs140906321;rs550087685	0;36
cg04249612	-0.342723440862043	0.707012072311075	-6.25182795589774	2.06245563674611e-08	3.21743079332393e-06	9.08866176590863	0.829413301190376	0.486689860328333	0.342723440862043	1	185402937	R	II		IGR	opensea	IGR-opensea		rs528353464;rs142115276;rs150757141;rs532198775	43;42;40;31
cg22152931	-0.334304029025908	0.651420344651129	-6.23208361850625	2.24296516099889e-08	3.37942851412258e-06	9.00897813037636	0.77081464073181	0.436510611705902	0.334304029025909	7	102065448	R	II	PRKRIP1	Body	opensea	Body-opensea		rs557218595;rs570116589;rs537188823;rs112698409;rs200275795;rs149734660	48;37;25;18;10;1
cg20891765	-0.356696291886687	0.702572489249436	-6.23046029390381	2.25848332231324e-08	3.37942851412258e-06	9.00243016813753	0.82996402206611	0.473267730179423	0.356696291886686	2	112670316	R	II	MERTK	Body	opensea	Body-opensea		rs113322271	23
cg17231969	-0.339098599165277	0.57271681235925	-6.20931219777599	2.47061944475052e-08	3.61434670242804e-06	8.91717332597501	0.693823454918278	0.354724855753	0.339098599165277	1	90134719	F	II	LRRC8C	5'UTR	opensea	5'UTR-opensea		rs561843968;rs140107971;rs556681940	1;49;51
cg04592811	-0.34301099147184	0.587993506518643	-6.2052028208832	2.51407094686075e-08	3.61434670242804e-06	8.90061703783571	0.7104974320443	0.36748644057246	0.34301099147184	17	16200581	R	II	PIGL	Body	opensea	Body-opensea		rs80106814	50
cg18671743	-0.335756454785631	0.546594601372098	-6.18478634314214	2.74141018894742e-08	3.86538836641586e-06	8.81841130334978	0.666507620938395	0.330751166152763	0.335756454785631	11	72673325	F	II	FCHSD2	Body	opensea	Body-opensea		rs566634366;rs561593891	16;29
cg11703212	-0.374952722524771	0.576745249745657	-6.16061619999984	3.03693781838362e-08	4.07262844170987e-06	8.72120099331229	0.710656936361647	0.335704213836876	0.374952722524771	13	114271629	R	II	TFDP1	Body	opensea	Body-opensea		rs73577465;rs188259024;rs569023055	22;19;1
cg11328838	-0.34989090174573	0.582573265297208	-6.16035660090301	3.04027706711174e-08	4.07262844170987e-06	8.72015755646741	0.707534301634969	0.357643399889239	0.34989090174573	3	171495665	R	II	PLD1	5'UTR	opensea	5'UTR-opensea		rs572983080;rs556232109;rs568216931	49;42;1
cg03723688	-0.330561386695452	0.626244332919428	-6.1592132936964	3.05502679069889e-08	4.07262844170987e-06	8.71556229384709	0.744301971024947	0.413740584329494	0.330561386695452	10	70846761	R	II	SRGN	TSS1500	opensea	TSS1500-opensea
cg17709911	-0.355910046995008	0.563019595664939	-6.14733069030715	3.21257440495603e-08	4.20617777448886e-06	8.66781884504361	0.690130326734585	0.334220279739577	0.355910046995008	3	171853630	F	II	FNDC3B	Body	opensea	Body-opensea		rs549538983	11
cg22061818	-0.338633265896924	0.683989598083624	-6.13969699809765	3.31799701456413e-08	4.26799194926039e-06	8.63716264722792	0.804930050189668	0.466296784292744	0.338633265896924	9	115258067	R	II	KIAA1958	5'UTR	opensea	5'UTR-opensea		rs540056319;rs560253262	17;7
cg07413155	-0.333338571924129	0.586744275582796	-6.13371707514003	3.402963159448e-08	4.30181480777117e-06	8.61315630687408	0.705793765555699	0.37245519363157	0.333338571924129	2	64242795	R	II	VPS54	5'UTR	shelf	5'UTR-shelf	chr2:64245934-64246893
cg04353863	-0.351031038269665	0.594663519592833	-6.12497516732142	3.53105697292377e-08	4.38808639414865e-06	8.57807546128539	0.720031747546285	0.36900070927662	0.351031038269665	8	125557455	F	II	NDUFB9	Body	opensea	Body-opensea		rs571569771	1
cg00453717	-0.344276216785425	0.64768304721993	-6.11078555878666	3.74919367442215e-08	4.58151467014387e-06	8.52116747257818	0.77063883892901	0.426362622143586	0.344276216785425	11	74344629	F	II	POLD3	Body	opensea	Body-opensea		rs546224211;rs114922788;rs189864190	1;12;39
cg22666015	-0.344809275689104	0.561823065880122	-6.0971934256285	3.97061475700254e-08	4.63609176466199e-06	8.46669566794244	0.684969235769088	0.340159960079984	0.344809275689104	2	233981885	R	II	INPP5D	Body	opensea	Body-opensea		rs529216086	27
cg15549391	-0.313355545515444	0.605806207664355	-6.09681109032104	3.97702649490283e-08	4.63609176466199e-06	8.46516399061223	0.717718902491299	0.404363356975856	0.313355545515443	1	249086797	R	II		IGR	opensea	IGR-opensea		rs566872595;rs146768923	21;20
cg16402415	-0.354728009139632	0.509798815755941	-6.09430967198255	4.01922828792797e-08	4.63609176466199e-06	8.45514380384059	0.636487390448666	0.281759381309034	0.354728009139632	15	57021851	F	II	ZNF280D	5'UTR	shelf	5'UTR-shelf	chr15:57025347-57026150	rs555168094;rs542921775	9;36
cg21645341	-0.387291234451443	0.623002266664899	-6.09113278213535	4.07346447601709e-08	4.63609176466199e-06	8.4424197408953	0.761320564683272	0.374029330231829	0.387291234451443	13	49230980	F	II	CYSLTR2	5'UTR	opensea	5'UTR-opensea		rs553227637	48
cg20099461	-0.335873314852594	0.656772034777801	-6.08657327073152	4.15257093421383e-08	4.63609176466199e-06	8.42416178858744	0.776726790082299	0.440853475229705	0.335873314852594	12	51718966	F	II	BIN2	TSS1500	opensea	TSS1500-opensea
cg16268734	-0.352713268632374	0.705960484898535	-6.07921864611553	4.28338263035718e-08	4.63609176466199e-06	8.39472059571859	0.831929509410097	0.479216240777723	0.352713268632374	12	56690194	R	II	CS	Body	shelf	Body-shelf	chr12:56693680-56694345	rs544122914	27
cg13977192	-0.327728658851911	0.577509518711203	-6.07778037777067	4.30943606132198e-08	4.63609176466199e-06	8.38896444665522	0.694555468301171	0.36682680944926	0.327728658851911	17	55982935	F	II	CUEDC1	5'UTR	opensea	5'UTR-opensea		rs189021909	0
cg15243027	-0.349946913307227	0.716272657251112	-6.07560650785041	4.3491119570857e-08	4.63609176466199e-06	8.38026516595435	0.841253697717979	0.491306784410752	0.349946913307227	2	32784469	F	II	BIRC6-AS2	Body	opensea	Body-opensea		rs186965572;rs577748092	0;17
cg13808022	-0.331682138303089	0.613386182362825	-6.06935251428435	4.4652791123625e-08	4.63609176466199e-06	8.35524395755328	0.731844088899642	0.400161950596553	0.331682138303089	21	36616995	R	II		IGR	opensea	IGR-opensea		rs533043663	27
cg02205401	-0.372078159055448	0.591264762505662	-6.06339244356214	4.57883749647084e-08	4.63609176466199e-06	8.33140658207138	0.724149819311179	0.352071660255732	0.372078159055447	4	83803759	F	II	SEC31A	5'UTR	opensea	5'UTR-opensea
cg11519751	-0.349532836718077	0.598781555865254	-6.06019349240685	4.64095955679358e-08	4.63609176466199e-06	8.31861552511553	0.723614711835995	0.374081875117919	0.349532836718077	8	144438377	F	II	TOP1MT	5'UTR	shelf	5'UTR-shelf	chr8:144441870-144442438	rs34869758;rs571505044	14;50
cg04192631	-0.339816337590536	0.718181664086655	-6.05925951141812	4.65925353506781e-08	4.63609176466199e-06	8.31488140801938	0.839544641797561	0.499728304207025	0.339816337590535	1	225968461	R	II	SRP9	Body	shelf	Body-shelf	chr1:225965330-225965734	rs554365410	16
cg10269619	-0.326245847158615	0.685958292261846	-6.05633702401238	4.71695803399881e-08	4.63609176466199e-06	8.3031983421896	0.802474666247066	0.476228819088451	0.326245847158615	5	32395298	R	II	MIR579	TSS1500	opensea	TSS1500-opensea		rs564521735;rs77829878	42;9
cg25730852	-0.367871641777309	0.604418110496252	-6.05612510234848	4.72116977425729e-08	4.63609176466199e-06	8.30235122725594	0.735800839702434	0.367929197925126	0.367871641777309	1	153707429	R	II	INTS3	Body	opensea	Body-opensea
cg08244182	-0.36387499335168	0.583729203165427	-6.05506371838166	4.7423197265364e-08	4.63609176466199e-06	8.29810870251438	0.713684557933884	0.349809564582204	0.36387499335168	5	79710089	R	II	ZFYVE16	5'UTR	opensea	5'UTR-opensea		rs562215671;rs150403434;rs551188777	50;41;2
cg06030535	-0.356305449400719	0.562404929154461	-6.04649821116336	4.91646345012418e-08	4.70382293870463e-06	8.26388000411538	0.689656875369004	0.333351425968285	0.356305449400719	5	158637684	F	II		IGR	shore	IGR-shore	chr5:158636218-158636949
cg11925568	-0.351894654108367	0.573212962690856	-6.0446466740441	4.95492901312818e-08	4.70382293870463e-06	8.2564831772505	0.698889624872415	0.346994970764049	0.351894654108367	21	34774103	F	II	IFNGR2	TSS1500	shore	TSS1500-shore	chr21:34775437-34776493
cg07461953	-0.341081840608383	0.523988116109743	-6.04230196851409	5.00406695606875e-08	4.70382293870463e-06	8.24711724206348	0.645803059184165	0.304721218575783	0.341081840608382	7	151503602	R	II	PRKAG2	5'UTR	opensea	5'UTR-opensea		rs73731303	1
cg12865675	-0.335408853862968	0.577344001389563	-6.03669651405121	5.12349974377919e-08	4.74598171433345e-06	8.22473114475073	0.697132877769195	0.361724023906227	0.335408853862968	5	179156985	F	II	CANX	3'UTR	shelf	3'UTR-shelf	chr5:179159467-179160534	rs555502467;rs12054833;rs573515559	0;40;51
cg07734159	-0.358335415604461	0.625918588326651	-6.0309146335145	5.24964128026325e-08	4.74598171433345e-06	8.20164774326692	0.753895522471102	0.395560106866641	0.358335415604461	10	75772918	F	II	VCL	Body	opensea	Body-opensea		rs118123696	1
cg08519107	-0.34443163159651	0.633161000659885	-6.02679861893816	5.34130333981113e-08	4.74598171433345e-06	8.18521960891621	0.756172297658639	0.411740666062128	0.344431631596511	8	128887845	R	II		IGR	opensea	IGR-opensea		rs551887741;rs146167532;rs148647895;rs537690574;rs556088004;rs574344221	51;26;13;10;8;2
cg02335176	-0.370626344015458	0.633210755918517	-6.02502958339002	5.38118310620706e-08	4.74598171433345e-06	8.17816006299049	0.765577307352609	0.394950963337151	0.370626344015458	3	169867099	R	II	PHC3	Body	opensea	Body-opensea
cg06397009	-0.325003341184209	0.576143463800548	-6.0240042416518	5.40443208594918e-08	4.74598171433345e-06	8.17406863398243	0.692216085652051	0.367212744467842	0.325003341184209	3	53305431	R	II		IGR	opensea	IGR-opensea		rs527286583;rs547371515	11;2
cg01924292	-0.334115582259874	0.647334694206173	-6.02256230956066	5.43729492640494e-08	4.74598171433345e-06	8.16831527728792	0.766661687870414	0.43254610561054	0.334115582259874	12	1815334	F	II	ADIPOR2	5'UTR	opensea	5'UTR-opensea		rs533239935;rs551318681	0;1
cg09370153	-0.341579567206897	0.575255635208502	-6.01611973169519	5.58655386602851e-08	4.81889564067306e-06	8.14261484227487	0.697248337782394	0.355668770575497	0.341579567206897	5	39215190	F	II	FYB	5'UTR	opensea	5'UTR-opensea		rs560630374;rs528207346	30;41
cg05021121	-0.340572976793098	0.609387149449196	-6.01065756461408	5.71626330338367e-08	4.84847950960019e-06	8.12083268506899	0.731020355446731	0.390447378653633	0.340572976793098	1	40863166	R	II	SMAP2	5'UTR	opensea	5'UTR-opensea		rs545625978	1
cg14000730	-0.369060258224884	0.577085417627758	-6.009128409412	5.75310580108043e-08	4.84847950960019e-06	8.11473588228771	0.708892652708074	0.33983239448319	0.369060258224884	3	171529077	F	II	PLD1	TSS1500	shore	TSS1500-shore	chr3:171527617-171528458	rs571950359;rs4894773	11;24
cg11933664	-0.341627424763997	0.679619762892952	-5.99516325048195	6.10060872873259e-08	4.98739421303193e-06	8.05908057875475	0.801629557451523	0.460002132687525	0.341627424763997	5	133585491	F	II		IGR	opensea	IGR-opensea		rs574829748	42
cg00463844	-0.333703493869852	0.592085977263374	-5.99254801461517	6.16795177093172e-08	4.98739421303193e-06	8.0486629821209	0.711265796502607	0.377562302632755	0.333703493869852	15	85549099	F	II	PDE8A	5'UTR	opensea	5'UTR-opensea
cg26731058	-0.319524720853877	0.651812681440805	-5.99253941290184	6.16817447401715e-08	4.98739421303193e-06	8.04862872039417	0.765928653174332	0.446403932320456	0.319524720853877	5	81204782	F	II		IGR	opensea	IGR-opensea		rs192244943;rs184590688;rs138815569	3;27;29
cg14052988	-0.33359713748541	0.56723582021148	-5.98945305243125	6.24859670341533e-08	4.98739421303193e-06	8.03633643374375	0.686377655027697	0.352780517542287	0.33359713748541	4	39045278	R	II	KLHL5	TSS1500	shore	TSS1500-shore	chr4:39046186-39046924	rs532290814;rs142448502	24;22
cg13048113	-0.338884563475734	0.688752457121275	-5.9890928212053	6.25805056736139e-08	4.98739421303193e-06	8.03490185378652	0.809782658362609	0.470898094886875	0.338884563475734	2	176326848	R	II		IGR	opensea	IGR-opensea		rs59730981;rs148679654;rs192362314	47;2;1
cg15117322	-0.35069124244927	0.674661773761625	-5.98204826032658	6.44579157549538e-08	5.03439666775293e-06	8.00685361784283	0.799908646064935	0.449217403615666	0.35069124244927	12	26676849	R	II	ITPR2	Body	opensea	Body-opensea		rs115081286;rs191255254	18;12
cg02345285	-0.340271622405783	0.678251796113253	-5.98173179866699	6.45435470224735e-08	5.03439666775293e-06	8.00559387661821	0.79977737554389	0.459505753138107	0.340271622405784	11	34393828	F	II		IGR	opensea	IGR-opensea		rs145278221	7
cg17356733	-0.338802904060458	0.650171261615362	-5.97707847962931	6.5815731638431e-08	5.06789252863428e-06	7.98707301345992	0.771172298779811	0.432369394719353	0.338802904060458	21	34774627	R	II	IFNGR2	TSS1500	shore	TSS1500-shore	chr21:34775437-34776493	rs572068741;rs575509358	17;8
cg04256521	-0.351337261627812	0.629124140964618	-5.97513133539991	6.63553849903015e-08	5.06789252863428e-06	7.97932457377884	0.754601734403122	0.40326447277531	0.351337261627812	22	31620013	R	II	LIMK2	Body	opensea	Body-opensea
cg14082278	-0.358103177800125	0.665776332093863	-5.96245216711264	6.99778368158016e-08	5.23625175053799e-06	7.92889051594832	0.793670324165336	0.435567146365212	0.358103177800125	3	169866910	R	II	PHC3	Body	opensea	Body-opensea
cg00598446	-0.354943542854161	0.637750872343969	-5.96150094818626	7.02573421811015e-08	5.23625175053799e-06	7.92510833293792	0.764516423363312	0.409572880509151	0.354943542854161	9	80464087	F	II	GNAQ	Body	opensea	Body-opensea		rs574207075;rs543163356;rs562932943	1;6;27
cg13394762	-0.345147385355537	0.696419956679268	-5.95939271830123	7.08807566108467e-08	5.23625175053799e-06	7.91672645178179	0.819686880020531	0.474539494664994	0.345147385355537	14	103871452	R	II	MARK3	Body	opensea	Body-opensea		rs200657300;rs575340739;rs181004032;rs200852191	31;20;16;1
cg03131587	-0.342920621808589	0.587905335405795	-5.9575958169006	7.14164177651117e-08	5.23625175053799e-06	7.90958315720182	0.710376986051719	0.36745636424313	0.342920621808589	3	171774986	F	II	FNDC3B	5'UTR	opensea	5'UTR-opensea
cg05506665	-0.328469685343428	0.510184504457015	-5.95335316385913	7.26970708736519e-08	5.27737548163976e-06	7.89272012838188	0.627495106365382	0.299025421021954	0.328469685343428	1	234899375	R	II		IGR	opensea	IGR-opensea		rs546709577;rs79522782;rs558066282;rs557167449	48;21;2;1
cg09436262	-0.325112154791546	0.546137043781093	-5.94808331674451	7.4319386069624e-08	5.30354462427675e-06	7.87178017497607	0.662248527635216	0.33713637284367	0.325112154791546	2	48373252	R	II		IGR	opensea	IGR-opensea		rs546892462;rs561741130	12;5
cg03253008	-0.345462340548272	0.524150670320839	-5.9465803244215	7.47885939259316e-08	5.30354462427675e-06	7.86580915449307	0.647530077659508	0.302067737111236	0.345462340548272	13	47221820	R	II	LRCH1	Body	opensea	Body-opensea		rs142153200	25
cg16196740	-0.334933733653465	0.623946606258041	-5.94518253302478	7.52275833230745e-08	5.30354462427675e-06	7.8602565426844	0.743565796848564	0.408632063195099	0.334933733653465	14	81778390	F	II	STON2	Body	opensea	Body-opensea		rs545851975;rs564366005	1;47
cg11908131	-0.383642274957851	0.600183635494372	-5.94126101067541	7.64727960172379e-08	5.33998609903227e-06	7.84468104335357	0.737198733693604	0.353556458735754	0.38364227495785	2	106685045	R	II	C2orf40	Body	shelf	Body-shelf	chr2:106681982-106682403	rs548503494;rs115687274;rs538269081	40;21;9
cg06043346	-0.345050370870501	0.615854655865747	-5.93631137777216	7.80735442936192e-08	5.40033232793223e-06	7.82502721352694	0.73908693117664	0.39403656030614	0.3450503708705	3	186048659	F	II	DGKG	5'UTR	opensea	5'UTR-opensea		rs558386873;rs6803127;rs79371872	3;26;35
cg19948478	-0.342155013191476	0.717475744267833	-5.92612732781188	8.14718789388036e-08	5.58272725588138e-06	7.78460677050429	0.839673963264789	0.497518950073313	0.342155013191476	1	235010536	F	II		IGR	opensea	IGR-opensea		rs567484372;rs146560341;rs546962791	12;13;44
cg18637746	-0.335678786102618	0.487051282072422	-5.92069973980226	8.33422306076687e-08	5.61060427039085e-06	7.76307464946393	0.606936562823357	0.271257776720739	0.335678786102618	2	225435124	R	II	CUL3	TSS1500	opensea	TSS1500-opensea		rs567497149;rs536021650	20;8
cg11492019	-0.353159491431288	0.614816215826406	-5.92050778922152	8.34091469548012e-08	5.61060427039085e-06	7.76231327741914	0.740944605623294	0.387785114192006	0.353159491431288	15	91305449	R	II	BLM	Body	opensea	Body-opensea		rs554241710	40
cg10054437	-0.337411182555793	0.627990233343151	-5.91242470000646	8.62756544714712e-08	5.72059388483021e-06	7.73025959666843	0.748494227113077	0.411083044557284	0.337411182555793	5	158637265	R	II	RNF145	TSS1500	shore	TSS1500-shore	chr5:158636218-158636949	rs535449713	33
cg06678147	-0.347459228353204	0.532465959621838	-5.90719739477364	8.81809482364136e-08	5.72059388483021e-06	7.70953882760527	0.656558541176553	0.30909931282335	0.347459228353204	3	15446547	R	II		IGR	opensea	IGR-opensea		rs571994259;rs568571323;rs531099568;rs577722740	43;41;39;2
cg17262810	-0.322303627540065	0.560697703613541	-5.90477708822919	8.90771264051273e-08	5.72059388483021e-06	7.69994705341117	0.675806142020707	0.353502514480642	0.322303627540065	10	35676874	R	II	CCNY	Body	opensea	Body-opensea		rs565232491;rs192185498	2;1
cg25198994	-0.341695349430684	0.579306390877028	-5.90364041964844	8.95011013694976e-08	5.72059388483021e-06	7.69544286970324	0.70134044424513	0.359645094814446	0.341695349430684	2	238585595	R	II	LRRFIP1	Body	opensea	Body-opensea
cg13084677	-0.338436205161797	0.603583587301928	-5.90321267519049	8.96611642256521e-08	5.72059388483021e-06	7.69374796128153	0.724453660573998	0.386017455412201	0.338436205161797	4	39482740	R	II	LOC401127	Body	shore	Body-shore	chr4:39481980-39482195	rs559999450;rs528755561;rs117518418;rs181584926;rs530988804;rs184590282	35;34;28;16;13;1
cg02160684	-0.32707860235627	0.687146584522044	-5.90304062082688	8.97256269442817e-08	5.72059388483021e-06	7.69306621980592	0.803960371077854	0.476881768721585	0.327078602356269	8	126448033	R	II	TRIB1	Body	shelf	Body-shelf	chr8:126444232-126444440	rs532077566;rs191155552;rs144784930	39;36;2
cg26300092	-0.324288451165766	0.599717296978182	-5.90078383916396	9.05754091434124e-08	5.72499051585776e-06	7.6841246889743	0.715534600965955	0.391246149800189	0.324288451165766	2	11421556	F	II	ROCK2	Body	opensea	Body-opensea		rs146286404;rs569672959;rs193105766	13;47;50
cg23363263	-0.339450214908531	0.631181000356945	-5.89547467787314	9.26059926596446e-08	5.80330887333773e-06	7.66309419941504	0.752413219967135	0.412963005058604	0.339450214908531	2	224751989	F	II	WDFY1	Body	opensea	Body-opensea		rs563439773;rs571238887;rs527604383	1;40;47
cg21170682	-0.329324731671117	0.647450616248048	-5.89219383946854	9.38831920060627e-08	5.83348782871569e-06	7.65010160733529	0.765066591844876	0.435741860173759	0.329324731671117	11	122205382	R	II		IGR	opensea	IGR-opensea		rs549785220;rs561518993	9;2
cg17039883	-0.332920657604983	0.765569632632567	-5.88081118723714	9.84505544863515e-08	6.06587786129352e-06	7.60504467397132	0.88446986749149	0.551549209886507	0.332920657604984	17	3738423	F	II	C17orf85	Body	opensea	Body-opensea		rs78751881;rs114667899;rs541689929	1;36;49
cg23246292	-0.348944751099462	0.635943454948624	-5.87694928690729	1.00049426715809e-07	6.11301997233595e-06	7.58976486150912	0.760566580341289	0.411621829241827	0.348944751099461	11	59826201	F	II	MS4A3	5'UTR	opensea	5'UTR-opensea		rs550823930;rs569036067;rs369481016;rs147150333;rs572650659	1;6;29;43;45
cg19733025	-0.338510637645388	0.595834172639438	-5.87154471613272	1.02330068720779e-07	6.20069474265083e-06	7.56838743744467	0.716730828941362	0.378220191295975	0.338510637645388	17	245079	F	II		IGR	opensea	IGR-opensea		rs531808124	0
cg07349477	-0.335030004543414	0.624698599185925	-5.86207662191366	1.06449706836555e-07	6.39745287316083e-06	7.5309540689711	0.744352172237145	0.409322167693731	0.335030004543414	12	46956898	F	II	LOC100288798	Body	opensea	Body-opensea		rs140486002	0
cg03429763	-0.335457477866456	0.545925279900336	-5.85923405713458	1.07718152188214e-07	6.42105277921938e-06	7.51971986319763	0.665731521995499	0.330274044129043	0.335457477866456	4	57824462	F	II		IGR	opensea	IGR-opensea		rs180750910;rs572934219;rs545312792;rs565002965	0;1;11;42
cg00778525	-0.334075629506799	0.623654294304186	-5.85667752301441	1.08871687184826e-07	6.42454789039619e-06	7.50961777131577	0.742967019128043	0.408891389621244	0.334075629506798	5	158770074	F	II	LOC285626	Body	opensea	Body-opensea		rs73816546;rs573590125;rs188272147;rs28523545	0;1;11;21
cg14216745	-0.317199857509755	0.516319989818901	-5.85523211378429	1.09529253450562e-07	6.42454789039619e-06	7.5039069720661	0.629605653215242	0.312405795705487	0.317199857509755	15	73074167	R	II	ADPGK-AS1	TSS1500	shore	TSS1500-shore	chr15:73075586-73076663	rs59686861;rs532497786;rs556950945;rs143159679	47;36;29;2
cg16152137	-0.316370596381681	0.699799506295704	-5.85216412461933	1.10937995174421e-07	6.4267190607437e-06	7.49178706471264	0.812789005003447	0.496418408621766	0.316370596381681	17	29700948	R	II	NF1	Body	opensea	Body-opensea		rs543635461;rs561792639	8;2
cg11627265	-0.33036255920141	0.566409237427165	-5.85077901358685	1.11579843133383e-07	6.4267190607437e-06	7.48631602063132	0.684395865713382	0.354033306511973	0.33036255920141	18	29250579	F	II	B4GALT6	Body	opensea	Body-opensea
cg12146213	-0.338920739200323	0.600300328844211	-5.84938143387482	1.12231180665973e-07	6.4267190607437e-06	7.48079620250068	0.721343449987183	0.382422710786861	0.338920739200323	7	42942402	F	II		IGR	opensea	IGR-opensea		rs577992939	0
cg15224833	-0.329249085850437	0.519283487967325	-5.84758823594003	1.13072389366604e-07	6.4267190607437e-06	7.47371456916743	0.636872447199624	0.307623361349187	0.329249085850437	14	89951037	F	II	FOXN3	5'UTR	opensea	5'UTR-opensea
cg05475858	-0.346026553583844	0.566324763868956	-5.83409067883832	1.19606958560607e-07	6.74583246281826e-06	7.42043585080603	0.689905675863186	0.343879122279342	0.346026553583844	3	38109650	R	II	DLEC1	Body	opensea	Body-opensea		rs530410954;rs547025169	20;2
cg04063756	-0.349365966564602	0.590455270688977	-5.82957018265733	1.2187763166597e-07	6.82142591889233e-06	7.40260219997838	0.715228830176335	0.365862863611732	0.349365966564602	16	20892998	F	II	DCUN1D3	5'UTR	opensea	5'UTR-opensea		rs550993106;rs536807395;rs558837849	1;45;46
cg03947738	-0.321849434352524	0.568318743550238	-5.82763108904792	1.22864628713331e-07	6.82457164944049e-06	7.39495389934588	0.683264970104711	0.361415535752187	0.321849434352524	11	116855085	F	II	SIK3	Body	opensea	Body-opensea		rs549684151;rs117280875	26;51
cg14310109	-0.319499844508049	0.509454501805894	-5.82189581053151	1.25830240294219e-07	6.93674678073093e-06	7.37233789294114	0.623561589130197	0.304061744622148	0.319499844508049	6	157297510	R	II	ARID1B	Body	opensea	Body-opensea		rs376331688;rs561143368;rs528213030;rs546364873	49;41;4;2
cg16413076	-0.323573362913206	0.473866043442388	-5.8155788876867	1.29178323553405e-07	7.03903304767283e-06	7.3474377416471	0.589427958768533	0.265854595855327	0.323573362913206	1	9621736	F	II	SLC25A33	Body	opensea	Body-opensea		rs554872724	1
cg14997111	-0.331845992572226	0.573816141653828	-5.81478406942552	1.29605763971063e-07	7.03903304767283e-06	7.34430541790354	0.692332567572481	0.360486575000255	0.331845992572226	18	22040005	R	II	HRH4	TSS1500	opensea	TSS1500-opensea
cg18892778	-0.316537496394521	0.514214246454204	-5.81192664041837	1.311539923881e-07	7.04466626373142e-06	7.33304579016375	0.62726335230939	0.310725855914869	0.316537496394521	7	151503515	F	II	PRKAG2	5'UTR	opensea	5'UTR-opensea		rs185061336;rs58825093	15;33
cg23061704	-0.322025290753944	0.551294548231236	-5.81001870571639	1.32197897729673e-07	7.04466626373142e-06	7.32552875661942	0.666303580643359	0.344278289889415	0.322025290753944	9	75569703	R	II	ALDH1A1	TSS1500	opensea	TSS1500-opensea		rs150136476;rs549695216	31;2
cg20375030	-0.309686488402874	0.478874469229947	-5.80864528498198	1.3295441607381e-07	7.04466626373142e-06	7.32011820737869	0.589476786516688	0.279790298113814	0.309686488402874	6	138050130	F	II		IGR	opensea	IGR-opensea		rs557997914;rs577793511	1;9
cg05504540	-0.31539551662758	0.582750460772757	-5.80756452288184	1.33552729222404e-07	7.04466626373142e-06	7.31586090981815	0.695391716711178	0.379996200083598	0.31539551662758	2	38138728	F	II		IGR	opensea	IGR-opensea		rs551326014;rs563551672	1;51
cg07917901	-0.330821948986339	0.567004315490275	-5.80370127138023	1.35713219254961e-07	7.10749516840982e-06	7.30064532685163	0.685155011556825	0.354333062570486	0.330821948986339	14	35870184	R	II		IGR	shelf	IGR-shelf	chr14:35873047-35873990	rs187949373;rs547294850;rs190861574	23;10;1
cg04645556	-0.343563476833111	0.62124535497277	-5.80087688328397	1.37314501057873e-07	7.12758808207949e-06	7.289523721582	0.743946596698881	0.40038311986577	0.343563476833111	20	8638980	F	II	PLCB1	Body	opensea	Body-opensea		rs554643272	32
cg04650604	-0.323909713771754	0.62700883223607	-5.79430642507107	1.41112024930732e-07	7.12758808207949e-06	7.26365896062556	0.742690872868839	0.418781159097085	0.323909713771753	5	150588702	R	II	CCDC69	Body	opensea	Body-opensea
cg02579959	-0.324551248758398	0.569684825798276	-5.79422840984552	1.41157731591918e-07	7.12758808207949e-06	7.26335191720263	0.685595986069132	0.361044737310734	0.324551248758398	15	100890963	F	II	FLJ42289	TSS1500	shore	TSS1500-shore	chr15:100890242-100890494	rs116193392	1
cg01861537	-0.317781504303108	0.657070939095398	-5.79197798423685	1.42482485293848e-07	7.12758808207949e-06	7.25449560978842	0.770564333489365	0.452782829186257	0.317781504303108	11	121507724	R	II		IGR	opensea	IGR-opensea
cg09043230	-0.321660493587816	0.66140293943876	-5.79099972177298	1.43062171677101e-07	7.12758808207949e-06	7.25064616191572	0.776281687148694	0.454621193560878	0.321660493587816	16	71844102	F	II	AP1G1	TSS1500	shore	TSS1500-shore	chr16:71841923-71843101	rs115710854;rs138651905;rs547274735	13;34;50
cg10506318	-0.329538132009628	0.49896534100042	-5.79060053926887	1.43299381479852e-07	7.12758808207949e-06	7.24907545428735	0.616657531003858	0.287119398994231	0.329538132009628	5	60239580	R	II	ERCC8	Body	shore	Body-shore	chr5:60240779-60241490	rs537020465	21
cg02111865	-0.333941639825247	0.637682930548522	-5.78882565264436	1.44358791005346e-07	7.12758808207949e-06	7.24209209878134	0.756947801914682	0.423006162089435	0.333941639825247	2	30371990	F	II	YPEL5	5'UTR	shore	5'UTR-shore	chr2:30369311-30370921	rs536401429	14
cg10756982	-0.352094891792611	0.595450254856287	-5.78702786925418	1.45439736876922e-07	7.12758808207949e-06	7.23501946722119	0.721198430496505	0.369103538703894	0.352094891792611	9	36598003	F	II	MELK	5'UTR	opensea	5'UTR-opensea		rs115333720;rs115367565;rs563238184	0;1;17
cg26472673	-0.35173044324236	0.538034337434098	-5.78662664788323	1.45682064390156e-07	7.12758808207949e-06	7.23344114012319	0.663652352877798	0.311921909635438	0.35173044324236	17	26384317	F	II	NLK	Body	opensea	Body-opensea		rs554734387;rs572642397	0;1
cg00272608	-0.340192469907287	0.712473974576306	-5.78640172392746	1.45818086785587e-07	7.12758808207949e-06	7.23255635070859	0.83397128525748	0.493778815350193	0.340192469907287	17	25886429	R	II	KSR1	5'UTR	opensea	5'UTR-opensea		rs148714949	2
cg07283015	-0.326252524049998	0.662959020274627	-5.77955640369357	1.50018195721579e-07	7.28432722536833e-06	7.20563486450324	0.779477778863912	0.453225254813914	0.326252524049998	18	22039857	R	II	HRH4	TSS1500	opensea	TSS1500-opensea		rs560907397;rs529415718;rs549204503	47;21;1
cg05196796	-0.346384648877446	0.660396488827288	-5.77048097931011	1.55770949886891e-07	7.51389871428083e-06	7.16996112015375	0.784105291997805	0.437720643120358	0.346384648877447	1	31455827	F	II	PUM1	Body	opensea	Body-opensea		rs191626283;rs184231487;rs116532639	0;43;51
cg18537222	-0.32060265941075	0.579042947988542	-5.76889820968584	1.56796268754296e-07	7.51392315363723e-06	7.16374170835917	0.693543897778095	0.372941238367346	0.32060265941075	3	12435731	R	II	PPARG	Body	opensea	Body-opensea		rs147552552	2
cg05808565	-0.330165180182908	0.605506171423044	-5.76195896376212	1.61370576853388e-07	7.6742963664138e-06	7.13648186046678	0.723422307202654	0.393257127019746	0.330165180182908	12	56914385	F	II	RBMS2	TSS1500	opensea	TSS1500-opensea		rs536510876	32
cg14664412	-0.349206683159715	0.599374783545264	-5.76066762597155	1.62236216147591e-07	7.6742963664138e-06	7.13141038366184	0.724091456102305	0.37488477294259	0.349206683159715	3	122044043	R	II	CSTA	1stExon	opensea	1stExon-opensea		rs552778865;rs75762356	18;1
cg19329986	-0.328341981340107	0.516477541322657	-5.75774486137265	1.64212405995799e-07	7.70444228483763e-06	7.11993337758202	0.63374253465841	0.305400553318303	0.328341981340107	8	124751904	R	II		IGR	opensea	IGR-opensea		rs139888134;rs556261662;rs575623511	36;9;2
cg24496021	-0.36970763311262	0.597212698051831	-5.75662610399852	1.64975100752797e-07	7.70444228483763e-06	7.11554086247767	0.729251138449195	0.359543505336576	0.36970763311262	11	72662461	R	II	FCHSD2	Body	opensea	Body-opensea		rs141562392;rs146370009;rs139719199;rs55949049	39;31;18;17
cg05941378	-0.357346501712832	0.579046660724842	-5.75435774054441	1.66532250637876e-07	7.72793963086648e-06	7.10663570071001	0.706670411336568	0.349323909623736	0.357346501712832	15	64456365	F	II	PPIB	TSS1500	shore	TSS1500-shore	chr15:64454890-64455577	rs142543311	34
cg10827754	-0.346638275664936	0.62297696203374	-5.75010568079429	1.69490253385694e-07	7.81573923159692e-06	7.08994649602673	0.746776346199788	0.400138070534853	0.346638275664936	2	101038262	F	II		IGR	shelf	IGR-shelf	chr2:101033606-101034296
cg14428204	-0.320152191763771	0.570807063616643	-5.74740329297986	1.71397050297211e-07	7.85042363197387e-06	7.07934213010685	0.685147132103704	0.364994940339933	0.320152191763771	12	62605486	R	II		IGR	opensea	IGR-opensea		rs533388053;rs79388527;rs566959214	37;5;2
cg13353002	-0.319137483775657	0.579638491828994	-5.7460164063797	1.72383824979241e-07	7.85042363197387e-06	7.07390061888897	0.693616164606014	0.374478680830358	0.319137483775656	17	27582351	R	II		IGR	opensea	IGR-opensea		rs149145689;rs370333770	46;42
cg08909938	-0.323239108838242	0.675096872989316	-5.74330644565253	1.74328153770877e-07	7.88996310770414e-06	7.06326940306906	0.790539411860117	0.467300303021875	0.323239108838242	12	721073	F	II	NINJ2	Body	shelf	Body-shelf	chr12:718174-718505	rs113313723;rs146991784;rs568215771	19;42;43
cg25348888	-0.31328400879606	0.578356631555939	-5.73973461436316	1.76923894006632e-07	7.9569442076969e-06	7.04925996136129	0.690243777554531	0.376959768758472	0.313284008796059	5	102134979	F	II		IGR	opensea	IGR-opensea		rs148639404;rs191239718	1;25
cg05631664	-0.344937493578921	0.65870545827969	-5.73797187682394	1.78218916850452e-07	7.9569442076969e-06	7.04234736885989	0.781897420272162	0.436959926693241	0.344937493578921	5	55967501	F	II		IGR	opensea	IGR-opensea		rs145706766;rs112947954;rs569027371;rs181236639	0;1;4;33
cg07394645	-0.327875041584933	0.554533834691158	-5.73682864001416	1.7906380172804e-07	7.9569442076969e-06	7.03786458573062	0.671632063828634	0.343757022243702	0.327875041584933	3	71891449	F	II		IGR	opensea	IGR-opensea		rs184628751;rs533058985	0;7
cg10769093	-0.324795487390761	0.727220449946562	-5.73054675501668	1.83777192080875e-07	8.11719501407817e-06	7.01323854522669	0.843218838300405	0.518423350909645	0.324795487390761	19	32854504	R	II	ZNF507	Body	opensea	Body-opensea		rs146824151;rs4805755;rs567487348	37;36;1
cg21168718	-0.335741885653979	0.581158550068255	-5.72614868227678	1.87149661773114e-07	8.18922903982882e-06	6.9960034825277	0.701066366373248	0.365324480719268	0.33574188565398	1	36714441	F	II	THRAP3	5'UTR	opensea	5'UTR-opensea		rs148564194;rs553022725;rs189462799;rs114998796	1;22;31;40
cg01374870	-0.320796328871569	0.537411251193303	-5.72551327564058	1.8764190925958e-07	8.18922903982882e-06	6.99351388355304	0.651981368647435	0.331185039775866	0.320796328871569	6	32905127	F	II	HLA-DMB	Body	opensea	Body-opensea		rs145745508;rs148929307;rs143633244	0;3;45
cg12655939	-0.340712090158631	0.527383562869721	-5.72022590387072	1.91787791203578e-07	8.32063955683215e-06	6.97280142471921	0.649066452212089	0.308354362053459	0.340712090158631	19	32895224	F	II	DPY19L3	TSS1500	shore	TSS1500-shore	chr19:32895975-32897233	rs151005741	42
cg01023672	-0.318805086661327	0.631155965452855	-5.71244652050544	1.98052230404628e-07	8.52820995402758e-06	6.94234021804695	0.745014924974758	0.426209838313431	0.318805086661327	12	47477223	R	II		IGR	shelf	IGR-shelf	chr12:47473177-47474120	rs182612560	1
cg19678611	-0.32395034042889	0.491058172498163	-5.71141421045588	1.98898513657763e-07	8.52820995402758e-06	6.93829926613442	0.606754722651338	0.282804382222448	0.32395034042889	3	184523366	R	II		IGR	opensea	IGR-opensea
cg21124310	-0.316347437330644	0.509824448119348	-5.70791280728684	2.01795564229012e-07	8.59296297120227e-06	6.92459520049055	0.622805675737436	0.306458238406791	0.316347437330644	5	55444106	F	II	ANKRD55	Body	opensea	Body-opensea		rs78213348;rs566753644	14;30
cg13338124	-0.318293514035257	0.575484026416543	-5.7067669103853	2.02752672397435e-07	8.59296297120227e-06	6.92011100123009	0.689160281429135	0.370866767393878	0.318293514035257	4	74710337	R	II		IGR	opensea	IGR-opensea		rs528375351;rs140923107	33;2
cg02770745	-0.352112642337221	0.663974758686893	-5.70111903419398	2.07535767681428e-07	8.63234710681186e-06	6.89801442456983	0.789729273807329	0.437616631470108	0.352112642337221	11	3926837	R	II	STIM1	Body	opensea	Body-opensea		rs142228593;rs531782725	34;1
cg05625314	-0.333637790807274	0.540925182429505	-5.69994141899254	2.08546984396623e-07	8.63234710681186e-06	6.89340822152807	0.660081536289245	0.326443745481971	0.333637790807274	4	70579593	R	II		IGR	opensea	IGR-opensea		rs11936860;rs534520757;rs181857552	30;26;1
cg19196676	-0.32888672768962	0.592447558230409	-5.69832295700755	2.09944677480564e-07	8.63234710681186e-06	6.88707825979623	0.709907103833845	0.381020376144225	0.32888672768962	12	45598674	R	II	PLEKHA8P1	Body	opensea	Body-opensea		rs574939165;rs535900703;rs144112576	38;16;1
cg25585899	-0.331604891642871	0.568788881941888	-5.69776237660928	2.10430938914843e-07	8.63234710681186e-06	6.88488593728322	0.68721920038577	0.3556143087429	0.33160489164287	18	55405050	F	II	ATP8B1	5'UTR	opensea	5'UTR-opensea
cg04832566	-0.345867987100202	0.59370162555396	-5.6960296195875	2.11940999514972e-07	8.63234710681186e-06	6.87810998323648	0.717225906661175	0.371357919560973	0.345867987100202	9	111665937	R	II	IKBKAP	ExonBnd	opensea	ExonBnd-opensea		rs138192941;rs141915722;rs150638391;rs558485897;rs200535861;rs139891858	50;39;21;11;2;1
cg16087015	-0.343385362268668	0.62728922946066	-5.69434127619899	2.13422618217987e-07	8.63234710681186e-06	6.87150847486086	0.749926858842327	0.406541496573659	0.343385362268668	2	37267004	R	II	HEATR5B	Body	opensea	Body-opensea		rs113756737	1
cg13099313	-0.321414928131116	0.724271039886863	-5.69383557073609	2.13868385852578e-07	8.63234710681186e-06	6.86953128805859	0.839062085647976	0.517647157516859	0.321414928131116	5	36940505	R	II	NIPBL	5'UTR	opensea	5'UTR-opensea		rs185044525;rs566008343	23;13
cg10933959	-0.339819676650138	0.614139222838864	-5.69295199569046	2.14649438438473e-07	8.63234710681186e-06	6.86607688499431	0.735503393071056	0.395683716420918	0.339819676650138	15	100890907	R	II	FLJ42289	TSS1500	shore	TSS1500-shore	chr15:100890242-100890494
cg08173915	-0.30012105681344	0.592628267036347	-5.69159681109719	2.15852840561738e-07	8.63234710681186e-06	6.86077909194522	0.699814358755433	0.399693301941992	0.30012105681344	21	34774164	R	II	IFNGR2	TSS1500	shore	TSS1500-shore	chr21:34775437-34776493
cg18830993	-0.321858225605778	0.637074176608536	-5.69148262027077	2.15954544855474e-07	8.63234710681186e-06	6.86033271057836	0.752023542896314	0.430165317290536	0.321858225605778	14	56672508	R	II	PELI2	Body	opensea	Body-opensea		rs558542330;rs12878509;rs144096326;rs79145464	34;14;2;1
cg13088432	-0.326377707595538	0.542548667812662	-5.69068836993862	2.16663252398469e-07	8.63234710681186e-06	6.85722801638021	0.659112134811069	0.332734427215531	0.326377707595538	8	9522664	R	II	TNKS	Body	opensea	Body-opensea		rs185517918;rs190406992;rs548639718	24;7;1
cg04605532	-0.318058896276783	0.670138610515626	-5.68940841385112	2.17810176590316e-07	8.63234710681186e-06	6.85222506999678	0.78373107347162	0.465672177194837	0.318058896276783	1	234843592	F	II		IGR	opensea	IGR-opensea
cg00335124	-0.311874665050765	0.646448731429139	-5.68429850825733	2.22448867721819e-07	8.72714519914204e-06	6.83225640108979	0.757832540375841	0.445957875325076	0.311874665050766	5	58652808	R	II	PDE4D	Body	opensea	Body-opensea		rs181099351	26
cg04530445	-0.322999904955383	0.624183009929669	-5.68415267349429	2.22582672154877e-07	8.72714519914204e-06	6.83168660503275	0.739540118842306	0.416540213886923	0.322999904955382	9	123412776	F	II	MEGF9	Body	opensea	Body-opensea		rs535909670;rs557392259;rs144177743	26;28;34
cg27260684	-0.320160082932769	0.575076595274531	-5.68085161195661	2.25632710110083e-07	8.76212800716153e-06	6.81879043189633	0.689419482036234	0.369259399103466	0.320160082932768	16	85063742	F	II	KIAA0513	5'UTR	shore	5'UTR-shore	chr16:85061182-85061802	rs558964301	0
cg05888181	-0.342790459300896	0.540725918237234	-5.68060200586887	2.25865001821267e-07	8.76212800716153e-06	6.81781542051658	0.663151082273268	0.320360622972372	0.342790459300896	8	1952319	F	II	KBTBD11	3'UTR	shore	3'UTR-shore	chr8:1949245-1951390	rs77578914	0
cg18148870	-0.36513363691963	0.625682269097663	-5.67844169343085	2.27885324266966e-07	8.79397472381788e-06	6.8093775034067	0.756087139426102	0.390953502506472	0.36513363691963	14	64933964	R	II	AKAP5	5'UTR	shore	5'UTR-shore	chr14:64931879-64932542
cg08924923	-0.321310189220768	0.513453954020429	-5.67510403125028	2.3104173795111e-07	8.85838139752558e-06	6.79634345735883	0.628207593027847	0.306897403807078	0.321310189220768	13	20535864	F	II	ZMYM2	5'UTR	shelf	5'UTR-shelf	chr13:20531548-20533630
cg00349233	-0.338232221631214	0.689438379161079	-5.67413026689605	2.31970707627511e-07	8.85838139752558e-06	6.79254133134105	0.810235601172227	0.472003379541013	0.338232221631214	8	130695977	F	II		IGR	opensea	IGR-opensea		rs563284194	0
cg00191409	-0.336459197027296	0.580771460533317	-5.66713795899018	2.38750246348948e-07	8.94773276380751e-06	6.76524688831606	0.700935459471637	0.364476262444341	0.336459197027295	12	65093708	R	II		IGR	opensea	IGR-opensea		rs184163442	2
cg02302574	-0.327543609128916	0.683669415574016	-5.66557956500237	2.40287600684924e-07	8.94773276380751e-06	6.75916549566558	0.800649275977201	0.473105666848284	0.327543609128917	13	29280140	R	II	SLC46A3	Body	opensea	Body-opensea		rs151062908;rs577119058	43;7
cg20877250	-0.34946270126175	0.679601062094506	-5.66408378159527	2.4177235517727e-07	8.94773276380751e-06	6.75332904635343	0.804409169687988	0.454946468426238	0.34946270126175	5	179136518	F	II	CANX	Body	opensea	Body-opensea
cg16261498	-0.316145547664417	0.659030791204197	-5.66386803875026	2.41987251314438e-07	8.94773276380751e-06	6.7524872815919	0.77193991537006	0.455794367705643	0.316145547664417	10	114672470	F	II		IGR	opensea	IGR-opensea		rs561077179;rs144503189;rs79924951;rs565060889	0;12;19;29
cg27392990	-0.313349930316936	0.640380834196662	-5.66350131562661	2.4235296678993e-07	8.94773276380751e-06	6.75105646523506	0.752291523595568	0.438941593278632	0.313349930316936	4	77943181	F	II	SEPT11	Body	opensea	Body-opensea		rs72860203	1
cg12870052	-0.31517362047618	0.673127474250274	-5.66344422545585	2.42409949023689e-07	8.94773276380751e-06	6.75083372402021	0.785689481563195	0.470515861087015	0.31517362047618	15	91305264	R	II	BLM	Body	opensea	Body-opensea		rs111530633;rs569537049	11;3
cg10355022	-0.312393698616666	0.628789621171469	-5.66109632728726	2.44764869390004e-07	8.94773276380751e-06	6.74167399986351	0.740358799248849	0.427965100632184	0.312393698616665	5	90442217	F	II	ADGRV1	Body	opensea	Body-opensea		rs532091800;rs551876874	0;23
cg23745290	-0.318025146173028	0.654899194119732	-5.66109167361249	2.44769559275903e-07	8.94773276380751e-06	6.74165584621873	0.768479603467242	0.450454457294214	0.318025146173028	4	106392021	F	II	PPA2	Body	shelf	Body-shelf	chr4:106394551-106395322
cg21962903	-0.328592949654168	0.542756460423628	-5.66057201374958	2.45293819629748e-07	8.94773276380751e-06	6.73962872789392	0.660111085300117	0.331518135645949	0.328592949654168	4	83151739	R	II		IGR	opensea	IGR-opensea		rs113763042	3
cg20100745	-0.327880449268399	0.694948987017728	-5.65360857997653	2.52426474670245e-07	9.10328460806777e-06	6.71247241727653	0.812049147470727	0.484168698202328	0.327880449268399	8	134307728	F	I	NDRG1	5'UTR	shore	5'UTR-shore	chr8:134308328-134310145	rs114304522	22
cg26132229	-0.338153374960985	0.532554944826281	-5.65356414886992	2.52472634768749e-07	9.10328460806777e-06	6.71229918499179	0.653324007312347	0.315170632351362	0.338153374960986	1	113675885	F	II		IGR	opensea	IGR-opensea		rs185738385;rs572106666;rs540648856	23;25;42
cg14516183	-0.346661688395283	0.60916681126068	-5.65278555409489	2.53282877802213e-07	9.10328460806777e-06	6.70926361139555	0.732974557116139	0.386312868720856	0.346661688395283	3	122928186	F	II	SEC22A	Body	opensea	Body-opensea		rs575305854;rs544597225	1;51
cg08764162	-0.333205294952817	0.600116744838724	-5.65110722125051	2.55038147610189e-07	9.12165706477028e-06	6.70272071148804	0.719118635893301	0.385913340940484	0.333205294952817	10	31147088	F	II	ZNF438	Body	opensea	Body-opensea		rs79523820	33
cg19502359	-0.316294262845572	0.647570650005746	-5.64563961362126	2.60839858616034e-07	9.24993369734461e-06	6.68141080902153	0.760532886736307	0.444238623890736	0.316294262845572	11	72912441	F	II		IGR	opensea	IGR-opensea		rs548951584;rs565940992	0;10
cg19195069	-0.299257326618272	0.443300431834554	-5.64535268464741	2.6114788261734e-07	9.24993369734461e-06	6.6802927328849	0.550178048483937	0.250920721865665	0.299257326618272	3	187607568	R	II		IGR	opensea	IGR-opensea		rs16862692;rs532617804;rs75931227	19;4;1
cg06512115	-0.316864460556863	0.46418311375387	-5.63962704543856	2.67369875168543e-07	9.39356952588284e-06	6.65798632171968	0.577348992524178	0.260484531967315	0.316864460556863	2	157262176	R	II		IGR	opensea	IGR-opensea		rs140483585;rs150010414;rs563504900	32;24;10
cg09126588	-0.310764576288351	0.560453533652716	-5.63926750564603	2.67765416108772e-07	9.39356952588284e-06	6.65658589554025	0.671440882327127	0.360676306038776	0.31076457628835	5	79799917	R	II	FAM151B	Body	opensea	Body-opensea		rs190604078;rs569406991	15;1
cg15268405	-0.321998962232279	0.734608021667685	-5.63534909014748	2.72113708264979e-07	9.46198856555056e-06	6.64132575204816	0.849607651036355	0.527608688804077	0.321998962232278	2	26296252	R	II	RAB10	Body	opensea	Body-opensea		rs556060386;rs115561797;rs529390631	24;13;1
cg18938128	-0.322823500096935	0.541566125139927	-5.63518552138956	2.72296724949696e-07	9.46198856555056e-06	6.64068882998897	0.656860232317404	0.334036732220469	0.322823500096935	16	3331537	F	II		IGR	shore	IGR-shore	chr16:3332472-3333847
cg07033722	-0.322770827109496	0.757447068829986	-5.62708441242843	2.81514238874485e-07	9.73614339352699e-06	6.60915300491849	0.872722364226234	0.549951537116738	0.322770827109496	1	40539032	R	II	PPT1	3'UTR	opensea	3'UTR-opensea		rs115291745;rs368715899	17;9
cg26892222	-0.349365329668788	0.637754952865178	-5.62454632167647	2.8446478074275e-07	9.79199893148282e-06	6.5992764824856	0.762528284889745	0.413162955220957	0.349365329668788	1	38316406	F	II	MTF1	Body	opensea	Body-opensea		rs534849024;rs553319083	1;35
cg06398054	-0.327663065817339	0.729416685718622	-5.62178970704709	2.87703841103848e-07	9.85721758398792e-06	6.58855161993846	0.846439209224814	0.518776143407475	0.327663065817339	1	53092881	R	II		IGR	opensea	IGR-opensea		rs144090975	1
cg01956297	-0.33552361726734	0.585320384932974	-5.61874094898879	2.91328454504679e-07	9.93497780664329e-06	6.57669258263561	0.705150248242738	0.369626630975398	0.335523617267341	18	54111551	F	II		IGR	opensea	IGR-opensea		rs372435454	44
cg01306540	-0.343482520552332	0.53922667523957	-5.61387941289925	2.97201418286088e-07	1.00883370318222e-05	6.55778751670249	0.66189900400826	0.318416483455928	0.343482520552332	14	103432476	F	II	CDC42BPB	Body	shore	Body-shore	chr14:103430534-103430787	rs142996632;rs17101110;rs151118821;rs534728234	0;1;11;12
cg27135715	-0.327725240915267	0.564580537097816	-5.61109145501846	3.00621807633645e-07	1.01574151777414e-05	6.5469489245574	0.681625265996125	0.353900025080859	0.327725240915267	8	131340369	R	II	ASAP1	Body	opensea	Body-opensea		rs576470206	45
cg04118119	-0.323007090549245	0.599051590703066	-5.6070546218127	3.05643125153714e-07	1.02358501212863e-05	6.53125896050125	0.714411265899225	0.39140417534998	0.323007090549245	13	47371987	F	II	ESD	TSS1500	shore	TSS1500-shore	chr13:47370763-47371484	rs571269809;rs532102973	26;35
cg20932630	-0.317007054149498	0.655921877177845	-5.60631153995231	3.06576379164776e-07	1.02358501212863e-05	6.52837131557425	0.769138682231238	0.452131628081739	0.317007054149498	4	113192453	R	II		IGR	opensea	IGR-opensea		rs538826202;rs146297798	37;13
cg09599209	-0.316610677151556	0.624504988272556	-5.60587071537687	3.07131345701442e-07	1.02358501212863e-05	6.52665832655561	0.737580230112397	0.420969552960842	0.316610677151556	3	97636818	R	II	CRYBG3	Body	opensea	Body-opensea		rs145339609;rs147680460	44;28
cg26645498	-0.324017748763637	0.434024816271081	-5.60374425180271	3.09822327179658e-07	1.02788113252545e-05	6.51839591328281	0.549745440829522	0.225727692065886	0.324017748763637	14	102322505	R	II	PPP2R5C	Body	opensea	Body-opensea
cg11941236	-0.33760201421018	0.558066007281007	-5.60047167183807	3.14009076525961e-07	1.03707862571547e-05	6.50568269774241	0.678638155213214	0.341036141003034	0.33760201421018	11	66686439	F	II	PC	5'UTR	opensea	5'UTR-opensea		rs558429505	1
cg03214819	-0.315788223676745	0.65660896913319	-5.59827996521748	3.16844094076263e-07	1.04046834314621e-05	6.49717009034714	0.76939047758917	0.453602253912426	0.315788223676745	17	73304757	R	II		IGR	opensea	IGR-opensea		rs12936583;rs533828526	49;16
cg06193952	-0.331884154003217	0.605166873580891	-5.59748885885902	3.17873580011935e-07	1.04046834314621e-05	6.4940977549219	0.72369692858204	0.391812774578824	0.331884154003217	1	36710180	F	II	THRAP3	5'UTR	opensea	5'UTR-opensea		rs184927183;rs553714007	1;27
cg13647878	-0.316947404797991	0.524738897705545	-5.59321748126246	3.23489145097549e-07	1.05160427548768e-05	6.47751247484292	0.637934399419114	0.320986994621122	0.316947404797992	12	49639383	F	II	TUBA1C	5'UTR	opensea	5'UTR-opensea
cg26264340	-0.330106468683604	0.667366011018261	-5.59272394497196	3.24144252946285e-07	1.05160427548768e-05	6.47559645683851	0.785261178405263	0.455154709721659	0.330106468683604	10	3933940	F	II		IGR	opensea	IGR-opensea		rs538452305;rs547609631;rs565820389	0;1;6
cg10408283	-0.33124453903887	0.670094332572766	-5.59061628412085	3.269566305164e-07	1.05605551319218e-05	6.46741481277141	0.788395953658076	0.457151414619206	0.33124453903887	1	11990755	R	II		IGR	shelf	IGR-shelf	chr1:11994694-11994969
cg08113064	-0.315801609006647	0.558354545907522	-5.58761364975447	3.31004731210705e-07	1.06443411937746e-05	6.45576115180545	0.671140834838468	0.355339225831821	0.315801609006647	2	178117066	F	II	NFE2L2	Body	opensea	Body-opensea		rs190952229;rs146047420	9;51
cg00622815	-0.319904458796401	0.61906788353694	-5.58654730517944	3.32454191676813e-07	1.06443411937746e-05	6.45162312043756	0.733319475964226	0.413415017167825	0.319904458796401	20	46084231	R	II		IGR	opensea	IGR-opensea		rs541321276	40
cg02722183	-0.322114699081576	0.713639428442571	-5.57926789871555	3.42517120021693e-07	1.0887664918969e-05	6.42338334544509	0.828680392400276	0.5065656933187	0.322114699081576	22	26871186	F	II	HPS4	Body	opensea	Body-opensea		rs182013778;rs187132619	0;40
cg11031299	-0.325433755831443	0.70986117484368	-5.57863335777617	3.4340836574939e-07	1.0887664918969e-05	6.42092240834468	0.826087516212053	0.50065376038061	0.325433755831443	6	6871242	R	II		IGR	opensea	IGR-opensea		rs556060968;rs116395758;rs138852360	44;30;2
cg11335355	-0.333867151684232	0.50387148538573	-5.57785213721954	3.44508764484563e-07	1.0887664918969e-05	6.41789275987638	0.623109753844385	0.289242602160152	0.333867151684232	2	102890476	F	II		IGR	opensea	IGR-opensea		rs534957226;rs139081820	0;17
cg07628474	-0.336634105999106	0.630538551635253	-5.57345297424317	3.50770334449366e-07	1.10379746445612e-05	6.4008355895996	0.750765018063505	0.414130912064399	0.336634105999106	14	25046090	R	II	CTSG	TSS1500	opensea	TSS1500-opensea		rs185867624;rs535952636	45;3
cg16041412	-0.336842597737555	0.677912123030796	-5.57166817612088	3.53342539988903e-07	1.1071399586319e-05	6.39391682679085	0.798213050794208	0.461370453056653	0.336842597737555	19	2460037	F	II		IGR	shelf	IGR-shelf	chr19:2462064-2462442	rs567350316;rs370646262	0;7
cg18818299	-0.298361470231096	0.45135442494069	-5.56988651794105	3.55928723454411e-07	1.11049761717776e-05	6.38701113229525	0.557912092880367	0.259550622649271	0.298361470231096	16	30726576	R	II	SRCAP	Body	opensea	Body-opensea		rs143455502;rs546054226;rs564683979;rs532113376	43;35;7;1
cg11862131	-0.318609700273843	0.525329320291354	-5.56308568140651	3.65972849178119e-07	1.13054250118037e-05	6.36065938543473	0.639118498960584	0.320508798686741	0.318609700273843	6	6884743	R	II		IGR	opensea	IGR-opensea		rs4960263;rs546243519;rs149750518	12;4;1
cg26932981	-0.33098676902421	0.684457863019787	-5.56216186594186	3.67358559473216e-07	1.13054250118037e-05	6.3570808134425	0.802667423385576	0.471680654361366	0.33098676902421	18	59768649	F	II	PIGN	Body	opensea	Body-opensea		rs141229831	1
cg24186951	-0.332016328869042	0.575483294387185	-5.56183177176414	3.67854946532251e-07	1.13054250118037e-05	6.35580219055646	0.694060554697557	0.362044225828516	0.332016328869042	2	59504985	F	II	LOC101927285	Body	opensea	Body-opensea		rs140205805;rs142264587;rs181921641;rs530894647;rs549386981	14;15;22;33;50
cg02849689	-0.332038676068381	0.565910550999155	-5.56138948339014	3.6852108262699e-07	1.13054250118037e-05	6.35408903082257	0.684495792452148	0.352457116383767	0.332038676068381	11	59390857	R	II		IGR	opensea	IGR-opensea
cg11123060	-0.312801705861798	0.408915839957444	-5.55401456910479	3.79804970188817e-07	1.16030418392684e-05	6.32553122109912	0.520630734908086	0.207829029046288	0.312801705861798	4	80928405	F	II	ANTXR2	Body	opensea	Body-opensea		rs560371940;rs190762478;rs140164736;rs150317494;rs6811382	1;4;21;42;47
cg16830475	-0.33493639037974	0.532782864348206	-5.55215728964125	3.8269982370031e-07	1.16178954023012e-05	6.31834173311099	0.652403003769541	0.317466613389801	0.33493639037974	21	45059858	F	II	HSF2BP	Body	opensea	Body-opensea
cg00847359	-0.317361575545634	0.676303886473992	-5.55156578873886	3.83626316010488e-07	1.16178954023012e-05	6.31605225234332	0.789647306311718	0.472285730766085	0.317361575545633	3	38055958	R	II	PLCD1	Body	opensea	Body-opensea		rs59197998;rs60847280	51;23
cg20139501	-0.317809971648365	0.488053284640111	-5.54969424346191	3.86572350739289e-07	1.16178954023012e-05	6.30880885099267	0.601556845943099	0.283746874294734	0.317809971648365	15	101057936	R	II	CERS3	5'UTR	opensea	5'UTR-opensea
cg18190776	-0.300819813887525	0.738369416946399	-5.54965816444031	3.86629361451376e-07	1.16178954023012e-05	6.30866922494286	0.845805064763373	0.544985250875847	0.300819813887525	5	32395364	R	II	MIR579	TSS1500	opensea	TSS1500-opensea		rs546988346	18
cg18421604	-0.326689169634584	0.527206454711112	-5.5472356165142	3.90476357716649e-07	1.16295317496759e-05	6.29929479815261	0.643881158152035	0.317191988517451	0.326689169634584	12	27379083	F	II		IGR	opensea	IGR-opensea		rs555793233	1
cg07481273	-0.320702566738054	0.512049034069047	-5.54712212386405	3.90657503734759e-07	1.16295317496759e-05	6.29885566172342	0.626585665046923	0.305883098308869	0.320702566738054	14	93653027	R	II	C14orf109	3'UTR	shore	3'UTR-shore	chr14:93650745-93651652
cg03964681	-0.346177371703857	0.572765475515295	-5.54583295453619	3.9272096148298e-07	1.16295317496759e-05	6.29386774477633	0.696400251123815	0.350222879419959	0.346177371703856	13	32699995	F	II	FRY	Body	opensea	Body-opensea		rs574201922;rs186697362	0;20
cg16283604	-0.317249679154489	0.41844140949309	-5.54543434959955	3.93361139378018e-07	1.16295317496759e-05	6.29232560100462	0.531744866333979	0.21449518717949	0.317249679154489	13	108919855	F	II		IGR	opensea	IGR-opensea		rs559025962;rs566247796	38;51
cg20904977	-0.311168940428147	0.570062496486879	-5.54227895021298	3.98465204268334e-07	1.17331199907447e-05	6.28011942857838	0.681194260925503	0.370025320497356	0.311168940428147	9	34185915	F	II	UBAP1	5'UTR	opensea	5'UTR-opensea		rs539682585	42
cg04261496	-0.31089185472752	0.67813648852319	-5.540624963597	4.01166595677858e-07	1.17654139180402e-05	6.27372237619726	0.789169293783018	0.478277439055499	0.310891854727519	7	4753002	R	II	FOXK1	Body	opensea	Body-opensea		rs75222450;rs570210842;rs11982076;rs561347751;rs548865229;rs60814186	44;43;39;38;23;14
cg22381196	-0.31899415783261	0.709941674789327	-5.53775968229657	4.05889033855034e-07	1.18265975416708e-05	6.26264230652892	0.823868159729545	0.504874001896935	0.31899415783261	16	72041376	R	II	DHODH	TSS1500	shore	TSS1500-shore	chr16:72042347-72042888
cg23579490	-0.328856858377961	0.472363306266599	-5.53740415241308	4.06478802577882e-07	1.18265975416708e-05	6.26126763327537	0.589812184258728	0.260955325880766	0.328856858377962	11	88078288	R	II		IGR	opensea	IGR-opensea		rs535781012;rs555619108	47;1
cg06720805	-0.33134689081432	0.576393466844198	-5.53571169845107	4.09297894077554e-07	1.18494571809361e-05	6.25472417653629	0.694731642135026	0.363384751320706	0.33134689081432	12	125352394	F	II		IGR	shelf	IGR-shelf	chr12:125347784-125348688	rs146151422;rs137949032;rs7315481;rs180691504;rs115653561;rs7315489	0;1;22;23;35;36
cg25305879	-0.31074780379878	0.68352941720302	-5.5347274727484	4.10946133856478e-07	1.18494571809361e-05	6.25091928818369	0.794510775702584	0.483762971903804	0.31074780379878	2	106814630	R	II		IGR	shelf	IGR-shelf	chr2:106809942-106811175	rs563498788;rs187071305;rs546102143	49;31;1
cg22846250	-0.317381354990447	0.661212345456416	-5.5340331130312	4.1211287249573e-07	1.18494571809361e-05	6.24823515134684	0.774562829381575	0.457181474391129	0.317381354990446	5	39020766	R	II	RICTOR	Body	opensea	Body-opensea
cg14632793	-0.317903714448929	0.550459118101808	-5.53301107635656	4.13836137564428e-07	1.18525256274312e-05	6.24428458908777	0.663996158976425	0.346092444527496	0.317903714448929	2	75374207	F	II	TACR1	Body	opensea	Body-opensea		rs117310549;rs560173801	1;23
cg09509305	-0.329757696243357	0.542319342760429	-5.53120310222657	4.1690194928124e-07	1.18938719538134e-05	6.23729681376058	0.660089948561628	0.330332252318271	0.329757696243357	3	52235276	F	II	ALAS1	Body	shelf	Body-shelf	chr3:52231942-52232541	rs111428372	1
cg05697976	-0.311388769771676	0.477935522252245	-5.53012570555167	4.18739516782485e-07	1.18999927792604e-05	6.23313314938746	0.589145797170701	0.277757027399025	0.311388769771676	12	29376483	F	II	FAR2	TSS200	opensea	TSS200-opensea		rs371862663	39
cg05439349	-0.318902415890479	0.627748021996035	-5.52895098400734	4.20752154033853e-07	1.19110223682479e-05	6.2285937479786	0.741641741956921	0.422739326066442	0.318902415890479	3	5032114	F	II		IGR	shelf	IGR-shelf	chr3:5028409-5028903	rs372038822;rs527371482	0;21
cg03506099	-0.299380727062584	0.754019473692074	-5.52634915611883	4.25243761038607e-07	1.19918740612887e-05	6.21854108606674	0.860941161928712	0.561560434866127	0.299380727062585	14	65099398	R	II		IGR	opensea	IGR-opensea		rs143803103;rs151263678;rs117719789	49;2;1
cg06001524	-0.311545131266968	0.605386299019464	-5.52427187119414	4.28863652008074e-07	1.20476179943418e-05	6.21051649806792	0.716652417329095	0.405107286062127	0.311545131266968	17	9264709	F	II	STX8	Body	opensea	Body-opensea		rs8070753;rs560358630;rs142030245	19;26;51
cg18862963	-0.318439332530285	0.453626704252548	-5.52239193898345	4.32165740796403e-07	1.20940427920581e-05	6.20325536077267	0.567355037299078	0.248915704768793	0.318439332530285	13	45923711	R	II	TPT1-AS1	Body	opensea	Body-opensea		rs114696903	21
cg12974006	-0.34011045213449	0.561143514642974	-5.52134073586048	4.34023056121203e-07	1.2099836682436e-05	6.19919559018333	0.682611533262434	0.342501081127945	0.340110452134489	8	117664615	F	II	EIF3H	Body	opensea	Body-opensea		rs550666618;rs114834841;rs16888619;rs117957532	1;8;12;24
cg25025545	-0.332846568292804	0.580189586337354	-5.52019547989944	4.3605548159765e-07	1.2108726065065e-05	6.19477294896731	0.699063360727641	0.366216792434838	0.332846568292803	6	14136628	F	II	CD83	3'UTR	opensea	3'UTR-opensea		rs552590571;rs566301923	41;50
cg13663255	-0.309854343160741	0.642158223217247	-5.51930350599323	4.37644900060315e-07	1.2108726065065e-05	6.19132867123178	0.752820488631798	0.442966145471057	0.309854343160741	4	15081163	F	II	LOC101929095	Body	opensea	Body-opensea		rs75098554;rs559035870	14;23
cg08934272	-0.348872854312068	0.600239239182099	-5.51697920142579	4.41813413009275e-07	1.21781050533233e-05	6.1823546581311	0.724836687150695	0.375963832838627	0.348872854312068	8	38206041	R	II	WHSC1L1	5'UTR	opensea	5'UTR-opensea		rs193174163	24
cg26898932	-0.326378145591015	0.661389967357491	-5.51446816235579	4.46360693511927e-07	1.2257365561159e-05	6.17266143198057	0.777953590782854	0.451575445191838	0.326378145591015	17	28442480	F	II	CCDC55	TSS1500	shore	TSS1500-shore	chr17:28443746-28444011	rs75589684;rs549248748	0;46
cg10283362	-0.341735656841387	0.562009706142971	-5.51279332756869	4.49419225576347e-07	1.22953050818126e-05	6.16619717579387	0.684058155014895	0.342322498173508	0.341735656841387	21	37501846	F	II		IGR	shore	IGR-shore	chr21:37502377-37502826	rs550247317;rs184239327;rs187860383	21;36;39
cg00840770	-0.331965376391772	0.721588705065073	-5.50901969592685	4.56386225343857e-07	1.24394936959894e-05	6.15163530824736	0.840147768062134	0.508182391670362	0.331965376391772	1	14040123	R	II	PRDM2	5'UTR	opensea	5'UTR-opensea		rs138275771;rs144135523	46;15
cg05660153	-0.31433843143602	0.525837642467776	-5.50619548745253	4.61669731207645e-07	1.24706345355411e-05	6.14073982836291	0.638101367980641	0.32376293654462	0.31433843143602	6	34763868	F	II	UHRF1BP1	Body	shelf	Body-shelf	chr6:34759534-34760309	rs9469889;rs570030519	32;49
cg07737773	-0.33075319851747	0.588503074317277	-5.50581512971436	4.6238588005261e-07	1.24706345355411e-05	6.13927262821099	0.706629216644944	0.375876018127475	0.33075319851747	2	113305097	R	II	POLR1B	5'UTR	opensea	5'UTR-opensea
cg19673549	-0.334714846803822	0.684941927075844	-5.50568492368846	4.62631286643095e-07	1.24706345355411e-05	6.13877037835531	0.804482943791495	0.469768096987673	0.334714846803822	5	54916621	F	II		IGR	opensea	IGR-opensea
cg04701118	-0.320816968269869	0.541539335694527	-5.49737852393993	4.7855429813409e-07	1.28249661921996e-05	6.10673992860087	0.656116824362338	0.335299856092468	0.320816968269869	22	26873008	F	II	HPS4	Body	opensea	Body-opensea		rs141684342;rs147060589;rs147680141;rs149126501	1;6;37;43
cg19813868	-0.341333529872783	0.609399082330508	-5.49700926848163	4.79274514002002e-07	1.28249661921996e-05	6.10531650411038	0.73130391442793	0.389970384555147	0.341333529872784	4	17515091	F	II	QDPR	TSS1500	shore	TSS1500-shore	chr4:17513309-17513981	rs554492369;rs75558035;rs543580910;rs193214016	1;18;20;46
cg05742928	-0.333382772447186	0.496706613285278	-5.49578336213284	4.81673236781722e-07	1.28422842621221e-05	6.10059110472782	0.615771889159273	0.282389116712087	0.333382772447186	16	17442446	F	II	XYLT1	Body	opensea	Body-opensea		rs558236359;rs142988442	0;1
cg01685428	-0.329291129933041	0.530557054952832	-5.49186574475259	4.89418196975716e-07	1.30015007979201e-05	6.08549313997301	0.648161029928918	0.318869899995877	0.329291129933041	20	10472978	R	II	SLX4IP	Body	opensea	Body-opensea		rs564002430;rs182597796;rs111354845;rs566651924	49;27;2;1
cg03445932	-0.320756551584134	0.554229430976335	-5.48475389942251	5.03792029874638e-07	1.33161472869464e-05	6.05809655921863	0.668785342256383	0.348028790672249	0.320756551584134	3	137942206	R	II	ARMC8	Body	opensea	Body-opensea		rs200183090	2
cg01591037	-0.29879392090071	0.617113498368258	-5.48414116967658	5.05049663405235e-07	1.33161472869464e-05	6.05573686869513	0.723825612975654	0.425031692074944	0.29879392090071	12	15134481	R	II	PDE6H	3'UTR	opensea	3'UTR-opensea		rs144778897	2
cg06620529	-0.336339539701213	0.458076623345052	-5.48333404449186	5.06711005599843e-07	1.33161472869464e-05	6.05262870829097	0.578197887524056	0.241858347822843	0.336339539701213	14	51544703	F	II	TRIM9	Body	opensea	Body-opensea
cg12983204	-0.321533029352812	0.615493740731024	-5.48070250955861	5.12165002542631e-07	1.34114064237235e-05	6.04249625604755	0.730326965499885	0.408793936147074	0.321533029352811	8	130696056	F	II		IGR	opensea	IGR-opensea		rs141866944;rs542269200	1;16
cg27611767	-0.320273892408501	0.640828746271083	-5.47843106329055	5.16919058011628e-07	1.34877243179404e-05	6.03375192897871	0.755212279274119	0.434938386865618	0.3202738924085	15	52201998	F	II	TMOD3	3'UTR	opensea	3'UTR-opensea		rs570241596;rs150466758	0;36
cg00292334	-0.328558744821658	0.636193522578625	-5.47662241564681	5.2073548278241e-07	1.35064791086789e-05	6.02679031421519	0.753535931443503	0.424977186621845	0.328558744821658	5	100115829	R	II		IGR	opensea	IGR-opensea		rs539242192;rs112052198	32;1
cg08877957	-0.325713098824747	0.581835591064433	-5.47634556980348	5.21322093256427e-07	1.35064791086789e-05	6.02572479989679	0.698161697787557	0.372448598962809	0.325713098824747	6	6882224	F	II		IGR	opensea	IGR-opensea		rs566519636	51
cg27421385	-0.304907586648169	0.456938480340539	-5.47405757520895	5.26195066678127e-07	1.35847261580424e-05	6.01691971551521	0.565834047000599	0.260926460352431	0.304907586648169	5	158637502	F	II	RNF145	TSS1500	shore	TSS1500-shore	chr5:158636218-158636949
cg22139830	-0.325697935342642	0.557593465898405	-5.47014146029128	5.346396911597e-07	1.37543095283611e-05	6.00185258976574	0.673914157092206	0.348216221749564	0.325697935342642	2	64642025	F	II		IGR	opensea	IGR-opensea		rs572536888;rs541545142	1;30
cg14187466	-0.326764374848614	0.675210080275689	-5.46619335498487	5.43288079456874e-07	1.39279307642581e-05	5.98666698060122	0.791911642721622	0.465147267873009	0.326764374848614	15	75919788	F	II	SNUPN	TSS1500	shore	TSS1500-shore	chr15:75917646-75918212	rs185110153;rs188897293	24;49
cg12019801	-0.319867199872563	0.575856661157163	-5.46115127449385	5.54532950649899e-07	1.41146361114229e-05	5.96728033872305	0.690094946825936	0.370227746953373	0.319867199872563	18	74114708	F	II	ZNF516	Body	island	Body-island	chr18:74114551-74114791	rs556627902;rs576350325;rs543850383;rs117145635;rs73975413;rs141520495	1;11;19;26;35;49
cg14454680	-0.327967595908828	0.676260647708733	-5.46091559836151	5.55064114144296e-07	1.41146361114229e-05	5.96637435622709	0.793391931961886	0.465424336053059	0.327967595908827	3	99794010	R	II	C3orf26	Body	opensea	Body-opensea		rs185136284;rs529990491	47;1
cg07484151	-0.341668998315005	0.498537533921158	-5.46034768158537	5.56346131505895e-07	1.41146361114229e-05	5.96419124734395	0.620562176176517	0.278893177861512	0.341668998315005	11	72916863	F	II		IGR	opensea	IGR-opensea		rs112190291	1
cg03931397	-0.306740747956481	0.483210988377357	-5.45650395425875	5.65099783162568e-07	1.42872814143033e-05	5.94941823488094	0.592761255504672	0.286020507548191	0.306740747956481	13	111180951	F	II	RAB20	Body	opensea	Body-opensea
cg16380497	-0.29976194444276	0.448009701914972	-5.453708050244	5.71552015525171e-07	1.44007538757064e-05	5.93867520167157	0.555067539215957	0.255305594773198	0.29976194444276	8	142130411	R	II		IGR	opensea	IGR-opensea
cg07422843	-0.319898959701077	0.571598564695156	-5.44618057152007	5.89285448699531e-07	1.47692853021738e-05	5.90976308588331	0.685848193159826	0.365949233458749	0.319898959701077	17	27264560	R	II	PHF12	Body	opensea	Body-opensea
cg26877303	-0.306549211626298	0.624818260444076	-5.445795336839	5.90207391371649e-07	1.47692853021738e-05	5.90828390315135	0.734300121739183	0.427750910112885	0.306549211626298	17	3738968	R	II	C17orf85	Body	opensea	Body-opensea		rs578153004;rs139585541;rs144395794;rs529475646	50;36;14;1
cg15155922	-0.315302769529759	0.669278541206257	-5.4410419348858	6.01700499069921e-07	1.50056736706825e-05	5.89003596302697	0.781886673181171	0.466583903651412	0.315302769529759	21	37501939	R	II		IGR	shore	IGR-shore	chr21:37502377-37502826	rs115799761	28
cg07651551	-0.328524798658188	0.566505874500384	-5.43944784470928	6.05603811922037e-07	1.50518208441098e-05	5.88391789345568	0.683836159735451	0.355311361077263	0.328524798658188	5	96191390	R	II		IGR	opensea	IGR-opensea		rs139551659;rs188219924;rs74554728	35;17;16
cg00009088	-0.332362940967572	0.675954177847063	-5.43314635768241	6.21278716126974e-07	1.53892417116317e-05	5.85974045971707	0.794655228192625	0.462292287225053	0.332362940967572	11	60930188	R	II	VPS37C	TSS1500	shore	TSS1500-shore	chr11:60928560-60929262	rs151099306;rs181233614	29;16
cg09019636	-0.292885261931595	0.747074543605007	-5.4314380355914	6.25596379144518e-07	1.54077803384291e-05	5.85318806048755	0.851676422866291	0.558791160934696	0.292885261931594	2	62964766	F	II	EHBP1	Body	opensea	Body-opensea
cg04583111	-0.323084474461974	0.635520311254329	-5.43118830309406	6.26230024666105e-07	1.54077803384291e-05	5.85223026624792	0.750907623562177	0.427823149100203	0.323084474461975	19	56649661	F	II		IGR	shelf	IGR-shelf	chr19:56652191-56652684	rs551753942;rs562174704;rs531868884;rs75342253	0;1;30;50
cg00510842	-0.319951185730147	0.559251361988248	-5.43006101623044	6.29098140710645e-07	1.5426580493948e-05	5.84790703882795	0.673519642606157	0.353568456876011	0.319951185730147	12	8744022	F	II		IGR	opensea	IGR-opensea		rs74059919	3
cg06726406	-0.335711458035013	0.495010452637853	-5.4248860212327	6.42431135266642e-07	1.57010169459167e-05	5.82806548059252	0.614907401936072	0.279195943901059	0.335711458035013	3	183493743	R	II	YEATS2	Body	opensea	Body-opensea		rs571881240	15
cg16673748	-0.319261751532878	0.586937217453157	-5.42179736522809	6.50520683280616e-07	1.58459058133338e-05	5.81622705919233	0.700959271572042	0.381697520039164	0.319261751532878	8	130696161	F	II		IGR	opensea	IGR-opensea		rs565470957	11
cg12331769	-0.319463739064993	0.524183893813878	-5.41927454755197	6.57202398563634e-07	1.59286018423216e-05	5.80655956802181	0.638278086337089	0.318814347272096	0.319463739064993	5	173285610	F	II		IGR	opensea	IGR-opensea
cg08748811	-0.348521168101527	0.51190576233512	-5.41887733282935	6.58260550766974e-07	1.59286018423216e-05	5.80503760860728	0.636377608085665	0.287856439984138	0.348521168101527	4	47467252	F	II		IGR	shore	IGR-shore	chr4:47465510-47465819	rs556943468;rs75763792	1;34
cg00343906	-0.322829422210106	0.636943455543216	-5.41592035996563	6.6619048630067e-07	1.60674626498569e-05	5.79370924011288	0.752239677761111	0.429410255551005	0.322829422210105	1	1696692	R	II	NADK	Body	opensea	Body-opensea		rs5021859;rs201617066;rs150021026	35;19;1
cg01400750	-0.318903791090501	0.666991798687481	-5.41454048137183	6.69923044110633e-07	1.60874837105623e-05	5.78842373827694	0.780886009791232	0.461982218700731	0.318903791090501	4	145956168	F	II	ANAPC10	Body	opensea	Body-opensea		rs374682029;rs188760710	5;37
cg26771391	-0.304569947098041	0.536870617056882	-5.41391076136822	6.71633248332979e-07	1.60874837105623e-05	5.78601184434568	0.645645598163325	0.341075651065284	0.304569947098041	6	12208704	F	II		IGR	opensea	IGR-opensea		rs558950742	5
cg21421707	-0.330706795814066	0.662569918582678	-5.41251180900957	6.7544790461188e-07	1.60874837105623e-05	5.7806541410983	0.780679488516273	0.449972692702207	0.330706795814066	11	47517145	F	II	CELF1	TSS1500	opensea	TSS1500-opensea		rs558304952;rs578096145;rs186838010	0;14;33
cg22079412	-0.312895744986721	0.617932631708641	-5.41238410396986	6.75797188059629e-07	1.60874837105623e-05	5.78016508640788	0.729681112061041	0.41678536707432	0.312895744986721	12	90175156	F	II		IGR	opensea	IGR-opensea		rs149487078;rs552587865;rs559527588	0;26;38
cg11389756	-0.307658479876121	0.6507003068853	-5.40776279282928	6.8855689310188e-07	1.63381849198155e-05	5.76247081919149	0.760578335412486	0.452919855536365	0.307658479876121	6	28875354	R	II	TRIM27	Body	opensea	Body-opensea		rs114383995;rs569737523	24;19
cg13876590	-0.307559706405198	0.566980282389063	-5.40318708777479	7.01423680976871e-07	1.65898013836207e-05	5.74495758802038	0.676823034676633	0.369263328271435	0.307559706405198	11	123345118	R	II		IGR	opensea	IGR-opensea		rs574562133;rs541991064	36;13
cg06962502	-0.322972650022101	0.504845496841747	-5.40237809244299	7.03722993057365e-07	1.65906655469344e-05	5.74186187322261	0.62019287184964	0.297220221827539	0.322972650022101	10	32253680	R	II		IGR	opensea	IGR-opensea		rs534794975	1
cg16452651	-0.309798814292766	0.51169309891601	-5.40087844982546	7.08004843563271e-07	1.66038697425401e-05	5.73612384555135	0.622335532591998	0.312536718299232	0.309798814292766	21	35016873	F	II	ITSN1	5'UTR	shore	5'UTR-shore	chr21:35014823-35015792	rs572792611	51
cg08917944	-0.330118039953116	0.591851029334681	-5.4005966771661	7.08812224415584e-07	1.66038697425401e-05	5.73504578591397	0.709750329317937	0.379632289364821	0.330118039953116	16	69430710	F	II		IGR	opensea	IGR-opensea		rs573458052;rs186180023	11;38
cg08042254	-0.323443670561609	0.552111977362224	-5.39922194868279	7.12764303845441e-07	1.66409436828659e-05	5.72978643570689	0.66762757399137	0.344183903429761	0.323443670561609	1	21399544	F	II	EIF4G3	5'UTR	opensea	5'UTR-opensea
cg06095753	-0.314593730307991	0.513542077167273	-5.39811845381688	7.15952286844614e-07	1.66409436828659e-05	5.72556517278011	0.625896980848698	0.311303250540707	0.314593730307991	13	39614547	F	II	NHLRC3	Body	shore	Body-shore	chr13:39612417-39612930
cg03779251	-0.362651208392631	0.574810032661768	-5.39768657356308	7.17203792114787e-07	1.66409436828659e-05	5.72391317775585	0.704328321373422	0.341677112980791	0.362651208392631	6	35801652	F	II	SRPK1	3'UTR	opensea	3'UTR-opensea		rs551949523;rs112328397	37;41
cg08017142	-0.307320580675095	0.612946508849644	-5.39591202907895	7.22368663224416e-07	1.66620146910649e-05	5.71712592713097	0.722703859090749	0.415383278415654	0.307320580675095	2	136862706	R	II		IGR	opensea	IGR-opensea
cg05701495	-0.320493454679062	0.469439770665076	-5.39572303494643	7.22920884219298e-07	1.66620146910649e-05	5.71640312215109	0.583901718764741	0.263408264085679	0.320493454679062	2	102647776	R	II		IGR	opensea	IGR-opensea		rs148575534	39
cg12163759	-0.313158831867018	0.504328680134608	-5.39503681140353	7.24929444414853e-07	1.66620146910649e-05	5.71377876350435	0.616171120087115	0.303012288220097	0.313158831867018	4	89885303	F	II	FAM13A	Body	opensea	Body-opensea		rs143440095	0
cg04244170	-0.317384591196446	0.628843840060987	-5.38822017903758	7.45181495139355e-07	1.69751604052403e-05	5.68771743211687	0.742195479774004	0.424810888577558	0.317384591196446	3	100116021	R	II	TOMM70A	Body	shelf	Body-shelf	chr3:100119504-100120857	rs530955652;rs565054898;rs140181407	34;29;2
cg13857354	-0.322299953225917	0.529985236036947	-5.38817095388474	7.4532974335073e-07	1.69751604052403e-05	5.6875292865938	0.64509236218906	0.322792408963143	0.322299953225917	2	241519705	F	II		IGR	opensea	IGR-opensea		rs115835704	45
cg08428726	-0.305443997331816	0.713160526284555	-5.38811462970105	7.45499406776784e-07	1.69751604052403e-05	5.68731400848175	0.822247668188775	0.51680367085696	0.305443997331815	8	48318959	F	II	SPIDR	Body	opensea	Body-opensea		rs554784475;rs573091925	28;48
cg23800226	-0.33243396128114	0.577021634546632	-5.38698138727096	7.48921102331233e-07	1.69856877841962e-05	5.68298282091723	0.695748049289897	0.363314088008756	0.332433961281141	22	18112710	R	II	ATP6V1E1	TSS1500	shore	TSS1500-shore	chr22:18111132-18111672	rs566005444	9
cg24058365	-0.317668640170149	0.577944463238323	-5.38601004586776	7.51866225044222e-07	1.69856877841962e-05	5.67927072454674	0.691397549013376	0.373728908843228	0.317668640170149	1	110923328	R	II	SLC16A4	Body	opensea	Body-opensea		rs558084759	17
cg15448681	-0.320435839876948	0.59282005523745	-5.38566613468187	7.52911692561888e-07	1.69856877841962e-05	5.67795649683448	0.707261426622074	0.386825586745126	0.320435839876948	2	160219747	F	II	BAZ2B	Body	opensea	Body-opensea		rs144603273	47
cg13977235	-0.334644248433427	0.533032193810899	-5.383939170445	7.58183167422972e-07	1.70521441213044e-05	5.67135759916066	0.652547996822837	0.317903748389411	0.334644248433426	19	33172072	F	II		IGR	shelf	IGR-shelf	chr19:33165266-33168099
cg23386939	-0.317749165142678	0.600786314664805	-5.38145469826445	7.65830515819395e-07	1.71434494174036e-05	5.66186580374728	0.714268159358619	0.39651899421594	0.317749165142678	16	11328957	F	II		IGR	shore	IGR-shore	chr16:11327008-11327234	rs533358182;rs550492963	1;25
cg15458313	-0.329775773358388	0.56899389573505	-5.38110299565235	7.66919177428857e-07	1.71434494174036e-05	5.66052229632756	0.68677095764876	0.356995184290371	0.329775773358388	6	24490221	F	II	GPLD1	TSS1500	opensea	TSS1500-opensea		rs558405706;rs575266868	25;34
cg20078972	-0.326148352857487	0.460774805411687	-5.37832695066527	7.7556564911084e-07	1.72840344658987e-05	5.64991911835846	0.577256360003646	0.25110800714616	0.326148352857487	19	15391832	F	II	BRD4	TSS1500	opensea	TSS1500-opensea		rs554206100	1
cg06160395	-0.312759271738292	0.542366386690905	-5.37523600011486	7.85305572259547e-07	1.74480619872939e-05	5.63811595372691	0.654066126597438	0.341306854859146	0.312759271738292	2	158951468	F	II	UPP2	Body	opensea	Body-opensea		rs141210090;rs150769589	1;28
cg12621279	-0.307401020178068	0.512227045928763	-5.37237015432336	7.94443389600247e-07	1.75977611255257e-05	5.62717502125638	0.622013124563787	0.314612104385719	0.307401020178068	12	27174428	R	II	MED21	TSS1500	shore	TSS1500-shore	chr12:27175342-27175843
cg16226866	-0.340475138098435	0.541329436792378	-5.36947789503775	8.03771233001232e-07	1.77507550613405e-05	5.61613583164507	0.662927700398962	0.322452562300528	0.340475138098434	6	110418140	F	II		IGR	opensea	IGR-opensea
cg15198489	-0.318340155692808	0.67354868238183	-5.36797972895214	8.08645160116534e-07	1.7759532861978e-05	5.61041864463686	0.787241595129261	0.468901439436453	0.318340155692808	8	122132335	F	II		IGR	opensea	IGR-opensea		rs551199957;rs148954068;rs569193531;rs538177365	8;20;27;44
cg04489053	-0.320510749465856	0.668025198309821	-5.36733619035618	8.10747656455133e-07	1.7759532861978e-05	5.60796303584417	0.782493323119055	0.461982573653199	0.320510749465857	12	110783142	R	II	ATP2A2	Body	opensea	Body-opensea		rs189309753;rs117494432	45;1
cg20780105	-0.319643265229333	0.51604105461043	-5.36712607437232	8.11435284883063e-07	1.7759532861978e-05	5.60716130502739	0.630199363620906	0.310556098391573	0.319643265229333	5	60455790	R	II	C5orf43	Body	shelf	Body-shelf	chr5:60457840-60458654	rs143222866;rs143525064	2;1
cg07590649	-0.307421723170968	0.507829614585693	-5.365850033591	8.15623585354125e-07	1.77980718089775e-05	5.60229266403706	0.617623087146753	0.310201363975785	0.307421723170968	14	78031892	R	II	SPTLC2	Body	opensea	Body-opensea		rs78662219;rs143587959;rs183025695;rs561439146;rs139752889;rs149780704	51;48;47;32;25;2
cg18455737	-0.301132651302412	0.6400597929015	-5.36474772640332	8.19258724398159e-07	1.78243470839386e-05	5.59808729856542	0.747607168366647	0.446474517064235	0.301132651302412	4	84071553	F	II		IGR	opensea	IGR-opensea		rs146464213;rs566993006;rs187759454	6;39;44
cg26747686	-0.312611272999211	0.551974251577261	-5.36098216737715	8.31796972274269e-07	1.80435958601034e-05	5.58372432633738	0.663621134791265	0.351009861792054	0.312611272999211	4	39948511	F	II	PDS5A	Body	opensea	Body-opensea		rs115162380	8
cg15210526	-0.303539546112051	0.553843341006228	-5.35376757080172	8.56347877867728e-07	1.85213647213162e-05	5.55621804036264	0.662250321760532	0.358710775648482	0.303539546112051	1	167733310	R	II	MPZL1	Body	opensea	Body-opensea		rs541672974	16
cg00720159	-0.332251117208913	0.529912037297645	-5.3518836214304	8.6287509707492e-07	1.86076476816274e-05	5.54903799485531	0.648573150586543	0.316322033377629	0.332251117208913	2	65431864	F	II		IGR	opensea	IGR-opensea		rs113419906;rs116971203;rs561771278	0;1;47
cg01763719	-0.320327345486533	0.590919152755519	-5.34955647738423	8.71005267570495e-07	1.87278903865891e-05	5.54017039399992	0.705321776143567	0.384994430657034	0.320327345486533	2	239463774	F	II		IGR	opensea	IGR-opensea		rs62194969;rs545982247	8;47
cg00874051	-0.316787998323075	0.539453333668204	-5.34710454862372	8.79652723223186e-07	1.88585197855918e-05	5.53082913555252	0.652591904497873	0.335803906174798	0.316787998323075	21	35570816	R	II		IGR	shelf	IGR-shelf	chr21:35574323-35574549	rs5843644	12
cg00577668	-0.340606101373177	0.581225162710979	-5.34575644597634	8.84443047396662e-07	1.89059370947881e-05	5.52569399213939	0.702870198915685	0.362264097542508	0.340606101373177	8	96060712	F	II	NDUFAF6	Body	opensea	Body-opensea		rs569186576;rs531605410	1;30
cg10293909	-0.339871066599899	0.511676430739817	-5.34378465936378	8.91495697903827e-07	1.89875809831436e-05	5.51818416179404	0.633058954525495	0.293187887925596	0.339871066599899	2	75185152	R	II	POLE4	TSS1500	shore	TSS1500-shore	chr2:75185567-75186177	rs112994704;rs187546926	49;46
cg07687273	-0.327499679489246	0.551208181486572	-5.34324325478516	8.93441822038265e-07	1.89875809831436e-05	5.5161223589423	0.668172352732731	0.340672673243485	0.327499679489246	2	208004404	R	II	KLF7	Body	opensea	Body-opensea
cg14972478	-0.33121116645975	0.488981943819236	-5.33915801535666	9.08261585076581e-07	1.92467454964783e-05	5.50056772526175	0.60727164612629	0.276060479666539	0.331211166459751	3	72987896	F	II	GXYLT2	Body	opensea	Body-opensea		rs141759068;rs146230175	1;19
cg25437886	-0.337398493353698	0.55715682788875	-5.33812542622137	9.12045472337209e-07	1.92712317094421e-05	5.49663695209475	0.677656289800786	0.340257796447087	0.337398493353699	3	45677346	R	II	LIMD1	Body	opensea	Body-opensea		rs576516175	42
cg26521143	-0.308969584083786	0.627368817111863	-5.3358829574958	9.20316275588952e-07	1.93464404517741e-05	5.48810166805137	0.737715097141787	0.428745513058001	0.308969584083786	12	6402009	R	II		IGR	shore	IGR-shore	chr12:6399262-6400771	rs139950809;rs553818878	16;1
cg19468440	-0.308102464246809	0.643776741711426	-5.33526077683582	9.22624051743725e-07	1.93464404517741e-05	5.48573380500254	0.753813336085286	0.445710871838477	0.308102464246809	20	33222571	R	II	PIGU	Body	opensea	Body-opensea		rs115569429;rs141161016;rs180902017;rs147368753	45;23;8;2
cg04552418	-0.329309271500824	0.518192450936033	-5.33501943651999	9.23520752607872e-07	1.93464404517741e-05	5.48481535733856	0.63580290504347	0.306493633542646	0.329309271500824	1	31958245	R	II		IGR	opensea	IGR-opensea		rs563376127	16
cg08843850	-0.306066718323024	0.554757247589119	-5.33319310757604	9.30334262835509e-07	1.94336490458973e-05	5.47786565311466	0.664066789847342	0.358000071524317	0.306066718323024	1	199092823	F	II		IGR	opensea	IGR-opensea		rs188171497;rs562830733	0;40
cg21006745	-0.317865797940372	0.46149343751656	-5.33206393483734	9.34571533198396e-07	1.94667002312802e-05	5.47356935434894	0.575016936780978	0.257151138840606	0.317865797940372	3	185516191	R	II	IGF2BP2	Body	opensea	Body-opensea		rs534361479	1
cg14306819	-0.311389053132798	0.539779822806976	-5.32987318337448	9.42846503456354e-07	1.95453177882019e-05	5.46523508843118	0.650990198925832	0.339601145793035	0.311389053132798	2	128052889	F	II	ERCC3	TSS1500	shore	TSS1500-shore	chr2:128051347-128051857	rs115768437	1
cg24827643	-0.316454563507205	0.557724197372537	-5.32965425863408	9.43677372752793e-07	1.95453177882019e-05	5.46440231738111	0.670743684339396	0.354289120832191	0.316454563507205	11	4470183	F	II	OR52K2	TSS1500	opensea	TSS1500-opensea		rs143926542;rs191189741;rs533966537;rs147260035	10;11;37;42
cg18635253	-0.307952172764909	0.567801031823365	-5.32853029408632	9.47954399813693e-07	1.95785962237577e-05	5.4601270906675	0.677783950667975	0.369831777903066	0.307952172764909	2	160580561	R	II	MARCH7	5'UTR	opensea	5'UTR-opensea		rs546399414;rs561801198	31;27
cg11965692	-0.316705271968294	0.529110701773093	-5.32492855356062	9.6178864857593e-07	1.97837573077454e-05	5.44642983418136	0.642219727476056	0.325514455507761	0.316705271968295	1	202301587	F	II	UBE2T	Body	opensea	Body-opensea
cg17006772	-0.298516724778491	0.6688862480895	-5.32340244008786	9.67710006980699e-07	1.97837573077454e-05	5.44062733284731	0.775499364081818	0.476982639303327	0.298516724778491	8	130982611	R	II	FAM49B	Body	opensea	Body-opensea		rs113859410;rs547379936	25;19
cg20387122	-0.325565241607494	0.517992647631665	-5.32325539635984	9.68282425908816e-07	1.97837573077454e-05	5.44006829058844	0.63426594820577	0.308700706598276	0.325565241607494	6	134679535	R	II		IGR	opensea	IGR-opensea		rs376128371	1
cg06536039	-0.325082298782716	0.573234206420941	-5.32288501962003	9.69725718999885e-07	1.97837573077454e-05	5.43866019393114	0.689335027414768	0.364252728632052	0.325082298782716	19	35465641	F	II		IGR	opensea	IGR-opensea
cg09606588	-0.314662089278941	0.631073694755825	-5.32246135702468	9.71379245879478e-07	1.97837573077454e-05	5.43704956868159	0.743453012355447	0.428790923076506	0.314662089278941	7	92618408	F	II		IGR	opensea	IGR-opensea
cg24292741	-0.324309121130459	0.525312275594308	-5.32118345697077	9.76383578503691e-07	1.98305938991387e-05	5.43219175964661	0.641136961712329	0.31682784058187	0.324309121130459	19	6077494	F	II	RFX2	5'UTR	opensea	5'UTR-opensea		rs560392828;rs532420105	35;45
cg15449594	-0.340938389148226	0.574957097994628	-5.31832843939236	9.8765555605916e-07	2.0004117505596e-05	5.42134056908271	0.696720808404709	0.355782419256483	0.340938389148226	8	108343968	F	II	ANGPT1	Body	opensea	Body-opensea		rs112937285;rs548899374	0;26
cg05434837	-0.305110264418629	0.495293868501717	-5.31692822666958	9.93230339541269e-07	2.0007684550164e-05	5.41601966559719	0.604261820079799	0.299151555661169	0.30511026441863	11	12063890	F	II		IGR	opensea	IGR-opensea		rs34144909	35
cg13184651	-0.311445199527552	0.653230029314325	-5.31691345789374	9.93289303908853e-07	2.0007684550164e-05	5.41596354656715	0.764460457717023	0.453015258189471	0.311445199527552	20	37390401	F	II	ACTR5	Body	opensea	Body-opensea
cg07472373	-0.315827171124928	0.661660138284785	-5.31579061518072	9.97782325877468e-07	2.00431233242016e-05	5.41169712361336	0.774455556543688	0.45862838541876	0.315827171124928	10	50595181	F	II	DRGX	Body	opensea	Body-opensea		rs536625927;rs554911449	1;37
cg22984446	-0.288340721164939	0.479974728994016	-5.31282780642639	1.0097338530426e-06	2.02277830888207e-05	5.40044137733413	0.582953557981495	0.294612836816555	0.288340721164939	13	43354782	R	II	FAM216B	TSS1500	opensea	TSS1500-opensea		rs530510604	13
cg07104583	-0.305864872408982	0.587192075352653	-5.30816221987227	1.02883939206684e-06	2.05543608246159e-05	5.38272242785149	0.696429529784433	0.390564657375451	0.305864872408982	2	65459346	F	II	ACTR2	Body	shelf	Body-shelf	chr2:65454553-65455444	rs544864763;rs563360164;rs28377971	1;16;39
cg22033476	-0.328267484731827	0.637436384504967	-5.30362264696284	1.04776911113261e-06	2.08756606598486e-05	5.3654887222433	0.754674771909191	0.426407287177364	0.328267484731827	2	43532275	R	II	THADA	Body	opensea	Body-opensea
cg21991396	-0.307380455640494	0.596874675922587	-5.29967949558699	1.06448874288943e-06	2.10569508674377e-05	5.35052457739351	0.706653410079906	0.399272954439413	0.307380455640494	1	247581417	F	II	NLRP3	5'UTR	opensea	5'UTR-opensea		rs201896158;rs202204798;rs191304686	0;21;39
cg24995144	-0.295144303500303	0.541047662634854	-5.29959242749215	1.06486086393344e-06	2.10569508674377e-05	5.35019421269496	0.64645634245639	0.351312038956088	0.295144303500303	12	14417999	R	II		IGR	opensea	IGR-opensea		rs140908237;rs561398473;rs184720323	32;21;1
cg06819277	-0.316249893022078	0.58998515688062	-5.29916885058965	1.06667301379172e-06	2.10569508674377e-05	5.34858705868211	0.702931547245647	0.386681654223569	0.316249893022078	17	56584655	F	II	MTMR4	Body	opensea	Body-opensea		rs149852502;rs199731812;rs200275851	1;45;46
cg09049060	-0.299196937313106	0.547706777050223	-5.29877611136858	1.06835593599111e-06	2.10569508674377e-05	5.34709696172819	0.654562826090618	0.355365888777512	0.299196937313106	9	108174687	R	II		IGR	opensea	IGR-opensea		rs368059441	2
cg27105233	-0.325284857585083	0.503412065458546	-5.29734962960406	1.07449047324865e-06	2.1104936974128e-05	5.34168514485834	0.61958522888179	0.294300371296707	0.325284857585083	6	114293139	F	II	HDAC2	TSS1500	shore	TSS1500-shore	chr6:114291411-114292767	rs571112073	0
cg15424045	-0.332627444266644	0.591971551733488	-5.29687308605703	1.07654752159354e-06	2.1104936974128e-05	5.33987736924425	0.710767067543004	0.37813962327636	0.332627444266644	3	93818778	R	II	NSUN3	Body	opensea	Body-opensea
cg15860257	-0.309227725193529	0.544175481129759	-5.29397540807275	1.08913904888566e-06	2.12430294892523e-05	5.32888655029973	0.654613954413162	0.345386229219633	0.309227725193529	11	9660756	F	II		IGR	opensea	IGR-opensea		rs80104323;rs540845124;rs560739654	0;10;20
cg08628635	-0.299045829205793	0.625423879619344	-5.29327994393478	1.09218253734441e-06	2.12430294892523e-05	5.32624907377932	0.732225961478556	0.433180132272763	0.299045829205793	6	20483859	R	II	E2F3	Body	opensea	Body-opensea
cg25967384	-0.29379440324348	0.567454155192979	-5.29325692136026	1.09228343118496e-06	2.12430294892523e-05	5.3261617656809	0.672380727779936	0.378586324536456	0.29379440324348	1	220965460	F	II	MARC1	Body	opensea	Body-opensea		rs4131748	14
cg04869977	-0.323824907935195	0.657939923697067	-5.29191331599558	1.09818749146026e-06	2.12863319373168e-05	5.32106673015119	0.773591676531066	0.449766768595871	0.323824907935195	6	7166748	R	II	RREB1	5'UTR	opensea	5'UTR-opensea
cg11330406	-0.308633569484436	0.660157399679567	-5.29143057216122	1.1003163944685e-06	2.12863319373168e-05	5.31923627709382	0.770383674495437	0.461750105011001	0.308633569484436	20	1550119	R	II	SIRPB1	Body	opensea	Body-opensea		rs373053185	2
cg05670158	-0.342923919545874	0.533305855200036	-5.29049877702105	1.10443706902301e-06	2.13098226054651e-05	5.31570333724391	0.655778683609277	0.312854764063403	0.342923919545874	2	69981407	F	II	ANXA4	5'UTR	opensea	5'UTR-opensea		rs573743648;rs143647656	13;14
cg13255542	-0.310585658810264	0.56486338506609	-5.28927594339841	1.1098677733083e-06	2.13584002989409e-05	5.31106733685189	0.675786834641184	0.36520117583092	0.310585658810264	11	134120785	R	II	THYN1	Body	shore	Body-shore	chr11:134122762-134122981	rs556998495	1
cg27037400	-0.303468753124219	0.631672766071573	-5.28524434292929	1.12795860477167e-06	2.16268793096211e-05	5.29578616585503	0.740054463615937	0.436585710491718	0.303468753124219	8	48420053	F	II	SPIDR	Body	opensea	Body-opensea		rs373523131;rs201439976;rs548132751	1;48;49
cg07579732	-0.320206296665427	0.595260652071515	-5.28485557307433	1.12971832727562e-06	2.16268793096211e-05	5.29431286958371	0.709620043737739	0.389413747072312	0.320206296665427	12	883340	F	II	WNK1	Body	opensea	Body-opensea
cg22850788	-0.291582496822465	0.534654445302313	-5.28327678926191	1.13689222121987e-06	2.16725642077934e-05	5.28833035459922	0.638791051310337	0.347208554487871	0.291582496822465	8	56885496	R	II	LYN	Body	opensea	Body-opensea		rs556700479	34
cg13584406	-0.311327394949736	0.616393377996029	-5.2830302439931	1.13801653300606e-06	2.16725642077934e-05	5.28739618863114	0.72758173333522	0.416254338385484	0.311327394949735	12	76412183	F	II		IGR	opensea	IGR-opensea		rs572798871;rs545663038;rs565475031	8;28;39
cg14985891	-0.310935915311427	0.556761615465885	-5.28185933689397	1.14337108356217e-06	2.17181263851758e-05	5.28295986135623	0.667810156648538	0.356874241337111	0.310935915311427	1	116270626	R	II	CASQ2	Body	opensea	Body-opensea
cg01272182	-0.324783744318109	0.6245294524574	-5.27995826553705	1.15211733633149e-06	2.18206621522596e-05	5.27575803452869	0.740523646856724	0.415739902538615	0.324783744318109	3	48408202	R	II		IGR	opensea	IGR-opensea		rs546403940	1
cg00160753	-0.307337330794741	0.640470467578179	-5.27939499557606	1.15472134684625e-06	2.18206621522596e-05	5.27362442380386	0.750233800004872	0.442896469210131	0.307337330794741	19	52483893	R	II	ZNF350-AS1	Body	opensea	Body-opensea		rs372207424;rs558798731	30;2
cg25430838	-0.300197363001186	0.50558017715765	-5.27839322593276	1.15936681958902e-06	2.18521273039247e-05	5.26983007330359	0.612793521086645	0.312596158085459	0.300197363001186	10	89823823	R	II		IGR	opensea	IGR-opensea		rs144829627;rs184578986	23;1
cg08701420	-0.312437460568245	0.53406211322113	-5.27709004976009	1.16543743065501e-06	2.19102236963141e-05	5.26489458696286	0.645646920566932	0.333209459998687	0.312437460568245	10	105044051	R	II	INA	Body	opensea	Body-opensea		rs570806585	34
cg18187326	-0.338580573112969	0.548546906383314	-5.26892006527938	1.20421231666254e-06	2.25812908075953e-05	5.23396514995183	0.669468539637946	0.330887966524977	0.338580573112969	10	120873428	F	II	FAM45A	Body	opensea	Body-opensea
cg08519290	-0.303093073264514	0.686134074670391	-5.267567781135	1.21075114989097e-06	2.26459883443893e-05	5.22884784346238	0.794381600836288	0.491288527571775	0.303093073264513	7	156700702	R	II		IGR	opensea	IGR-opensea		rs148648355;rs566477688;rs535204723;rs56363462	25;24;17;16
cg23653587	-0.322800624136453	0.608017317207013	-5.26619015526295	1.21744831615889e-06	2.26675031599452e-05	5.22363525024272	0.723303254398604	0.400502630262151	0.322800624136453	8	132951124	F	II	EFR3A	Body	opensea	Body-opensea		rs569990434;rs537280040;rs555539424;rs573658922;rs541082767	1;20;41;46;51
cg25733780	-0.301427781053213	0.657652836653888	-5.26605965781601	1.21808459424692e-06	2.26675031599452e-05	5.22314151240586	0.765305615601464	0.463877834548251	0.301427781053213	1	146736210	F	II	CHD1L	5'UTR	opensea	5'UTR-opensea		rs587768473;rs201333837;rs139274984	0;1;29
cg17143549	-0.303369700958687	0.639874257916514	-5.26423686503802	1.22700630628003e-06	2.26712935782727e-05	5.21624554477287	0.748220579687473	0.444850878728786	0.303369700958687	1	43867796	R	II	SZT2	Body	opensea	Body-opensea
cg14871290	-0.315515868930932	0.565947083954863	-5.26401432157814	1.22809993070767e-06	2.26712935782727e-05	5.21540369512099	0.678631322858767	0.363115453927835	0.315515868930932	13	41230707	R	II	FOXO1	Body	opensea	Body-opensea		rs184917921	47
cg14339738	-0.325940223622126	0.62822145961796	-5.26358514836066	1.23021167571807e-06	2.26712935782727e-05	5.21378024058365	0.744628682340148	0.418688458718022	0.325940223622126	8	117672859	F	II	EIF3H	Body	opensea	Body-opensea		rs148677386;rs575781391	16;39
cg06407843	-0.301706278668091	0.554329320174081	-5.26349479975995	1.23065668905517e-06	2.26712935782727e-05	5.21343848215197	0.662081562555542	0.360375283887451	0.301706278668091	6	43279607	R	II		IGR	shelf	IGR-shelf	chr6:43276419-43276659	rs549566720;rs533834425;rs80119404;rs557788060	40;31;25;3
cg01560354	-0.329617717374937	0.539979243211594	-5.26155785381062	1.24023519663347e-06	2.27904873727232e-05	5.20611230535808	0.657699856559786	0.328082139184849	0.329617717374937	2	43767446	F	II	THADA	Body	opensea	Body-opensea		rs528367072;rs184654086	12;35
cg05500904	-0.314128530666975	0.57090219279582	-5.26010962759881	1.24744462626073e-06	2.28656599993592e-05	5.2006354288688	0.683090953748311	0.368962423081336	0.314128530666975	2	10266949	R	II	RRM2	Body	shelf	Body-shelf	chr2:10262173-10263481	rs535628678	30
cg06779020	-0.296772344751114	0.439578467095582	-5.25710359114997	1.26254040697635e-06	2.30846540248144e-05	5.18926943712119	0.545568590220979	0.248796245469866	0.296772344751114	14	70183064	R	II		IGR	opensea	IGR-opensea		rs189590022;rs114161518;rs529280818;rs547521539	45;36;19;18
cg25938803	-0.332627976142588	0.521496247693087	-5.25569848267359	1.2696578947292e-06	2.3157043990434e-05	5.18395765541747	0.640291953458297	0.307663977315708	0.332627976142589	2	43767347	F	II	THADA	Body	opensea	Body-opensea		rs183844032;rs189228924;rs77520767	0;1;31
cg24981221	-0.31127683836629	0.596316919273957	-5.25222024667877	1.28744631930985e-06	2.34232169061534e-05	5.17081153217289	0.70748721869049	0.3962103803242	0.31127683836629	8	28874992	F	II	HMBOX1	Body	opensea	Body-opensea
cg11193767	-0.306740080417885	0.541003149811657	-5.25027718474314	1.29748967175809e-06	2.35475105775502e-05	5.16346938037643	0.650553178532331	0.343813098114445	0.306740080417885	4	83930905	R	II	LIN54	5'UTR	shore	5'UTR-shore	chr4:83931642-83932194	rs10024720;rs146406691	48;45
cg15240213	-0.299164312786228	0.464640928809803	-5.24741532381514	1.3124221509155e-06	2.37597017543518e-05	5.15265766111184	0.571485326233456	0.272321013447228	0.299164312786228	14	45646416	F	II	FANCM	Body	opensea	Body-opensea		rs571958039;rs371008261;rs374399826	1;4;7
cg19739596	-0.32450631061147	0.545627060690769	-5.24556713958883	1.32215490750856e-06	2.38366959851154e-05	5.1456769013047	0.661522171623437	0.337015861011966	0.32450631061147	11	59824161	F	II	MS4A3	1stExon	opensea	1stExon-opensea		rs182290812;rs536364773;rs554738835;rs186170251;rs145015818;rs561249120	1;11;21;25;26;27
cg20701745	-0.308393283767152	0.615700993381772	-5.24509672728071	1.32464342874803e-06	2.38366959851154e-05	5.14390029025406	0.725841451870041	0.417448168102888	0.308393283767152	7	36773182	R	II		IGR	opensea	IGR-opensea		rs543776573;rs190448267;rs181071133	46;2;1
cg16872030	-0.298686342482635	0.591615110291292	-5.24475986971829	1.32642825449088e-06	2.38366959851154e-05	5.1426281214435	0.69828880403509	0.399602461552455	0.298686342482635	13	46927146	F	II	KIAA0226L	Body	opensea	Body-opensea		rs573455533;rs540662690	0;27
cg23854572	-0.298021494035339	0.513640880570859	-5.2434108818624	1.33359946315297e-06	2.39069713052264e-05	5.13753393726094	0.620077128440623	0.322055634405284	0.298021494035339	10	64874001	F	II		IGR	opensea	IGR-opensea		rs182729967;rs117262906	1;15
cg17067696	-0.306433507849428	0.573086217626846	-5.24221687904289	1.33997846846032e-06	2.3962736904271e-05	5.13302552208399	0.682526756144499	0.376093248295071	0.306433507849428	6	17930180	F	II	KIF13A	Body	opensea	Body-opensea		rs569880364;rs537437074	3;48
cg00789535	-0.308617081810168	0.769482593065341	-5.23728274579144	1.36665793023834e-06	2.43291573119544e-05	5.11439978458802	0.879702979426115	0.571085897615947	0.308617081810168	5	32539013	R	II		IGR	opensea	IGR-opensea		rs187474320;rs554120497;rs192419956;rs142135098;rs564030582;rs532550239	41;36;25;16;14;5
cg20896049	-0.316249699109444	0.687701408789096	-5.23720089713153	1.36710485713655e-06	2.43291573119544e-05	5.11409088369575	0.800647729899612	0.484398030790167	0.316249699109444	12	10283565	R	II	CLEC7A	TSS1500	opensea	TSS1500-opensea		rs116436032;rs190240750;rs541024841;rs560821837	51;30;18;2
cg03936701	-0.299722395363474	0.673144464971621	-5.23034654123929	1.4050451671284e-06	2.49438042745409e-05	5.08823004607716	0.780188177601433	0.48046578223796	0.299722395363474	6	2225962	F	II	GMDS	Body	opensea	Body-opensea		rs568058452	37
cg12961175	-0.314796294958913	0.606326556795475	-5.22931801447241	1.41082661342518e-06	2.49859437913852e-05	5.08435085036754	0.718753804995087	0.403957510036174	0.314796294958913	4	13615143	R	II	BOD1L1	ExonBnd	opensea	ExonBnd-opensea		rs141705285	2
cg24984452	-0.299847653646286	0.624106788103113	-5.22521528048761	1.43412135661794e-06	2.52810124680047e-05	5.06888044435784	0.731195235833929	0.431347582187644	0.299847653646286	1	95261186	R	II	LINC01057	Body	opensea	Body-opensea
cg13596415	-0.31326881116772	0.564079198803719	-5.22516945117408	1.43438368612793e-06	2.52810124680047e-05	5.06870766470093	0.675960917077905	0.362692105910185	0.31326881116772	8	48273211	R	II	SPIDR	Body	opensea	Body-opensea		rs530423508;rs548571309;rs567268353	50;30;1
cg24448340	-0.303128236368993	0.551235278074606	-5.22370140419617	1.44281179326519e-06	2.53591136381395e-05	5.06317339503293	0.659495362492104	0.35636712612311	0.303128236368993	1	179921042	F	II		IGR	shelf	IGR-shelf	chr1:179923716-179924419	rs548672362;rs181851923	37;47
cg12076818	-0.298089023814905	0.509737284145957	-5.22271094483641	1.44852545106956e-06	2.53591136381395e-05	5.05943994723034	0.616197649794138	0.318108625979233	0.298089023814905	2	65652596	F	II	SPRED2	Body	opensea	Body-opensea		rs149572572	19
cg07972410	-0.30537751327527	0.484163109814738	-5.22259581658823	1.44919102760235e-06	2.53591136381395e-05	5.05900600271752	0.593226507413049	0.287848994137778	0.30537751327527	10	22980041	F	II	PIP4K2A	Body	opensea	Body-opensea		rs191864039;rs527257755	4;51
cg14912254	-0.306033723499444	0.542152421575824	-5.22086661147526	1.45922399528899e-06	2.54738817463307e-05	5.05248876490207	0.651450179968482	0.345416456469038	0.306033723499444	1	231799060	F	II	DISC1	Body	opensea	Body-opensea		rs78519011;rs540855636	10;12
cg02806156	-0.317446405661236	0.562009418768014	-5.21996655676681	1.46447307846855e-06	2.55047900506683e-05	5.04909692228109	0.675383135075599	0.357936729414363	0.317446405661236	12	89728752	R	II		IGR	opensea	IGR-opensea		rs187058276	8
cg17479424	-0.306206945143619	0.615923550873063	-5.21832855887824	1.47407333710543e-06	2.55506674144812e-05	5.04292484212297	0.725283174138641	0.419076228995022	0.306206945143619	2	69861533	R	II	AAK1	Body	opensea	Body-opensea		rs145617976	1
cg21515958	-0.310198324744316	0.650528251592792	-5.2183279416569	1.47407696622007e-06	2.55506674144812e-05	5.0429225165617	0.761313367572905	0.451115042828588	0.310198324744316	3	190161974	R	II	TMEM207	Body	opensea	Body-opensea		rs186189041	1
cg02554272	-0.325173457453525	0.720758129014292	-5.21195173401022	1.51203860234296e-06	2.60988588328737e-05	5.01890505730703	0.836891506676265	0.511718049222741	0.325173457453524	12	3835876	F	II	CRACR2A	5'UTR	opensea	5'UTR-opensea		rs141800905;rs190053867;rs181807023	0;19;44
cg25684151	-0.317283668177662	0.568210235435276	-5.21182171683646	1.51282255918867e-06	2.60988588328737e-05	5.01841545838056	0.681525831213013	0.364242163035351	0.317283668177662	8	126588554	F	II		IGR	opensea	IGR-opensea		rs564832741	14
cg12319350	-0.306863450010229	0.688830212130534	-5.21099875474924	1.51779397189311e-06	2.61167624979495e-05	5.01531660341652	0.798424301419902	0.491560851409673	0.306863450010228	1	182764125	F	II	NPL	5'UTR	opensea	5'UTR-opensea		rs543874966;rs113778385;rs562573762	4;24;43
cg03171795	-0.277144233099972	0.616600888126017	-5.21047200589605	1.52098439533885e-06	2.61167624979495e-05	5.01333325471341	0.715580971376007	0.438436738276035	0.277144233099972	3	70882921	F	II		IGR	opensea	IGR-opensea
cg25844708	-0.302619023760948	0.42798632893833	-5.2083278370748	1.53403919399455e-06	2.62793817064674e-05	5.00526084710919	0.536064551710097	0.233445527949149	0.302619023760948	13	53270248	R	II		IGR	opensea	IGR-opensea
cg10537627	-0.304259164880949	0.635545450383269	-5.20510837055404	1.5538473902462e-06	2.65536929287613e-05	4.99314302005723	0.74420943784075	0.439950272959802	0.304259164880949	4	81022430	R	II		IGR	opensea	IGR-opensea		rs528607378	2
cg25310288	-0.318644723364698	0.480031646017646	-5.20455211259629	1.55729513902992e-06	2.65536929287613e-05	4.991049658235	0.593833332933609	0.275188609568911	0.318644723364698	11	3935409	R	II	STIM1	Body	opensea	Body-opensea		rs187114993	20
cg17675611	-0.320801193215877	0.404679400349039	-5.19930924363578	1.59016146214173e-06	2.70511922051582e-05	4.9713242899392	0.519251255068995	0.198450061853119	0.320801193215877	2	106419929	R	II	NCK2	5'UTR	opensea	5'UTR-opensea
cg24408573	-0.328065030768962	0.492225103473753	-5.1982195917574	1.59707704588052e-06	2.71059465286945e-05	4.96722582247205	0.60939118589124	0.281326155122278	0.328065030768962	3	52510292	F	II	NISCH	Body	opensea	Body-opensea		rs535506060;rs113735882;rs555787853	9;25;27
cg14220416	-0.300751628541394	0.510952192996035	-5.19419953114882	1.62284657029495e-06	2.74797022018535e-05	4.95210876082308	0.618363488903676	0.317611860362282	0.300751628541394	8	117049539	R	II	LINC00536	Body	opensea	Body-opensea		rs4876631;rs529456080;rs182819883	38;18;12
cg16851369	-0.31870005724395	0.592857709705962	-5.19312948839826	1.62977415697749e-06	2.75334196289377e-05	4.94808587928543	0.706679158721659	0.387979101477708	0.318700057243951	9	129571563	F	II	ZBTB43	5'UTR	shelf	5'UTR-shelf	chr9:129567144-129567803	rs531977826;rs551874350;rs565388707	0;13;32
cg18807159	-0.294240702997334	0.485316339957142	-5.19235393498345	1.63481328378787e-06	2.75550597626038e-05	4.94517038618785	0.590402305313333	0.296161602315999	0.294240702997334	6	133067475	F	II	VNN2	Body	opensea	Body-opensea		rs529938840	0
cg08944026	-0.296391584095726	0.50711425066623	-5.19139546744895	1.64106197895846e-06	2.75969413525767e-05	4.9415675538945	0.612968387843275	0.316576803747549	0.296391584095726	5	10626811	F	II	ANKRD33B	Body	opensea	Body-opensea		rs111861933;rs578045278;rs534001869	12;39;49
cg08003251	-0.315008915027071	0.560114986977994	-5.18700111153615	1.67001166297786e-06	2.79845330098944e-05	4.92505334236862	0.672618170916234	0.357609255889163	0.315008915027071	6	137469991	F	II	IL22RA2	Body	opensea	Body-opensea		rs529893592	50
cg14303343	-0.298252728159195	0.465106882757268	-5.1867405585774	1.67174378864345e-06	2.79845330098944e-05	4.92407437533663	0.571625714242695	0.2733729860835	0.298252728159195	10	17074429	R	II	CUBN	Body	opensea	Body-opensea		rs559412092;rs75552368;rs11254335;rs115178322;rs147566816	48;21;17;2;1
cg10635205	-0.308968318962454	0.550956490687459	-5.18610637378308	1.67596713323381e-06	2.79913235099552e-05	4.92169166932574	0.661302318888335	0.352333999925881	0.308968318962454	21	34760799	R	II		IGR	opensea	IGR-opensea		rs150407394;rs138137944;rs533967220	45;27;1
cg22904288	-0.29948685261228	0.504226232836974	-5.18433264219378	1.68783484498885e-06	2.80959844229159e-05	4.91502827324531	0.611185823055645	0.311698970443365	0.29948685261228	17	62169667	R	II	ERN1	Body	opensea	Body-opensea		rs192220033	3
cg10338518	-0.31620204759958	0.604728909217479	-5.18402559392624	1.68989759008537e-06	2.80959844229159e-05	4.91387488950384	0.717658211931615	0.401456164332035	0.31620204759958	4	87895137	F	II	AFF1	Body	opensea	Body-opensea		rs559180661;rs17012226	29;49
cg18038331	-0.293590550441166	0.566924464867972	-5.18246759129827	1.70040233913441e-06	2.81718375220118e-05	4.90802296132534	0.671778232882674	0.378187682441508	0.293590550441166	3	170019477	R	II	PRKCI	Body	opensea	Body-opensea		rs562825295	21
cg11559388	-0.29881601238655	0.634214444242759	-5.18205877758188	1.70316932065439e-06	2.81718375220118e-05	4.90648757422645	0.740934448666527	0.442118436279977	0.298816012386551	15	80955339	F	II		IGR	opensea	IGR-opensea		rs142713129;rs551523944	36;47
cg17650835	-0.302485102937146	0.547287266842102	-5.18164315798014	1.705986887585e-06	2.81718375220118e-05	4.90492668400861	0.655317660748226	0.35283255781108	0.302485102937146	5	159472178	F	II	TTC1	Body	opensea	Body-opensea		rs543353522	10
cg10237171	-0.327145715989131	0.53488567013382	-5.1793124171242	1.72187223327245e-06	2.83702634030418e-05	4.89617449489287	0.651723425844223	0.324577709855093	0.327145715989131	3	12392795	F	II	PPARG	TSS1500	opensea	TSS1500-opensea		rs145806574	15
cg08288126	-0.316771082315991	0.556134785124852	-5.17787017325355	1.73177442740811e-06	2.84413728727737e-05	4.89075962944957	0.66926731452342	0.352496232207429	0.316771082315991	3	12392792	F	II	PPARG	TSS1500	opensea	TSS1500-opensea		rs4135245;rs145806574	0;18
cg05768065	-0.309081386815818	0.649400752174473	-5.17696449254386	1.73802116059551e-06	2.84413728727737e-05	4.88735963536921	0.759786961751551	0.450705574935733	0.309081386815818	3	71856140	F	II		IGR	opensea	IGR-opensea
cg25964609	-0.297478836047371	0.446719596488948	-5.17553759709866	1.74790766041352e-06	2.84413728727737e-05	4.88200352470752	0.552962037934437	0.255483201887067	0.297478836047371	12	76956058	R	II		IGR	shelf	IGR-shelf	chr12:76952707-76953830	rs558660647	39
cg20107506	-0.310600366187768	0.730581236331401	-5.17544688974978	1.74853800117838e-06	2.84413728727737e-05	4.88166306153018	0.841509938541318	0.53090957235355	0.310600366187768	4	100874826	F	II		IGR	shelf	IGR-shelf	chr4:100870377-100871994	rs189200787;rs567919564	27;40
cg20847110	-0.287717207553946	0.535440870602915	-5.17521063335955	1.75018083227811e-06	2.84413728727737e-05	4.88077630410453	0.638197016157896	0.350479808603949	0.287717207553947	4	39482781	F	II	LOC401127	Body	shore	Body-shore	chr4:39481980-39482195
cg23494744	-0.31910514459775	0.485137635062315	-5.17516320175651	1.75051083458005e-06	2.84413728727737e-05	4.88059827807099	0.59910375813294	0.27999861353519	0.31910514459775	16	30758329	F	II	PHKG2	TSS1500	shore	TSS1500-shore	chr16:30759403-30760320
cg03562940	-0.310763710874833	0.676039058713193	-5.17464991118989	1.7540859209908e-06	2.84413728727737e-05	4.8786717825176	0.787026098311348	0.476262387436515	0.310763710874833	3	72092096	R	II	LINC00877	Body	opensea	Body-opensea		rs112568975;rs570916311;rs528569199;rs141939737	43;41;22;2
cg06317209	-0.29058023222432	0.561728762825375	-5.17389590587007	1.75935056554039e-06	2.84413728727737e-05	4.87584199187923	0.665507417191203	0.374927184966883	0.29058023222432	12	58210878	R	II	AVIL	TSS1500	opensea	TSS1500-opensea		rs182373965	32
cg00849335	-0.321586335014315	0.56587155384542	-5.17364587732781	1.76109973871239e-06	2.84413728727737e-05	4.87490367440352	0.680723816350532	0.359137481336217	0.321586335014315	1	66736380	F	II	PDE4B	Body	opensea	Body-opensea		rs562659832;rs533451657	0;20
cg00448525	-0.30382728396442	0.545315667030482	-5.17301702463216	1.7655066582423e-06	2.84498787213902e-05	4.87254378357824	0.653825411303489	0.349998127339069	0.30382728396442	1	247581408	F	II	NLRP3	5'UTR	opensea	5'UTR-opensea		rs201896158;rs202204798;rs191304686	9;30;48
cg18634760	-0.300006696439375	0.70556992891628	-5.17228804811824	1.77062875087567e-06	2.84698464943431e-05	4.86980832657651	0.812715177644629	0.512708481205254	0.300006696439375	13	46679242	R	II	CPB2	TSS200	opensea	TSS200-opensea		rs17844150;rs191719850;rs17844149;rs183179288	38;19;16;14
cg18270446	-0.3037738255092	0.535765709923713	-5.16893312573964	1.79439007187445e-06	2.87887702559814e-05	4.85722142960623	0.644256361891285	0.340482536382085	0.3037738255092	12	12602874	F	II	LOH12CR1	Body	opensea	Body-opensea		rs186139982;rs555501905;rs573902400	11;26;38
cg25046783	-0.293610155468663	0.571912415988659	-5.16685109603489	1.80929284092613e-06	2.89644871390182e-05	4.84941205434996	0.676773185798896	0.383163030330233	0.293610155468663	10	98405486	F	II	PIK3AP1	Body	opensea	Body-opensea		rs577729838	0
cg12507840	-0.329878758694512	0.466488396313555	-5.16559444381532	1.81834630446329e-06	2.90460024059365e-05	4.84469925667628	0.584302238704452	0.25442348000994	0.329878758694512	13	99930073	F	II	UBAC2	Body	opensea	Body-opensea		rs377433575;rs537666689;rs2149261	5;11;25
cg09535475	-0.30131207904446	0.638973916052801	-5.16468691885426	1.8249120791628e-06	2.90875116617862e-05	4.84129611784218	0.746585372854394	0.445273293809934	0.30131207904446	2	42444827	F	II	EML4	Body	opensea	Body-opensea		rs547970362;rs17029349;rs532283466	0;30;34
cg18053568	-0.318133319709483	0.467163293674026	-5.15923023718871	1.86488244380943e-06	2.96601259826697e-05	4.82083995105013	0.580782336427413	0.26264901671793	0.318133319709483	21	15865384	R	II	SAMSN1	Body	opensea	Body-opensea		rs113115613;rs553114582;rs181446969;rs185987787	39;28;19;1
cg22486242	-0.303470945065443	0.558135027370645	-5.15619983235475	1.88744920330404e-06	2.99540639797083e-05	4.80948386412742	0.66651750775116	0.363046562685718	0.303470945065442	6	5122548	F	II	LOC100129461	Body	opensea	Body-opensea
cg04813175	-0.297929957596218	0.479979623914591	-5.15486914212075	1.8974428487431e-06	3.00476262785841e-05	4.80449824876973	0.586383180198955	0.288453222602737	0.297929957596218	9	7977013	F	II		IGR	opensea	IGR-opensea		rs114374242;rs565871404;rs185425410	8;32;37
cg02889973	-0.29873104253993	0.49148806770941	-5.15402610326137	1.9038009646094e-06	3.00833376562847e-05	4.80133999981801	0.598177725759384	0.299446683219455	0.29873104253993	1	234977572	F	II		IGR	opensea	IGR-opensea
cg00373796	-0.31125853712183	0.610568979951872	-5.15272424042689	1.91366048945136e-06	3.01741047498008e-05	4.79646335070243	0.721732743209669	0.410474206087838	0.31125853712183	5	37309092	R	II	NUP155	Body	opensea	Body-opensea		rs140633215	1
cg24742525	-0.300746092859284	0.605760080213282	-5.15185597346704	1.92026399472065e-06	3.02132523804546e-05	4.79321123083661	0.713169399091598	0.412423306232314	0.300746092859284	7	97755587	R	II	LMTK2	Body	opensea	Body-opensea		rs62479794;rs531414735	31;21
cg19503687	-0.313307092902057	0.638688482956844	-5.14821839307678	1.94817257612864e-06	3.05867266127948e-05	4.77958936876239	0.750583873279007	0.43727678037695	0.313307092902057	22	29237423	F	II		IGR	opensea	IGR-opensea		rs564433623;rs528772345	20;49
cg10593922	-0.292584159942835	0.491581249795676	-5.14370694566805	1.98333788347104e-06	3.1072293507713e-05	4.76270138300208	0.596075592632403	0.303491432689568	0.292584159942835	10	30711382	F	II		IGR	opensea	IGR-opensea		rs577667045;rs12268358	14;31
cg06630192	-0.307594167660812	0.506982426378238	-5.13930848807395	2.01822046855295e-06	3.14521254819005e-05	4.74624308456274	0.6168374862571	0.309243318596288	0.307594167660812	21	39810663	F	II	ERG	Body	opensea	Body-opensea		rs546719301;rs566614108;rs534549111;rs147438616	0;1;17;26
cg09794343	-0.292583040885298	0.594146007640664	-5.13911721777831	2.01975091454305e-06	3.14521254819005e-05	4.74552753370656	0.698639950813984	0.406056909928687	0.292583040885297	16	11461389	F	II		IGR	opensea	IGR-opensea		rs553819997;rs143747467	2;17
cg19966540	-0.307170707690647	0.524382628471262	-5.13902969617277	2.02045159601407e-06	3.14521254819005e-05	4.74520011560399	0.634086452646493	0.326915744955846	0.307170707690647	21	35885635	R	II	KCNE1	TSS1500	opensea	TSS1500-opensea		rs183232338;rs41312975	15;1
cg15163119	-0.307837782569852	0.587534961116977	-5.13312356835348	2.06828887139516e-06	3.21148711226663e-05	4.72311139886826	0.697477026320495	0.389639243750643	0.307837782569852	9	3434640	R	II	RFX3	5'UTR	opensea	5'UTR-opensea		rs370941866;rs527815579	34;32
cg08919791	-0.295589753662837	0.44660048790907	-5.13269707836061	2.07178587575302e-06	3.21148711226663e-05	4.72151680607631	0.552168257074369	0.256578503411532	0.295589753662837	1	174135405	F	II	RABGAP1L	5'UTR	opensea	5'UTR-opensea
cg27543741	-0.290153198747385	0.566515433177072	-5.12994079744614	2.09452598254835e-06	3.23781843691887e-05	4.71121292929844	0.670141575586852	0.379988376839467	0.290153198747385	7	30467544	F	II	NOD1	Body	opensea	Body-opensea		rs572243055;rs11536450;rs564398976	4;20;31
cg08403131	-0.307325372324993	0.485729795277096	-5.12956988737915	2.09760468840216e-06	3.23781843691887e-05	4.70982654669791	0.595488856821736	0.288163484496743	0.307325372324993	5	40485321	R	II		IGR	opensea	IGR-opensea		rs552377245	43
cg07431921	-0.292521569374697	0.63356698427282	-5.12781909681028	2.11219687644659e-06	3.25271490373485e-05	4.70328310703674	0.738038973335211	0.445517403960515	0.292521569374696	11	34486195	R	II	CAT	Body	opensea	Body-opensea		rs533189603	45
cg17723491	-0.301696720674025	0.630547131660131	-5.12685583465454	2.12026763477933e-06	3.25271490373485e-05	4.69968344348731	0.738295960472283	0.436599239798258	0.301696720674025	15	80244933	F	II		IGR	opensea	IGR-opensea
cg18561265	-0.317813854174337	0.513556797695855	-5.12682049883303	2.12056427166565e-06	3.25271490373485e-05	4.69955140134993	0.627061745615261	0.309247891440925	0.317813854174337	2	38375714	F	II	CYP1B1-AS1	Body	opensea	Body-opensea		rs529282096;rs569712770;rs186409180;rs555369498	0;8;20;49
cg14541992	-0.332653266878673	0.559768131662119	-5.12386359357273	2.1455313395574e-06	3.2787431149038e-05	4.68850363150754	0.678572869833074	0.345919602954401	0.332653266878673	17	58471612	R	II		IGR	shore	IGR-shore	chr17:58468980-58469903	rs62082076;rs530252770;rs148210645;rs117677241	37;22;14;2
cg19411998	-0.292061157868914	0.603675682138072	-5.1236501069115	2.14734504159072e-06	3.2787431149038e-05	4.68770610672167	0.707983238519826	0.415922080650913	0.292061157868913	11	59823702	F	II	MS4A3	TSS1500	opensea	TSS1500-opensea		rs576323647;rs543722074	29;37
cg17009294	-0.309267192601989	0.586057181401439	-5.12322647566585	2.15094849736597e-06	3.2787431149038e-05	4.68612358890936	0.696509750187864	0.387242557585875	0.309267192601989	2	145170417	F	II	ZEB2	Body	opensea	Body-opensea
cg22048292	-0.299669210971274	0.506283485877222	-5.12205360539329	2.16095597221323e-06	3.28716373200569e-05	4.68174253636127	0.613308204081248	0.313638993109974	0.299669210971274	4	105979020	R	II		IGR	opensea	IGR-opensea		rs115686981	44
cg22465490	-0.31384361329298	0.709759369143479	-5.12149556783582	2.16573339441668e-06	3.28761019624494e-05	4.67965825159321	0.821846373890971	0.508002760597992	0.31384361329298	14	91148491	F	II	TTC7B	Body	opensea	Body-opensea		rs188417076;rs184338998;rs187367691;rs553835006	0;1;20;31
cg05359652	-0.310018691155269	0.692218372471326	-5.11936489219913	2.18406962306999e-06	3.30859472651843e-05	4.67170111554621	0.802939333598208	0.492920642442938	0.31001869115527	1	200112638	F	II	NR5A2	Body	opensea	Body-opensea		rs192617508;rs114725365;rs543261343;rs375666093;rs370582629	0;1;10;48;49
cg19564590	-0.309331174820595	0.55116918552319	-5.11818416972594	2.19429606005088e-06	3.31723272418413e-05	4.66729231454537	0.661644605101974	0.352313430281379	0.309331174820595	1	8557499	R	II	RERE	Body	opensea	Body-opensea		rs200649907;rs145265480	39;1
cg20958815	-0.289497309435731	0.632953921341767	-5.11650465867248	2.20892337713568e-06	3.3324745269874e-05	4.66102187758655	0.736345817568813	0.446848508133083	0.28949730943573	1	236109438	F	II		IGR	opensea	IGR-opensea		rs187574604	11
cg23586766	-0.294100060848157	0.502740454716463	-5.11365912729477	2.23392398738577e-06	3.36327118593685e-05	4.65040035198724	0.607776190733662	0.313676129885505	0.294100060848157	2	47141297	F	II	MCFD2	Body	shore	Body-shore	chr2:47142466-47143261
cg08232510	-0.325530290790671	0.616230857166612	-5.11213738938104	2.24740728645043e-06	3.37663734103577e-05	4.64472131029356	0.732491675306137	0.406961384515467	0.32553029079067	20	52527051	F	II		IGR	opensea	IGR-opensea		rs192998426;rs139166727	0;31
cg07588571	-0.291282228565636	0.536199069213709	-5.10838377983394	2.28100744318776e-06	3.4187185787712e-05	4.63071649281246	0.640228436558579	0.348946207992943	0.291282228565635	11	129912137	R	II		IGR	shore	IGR-shore	chr11:129910305-129910950	rs575922873	33
cg04628648	-0.304884017660732	0.494548488689638	-5.10797003398561	2.28474100327044e-06	3.4187185787712e-05	4.62917309627475	0.603435637854185	0.298551620193453	0.304884017660732	12	26676779	F	II	ITPR2	Body	opensea	Body-opensea
cg07115878	-0.309805920902546	0.582609705004243	-5.10702968250061	2.29324880407964e-06	3.42052803959399e-05	4.62566552413277	0.693254676755152	0.383448755852606	0.309805920902546	1	243894772	R	II	AKT3	Body	opensea	Body-opensea		rs115967540;rs145685744;rs74366611	37;34;1
cg14187687	-0.315610998700065	0.529228222895791	-5.10680560795012	2.29528068123328e-06	3.42052803959399e-05	4.62482975698146	0.641946436717243	0.326335438017178	0.315610998700065	14	55249770	F	II	SAMD4A	Body	opensea	Body-opensea		rs577634939;rs142254026	0;34
cg24571428	-0.310927018650396	0.717887660165608	-5.1041021493586	2.31993455826451e-06	3.45025561484693e-05	4.61474760988187	0.828933023969321	0.518006005318925	0.310927018650396	11	10482247	F	II	AMPD3	5'UTR	opensea	5'UTR-opensea		rs138847656;rs575348533;rs537818603	0;1;37
cg18138635	-0.282606063300616	0.55343339081486	-5.10335106408072	2.32682986843179e-06	3.45350538367245e-05	4.61194700171909	0.654364127707937	0.371758064407321	0.282606063300616	8	67699885	F	II	SGK3	5'UTR	opensea	5'UTR-opensea		rs183286209;rs548911031	0;11
cg07302959	-0.334180319893007	0.562434948837646	-5.10229444050413	2.33656412449679e-06	3.46094710319403e-05	4.6080074515845	0.681785063085148	0.347604743192142	0.334180319893007	7	92198639	R	II	FAM133B	Body	opensea	Body-opensea		rs184661564	7
cg14417099	-0.320833948392562	0.472877156985218	-5.10033684746169	2.35470407349951e-06	3.47378303992113e-05	4.6007097281096	0.587460709982562	0.266626761589999	0.320833948392562	6	150073879	F	II	PCMT1	Body	shelf	Body-shelf	chr6:150070513-150071285	rs190626542;rs10782316;rs536419832	1;12;46
cg05600851	-0.314778856645523	0.523078090661403	-5.10033667969533	2.35470563398909e-06	3.47378303992113e-05	4.60070910274974	0.635499110891947	0.320720254246424	0.314778856645523	6	37224830	F	II	TMEM217	Body	shore	Body-shore	chr6:37225358-37225700
cg15004542	-0.279377296788782	0.420958093512736	-5.09879329263522	2.36910445865757e-06	3.48800680539705e-05	4.59495644508603	0.520735699508729	0.241358402719948	0.279377296788782	2	145214304	R	II	ZEB2	Body	opensea	Body-opensea		rs189899147	1
cg10713461	-0.312908266901904	0.538246409069582	-5.0959294278441	2.39605111372517e-06	3.52061057431522e-05	4.58428418695447	0.649999361534548	0.337091094632644	0.312908266901904	17	3706833	F	II		IGR	opensea	IGR-opensea		rs369108310;rs185620696	0;44
cg20609803	-0.301964115367544	0.550067996341409	-5.08918052033528	2.46074452915427e-06	3.60843577755181e-05	4.55914559745797	0.657912323258389	0.355948207890845	0.301964115367544	1	161184305	R	II	FCER1G	TSS1500	opensea	TSS1500-opensea		rs529401313;rs549077531;rs566039905;rs535053531	49;48;4;1
cg11943574	-0.297149145550329	0.55146758510473	-5.08838798654639	2.46845279435981e-06	3.61251414935052e-05	4.55619458623003	0.657592279944133	0.360443134393804	0.297149145550329	10	90170867	F	II	RNLS	Body	opensea	Body-opensea		rs563439647;rs530785879;rs545831618;rs147730805	0;8;35;46
cg10053235	-0.324017164088212	0.47828086389225	-5.0863137332464	2.48873919629618e-06	3.62809167386895e-05	4.54847211864276	0.59400127963804	0.269984115549828	0.324017164088212	14	68431183	F	II	RAD51B	Body	opensea	Body-opensea		rs187068268;rs190262917;rs149082747	1;48;49
cg26126272	-0.301829959974827	0.590116071600026	-5.08628782540864	2.4889936060503e-06	3.62809167386895e-05	4.54837567304786	0.69791248587675	0.396082525901923	0.301829959974827	16	84676858	R	II		IGR	opensea	IGR-opensea
cg04936213	-0.292166456766897	0.698000347283914	-5.08010238516122	2.55046724549177e-06	3.71023849077363e-05	4.52535625889309	0.802345510414948	0.510179053648051	0.292166456766897	9	124009589	F	II		IGR	opensea	IGR-opensea		rs377190412;rs574461616;rs183891193;rs556925168	0;1;22;50
cg09109411	-0.292393630924323	0.596900116170969	-5.07922959761478	2.55926011264015e-06	3.71023849077363e-05	4.52210922344619	0.701326412929656	0.408932782005333	0.292393630924323	5	149319112	R	II	PDE6A	Body	opensea	Body-opensea		rs74522110;rs187210435;rs114685698	29;27;21
cg05755408	-0.301586872137361	0.490090062010976	-5.07893867188189	2.56219761830463e-06	3.71023849077363e-05	4.52102695084706	0.597799659202891	0.29621278706553	0.301586872137361	8	27157515	R	II	TRIM35	Body	opensea	Body-opensea		rs149789402;rs189398264	2;1
cg15033199	-0.316476027956212	0.565644131161041	-5.07860305763221	2.56559044574772e-06	3.71023849077363e-05	4.51977846962875	0.678671284002546	0.362195256046333	0.316476027956212	5	36686237	F	II	SLC1A3	Body	shelf	Body-shelf	chr5:36690207-36690658	rs138085358;rs575531759	1;26
cg15253080	-0.301562645601071	0.585401289440727	-5.07722035314835	2.57961504383532e-06	3.72317667350405e-05	4.51463524386257	0.693102234298253	0.391539588697182	0.301562645601071	14	31560390	R	II	AP4S1	Body	opensea	Body-opensea		rs562767067	10
cg13612623	-0.311709045769541	0.542066320999965	-5.07271542674638	2.62583014553935e-06	3.78243352202249e-05	4.49788301949676	0.653390980203373	0.341681934433832	0.311709045769541	17	28679114	R	II		IGR	opensea	IGR-opensea
cg09300089	-0.288234681310911	0.383283476065278	-5.07187412114954	2.63455022790748e-06	3.78755338647405e-05	4.49475529742389	0.486224433676317	0.197989752365406	0.288234681310911	16	89539230	F	II	ANKRD11	5'UTR	opensea	5'UTR-opensea		rs187054092	1
cg21768918	-0.300298769448555	0.490420037915334	-5.07060530974232	2.64775498242788e-06	3.79554960877708e-05	4.49003871066429	0.597669598432676	0.29737082898412	0.300298769448556	10	70833671	R	II		IGR	opensea	IGR-opensea		rs570763315;rs539618555;rs546495725	38;19;3
cg04137949	-0.294914604676248	0.457323518412523	-5.06987402102041	2.65539502550627e-06	3.79554960877708e-05	4.48732053037643	0.562650162939754	0.267735558263507	0.294914604676248	4	164086069	R	II	NAF1	Body	shore	Body-shore	chr4:164087461-164088146	rs542413597;rs148068184	46;36
cg25149599	-0.307446891577167	0.488118419109192	-5.06985038488109	2.65564232038004e-06	3.79554960877708e-05	4.48723267864931	0.597920880386752	0.290473988809584	0.307446891577167	3	195820386	R	II		IGR	opensea	IGR-opensea
cg10447327	-0.320346610257642	0.535655852988917	-5.06886739913839	2.66594685608545e-06	3.79981221469253e-05	4.48357925406168	0.650065356652361	0.329718746394719	0.320346610257641	2	211339074	R	II	LANCL1	Body	shelf	Body-shelf	chr2:211341181-211341536	rs567406191;rs114161477	20;1
cg21159128	-0.280697563565466	0.486860698234186	-5.06857783677508	2.66898975800144e-06	3.79981221469253e-05	4.48250311425437	0.587109828078995	0.306412264513529	0.280697563565466	1	54693933	R	I	SSBP3	Body	opensea	Body-opensea		rs139138239;rs114408769;rs200431838;rs199631322;rs145221324	45;37;22;6;1
cg16860308	-0.30507406913294	0.485087854431881	-5.06601631842133	2.6960561605737e-06	3.83090770723379e-05	4.47298469138175	0.594042879122217	0.288968809989277	0.30507406913294	3	158537311	R	II	MFSD1	Body	opensea	Body-opensea		rs577963955;rs114418251;rs554006015	51;28;9
cg06373940	-0.308414241381872	0.533202955635605	-5.063043692737	2.72780321231289e-06	3.86852091928011e-05	4.4619415408816	0.643350898986273	0.334936657604401	0.308414241381872	2	128052778	F	II	ERCC3	TSS1500	shore	TSS1500-shore	chr2:128051347-128051857
cg03011556	-0.291335360046433	0.702784070814696	-5.06248835282298	2.73377453364702e-06	3.86950480322393e-05	4.45987882972286	0.806832413688422	0.515497053641989	0.291335360046433	5	68805174	R	II	OCLN	5'UTR	opensea	5'UTR-opensea		rs201378122	26
cg24504349	-0.321454014478901	0.581207302963073	-5.06037786836801	2.75658446680044e-06	3.88919743671871e-05	4.45204081100866	0.696012308134109	0.374558293655208	0.321454014478901	4	120974344	R	II		IGR	opensea	IGR-opensea		rs554878971;rs574812742;rs543573181	23;22;1
cg13939072	-0.295451932176193	0.610029688752041	-5.0602201936774	2.75829605441043e-06	3.88919743671871e-05	4.45145529473056	0.715548235957824	0.420096303781632	0.295451932176193	2	216698827	R	II	LINC00607	Body	opensea	Body-opensea		rs549320282;rs571233974	2;1
cg02251680	-0.318569950354986	0.558917404682849	-5.05886531532003	2.77304640965415e-06	3.89860673665887e-05	4.44642439306751	0.672692386952487	0.354122436597501	0.318569950354986	12	32638839	F	II	FGD4	TSS200	opensea	TSS200-opensea		rs529236519	38
cg16636885	-0.286097916624479	0.470929757331335	-5.05852175182582	2.77679897780823e-06	3.89860673665887e-05	4.44514878519067	0.57310758469722	0.287009668072741	0.286097916624479	1	159252119	R	II		IGR	opensea	IGR-opensea		rs575324788	2
cg11839815	-0.303601755802534	0.682557061727826	-5.05810385437521	2.78137015268527e-06	3.89860673665887e-05	4.44359724134628	0.790986260228731	0.487384504426197	0.303601755802535	3	127539037	F	II	MGLL	Body	shelf	Body-shelf	chr3:127541270-127542048	rs77169725	0
cg17865849	-0.286964131454895	0.671412566501507	-5.05765954455677	2.78623831152379e-06	3.89860673665887e-05	4.4419477034776	0.773899756306827	0.486935624851932	0.286964131454896	14	88457175	F	II	GALC	Body	shore	Body-shore	chr14:88459118-88459689
cg09002518	-0.286733602215696	0.552804043219232	-5.05669750940533	2.79680759246047e-06	3.90594157484194e-05	4.43837630728504	0.655208901153409	0.368475298937713	0.286733602215696	14	69906572	R	II	SLC39A9	5'UTR	opensea	5'UTR-opensea		rs574968142;rs542400522;rs115180156	40;32;1
cg08866079	-0.303991698115372	0.569033104057157	-5.05312223818146	2.83643160910837e-06	3.95374839505372e-05	4.42510659495293	0.67760156766979	0.373609869554418	0.303991698115372	5	53922505	R	II		IGR	opensea	IGR-opensea		rs549185854;rs114613751	20;10
cg02241675	-0.330427512133846	0.570783026303634	-5.05214915919131	2.84731075469018e-06	3.96121621351334e-05	4.42149577602366	0.688792852065722	0.358365339931875	0.330427512133846	13	113357454	R	II	ATP11A	Body	opensea	Body-opensea		rs78280008;rs551974827	6;2
cg15090227	-0.287031075223337	0.591098190542944	-5.0516778840283	2.85259432724365e-06	3.96121621351334e-05	4.41974712959373	0.693609288836993	0.406578213613656	0.287031075223337	12	25982340	R	II		IGR	opensea	IGR-opensea		rs576843754;rs540673405;rs559262240;rs529640420;rs541748804	48;19;14;4;1
cg15556816	-0.296594361814827	0.634981015885732	-5.05019611434624	2.86926932508497e-06	3.97683982826521e-05	4.41424960281399	0.740907573676742	0.444313211861914	0.296594361814828	6	43885477	R	II	LINC01512	Body	opensea	Body-opensea		rs551606056;rs570101752;rs537258159;rs555884632;rs573894036	50;39;19;14;5
cg25325699	-0.29789921584729	0.498173515881007	-5.0487727322824	2.885377005452e-06	3.99161966112718e-05	4.40896943888565	0.604566092969325	0.306666877122035	0.29789921584729	4	140812198	F	II	MAML3	Body	opensea	Body-opensea		rs150228362;rs558168508;rs188047596	0;40;48
cg20090759	-0.300809437955502	0.608717456521989	-5.04656615449715	2.91052265521036e-06	4.01882337250515e-05	4.40078537128221	0.716149398648954	0.415339960693452	0.300809437955502	21	15964265	R	II	LOC388813	3'UTR	opensea	3'UTR-opensea		rs540304846;rs554231765	23;2
cg10453778	-0.313738107488525	0.544931378044899	-5.04472015389164	2.93172377120292e-06	4.04048847565034e-05	4.39394000120505	0.656980702147944	0.343242594659419	0.313738107488525	4	3061837	R	II		IGR	opensea	IGR-opensea		rs190779501	1
cg00311702	-0.300731547135523	0.615866288350505	-5.0437385026597	2.94305935689775e-06	4.04388456281686e-05	4.39030032258509	0.723270412327477	0.422538865191954	0.300731547135523	10	89857116	F	II		IGR	opensea	IGR-opensea		rs537371477	8
cg16814392	-0.29756509316775	0.650920928964284	-5.04355192416714	2.94521870777987e-06	4.04388456281686e-05	4.38960858256653	0.757194176524194	0.459629083356444	0.29756509316775	13	110040001	F	II		IGR	opensea	IGR-opensea		rs563393576;rs576634384;rs7332691;rs559622755;rs528406439	2;25;32;40;45
cg07671185	-0.308841021471851	0.626710582466121	-5.04271069897093	2.95497381294511e-06	4.04969495261936e-05	4.38648989383615	0.737010947277496	0.428169925805645	0.308841021471851	8	61496552	F	II	RAB2A	Body	opensea	Body-opensea		rs547135001;rs559171917;rs529725588;rs116459888;rs375732516	8;10;13;23;24
cg07952576	-0.30547730507742	0.587819014590798	-5.04064346634824	2.97908048750779e-06	4.06821895395612e-05	4.3788270837985	0.696918052118448	0.391440747041028	0.30547730507742	3	152215571	R	II		IGR	opensea	IGR-opensea
cg25267513	-0.296197014018459	0.510495618985932	-5.0406001613711	2.97958753174364e-06	4.06821895395612e-05	4.37866657745584	0.616280266849668	0.320083252831208	0.296197014018459	5	156708190	F	II	CYFIP2	5'UTR	opensea	5'UTR-opensea		rs143356484;rs553444438;rs566828430;rs534917116	1;4;38;50
cg22825487	-0.316002721356181	0.588345775300868	-5.03637100535252	3.02951402823621e-06	4.12869830019105e-05	4.36299479945242	0.701203890070933	0.385201168714751	0.316002721356181	6	133055183	R	II	VNN3	Body	opensea	Body-opensea		rs372545245;rs567414387;rs6942306;rs184715473	46;16;15;1
cg11107451	-0.310509354094392	0.564756083469544	-5.03563024619425	3.03834270373458e-06	4.13304799699108e-05	4.36025046515629	0.675652281360398	0.365142927266007	0.310509354094392	2	42542416	R	II	EML4	Body	opensea	Body-opensea		rs554611638;rs141260156;rs185617016	7;6;2
cg07839071	-0.286457802657686	0.667852137827416	-5.03472952791646	3.04911173353112e-06	4.14001615375003e-05	4.35691378649218	0.770158495919447	0.483700693261761	0.286457802657686	6	126267697	R	II		IGR	opensea	IGR-opensea		rs138135097	24
cg15866669	-0.293607878915124	0.594827879755646	-5.03201061347691	3.08184604927867e-06	4.16998439306201e-05	4.34684343446875	0.699687836511048	0.406079957595923	0.293607878915125	3	122041309	R	II		IGR	opensea	IGR-opensea
cg00439981	-0.304981125022309	0.73155966091613	-5.03195179131392	3.08255802105784e-06	4.16998439306201e-05	4.34662559753724	0.840481491281241	0.535500366258931	0.304981125022309	6	170684299	R	II	FAM120B	Body	shore	Body-shore	chr6:170686006-170687003
cg21293813	-0.299668958372567	0.699556768004933	-5.03122515125689	3.09136640211057e-06	4.17205941124523e-05	4.3439347240565	0.806581395995135	0.506912437622568	0.299668958372567	4	147065211	F	II		IGR	opensea	IGR-opensea		rs151175968;rs561754429;rs140060743;rs150306381	0;1;13;33
cg18377603	-0.278928608816951	0.622031013005828	-5.03088712676558	3.0954723400401e-06	4.17205941124523e-05	4.34268302582973	0.721648373297596	0.442719764480645	0.278928608816951	19	34656344	R	II		IGR	opensea	IGR-opensea		rs140390078;rs577162374;rs546217944	50;38;2
cg24896703	-0.308305807604035	0.534908071878735	-5.02907872757076	3.11752944773078e-06	4.19407814876368e-05	4.33598725712815	0.645017288880176	0.336711481276141	0.308305807604035	5	150575512	F	II	CCDC69	Body	opensea	Body-opensea		rs548897279	48
cg21932814	-0.282708159415197	0.515035378430825	-5.02600739663204	3.15534316942182e-06	4.23717511322359e-05	4.32461806506169	0.616002578221967	0.33329441880677	0.282708159415197	3	122044172	R	II	CSTA	1stExon	opensea	1stExon-opensea		rs553834864;rs191500425	46;17
cg20112357	-0.293652566181199	0.512368903411194	-5.02403977548372	3.17980345085759e-06	4.26221552133233e-05	4.31733628045702	0.617244819904479	0.32359225372328	0.293652566181199	2	169925953	F	II	DHRS9	ExonBnd	opensea	ExonBnd-opensea
cg02475699	-0.292766761480058	0.459798409144236	-5.02318251117824	3.19051832824278e-06	4.26877379245913e-05	4.3141641485194	0.564357966815685	0.271591205335627	0.292766761480058	9	35644696	F	II		IGR	shelf	IGR-shelf	chr9:35646744-35647265	rs541241462;rs528946244	1;24
cg16925948	-0.300005887614433	0.569901689734073	-5.02172730953003	3.20878763982797e-06	4.28434469800986e-05	4.30878007905358	0.677046649596371	0.377040761981937	0.300005887614433	2	55379723	F	II		IGR	opensea	IGR-opensea		rs553908234;rs10676292	13;24
cg03942934	-0.279660726030521	0.528640139439823	-5.02132607778095	3.21384285857259e-06	4.28434469800986e-05	4.30729570487164	0.628518970165009	0.348858244134488	0.279660726030521	5	58652948	R	II	PDE4D	TSS1500	opensea	TSS1500-opensea		rs538196813;rs556899519;rs116861873	46;19;18
cg00743831	-0.30957646464448	0.459940320345082	-5.01944041024991	3.23770531509132e-06	4.30832220875672e-05	4.30032037600916	0.570503343432397	0.260926878787917	0.30957646464448	8	126285778	R	II	NSMCE2	Body	opensea	Body-opensea		rs148332962	1
cg22626169	-0.281779150125954	0.554749533093046	-5.01894628235934	3.24398691324992e-06	4.30886087825153e-05	4.298492745498	0.655384943852315	0.373605793726362	0.281779150125954	6	6890951	F	II		IGR	opensea	IGR-opensea		rs543344177;rs187673504	0;13
cg14330209	-0.299073162445838	0.481612251136953	-5.01671717499599	3.27247283583509e-06	4.33883740187033e-05	4.29024904607502	0.588424094867609	0.289350932421771	0.299073162445838	12	105061075	F	II	CHST11	Body	opensea	Body-opensea		rs184606520;rs563399251	0;27
cg14723713	-0.305949180532497	0.512676993516424	-5.01447942763297	3.30131505547349e-06	4.36917725392268e-05	4.28197520430017	0.621944557992316	0.31599537745982	0.305949180532497	6	159513945	R	II		IGR	opensea	IGR-opensea
cg00524900	-0.281799462448407	0.435792234313557	-5.01245913525476	3.32756783657222e-06	4.39598691490947e-05	4.27450693932155	0.536434899473702	0.254635437025295	0.281799462448408	5	118609965	R	II	TNFAIP8	Body	opensea	Body-opensea		rs73247096	26
cg13221508	-0.311022831792161	0.658255597653851	-5.00921408160793	3.37016352147539e-06	4.44425160781611e-05	4.26251429043105	0.769335180436766	0.458312348644605	0.311022831792161	21	27513425	F	II	APP	TSS1500	opensea	TSS1500-opensea		rs552101824;rs180883316;rs143961148	0;29;44
cg14218917	-0.302117807985796	0.486714684860394	-5.00725543076737	3.39613086614878e-06	4.4704544902339e-05	4.25527761356386	0.594613901998178	0.292496094012383	0.302117807985795	2	68512232	F	II	CNRIP1	Body	opensea	Body-opensea
cg17725378	-0.292908127197319	0.65223168244637	-5.00515836000921	3.42415012014285e-06	4.49925962023071e-05	4.24753105943799	0.756841727873984	0.463933600676666	0.292908127197318	5	131130438	F	II	FNIP1	Body	shore	Body-shore	chr5:131131929-131133303
cg09912228	-0.294116986144644	0.487231536371446	-5.00330883387721	3.44904930348907e-06	4.51637145320712e-05	4.24070026035432	0.59227331713739	0.298156330992746	0.294116986144644	1	243634599	R	II	SDCCAG8	Body	shelf	Body-shelf	chr1:243637639-243638142	rs559860378;rs79745684	36;2
cg00747928	-0.29585000575577	0.574435404648056	-5.00283898846352	3.45540271421303e-06	4.51637145320712e-05	4.23896519286737	0.680096120989402	0.384246115233633	0.29585000575577	11	78181115	F	II	NARS2	Body	opensea	Body-opensea
cg14494199	-0.301188830680038	0.641373570620733	-5.00282053643458	3.45565246215111e-06	4.51637145320712e-05	4.23889705397839	0.748941010149319	0.44775217946928	0.301188830680038	14	102818026	R	II	CINP	Body	opensea	Body-opensea
cg13363801	-0.296757443900161	0.516133406697484	-5.00115119680458	3.47832009237866e-06	4.53790799240575e-05	4.23273309896578	0.622118208090399	0.325360764190238	0.296757443900161	13	111355635	F	II	CARS2	Body	shelf	Body-shelf	chr13:111358080-111358894
cg19826754	-0.294261974908959	0.513324058665265	-4.99814812887071	3.51946454697454e-06	4.57531523590297e-05	4.22164697532394	0.618417621132751	0.324155646223791	0.29426197490896	10	89822372	R	II		IGR	opensea	IGR-opensea
cg00690498	-0.300161231151243	0.581586954689286	-4.99814749667881	3.5194732583869e-06	4.57531523590297e-05	4.22164464187112	0.688787394386158	0.388626163234916	0.300161231151243	14	89345625	R	II		IGR	opensea	IGR-opensea		rs112088328;rs527862728;rs541749819	23;20;11
cg06134744	-0.294308838176265	0.670572166827436	-4.99763943494842	3.52648101219004e-06	4.57545035445251e-05	4.21976940706642	0.775682466176102	0.481373627999837	0.294308838176265	13	77964626	F	II		IGR	opensea	IGR-opensea		rs190857872	26
cg16934826	-0.303163371428728	0.595024958939738	-4.99723581067434	3.53205796593034e-06	4.57545035445251e-05	4.21827971375453	0.703297591592855	0.400134220164127	0.303163371428728	4	1294967	R	II	MAEA	Body	opensea	Body-opensea		rs574593060;rs535452763;rs73071916;rs572231834	31;16;14;9
cg23863319	-0.300011312894941	0.494611208959593	-4.99587296113876	3.5509524750878e-06	4.58478272694233e-05	4.21325015892126	0.601758106422072	0.301746793527131	0.300011312894941	7	36788955	R	II		IGR	opensea	IGR-opensea		rs532388919;rs551236285;rs571479038;rs537235375	40;25;15;1
cg09277541	-0.286065124146254	0.425778242603777	-4.9958142688994	3.55176839730393e-06	4.58478272694233e-05	4.2130335722316	0.527944358370296	0.241879234224042	0.286065124146254	21	34677002	F	II		IGR	opensea	IGR-opensea
cg22539431	-0.301721597907373	0.586768606234189	-4.99523007005591	3.55989975132396e-06	4.5872029836041e-05	4.21087782441807	0.694526319772536	0.392804721865163	0.301721597907373	7	127423253	R	II	SND1	Body	opensea	Body-opensea		rs532559446;rs551006985	35;1
cg14287688	-0.307998508664688	0.566533354152003	-4.99248916704221	3.59829339902089e-06	4.6285416143195e-05	4.20076530427733	0.676532821532248	0.36853431286756	0.307998508664688	2	42876149	F	II	MTA3	Body	opensea	Body-opensea		rs574895127;rs145250677	26;39
cg10834561	-0.316080492469158	0.536693382784959	-4.99061356203068	3.62479911558838e-06	4.65447059816007e-05	4.19384687168692	0.649579272952515	0.333498780483357	0.316080492469158	17	55504960	F	II	MSI2	Body	opensea	Body-opensea
cg26337227	-0.29522215464354	0.533723834786445	-4.98700062979879	3.67639521379155e-06	4.70749928476924e-05	4.18052369452679	0.639160318587709	0.343938163944169	0.29522215464354	2	88496339	F	II		IGR	opensea	IGR-opensea		rs564516752;rs531725553	0;8
cg21412255	-0.287722815772228	0.448325725819316	-4.98682388271925	3.67893765708235e-06	4.70749928476924e-05	4.17987203846513	0.551083874309398	0.26336105853717	0.287722815772228	14	97273366	R	II	VRK1	5'UTR	opensea	5'UTR-opensea
cg22471156	-0.285404048452504	0.54769452051371	-4.98631889002202	3.68621126596641e-06	4.70858902475013e-05	4.17801022328906	0.649624537818176	0.364220489365671	0.285404048452504	7	6473557	R	II	DAGLB	Body	opensea	Body-opensea		rs181595329	6
cg24732404	-0.302911424512054	0.546345924335116	-4.9850709471467	3.70424619838576e-06	4.71256972860769e-05	4.17340968869398	0.654528575946564	0.351617151434509	0.302911424512054	20	8225365	R	II	PLCB1	Body	opensea	Body-opensea		rs544211281;rs576773537	21;18
cg11557901	-0.307717869635535	0.667297433818945	-4.98498941508225	3.7054274733488e-06	4.71256972860769e-05	4.17310914106899	0.777196672974493	0.469478803338958	0.307717869635535	9	128022358	F	II		IGR	shore	IGR-shore	chr9:128023933-128024596
cg03727389	-0.284979118722906	0.690046894777275	-4.98465302487722	3.7103051464276e-06	4.71256972860769e-05	4.17186914825614	0.791825151464027	0.506846032741122	0.284979118722906	11	33998139	R	II		IGR	opensea	IGR-opensea		rs566937223	35
cg16108430	-0.303339470335542	0.446620971252565	-4.9843270874067	3.71503723831866e-06	4.71256972860769e-05	4.17066772565751	0.554956496372401	0.251617026036859	0.303339470335542	14	22681178	R	II		IGR	opensea	IGR-opensea		rs568605553;rs183194199;rs537833886	13;4;2
cg16378063	-0.295491751874259	0.477670870568605	-4.98369377965895	3.72424872244327e-06	4.71609527339448e-05	4.16833343161198	0.583203639095126	0.287711887220867	0.295491751874259	17	47329552	F	II		IGR	opensea	IGR-opensea		rs528022238	10
cg26655028	-0.299605185593105	0.67695008469737	-4.9780951685792	3.80665731595356e-06	4.81213990354681e-05	4.14770405321064	0.783951936694907	0.484346751101802	0.299605185593105	4	40564371	F	II	RBM47	5'UTR	opensea	5'UTR-opensea		rs186914561;rs72624135	16;31
cg03246353	-0.295116623526023	0.571123904809344	-4.9762481026617	3.83423396661135e-06	4.83865807972365e-05	4.14090064064277	0.676522698925781	0.381406075399758	0.295116623526024	11	35120604	R	II		IGR	opensea	IGR-opensea
cg10598545	-0.279222429919896	0.517496294102812	-4.97385261093113	3.87028945156581e-06	4.8634585777884e-05	4.13207904889595	0.617218590502775	0.337996160582879	0.279222429919896	2	47003075	R	II		IGR	opensea	IGR-opensea		rs573131660;rs192879631;rs76169189;rs574262652;rs560885697	46;45;24;2;1
cg04599589	-0.27551915209717	0.4332253747147	-4.9736378591643	3.87353789550692e-06	4.8634585777884e-05	4.13128831146962	0.531625071892261	0.256105919795091	0.27551915209717	6	6901086	F	II		IGR	opensea	IGR-opensea		rs112626605	20
cg03388745	-0.280738317467505	0.545652830920332	-4.97284851057919	3.88550088594668e-06	4.8634585777884e-05	4.12838199736752	0.645916515730155	0.36517819826265	0.280738317467505	11	116843673	F	II	SIK3	Body	opensea	Body-opensea		rs182796499;rs188307152	0;1
cg11816444	-0.287188263232044	0.704038792899682	-4.97276896199816	3.88670848637435e-06	4.8634585777884e-05	4.12808911902837	0.80660602976827	0.519417766536225	0.287188263232045	13	49326573	R	II		IGR	opensea	IGR-opensea		rs548184942	45
cg16464494	-0.30268905907519	0.540282875529021	-4.97274632006472	3.88705227302782e-06	4.8634585777884e-05	4.12800575741673	0.648386110913018	0.345697051837828	0.30268905907519	14	78032088	R	II	SPTLC2	Body	opensea	Body-opensea		rs553648993	28
cg08279189	-0.294484185888116	0.637071446272414	-4.97212384436522	3.89651535477228e-06	4.86699328470023e-05	4.12571404055678	0.742244369803884	0.447760183915768	0.294484185888116	6	28875370	F	II	TRIM27	Body	opensea	Body-opensea		rs141373885	0
cg11200845	-0.281613334317953	0.572610952520699	-4.9712299595872	3.91014386310824e-06	4.87571000073292e-05	4.12242334957203	0.673187143348539	0.391573809030587	0.281613334317953	2	161726241	F	II		IGR	opensea	IGR-opensea		rs184911695;rs569620610	1;45
cg06724674	-0.311950789253386	0.5115983097249	-4.9706188467637	3.91948791075546e-06	4.87906372863481e-05	4.12017380711837	0.623009305886824	0.311058516633437	0.311950789253387	8	622346	F	II	ERICH1	Body	shore	Body-shore	chr8:623372-623710	rs552127160;rs565811953;rs373820735;rs548846300;rs140932959;rs80077351	0;1;15;18;26;31
cg20090290	-0.303631054801655	0.533657129526445	-4.96950662058755	3.93655009954547e-06	4.88758804836197e-05	4.11607999058206	0.642096791955608	0.338465737153953	0.303631054801655	11	46543695	F	II	AMBRA1	Body	opensea	Body-opensea		rs544539785	1
cg14730017	-0.306542251619321	0.480361463689635	-4.96930388789483	3.93966794405609e-06	4.88758804836197e-05	4.11533383326106	0.589840839267964	0.283298587648643	0.306542251619321	9	96224366	R	II	FAM120A	Body	opensea	Body-opensea		rs547251301	42
cg24597564	-0.294991319483473	0.606968210000366	-4.96672459764817	3.97954627875158e-06	4.92872184388624e-05	4.10584208562834	0.712322252673035	0.417330933189562	0.294991319483473	5	58426442	F	II	PDE4D	Body	opensea	Body-opensea		rs115235991	33
cg14659184	-0.307261362289555	0.505903375092606	-4.96595634711933	3.99150020438867e-06	4.93519047193553e-05	4.10301541106684	0.615639575910304	0.308378213620749	0.307261362289555	15	89929470	R	II	LINC00925	Body	opensea	Body-opensea		rs191168955;rs117382057	12;1
cg09855037	-0.287654836279725	0.589106663497071	-4.96385175310629	4.02442748791088e-06	4.96752564669404e-05	4.09527295860115	0.691840533596973	0.404185697317249	0.287654836279724	1	77999814	R	II	AK5	Body	opensea	Body-opensea		rs183432304;rs186576735;rs150309555;rs560953620	18;4;2;1
cg13292942	-0.285080401150182	0.45331027054235	-4.95880848803173	4.10441498420507e-06	5.05774296877169e-05	4.07672629742457	0.555124699524558	0.270044298374376	0.285080401150182	1	236095453	R	II		IGR	opensea	IGR-opensea		rs78605267;rs11360877	41;35
cg27518211	-0.289647957899549	0.508395809105052	-4.95180934853831	4.2180011132996e-06	5.18899063132763e-05	4.05100252429665	0.611841508354891	0.322193550455342	0.289647957899549	7	42942369	F	II		IGR	opensea	IGR-opensea		rs577992939	33
cg20242427	-0.286082969931244	0.465662297437342	-4.94665719119954	4.30356925725592e-06	5.28448156053567e-05	4.03207856337391	0.5678347866985	0.281751816767257	0.286082969931244	11	61115736	F	II	DAK	3'UTR	opensea	3'UTR-opensea
cg12074801	-0.298830255058027	0.466987816939892	-4.94613612736855	4.31231700604076e-06	5.28448156053567e-05	4.03016523778708	0.573712908032045	0.274882652974018	0.298830255058027	8	37967091	R	II	ASH2L	5'UTR	shelf	5'UTR-shelf	chr8:37962449-37963453	rs549419543	6
cg05116792	-0.30176180916033	0.569146447288785	-4.94584300930662	4.31724557386916e-06	5.28448156053567e-05	4.02908896445689	0.676918521988903	0.375156712828573	0.30176180916033	5	98277378	F	II		IGR	opensea	IGR-opensea		rs569439222;rs148344429;rs548346684	0;13;48
cg09467433	-0.307211907670495	0.584589975739925	-4.94476663407603	4.33539127669005e-06	5.29784814011524e-05	4.02513699584776	0.694308514193673	0.387096606523178	0.307211907670494	3	171283606	R	II		IGR	opensea	IGR-opensea		rs545173872;rs563761052;rs575764066	48;46;9
cg01239499	-0.308843443762812	0.603240749329068	-4.94355202720388	4.35595675729374e-06	5.31412228693473e-05	4.02067802154111	0.713541979244359	0.404698535481546	0.308843443762812	7	30210587	F	II		IGR	opensea	IGR-opensea		rs144948679	42
cg07120158	-0.292252141678147	0.644145392363036	-4.94280228093678	4.36869883051173e-06	5.32081392447043e-05	4.01792588372399	0.748521157248089	0.456269015569942	0.292252141678147	12	32638669	F	II	FGD4	TSS1500	opensea	TSS1500-opensea
cg02208063	-0.282372375644599	0.529705146458686	-4.94197047407494	4.3828781315879e-06	5.32923092218946e-05	4.01487276684819	0.630552423474614	0.348180047830015	0.282372375644599	17	55656143	R	II	MSI2	Body	opensea	Body-opensea		rs188056312;rs143775822;rs193087180	41;17;1
cg14973445	-0.283490069101437	0.397780211349981	-4.94013655543234	4.41429876670703e-06	5.35854943004899e-05	4.00814234819187	0.499026664600495	0.215536595499058	0.283490069101437	12	6753429	R	II	ACRBP	Body	shelf	Body-shelf	chr12:6756001-6756679	rs192361841;rs141591366	16;1
cg25596327	-0.305918292250437	0.512474821066975	-4.93668558108867	4.47402198539472e-06	5.41967019246784e-05	3.99548079978054	0.62173135401356	0.315813061763123	0.305918292250437	1	28483532	F	II	PTAFR	5'UTR	opensea	5'UTR-opensea		rs144635152	31
cg02499548	-0.289317841263061	0.552188362543362	-4.93610128686573	4.48421169341804e-06	5.41967019246784e-05	3.99333747832543	0.655516162994456	0.366198321731394	0.289317841263062	1	230798038	R	II	COG2	Body	opensea	Body-opensea		rs113274856	49
cg23445003	-0.310699193983222	0.533204421200109	-4.93586714165407	4.48830138909502e-06	5.41967019246784e-05	3.99247861736798	0.644168419051259	0.333469225068037	0.310699193983222	7	101535821	F	II	CUX1	Body	opensea	Body-opensea		rs554381956	0
cg06147190	-0.315368107076489	0.565891345418532	-4.93552885992105	4.49421641710372e-06	5.41967019246784e-05	3.99123781264531	0.678522812231564	0.363154705155075	0.315368107076488	9	127143971	F	II	PSMB7	Body	opensea	Body-opensea		rs564036245	0
cg13619781	-0.280904610884156	0.613231752153332	-4.93485116283539	4.50608920222547e-06	5.4250650296744e-05	3.98875217405469	0.713554827469102	0.432650216584946	0.280904610884157	1	162200384	R	II	NOS1AP	Body	opensea	Body-opensea		rs149446638	34
cg24550026	-0.299423554664132	0.551346073240288	-4.93198306912554	4.55667619170358e-06	5.4769753832083e-05	3.97823456473512	0.658283057048907	0.358859502384774	0.299423554664133	1	114430031	F	II	BCL2L15	1stExon	opensea	1stExon-opensea		rs146604347	39
cg15893090	-0.288648264735796	0.49020933805847	-4.930259318167	4.58734576739022e-06	5.50481492086827e-05	3.97191486783662	0.59329800403554	0.304649739299744	0.288648264735796	1	153619315	F	II		IGR	opensea	IGR-opensea		rs546952761;rs186982019	25;44
cg10958452	-0.284808230230435	0.452087533552185	-4.92873517025986	4.61463175845136e-06	5.52850981257604e-05	3.96632789391869	0.553804758634483	0.268996528404048	0.284808230230435	1	44114346	R	II	KDM4A	TSS1500	shore	TSS1500-shore	chr1:44115616-44116309	rs557567280;rs577433306	9;7
cg26725604	-0.29242509157952	0.521833093921373	-4.92299701177164	4.71878737679472e-06	5.64406999129835e-05	3.94530171322771	0.626270626628345	0.333845535048825	0.29242509157952	18	24269627	R	II	PCAT18	Body	opensea	Body-opensea
cg06430860	-0.310032559581666	0.641195511123028	-4.92217203988473	4.7339492292267e-06	5.65298302095931e-05	3.94227980912248	0.751921425259337	0.441888865677671	0.310032559581666	3	15651863	F	II	BTD	5'UTR	opensea	5'UTR-opensea		rs532099331;rs552284964;rs568683939;rs537664546;rs554400953;rs185140616	1;2;3;4;5;38
cg08043317	-0.303350760001471	0.584354860189109	-4.9190198646626	4.79232114562403e-06	5.70250787777039e-05	3.93073562963737	0.692694417332492	0.38934365733102	0.303350760001471	10	12233959	F	II	NUDT5	5'UTR	shelf	5'UTR-shelf	chr10:12237832-12238377	rs538952232;rs114449386;rs7901293;rs549824135;rs541307426;rs555121488	0;1;16;20;28;50
cg03960698	-0.293894227157049	0.508942218299272	-4.91901481253014	4.79241526253064e-06	5.70250787777039e-05	3.93071713026918	0.613904442283932	0.320010215126884	0.293894227157049	2	20098914	F	II	TTC32	Body	shelf	Body-shelf	chr2:20101004-20102067	rs552199331;rs575983244	22;37
cg26298914	-0.303600798039581	0.671003747476896	-4.91867470825115	4.79875526539052e-06	5.70250787777039e-05	3.92947179425965	0.779432603919604	0.475831805880023	0.303600798039581	14	68798365	R	II	RAD51L1	Body	opensea	Body-opensea		rs551985987;rs183725904	16;15
cg22110428	-0.273662134903281	0.519473571653253	-4.91773616108454	4.8162935547817e-06	5.71408808149829e-05	3.92603540812686	0.617210048404425	0.343547913501144	0.273662134903281	19	51980908	F	II	CEACAM18	TSS1500	opensea	TSS1500-opensea		rs62115067;rs191738087	37;47
cg05655915	-0.283577745274853	0.549429485261262	-4.91659418633914	4.83771761998924e-06	5.73023353631036e-05	3.92185464263872	0.650707251430853	0.367129506156	0.283577745274853	17	80415420	R	II	NARF	TSS1500	shore	TSS1500-shore	chr17:80416004-80417259	rs185221963;rs577779673;rs544917720;rs59649937	40;24;14;3
cg26459161	-0.311563181615346	0.572388047977341	-4.91446857965961	4.8778431594621e-06	5.76844291051228e-05	3.91407411486887	0.683660612839965	0.372097431224619	0.311563181615346	15	101748151	R	II	CHSY1	Body	opensea	Body-opensea		rs193017778;rs527271397	22;20
cg10456459	-0.304826015511611	0.63382702116869	-4.91304920389307	4.904817727732e-06	5.79100218675218e-05	3.90887961062295	0.74269345527998	0.437867439768369	0.304826015511611	12	22843015	F	II	ETNK1	3'UTR	opensea	3'UTR-opensea		rs373083641;rs558762857	1;47
cg26006714	-0.298664396672666	0.684239714125887	-4.90919183440928	4.97886289172384e-06	5.86897471416707e-05	3.89476660286747	0.790905570080411	0.492241173407745	0.298664396672666	10	73989551	R	II	ANAPC16	Body	opensea	Body-opensea
cg01581130	-0.288060331122827	0.550472809619673	-4.90741783938642	5.01328128859579e-06	5.90006073964435e-05	3.88827795440663	0.653351499306397	0.36529116818357	0.288060331122828	19	14727431	F	II		IGR	opensea	IGR-opensea		rs115126763;rs534678744	0;9
cg16644418	-0.299706511601105	0.546640360545244	-4.9069605698811	5.02219064091468e-06	5.90107400307475e-05	3.88660561694322	0.653678400402781	0.353971888801676	0.299706511601105	11	121330388	R	II	SORL1	Body	opensea	Body-opensea		rs572060111;rs511170;rs11218296;rs138014461	41;15;11;1
cg17662639	-0.314057426701066	0.627013062983494	-4.90623561722558	5.03634716175042e-06	5.90823958239265e-05	3.88395446432733	0.739176429662447	0.42511900296138	0.314057426701066	13	52732648	R	II	NEK3	5'UTR	shore	5'UTR-shore	chr13:52733378-52733861
cg24769698	-0.279632825357141	0.665381422708549	-4.9054032555919	5.05264914667175e-06	5.91005838654159e-05	3.88091076258549	0.765250288907528	0.485617463550388	0.27963282535714	10	99168651	R	II		IGR	opensea	IGR-opensea		rs7078782	49
cg11745838	-0.303854827807653	0.56970632742079	-4.90492783633279	5.06198343405605e-06	5.91005838654159e-05	3.8791724119932	0.678225908780666	0.374371080973014	0.303854827807653	1	224007693	F	II	TP53BP2	Body	opensea	Body-opensea		rs181358246;rs573009984	1;33
cg03304706	-0.293317766173847	0.49431714038687	-4.90492294946902	5.06207946910545e-06	5.91005838654159e-05	3.87915454382561	0.599073485448958	0.305755719275111	0.293317766173847	15	58808165	R	II	LIPC	Body	opensea	Body-opensea
cg00513954	-0.309187425071363	0.473728247847616	-4.90444252091257	5.07152937984025e-06	5.91167780810631e-05	3.877397964897	0.584152328230246	0.274964903158883	0.309187425071363	7	112085539	R	II	IFRD1	5'UTR	opensea	5'UTR-opensea		rs572586399;rs140673747;rs150090335	40;6;1
cg00139956	-0.298181405893395	0.664489304659392	-4.90308803461227	5.09826458568392e-06	5.93340887971976e-05	3.87244606180387	0.770982663907033	0.472801258013638	0.298181405893396	16	56512336	R	II		IGR	opensea	IGR-opensea		rs145613314;rs575929862;rs537064104	23;2;1
cg01742370	-0.291149969401689	0.62387258847739	-4.90125379579826	5.1346886371023e-06	5.96178165757712e-05	3.86574132825968	0.727854720406565	0.436704751004876	0.291149969401689	1	228352412	R	II	C1orf69	TSS1500	shore	TSS1500-shore	chr1:228353108-228353986	rs565632955;rs534628578;rs141881584	51;47;7
cg20571119	-0.286453166324616	0.47570649591025	-4.90104223031572	5.1389061751074e-06	5.96178165757712e-05	3.86496807044956	0.578011198169042	0.291558031844426	0.286453166324615	1	182118862	F	II		IGR	opensea	IGR-opensea		rs534433208;rs113018617;rs577691457	13;30;39
cg07409383	-0.285725632464816	0.545560272029692	-4.89694329668237	5.22128850131648e-06	6.04015155709832e-05	3.84999009643836	0.647605140767126	0.36187950830231	0.285725632464816	5	64071318	R	II	CWC27	Body	opensea	Body-opensea
cg04581273	-0.296844468699403	0.538538993852752	-4.89645673398026	5.23115283590524e-06	6.04015155709832e-05	3.84821256461265	0.644554875531111	0.347710406831708	0.296844468699403	1	212263411	F	II	DTL	Body	opensea	Body-opensea
cg03577479	-0.299019314840761	0.543456561859082	-4.89645572717769	5.23117326617217e-06	6.04015155709832e-05	3.84820888661149	0.650249174302211	0.35122985946145	0.299019314840761	5	72131020	R	II	TNPO1	Body	opensea	Body-opensea
cg18263381	-0.286880717701038	0.722263205350917	-4.89530037755489	5.25466927087052e-06	6.05774136698469e-05	3.84398847493296	0.824720604529859	0.537839886828822	0.286880717701038	8	82217138	R	II		IGR	opensea	IGR-opensea
cg27285860	-0.30577167751961	0.612006354598275	-4.89146950297656	5.33331586525123e-06	6.12787974240084e-05	3.82999819369953	0.721210525140992	0.415438847621383	0.305771677519609	8	38024119	R	II	LSM1	Body	opensea	Body-opensea		rs192806409;rs536477445	51;1
cg13779854	-0.292182059720995	0.705624018531655	-4.89084742806878	5.34619479861666e-06	6.12787974240084e-05	3.8277269157288	0.809974754146296	0.517792694425301	0.292182059720995	3	127496919	F	II	MGLL	Body	opensea	Body-opensea		rs549049152	1
cg08160072	-0.276267765266318	0.584731745509098	-4.89072870237955	5.34865624523118e-06	6.12787974240084e-05	3.82729344926316	0.683398804532783	0.407131039266465	0.276267765266319	2	40009501	R	II		IGR	shelf	IGR-shelf	chr2:40006090-40006463	rs74452415;rs145237872;rs563921571	15;7;1
cg09416908	-0.299091681030368	0.630808233621805	-4.89071500420988	5.34894030978797e-06	6.12787974240084e-05	3.82724343770987	0.737626691132651	0.438535010102283	0.299091681030368	11	86384670	F	II	ME3	TSS1500	shore	TSS1500-shore	chr11:86382695-86383586	rs544714243	39
cg12594803	-0.285777900327809	0.549361368541659	-4.88902566640611	5.38408589261636e-06	6.15852071211594e-05	3.82107627131952	0.651424904373019	0.36564700404521	0.285777900327809	3	196908930	R	II	DLG1	Body	opensea	Body-opensea		rs186387963	25
cg25858852	-0.287306039105186	0.549118726485393	-4.88725859150059	5.4210898592865e-06	6.19118860565243e-05	3.81462648002223	0.651728026165817	0.364421987060631	0.287306039105186	17	14255769	F	II		IGR	opensea	IGR-opensea		rs184218707;rs540889094;rs112239847;rs561387376	0;15;18;24
cg13901842	-0.285931421397121	0.56962416005123	-4.88625154711253	5.44228906599658e-06	6.20573303761849e-05	3.81095131965869	0.671742524835916	0.385811103438794	0.285931421397121	2	38964763	R	II		IGR	opensea	IGR-opensea		rs573942933;rs183102457;rs148838603;rs4625887	44;36;15;1
cg20548986	-0.290877273319733	0.54289000740491	-4.88428352856408	5.48395141464379e-06	6.243529778287e-05	3.80377024854521	0.646774747876243	0.35589747455651	0.290877273319733	1	104104336	F	II	AMY2B	5'UTR	opensea	5'UTR-opensea		rs578139009;rs193213698;rs557516470;rs79500591;rs543066376	0;1;21;49;51
cg11243561	-0.280764711166208	0.459111574750853	-4.88038966927405	5.56730220710498e-06	6.3285984158905e-05	3.78956637273638	0.559384685881641	0.278619974715433	0.280764711166208	20	48317237	F	II	B4GALT5	Body	opensea	Body-opensea		rs557955574;rs576507835;rs543448066	0;4;39
cg15928459	-0.281909563450492	0.519101485221538	-4.87950740469374	5.58635876060614e-06	6.34043071714616e-05	3.78634888711373	0.619783472168142	0.33787390871765	0.281909563450491	7	148817871	R	II	ZNF425	Body	opensea	Body-opensea		rs147099656	1
cg26265624	-0.28689921537076	0.523346509870007	-4.87855575726058	5.60698530156219e-06	6.35400559985379e-05	3.78287870697892	0.625810515359564	0.338911299988804	0.28689921537076	20	58629939	R	II	C20orf197	TSS1500	opensea	TSS1500-opensea		rs79813406	1
cg25605005	-0.296166585877722	0.45612593475399	-4.87811340822643	5.61659830154761e-06	6.35507696712146e-05	3.78126580040348	0.561899715424605	0.265733129546883	0.296166585877722	12	10324849	F	II	TMEM52B	5'UTR	opensea	5'UTR-opensea		rs185281413	0
cg08183317	-0.291516798187285	0.455246095886811	-4.87734593684337	5.63331492972722e-06	6.36417027191987e-05	3.77846760072068	0.559359238096556	0.267842439909271	0.291516798187285	13	114261934	R	II	TFDP1	Body	shore	Body-shore	chr13:114260191-114260565	rs531005482;rs549345645;rs567812108;rs181552586;rs552020684	51;49;46;34;2
cg23137881	-0.292732046740916	0.677181827088255	-4.87571803274856	5.66893385365194e-06	6.39455738691939e-05	3.77253301206384	0.781728986638582	0.488996939897666	0.292732046740917	4	159857583	F	II	C4orf45	Body	opensea	Body-opensea
cg12081873	-0.279153053125518	0.474381814286674	-4.87520264647591	5.68025635007546e-06	6.39748687538453e-05	3.77065436291513	0.574079333260073	0.294926280134555	0.279153053125518	13	32692025	F	II	FRY	Body	opensea	Body-opensea		rs117590290;rs527328959;rs551965037	18;44;46
cg22957691	-0.30850527851299	0.510967623669185	-4.87293754391338	5.73028038699892e-06	6.43567603885211e-05	3.76239898183497	0.621148080280967	0.312642801767977	0.30850527851299	2	36790185	R	II	FEZ2	Body	opensea	Body-opensea		rs542957341	17
cg00686823	-0.289058903782828	0.55889356382121	-4.87283392766799	5.73257896775001e-06	6.43567603885211e-05	3.76202138972214	0.662128886600792	0.373069982817964	0.289058903782828	3	127311038	F	II	TPRA1	TSS1500	shore	TSS1500-shore	chr3:127308568-127310132
cg23251286	-0.304346391921912	0.547527704702903	-4.87226595309938	5.7451946730923e-06	6.43567603885211e-05	3.75995168409068	0.656222844675015	0.351876452753103	0.304346391921912	20	20733402	F	II		IGR	opensea	IGR-opensea		rs79170211	22
cg02897385	-0.288159538874041	0.705955676368423	-4.87208255042581	5.74927414818348e-06	6.43567603885211e-05	3.75928338918182	0.808869797394866	0.520710258520825	0.288159538874041	5	142528481	R	II	ARHGAP26	Body	opensea	Body-opensea		rs528709756;rs548491272	40;2
cg27610334	-0.290688604131011	0.618632079927821	-4.87157182742281	5.76064919482095e-06	6.43857925250414e-05	3.75742245070323	0.722449438546039	0.431760834415029	0.290688604131011	15	43396451	R	II	UBR1	Body	opensea	Body-opensea		rs140199161;rs557471793;rs191907540	36;27;2
cg21335396	-0.304824890915006	0.602291494730417	-4.86852269699181	5.82901899015698e-06	6.50507872691491e-05	3.74631431850587	0.711157527200061	0.406332636285056	0.304824890915006	9	4904699	F	II		IGR	opensea	IGR-opensea		rs146440492;rs562167925	23;40
cg21862228	-0.291855501292033	0.476926871486517	-4.8669506904983	5.86457625216856e-06	6.52641634828074e-05	3.74058881871737	0.581160979090815	0.289305477798782	0.291855501292033	12	92500268	R	II	C12orf79	Body	opensea	Body-opensea		rs191483255;rs529231137;rs142091049	37;23;1
cg16762030	-0.296069066407794	0.521308947587303	-4.86689051368788	5.8659415896304e-06	6.52641634828074e-05	3.74036966402486	0.627047899875801	0.330978833468007	0.296069066407794	15	50148234	R	II		IGR	opensea	IGR-opensea		rs78895723	14
cg12965020	-0.303405372801727	0.605577240302019	-4.86368339127259	5.93915758342244e-06	6.59786415176565e-05	3.72869183520297	0.713936302016921	0.410530929215195	0.303405372801727	6	135340186	R	II	HBS1L	Body	opensea	Body-opensea		rs541809008;rs556100437	27;1
cg13495130	-0.288869330433191	0.442912982152059	-4.8628324518843	5.95873299513607e-06	6.60959611502839e-05	3.72559404557034	0.546080600163913	0.257211269730722	0.288869330433191	1	230289718	R	II	GALNT2	Body	opensea	Body-opensea		rs76821325;rs111690050	18;2
cg10239857	-0.286787595624225	0.486550100623924	-4.86118982237612	5.99669898128552e-06	6.63185134240889e-05	3.7196149492658	0.58897424191829	0.302186646294065	0.286787595624225	1	46536187	F	II	PIK3R3	Body	opensea	Body-opensea		rs151055301;rs186871009	10;25
cg18954633	-0.3001314226374	0.464102319560813	-4.86118171923743	5.99688685217825e-06	6.63185134240889e-05	3.7195854567917	0.571292113359885	0.271160690722485	0.3001314226374	1	116270684	R	II	CASQ2	Body	opensea	Body-opensea		rs566970278;rs183909056	2;1
cg00305108	-0.298840004470801	0.574204249109576	-4.86052362989831	6.01216380446103e-06	6.63654553646129e-05	3.7171903358306	0.680932822134862	0.382092817664061	0.298840004470801	3	14203919	F	II	XPC	Body	opensea	Body-opensea		rs546641740;rs566632479	1;34
cg26434859	-0.298127024347117	0.52971370267738	-4.86021959292	6.01923456321162e-06	6.63654553646129e-05	3.71608384747625	0.636187639944208	0.338060615597091	0.298127024347117	6	14596742	R	II		IGR	opensea	IGR-opensea		rs529659760;rs543037129	11;7
cg14415410	-0.292804405886947	0.548462319143633	-4.85882929955973	6.05167105005814e-06	6.66229011096491e-05	3.71102457749576	0.653035321246114	0.360230915359167	0.292804405886946	3	171848481	R	II	FNDC3B	Body	opensea	Body-opensea		rs530760417;rs192367182;rs560931941;rs139044388	50;34;17;1
cg26752773	-0.285293379958141	0.557737621410527	-4.85750372916658	6.08275624169557e-06	6.68647207857749e-05	3.70620152928073	0.65962811425272	0.374334734294579	0.285293379958141	3	171529090	R	II	PLD1	TSS1500	shore	TSS1500-shore	chr3:171527617-171528458	rs571950359	4
cg13448633	-0.302986155676984	0.551666082285612	-4.85643307403877	6.10797720562168e-06	6.7041450406614e-05	3.70230647833255	0.65987542359882	0.356889267921836	0.302986155676984	5	95260620	F	II	ELL2	Body	opensea	Body-opensea		rs557603404	4
cg07021587	-0.291612904208962	0.447511159025018	-4.85478137409289	6.14708575927287e-06	6.73698546890712e-05	3.69629845147977	0.551658624813933	0.260045720604971	0.291612904208962	2	112376721	F	II		IGR	opensea	IGR-opensea		rs142486489	0
cg06236715	-0.29620442719159	0.710743378739689	-4.85195141902581	6.21466118130809e-06	6.8008799673658e-05	3.68600699789523	0.816530674165257	0.520326246973667	0.29620442719159	1	171566880	R	II		IGR	opensea	IGR-opensea
cg03046465	-0.300661236408754	0.589096636391709	-4.8511424499877	6.23411103493069e-06	6.81199733354871e-05	3.68306565985569	0.696475649394835	0.395814412986081	0.300661236408754	5	131015863	F	II	FNIP1	Body	opensea	Body-opensea		rs576498904;rs572971880	16;24
cg04061618	-0.275260413265564	0.410293352012032	-4.84906052914687	6.2844395610632e-06	6.85677244966003e-05	3.67549715060759	0.508600642464019	0.233340229198455	0.275260413265564	8	117877303	R	II	RAD21	Body	opensea	Body-opensea
cg07487971	-0.281052869887461	0.469963064778376	-4.8475567356703	6.32103863900961e-06	6.88645695411865e-05	3.67003138152192	0.570339089738184	0.289286219850722	0.281052869887461	19	29698063	R	II		IGR	opensea	IGR-opensea		rs552931979;rs571142299;rs538456934;rs187211851	22;19;10;2
cg26770787	-0.28276501509692	0.447085046020319	-4.84432979062327	6.40027847148625e-06	6.96243942921916e-05	3.65830551463614	0.548072551412076	0.265307536315156	0.28276501509692	4	101986946	F	II	PPP3CA	Body	opensea	Body-opensea		rs548996556;rs10022217	1;26
cg19131078	-0.293893252762908	0.468210955601688	-4.84389117841869	6.4111233958917e-06	6.96390470202637e-05	3.65671202578232	0.573172831588441	0.279279578825533	0.293893252762908	15	64382893	R	II	FAM96A	Body	shelf	Body-shelf	chr15:64385875-64386322	rs566216164	2
cg15620139	-0.293904266759034	0.534951917659885	-4.84330500527743	6.42564482519116e-06	6.96935323347657e-05	3.6545825611423	0.639917727216683	0.346013460457649	0.293904266759034	12	932695	R	II	WNK1	Body	opensea	Body-opensea		rs547299868	40
cg02120356	-0.273484162490011	0.637703297484393	-4.83925726831693	6.52679964864962e-06	7.06861078639572e-05	3.63988148618743	0.735376212659396	0.461892050169386	0.27348416249001	9	97545709	R	II	C9orf3	Body	opensea	Body-opensea		rs118032095;rs562426970	38;1
cg02763933	-0.292966929353523	0.506868860533152	-4.83235008830839	6.70301002172082e-06	7.24874181109986e-05	3.61480986269787	0.611499906730839	0.318532977377316	0.292966929353523	7	971351	F	II	ADAP1	Body	shore	Body-shore	chr7:973189-973888	rs558910238;rs185227170;rs544797205	2;21;31
cg21223535	-0.297384239199357	0.501730673244299	-4.83074845680535	6.74452729566447e-06	7.27922583559595e-05	3.60899893204093	0.607939330101212	0.310555090901855	0.297384239199357	6	1973366	R	II	GMDS	Body	opensea	Body-opensea		rs560186339;rs186357649	28;14
cg09051789	-0.285130695768681	0.552931051667726	-4.83049750712135	6.75105505756308e-06	7.27922583559595e-05	3.60808854421193	0.654763443013684	0.369632747245003	0.285130695768681	7	97755633	R	II	LMTK2	Body	opensea	Body-opensea
cg01680244	-0.292064370644398	0.476783690095376	-4.8260368723769	6.86811924301722e-06	7.38357809961671e-05	3.59191049258359	0.581092393896947	0.289028023252549	0.292064370644398	8	59476467	R	II	SDCBP	5'UTR	opensea	5'UTR-opensea		rs530000509;rs189805150	39;12
cg15736847	-0.311437101691417	0.591990198096165	-4.82576319416029	6.87536568885106e-06	7.38357809961671e-05	3.59091815619532	0.703217734414528	0.391780632723111	0.311437101691417	3	113473496	F	II	ATP6V1A	5'UTR	opensea	5'UTR-opensea		rs539905824	20
cg16956116	-0.286349581133688	0.671008709543033	-4.82566201096409	6.87804670217978e-06	7.38357809961671e-05	3.59055128104688	0.773276417090779	0.486926835957091	0.286349581133688	6	82456876	F	II	FAM46A	3'UTR	opensea	3'UTR-opensea		rs41270571;rs532357313	28;33
cg23151714	-0.286646275872643	0.377640175499123	-4.82480296970959	6.90084949338431e-06	7.3915956013527e-05	3.58743668726106	0.480013845453638	0.193367569580996	0.286646275872643	15	38943234	R	II		IGR	opensea	IGR-opensea
cg13388635	-0.281988478292674	0.490776575271091	-4.8246214284946	6.90567783268767e-06	7.3915956013527e-05	3.58677851703433	0.591486746089903	0.309498267797229	0.281988478292674	2	68618350	R	II	PLEK	Body	opensea	Body-opensea		rs528639263;rs552067447	16;5
cg11352316	-0.274080685377813	0.471523654194532	-4.82201319832523	6.97541195029727e-06	7.45389103931122e-05	3.57732391043878	0.569409613258037	0.295328927880224	0.274080685377813	14	71348712	R	II		IGR	opensea	IGR-opensea		rs112681261;rs557826940	37;10
cg09200468	-0.276469883903049	0.441825565619494	-4.8216859178719	6.98421050737426e-06	7.45389103931122e-05	3.57613773558632	0.540564809870583	0.264094925967533	0.276469883903049	6	7130606	F	II	RREB1	5'UTR	opensea	5'UTR-opensea		rs375557598;rs146409703	1;39
cg17727709	-0.290437395446702	0.661046509326266	-4.82112938576468	6.99919707772788e-06	7.45902804853209e-05	3.57412077174792	0.764774150557231	0.474336755110528	0.290437395446702	9	95299530	F	II	ECM2	TSS1500	opensea	TSS1500-opensea
cg02830749	-0.292599857139221	0.476632434853016	-4.81768833334078	7.09255798451102e-06	7.54755227030984e-05	3.56165252971789	0.581132383831309	0.288532526692088	0.292599857139221	4	154451068	R	II	KIAA0922	Body	opensea	Body-opensea
cg05480073	-0.285770371892307	0.493769772730298	-4.81469893798243	7.17464927327937e-06	7.62384470604121e-05	3.55082458626701	0.595830619834693	0.310060247942386	0.285770371892307	5	172202805	R	II		IGR	shelf	IGR-shelf	chr5:172197482-172199606	rs79043187;rs576317247;rs116326997	46;40;1
cg00128590	-0.285545671122393	0.554868059787824	-4.81388236385992	7.1972336534814e-06	7.63677527457679e-05	3.5478674688492	0.656848656617249	0.371302985494857	0.285545671122392	9	101003021	F	II	TBC1D2	Body	opensea	Body-opensea		rs528058479;rs552991029	1;47
cg02965391	-0.272086938518153	0.435527264843719	-4.81303190287061	7.22082892468204e-06	7.65073954852149e-05	3.54478791324981	0.532701171457345	0.260614232939192	0.272086938518153	12	54857032	F	II	GTSF1	Body	opensea	Body-opensea		rs146632979	25
cg25576997	-0.300376371733666	0.466961159789055	-4.81244668892432	7.23710893125978e-06	7.65692390822464e-05	3.54266899375301	0.574238435408221	0.273862063674556	0.300376371733666	14	56257750	R	II	C14orf34	Body	opensea	Body-opensea		rs141106280;rs527821568	43;2
cg05876699	-0.29018598883294	0.612610490001757	-4.8104166652187	7.29385972592142e-06	7.70584719170833e-05	3.5353198087453	0.716248343156378	0.426062354323439	0.290185988832939	13	41773927	R	II	LOC101929140	Body	opensea	Body-opensea		rs181375036;rs551484496;rs571570017	34;2;1
cg12836863	-0.28990308770526	0.603142178742958	-4.80788475676907	7.36524919407663e-06	7.77007296272948e-05	3.52615595149823	0.70667899578055	0.416775908075291	0.28990308770526	13	32889023	F	II	BRCA2	TSS1500	shore	TSS1500-shore	chr13:32889533-32889900
cg01804557	-0.295064811897378	0.507268064425105	-4.80638867871952	7.40775209159521e-06	7.80368366890461e-05	3.52074231204839	0.612648354388454	0.317583542491076	0.295064811897378	15	66093248	F	II		IGR	opensea	IGR-opensea		rs187402542;rs191824015;rs538424803	1;34;46
cg09022294	-0.281998950075032	0.533324587048775	-4.80214120943538	7.52972768688083e-06	7.92079819228267e-05	3.50537742623396	0.634038497789858	0.352039547714825	0.281998950075032	12	72264347	R	II	TBC1D15	Body	opensea	Body-opensea		rs527510566;rs189810638;rs539195643	51;30;21
cg16640599	-0.282788375837179	0.567898469426414	-4.79787571264882	7.65419005156128e-06	8.04018932063715e-05	3.4899544990107	0.668894317939692	0.386105942102514	0.282788375837179	4	119732131	F	II	SEC24D	Body	opensea	Body-opensea		rs560302770	15
cg06577638	-0.285840625829684	0.591797987220435	-4.79543860653753	7.72619965080754e-06	8.10421971955949e-05	3.48114578782751	0.693883925016751	0.408043299187066	0.285840625829684	9	3511850	F	II	RFX3	5'UTR	opensea	5'UTR-opensea		rs151101459	0
cg03794433	-0.284125302080892	0.508303831772828	-4.79142921142067	7.84610474724936e-06	8.21823428669033e-05	3.46665929197943	0.609777153944575	0.325651851863683	0.284125302080892	15	90548061	F	II	ZNF710	5'UTR	shelf	5'UTR-shelf	chr15:90545272-90545911	rs192783887;rs182497171	5;40
cg07184321	-0.273806075950426	0.540267483814149	-4.79070479244947	7.86796180322582e-06	8.2293717462556e-05	3.46404254646968	0.638055368082158	0.364249292131732	0.273806075950426	1	155620312	F	II		IGR	opensea	IGR-opensea		rs114136216;rs527745250;rs149821629	30;39;50
cg12529561	-0.30305556735973	0.53503053158837	-4.78968249899602	7.89890724913988e-06	8.2499697935461e-05	3.46035017330812	0.643264662788274	0.340209095428543	0.30305556735973	3	188535876	F	II	LPP	Body	opensea	Body-opensea		rs537504458;rs557194586;rs577134501;rs545911209;rs553229539;rs573249232	0;4;6;8;14;29
cg24650171	-0.277409937464156	0.52024578203046	-4.78749315047784	7.96557964346833e-06	8.30777097381362e-05	3.45244396511516	0.61932075969623	0.341910822232074	0.277409937464155	3	52230288	F	II		IGR	shore	IGR-shore	chr3:52231942-52232541	rs542997026;rs186870556	25;31
cg18850418	-0.292560387844435	0.68878200431815	-4.78599932525497	8.01138558884317e-06	8.34367601383496e-05	3.44705053388197	0.793267857119734	0.500707469275299	0.292560387844435	2	33359289	F	II	LTBP1	TSS1500	opensea	TSS1500-opensea		rs187332239;rs577188300	23;26
cg17520907	-0.288640260113512	0.434951246529913	-4.78469236586978	8.05167198851376e-06	8.36544418939273e-05	3.44233250618382	0.53803705371331	0.249396793599798	0.288640260113512	13	31256334	F	II		IGR	opensea	IGR-opensea		rs562021192;rs17609774	8;45
cg10470429	-0.282375144362112	0.512239057308435	-4.7845812609194	8.05510583430342e-06	8.36544418939273e-05	3.44193145677247	0.613087323152047	0.330712178789935	0.282375144362112	9	79779034	R	II		IGR	opensea	IGR-opensea		rs575497372;rs184195208	32;26
cg18963652	-0.281634735512636	0.572275079741809	-4.78373971127359	8.08116141561732e-06	8.38063302677598e-05	3.43889392087749	0.672858913853465	0.391224178340829	0.281634735512636	6	138133095	F	II		IGR	opensea	IGR-opensea		rs368774252;rs143414155;rs151325067;rs564641199;rs530518749;rs550002671	1;8;14;19;28;34
cg23965230	-0.274111358292882	0.473888452194752	-4.78310704586521	8.10080369563697e-06	8.38913738649862e-05	3.43661052884986	0.571785365870781	0.297674007577899	0.274111358292882	10	43468702	R	II		IGR	opensea	IGR-opensea		rs561651502;rs115319447	31;21
cg08356637	-0.28300228730732	0.552728267290001	-4.7804605611149	8.18347421761801e-06	8.44895254276462e-05	3.4270606635646	0.6538005127569	0.370798225449581	0.28300228730732	11	8385767	R	I		IGR	opensea	IGR-opensea		rs537095506;rs550396018;rs74930572;rs539624218	31;23;22;4
cg11041857	-0.284464678503328	0.452035336826805	-4.78017583363912	8.19241731505325e-06	8.44895254276462e-05	3.42603338795903	0.553629864863708	0.26916518636038	0.284464678503328	17	55062814	F	II	SCPEP1	ExonBnd	opensea	ExonBnd-opensea		rs2287001	8
cg03391567	-0.301629832754405	0.639646709766182	-4.77986020026816	8.20234227383602e-06	8.44895254276462e-05	3.42489464392541	0.747371650035612	0.445741817281206	0.301629832754406	12	121725125	R	II	CAMKK2	5'UTR	opensea	5'UTR-opensea
cg13230994	-0.302196880781168	0.582331258644363	-4.77968634635457	8.20781403928383e-06	8.44895254276462e-05	3.42426742965166	0.690258716066209	0.388061835285041	0.302196880781168	11	66979798	F	II	KDM2A	Body	opensea	Body-opensea		rs575816805	39
cg13057273	-0.28296479791894	0.493706824807026	-4.77942075417271	8.21617998225747e-06	8.44895254276462e-05	3.42330927368557	0.594765681206647	0.311800883287707	0.28296479791894	14	71358414	F	II		IGR	opensea	IGR-opensea		rs574827610;rs542108640;rs559764229	0;4;35
cg18659081	-0.278368885729147	0.50148733949195	-4.77804382586382	8.25968548423341e-06	8.46187260900737e-05	3.41834228875936	0.600904798680931	0.322535912951784	0.278368885729147	22	44588350	R	II	PARVG	Body	opensea	Body-opensea		rs74582648;rs577349495	36;12
cg06267773	-0.272871192380451	0.55799557028147	-4.77798444932681	8.2615665874193e-06	8.46187260900737e-05	3.41812811714676	0.655449567560202	0.382578375179751	0.272871192380451	2	47073778	R	II	LINC01119	Body	opensea	Body-opensea		rs185918439	1
cg00810583	-0.278244448441263	0.62922217921124	-4.7779276276417	8.26336714136563e-06	8.46187260900737e-05	3.41792316222042	0.728595196511691	0.450350748070429	0.278244448441263	2	169402543	R	II	CERS6	Body	opensea	Body-opensea		rs550260527	32
cg09472569	-0.288126039525659	0.544022647618708	-4.77669627906652	8.30247990426547e-06	8.49006731632837e-05	3.41348202354065	0.646924804592158	0.358798765066499	0.288126039525659	1	154458617	R	II	SHE	Body	opensea	Body-opensea		rs528418906	1
cg02769451	-0.29279651366311	0.498130046704873	-4.77629281605229	8.3153347562923e-06	8.49136969820823e-05	3.41202697397897	0.602700230155984	0.309903716492874	0.29279651366311	1	39826512	F	II	MACF1	Body	opensea	Body-opensea		rs138390862;rs147189398;rs142917322;rs148404744;rs530204751	9;11;32;34;41
cg13823627	-0.299885417370852	0.464619619419579	-4.77272057884666	8.42999989491265e-06	8.59648946168283e-05	3.39914688748877	0.571721554194883	0.271836136824031	0.299885417370852	2	169442458	F	II	CERS6	Body	opensea	Body-opensea		rs569637584;rs183309095	6;30
cg21609524	-0.289951021373338	0.54698286374471	-4.77150428677447	8.46939200213524e-06	8.62466418884105e-05	3.39476257850158	0.650536799949473	0.360585778576136	0.289951021373338	14	31080494	F	II	G2E3	Body	opensea	Body-opensea
cg05928745	-0.28076387553917	0.541803381316399	-4.76996034093784	8.51965419078495e-06	8.66381477487313e-05	3.38919804375625	0.642076194008959	0.36131231846979	0.28076387553917	9	85803451	F	II		IGR	opensea	IGR-opensea		rs370174127;rs113099284	1;15
cg07834069	-0.288448215391091	0.480324646793034	-4.76909193025597	8.54805230800002e-06	8.67988239265356e-05	3.38606862401662	0.583341866575566	0.294893651184475	0.288448215391091	17	72524918	R	II	CD300LB	Body	opensea	Body-opensea
cg19960185	-0.296151268240221	0.49572856384864	-4.76860665468019	8.56396156421424e-06	8.67988239265356e-05	3.3843200079868	0.601496873934434	0.305345605694213	0.296151268240221	3	47124414	F	II	SETD2	Body	opensea	Body-opensea
cg24406240	-0.281396734424865	0.440540981227293	-4.76839317150361	8.57096952029621e-06	8.67988239265356e-05	3.38355078398695	0.541039814950459	0.259643080525594	0.281396734424865	11	88153520	R	II		IGR	opensea	IGR-opensea		rs377331832	2
cg03682581	-0.279232253399234	0.495757117159399	-4.7641790406157	8.71045466524412e-06	8.79851322870321e-05	3.36837013552557	0.59548292194484	0.316250668545606	0.279232253399234	2	85832389	R	II	C2orf68	3'UTR	shelf	3'UTR-shelf	chr2:85829266-85830237	rs144336312	1
cg05749408	-0.275596574213872	0.538081096619727	-4.76412936183328	8.71211211680105e-06	8.79851322870321e-05	3.36819121908527	0.636508444553252	0.36091187033938	0.275596574213872	3	119030451	F	II	ARHGAP31	Body	opensea	Body-opensea		rs186220087	34
cg22200569	-0.289554777532708	0.451519295264479	-4.76326379427671	8.74103971815644e-06	8.80960533135528e-05	3.36507406587504	0.554931715811875	0.265376938279167	0.289554777532708	15	80274248	R	II		IGR	opensea	IGR-opensea		rs544947215	25
cg14784845	-0.285306385638781	0.493968888766835	-4.76276918720946	8.75761165808698e-06	8.80960533135528e-05	3.36329298104283	0.595864026494971	0.31055764085619	0.28530638563878	5	88121200	R	II	MEF2C	TSS1500	opensea	TSS1500-opensea		rs304153	14
cg23017345	-0.273720661452015	0.493013054203043	-4.76249444258278	8.76683026535402e-06	8.80960533135528e-05	3.36230366537778	0.590770433293049	0.317049771841034	0.273720661452015	1	241753107	R	II	KMO	Body	opensea	Body-opensea		rs138901265;rs186094083	40;2
cg03601962	-0.292358640799214	0.503125306052715	-4.76236560583902	8.77115642647211e-06	8.80960533135528e-05	3.36183975332613	0.607539106338149	0.315180465538935	0.292358640799214	2	75102263	R	II	HK2	Body	opensea	Body-opensea		rs78497933;rs555239562	26;1
cg26704043	-0.27883612233871	0.619442450681167	-4.76017532452182	8.84502200576841e-06	8.87164177103885e-05	3.35395406356775	0.719026780087849	0.440190657749139	0.27883612233871	6	5282702	F	II	FARS2	5'UTR	opensea	5'UTR-opensea		rs528976715	12
cg05613718	-0.287345644757118	0.580489844905296	-4.75875822963055	8.89313488302301e-06	8.90771379266731e-05	3.34885311013378	0.683113289461409	0.395767644704291	0.287345644757118	7	38355100	F	II		IGR	shelf	IGR-shelf	chr7:38350920-38351331	rs568155149;rs76453484;rs73692523;rs192967056	7;23;38;51
cg04612941	-0.281182231871257	0.464251282679303	-4.75783722854082	8.92454106014038e-06	8.92697613273524e-05	3.3455383210103	0.564673508347609	0.283491276476351	0.281182231871257	2	169893745	F	II		IGR	opensea	IGR-opensea		rs542184131	49
cg11675009	-0.280884330566953	0.617049684697248	-4.75732451342976	8.94207144508154e-06	8.93232531816592e-05	3.34369314790888	0.717365517042588	0.436481186475635	0.280884330566954	3	141006210	R	II	PXYLP1	Body	opensea	Body-opensea		rs34601454;rs541579769;rs559589503;rs200023218;rs545061605	50;41;25;2;1
cg20453370	-0.288216647374122	0.536622299468186	-4.75571697075427	8.9972530739154e-06	8.97521898475479e-05	3.33790856469736	0.639556816387515	0.351340169013393	0.288216647374122	3	172366813	F	II	NCEH1	5'UTR	opensea	5'UTR-opensea		rs571552489;rs539120508;rs557215026	1;32;33
cg26346730	-0.281619783340741	0.490906344131364	-4.75488247729869	9.02602909658905e-06	8.99169094241724e-05	3.33490613238723	0.591484838181629	0.309865054840888	0.281619783340741	18	74725828	F	II	MBP	3'UTR	opensea	3'UTR-opensea		rs141418719;rs3752069;rs534457262;rs117862091;rs147599766	11;26;34;45;50
cg11842502	-0.273180429312142	0.51978771083624	-4.75438424580253	9.04325243478804e-06	8.9966250816643e-05	3.33311367390425	0.617352149876291	0.344171720564149	0.273180429312142	6	111862202	R	II		IGR	opensea	IGR-opensea		rs563547510;rs145070488	34;8
cg04834758	-0.286788820316996	0.403344191306178	-4.75236550699865	9.1133662656403e-06	9.05409233870931e-05	3.32585199728921	0.505768769990819	0.218979949673823	0.286788820316996	10	82245726	R	II	TSPAN14	5'UTR	opensea	5'UTR-opensea		rs565689939	45
cg07315452	-0.290962139485432	0.52836622911621	-4.75044869143331	9.18042995838903e-06	9.10429697201881e-05	3.31895847143401	0.632281278932436	0.341319139447004	0.290962139485432	2	240262006	F	II	HDAC4	Body	opensea	Body-opensea		rs548384930;rs140628159	17;19
cg15226786	-0.302281002017024	0.583029291109921	-4.75021229493091	9.1887339870348e-06	9.10429697201881e-05	3.31810841112977	0.690986791830286	0.388705789813262	0.302281002017024	3	71592297	F	II	MIR1284	TSS1500	opensea	TSS1500-opensea		rs144559813;rs549053006	31;47
cg06763171	-0.289946254975409	0.585895041268865	-4.74540295504758	9.35927115965628e-06	9.25113307185749e-05	3.30081935629237	0.689447275188654	0.399501020213245	0.289946254975409	21	34431478	R	II	LINC00945	Body	opensea	Body-opensea		rs185010804;rs527460979	47;1
cg08507334	-0.28522844857886	0.492955720762283	-4.74532203207596	9.36216685668066e-06	9.25113307185749e-05	3.30052852684988	0.594823023826162	0.309594575247301	0.28522844857886	13	80354114	F	II		IGR	opensea	IGR-opensea		rs532076499;rs545063571	1;18
cg03289761	-0.26404389793895	0.323836699008299	-4.74467932646999	9.38519603151584e-06	9.26140744321321e-05	3.29821879811272	0.418138091129352	0.154094193190403	0.26404389793895	8	96098361	F	II		IGR	opensea	IGR-opensea		rs557240066;rs966459	0;36
cg07968537	-0.286223878245384	0.486084924510477	-4.74382656102596	9.41583715157533e-06	9.27142007198984e-05	3.29515442262586	0.588307738169543	0.302083859924159	0.286223878245385	3	30221933	R	II		IGR	opensea	IGR-opensea		rs78756919;rs150977101	51;33
cg24165874	-0.287413160161403	0.440516865744655	-4.74369333970656	9.42063277909497e-06	9.27142007198984e-05	3.29467572415243	0.543164422945156	0.255751262783753	0.287413160161403	18	74821541	F	II	MBP	5'UTR	shelf	5'UTR-shelf	chr18:74824149-74824414	rs556422315	36
cg08389123	-0.287681896870347	0.484646988398533	-4.74244229103014	9.46578352631477e-06	9.3033679376595e-05	3.29018073436778	0.587390522995085	0.299708626124739	0.287681896870347	13	80540390	F	II		IGR	opensea	IGR-opensea		rs189231275;rs540408926;rs560551119	12;39;50
cg24918667	-0.28808320592964	0.587044582267921	-4.74160579036864	9.4960905729483e-06	9.32066078726331e-05	3.28717555926435	0.689931441528507	0.401848235598867	0.28808320592964	19	55385662	F	II	FCAR	5'UTR	opensea	5'UTR-opensea
cg02619037	-0.273400638054065	0.497411731542505	-4.74008292174134	9.55150800009825e-06	9.35201027103335e-05	3.28170529572453	0.595054816561814	0.321654178507749	0.273400638054065	6	88381391	F	II		IGR	opensea	IGR-opensea		rs139700370	39
cg01800286	-0.281009432245208	0.596634057511047	-4.74002723994807	9.55354022504635e-06	9.35201027103335e-05	3.28150530013715	0.696994569027193	0.415985136781985	0.281009432245208	3	148717722	R	II	GYG1	Body	opensea	Body-opensea
cg27159720	-0.293632986750331	0.585130936638809	-4.73960516779536	9.56895833824931e-06	9.35461367147252e-05	3.27998935944646	0.689999860478213	0.396366873727882	0.293632986750331	9	7971612	F	II		IGR	opensea	IGR-opensea
cg11483312	-0.28727004672367	0.636460635425819	-4.73907074218569	9.58851543714653e-06	9.36125102332335e-05	3.27806998651412	0.739057080684272	0.451787033960602	0.28727004672367	1	100294047	F	II		IGR	opensea	IGR-opensea		rs553100014	1
cg10826999	-0.301676962639087	0.646631984286198	-4.73693780837703	9.66695766572888e-06	9.42528372408565e-05	3.2704107729834	0.7543737566573	0.452696794018213	0.301676962639087	1	225862288	F	II		IGR	shelf	IGR-shelf	chr1:225865068-225865328	rs557313270;rs111562103	19;34
cg06455993	-0.281633192732842	0.574377278461977	-4.73566345121908	9.71412208307771e-06	9.45869098447886e-05	3.26583552662594	0.674960561580849	0.393327368848007	0.281633192732842	11	109602416	F	II		IGR	opensea	IGR-opensea		rs543171876	1
cg15142192	-0.302476562767989	0.551303898817784	-4.73525309875063	9.72935700573068e-06	9.46096095040018e-05	3.26436240342236	0.659331242663494	0.356854679895505	0.302476562767989	1	36521401	F	II	EIF2C3	3'UTR	opensea	3'UTR-opensea		rs569965014	14
cg03211711	-0.300500079700517	0.65946098351621	-4.73288309451096	9.81780301308431e-06	9.53432207840187e-05	3.25585566776766	0.766782440552109	0.466282360851591	0.300500079700517	2	32491049	F	II	NLRC4	TSS1500	opensea	TSS1500-opensea		rs420225;rs557042044	3;37
cg19023589	-0.282217872702781	0.644358320776945	-4.73130206200543	9.87724019464084e-06	9.5793551728977e-05	3.25018208209886	0.745150418170795	0.462932545468014	0.282217872702781	13	114182159	R	II	TMCO3	Body	shelf	Body-shelf	chr13:114185709-114186062	rs539364795;rs558503589	2;1
cg06820437	-0.275031579919671	0.535361442022789	-4.72974857331559	9.93598303886379e-06	9.62180588319426e-05	3.2446083268746	0.633587006279814	0.358555426360143	0.275031579919671	3	15558921	F	II	COLQ	Body	opensea	Body-opensea		rs78868657;rs538797338;rs139534384;rs538533595	31;48;49;49
cg22257514	-0.28522344394665	0.497213913610361	-4.72945144882021	9.94725703690841e-06	9.62180588319426e-05	3.24354238688791	0.599079429305593	0.313855985358943	0.285223443946651	6	82672142	F	II		IGR	opensea	IGR-opensea		rs555712606;rs185603259	0;13
cg05252264	-0.281985427387362	0.45734912809287	-4.72889256094296	9.96849705437504e-06	9.62964695687455e-05	3.24153746280597	0.558058209302643	0.276072781915281	0.281985427387362	19	55385587	F	II	FCAR	1stExon	opensea	1stExon-opensea		rs3816051;rs559946949;rs143210491	17;37;42
cg06840062	-0.291782573199526	0.62766266505139	-4.72801776750315	1.00018314372286e-05	9.64913527602105e-05	3.23839953109646	0.731870726908364	0.440088153708838	0.291782573199526	2	25873395	R	II	DTNB	TSS1500	opensea	TSS1500-opensea		rs542469733	33
cg08091497	-0.288506823383299	0.492886137857041	-4.72558503057847	1.00951034291654e-05	9.72632041296195e-05	3.22967480721152	0.595924289065362	0.307417465682063	0.288506823383299	3	16545999	F	II	RFTN1	5'UTR	opensea	5'UTR-opensea		rs113884042;rs148483083;rs576149640	0;1;2
cg02654372	-0.273196050244818	0.553337773896415	-4.72416216117176	1.0150048610025e-05	9.76642472555157e-05	3.22457297007406	0.650907791840993	0.377711741596175	0.273196050244818	6	73575334	R	II	KCNQ5	Body	opensea	Body-opensea
cg23505520	-0.290043065518538	0.717186342531324	-4.71982570185657	1.03193058574833e-05	9.91627136920942e-05	3.20902925818892	0.820773151645088	0.530730086126549	0.290043065518538	13	24855017	F	II	SPATA13	Body	opensea	Body-opensea		rs542059503	1
cg10220544	-0.268673716740734	0.583562261742575	-4.71801274833835	1.03908791626011e-05	9.97197984557476e-05	3.2025331354648	0.679517160578551	0.410843443837817	0.268673716740734	1	60171660	F	II	FGGY	Body	opensea	Body-opensea		rs138983495	31
cg26381957	-0.292737838008846	0.441346747267801	-4.71746588776989	1.04125632786738e-05	9.97387536058977e-05	3.20057390375107	0.545895975128103	0.253158137119258	0.292737838008846	2	43644706	F	II	THADA	Body	opensea	Body-opensea		rs574649500	37
cg19619882	-0.278615134647795	0.517296272771935	-4.71705348922437	1.04289448312543e-05	9.97387536058977e-05	3.19909648847946	0.61680167800329	0.338186543355495	0.278615134647795	8	123922703	R	II	ZHX2	5'UTR	opensea	5'UTR-opensea		rs572714761;rs534680543;rs554521119;rs574533783	43;19;15;12
cg14572478	-0.270259299098986	0.455175764351485	-4.71693480463788	1.04336639410425e-05	9.97387536058977e-05	3.19867131453927	0.551696942601123	0.281437643502137	0.270259299098986	3	159726919	R	II	IL12A-AS1	Body	opensea	Body-opensea		rs556961266	28
cg11427907	-0.293071009298361	0.475769628830794	-4.7161427853752	1.04652092889777e-05	9.99100449307087e-05	3.19583414348718	0.580437846437351	0.28736683713899	0.293071009298361	8	142148131	R	II	DENND3	ExonBnd	opensea	ExonBnd-opensea
cg02862467	-0.290438366363913	0.589825135819249	-4.71230573315339	1.06193542361772e-05	0.000101169950300895	3.1820926852174	0.693553123806361	0.403114757442448	0.290438366363913	1	19407897	F	II	UBR4	Body	opensea	Body-opensea		rs201737964;rs141281527	1;15
cg02476884	-0.277750077693307	0.44770453521202	-4.71217174710696	1.06247765591502e-05	0.000101169950300895	3.18161295592345	0.546900991531058	0.269150913837752	0.277750077693307	1	9338423	F	II		IGR	opensea	IGR-opensea		rs554934856;rs569929556;rs369839361	0;1;37
cg00593148	-0.284794383069128	0.502969983085015	-4.71176792725015	1.0641135174417e-05	0.000101194297145039	3.18016714668734	0.60468226275256	0.319887879683432	0.284794383069128	5	67070150	R	II		IGR	opensea	IGR-opensea		rs530498640;rs72768565	18;1
cg15053869	-0.285551453879113	0.509327011029661	-4.7111677980654	1.06654915113085e-05	0.000101290351364489	3.17801860808639	0.611309673129345	0.325758219250232	0.285551453879113	18	47815588	R	II	CXXC1	TSS1500	shore	TSS1500-shore	chr18:47813434-47814546	rs531941446;rs545657066	33;19
cg26312508	-0.281507937511524	0.656047958942484	-4.7108388368311	1.06788654670963e-05	0.000101290351364489	3.17684094767178	0.756586508053743	0.475078570542218	0.281507937511524	17	15897186	R	II	ZSWIM7	Body	opensea	Body-opensea
cg04403684	-0.283114853374115	0.504472006739783	-4.70934582871162	1.07397692910447e-05	0.000101736419175632	3.17149662972028	0.605584454373395	0.32246960099928	0.283114853374116	12	92502702	F	II	C12orf79	Body	opensea	Body-opensea
cg04743897	-0.27775321235341	0.59073492506766	-4.70890899597106	1.07576527066703e-05	0.000101774335026202	3.16993313159074	0.689932500908164	0.412179288554754	0.27775321235341	10	70719950	F	II	DDX21	Body	shelf	Body-shelf	chr10:70715938-70716494	rs148037952;rs190993673;rs528212201;rs141453413	0;5;26;47
cg24967811	-0.29585189004026	0.507173821272219	-4.70195085873371	1.10464483787048e-05	0.000104367540571452	3.14503932903508	0.612835210572311	0.316983320532051	0.29585189004026	12	123503709	F	II	PITPNM2	Body	opensea	Body-opensea		rs555841674	1
cg03062818	-0.295287041292053	0.498070101887935	-4.7016233397837	1.10602262716883e-05	0.000104367540571452	3.14386806930134	0.603529759492239	0.308242718200187	0.295287041292053	9	90020750	F	II		IGR	opensea	IGR-opensea		rs190095666;rs551907055;rs143067314;rs537491226	1;2;30;44
cg03594078	-0.266328525953268	0.475553441288363	-4.70002275513061	1.11277997201895e-05	0.000104870215357878	3.13814475842486	0.570670771985959	0.304342246032691	0.266328525953268	8	22131675	F	II	PIWIL2	TSS1500	shore	TSS1500-shore	chr8:22132791-22133357	rs553451549	24
cg25731655	-0.283597079280224	0.527216108076649	-4.69705312055599	1.1254237351517e-05	0.000105925633198103	3.12752883901864	0.628500779248157	0.344903699967933	0.283597079280224	10	14602451	F	II	FAM107B	5'UTR	opensea	5'UTR-opensea		rs11259184	23
cg03450844	-0.281100805320403	0.657882949531155	-4.69425169635724	1.13747937952081e-05	0.000106923061674956	3.11751756757527	0.758276094288442	0.477175288968039	0.281100805320403	7	150416671	F	II	GIMAP1	Body	shore	Body-shore	chr7:150417414-150418018	rs189512093;rs73163557;rs146221004;rs543030008	20;24;25;38
cg08303418	-0.295888398619246	0.477462489439674	-4.69356304547247	1.14046210474402e-05	0.000107066173520911	3.11505707450825	0.583136917517976	0.28724851889873	0.295888398619246	2	136993321	R	II		IGR	opensea	IGR-opensea		rs555834225	2
cg18853017	-0.279179131613292	0.486702519676549	-4.69243894835414	1.14534721663581e-05	0.00010738728634749	3.11104118754588	0.586409352395582	0.30723022078229	0.279179131613292	17	28687290	F	II		IGR	opensea	IGR-opensea		rs545011560	12
cg00454592	-0.272154219070171	0.5819191024371	-4.68981877727838	1.1568131471754e-05	0.000108323805812133	3.10168253182757	0.679117037819304	0.406962818749133	0.272154219070171	2	12013993	R	II		IGR	opensea	IGR-opensea		rs113062061	1
cg00823094	-0.277975887194443	0.708550401989597	-4.68900500528529	1.16039690526084e-05	0.000108520792211383	3.09877649945762	0.807827504559041	0.529851617364598	0.277975887194443	2	60771364	F	II	BCL11A	Body	opensea	Body-opensea		rs180731208	19
cg11759930	-0.278015442538661	0.456606986466898	-4.68355490623729	1.1846784500197e-05	0.000110650476376362	3.07932089175613	0.555898215944991	0.27788277340633	0.278015442538661	6	159541084	F	II		IGR	opensea	IGR-opensea		rs531383002	18
cg04342877	-0.275773482504039	0.480191925274421	-4.68209283206608	1.19127599056972e-05	0.000111125134387496	3.07410370971642	0.578682454740149	0.30290897223611	0.275773482504039	10	99171252	R	II		IGR	opensea	IGR-opensea		rs76009228	22
cg21241410	-0.252328133796113	0.321334010353075	-4.68171402935256	1.19299114122168e-05	0.000111143723601491	3.07275215597245	0.411451200994544	0.15912306719843	0.252328133796113	2	43267816	F	II		IGR	opensea	IGR-opensea		rs530879673;rs6746813;rs142107358	9;20;42
cg03116459	-0.288049081870789	0.632844464745563	-4.68052063058886	1.19841035632077e-05	0.000111506912849542	3.06849454260915	0.735719136842274	0.447670054971484	0.288049081870789	2	169402526	R	II	CERS6	Body	opensea	Body-opensea		rs550260527	15
cg04756491	-0.284650411255813	0.556313872740315	-4.67701296783287	1.2144776223937e-05	0.000112858680955521	3.05598389024524	0.657974733903105	0.373324322647292	0.284650411255813	14	23385384	F	II	RBM23	5'UTR	shelf	5'UTR-shelf	chr14:23388092-23388857
cg10289324	-0.270671335327813	0.599228003545923	-4.67483074680202	1.22457906879684e-05	0.000113653338385044	3.04820321562671	0.695896337591571	0.425225002263758	0.270671335327812	18	60710970	F	II		IGR	opensea	IGR-opensea
cg13307717	-0.278335241231442	0.559545592454457	-4.6709776973571	1.24261462513391e-05	0.000115181421384094	3.03447005379597	0.658951035751401	0.380615794519959	0.278335241231442	3	39255117	R	II		IGR	opensea	IGR-opensea		rs541006724;rs564253058	43;1
cg05913121	-0.277292075686265	0.566352347158344	-4.66767675324631	1.25827111483627e-05	0.000116485401691661	3.02270962916924	0.66538523133201	0.388093155645745	0.277292075686265	10	26780426	R	II	APBB1IP	5'UTR	opensea	5'UTR-opensea		rs546507523;rs151305364	46;29
cg05611939	-0.292658934467533	0.587031687860804	-4.66629062790328	1.26490260025443e-05	0.000116951650253033	3.01777256809473	0.691552735884923	0.39889380141739	0.292658934467534	17	7920947	F	II	GUCY2D	3'UTR	shore	3'UTR-shore	chr17:7919021-7919867	rs372543612	0
cg25807462	-0.270840296615475	0.654609461440759	-4.66371484166376	1.27731603101674e-05	0.000117898722168879	3.00860033153975	0.751338138803428	0.480497842187953	0.270840296615475	9	7844737	F	II		IGR	opensea	IGR-opensea		rs185945998;rs190320051;rs115556437;rs182540184	1;42;44;46
cg04497719	-0.280602912432994	0.685189068752752	-4.66349896633456	1.27836175837778e-05	0.000117898722168879	3.00783173658913	0.785404394621679	0.504801482188685	0.280602912432994	6	7961211	R	II	BLOC1S5-TXNDC5	Body	opensea	Body-opensea		rs145873626;rs155476;rs186682207	40;24;23
cg24777950	-0.287803786361225	0.578935306816686	-4.66104284343686	1.29031830717205e-05	0.000118851932514892	2.99908841045986	0.681722373374267	0.393918587013041	0.287803786361225	14	25046121	F	II	CTSG	TSS1500	opensea	TSS1500-opensea
cg24597363	-0.283892817686885	0.511997545133872	-4.65557369141175	1.31733445138216e-05	0.000121188158061907	2.97962832126915	0.613387837164903	0.329495019478018	0.283892817686885	4	1294996	R	II	MAEA	Body	opensea	Body-opensea		rs535452763;rs73071916;rs572231834	45;43;38
cg08358041	-0.288816809373626	0.48445284130131	-4.65496908711799	1.32035458292992e-05	0.000121313781980478	2.97747781254399	0.587601701791891	0.298784892418265	0.288816809373626	4	15691805	R	II	FAM200B	3'UTR	opensea	3'UTR-opensea		rs181328712;rs112445646	37;19
cg25117333	-0.28466572441816	0.580172270214171	-4.65223154095059	1.33411369283155e-05	0.000122424550636306	2.96774258496569	0.681838600363514	0.397172875945354	0.28466572441816	2	48031924	R	II	MSH6	Body	opensea	Body-opensea		rs560350568;rs112347275;rs192684944;rs139887193	28;21;14;2
cg07586235	-0.274777690694569	0.528909626089938	-4.65167169155461	1.33694465876646e-05	0.000122530977975946	2.96575204166373	0.627044515623712	0.352266824929143	0.274777690694569	1	200385219	R	II		IGR	opensea	IGR-opensea		rs527783428;rs548926044;rs187846571	26;4;1
cg24827600	-0.289657127592122	0.565982499480624	-4.64900656073695	1.35050159060337e-05	0.00012361894709493	2.9562779740793	0.669431473620667	0.379774346028545	0.289657127592122	2	169355957	F	II	LASS6	Body	opensea	Body-opensea		rs114388308;rs536802013;rs141098689;rs146939491	0;6;19;48
cg08429353	-0.275321681106878	0.506768297508026	-4.64775458214093	1.35691618029477e-05	0.000124051239824455	2.95182843928901	0.605097469331911	0.329775788225033	0.275321681106878	3	117158774	F	II		IGR	opensea	IGR-opensea		rs76913836;rs147799983	29;49
cg24471782	-0.304025288299302	0.580709683405386	-4.64474590865686	1.37245267070882e-05	0.000125315354690375	2.94113829410452	0.689290143512279	0.385264855212978	0.304025288299301	2	70170632	R	II		IGR	opensea	IGR-opensea		rs187628783;rs538049635	2;1
cg14806614	-0.278609861332403	0.551474029777767	-4.63697052173741	1.41340929789713e-05	0.000128894489703753	2.9135291002112	0.650977551682197	0.372367690349794	0.278609861332403	18	3008771	R	II	LPIN2	5'UTR	shelf	5'UTR-shelf	chr18:3012547-3013173	rs545498776;rs57997738;rs576006832;rs75747086	45;34;27;18
cg15886450	-0.286141317637885	0.623478199972434	-4.63189607357166	1.44077693457501e-05	0.000131092051138533	2.89552423835851	0.72567152770025	0.439530210062365	0.286141317637886	1	167874526	F	II	ADCY10	5'UTR	opensea	5'UTR-opensea		rs181143584;rs545505976;rs111287254	2;29;32
cg08472008	-0.273287075509793	0.48326978960654	-4.63183988592997	1.44108283166472e-05	0.000131092051138533	2.89532493737832	0.580872316574323	0.30758524106453	0.273287075509793	4	3531603	F	II	LRPAP1	Body	shelf	Body-shelf	chr4:3533643-3534788	rs77903343	38
cg26823336	-0.272105868002766	0.471346510637389	-4.63099114778661	1.44571122284614e-05	0.000131350120023642	2.89231457355077	0.568527177781234	0.296421309778468	0.272105868002766	11	14916757	R	II		IGR	shelf	IGR-shelf	chr11:14912900-14913771	rs552954012;rs537803696	48;1
cg12650721	-0.28090063947757	0.619994285152979	-4.62919272604936	1.45556628128876e-05	0.000131967649594034	2.88593680971331	0.720315942109254	0.439415302631684	0.28090063947757	3	177169008	F	II	LINC00578	Body	opensea	Body-opensea		rs537242878;rs557170901;rs567576513	3;9;24
cg19205376	-0.27313884023027	0.431860952704105	-4.62909423770074	1.45610786308747e-05	0.000131967649594034	2.88558757876314	0.52941053850063	0.25627169827036	0.27313884023027	11	48037488	R	II	PTPRJ	Body	opensea	Body-opensea		rs546645672	29
cg26707879	-0.269271605000459	0.457156665254073	-4.62461686242548	1.48093660937925e-05	0.000134052187900848	2.86971552964697	0.55332509561138	0.28405349061092	0.26927160500046	1	173119232	F	II		IGR	opensea	IGR-opensea		rs74711383	22
cg12540941	-0.289321053101808	0.681861904115346	-4.62398760508845	1.48445889187001e-05	0.000134205334096065	2.86748552602607	0.785190851651706	0.495869798549899	0.289321053101808	3	153938477	F	II	ARHGEF26	Body	opensea	Body-opensea		rs188800109	14
cg26177213	-0.281118196882469	0.527634611629385	-4.62306204849365	1.48965451555961e-05	0.000134509198375407	2.86420578189252	0.628033967658838	0.34691577077637	0.281118196882469	7	4754566	R	II	FOXK1	Body	shelf	Body-shelf	chr7:4757802-4758037	rs552434604;rs141722802;rs531530285;rs150145560	35;26;2;1
cg01519847	-0.265121113122414	0.6045395593171	-4.62151891979288	1.49835620842084e-05	0.000135128508242824	2.85873845400599	0.699225671146534	0.43410455802412	0.265121113122414	11	48042101	R	II	PTPRJ	Body	opensea	Body-opensea		rs150385523	27
cg25570328	-0.275899287194375	0.577927789333098	-4.61861042945234	1.51489165871776e-05	0.000136451912060425	2.84843637050942	0.676463249045375	0.400563961851	0.275899287194375	2	108903952	F	II	SULT1C2	TSS1500	opensea	TSS1500-opensea		rs150411873;rs543856360;rs73952181	1;13;19
cg17141594	-0.277923688350326	0.530280960967172	-4.61763056940441	1.52050222457182e-05	0.000136789230804425	2.84496644235137	0.629539421092288	0.351615732741962	0.277923688350326	10	64519722	R	II		IGR	opensea	IGR-opensea		rs540877413	3
cg03346852	-0.279252571529913	0.477134124819884	-4.61507365771782	1.5352380698884e-05	0.000137837426121583	2.83591369932333	0.576867186080567	0.297614614550655	0.279252571529913	11	3744503	F	II	NUP98	Body	opensea	Body-opensea		rs61751338;rs558735824;rs577074852;rs535003331;rs138493671	1;15;35;39;47
cg22820233	-0.275995388329823	0.532449174716916	-4.61495393837134	1.53593141973082e-05	0.000137837426121583	2.83548990107668	0.631018956263281	0.355023567933458	0.275995388329823	19	55385581	F	II	FCAR	1stExon	opensea	1stExon-opensea		rs3816051;rs559946949;rs143210491	23;43;48
cg02348818	-0.266655915142463	0.415542293507026	-4.61463268778445	1.5377934338169e-05	0.000137837426121583	2.83435272616836	0.510776548915048	0.244120633772586	0.266655915142463	4	140812270	F	II	MAML3	Body	opensea	Body-opensea
cg09093275	-0.267509179880066	0.582222519040729	-4.61309177547806	1.54675531764213e-05	0.000138471428436534	2.82889875584268	0.677761511855038	0.410252331974973	0.267509179880065	7	51392378	R	II		IGR	opensea	IGR-opensea		rs544204213;rs557780411	6;1
cg15574823	-0.298798200969506	0.501960461096113	-4.61225309177278	1.55165437496135e-05	0.000138565019275896	2.82593070690329	0.608674104299508	0.309875903330003	0.298798200969506	17	442460	F	II	VPS53	Body	opensea	Body-opensea
cg01425249	-0.281006307500711	0.651958504860065	-4.61204128071414	1.55289402337219e-05	0.000138565019275896	2.82518116813022	0.752317900396033	0.471311592895322	0.281006307500711	1	35915735	F	II	KIAA0319L	Body	opensea	Body-opensea		rs531974339;rs147576233	4;9
cg01486979	-0.277073557595453	0.424476401376975	-4.61194286379442	1.55347034703746e-05	0.000138565019275896	2.82483290527699	0.523431243375351	0.246357685779898	0.277073557595453	5	126147721	R	II	LMNB1	Body	opensea	Body-opensea		rs17165328;rs140603017;rs577587280	47;14;2
cg06690535	-0.269623802889129	0.589865520948318	-4.61081756454088	1.56007482459472e-05	0.000138985037836312	2.82085115967789	0.686159736265864	0.416535933376735	0.269623802889129	3	196352142	R	II		IGR	opensea	IGR-opensea		rs115810042;rs552506220;rs570808189	43;28;8
cg05627557	-0.284778997632839	0.624033267045777	-4.60898750238162	1.5708739214239e-05	0.000139777276600486	2.81437683878376	0.725740051914648	0.440961054281809	0.284778997632839	2	37418009	F	II		IGR	opensea	IGR-opensea		rs528608001;rs533625514;rs62135023	35;41;51
cg08675225	-0.271965655803419	0.629828567201506	-4.60845671197329	1.57401965135023e-05	0.000139822283968104	2.81249929609123	0.726959158559869	0.454993502756451	0.271965655803419	14	58606095	F	II	C14orf37	5'UTR	opensea	5'UTR-opensea		rs200900234	31
cg21248089	-0.302419878408771	0.558369338861922	-4.60825886429852	1.57519376101547e-05	0.000139822283968104	2.81179948845402	0.666376438293626	0.363956559884855	0.302419878408771	6	138056102	R	II	LOC100507406	Body	opensea	Body-opensea		rs528140674;rs547682455	45;6
cg10056106	-0.294605992749362	0.496043731761023	-4.60391616783899	1.60118048786353e-05	0.000141957138295229	2.79644311950461	0.601260157742938	0.306654164993576	0.294605992749362	11	102631359	F	II		IGR	opensea	IGR-opensea		rs531336982;rs12271419;rs562005356;rs527624359	1;14;28;36
cg07636520	-0.271216653667934	0.598247116008846	-4.60242761393235	1.61018349210879e-05	0.000142582915025866	2.79118123789362	0.695110206604537	0.423893552936603	0.271216653667934	7	41826244	R	II		IGR	opensea	IGR-opensea		rs73085747;rs577503342	32;27
cg12387740	-0.276433718088406	0.57318369031633	-4.60030925994126	1.62308046807873e-05	0.000143551580120063	2.78369470810806	0.671910018205047	0.395476300116641	0.276433718088406	16	48467843	F	II	MIR5095	Body	opensea	Body-opensea		rs374540935;rs146649114;rs141420848	0;8;43
cg07412002	-0.278666123381547	0.514699267373973	-4.59987896671885	1.62571241752437e-05	0.000143611125846852	2.78217423158634	0.614222882867383	0.335556759485836	0.278666123381547	6	75982956	F	II	TMEM30A	Body	opensea	Body-opensea		rs115098925;rs189966116	17;23
cg17558788	-0.271014422414088	0.521693379852993	-4.59661280454381	1.64582598900422e-05	0.000145212950076762	2.77063555573301	0.618484245000882	0.347469822586794	0.271014422414088	1	235091608	F	II		IGR	opensea	IGR-opensea		rs570850711	12
cg09091429	-0.276152556684467	0.449482406366041	-4.59405396078967	1.66175245706535e-05	0.000146441935278884	2.7615988736867	0.548108319467637	0.27195576278317	0.276152556684466	9	74307473	F	II	TMEM2	Body	opensea	Body-opensea		rs577442260;rs143428015	28;37
cg02432022	-0.277222178516948	0.473545012998382	-4.59280992334834	1.66954944181543e-05	0.000146952419056311	2.75720650602534	0.572552933897292	0.295330755380344	0.277222178516948	6	139656042	F	II		IGR	opensea	IGR-opensea		rs148971434;rs66467133	30;36
cg23141170	-0.271531711284219	0.521677080676832	-4.58690831027831	1.70702446901876e-05	0.00015002097312791	2.73637849602529	0.618652691849767	0.347120980565549	0.271531711284219	1	98372526	R	II	DPYD	Body	opensea	Body-opensea		rs139354815;rs545728175	22;1
cg18118893	-0.267827802282851	0.4628305338163	-4.58667790405794	1.70850399020465e-05	0.00015002097312791	2.73556564765604	0.558483320345889	0.290655518063038	0.267827802282851	11	102327308	F	II		IGR	shelf	IGR-shelf	chr11:102322529-102323762	rs538554226	0
cg26532768	-0.283246087664027	0.473100950398	-4.58498949373938	1.71938394896167e-05	0.000150669001304139	2.72960981242245	0.574260267420867	0.29101417975684	0.283246087664027	5	145419314	F	II	SH3RF2	Body	opensea	Body-opensea		rs183947896;rs575839946;rs372784508;rs564817017	0;27;31;50
cg09278322	-0.270825303007816	0.509733470851212	-4.58489514287644	1.71999391832467e-05	0.000150669001304139	2.72927702763379	0.606456793354003	0.335631490346187	0.270825303007817	2	163199399	R	II	GCA	TSS1500	shore	TSS1500-shore	chr2:163200575-163201025	rs531589626;rs192585773;rs571621591;rs146776073;rs547148910	51;46;40;5;2
cg07026750	-0.275201804070976	0.544294288167256	-4.58419394246959	1.72453370202842e-05	0.000150886409346926	2.72680394442298	0.642580646764033	0.367378842693057	0.275201804070976	4	8209196	R	II	SH3TC1	Body	opensea	Body-opensea		rs554279147;rs566154788	36;35
cg02485963	-0.264715120034486	0.421337956348871	-4.58121020498939	1.74398178167105e-05	0.000152207764934505	2.71628287816833	0.515879070646902	0.251163950612416	0.264715120034486	1	197433283	R	II	CRB1	Body	opensea	Body-opensea		rs546470226;rs568301716;rs141366645	44;39;27
cg03322353	-0.270622655746737	0.544254830350457	-4.58109537887687	1.74473446189362e-05	0.000152207764934505	2.71587806201739	0.640905778831434	0.370283123084697	0.270622655746737	4	141069770	F	II	MAML3	Body	shore	Body-shore	chr4:141071523-141071820	rs144811097	28
cg09470277	-0.272058840925718	0.528935891856169	-4.58092318873144	1.74586375218111e-05	0.000152207764934505	2.71527102124069	0.626099763615353	0.354040922689636	0.272058840925718	12	122314441	F	II	HPD	5'UTR	opensea	5'UTR-opensea		rs532763723	27
cg11427511	-0.291451103985107	0.534475496112906	-4.58051255066155	1.7485597429911e-05	0.000152261758142646	2.7138234053126	0.638565176107587	0.347114072122479	0.291451103985107	2	11433357	F	II	ROCK2	Body	opensea	Body-opensea		rs537019804;rs180982280;rs574368733	17;28;50
cg20990473	-0.290361468173118	0.510075894751405	-4.57888889680564	1.75925928460548e-05	0.000153011732796291	2.70810027388664	0.613776419098947	0.323414950925829	0.290361468173118	14	91827651	F	II	CCDC88C	Body	opensea	Body-opensea		rs139771425;rs547760994;rs568059444	4;35;47
cg09491380	-0.297526314169569	0.550420479793227	-4.5770208572222	1.77164794365824e-05	0.000153906667332965	2.70151712286236	0.656679877710931	0.359153563541362	0.297526314169569	4	1294962	R	II	MAEA	Body	opensea	Body-opensea		rs574593060;rs535452763;rs73071916;rs572231834	26;11;9;4
cg04170334	-0.285014151346972	0.525698973941272	-4.57647745077473	1.77526764211321e-05	0.000154038607715669	2.69960238825912	0.627489742279477	0.342475590932504	0.285014151346972	2	113013820	F	II	ZC3H8	TSS1500	shore	TSS1500-shore	chr2:113012108-113012784	rs559945043;rs139746448;rs142633276;rs192808116	0;1;32;42
cg15620642	-0.253227292488296	0.656098009067923	-4.5751287315798	1.78428269047521e-05	0.000154637833174518	2.69485062129676	0.746536327813743	0.493309035325448	0.253227292488296	2	180097911	F	II	SESTD1	5'UTR	opensea	5'UTR-opensea		rs550871011;rs561509837	0;29
cg03202732	-0.262609431925499	0.56261787309866	-4.57238631702411	1.80275071832858e-05	0.000155826425690074	2.68519104518567	0.656406955929195	0.393797524003697	0.262609431925499	11	63655087	R	II	MARK2	TSS1500	opensea	TSS1500-opensea		rs556004773;rs569818804;rs538475964;rs143676267;rs186927733	35;14;8;2;1
cg09762808	-0.27061484820576	0.408560053304956	-4.57232342149933	1.8031764405523e-05	0.000155826425690074	2.68496954700398	0.505208213378442	0.234593365172682	0.27061484820576	4	144152055	R	II		IGR	opensea	IGR-opensea		rs17017390	9
cg14002061	-0.266822264514689	0.566906114336905	-4.57214670669968	1.80437309616575e-05	0.000155826425690074	2.68434722239766	0.662199780235008	0.395377515720319	0.266822264514689	5	17402424	F	II		IGR	opensea	IGR-opensea		rs145313604;rs532588673	21;26
cg04977356	-0.277680482919041	0.536571373453531	-4.56973137804729	1.82080642440016e-05	0.000157060620043553	2.67584267223236	0.635742974496045	0.358062491577005	0.277680482919041	11	34888103	F	II		IGR	opensea	IGR-opensea
cg04903759	-0.273011364853471	0.513285114147075	-4.56857881859011	1.82869929797722e-05	0.00015755608992678	2.67178531262367	0.610789173023315	0.337777808169844	0.273011364853471	3	167238645	F	II	WDR49	Body	opensea	Body-opensea
cg21534673	-0.267551360823477	0.627933624281062	-4.56802791078762	1.83248370954254e-05	0.000157694350251582	2.66984615227623	0.723487681718019	0.455936320894541	0.267551360823477	3	188802579	R	II		IGR	opensea	IGR-opensea		rs112735220;rs141661242	2;1
cg01440934	-0.272554437672334	0.620000485228339	-4.56771950778714	1.83460557507637e-05	0.000157694350251582	2.66876065059096	0.717341355825601	0.444786918153267	0.272554437672334	1	47051752	F	II	MKNK1	Body	opensea	Body-opensea		rs377649534	5
cg11168614	-0.267536525223842	0.666218264652531	-4.56695990443603	1.83984195546453e-05	0.000157959264841522	2.66608721133232	0.761767023661046	0.494230498437204	0.267536525223842	14	87179368	F	II		IGR	opensea	IGR-opensea		rs552080340;rs149257763;rs527928300	3;9;16
cg11239575	-0.27105823817826	0.451950089801377	-4.56641461180022	1.84360991437877e-05	0.000158055247824133	2.66416819663008	0.54875660343647	0.27769836525821	0.27105823817826	17	3705765	R	II	ITGAE	TSS1500	opensea	TSS1500-opensea
cg11776255	-0.272402194624576	0.740147786000073	-4.56595968789637	1.84675915942504e-05	0.000158055247824133	2.66256730932732	0.837434284080279	0.565032089455703	0.272402194624576	17	32548316	F	II		IGR	opensea	IGR-opensea
cg06305891	-0.263714246764732	0.732854823705893	-4.56586331235689	1.84742699652594e-05	0.000158055247824133	2.6622281731473	0.827038483264726	0.563324236499994	0.263714246764732	3	195897904	R	II		IGR	opensea	IGR-opensea		rs530823301;rs185550954	12;6
cg10318864	-0.277904515664151	0.484862090392444	-4.56480474948516	1.8547777883224e-05	0.000158499192820278	2.65850345723523	0.584113703129641	0.30620918746549	0.277904515664151	22	31613475	R	II	LIMK2	Body	opensea	Body-opensea		rs560740210;rs574081647;rs543143818	46;2;1
cg00446046	-0.263495944837069	0.598630803598503	-4.56143257797709	1.87838438184194e-05	0.0001603296191812	2.64664118499584	0.692736498183171	0.429240553346102	0.263495944837069	3	187686918	F	II		IGR	opensea	IGR-opensea		rs547977258;rs561500242;rs530306646	0;35;40
cg10260093	-0.280710345836348	0.482032085298789	-4.56001481648053	1.888396165544e-05	0.0001609967521601	2.64165540134246	0.582285780240342	0.301575434403994	0.280710345836348	22	50586318	R	II	MOV10L1	Body	opensea	Body-opensea		rs572994675;rs540287328	2;1
cg05398335	-0.265909127377393	0.48200575336436	-4.55967175211545	1.89082655135997e-05	0.000161016727927657	2.64044909176783	0.576973298856286	0.311064171478893	0.265909127377393	19	16787345	F	II	TMEM38A	Body	opensea	Body-opensea		rs549176188	1
cg21122051	-0.265575160991365	0.473923625556678	-4.55552227651188	1.92046442342376e-05	0.000163350871839246	2.62586242248572	0.568771897339309	0.303196736347944	0.265575160991365	10	97515319	F	II	ENTPD1	TSS1500	opensea	TSS1500-opensea
cg01976035	-0.282595018070551	0.47552485806512	-4.55396089033857	1.93173308340768e-05	0.000164118968337718	2.6203756085274	0.576451650233174	0.293856632162623	0.282595018070551	2	197848776	R	II		IGR	opensea	IGR-opensea
cg27266905	-0.279004738367592	0.562085880374366	-4.55170779843288	1.94810705293974e-05	0.000165318529075858	2.61245996042583	0.661730429791363	0.382725691423771	0.279004738367592	15	57576015	R	II	TCF12	3'UTR	opensea	3'UTR-opensea		rs141850936;rs543255766	43;15
cg14531540	-0.269741417850379	0.416858264224301	-4.55045986238838	1.95723411306509e-05	0.000165901046439228	2.60807661298366	0.513194484885151	0.243453067034772	0.269741417850379	3	69608177	F	II		IGR	opensea	IGR-opensea		rs527922798;rs548164891;rs77163875	9;38;40
cg27474147	-0.266319353289598	0.531461360926417	-4.55007833496346	1.96003277469075e-05	0.000165946423834095	2.60673664152221	0.626575415672702	0.360256062383104	0.266319353289598	5	179207533	F	II		IGR	opensea	IGR-opensea		rs1019443	14
cg00761971	-0.274729267576111	0.468794827255935	-4.54570125032586	1.99241971129273e-05	0.000168493902228354	2.59136830858174	0.566912422818832	0.292183155242721	0.274729267576111	16	55367877	F	II		IGR	shore	IGR-shore	chr16:55365814-55366022	rs570400902;rs534603986;rs181192714	1;8;21
cg10125918	-0.272152307221183	0.437388894106173	-4.54376547202694	2.00690802682375e-05	0.000169523613510043	2.58457427848728	0.534586146685167	0.262433839463984	0.272152307221183	2	26497061	R	II	HADHB	Body	opensea	Body-opensea		rs115647254;rs148432325;rs567891705	38;37;1
cg13508436	-0.279665566774829	0.536414141209169	-4.54230706015698	2.01789098466135e-05	0.000170255197923326	2.57945674679814	0.636294700771608	0.356629133996779	0.279665566774829	2	44474193	F	II		IGR	opensea	IGR-opensea
cg04355430	-0.269827100053146	0.519151045604595	-4.54085628347618	2.02887431118275e-05	0.000170985131604505	2.57436692672598	0.615517867052147	0.345690766999001	0.269827100053146	21	33634938	F	II		IGR	opensea	IGR-opensea
cg12011397	-0.265268921974728	0.499005517925631	-4.5400523623061	2.03498547938304e-05	0.000171303255279408	2.57154689195851	0.593744418630891	0.328475496656163	0.265268921974728	1	206922233	R	II		IGR	opensea	IGR-opensea		rs577502777;rs116665167;rs147717951	27;23;7
cg25028736	-0.281900392317683	0.547371102986943	-4.53814127897406	2.04958476044962e-05	0.000172334351646979	2.56484423055469	0.648049814528973	0.36614942221129	0.281900392317683	4	185556747	F	II	CASP3	Body	opensea	Body-opensea		rs570345139	1
cg13250850	-0.263837899899537	0.600365457891948	-4.53667530500693	2.06085257142002e-05	0.000173083288128884	2.5597037629689	0.694593279284639	0.430755379385102	0.263837899899537	1	76250734	R	II	RABGGTB	TSS1500	opensea	TSS1500-opensea		rs530984439	28
cg01477971	-0.291526188876206	0.565676880021054	-4.53491351574007	2.07447363622927e-05	0.000174027925638822	2.55352725508	0.66979337604827	0.378267187172064	0.291526188876206	2	103405951	R	II	TMEM182	Body	opensea	Body-opensea
cg07197230	-0.269644682717338	0.426444768905746	-4.53418844497799	2.08010477553274e-05	0.00017430089387664	2.55098568489153	0.522746441304795	0.253101758587457	0.269644682717338	22	17956641	F	II	CECR2	1stExon	opensea	1stExon-opensea
cg07935482	-0.271713839737538	0.540857572714216	-4.53343321519362	2.08598591073041e-05	0.000174594163213189	2.54833864352895	0.637898229763336	0.366184390025799	0.271713839737537	12	42575257	F	II	YAF2	Body	opensea	Body-opensea		rs114039773;rs569927696;rs537336350	17;18;41
cg27046536	-0.263730458984246	0.392166582876347	-4.53239742633046	2.0940780659639e-05	0.000175071612082637	2.54470866276882	0.486356032513578	0.222625573529332	0.263730458984246	18	46928041	F	II	DYM	Body	opensea	Body-opensea		rs546821573;rs116564078;rs186175189;rs78509572;rs568787986	0;1;16;26;43
cg20355779	-0.274354830350186	0.590952244921435	-4.53178084684116	2.09890958085281e-05	0.000175275683904474	2.5425480478707	0.688936112903644	0.414581282553458	0.274354830350186	14	102439006	F	II	DYNC1H1	Body	opensea	Body-opensea
cg17459233	-0.276594827971464	0.506222399199011	-4.52658867733823	2.14002675005616e-05	0.000178505985567825	2.52436027510165	0.605006266331677	0.328411438360212	0.276594827971465	12	12532985	F	II	LOH12CR1	Body	opensea	Body-opensea		rs374709521;rs148440844	0;18
cg25270819	-0.278197412734922	0.732564569764349	-4.5254562560302	2.14909774111352e-05	0.00017905891633914	2.5203950591334	0.83192078859825	0.553723375863328	0.278197412734922	11	58377413	R	II	ZFP91-CNTF	Body	opensea	Body-opensea		rs147433078;rs139714444;rs145670467;rs202023024	26;11;10;1
cg13928613	-0.279228413827213	0.646370976688622	-4.52394618578405	2.16125185949222e-05	0.000179867180860352	2.51510836630739	0.746095410198341	0.466866996371128	0.279228413827213	12	27614991	F	II		IGR	opensea	IGR-opensea		rs181131063;rs544199358	1;14
cg13285181	-0.279389014844876	0.599085829401573	-4.5234810293959	2.16500918571589e-05	0.000179975593533661	2.51348007481532	0.6988676204176	0.419478605572724	0.279389014844875	6	144294137	R	II	PLAGL1	5'UTR	opensea	5'UTR-opensea
cg17050687	-0.271862736015715	0.560274851919134	-4.52244505771185	2.1734000930714e-05	0.000180468510559451	2.50985397152205	0.657368686210461	0.385505950194746	0.271862736015715	7	75505981	R	II		IGR	shelf	IGR-shelf	chr7:75508166-75508759	rs189040406;rs561417504	5;1
cg26503179	-0.276444126319329	0.529404421685297	-4.52040412710639	2.19002312412494e-05	0.000181493075407841	2.50271169454824	0.628134466799343	0.351690340480014	0.276444126319329	11	58991197	R	II		IGR	opensea	IGR-opensea
cg12057878	-0.266617680916273	0.448454912868369	-4.52032259561023	2.19068973998826e-05	0.000181493075407841	2.50242641147847	0.543675513195609	0.277057832279336	0.266617680916273	2	43241407	R	II		IGR	opensea	IGR-opensea		rs111794962	48
cg26928972	-0.295648314782553	0.501588581864569	-4.51953082178981	2.19717366905924e-05	0.000181824800694609	2.49965610443454	0.607177265715481	0.311528950932928	0.295648314782553	3	122043799	F	II	CSTA	TSS1500	opensea	TSS1500-opensea		rs189308724;rs530670772	14;42
cg17640043	-0.268386937395485	0.498837676760055	-4.5184221433491	2.20628406364567e-05	0.000182372883366968	2.49577745507114	0.594690154401299	0.326303217005815	0.268386937395485	13	32622228	R	II	FRY	Body	opensea	Body-opensea
cg27434890	-0.270628641256617	0.553811243841877	-4.51583820116193	2.22765967852067e-05	0.000183932441023801	2.48673977649216	0.650464330004955	0.379835688748338	0.270628641256617	6	135517041	F	II	MYB	Body	opensea	Body-opensea		rs199722406;rs6927965	1;18
cg24747236	-0.27443385235043	0.500112921795111	-4.51456922475171	2.23823068867387e-05	0.000184597383682304	2.48230243999119	0.598125011920264	0.323691159569835	0.27443385235043	3	101745767	F	II		IGR	opensea	IGR-opensea
cg00251905	-0.274401982760984	0.426417772846859	-4.51058728659329	2.27171848364032e-05	0.000187148763169111	2.46838306728163	0.524418480975782	0.250016498214798	0.274401982760984	12	116718617	R	II		IGR	opensea	IGR-opensea		rs148787098	46
cg00495456	-0.279056896363835	0.397633770962276	-4.51024075900793	2.27465563447843e-05	0.000187180416520717	2.46717206649762	0.497296948235075	0.218240051871239	0.279056896363835	13	51815959	R	II	FAM124A	Body	opensea	Body-opensea		rs149315136;rs561266564;rs528823613	38;25;1
cg19642375	-0.274551285663346	0.584655507480875	-4.50944468511616	2.28141707583916e-05	0.000187526345292071	2.46439024873218	0.682709538074928	0.408158252411582	0.274551285663346	12	95398578	R	II	NDUFA12	TSS1500	shore	TSS1500-shore	chr12:95397382-95397611	rs183866809;rs142738157	2;1
cg17457254	-0.271155362894773	0.68519880204556	-4.50800384357053	2.29370444881333e-05	0.000188325207376252	2.45935605200903	0.782040003079408	0.510884640184635	0.271155362894773	14	90599793	F	II	KCNK13	Body	opensea	Body-opensea		rs547809464	5
cg24121905	-0.267005315674448	0.666985716707959	-4.50627029832539	2.30857306423498e-05	0.000189149942961453	2.45330038419108	0.762344758020262	0.495339442345813	0.267005315674448	6	2794679	R	II		IGR	opensea	IGR-opensea		rs184934141	1
cg18882597	-0.284710737339369	0.535728782686422	-4.50623127065556	2.30890887821195e-05	0.000189149942961453	2.45316406693874	0.637411188879054	0.352700451539685	0.284710737339369	12	49673654	R	II		IGR	opensea	IGR-opensea		rs565233205;rs185752727;rs376886703	38;33;1
cg10305928	-0.291470714583399	0.504696475510288	-4.50433156589217	2.32531231375934e-05	0.000190281137103611	2.44652952321878	0.608793159290073	0.317322444706674	0.291470714583399	10	62426219	F	II	ANK3	Body	opensea	Body-opensea		rs113186068;rs190679672	0;1
cg02664515	-0.256044912488016	0.424321418481553	-4.50300060789787	2.33687205200818e-05	0.000191013889468494	2.4418822253579	0.515766030084416	0.2597211175964	0.256044912488016	15	51850888	R	II	DMXL2	Body	opensea	Body-opensea
cg13864101	-0.261163039803968	0.586203182980872	-4.49991485705676	2.3638874621063e-05	0.000193006936215628	2.43111074216521	0.679475697196575	0.418312657392607	0.261163039803968	1	90032391	R	II	LRRC8B	5'UTR	opensea	5'UTR-opensea		rs76312219	9
cg18490259	-0.262027502896988	0.434505066817122	-4.49590588326494	2.39943829358509e-05	0.000195691674845004	2.41712284544625	0.528086317851761	0.266058814954773	0.262027502896988	16	21652363	R	II	METTL9	Body	opensea	Body-opensea		rs528803134;rs144638064;rs143500893	35;19;1
cg00168694	-0.276179156220583	0.504848559656401	-4.49198517806027	2.43470758483058e-05	0.000198347511244198	2.40344982259252	0.603483972592324	0.327304816371741	0.276179156220583	21	40193056	R	II	ETS2	Body	shore	Body-shore	chr21:40194644-40194849	rs535157069;rs139406249	22;2
cg10853746	-0.264786405378151	0.500701736973949	-4.49016333045912	2.45126686651026e-05	0.000199474901945097	2.3970986538329	0.595268310323289	0.330481904945138	0.264786405378151	14	50864245	F	II	CDKL1	TSS200	shore	TSS200-shore	chr14:50863088-50863563	rs556977302	12
cg14854503	-0.259971377388075	0.48268346659398	-4.48895611415751	2.46229969575173e-05	0.000200150569503899	2.39289097220118	0.575530387089721	0.315559009701646	0.259971377388075	8	19540272	F	II	CSGALNACT1	TSS200	opensea	TSS200-opensea		rs538139271;rs558001807;rs1552776;rs140804344;rs573107674;rs573451769	0;8;34;40;41;46
cg16580038	-0.288625108996584	0.464318712362318	-4.48792386992321	2.47177161820329e-05	0.000200698001159097	2.38929365917213	0.567399108432527	0.278773999435942	0.288625108996584	21	38623464	R	II	DSCR3	Body	opensea	Body-opensea		rs563792509;rs532673619;rs189455314;rs79088352;rs527379315	39;19;14;12;2
cg20708537	-0.270194684761881	0.722736055030272	-4.48724674386713	2.47800413800651e-05	0.00020098148606044	2.38693417030905	0.819234156730944	0.549039471969063	0.270194684761881	19	17938796	F	II	JAK3	Body	shelf	Body-shelf	chr19:17942061-17942567	rs546307715;rs566446426;rs12151305;rs549656274;rs115997950;rs7255931	1;21;26;36;40;48
cg20661985	-0.272758150451734	0.566632514221549	-4.48671267804104	2.48293062439236e-05	0.000201053413744191	2.38507332776778	0.664046139382882	0.391287988931148	0.272758150451734	20	24969842	F	II	C20orf3	Body	shelf	Body-shelf	chr20:24972665-24973700	rs185248403;rs548049002	1;5
cg24015279	-0.275288527876311	0.483373428169246	-4.48655626596441	2.48437524348386e-05	0.000201053413744191	2.38452836607211	0.581690759553643	0.306402231677332	0.275288527876311	12	64646740	R	II		IGR	opensea	IGR-opensea		rs540776056;rs553598223	34;19
cg04972021	-0.2808154956275	0.540858865554456	-4.48329341896688	2.51469732634928e-05	0.000203282919479525	2.37316263020932	0.641150113992848	0.360334618365349	0.2808154956275	12	32741238	F	II	FGD4	5'UTR	opensea	5'UTR-opensea		rs150666127	22
cg15949485	-0.267316085740873	0.335357157353645	-4.48275201217179	2.51976328010834e-05	0.000203468109799057	2.37127716313751	0.430827187975385	0.163511102234513	0.267316085740873	2	99273454	F	II	MGAT4A	Body	opensea	Body-opensea		rs574202626	36
cg14406157	-0.284858484162935	0.5265020832922	-4.48006999372687	2.54500524727413e-05	0.000205280291232277	2.36193887127506	0.628237256207534	0.3433787720446	0.284858484162935	17	71064722	F	II	SLC39A11	Body	opensea	Body-opensea
cg14994855	-0.270628514100024	0.568316183310401	-4.47853364302	2.55957495399736e-05	0.000206228610579216	2.35659102715247	0.66496922406041	0.394340709960385	0.270628514100024	19	45070431	F	II		IGR	opensea	IGR-opensea		rs181257642	2
cg17884069	-0.266386624973124	0.478160488366523	-4.47786357128494	2.56595475408266e-05	0.000206515699856576	2.35425892125131	0.573298568714067	0.306911943740943	0.266386624973124	8	102715168	F	II	NCALD	Body	opensea	Body-opensea		rs529474839	30
cg19369939	-0.280263505456341	0.602215333558028	-4.47646549856009	2.57931557834291e-05	0.000207245539956519	2.34939373869343	0.702309442649578	0.422045937193237	0.280263505456341	5	173343501	R	II	CPEB4	Body	opensea	Body-opensea
cg08005330	-0.26134488586207	0.449954333929176	-4.47632351903632	2.58067618631072e-05	0.000207245539956519	2.34889970997983	0.54329179316563	0.28194690730356	0.26134488586207	9	95338664	F	II	CENPP	Body	opensea	Body-opensea		rs559221869	0
cg18554789	-0.278671628807232	0.431022404887335	-4.47418415532412	2.60126240688082e-05	0.000208402294727565	2.34145671864477	0.530547986604204	0.251876357796972	0.278671628807232	7	139432178	F	II	HIPK2	Body	opensea	Body-opensea		rs189114199	0
cg20537795	-0.268887324818397	0.433282339855143	-4.47394391379805	2.60358407034348e-05	0.000208402294727565	2.34062102979136	0.529313527290284	0.260426202471888	0.268887324818397	3	150593597	F	II		IGR	opensea	IGR-opensea		rs144284200	15
cg01366462	-0.291433733173551	0.505641394677324	-4.47394149029889	2.60360750096085e-05	0.000208402294727565	2.34061259969312	0.609724870810735	0.318291137637184	0.291433733173551	4	39307651	R	II	MIR1273H	Body	opensea	Body-opensea		rs567576700	2
cg15830029	-0.265677430487695	0.418175711392207	-4.46895650272657	2.65223795893734e-05	0.000212063344764761	2.32327796863044	0.513060507994956	0.247383077507261	0.265677430487695	18	22907666	F	II	ZNF521	5'UTR	opensea	5'UTR-opensea		rs201794924;rs375596992	0;9
cg16457662	-0.265696346196626	0.47010371368896	-4.46733479168249	2.6682473236844e-05	0.000213110995394924	2.31764108154362	0.564995265902041	0.299298919705415	0.265696346196626	11	74701311	F	II	NEU3	Body	shore	Body-shore	chr11:74699815-74700186	rs550146210	18
cg04784321	-0.264966042535565	0.442320317914063	-4.4665357114805	2.67617016910312e-05	0.000213511204351078	2.31486400091301	0.536951047391051	0.271985004855485	0.264966042535566	14	91828035	R	II	CCDC88C	Body	opensea	Body-opensea		rs543709135	47
cg04281750	-0.263933028048979	0.577552522234569	-4.46264442132857	2.71507916380289e-05	0.000216380004663074	2.3013445096123	0.671814317966347	0.407881289917368	0.263933028048979	20	22392636	F	II	LOC284788	Body	opensea	Body-opensea		rs544090904;rs568566265;rs59664353;rs547832036	4;29;34;35
cg08358676	-0.272548014536368	0.57748022904693	-4.46085534831181	2.73315155288391e-05	0.000217488296943215	2.29513102094134	0.674818805667062	0.402270791130694	0.272548014536368	8	93969144	F	II	TRIQK	5'UTR	opensea	5'UTR-opensea		rs532661856;rs541577713	0;1
cg26323129	-0.282185754945333	0.580337519380247	-4.4604407960272	2.73735577566419e-05	0.000217488296943215	2.29369147707787	0.681118146146437	0.398932391201104	0.282185754945333	1	235112874	R	II		IGR	opensea	IGR-opensea		rs569065176;rs536446463	42;2
cg19997662	-0.260637994125955	0.469368998362864	-4.46038869670677	2.73788458917877e-05	0.000217488296943215	2.29351056625683	0.562453996264991	0.301816002139036	0.260637994125955	15	101784653	F	II	CHSY1	Body	opensea	Body-opensea		rs186798197;rs11247277;rs143438722	2;11;35
cg14716166	-0.279905149111989	0.667093564797188	-4.45889966943902	2.75304029127898e-05	0.000218455534801488	2.28834055070699	0.767059689480041	0.487154540368052	0.279905149111989	15	41548858	F	II	CHP1	Body	opensea	Body-opensea		rs531690992;rs6492999;rs139152236	34;35;44
cg03315866	-0.278585054570747	0.371188334322901	-4.45714065444577	2.77104876665772e-05	0.000219646806023075	2.28223440086219	0.470682996669596	0.192097942098849	0.278585054570747	19	39147297	R	II	ACTN4	Body	opensea	Body-opensea		rs532541416;rs547566100	50;1
cg03778647	-0.266913378892589	0.54017099357298	-4.45146237713372	2.82996437007607e-05	0.000224074500663043	2.26253263271498	0.635497200320334	0.368583821427744	0.266913378892589	5	142875362	F	II		IGR	opensea	IGR-opensea		rs552670316	21
cg21814550	-0.263167063189195	0.533956703016707	-4.45091649145451	2.83569180031642e-05	0.000224285785112405	2.26063935251702	0.62794493986999	0.364777876680796	0.263167063189195	14	53170147	R	II		IGR	shelf	IGR-shelf	chr14:53173752-53174112	rs566149646	2
cg24209015	-0.276952518820287	0.468267700367185	-4.4505717816642	2.83931427796002e-05	0.000224330304806065	2.25944387425157	0.567179314231574	0.290226795411286	0.276952518820287	13	31289017	R	II	ALOX5AP	Body	opensea	Body-opensea		rs576199143;rs138665430	29;2
cg27388185	-0.27645738632805	0.483982759892784	-4.45003080690622	2.84500830200668e-05	0.000224538222500678	2.25756784296965	0.58271754072423	0.30626015439618	0.27645738632805	8	86987139	F	II		IGR	opensea	IGR-opensea		rs565436631;rs150718213	34;49
cg22345419	-0.271440682844733	0.612119262869167	-4.44959515639481	2.84960177829871e-05	0.00022465892729555	2.2560571585908	0.709062363885143	0.43762168104041	0.271440682844733	10	82251784	R	II	TSPAN14	Body	opensea	Body-opensea		rs7910643	17
cg23433370	-0.260735271809444	0.40934052568162	-4.44656482729804	2.88175284063942e-05	0.000226949643690314	2.24555139988848	0.502460265613564	0.24172499380412	0.260735271809444	12	27396894	R	II	STK38L	TSS200	shore	TSS200-shore	chr12:27396982-27397646
cg21352991	-0.285976747650825	0.594762717182371	-4.44398323497152	2.90941992684425e-05	0.000228882692098949	2.23660462238413	0.696897269914808	0.410920522263983	0.285976747650825	7	28123378	F	II	JAZF1	Body	opensea	Body-opensea		rs555678225;rs41445946;rs185991958;rs148191344	14;21;23;38
cg05353702	-0.28175883186775	0.572848738922736	-4.43907368567689	2.96274766325975e-05	0.000232643019968189	2.21959837593504	0.673476893161218	0.391718061293468	0.28175883186775	21	40125827	R	II	LINC00114	Body	opensea	Body-opensea		rs148918452;rs548238625	31;2
cg11389648	-0.263130404910662	0.467720585864586	-4.43899911311899	2.96356492976389e-05	0.000232643019968189	2.21934014720471	0.561695730475536	0.298565325564875	0.263130404910662	5	76975799	R	II		IGR	opensea	IGR-opensea		rs566702581;rs538343547	32;17
cg00266128	-0.249675366784817	0.480797389485812	-4.43425090978012	3.01605422578136e-05	0.000236510262924374	2.20290332421436	0.569967163337532	0.320291796552715	0.249675366784817	7	139445706	F	II	HIPK2	Body	opensea	Body-opensea
cg15523936	-0.248841579589396	0.528088838325173	-4.4276118971117	3.0909579284556e-05	0.000242125037729022	2.17993823720638	0.616960831035672	0.368119251446276	0.248841579589396	13	51289714	F	II	DLEU7	Body	opensea	Body-opensea		rs561795038;rs79593898	25;42
cg05661278	-0.265637407857256	0.477480140594013	-4.42477720288878	3.12348602207949e-05	0.000244094382102549	2.17013881103076	0.572350643400175	0.30671323554292	0.265637407857256	13	115091427	F	II	CHAMP1	Body	opensea	Body-opensea		rs112961928	41
cg24711925	-0.274377192218801	0.682696254854771	-4.42467523052759	3.12466231040613e-05	0.000244094382102549	2.16978636467417	0.780688109218628	0.506310916999827	0.274377192218801	10	126454007	R	II	METTL10	Body	opensea	Body-opensea		rs147429177;rs570264486;rs139714298;rs79266966;rs147182290	49;42;9;2;1
cg15451967	-0.275634979407163	0.394424626798312	-4.424551861543	3.1260859901022e-05	0.000244094382102549	2.16935997164032	0.492865690872299	0.217230711465136	0.275634979407163	1	236026420	R	II	LYST	Body	shelf	Body-shelf	chr1:236029587-236030597	rs541933086;rs559958310;rs527518897	10;5;2
cg15931138	-0.261044743153828	0.445786802172989	-4.42375200038426	3.13533165084378e-05	0.000244555868765815	2.16659562607242	0.53901706758507	0.277972324431243	0.261044743153828	5	150476928	F	II		IGR	opensea	IGR-opensea
cg14414154	-0.280787762464492	0.650780309856767	-4.41872254806236	3.19407721336915e-05	0.000248873263851462	2.14922035195665	0.751061653594086	0.470273891129594	0.280787762464492	21	27538021	R	II	APP	Body	shelf	Body-shelf	chr21:27541893-27543524	rs548731165	45
cg09159058	-0.272312400062509	0.583690942342247	-4.41842977779645	3.19752949359795e-05	0.000248877773323357	2.14820927195434	0.680945370936	0.408632970873491	0.272312400062509	10	99077698	R	II	FRAT1	TSS1500	shore	TSS1500-shore	chr10:99078811-99081048	rs1932002	21
cg00018276	-0.271431326752642	0.582561383886571	-4.41489048515078	3.23955096598927e-05	0.000251859282476812	2.135989442692	0.679501143441086	0.408069816688444	0.271431326752642	9	107954218	F	II		IGR	opensea	IGR-opensea		rs568126019;rs28565252;rs116898550	0;39;47
cg21326122	-0.274905404696244	0.542056717140498	-4.41462659404018	3.24270543723555e-05	0.000251859282476812	2.13507855615416	0.640237218817728	0.365331814121484	0.274905404696244	10	70766010	F	II	KIAA1279	Body	opensea	Body-opensea		rs534454808;rs547762811;rs76850258	0;1;14
cg27627524	-0.258389031633327	0.419926936139292	-4.41421047598711	3.24768562520771e-05	0.000251979164063735	2.13364228461908	0.512208733151194	0.253819701517867	0.258389031633327	8	131325625	R	II	ASAP1	Body	opensea	Body-opensea		rs532671375;rs544269152	2;1
cg04191452	-0.26204808842086	0.680885308172705	-4.4112853639415	3.2829035928945e-05	0.000254442379948229	2.12354821021545	0.774473911180155	0.512425822759295	0.26204808842086	10	29528675	F	II		IGR	opensea	IGR-opensea		rs72800441;rs534810049	22;32
cg04349497	-0.27072584739867	0.481422154557515	-4.41058637888174	3.29137386383869e-05	0.000254829494927827	2.12113670787809	0.578109957199897	0.307384109801228	0.27072584739867	5	80162419	R	II	MSH3	Body	opensea	Body-opensea		rs72767317;rs562207491	29;20
cg25272883	-0.291869884855064	0.600316848447388	-4.40825138783641	3.31982287332264e-05	0.000256760984253181	2.11308259524153	0.704556093038482	0.412686208183418	0.291869884855064	2	43371609	R	II		IGR	opensea	IGR-opensea		rs575700425;rs112810815;rs539269824;rs556179616	51;26;13;1
cg17178175	-0.249046092582035	0.697740301751669	-4.40658914152035	3.34022023286758e-05	0.00025806633032018	2.10735050878824	0.786685334816681	0.537639242234646	0.249046092582035	2	178109973	R	II	NFE2L2	Body	opensea	Body-opensea		rs13402068;rs568109385;rs373013655	14;7;6
cg10824823	-0.251237940082271	0.640002891306959	-4.40548131758151	3.35388162189265e-05	0.000258849053175968	2.10353099352327	0.729730727050627	0.478492786968356	0.251237940082271	20	36326008	R	II	CTNNBL1	5'UTR	shelf	5'UTR-shelf	chr20:36322168-36322586
cg22759407	-0.284365428243333	0.539885499751656	-4.40503624485787	3.35938535879829e-05	0.000259001192962241	2.1019966461379	0.641444581267132	0.357079153023799	0.284365428243333	5	58656075	F	II	PDE4D	Body	opensea	Body-opensea		rs76983075;rs189961305;rs567482692;rs115349914	0;9;11;13
cg09669125	-0.27433760263221	0.438700974184755	-4.40288065965322	3.38616513404956e-05	0.000260791625660204	2.09456674790722	0.536678689410545	0.262341086778334	0.27433760263221	5	149318703	F	II	PDE6A	Body	opensea	Body-opensea		rs139475902;rs529788997;rs149655061	0;21;40
cg19803593	-0.26651414940129	0.750394773683131	-4.39810939483296	3.44617766999356e-05	0.000265135096289536	2.07812866873407	0.845578398469306	0.579064249068015	0.266514149401291	17	73304723	R	II		IGR	opensea	IGR-opensea		rs12936583	15
cg20922407	-0.273187899524457	0.479971874595107	-4.39463205483999	3.49056264310563e-05	0.000268268399363212	2.06615503479627	0.577538981568127	0.30435108204367	0.273187899524457	2	225749057	R	II	DOCK10	Body	opensea	Body-opensea
cg06824443	-0.272627161224899	0.600012735779677	-4.39288480289343	3.51307304437006e-05	0.000269715723155197	2.06014076505621	0.697379579074284	0.424752417849386	0.272627161224898	2	9255593	F	II		IGR	opensea	IGR-opensea		rs530248842;rs187609218	0;1
cg23317319	-0.264160950286452	0.481114289954676	-4.39248004489998	3.5183076808346e-05	0.000269835061881582	2.05874773539451	0.575457486485552	0.311296536199099	0.264160950286452	2	70154518	F	II	MXD1	Body	opensea	Body-opensea		rs75332799;rs4852383;rs4852384	10;17;21
cg09408138	-0.264707334494616	0.460949421548078	-4.39090614839473	3.53873434915603e-05	0.000271118079916531	2.05333167301332	0.555487755296155	0.29078042080154	0.264707334494616	3	185422584	F	II	IGF2BP2	Body	opensea	Body-opensea		rs114792305;rs545277832	1;51
cg09324018	-0.262466950614132	0.472109399234706	-4.39018587644754	3.54812057227902e-05	0.000271553445051668	2.05085346729983	0.56584759588261	0.303380645268478	0.262466950614132	2	16839610	F	II	FAM49A	5'UTR	opensea	5'UTR-opensea		rs372066270	1
cg17583513	-0.264762417508114	0.424944853650444	-4.38450348306585	3.62302035983123e-05	0.000276996718230267	2.03131070462742	0.519502859903342	0.254740442395228	0.264762417508114	14	68429293	F	II	RAD51B	Body	opensea	Body-opensea		rs550643215;rs369794333	22;30
cg00560093	-0.242351290839105	0.708920200294015	-4.3809054593448	3.67123478713242e-05	0.000280390556867239	2.01894416058503	0.795474232736552	0.553122941897448	0.242351290839105	1	154687335	R	II	KCNN3	ExonBnd	opensea	ExonBnd-opensea		rs538167150;rs556303736;rs374897716;rs202168998	41;39;35;10
cg14833952	-0.278192655220072	0.589851746470908	-4.38059230061326	3.67546044394519e-05	0.000280421186004226	2.01786810491217	0.689206266192362	0.41101361097229	0.278192655220072	3	151036761	R	II	MED12L	Body	opensea	Body-opensea		rs546813258	37
cg25083411	-0.255137081535603	0.407560936527314	-4.3766261063962	3.72938790195577e-05	0.000284239834689602	2.00424364824923	0.49868132279003	0.243544241254426	0.255137081535603	7	36786142	R	II		IGR	opensea	IGR-opensea		rs368172206;rs114191093	20;19
cg10925265	-0.257467710917346	0.536215388403613	-4.37305225881633	3.77863588481399e-05	0.000287694271105464	1.99197319220037	0.628168142302665	0.370700431385318	0.257467710917347	7	127681482	R	II	SND1	Body	opensea	Body-opensea		rs563766731;rs116237524	43;1
cg27054809	-0.246238785324626	0.395609360417688	-4.3705658514177	3.81326939621243e-05	0.000290029991836406	1.98343984487159	0.483551783747912	0.237312998423286	0.246238785324626	17	71966312	F	II		IGR	opensea	IGR-opensea		rs372130830;rs552146551	0;35
cg02190353	-0.26847864596399	0.534907536164535	-4.36705534977779	3.86269104745989e-05	0.000293484463833948	1.97139668761809	0.63079276686596	0.36231412090197	0.26847864596399	8	23405296	F	II	SLC25A37	Body	opensea	Body-opensea		rs538953800	27
cg16262074	-0.257034558337932	0.486215852070372	-4.36624087242804	3.87424570522215e-05	0.00029397297906182	1.96860335184687	0.578013908619634	0.320979350281702	0.257034558337932	1	235094965	F	II	LOC101927851	Body	opensea	Body-opensea		rs74662812;rs75128353	32;43
cg27111077	-0.259431309497138	0.479243715741655	-4.36603725694273	3.87713953563529e-05	0.00029397297906182	1.96790507923533	0.571897754847775	0.312466445350637	0.259431309497138	10	97549902	F	II	ENTPD1	Body	opensea	Body-opensea		rs576520972;rs563589387	0;39
cg09454295	-0.253798917454719	0.58124151671388	-4.36532212473416	3.88731973927304e-05	0.000294440375292872	1.9654527796294	0.671883987233423	0.418085069778704	0.253798917454719	4	39172219	R	II	MIR1273H	Body	shore	Body-shore	chr4:39172242-39172522	rs183079298	2
cg19084396	-0.252251060025531	0.401124012271129	-4.35867987904371	3.98311867365242e-05	0.000301385202427446	1.94268684200189	0.491213676565962	0.23896261654043	0.252251060025531	6	41237112	F	II		IGR	opensea	IGR-opensea		rs529906463	0
cg22459179	-0.245844976348768	0.524946362962655	-4.35761317327427	3.99871472759569e-05	0.000302253364770429	1.93903267848095	0.612748140230072	0.366903163881305	0.245844976348767	16	75540808	R	II		IGR	opensea	IGR-opensea		rs571040257;rs540108002;rs556871641;rs150173165;rs535838099	46;45;43;15;1
cg24684972	-0.262583247549494	0.545262821649103	-4.35624718330589	4.0187728182525e-05	0.000303456666358675	1.93435404500994	0.63904255291678	0.376459305367286	0.262583247549494	12	27025721	F	II		IGR	opensea	IGR-opensea		rs527804407	0
cg19237150	-0.276450168471603	0.536261508939698	-4.35315973094788	4.0644679459551e-05	0.000306591347528218	1.92378245810173	0.63499371196527	0.358543543493667	0.276450168471603	10	71951559	F	II		IGR	opensea	IGR-opensea		rs575987131	0
cg23592078	-0.279682096797192	0.534848005177213	-4.35273141382344	4.0708467144356e-05	0.000306756917885322	1.92231623052333	0.634734468319067	0.355052371521875	0.279682096797192	19	46760301	F	II	RNU6-66P	Body	opensea	Body-opensea		rs561128648	29
cg05261452	-0.257008061159147	0.701368574272854	-4.34931469256178	4.12207852827005e-05	0.000310002141746461	1.91062307666178	0.793157167543978	0.536149106384831	0.257008061159147	3	43567899	F	II	ANO10	Body	opensea	Body-opensea		rs182416491;rs549768339	1;37
cg15972391	-0.244454535934275	0.443007520244703	-4.349295444151	4.12236890620294e-05	0.000310002141746461	1.91055721765145	0.530312711649802	0.285858175715526	0.244454535934275	8	28233086	F	II	ZNF395	5'UTR	opensea	5'UTR-opensea		rs139926816;rs546182929	20;31
cg25159832	-0.281531459562685	0.430128099589027	-4.34839115708436	4.13603313122146e-05	0.000310711013505284	1.90746336758415	0.530675049432843	0.249143589870158	0.281531459562685	1	179297012	F	II	SOAT1	5'UTR	opensea	5'UTR-opensea		rs538231555	1
cg24636906	-0.254264589460614	0.679786410229403	-4.34764345506564	4.14736435178926e-05	0.000311243351354338	1.9049055326749	0.770595192179622	0.516330602719008	0.254264589460614	13	110324345	R	II		IGR	opensea	IGR-opensea		rs531264493;rs145574609	38;2
cg08860835	-0.257813951290646	0.491154676664686	-4.34366361355953	4.20818477339984e-05	0.000315484772582491	1.89129517854609	0.583231087839917	0.32541713654927	0.257813951290646	7	50323153	F	II		IGR	opensea	IGR-opensea		rs4917129	21
cg11940177	-0.271894996672243	0.44419993998537	-4.34212770376426	4.2318866470493e-05	0.000316937618959811	1.88604462030672	0.541305295939743	0.2694102992675	0.271894996672243	10	99188478	R	II	PGAM1	Body	shelf	Body-shelf	chr10:99185778-99186294	rs561430709;rs141338730	27;2
cg13062455	-0.282511631126426	0.551577833027605	-4.34066120656978	4.25463779974993e-05	0.000318316370895577	1.88103238208757	0.652474844144185	0.369963213017759	0.282511631126426	14	81978021	R	II	SEL1L	Body	opensea	Body-opensea		rs183669486;rs571024753	39;1
cg25777459	-0.260839249753106	0.599274496859125	-4.34028965361753	4.26042080334797e-05	0.000318424111418423	1.87976263717086	0.692431371770949	0.431592122017842	0.260839249753106	2	232829998	F	II	DIS3L2	5'UTR	shelf	5'UTR-shelf	chr2:232826077-232826836	rs572886186;rs16828543	1;37
cg07394019	-0.279587633839983	0.587666791652642	-4.33909519187118	4.27906343889386e-05	0.000319491783441647	1.87568112228019	0.687519518024064	0.407931884184081	0.279587633839983	11	61146265	F	II		IGR	opensea	IGR-opensea		rs561823860	36
cg26031036	-0.253531131996307	0.427420803142036	-4.33647694882944	4.32020418797677e-05	0.00032191678741908	1.86673683990683	0.51796763599786	0.264436504001553	0.253531131996307	17	66495236	F	II	PRKAR1A	5'UTR	opensea	5'UTR-opensea		rs185057562;rs527237803;rs548909725;rs567216212	1;40;46;49
cg03085538	-0.262459867233303	0.509832748447294	-4.33646939096881	4.32032349727734e-05	0.00032191678741908	1.86671102585741	0.603568415316331	0.341108548083028	0.262459867233303	15	81317493	R	II		IGR	opensea	IGR-opensea		rs191191050;rs552326105	48;1
cg21326139	-0.255436183907319	0.456545386937484	-4.33490600535128	4.34507190187374e-05	0.000323432154157749	1.8613718219732	0.547772595475812	0.292336411568493	0.255436183907318	4	1294783	F	II	MAEA	Body	opensea	Body-opensea		rs567020930	1
cg24423468	-0.261398269385817	0.457019962973168	-4.33127333772041	4.40310747493546e-05	0.000327419716087493	1.84897013069923	0.550376487753817	0.288978218368	0.261398269385817	8	19540219	F	II	CSGALNACT1	TSS200	opensea	TSS200-opensea		rs189419825;rs150988763;rs11204064	21;41;43
cg26598162	-0.252376630016557	0.455588440157936	-4.32943286274347	4.43279626760504e-05	0.000329293437022089	1.84268923528888	0.545722950878135	0.293346320861578	0.252376630016557	20	4804909	F	II	RASSF2	TSS1500	shore	TSS1500-shore	chr20:4803013-4804146
cg03746834	-0.245605199710551	0.588209228142679	-4.32775659826817	4.46000450361834e-05	0.000330979281584308	1.83697011881749	0.675925370896447	0.430320171185896	0.245605199710551	8	28196926	R	II	PNOC	Body	opensea	Body-opensea		rs147679588;rs142337272;rs147012260	18;11;1
cg06117741	-0.242668051081056	0.651255430584327	-4.32746315425379	4.46478410713347e-05	0.000330998959287185	1.83596907596004	0.737922591684704	0.495254540603648	0.242668051081056	14	51223245	R	II	NIN	Body	opensea	Body-opensea
cg02638724	-0.267850354675578	0.364259692162674	-4.31875262755072	4.6089373300113e-05	0.000341340691955988	1.80627281513808	0.459920533118238	0.192070178442659	0.267850354675578	10	52154700	R	II	SGMS1	5'UTR	opensea	5'UTR-opensea		rs715675	49
cg16349093	-0.258225245792363	0.512254155873061	-4.31416899398424	4.68658941999262e-05	0.000346741408954449	1.79066049068708	0.604477457941762	0.346252212149398	0.258225245792363	5	90485840	F	II		IGR	opensea	IGR-opensea		rs191017447;rs547229960	19;47
cg04068159	-0.260313354414235	0.627409544762386	-4.3130126510208	4.70637806343954e-05	0.000347842180350126	1.78672343669152	0.720378599910327	0.460065245496092	0.260313354414235	3	195973977	F	II	PCYT1A	Body	opensea	Body-opensea		rs562180862;rs184771760;rs187598930	0;1;38
cg00593607	-0.246741391527107	0.600916262328575	-4.31267834875612	4.71211405199327e-05	0.000347842180350126	1.78558534024817	0.68903818787397	0.442296796346863	0.246741391527107	12	93530780	F	II		IGR	opensea	IGR-opensea		rs527835785;rs569194201;rs115736958	0;9;23
cg13350370	-0.26661305695945	0.519606185403912	-4.31242786004342	4.71641638725542e-05	0.000347842180350126	1.78473261275644	0.614825134318001	0.348212077358551	0.26661305695945	8	97873804	R	II	CPQ	Body	opensea	Body-opensea		rs114702127	2
cg14703454	-0.268142197605072	0.621313022595528	-4.31199388169604	4.72387928534215e-05	0.000347842180350126	1.7832553099891	0.717078093168768	0.448935895563695	0.268142197605072	3	108065259	F	II	HHLA2	5'UTR	opensea	5'UTR-opensea		rs187808490	20
cg21301729	-0.250408088109496	0.390273779221011	-4.3119178245694	4.72518837464165e-05	0.000347842180350126	1.7829964136131	0.479705239260116	0.229297151150621	0.250408088109496	9	7974700	F	II		IGR	opensea	IGR-opensea		rs571744624;rs183436325	0;50
cg19628360	-0.259567351735105	0.594383041861365	-4.30980055907386	4.76177163359347e-05	0.000350183647116422	1.77579039868379	0.687085667481045	0.42751831574594	0.259567351735105	1	246751091	F	II	CNST	5'UTR	opensea	5'UTR-opensea		rs574732857;rs540267654	1;15
cg24441176	-0.235769121589683	0.742356590255678	-4.30866713806994	4.78146782428196e-05	0.000351279780437228	1.77193372499439	0.826559847966279	0.590790726376596	0.235769121589683	12	88210067	F	II		IGR	opensea	IGR-opensea		rs117985061;rs546015516	0;35
cg06911348	-0.268255133642995	0.653902999506094	-4.30758107207717	4.80041494706572e-05	0.00035231874266152	1.76823875632918	0.749708404378592	0.481453270735597	0.268255133642995	13	49001082	R	II	LPAR6	TSS200	opensea	TSS200-opensea		rs144235954	37
cg23372523	-0.303846470587488	0.545594377788857	-4.30517082570108	4.84272277853434e-05	0.000355068434122138	1.76004071290896	0.654110974427245	0.350264503839758	0.303846470587488	12	122760960	F	II	CLIP1	Body	opensea	Body-opensea		rs574821941	22
cg06973778	-0.257483489231698	0.562994639717614	-4.30430294721628	4.85804497884464e-05	0.000355793658444344	1.75708944621852	0.654953028728934	0.397469539497236	0.257483489231698	9	2156946	R	II	SMARCA2	TSS1500	opensea	TSS1500-opensea		rs189739927;rs144993758;rs531928882	48;46;11
cg15397930	-0.253913780889066	0.6337621689322	-4.30406131748945	4.86231922751272e-05	0.000355793658444344	1.75626783513513	0.724445662106867	0.4705318812178	0.253913780889066	12	76844748	R	II	OSBPL8	ExonBnd	opensea	ExonBnd-opensea		rs200979388;rs202014462	2;1
cg04183654	-0.250258385363219	0.392128627347394	-4.30315689308465	4.8783500961885e-05	0.000356610796662553	1.75319277598927	0.481506622119972	0.231248236756753	0.250258385363219	16	21622716	F	II	METTL9	Body	opensea	Body-opensea		rs537845191	18
cg10991454	-0.248011740067112	0.699830058735921	-4.2998787092347	4.93688483899554e-05	0.000360305236411063	1.74205014660423	0.788405680188461	0.540393940121349	0.248011740067112	2	30834674	F	II	LCLAT1	Body	opensea	Body-opensea		rs188199838;rs535494481	1;46
cg06052655	-0.26950333982679	0.481426589619304	-4.29977668359765	4.93871743853135e-05	0.000360305236411063	1.74170344078959	0.577677782414586	0.308174442587796	0.26950333982679	6	114016878	F	II		IGR	opensea	IGR-opensea		rs142653954;rs576186132;rs543247592	13;38;48
cg19040264	-0.294853618389441	0.505220567724772	-4.29942224999741	4.94508893637992e-05	0.000360357517251565	1.7404990349911	0.610525431435287	0.315671813045846	0.294853618389441	12	122760981	F	II	CLIP1	Body	opensea	Body-opensea		rs574821941	1
cg20000185	-0.254555780612008	0.453797981314464	-4.29919025140836	4.94926377349053e-05	0.000360357517251565	1.73971070964819	0.544710760104467	0.290154979492459	0.254555780612008	6	75982940	R	II	TMEM30A	Body	opensea	Body-opensea		rs553409178;rs565653796	51;2
cg27345637	-0.241308529632289	0.604559431402818	-4.298182256048	4.96744232211186e-05	0.000361322292715518	1.73628586389512	0.690741049128635	0.449432519496346	0.241308529632289	17	56297348	F	II	MKS1	TSS1500	shore	TSS1500-shore	chr17:56296488-56296842
cg05642546	-0.257201564694312	0.540733978804124	-4.2958299724628	5.01011552326818e-05	0.000364065084406366	1.72829543585936	0.632591680480664	0.375390115786352	0.257201564694312	7	37298927	R	II	ELMO1	Body	opensea	Body-opensea		rs142772798;rs189550980	15;10
cg26269881	-0.246347111948188	0.342483399224796	-4.29487450052918	5.02754987150784e-05	0.000364970254038569	1.72505056283585	0.430464510634864	0.184117398686676	0.246347111948188	3	5023310	R	II	BHLHE40	Body	shore	Body-shore	chr3:5024760-5024967	rs550407447;rs570316014;rs185913903	43;6;3
cg16297769	-0.265696018957029	0.588206342552778	-4.29434474987103	5.03724139197168e-05	0.0003653121056967	1.72325166672851	0.683097777894574	0.417401758937545	0.265696018957029	5	169741779	R	II		IGR	opensea	IGR-opensea
cg20043649	-0.248538808526869	0.607111875839866	-4.29278473414449	5.0658860400636e-05	0.000367026447092355	1.71795503312137	0.695875736028034	0.447336927501165	0.248538808526869	2	47537239	F	II		IGR	opensea	IGR-opensea		rs545186748;rs368919081	0;1
cg10056026	-0.267479111863587	0.467260736951637	-4.29139091510622	5.09161208176657e-05	0.000368526157783933	1.71322365815215	0.562788991188632	0.295309879325046	0.267479111863586	10	60038269	R	II	CISD1	Body	opensea	Body-opensea		rs535078422;rs9888114;rs574981515;rs545523325	43;23;7;2
cg06095916	-0.269757227469954	0.642340323667707	-4.29106315245304	5.09767997681461e-05	0.000368601475246595	1.71211118901551	0.738682190621262	0.468924963151308	0.269757227469954	10	5819013	R	II	GDI2	Body	opensea	Body-opensea		rs560732649	12
cg10834070	-0.281872104717877	0.486699565289954	-4.29055322528265	5.10713418835184e-05	0.000368921259793061	1.71038053156072	0.587368174117767	0.30549606939989	0.281872104717877	3	17426679	F	II	TBC1D5	Body	opensea	Body-opensea		rs567499191;rs529935692;rs2028874;rs566084363	28;30;36;47
cg08028554	-0.252746373908357	0.427263643405233	-4.28941837245761	5.12823555385872e-05	0.000370080935835553	1.70652936462525	0.51753020551536	0.264783831607003	0.252746373908356	13	28588650	F	II	FLT3	Body	opensea	Body-opensea
cg18327534	-0.256912608419976	0.472031751320042	-4.28820612470265	5.15086902297396e-05	0.000371323130937047	1.70241623332516	0.563786254327177	0.3068736459072	0.256912608419976	1	234694294	R	II		IGR	opensea	IGR-opensea
cg01495416	-0.25733750642245	0.502680593600116	-4.28795458188134	5.1555775681112e-05	0.000371323130937047	1.70156284159667	0.594586845893848	0.337249339471399	0.25733750642245	8	59085270	F	II		IGR	opensea	IGR-opensea		rs572551098;rs541739165	1;4
cg12248682	-0.255700973477515	0.473026271523955	-4.28703635491767	5.17280086436141e-05	0.000372197997423924	1.69844789344723	0.564348047765925	0.30864707428841	0.255700973477515	6	106242435	R	II		IGR	opensea	IGR-opensea		rs545501232;rs553704814	11;1
cg13202594	-0.25789048803503	0.542903343119275	-4.28503542860953	5.21052521644696e-05	0.000374544812617541	1.69166144291944	0.635007088846072	0.377116600811042	0.25789048803503	6	11144163	R	II		IGR	opensea	IGR-opensea		rs535944847;rs556382845;rs578023137	41;36;30
cg21199922	-0.25383415380025	0.360013453947943	-4.28376870183744	5.23454459980556e-05	0.000375902850203471	1.68736613167942	0.450668508876603	0.196834355076354	0.25383415380025	4	38622735	R	II	FLJ13197	Body	opensea	Body-opensea		rs184161790;rs576346501;rs189487153	42;28;1
cg13072055	-0.259304991561515	0.562039238422104	-4.28220778318061	5.26428949771599e-05	0.000377668988231445	1.6820743070538	0.654648163979788	0.395343172418273	0.259304991561515	18	60648732	R	II		IGR	opensea	IGR-opensea
cg15299926	-0.262485018732745	0.557093754436481	-4.28126056145267	5.28241929749851e-05	0.00037859920126353	1.67886360479319	0.650838403983889	0.388353385251145	0.262485018732745	8	117069367	R	II	LINC00536	Body	opensea	Body-opensea		rs111674373	47
cg01155092	-0.251847323241131	0.500357818683461	-4.28064108654507	5.2943086316766e-05	0.000379080770385281	1.67676406499291	0.590303291269579	0.338455968028448	0.251847323241131	17	53810494	F	II	TMEM100	TSS1500	opensea	TSS1500-opensea		rs566434538;rs187987257;rs559253669	0;1;34
cg17446488	-0.258184614211951	0.454441442971643	-4.27930728005212	5.31999564353522e-05	0.000380548371301466	1.67224411780233	0.546650233761625	0.288465619549674	0.258184614211951	6	6772111	F	II		IGR	opensea	IGR-opensea
cg02050298	-0.253576635476609	0.442022058914567	-4.2784359727764	5.33684060213659e-05	0.000381343978638494	1.66929192806533	0.532585143013356	0.279008507536747	0.253576635476609	1	231939233	R	II	DISC1	Body	opensea	Body-opensea		rs577698866	1
cg09972723	-0.263983450827964	0.471042200428413	-4.27812235714621	5.34291632237469e-05	0.000381343978638494	1.66822941499603	0.565322004295543	0.30133855346758	0.263983450827964	1	66733475	F	II	PDE4B	Body	opensea	Body-opensea		rs575157544;rs552772723;rs117598690;rs147970145	1;10;11;42
cg26438215	-0.274946079839151	0.644193600245594	-4.27777695177531	5.34961564005552e-05	0.000381343978638494	1.66705925445412	0.742388628759576	0.467442548920426	0.274946079839151	6	166774694	F	II		IGR	opensea	IGR-opensea		rs112094516;rs575838615	0;38
cg14093189	-0.270855177389186	0.559249725769028	-4.27752178472979	5.35456994781514e-05	0.000381343978638494	1.66619483900467	0.655983717693737	0.385128540304551	0.270855177389187	17	53751663	F	II		IGR	opensea	IGR-opensea		rs563677274;rs7213174;rs549662998;rs561652219	19;23;34;41
cg27545615	-0.250951458327592	0.53078853518833	-4.27733799464299	5.35814114987098e-05	0.000381343978638494	1.66557224268744	0.620414056019613	0.369462597692021	0.250951458327592	10	6249748	R	II	PFKFB3	Body	shelf	Body-shelf	chr10:6242975-6246457	rs181462310;rs576328234;rs543609579	41;2;1
cg12465678	-0.242709337555318	0.44506347928503	-4.27707273585649	5.36329941598477e-05	0.000381343978638494	1.66467369638549	0.531745385554786	0.289036047999468	0.242709337555318	1	27953336	F	II	FGR	TSS1500	opensea	TSS1500-opensea		rs186951425;rs142301533;rs56854702	1;5;38
cg02609911	-0.262560704243647	0.440386596560439	-4.27685558576277	5.36752572224395e-05	0.000381343978638494	1.66393814012459	0.534158276647456	0.271597572403809	0.262560704243647	8	134190531	R	II		IGR	opensea	IGR-opensea		rs536270360	2
cg17435610	-0.253560137383723	0.399410210524295	-4.27320775343221	5.43900470893806e-05	0.000386048233552119	1.65158515167607	0.489967402447053	0.236407265063331	0.253560137383723	22	38731297	F	II	LOC400927-CSNK1E	5'UTR	opensea	5'UTR-opensea		rs555884805;rs574295163	19;42
cg02318232	-0.246086229347197	0.632629034932162	-4.27046123675404	5.49342819424322e-05	0.000389533999228156	1.64228858059806	0.720516973984733	0.474430744637536	0.246086229347197	5	88599237	F	II		IGR	opensea	IGR-opensea		rs558000810	21
cg09088279	-0.243416913450452	0.434325802067226	-4.26850026409936	5.53260713339385e-05	0.000391503833977583	1.63565317995647	0.521260414013816	0.277843500563364	0.243416913450452	17	25609077	F	II		IGR	opensea	IGR-opensea		rs4794872	20
cg15232451	-0.250711345002107	0.680055024873361	-4.26835965300721	5.53542679354695e-05	0.000391503833977583	1.63517746102291	0.769594790945542	0.518883445943435	0.250711345002107	8	61764676	F	II	CHD7	Body	opensea	Body-opensea		rs535347450	25
cg07000116	-0.250471336902167	0.562631800975098	-4.26810309031481	5.54057519566424e-05	0.000391503833977583	1.6343094762291	0.652085849868729	0.401614512966562	0.250471336902167	16	30616649	R	II	ZNF689	Body	shore	Body-shore	chr16:30615777-30616286
cg19342782	-0.264823580139877	0.529866528102474	-4.26800391582115	5.54256655303779e-05	0.000391503833977583	1.63397396455365	0.624446378152431	0.359622798012554	0.264823580139877	1	70821806	R	II	HHLA3	Body	shore	Body-shore	chr1:70819733-70820719	rs7536099;rs114658109	51;1
cg24093329	-0.282517388245795	0.460292091675729	-4.26722887394384	5.55815269631618e-05	0.000392226906346393	1.63135212651177	0.56119115890637	0.278673770660575	0.282517388245795	14	22889758	R	II		IGR	opensea	IGR-opensea		rs184537082	1
cg12483340	-0.27125731939901	0.616428438685392	-4.26428037956801	5.61783476524464e-05	0.000396057350949747	1.62138049732162	0.713306052756467	0.442048733357457	0.27125731939901	15	42503039	R	II	TMEM87A	3'UTR	shelf	3'UTR-shelf	chr15:42500160-42500561	rs547335192	2
cg20311471	-0.269781289914331	0.581479979511926	-4.26307315770877	5.64244891575861e-05	0.000397410523058041	1.61729895230095	0.677830440195616	0.408049150281285	0.269781289914331	15	52711232	R	II	MYO5A	Body	opensea	Body-opensea		rs190182726	19
cg04205769	-0.26325174238361	0.441168564304908	-4.26193511152359	5.66574796088971e-05	0.000398668560933237	1.61345192814831	0.535187043727626	0.271935301344016	0.26325174238361	1	101488098	R	II	DPH5	Body	shelf	Body-shelf	chr1:101491317-101491680	rs561304338;rs530653973;rs180821850	18;2;1
cg23407020	-0.246703258867071	0.420617739621705	-4.25789069961648	5.74930253108239e-05	0.000404159982338409	1.59978534036926	0.508726046359945	0.262022787492873	0.246703258867071	8	82073599	F	II		IGR	opensea	IGR-opensea		rs532502025;rs147977377	2;21
cg26950588	-0.246519118750802	0.505748057136301	-4.2558634757602	5.79162980833458e-05	0.00040607087086232	1.59293805578575	0.593790599547302	0.3472714807965	0.246519118750803	9	71166379	F	II		IGR	opensea	IGR-opensea		rs554883466;rs576248562	0;34
cg17252095	-0.266345277924235	0.485165680428031	-4.25581307365183	5.79268599877373e-05	0.00040607087086232	1.59276783955707	0.580288993972401	0.313943716048166	0.266345277924235	5	124201716	F	II		IGR	opensea	IGR-opensea		rs544139057;rs562245394;rs529446928	22;35;45
cg03429643	-0.266314741503528	0.418176420628742	-4.25579329433031	5.79310053085088e-05	0.00040607087086232	1.59270104186245	0.513288828308574	0.246974086805046	0.266314741503528	2	99280963	R	II	MGAT4A	TSS1500	opensea	TSS1500-opensea		rs549596335	1
cg27340480	-0.280931045693669	0.597437996430597	-4.25185921868349	5.87612208357145e-05	0.000411496916110276	1.57941883918447	0.697770512749764	0.416839467056095	0.280931045693669	19	44170526	R	II	PLAUR	Body	shelf	Body-shelf	chr19:44172916-44173252	rs4251826;rs550935709;rs4251825;rs142217735	43;39;21;2
cg08428677	-0.246328278788007	0.342081148892952	-4.25104720757128	5.89340053023013e-05	0.000412181465655478	1.57667826240572	0.430055534174383	0.183727255386376	0.246328278788007	3	177167200	F	II	LINC00578	Body	opensea	Body-opensea		rs150619708;rs182761778	9;32
cg12754495	-0.269643943674522	0.576783148911321	-4.25087173773564	5.89714071839329e-05	0.000412181465655478	1.5760860850729	0.673084557366507	0.403440613691985	0.269643943674522	3	151102703	R	II	P2RY12	TSS200	opensea	TSS200-opensea		rs549739083	4
cg03819732	-0.248721448593105	0.70114433003906	-4.2478987401791	5.96086034022639e-05	0.000416238362043237	1.56605504534802	0.789973418822312	0.541251970229207	0.248721448593105	5	16455898	R	II	ZNF622	Body	opensea	Body-opensea		rs187580140;rs540214745	45;12
cg07591518	-0.24518784843482	0.338110722449331	-4.24525880659915	6.01799809336419e-05	0.000419828373173608	1.55715136261732	0.425677811176053	0.180489962741233	0.24518784843482	18	60119756	R	II		IGR	opensea	IGR-opensea		rs60426222;rs571269362	33;8
cg03719830	-0.267699506987359	0.564513588434929	-4.23913483359427	6.15258574317258e-05	0.000428809493050774	1.5365100822185	0.660120555216128	0.39242104822877	0.267699506987358	20	30699752	F	II	TM9SF4	Body	opensea	Body-opensea		rs75546298	0
cg02769705	-0.255674239733992	0.630115429349515	-4.23735965691472	6.19213909257223e-05	0.000431156351630955	1.53053012375722	0.721427657825941	0.465753418091948	0.255674239733992	1	202975059	R	II	TMEM183B	TSS1500	shore	TSS1500-shore	chr1:202976328-202977028	rs553410071	41
cg04748721	-0.268375234796327	0.620639319012787	-4.23686540188548	6.2031953646053e-05	0.000431516398608027	1.52886542104723	0.716487617154333	0.448112382358005	0.268375234796327	2	160418964	R	II	BAZ2B	5'UTR	opensea	5'UTR-opensea		rs138187481;rs181941055	6;2
cg04468621	-0.260565386626763	0.330854532896381	-4.23427369118613	6.26148337046872e-05	0.000435158256609257	1.52013820952268	0.423913599548797	0.163348212922034	0.260565386626763	4	185734598	F	II	ACSL1	TSS1500	opensea	TSS1500-opensea		rs566577150	29
cg15908977	-0.242548575570918	0.336978480574982	-4.23004829144549	6.35764819263914e-05	0.000441423073375286	1.50591678455023	0.423602971850309	0.181054396279392	0.242548575570918	1	209923457	F	II		IGR	shelf	IGR-shelf	chr1:209920953-209921345	rs183195826	50
cg00364028	-0.268415612056564	0.494359368423249	-4.22660808509906	6.43699389497168e-05	0.000446509358920836	1.49434449901743	0.590222087014879	0.321806474958314	0.268415612056564	5	150862717	R	II	SLC36A1	Body	opensea	Body-opensea		rs538811400;rs557697718;rs575976006;rs189342064	45;35;9;2
cg08175413	-0.260097480563944	0.482042307371528	-4.22203541806513	6.54393902619212e-05	0.000453498685633655	1.47897172758359	0.574934264715794	0.31483678415185	0.260097480563944	5	96294187	R	II	LNPEP	Body	opensea	Body-opensea		rs188559907	34
cg00394026	-0.259033986477558	0.431930006104131	-4.21766475496902	6.64776054521136e-05	0.000460258548795937	1.46428760395929	0.52444214413183	0.265408157654272	0.259033986477558	13	113357420	R	II	ATP11A	Body	opensea	Body-opensea
cg23670353	-0.250350838570367	0.397550105564585	-4.2092167853567	6.85295656738905e-05	0.000474017712755627	1.43593141270179	0.486961119339716	0.236610280769349	0.250350838570367	1	59833489	F	II	FGGY	Body	opensea	Body-opensea		rs547551697;rs188085102;rs75055449	3;37;47
cg04350675	-0.251432337882046	0.499434236502042	-4.20854577164681	6.86951440377582e-05	0.000474715170673745	1.43368060669478	0.589231500031344	0.337799162149298	0.251432337882046	6	111873161	F	II		IGR	opensea	IGR-opensea		rs73766000	0
cg09661417	-0.25182646039877	0.511270255889219	-4.20769372012561	6.89059510996336e-05	0.000475723571998601	1.43082285687497	0.601208277460209	0.349381817061439	0.25182646039877	12	114298934	R	II	RBM19	Body	opensea	Body-opensea
cg27658459	-0.266486743415301	0.458873239733015	-4.20554893199657	6.94393610316152e-05	0.000478646172477518	1.42363089109734	0.554047076667051	0.28756033325175	0.266486743415301	1	180129682	F	II	QSOX1	Body	opensea	Body-opensea		rs574484620	33
cg01990133	-0.243660177262119	0.48923205145214	-4.20546691575162	6.94598373589851e-05	0.000478646172477518	1.42335591663057	0.576253543331468	0.33259336606935	0.243660177262119	19	51898727	F	II		IGR	shore	IGR-shore	chr19:51897623-51897878	rs372493094;rs181189737;rs76742984	1;4;33
cg16151423	-0.263905449792851	0.46267299276608	-4.20509591258552	6.95525354616476e-05	0.000478834920192301	1.42211210186416	0.55692493912067	0.293019489327819	0.263905449792851	14	91504953	F	II	RPS6KA5	Body	opensea	Body-opensea		rs528621363	47
cg08185095	-0.274125097534705	0.560689700785917	-4.20420118796694	6.97765805847264e-05	0.000479926724997387	1.41911275113179	0.658591521334026	0.384466423799321	0.274125097534705	8	74527135	F	II	STAU2	Body	opensea	Body-opensea		rs531335938	15
cg02013714	-0.259714733907063	0.294233464336555	-4.20252060933027	7.01992916095468e-05	0.000482381636439735	1.41348007449126	0.38698872644622	0.127273992539157	0.259714733907063	9	272268	R	II	DOCK8	TSS1500	opensea	TSS1500-opensea		rs149998554	13
cg15342474	-0.23498950071589	0.629001825388098	-4.19961754387166	7.09353148351239e-05	0.000486982891733266	1.40375334270393	0.712926647072344	0.477937146356455	0.23498950071589	10	11682423	R	II		IGR	opensea	IGR-opensea		rs7084826;rs7101132;rs555602509;rs150415138	44;29;23;8
cg18795522	-0.250064702794077	0.511079587920015	-4.19703974307177	7.15951052355231e-05	0.000491052676881997	1.3951198835304	0.600388410346471	0.350323707552394	0.250064702794076	6	142196266	F	II		IGR	opensea	IGR-opensea		rs530739057;rs140051395;rs183585414	0;1;12
cg13816228	-0.262735929865367	0.620031768918802	-4.19539840949206	7.20182849631364e-05	0.000493493519018427	1.38962450314544	0.713866029585004	0.451130099719637	0.262735929865367	1	90022780	R	II	LRRC8B	TSS1500	opensea	TSS1500-opensea		rs188309619	17
cg18958185	-0.266948229687538	0.463875064493865	-4.18557859973795	7.46009171048688e-05	0.000510713281244536	1.35677433399443	0.5592137179537	0.292265488266161	0.266948229687539	4	38025402	R	II	TBC1D1	Body	opensea	Body-opensea		rs566333228	1
cg20046808	-0.226370318623057	0.691254852277159	-4.18329009675353	7.52155027050836e-05	0.000514440359919471	1.34912545070765	0.772101394642537	0.54573107601948	0.226370318623057	2	165531675	F	II		IGR	opensea	IGR-opensea		rs183129456	0
cg18578954	-0.24899715085089	0.531587048273156	-4.18242166315157	7.54499986276975e-05	0.000515189658660406	1.34622355493571	0.620514602148474	0.371517451297584	0.24899715085089	6	28887247	F	II	TRIM27	Body	shelf	Body-shelf	chr6:28890951-28892013	rs540372060	38
cg19344630	-0.252678505396524	0.443401018915599	-4.18236402053773	7.54655882980463e-05	0.000515189658660406	1.34603095368291	0.5336433422715	0.280964836874976	0.252678505396524	6	110740914	F	II		IGR	opensea	IGR-opensea		rs191400385;rs557081057	1;15
cg27405812	-0.252461274100593	0.553556855707739	-4.18185798867816	7.5602579925498e-05	0.00051564475908256	1.34434022005189	0.643721596457951	0.391260322357358	0.252461274100593	17	80180987	F	II		IGR	shore	IGR-shore	chr17:80179930-80180182	rs541303063;rs559991292	34;38
cg22713444	-0.268170903075956	0.439669250562442	-4.18082689636595	7.58824567113753e-05	0.000517072651122494	1.34089556705881	0.535444573089569	0.267273670013614	0.268170903075956	1	145512660	R	II	GNRHR2	Body	shelf	Body-shelf	chr1:145516038-145516637	rs190665108	34
cg17925976	-0.245885753360814	0.52590542826695	-4.1756566317664	7.73009839409766e-05	0.000526249595408765	1.32363078139474	0.613721768752955	0.367836015392141	0.245885753360814	9	107969333	R	II		IGR	opensea	IGR-opensea		rs7029837;rs150960012	28;1
cg14064277	-0.24509743753082	0.418848106105828	-4.17487893134163	7.75165548125033e-05	0.000527227625125486	1.3210349937139	0.506382905223978	0.261285467693157	0.24509743753082	19	35661763	R	II		IGR	opensea	IGR-opensea		rs550384575;rs553456624	34;1
cg07038690	-0.245968419849991	0.50797149624862	-4.17346325641818	7.79104539952486e-05	0.000529415615100244	1.3163105613055	0.59581736048076	0.349848940630769	0.245968419849991	19	48167405	R	II	GLTSCR1	5'UTR	opensea	5'UTR-opensea		rs544110820;rs112500701	16;13
cg14622879	-0.256548671119649	0.412406544090179	-4.17160990281451	7.84290499445552e-05	0.000532446105734702	1.31012699670858	0.504031069490053	0.247482398370405	0.256548671119649	6	12234001	F	II		IGR	opensea	IGR-opensea		rs534204255;rs554018427	0;46
cg14611767	-0.261202481943244	0.616110535357357	-4.16258495030932	8.10022699664235e-05	0.000549406700641829	1.28004034529164	0.709397136051373	0.448194654108129	0.261202481943244	9	134127575	F	II		IGR	opensea	IGR-opensea		rs370600165;rs373190724	0;7
cg14022913	-0.252136655923754	0.495656179994944	-4.159093153638	8.20195260572907e-05	0.000555792204299497	1.26841054589298	0.585704985681999	0.333568329758245	0.252136655923754	4	178229651	F	II	NEIL3	TSS1500	shore	TSS1500-shore	chr4:178230850-178231260	rs578221578	0
cg21696012	-0.260926261633577	0.558403735372474	-4.15721812553348	8.25708406174353e-05	0.000559011452822748	1.26216807201486	0.651591685955894	0.390665424322317	0.260926261633577	1	24131000	F	II	HMGCL	Body	shelf	Body-shelf	chr1:24126799-24127549
cg02585938	-0.256701665044798	0.57721229846323	-4.15507672568388	8.32048434191027e-05	0.00056278405161334	1.2550409186465	0.668891464550658	0.41218979950586	0.256701665044798	14	59800395	F	II	DAAM1	Body	opensea	Body-opensea		rs151123899;rs541932758	0;48
cg08539965	-0.272094090313865	0.534355621757272	-4.15324924714677	8.37496100663393e-05	0.00056584946043396	1.24896038871333	0.631532082583652	0.359437992269787	0.272094090313865	1	21396338	F	II	EIF4G3	5'UTR	opensea	5'UTR-opensea		rs145082765	6
cg01487368	-0.248718396270494	0.53746030074424	-4.15303934923099	8.38123996223787e-05	0.00056584946043396	1.24826210661579	0.626288299412274	0.377569903141779	0.248718396270494	12	10180687	F	II	LOC102724020	ExonBnd	opensea	ExonBnd-opensea
cg20623690	-0.256248259394659	0.489243527956156	-4.15274238183065	8.39013128995552e-05	0.000565928634939778	1.24727420193618	0.580760763454248	0.32451250405959	0.256248259394659	1	116520317	R	II	LOC101928977	TSS1500	shore	TSS1500-shore	chr1:116518757-116519537	rs569438086	21
cg23247275	-0.2607313406307	0.625091159453804	-4.15144527113508	8.42907395122261e-05	0.000568032814433494	1.24295969323911	0.71820949539334	0.45747815476264	0.2607313406307	8	28234388	R	II	ZNF395	5'UTR	opensea	5'UTR-opensea
cg16416659	-0.251713724334631	0.410961895295528	-4.15019457758254	8.46678788309258e-05	0.000570050401825847	1.2388003751225	0.500859653986467	0.249145929651836	0.251713724334631	16	11444071	R	II	RMI2	Body	opensea	Body-opensea		rs72773852;rs542129040;rs562087975;rs9940779	45;27;25;17
cg18587674	-0.25486384508651	0.71115553876763	-4.14852174425535	8.51748534801829e-05	0.000572937638272203	1.23323840692454	0.802178340584241	0.54731449549773	0.25486384508651	3	23919329	F	II	UBE2E1	Body	opensea	Body-opensea		rs567643848;rs114029591	0;28
cg20876499	-0.257938543859766	0.632053860617767	-4.14611937448057	8.59080415068732e-05	0.000577339835314752	1.22525326584513	0.724174769139112	0.466236225279346	0.257938543859766	2	161277556	R	II	RBMS1	Body	opensea	Body-opensea		rs563959955;rs549630041;rs144355058	39;11;9
cg21852792	-0.256598607124724	0.486252912928111	-4.14572635975218	8.6028564203236e-05	0.000577620359650299	1.22394721464584	0.577895272615513	0.321296665490789	0.256598607124724	2	71678463	F	II		IGR	shelf	IGR-shelf	chr2:71680558-71681276	rs557750147;rs191926552;rs540265215	0;3;30
cg11638399	-0.254999625337072	0.519812746053431	-4.1387002596013	8.82108802648672e-05	0.000591731174841726	1.20061140483402	0.610884040816671	0.355884415479599	0.254999625337072	8	29441416	F	II		IGR	opensea	IGR-opensea		rs537644426;rs554879338	15;20
cg11216153	-0.262172044440492	0.426057952483677	-4.13690656369757	8.87764895586296e-05	0.00059463546899758	1.19465796174731	0.519690825498138	0.257518781057647	0.262172044440492	4	108921304	R	II	HADH	Body	opensea	Body-opensea		rs574755965;rs78345005	39;9
cg11723077	-0.250696907421105	0.678171469053565	-4.13681317436415	8.8806033626889e-05	0.00059463546899758	1.19434803810085	0.767706078846817	0.517009171425712	0.250696907421105	6	158508188	R	II	SYNJ2	Body	shore	Body-shore	chr6:158507719-158508126
cg05567143	-0.24518269339357	0.445501546729452	-4.13632131449907	8.89617916581025e-05	0.000595118125902251	1.19271581468634	0.533066794370013	0.287884100976442	0.24518269339357	22	50980910	F	II		IGR	shore	IGR-shore	chr22:50982570-50982994	rs192130742;rs77392662;rs139004517	0;7;15
cg07624399	-0.228628776632268	0.708198682537459	-4.13607323658088	8.90404506430401e-05	0.000595118125902251	1.19189262101663	0.789851817048983	0.561223040416715	0.228628776632268	6	119632160	F	II	MAN1A1	Body	opensea	Body-opensea		rs543245747	40
cg23512567	-0.233956230743242	0.723302383650527	-4.13429453343539	8.96063953268897e-05	0.000598355273712892	1.18599127894077	0.806858180344542	0.5729019496013	0.233956230743242	1	236349007	R	II	GPR137B	Body	opensea	Body-opensea
cg21893651	-0.25341816540821	0.558734929588117	-4.1328221207201	9.00775038655777e-05	0.000600953829246966	1.18110734268634	0.649241417233906	0.395823251825697	0.253418165408209	6	30001368	R	II	NCRNA00171	Body	opensea	Body-opensea		rs147784207	51
cg11922563	-0.25790629208214	0.59448847665792	-4.13166057202061	9.04508311574617e-05	0.000602895903678645	1.17725529911369	0.686597866687256	0.428691574605116	0.25790629208214	5	75016955	R	II		IGR	shelf	IGR-shelf	chr5:75012962-75013515	rs976013;rs368516662	14;2
cg03857198	-0.254115819605228	0.52770381403047	-4.13080068612524	9.07281617436081e-05	0.000604195169758524	1.17440409670405	0.61845946388948	0.364343644284252	0.254115819605228	3	152927597	F	II		IGR	opensea	IGR-opensea		rs547489335	28
cg04234104	-0.251495645278719	0.348745217070685	-4.12791161485929	9.16659544169561e-05	0.000609886368226064	1.16482726241316	0.438565090384513	0.187069445105794	0.251495645278719	10	6051242	R	II		IGR	opensea	IGR-opensea		rs41294679;rs188227707;rs551103943	32;19;2
cg24092822	-0.259627333551901	0.430755018002627	-4.12695184148458	9.19795568060489e-05	0.000611418051225703	1.16164668832078	0.523479065699734	0.263851732147833	0.259627333551901	11	19265869	R	II		IGR	shore	IGR-shore	chr11:19262473-19264397	rs553431329	2
cg05030067	-0.249900178478452	0.416361815063026	-4.12492880333562	9.26439635687154e-05	0.000615276758048751	1.15494410135371	0.50561187880533	0.255711700326878	0.249900178478452	14	75765449	R	II		IGR	opensea	IGR-opensea		rs541198858	44
cg05409848	-0.223029323695096	0.336549266497568	-4.11627051430644	9.5540087420645e-05	0.000633936580061692	1.12628138509294	0.416202596388674	0.193173272693578	0.223029323695096	11	503669	F	II	RNH1	5'UTR	shore	5'UTR-shore	chr11:504189-504659	rs191938085;rs12419766	32;41
cg08253808	-0.257197644785599	0.710834547256026	-4.11579077582938	9.57030780657179e-05	0.000634443913542354	1.12469434783944	0.802690848965169	0.54549320417957	0.257197644785599	14	102676957	F	II	WDR20	Body	shelf	Body-shelf	chr14:102680287-102680519	rs557659503	1
cg21224147	-0.235372139828362	0.668886390795258	-4.11508968059795	9.59417558647732e-05	0.000635451629630096	1.12237524285112	0.752947869305387	0.517575729477026	0.235372139828361	9	102007464	F	II		IGR	opensea	IGR-opensea		rs181104759	7
cg14647416	-0.248184390071115	0.564271995452368	-4.11468491080715	9.60798146754909e-05	0.000635791697834566	1.12103644565485	0.652909277620624	0.404724887549509	0.248184390071115	5	179027133	R	II	RUFY1	Body	opensea	Body-opensea		rs146702597	34
cg14476968	-0.258032077147002	0.388624816705521	-4.11108193925511	9.73171703640246e-05	0.000643399001901739	1.10912308045229	0.480779129972307	0.222747052825305	0.258032077147002	10	14594283	F	II	FAM107B	5'UTR	opensea	5'UTR-opensea		rs530292824;rs550527591	18;50
cg12682382	-0.253369521475725	0.616083851164495	-4.11005745741106	9.76717955448414e-05	0.000645161806247547	1.10573679086148	0.706572965977254	0.45320344450153	0.253369521475724	8	74787918	R	II	UBE2W	Body	shelf	Body-shelf	chr8:74790342-74791412	rs201127244	23
cg16544318	-0.258093108747161	0.453702184304705	-4.10879733624369	9.81096932233844e-05	0.000647470990741543	1.1015723553706	0.545878294571548	0.287785185824387	0.258093108747161	6	76322352	F	II	SENP6	Body	opensea	Body-opensea		rs148978860;rs73453040	1;38
cg24443230	-0.260523474763443	0.58171769223879	-4.10841557462366	9.82427295423378e-05	0.000647765910975199	1.1003108722148	0.674761790368591	0.414238315605148	0.260523474763443	17	8761973	R	II	PIK3R6	Body	opensea	Body-opensea		rs533772100;rs73973235;rs188905431	28;23;7
cg21070860	-0.250868259808694	0.542927195224896	-4.10794882633716	9.84056179000664e-05	0.000648256954576179	1.09876866164279	0.632523002299429	0.381654742490735	0.250868259808694	3	154719649	R	II		IGR	opensea	IGR-opensea		rs555582668;rs567720005	29;20
cg14882828	-0.244787607249284	0.549082380531845	-4.1068736536423	9.87818269772746e-05	0.000650151126927628	1.09521654005194	0.636506525978017	0.391718918728733	0.244787607249284	5	14758150	F	II	ANKH	Body	opensea	Body-opensea		rs60927035	0
cg06197537	-0.239684088452785	0.396859760349856	-4.10647859499502	9.89204076486172e-05	0.000650479308412252	1.09391150494767	0.482461220511565	0.24277713205878	0.239684088452785	15	90574686	R	II	ZNF710	5'UTR	opensea	5'UTR-opensea		rs74038919;rs190855974	32;19
cg16949361	-0.244704408734078	0.453114363281801	-4.1059109705189	9.91198493836024e-05	0.000651206752401947	1.0920365550917	0.540508794972543	0.295804386238465	0.244704408734078	11	8796038	F	II	LOC102724784	Body	opensea	Body-opensea		rs141003830;rs568128395	2;42
cg04327799	-0.249840613801062	0.468748442079241	-4.10383648137567	9.98520425772848e-05	0.000655429880193959	1.08518559199335	0.557977232722477	0.308136618921415	0.249840613801062	21	46937803	F	II	SLC19A1	Body	opensea	Body-opensea		rs191176621;rs183831617;rs571049770	14;15;35
cg24941342	-0.256245512321732	0.482840549681228	-4.10306059530778	0.000100127227392719	0.000656648328482481	1.08262380311461	0.574356804081846	0.318111291760114	0.256245512321732	11	95093809	R	II		IGR	opensea	IGR-opensea
cg19084488	-0.259107793997279	0.575303800630579	-4.09367214739502	0.000103515419230236	0.000678261889004548	1.0516496449209	0.667842298486749	0.408734504489471	0.259107793997279	6	24687380	R	II	ACOT13	5'UTR	opensea	5'UTR-opensea		rs576226817	23
cg01398143	-0.253626299068208	0.477456394471255	-4.09274597688357	0.00010385557897629	0.000679883129512643	1.04859647286295	0.568037215567044	0.314410916498836	0.253626299068208	1	205675961	F	II		IGR	opensea	IGR-opensea
cg26653677	-0.24897392270702	0.416796734225747	-4.09073221511132	0.000104598898991715	0.000684138383057317	1.04195950373429	0.505715992335397	0.256742069628377	0.24897392270702	17	33863922	R	II		IGR	opensea	IGR-opensea		rs529313907;rs549189405;rs190592146;rs528672733	44;16;15;2
cg02898678	-0.242850017438889	0.34457556013803	-4.08802528341529	0.000105606148966592	0.000690110770252273	1.03304123621067	0.431307709223347	0.188457691784458	0.242850017438889	10	104748915	R	II	CNNM2	Body	opensea	Body-opensea		rs576023770;rs543216363;rs142789814	40;15;2
cg25278941	-0.25128918489748	0.450578251578201	-4.08127661457748	0.000108158118496335	0.000706157902773932	1.01082332349463	0.540324389041586	0.289035204144107	0.25128918489748	6	139795527	R	II		IGR	opensea	IGR-opensea		rs572338673	43
cg26402346	-0.232536384329825	0.652918650348622	-4.07797151320389	0.000109429457737468	0.000713703282688066	0.999950783352051	0.735967359037845	0.503430974708021	0.232536384329824	12	101864876	R	II		IGR	opensea	IGR-opensea		rs77580089;rs147886114;rs117615016	45;15;2
cg10217863	-0.256973703609014	0.500704336200308	-4.07776729359884	0.000109508482409175	0.000713703282688066	0.999279160944036	0.592480658917813	0.335506955308799	0.256973703609014	10	99188343	R	II	PGAM1	Body	shelf	Body-shelf	chr10:99185778-99186294	rs147537751;rs559307950	45;34
cg18875208	-0.257305325621832	0.487640307755585	-4.07455710989449	0.000110757927590162	0.000721205262070217	0.98872454993717	0.579535066906239	0.322229741284408	0.257305325621832	1	175137236	F	II	KIAA0040	5'UTR	opensea	5'UTR-opensea		rs115345534;rs546870233	10;21
cg11363999	-0.251267501354427	0.451567606583273	-4.07179224218573	0.000111845027357905	0.000727637746750806	0.979638302696509	0.54130599992414	0.290038498569713	0.251267501354427	21	36880976	R	II	LOC100506403	Body	opensea	Body-opensea		rs7276825;rs563630600	36;11
cg08964365	-0.245171282545494	0.35953795705393	-4.06211501923094	0.000115731321373673	0.000752253588928876	0.947866710711884	0.447099129391606	0.201927846846112	0.245171282545494	8	38226231	R	II	WHSC1L1	5'UTR	opensea	5'UTR-opensea
cg07093324	-0.230188756421205	0.313077913856523	-4.05907691209249	0.000116977947047187	0.000759683177812203	0.937902132043539	0.395288184006953	0.165099427585748	0.230188756421205	2	114652143	R	II	ACTR3	Body	shelf	Body-shelf	chr2:114647669-114648312	rs139133248;rs11889509	47;16
cg00471371	-0.246963828356661	0.731035113473437	-4.05776278295474	0.000117521163331651	0.000762535548272272	0.933593438725866	0.819236480743672	0.572272652387012	0.246963828356661	18	74114728	F	II	ZNF516	Body	island	Body-island	chr18:74114551-74114791	rs117145635;rs73975413;rs141520495;rs561098254;rs690240	6;15;29;39;40
cg20092944	-0.254118357888363	0.571684846222447	-4.05592927560708	0.000118283125970013	0.000766800954564224	0.927583323144344	0.662441402611148	0.408323044722785	0.254118357888363	10	94750225	F	II	EXOC6	Body	opensea	Body-opensea		rs72813194;rs527958378	0;42
cg25464662	-0.253943142486557	0.587889038738451	-4.05157829917783	0.000120110340505963	0.000777958495220599	0.913328045052162	0.678583018197935	0.424639875711379	0.253943142486557	10	33250646	R	II		IGR	shelf	IGR-shelf	chr10:33246271-33247707	rs558386591	1
cg24915409	-0.254479567152785	0.602691962623147	-4.05122696348303	0.000120259063606014	0.000778234293344479	0.912177375904403	0.69357752232057	0.439097955167785	0.254479567152785	4	78794450	F	II	MRPL1	Body	opensea	Body-opensea		rs528442515;rs191161741;rs571278297	0;6;19
cg04714581	-0.238794428837932	0.637309082016864	-4.04482925799331	0.000122998416312084	0.000795259601763846	0.891235223678132	0.722592806601839	0.483798377763908	0.238794428837932	8	81047040	F	II	TPD52	Body	opensea	Body-opensea		rs536667453;rs111366082	0;14
cg14690837	-0.254292963699887	0.478764520468429	-4.04235099763797	0.000124075581101408	0.000801517322145838	0.883128608711459	0.569583436075531	0.315290472375644	0.254292963699887	12	92464984	R	II	C12orf79	Body	opensea	Body-opensea		rs577128781;rs540146646	51;2
cg21850879	-0.24368802808287	0.498935983425211	-4.04146443525031	0.000124463118237054	0.000803313013128591	0.880229354297845	0.585967422026235	0.342279393943366	0.24368802808287	17	29621943	F	II	NF1	Body	opensea	Body-opensea		rs534747200	24
cg20071624	-0.258144039024832	0.57957932666388	-4.03901191763169	0.000125541239194704	0.000809558808949489	0.87221120107828	0.671773626315606	0.413629587290773	0.258144039024832	7	5258357	R	I	WIPI2	Body	opensea	Body-opensea		rs541611926;rs560418307;rs148405000;rs144017207	37;14;9;8
cg04790775	-0.232181280048443	0.726648029928909	-4.03867084292208	0.000125691883670996	0.000809818006217701	0.871096353183267	0.809569915660496	0.577388635612053	0.232181280048442	2	171600940	R	II	LOC101926913	Body	opensea	Body-opensea		rs192159269;rs575588922;rs147098308;rs536660797;rs555139604	42;41;40;5;1
cg05206633	-0.21639179699309	0.814689204223249	-4.03277638674822	0.000128322922348206	0.000826043605493459	0.851839069382388	0.891971988863638	0.675580191870549	0.21639179699309	5	177913434	R	II	COL23A1	Body	opensea	Body-opensea		rs147813081;rs141336143	48;46
cg23397030	-0.251331926409067	0.383516561009925	-4.02730818719975	0.000130810943489424	0.000841320910231982	0.833990498881519	0.473277963298877	0.22194603688981	0.251331926409067	14	91111400	F	II	LOC101928909	Body	opensea	Body-opensea		rs575957190;rs544812008;rs558526022	13;28;31
cg17741362	-0.244409267443367	0.533750599259294	-4.02583106265281	0.000131490941342018	0.000844953183102256	0.829171731458839	0.621039623346211	0.376630355902843	0.244409267443367	12	112211680	F	II	ALDH2	Body	opensea	Body-opensea
cg17465588	-0.246936223441572	0.557149684890321	-4.02550083354844	0.00013164342680583	0.000845132027687445	0.828094592803849	0.645341193262311	0.398404969820738	0.246936223441572	8	128453500	F	II	CASC8	Body	opensea	Body-opensea		rs10090459	29
cg26307396	-0.244655256175711	0.468119333470436	-4.02527175420547	0.000131749305461914	0.000845132027687445	0.82734741696495	0.555496210676047	0.310840954500336	0.244655256175711	3	11315858	R	II	ATG7	5'UTR	shore	5'UTR-shore	chr3:11313889-11314137	rs527844170;rs552511284;rs571131689	39;5;1
cg11394547	-0.249711149678973	0.472962922226661	-4.02433463559407	0.000132183286538508	0.000847174700087708	0.824291151675545	0.562145475683437	0.312434326004464	0.249711149678973	9	77763795	F	II		IGR	opensea	IGR-opensea		rs543433488;rs371457291	0;1
cg02694058	-0.247407030084467	0.418295961183792	-4.02274217667124	0.000132923907486532	0.000851177370909392	0.819098645234261	0.506655614785388	0.25924858470092	0.247407030084468	8	19540254	F	II	CSGALNACT1	TSS200	opensea	TSS200-opensea		rs150988763;rs11204064;rs538139271;rs558001807	6;8;18;26
cg07811690	-0.250909269492816	0.492599967580814	-4.02237234872237	0.000133096476491275	0.00085153871346774	0.817892941838885	0.582210420971105	0.331301151478289	0.250909269492816	14	71806671	F	II		IGR	opensea	IGR-opensea		rs563116255;rs529717752	1;22
cg23054181	-0.252483960198967	0.481204102526187	-4.02029486283876	0.000134069878667975	0.000857018614118213	0.811121301014098	0.57137694545439	0.318892985255422	0.252483960198967	15	99048945	F	II	FAM169B	5'UTR	opensea	5'UTR-opensea		rs537835904;rs556109281;rs577970719	29;33;45
cg27290532	-0.246385970082592	0.478148428964371	-4.01707768901025	0.000135590783577061	0.000865985736225622	0.800639245205539	0.566143418279583	0.319757448196991	0.246385970082592	13	37662928	R	II		IGR	opensea	IGR-opensea		rs534105717	30
cg26646867	-0.231977840272466	0.569895984976026	-4.01349504450881	0.000137303960332391	0.000875766393432217	0.788972783759738	0.652745213644764	0.420767373372298	0.231977840272466	5	68785451	R	II		IGR	shelf	IGR-shelf	chr5:68788151-68789823	rs187102367;rs192441549	49;8
cg15364336	-0.242967605139037	0.480892069163287	-4.013376359459	0.00013736106825519	0.000875766393432217	0.788586414501115	0.567666213855801	0.324698608716764	0.242967605139037	2	223656902	F	II		IGR	opensea	IGR-opensea
cg08171914	-0.249625626319965	0.503699456330774	-4.01155778133575	0.000138238974411246	0.000880597880437233	0.782667105694617	0.592851465730762	0.343225839410797	0.249625626319965	18	39628295	R	II	PIK3C3	Body	opensea	Body-opensea		rs553128530	9
cg09531498	-0.229285477949592	0.588558305157316	-4.00744744447486	0.000140243103944882	0.000892588921982527	0.769294697296337	0.670445975853599	0.441160497904007	0.229285477949592	22	27672057	R	II		IGR	opensea	IGR-opensea		rs565993164;rs139983896;rs115138339	16;10;1
cg20981515	-0.217776054600254	0.330590781244915	-4.00503955910265	0.000141430073384082	0.000899362791025232	0.761465083627793	0.408367943602149	0.190591889001895	0.217776054600254	5	149503227	F	II	PDGFRB	Body	opensea	Body-opensea		rs140748060;rs538980324	19;32
cg06160853	-0.248916584883268	0.551518022666526	-3.99782390353036	0.000145045069906371	0.000921248305031562	0.738020450137442	0.640416802981979	0.391500218098711	0.248916584883268	3	174155855	R	II		IGR	shelf	IGR-shelf	chr3:174158595-174159348
cg26849382	-0.247491862527747	0.4480846516171	-3.9976702726187	0.000145122994041388	0.000921248305031562	0.737521579600799	0.536474602519867	0.288982739992119	0.247491862527748	5	140901022	F	II	DIAPH1	Body	opensea	Body-opensea		rs113618207	0
cg08848776	-0.250686775237175	0.471987316607789	-3.99593826446728	0.000146004281905143	0.000926040999073103	0.73189825736953	0.561518307763923	0.310831532526748	0.250686775237175	19	15980907	F	II		IGR	opensea	IGR-opensea		rs184981005;rs568783359	8;24
cg06718986	-0.236884767175795	0.529383020818059	-3.99439367476192	0.000146794537784517	0.000930248531578286	0.72688475688833	0.613984723380843	0.377099956205048	0.236884767175795	11	57202626	F	II		IGR	opensea	IGR-opensea
cg13298466	-0.246093485674477	0.580260134682893	-3.99333163828828	0.00014734028577313	0.000932900669506554	0.723438277250485	0.668150665280921	0.422057179606444	0.246093485674477	12	6658164	F	II	IFFO1	Body	shore	Body-shore	chr12:6657727-6657973	rs73264803;rs570383183	29;37
cg16506970	-0.260239954033233	0.473044526682597	-3.99034414978728	0.000148885927538292	0.000941873702080032	0.713746575575893	0.565987367408752	0.305747413375519	0.260239954033233	4	6809109	F	II	KIAA0232	5'UTR	opensea	5'UTR-opensea		rs144543939;rs533574085	12;23
cg25821633	-0.252507406621825	0.567342106977209	-3.98903653211106	0.000149567336905934	0.000945368719133022	0.709506014622055	0.657523323627861	0.405015917006036	0.252507406621825	11	33079630	F	II	TCP11L1	Body	opensea	Body-opensea		rs200534855	20
cg08305085	-0.227551853965213	0.454755124331165	-3.98792758886146	0.000150147559860477	0.000948218698447043	0.705910453552729	0.536023643604456	0.308471789639243	0.227551853965213	8	37662390	F	II	ADGRA2	Body	opensea	Body-opensea		rs188866600;rs140340487;rs374822003;rs527672850	0;1;7;42
cg23568192	-0.259788768124506	0.506995538409615	-3.98743222619807	0.000150407441627101	0.000949042480215061	0.704304533052686	0.599777241311224	0.339988473186718	0.259788768124506	10	44289380	F	II		IGR	opensea	IGR-opensea		rs189494897;rs554542879;rs571179983;rs12240856;rs550402989;rs147744329	0;8;37;44;46;47
cg10866482	-0.243775972120738	0.355623429467159	-3.98665613117923	0.000150815471905787	0.000950798830621866	0.701788763746774	0.442686276653136	0.198910304532399	0.243775972120738	16	67524410	R	II		IGR	opensea	IGR-opensea		rs187862732;rs550868468	22;1
cg17351890	-0.252193448466356	0.700754658993471	-3.98563088430695	0.000151356121903008	0.000953387530749872	0.698465836747285	0.790823747731455	0.538630299265099	0.252193448466356	12	122720373	R	II	VPS33A	Body	opensea	Body-opensea
cg20175324	-0.231981250989293	0.367255340913214	-3.98401232430429	0.000152213434933399	0.000957874077992342	0.693221050427124	0.450105787695105	0.218124536705812	0.231981250989293	13	50858812	F	II	DLEU1	Body	opensea	Body-opensea		rs537811253	0
cg04876252	-0.245742407891169	0.563678689157365	-3.98379354372648	0.000152329674705274	0.000957874077992342	0.692512219182573	0.651443834832782	0.405701426941613	0.245742407891169	9	91929619	R	II	CKS2	Body	shelf	Body-shelf	chr9:91925372-91926639	rs3211679;rs3211680;rs191791043;rs3211681	48;18;2;1
cg08817610	-0.239705285602738	0.451301146649942	-3.97782975174135	0.000155531288405641	0.000977168300420014	0.673199745149809	0.536910177222348	0.29720489161961	0.239705285602738	22	28837147	R	II	TTC28	Body	opensea	Body-opensea
cg22091870	-0.24162642659393	0.342274162251256	-3.97665259546303	0.000156170818967102	0.000980346271118829	0.669389993556979	0.428569314606231	0.186942888012301	0.24162642659393	12	65131511	F	II	GNS	Body	opensea	Body-opensea
cg00278392	-0.245618237342126	0.49767424789854	-3.96785020122766	0.000161033623238572	0.00101000729305835	0.640925130699499	0.5853950469493	0.339776809607173	0.245618237342126	6	16802505	F	II		IGR	opensea	IGR-opensea		rs540772399;rs148609530	28;38
cg20516595	-0.23942684755424	0.65596517243695	-3.96587588006796	0.000162144090457908	0.00101610296686956	0.634546275830663	0.741474760849178	0.502047913294938	0.23942684755424	14	92465770	R	II	TRIP11	ExonBnd	opensea	ExonBnd-opensea		rs35007347;rs186047255	23;13
cg09565754	-0.243133391171382	0.490738461874545	-3.96555620430483	0.000162324583224482	0.00101636536652596	0.633513626449909	0.577571815864324	0.334438424692942	0.243133391171382	16	4104522	F	II	ADCY9	Body	opensea	Body-opensea		rs143695978;rs148108610;rs553423641	2;24;47
cg03614362	-0.25546445634345	0.562166077046784	-3.96266003891972	0.000163968597572209	0.00102578306945345	0.624160606569236	0.65340338288373	0.39793892654028	0.25546445634345	4	89379578	F	II	HERC5	Body	shore	Body-shore	chr4:89378223-89378948	rs188618128	0
cg17479790	-0.24489868229489	0.399717010978001	-3.96213747648279	0.000164266926794681	0.0010267733224711	0.62247349154945	0.487180826083319	0.242282143788429	0.24489868229489	17	32563557	F	II		IGR	opensea	IGR-opensea		rs565184182	7
cg03999208	-0.238742025967112	0.42968216162142	-3.95576438662619	0.000167947446953918	0.0010488847368536	0.601909371951157	0.514947170895389	0.276205144928277	0.238742025967112	19	14189493	F	II		IGR	shelf	IGR-shelf	chr19:14185107-14185601	rs533821842;rs547540970	45;50
cg03418231	-0.244715702335656	0.415838651847039	-3.95436153233842	0.000168768161694128	0.00105311332897136	0.597385666164894	0.503237116966917	0.258521414631261	0.244715702335656	12	32638773	R	II	FGD4	TSS200	opensea	TSS200-opensea		rs564264110	40
cg05080429	-0.230966688993435	0.598740292646363	-3.95310315347104	0.000169507624367349	0.00105682814784133	0.593328733209432	0.681228395858304	0.450261706864869	0.230966688993435	1	160809639	R	II	CD244	Body	opensea	Body-opensea		rs186922522	1
cg23954865	-0.260171942809368	0.577069074801874	-3.95243316504848	0.000169902596734101	0.00105839068755686	0.591169077277584	0.66998762580522	0.409815682995852	0.260171942809369	16	30497246	R	II	ITGAL	Body	opensea	Body-opensea		rs573775166	25
cg14240440	-0.246390643362219	0.5448432684212	-3.95128693485579	0.000170580370710445	0.00106160410112643	0.587474847056245	0.63283992676485	0.38644928340263	0.246390643362219	8	62570021	R	II	ASPH	Body	opensea	Body-opensea		rs564144353;rs528055397	46;15
cg10315612	-0.226203918374707	0.635679288591848	-3.95107153959674	0.000170708024444635	0.00106160410112643	0.586780719335474	0.7164664022971	0.490262483922394	0.226203918374707	5	71839375	R	II		IGR	opensea	IGR-opensea		rs72762828;rs548810554	50;45
cg15732149	-0.247018477984375	0.48357120581211	-3.94703443213227	0.000173117624745769	0.00107567663104744	0.573775405712888	0.571792090806529	0.324773612822154	0.247018477984375	1	207509334	F	II	CD55	Body	opensea	Body-opensea		rs372689910;rs1507760;rs536317900	25;31;49
cg14276379	-0.237191158276582	0.512563426523603	-3.94238691481363	0.000175931932556496	0.00109223787426268	0.558814455756257	0.597274554479525	0.360083396202943	0.237191158276582	9	97663142	F	II	C9orf3	Body	opensea	Body-opensea
cg08036492	-0.246311612673424	0.629765031199555	-3.93820399414992	0.00017850235761657	0.00110725827922563	0.545358965886297	0.717733464297206	0.471421851623782	0.246311612673424	17	13976536	F	II	COX10	Body	shelf	Body-shelf	chr17:13972630-13973085	rs189492534;rs181765228;rs541640775;rs116204106;rs142153160	7;10;18;24;45
cg06953293	-0.256517713863384	0.427291098812054	-3.92834406021014	0.000184704524840666	0.00114476211000149	0.513678884324023	0.518904568048977	0.262386854185592	0.256517713863384	10	62569076	R	II		IGR	opensea	IGR-opensea		rs187412074	26
cg23756272	-0.225448048135096	0.620038399119678	-3.9273331735578	0.000185351945487472	0.00114780444621127	0.510433838883717	0.700555559167926	0.47510751103283	0.225448048135096	18	60904418	F	II	BCL2	Body	opensea	Body-opensea		rs528931255;rs542613506;rs559145729	1;37;44
cg13366774	-0.234485058009665	0.658363040634097	-3.92492459671168	0.000186903288543101	0.00115643452455529	0.502704280902501	0.742107704208977	0.507622646199312	0.234485058009666	12	10336861	F	II	C12orf59	Body	opensea	Body-opensea		rs73262629;rs565504108	26;37
cg06458042	-0.248570791218878	0.656376498829448	-3.92200074736655	0.000188803234711172	0.00116720515759049	0.493325307308004	0.745151781407618	0.49658099018874	0.248570791218878	6	140205113	F	II		IGR	opensea	IGR-opensea		rs182783732;rs142693202;rs547983959	0;2;30
cg00906528	-0.256631630207277	0.434021613198745	-3.91809016235784	0.000191373313271917	0.00118209699486916	0.480788317838786	0.525675766844201	0.269044136636924	0.256631630207277	1	192757387	F	II		IGR	opensea	IGR-opensea		rs6703040;rs538423549;rs552456835	45;46;50
cg26246049	-0.239170740373524	0.665898963191351	-3.91356365814049	0.000194390031578694	0.00119972029590487	0.466287023471886	0.751317084753324	0.5121463443798	0.239170740373524	10	30843592	R	II		IGR	opensea	IGR-opensea
cg11502375	-0.242710719626255	0.516182319817761	-3.90639970325264	0.000199257784836687	0.00122872840910226	0.443358858636508	0.602864719684281	0.360154000058026	0.242710719626255	19	4540550	F	II	LRG1	TSS1500	shelf	TSS1500-shelf	chr19:4543407-4544578
cg20026393	-0.236030043672726	0.393205419179901	-3.90567564369636	0.000199756212641869	0.00123015654861231	0.44104305484487	0.477501863348732	0.241471819676006	0.236030043672726	14	62070628	R	II	FLJ22447	Body	opensea	Body-opensea		rs186648120	1
cg25479497	-0.259454645232167	0.653862089833348	-3.90557594223673	0.000199824938542998	0.00123015654861231	0.44072419577684	0.746524463130551	0.487069817898384	0.259454645232167	4	2665187	R	II	FAM193A	Body	opensea	Body-opensea		rs561310184	34
cg16346806	-0.242651624098716	0.405363850663165	-3.90288678091358	0.000201687187937296	0.0012405792466076	0.43212591215983	0.492025144984135	0.249373520885418	0.242651624098716	7	139432152	R	II	HIPK2	Body	opensea	Body-opensea
cg15546356	-0.219443162117936	0.327014505707063	-3.89443553019914	0.000207648491206372	0.00127617664503363	0.405129481397103	0.405387063606325	0.185943901488389	0.219443162117936	2	10795765	F	II	NOL10	Body	opensea	Body-opensea		rs373551616;rs561914740;rs529186853;rs547619994	1;27;33;40
cg06141694	-0.239410270060018	0.402631618327785	-3.88921830916532	0.000211412412345608	0.00129822094415243	0.388483065473213	0.488135286206363	0.248725016146345	0.239410270060018	2	127494476	R	II		IGR	opensea	IGR-opensea		rs116507712	1
cg19061132	-0.258817658018672	0.473696135567137	-3.88636431518779	0.000213498948589746	0.00130993664523851	0.379383173234902	0.566131013430948	0.307313355412277	0.258817658018671	22	19407598	F	II	HIRA	Body	opensea	Body-opensea		rs5993635	43
cg22262670	-0.231274995497675	0.303558943064809	-3.88439719966943	0.000214948553498818	0.00131772808884058	0.373113648870857	0.38615715574255	0.154882160244875	0.231274995497675	2	68994821	R	II	ARHGAP25	Body	opensea	Body-opensea		rs563855263	30
cg20995910	-0.276399506054448	0.436056496767938	-3.88292246473687	0.00021604148744656	0.00132332179278043	0.368414803423974	0.534770606073098	0.25837110001865	0.276399506054448	8	101239364	F	II	SPAG1	Body	opensea	Body-opensea		rs539194590	0
cg08131295	-0.22902341286506	0.400186557657591	-3.87681639722017	0.000220623589548889	0.00135026056642108	0.348972062776086	0.481980633680827	0.252957220815766	0.22902341286506	1	113541717	F	II		IGR	opensea	IGR-opensea		rs74111385	46
cg25801976	-0.239995767896783	0.440058194084632	-3.87145249231516	0.000224725361251335	0.00137338179296921	0.331909258604738	0.525770968333483	0.2857752004367	0.239995767896783	8	48648112	F	II	KIAA0146	3'UTR	shore	3'UTR-shore	chr8:48649766-48651653
cg15312943	-0.2435794865137	0.552494771792698	-3.87138676715982	0.000224776070862392	0.00137338179296921	0.331700281524597	0.639487445547591	0.395907959033891	0.2435794865137	11	17843855	R	II	SERGEF	Body	opensea	Body-opensea		rs149838260	1
cg13900692	-0.226431961703057	0.305546625968422	-3.86618852727775	0.000228821583792585	0.00139693576383617	0.315179639487899	0.386415183719513	0.159983222016457	0.226431961703057	15	50670790	R	II		IGR	opensea	IGR-opensea		rs138322981;rs551273997	47;1
cg27441294	-0.230352185506279	0.440493055612323	-3.8655142594735	0.000229351406205953	0.00139900541622467	0.313037816134689	0.522761693293137	0.292409507786858	0.230352185506279	12	92625874	R	II		IGR	opensea	IGR-opensea		rs539673691	29
cg00612332	-0.238008459704066	0.250890077128568	-3.86098695819837	0.000232939357439489	0.00141971019845913	0.298663208124511	0.335893098451449	0.0978846387473833	0.238008459704065	9	272258	R	II	DOCK8	TSS1500	opensea	TSS1500-opensea		rs142455171;rs149998554	51;3
cg04906352	-0.245694055686031	0.626562891108444	-3.85527000747713	0.000237546872602428	0.00144658942684468	0.280527392106188	0.714310768139169	0.468616712453138	0.245694055686031	8	54857865	F	II	RGS20	Body	opensea	Body-opensea		rs183580184	11
cg08926477	-0.226843632934756	0.687779690573362	-3.8519375103443	0.000240272742050393	0.00146197489187841	0.269964021766706	0.768795273764346	0.54195164082959	0.226843632934756	3	171918983	F	II	FNDC3B	Body	opensea	Body-opensea		rs547943305	47
cg18338496	-0.238086130239437	0.600835976826743	-3.84950371597365	0.000242282376734785	0.00147298041975078	0.262253218752726	0.685866737626542	0.447780607387106	0.238086130239437	6	132778076	F	II		IGR	opensea	IGR-opensea		rs79193884	0
cg16280762	-0.23819395875624	0.438491714583173	-3.84650770547001	0.000244778321411641	0.00148692183313186	0.252765660747529	0.523560985567545	0.285367026811304	0.23819395875624	2	118855435	F	II	INSIG2	Body	opensea	Body-opensea		rs74335158;rs150033960	7;43
cg04213647	-0.213887093987937	0.783914929470859	-3.84398138147695	0.000246902063975105	0.00149858107041844	0.244769310806432	0.860303177323694	0.646416083335757	0.213887093987937	13	99499944	R	II	DOCK9	Body	opensea	Body-opensea		rs142574525	4
cg20475797	-0.238869056797377	0.422042349716695	-3.84045309496322	0.000249897604868791	0.00151550805533331	0.233607418861126	0.50735272714433	0.268483670346952	0.238869056797377	4	26767989	F	II		IGR	opensea	IGR-opensea		rs565722709;rs534846873	1;44
cg09589182	-0.235273111948749	0.418619706570092	-3.83863364244333	0.000251455880576562	0.00152369794742756	0.227854180491241	0.50264581798036	0.267372706031611	0.235273111948749	14	50770648	F	II	L2HGDH	Body	opensea	Body-opensea		rs578237434;rs543767593	0;31
cg09456758	-0.243609671677642	0.443801878646728	-3.83699997174948	0.000252862954010614	0.0015309588594598	0.222689952932455	0.530805332817314	0.287195661139672	0.243609671677642	14	61329252	F	II	MNAT1	Body	opensea	Body-opensea		rs557304072;rs577163594;rs188554525;rs60175838	1;30;31;33
cg22015766	-0.235651310319592	0.375628311648164	-3.83583839845051	0.00025386798702643	0.0015357756442886	0.219018977117036	0.459789493905161	0.224138183585569	0.235651310319592	6	34624127	F	II	C6orf106	Body	opensea	Body-opensea		rs571507672;rs6900426;rs538778540;rs566401730	0;21;39;46
cg00198785	-0.227247887817893	0.616867444087729	-3.83513898531257	0.000254474983855335	0.0015381785503935	0.216808947408624	0.69802740402269	0.470779516204798	0.227247887817893	13	46269339	F	II	LINC01055	Body	opensea	Body-opensea		rs540204765	7
cg09333299	-0.222325407414896	0.325177132515334	-3.83425610047348	0.000255243190615977	0.00154155113146321	0.214019563114205	0.40457906373494	0.182253656320044	0.222325407414896	6	144462191	F	II		IGR	opensea	IGR-opensea		rs534635052;rs552671766;rs187114696;rs77403855;rs557028888	0;11;20;35;44
cg23007087	-0.232834584696711	0.569129868015345	-3.83150032471078	0.000257655301725705	0.00155483841337685	0.205315740679368	0.652285076835599	0.419450492138888	0.232834584696711	15	90380258	F	II	AP3S2	Body	opensea	Body-opensea		rs148132283;rs141951130;rs540994541;rs535768266;rs146089516	1;13;16;37;49
cg09599062	-0.230116438123894	0.419438677077011	-3.83111662382653	0.00025799287545626	0.0015555951997083	0.204104195346636	0.501623119264117	0.271506681140223	0.230116438123894	3	141995701	F	II		IGR	opensea	IGR-opensea		rs565179911	9
cg02291020	-0.264960563843044	0.427804325411024	-3.82566908821618	0.000262831367682689	0.0015834672044778	0.186912246006287	0.522433098212111	0.257472534369068	0.264960563843044	10	81963408	F	II	ANXA11	5'UTR	shore	5'UTR-shore	chr10:81964681-81965558	rs577584011;rs545817454;rs550797987;rs556153468	23;24;39;47
cg26959689	-0.243203442904663	0.467077223347516	-3.82438006273293	0.000263988900945837	0.0015891351574178	0.182846596279099	0.553935595813467	0.310732152908804	0.243203442904663	1	36949065	F	II	CSF3R	TSS200	opensea	TSS200-opensea		rs117353394;rs537001535	0;1
cg03156546	-0.249157033671693	0.485197311643104	-3.82226777540496	0.000265896254999427	0.00159930380775701	0.176186327979099	0.574181966525852	0.325024932854159	0.249157033671693	16	24759640	R	II	TNRC6A	Body	opensea	Body-opensea
cg04590344	-0.236696572902592	0.557725772973826	-3.81913864444491	0.000268746019636016	0.00161511952128793	0.166324387976046	0.642260263296181	0.405563690393589	0.236696572902592	8	146027637	R	II	ZNF517	5'UTR	shelf	5'UTR-shelf	chr8:146023902-146024734	rs2976648;rs190775006	10;7
cg13597043	-0.241594020140948	0.354725830263098	-3.80971576473784	0.000277504950036332	0.00166639336090613	0.136659551983622	0.441009408884866	0.199415388743917	0.241594020140948	1	90165225	F	II	LRRC8C	Body	opensea	Body-opensea		rs558721724	29
cg25392168	-0.227838533985544	0.728789010325263	-3.80891168406916	0.000278264872034141	0.00166958923220485	0.134130453945974	0.8101599153201	0.582321381334556	0.227838533985543	1	204140956	F	II		IGR	opensea	IGR-opensea
cg26144749	-0.206824826791891	0.657287922427152	-3.80685477124499	0.000280217879716079	0.00167993253808528	0.127662424395889	0.731153931995685	0.524329105203794	0.206824826791891	20	42568264	F	II	TOX2	Body	opensea	Body-opensea		rs143244631	26
cg25153741	-0.218302597803275	0.68893147462019	-3.80450874972072	0.000282461373743684	0.00169199901330776	0.120288158790125	0.76689668812136	0.548594090318085	0.218302597803275	5	177913468	F	I	COL23A1	Body	opensea	Body-opensea		rs549696549;rs567298297;rs189275868;rs148117650	1;35;36;44
cg21875396	-0.24286370003101	0.473122702421864	-3.80319981986657	0.000283720545255841	0.00169815431658435	0.11617512321595	0.559859738147224	0.316996038116215	0.24286370003101	6	136886949	R	II	MAP3K5	Body	opensea	Body-opensea		rs572877486;rs571589687	50;33
cg04560884	-0.237453564902371	0.590292643289958	-3.79280048201328	0.000293916794612746	0.00175774709469874	0.0835313652877749	0.675097487897947	0.437643922995576	0.237453564902371	8	74789311	R	II	UBE2W	Body	shore	Body-shore	chr8:74790342-74791412	rs532915894;rs575963799	17;6
cg25693439	-0.237547333827495	0.438271677686387	-3.79053316081303	0.000296185832258085	0.00176987328615833	0.0764222149934666	0.523110011196207	0.285562677368712	0.237547333827495	16	4104417	R	II	ADCY9	Body	opensea	Body-opensea		rs11076804;rs184355384	30;2
cg18553213	-0.246714714677039	0.46090563996649	-3.78959796356691	0.000297126600865086	0.00177404905337362	0.0734907563589537	0.549018038065432	0.302303323388393	0.246714714677039	17	4065331	F	II		IGR	opensea	IGR-opensea		rs568434132;rs534187019	3;7
cg16054434	-0.23219804322897	0.367027000914836	-3.78800929745717	0.000298731274091665	0.00178217876455662	0.0685120637644419	0.449954873496611	0.217756830267642	0.23219804322897	12	58328727	R	II	LOC100506844	Body	shore	Body-shore	chr12:58329723-58330004	rs574146333	23
cg07045797	-0.227097320562811	0.605717405159612	-3.78099847536429	0.000305912076670357	0.00182353442776184	0.0465578608272441	0.686823591074902	0.459726270512091	0.227097320562811	6	116708165	F	II	DSE	5'UTR	opensea	5'UTR-opensea		rs117071823	16
cg14222620	-0.235888710611004	0.376103854425692	-3.77759673227716	0.000309455377840162	0.001843157457615	0.035915326777527	0.46034982250105	0.224461111890046	0.235888710611004	3	169745585	R	II		IGR	opensea	IGR-opensea
cg11902347	-0.227984654397068	0.420870669025841	-3.77518035942353	0.000311996061344631	0.00185678175469061	0.0283595237526342	0.502293759881937	0.274309105484869	0.227984654397068	17	3706841	F	II		IGR	opensea	IGR-opensea		rs185620696	36
cg13602831	-0.238561826757892	0.466733410329277	-3.77413750459471	0.000313098704691317	0.00186183268677757	0.0250996145287594	0.551934062742809	0.313372235984918	0.238561826757891	15	34563890	R	II	SLC12A6	Body	opensea	Body-opensea
cg26561681	-0.236554781461163	0.405626194295975	-3.76234731188524	0.000325826341246251	0.00193594711022489	-0.011713324846939	0.490110044817819	0.253555263356655	0.236554781461163	1	21376633	R	II	EIF4G3	5'UTR	opensea	5'UTR-opensea
cg13402430	-0.229488200562487	0.42102726606313	-3.75967197580942	0.000328782338940337	0.00195192883328789	-0.0200557139868298	0.50298733769259	0.273499137130103	0.229488200562487	2	37117112	R	II	STRN	Body	opensea	Body-opensea		rs888083;rs142067479	41;32
cg13828018	-0.236518257335824	0.476871241030291	-3.75936676483442	0.00032912118982022	0.00195235967941897	-0.0210071838827357	0.561342047221657	0.324823789885833	0.236518257335824	2	17941268	F	II	GEN1	Body	opensea	Body-opensea		rs147110059;rs181124955	26;27
cg10148702	-0.233271395452695	0.682178720980575	-3.75368787846866	0.000335487087351258	0.00198851360101813	-0.0387010402506007	0.765489933642252	0.532218538189557	0.233271395452695	6	144076558	R	II	PHACTR2	Body	opensea	Body-opensea		rs563651778;rs111484218;rs146622134;rs571002859;rs189519357	49;39;14;9;7
cg01561304	-0.222602557103955	0.633078919765835	-3.74755201934139	0.000342497174267749	0.00202842429865197	-0.0577981935001546	0.712579833017248	0.489977275913292	0.222602557103956	5	177913485	R	I	COL23A1	Body	opensea	Body-opensea		rs531565469;rs549696549	45;18
cg24834394	-0.225701082562367	0.482759279552511	-3.74303379168025	0.000347748216065046	0.00205786111395393	-0.0718470175953723	0.563366809039071	0.337665726476704	0.225701082562367	12	12620789	R	II		IGR	opensea	IGR-opensea		rs888202;rs147183294;rs533658564	45;43;1
cg12685166	-0.238298117994082	0.444203781022146	-3.73592890662005	0.000356160999819829	0.00210594552474112	-0.0939152695311973	0.529310251734318	0.291012133740237	0.238298117994082	2	175455876	F	II	WIPF1	5'UTR	opensea	5'UTR-opensea		rs549528774	0
cg21563567	-0.216017279544171	0.579948516286789	-3.73372463075141	0.000358810242763405	0.00211990064459411	-0.100756067323114	0.657097544695421	0.44108026515125	0.216017279544171	3	16295454	R	II		IGR	opensea	IGR-opensea
cg04057956	-0.233403507564663	0.661279373964244	-3.73127226044766	0.000361779733757903	0.00213572383889931	-0.108363557600454	0.744637769523053	0.511234261958389	0.233403507564663	12	6339200	F	II	CD9	Body	opensea	Body-opensea		rs535607116	24
cg27141751	-0.223918445303051	0.633454010321665	-3.72972555995874	0.000363664609993374	0.00214512382982415	-0.113159811421387	0.713424883644184	0.489506438341133	0.223918445303051	10	50231850	F	II	C10orf72	Body	opensea	Body-opensea		rs577938686;rs573475832;rs74471192;rs12569955;rs144300553	1;19;22;30;32
cg08853920	-0.217719603527548	0.620113597461485	-3.72746928981011	0.000366430991835583	0.00215970420589911	-0.120153966877083	0.697870598721324	0.480150995193776	0.217719603527548	8	105424060	F	II	DPYS	Body	opensea	Body-opensea
cg08636882	-0.235916470088235	0.417575623519536	-3.72057478951832	0.000375009055611373	0.00220848706485349	-0.141508064741958	0.501831505693905	0.26591503560567	0.235916470088235	2	208839085	F	II	PLEKHM3	Body	opensea	Body-opensea		rs144933074;rs534987558;rs182106778;rs577921582;rs147946883;rs570965438	0;1;21;27;31;48
cg26197008	-0.244595163916024	0.444133875483258	-3.71797196435051	0.000378296947017786	0.00222606197073387	-0.149562647865166	0.531489291167553	0.286894127251528	0.244595163916024	3	12392024	R	II	PPARG	TSS1500	opensea	TSS1500-opensea		rs142349123;rs563680079	47;22
cg02098075	-0.213800355767986	0.584292964739288	-3.71227659020115	0.000385587408884606	0.00226714264790853	-0.167173777865311	0.660650234656426	0.44684987888844	0.213800355767986	8	49643972	R	II	EFCAB1	Body	shelf	Body-shelf	chr8:49647702-49647988	rs202243723;rs572033911;rs545899149;rs74697155;rs201706002	36;35;26;14;13
cg22018621	-0.215789753944733	0.677316840393422	-3.71082265622858	0.000387469876736188	0.0022763855258251	-0.171666630568756	0.754384609659398	0.538594855714664	0.215789753944733	2	72441974	F	II	EXOC6B	Body	opensea	Body-opensea		rs148424134;rs142547554;rs571879693	15;16;36
cg01115209	-0.211778754162847	0.735799300728709	-3.70727365451131	0.00039210174918401	0.00230175342275193	-0.182628439274602	0.811434570072583	0.599655815909736	0.211778754162847	15	48255762	R	II		IGR	opensea	IGR-opensea		rs148151322	25
cg17854886	-0.247593032807187	0.409807436695135	-3.70555169960644	0.000394368063133418	0.00231320531111537	-0.187944442818388	0.498233519840559	0.250640487033372	0.247593032807187	14	89953623	F	II	FOXN3	5'UTR	opensea	5'UTR-opensea
cg25088079	-0.248751067248386	0.329970062223477	-3.70163897148982	0.00039956418736806	0.00234181024922671	-0.200017455418619	0.4188097290979	0.170058661849515	0.248751067248385	14	22897135	R	II		IGR	opensea	IGR-opensea
cg14536522	-0.230381137710991	0.35733120980543	-3.70103375916511	0.000400373712122424	0.00234468055693419	-0.201884097848795	0.439610187559355	0.209229049848364	0.230381137710991	6	106970609	R	II	AIM1	Body	opensea	Body-opensea		rs187103425	13
cg07920381	-0.22657083586354	0.673049568216578	-3.69499600618959	0.000408535710559833	0.00239056969658795	-0.220494672774493	0.753967723882128	0.527396888018588	0.22657083586354	12	132303685	F	II		IGR	opensea	IGR-opensea		rs188219157	51
cg12523066	-0.231869393456654	0.48139173861307	-3.69033231113097	0.000414948412953902	0.00242564989065621	-0.23485553617309	0.564202236276161	0.332332842819507	0.231869393456654	8	127989753	R	II		IGR	opensea	IGR-opensea		rs544708938;rs183718965;rs578218683	38;37;5
cg03377528	-0.226823007243121	0.659686903462674	-3.69015623386821	0.000415192391267533	0.00242564989065621	-0.235397483446317	0.740695120335218	0.513872113092097	0.226823007243121	2	20555894	F	II		IGR	opensea	IGR-opensea		rs181156687	16
cg26365743	-0.218846011886038	0.755384586084773	-3.68331131034651	0.000424783487136332	0.00247970742649967	-0.256451579517177	0.833543876044072	0.614697864158035	0.218846011886037	7	106873292	R	II	COG5	Body	opensea	Body-opensea
cg26766847	-0.21140600894917	0.588298736856407	-3.67998654893644	0.000429517877942308	0.00250351083571674	-0.266668354454333	0.663800882909682	0.452394873960512	0.21140600894917	10	112424957	R	II	RBM20	Body	opensea	Body-opensea		rs546682039;rs190868537;rs535658088;rs550348021	13;9;2;1
cg08192135	-0.232192815130429	0.427078760707901	-3.67996829923985	0.000429544003182169	0.00250351083571674	-0.266724416954403	0.510004766111625	0.277811950981196	0.23219281513043	1	28116469	R	II	STX12	Body	opensea	Body-opensea		rs192335403	19
cg19420069	-0.219380922931427	0.483229587071967	-3.67413227146256	0.00043797655262323	0.00255063072584077	-0.284642632533742	0.561579916690333	0.342198993758907	0.219380922931427	16	65635834	F	II		IGR	opensea	IGR-opensea		rs568540320	26
cg14191466	-0.216085587053804	0.495258145820901	-3.67342793174831	0.000439004850245682	0.00255286430465409	-0.286803816793258	0.572431569768688	0.356345982714884	0.216085587053804	14	103440432	F	I	CDC42BPB	Body	opensea	Body-opensea		rs201875902;rs200810382;rs144883325;rs149124468;rs143474150;rs8009219	9;10;14;15;21;41
cg14220104	-0.232547904101785	0.55091786533472	-3.67339262981122	0.000439056449559302	0.00255286430465409	-0.286912129109222	0.633970688228215	0.40142278412643	0.232547904101785	11	18103045	R	II	SAAL1	ExonBnd	opensea	ExonBnd-opensea		rs28930681;rs36125091	33;30
cg25409990	-0.229585694820514	0.35619770376419	-3.66870899827455	0.000445953720255701	0.00259080406337527	-0.301275900204112	0.438192594771516	0.208606899951002	0.229585694820514	2	198162738	R	II	ANKRD44-IT1	Body	opensea	Body-opensea
cg26431787	-0.220955013318893	0.422547664989523	-3.66848358265428	0.000446288261326101	0.00259080406337527	-0.301966884574743	0.50146016974627	0.280505156427377	0.220955013318893	13	25079722	F	II	PARP4	5'UTR	opensea	5'UTR-opensea		rs574343725	34
cg09328789	-0.231132808800432	0.506677740276018	-3.6680717192818	0.000446900127709549	0.00259230358889748	-0.303229325906984	0.589225171990458	0.358092363190026	0.231132808800432	1	8607931	R	II	RERE	Body	opensea	Body-opensea		rs185235173	25
cg15589135	-0.239819822725178	0.349542962450318	-3.65622086404428	0.000464851564551948	0.00269430171643864	-0.339512308910455	0.435192899137881	0.195373076412703	0.239819822725178	5	96294128	F	II	LNPEP	TSS200	opensea	TSS200-opensea		rs188559907	27
cg02841912	-0.216366193998321	0.4182075101663	-3.65452456206429	0.000467476521880884	0.00270737587553763	-0.344699084022317	0.495481150879986	0.279114956881665	0.216366193998321	6	152955983	R	II	SYNE1	5'UTR	shore	5'UTR-shore	chr6:152957810-152958472	rs561573363;rs144515361;rs114887259;rs536193042	22;19;2;1
cg11387709	-0.220110619019578	0.719922841129145	-3.65356930786177	0.00046896093630846	0.00271382919101313	-0.347619223186778	0.79853377649328	0.578423157473701	0.220110619019578	16	65636127	R	II		IGR	opensea	IGR-opensea
cg17290817	-0.231847002928167	0.690491527059931	-3.6516626384843	0.000471937212266268	0.00272889876998129	-0.353446176568474	0.773294028105705	0.541447025177538	0.231847002928167	8	82191838	R	II	FABP5	TSS1500	shore	TSS1500-shore	chr8:82192378-82193685	rs564295849;rs79370435;rs550283473;rs112853534	41;40;35;24
cg15648345	-0.200335646202457	0.660419923320389	-3.64778707579194	0.000478042345084084	0.0027620224382636	-0.365283714098365	0.731968368392695	0.531632722190237	0.200335646202457	17	56297360	F	II	MKS1	TSS1500	shore	TSS1500-shore	chr17:56296488-56296842	rs574302590	51
cg20766052	-0.22115108274126	0.359281793926101	-3.64256736963153	0.000486383648421563	0.00280800386632039	-0.381212958955502	0.438264323476551	0.217113240735292	0.22115108274126	6	14744370	F	II		IGR	opensea	IGR-opensea		rs546686299	0
cg15734589	-0.232043518742693	0.514728038790696	-3.63464796863796	0.000499303865219006	0.00288032725396204	-0.405350593092457	0.597600724055943	0.36555720531325	0.232043518742693	9	128585454	F	II	PBX3	Body	opensea	Body-opensea		rs529885308;rs147288714;rs560125261;rs181382780	1;5;26;39
cg17067918	-0.230945078003521	0.410046843334836	-3.63204609438294	0.000503619451980701	0.00290293853924725	-0.413272863916641	0.492527228336093	0.261582150332572	0.230945078003521	22	18243402	F	II	BID	5'UTR	opensea	5'UTR-opensea		rs150115505;rs551226437;rs567845794;rs183530161	1;28;30;50
cg11288428	-0.223170447472964	0.62567784957025	-3.63020287792708	0.000506698120115332	0.00291839011522829	-0.418882748187685	0.705381580810594	0.482211133337629	0.223170447472965	6	90033604	R	II		IGR	opensea	IGR-opensea
cg21724915	-0.234114369532411	0.634566365190658	-3.62940039006629	0.000508044071848793	0.00292384547472163	-0.421324521502863	0.718178640023662	0.484064270491251	0.23411436953241	16	54114835	F	II	FTO	Body	opensea	Body-opensea		rs185175608;rs549913300;rs190032887	0;21;33
cg22028323	-0.233790446983594	0.525000763127864	-3.62820072949448	0.000510062508476125	0.00293315946050741	-0.42497408934812	0.60849735133629	0.374706904352697	0.233790446983593	10	98486758	R	II		IGR	opensea	IGR-opensea		rs189668792	1
cg25664353	-0.218186556590362	0.472687317007663	-3.62794973332257	0.000510485773973734	0.00293329286424406	-0.425737554822616	0.550611087218506	0.332424530628144	0.218186556590363	6	114019348	R	II		IGR	opensea	IGR-opensea		rs549220956;rs142854819	22;21
cg21875980	-0.256181865744722	0.539541722525365	-3.62395635193513	0.000517265042588127	0.00296991957106981	-0.437879414325026	0.631035246005623	0.374853380260901	0.256181865744722	1	231553510	F	II	EGLN1	Body	shelf	Body-shelf	chr1:231556681-231558447	rs113502414;rs375790681;rs556312801	1;37;47
cg13192602	-0.225942512856664	0.332368209682201	-3.62299249929343	0.000518914071551625	0.00297705631660134	-0.440808601288398	0.413061964273867	0.187119451417203	0.225942512856664	3	151976532	R	II		IGR	opensea	IGR-opensea
cg07276867	-0.227618691392076	0.567834188626527	-3.62102025790069	0.000522303903972576	0.00299416123841042	-0.446800620792399	0.649126578409411	0.421507887017336	0.227618691392076	9	32426364	R	II	ACO1	Body	opensea	Body-opensea		rs75981550	20
cg09459451	-0.231052351012382	0.539416257827637	-3.61689922543172	0.000529455042476425	0.00303278466518527	-0.459313666003141	0.621934954617773	0.390882603605391	0.231052351012383	2	39063259	F	II	DHX57	Body	opensea	Body-opensea
cg18210893	-0.224706023521145	0.685285003391603	-3.61629393299492	0.000530513194342156	0.00303647364630499	-0.461150725793659	0.765537154649155	0.54083113112801	0.224706023521145	19	33468395	R	II	FAAP24	3'UTR	opensea	3'UTR-opensea		rs575855677;rs79327584;rs13345481	45;40;1
cg25197500	-0.239747682169619	0.517880515925552	-3.61555674812468	0.000531804629220312	0.00304149106196828	-0.463387787202215	0.603504688128987	0.363757005959369	0.239747682169619	17	80581805	F	II	WDR45L	Body	opensea	Body-opensea		rs562444392;rs111575195	29;36
cg08617194	-0.225142319626176	0.546239823557014	-3.6094774257138	0.000542569104689867	0.00310063653592058	-0.481823893746024	0.626647794852077	0.401505475225901	0.225142319626176	12	123875771	R	II	SETD8	Body	shore	Body-shore	chr12:123873794-123874597	rs181237310;rs76909472;rs184883228;rs572615632	43;30;23;10
cg26942829	-0.221778939556631	0.368828010672704	-3.60685283027671	0.000547280066890992	0.00312512262495697	-0.489776486489627	0.448034774800073	0.226255835243442	0.221778939556631	6	13408158	F	II	GFOD1	Body	opensea	Body-opensea
cg03662858	-0.227255192397533	0.438545839609645	-3.60344225174103	0.000553459863453295	0.00315795153217087	-0.500104552896042	0.519708408323049	0.292453215925516	0.227255192397533	1	90032648	F	II	LRRC8B	5'UTR	opensea	5'UTR-opensea		rs527530446;rs181053633;rs560991581	0;8;28
cg07807826	-0.226201626358076	0.681633510194175	-3.59930582868643	0.000561043774185001	0.00319873479963019	-0.512621430684696	0.762419805322059	0.536218178963983	0.226201626358076	20	52530856	R	II		IGR	opensea	IGR-opensea
cg16713785	-0.244204633382537	0.459632981898638	-3.5931758449162	0.000572464439036808	0.00326131256178545	-0.531152234908178	0.546848922392401	0.302644289009864	0.244204633382537	12	46621654	F	II	SLC38A1	Body	opensea	Body-opensea		rs146986879;rs138360236;rs531759683	0;23;33
cg19538090	-0.228413769203528	0.459142049543512	-3.58938835302968	0.000579630773420284	0.00329957517912851	-0.54259061125954	0.540718395687629	0.312304626484102	0.228413769203528	6	36323716	F	II	ETV7	Body	opensea	Body-opensea		rs181238393;rs529637770	1;9
cg03751915	-0.230642116313449	0.609940638942686	-3.58594410863281	0.000586221492621573	0.00333450425438431	-0.552984978728455	0.692312823340347	0.461670707026897	0.230642116313449	13	51461416	F	II	RNASEH2B-AS1	Body	opensea	Body-opensea		rs146823536;rs140626257;rs556349003	22;30;48
cg06466659	-0.22048884077411	0.379870144206411	-3.58335979031352	0.000591213336479985	0.00336029161478391	-0.560779554412248	0.458616158768593	0.238127317994483	0.22048884077411	2	213990963	R	II	IKZF2	Body	opensea	Body-opensea
cg11669285	-0.214961216447159	0.595180210527086	-3.57324583946121	0.000611139836877665	0.00347085769480019	-0.591246107239266	0.671952073543929	0.45699085709677	0.214961216447159	17	40558061	R	II	PTRF	Body	island	Body-island	chr17:40558005-40558274	rs563971457;rs144153882;rs545768833;rs564111363	51;35;21;10
cg00185804	-0.228310015854511	0.616137040396531	-3.57079718900227	0.000616059081266962	0.00349608760359858	-0.598613090015144	0.697676331773142	0.469366315918631	0.228310015854511	8	22907738	R	II	TNFRSF10B	Body	opensea	Body-opensea		rs180741643;rs76294576	29;19
cg14390012	-0.219839725295636	0.702393583165517	-3.56966468404845	0.000618346920669843	0.00350635701651298	-0.602019122791506	0.780907770771102	0.561068045475466	0.219839725295636	4	145816012	F	II		IGR	opensea	IGR-opensea		rs141731343	19
cg25273381	-0.214570449869452	0.382117890570632	-3.56931899416213	0.00061904687278051	0.00350761334716129	-0.603058640086853	0.458750194095436	0.244179744225984	0.214570449869452	1	108479606	F	II	VAV3	Body	opensea	Body-opensea		rs540843570	28
cg00719771	-0.223216954894577	0.548710437088314	-3.56091120001283	0.000636304167098123	0.00360173301010256	-0.628319582962892	0.628430778122091	0.405213823227515	0.223216954894576	6	23523214	F	II		IGR	opensea	IGR-opensea		rs572027620;rs534185169	0;45
cg26861460	-0.220113695061243	0.575460533317769	-3.56074963758594	0.000636640204731712	0.00360173301010256	-0.628804578352958	0.654072567268213	0.43395887220697	0.220113695061243	22	44575455	R	II	PARVG	TSS1500	opensea	TSS1500-opensea		rs148500042;rs185949371	36;1
cg12162100	-0.232551719772291	0.474910334865893	-3.54701942960085	0.000665820908749304	0.00376391588508088	-0.669964281227534	0.557964520498854	0.325412800726563	0.232551719772291	8	87529647	R	II	CPNE3	5'UTR	shelf	5'UTR-shelf	chr8:87526560-87527272	rs576773970	19
cg14486847	-0.218308688208788	0.377328654360007	-3.54476022073097	0.000670742211582827	0.00378881501951101	-0.676725988567178	0.455296043006003	0.236987354797215	0.218308688208788	1	184899589	F	II	FAM129A	Body	opensea	Body-opensea		rs149616646	0
cg25780687	-0.228065387220921	0.432381211689787	-3.54365799716839	0.000673155711607889	0.00379952092186993	-0.680023779847483	0.513833135697259	0.285767748476338	0.228065387220921	2	160563271	F	II	BAZ2B	Body	opensea	Body-opensea		rs6432551;rs150526658	17;33
cg03095503	-0.230912456655314	0.549978721971803	-3.54300717533993	0.000674584655167735	0.00380465745514602	-0.681970659603055	0.632447456491558	0.401534999836244	0.230912456655314	22	50979643	F	II		IGR	shelf	IGR-shelf	chr22:50982570-50982994
cg16396933	-0.234176944549542	0.537281909203041	-3.54128404052685	0.000678381860786307	0.00382313282343213	-0.687124045733695	0.620916532256448	0.386739587706907	0.234176944549541	10	104954103	R	II	NT5C2	TSS1500	shore	TSS1500-shore	chr10:104952242-104953232	rs184473166;rs534588190	31;19
cg02172262	-0.209470727723573	0.464760179458162	-3.54003909090495	0.000681137901625267	0.00383571666260865	-0.69084621064198	0.539571153645153	0.33010042592158	0.209470727723573	12	58288057	R	II		IGR	shelf	IGR-shelf	chr12:58290232-58290466	rs147348295	29
cg25753291	-0.20748965831235	0.731706752449731	-3.53956489647521	0.000682190449889967	0.00383869560905084	-0.692263717525434	0.805810201846999	0.598320543534649	0.20748965831235	5	108723938	R	II	PJA2	5'UTR	opensea	5'UTR-opensea		rs148513653;rs558763963;rs185264940;rs146278774	44;42;38;32
cg27342941	-0.206606424453017	0.571105238256152	-3.53892013095865	0.000683624079809984	0.00384381269414632	-0.694190894637056	0.644893246989373	0.438286822536356	0.206606424453017	21	34619110	F	II	IFNAR2	Body	opensea	Body-opensea		rs146101901;rs140084698;rs141399727;rs150825310	15;16;33;34
cg15463358	-0.211863208109803	0.629896694998954	-3.5339658209851	0.000694735565830874	0.00390329591469116	-0.708990770937016	0.705562126466741	0.493698918356938	0.211863208109803	12	1156014	F	II	ERC1	Body	opensea	Body-opensea
cg09841889	-0.209960726009856	0.414671196395266	-3.53161409862547	0.000700069673418641	0.00393025332733957	-0.716010832680623	0.489657169970215	0.279696443960359	0.209960726009856	2	113552033	F	II		IGR	opensea	IGR-opensea		rs191989180	36
cg13300301	-0.226108934057231	0.483023248818286	-3.52612799635072	0.000712664297999298	0.0039978994896181	-0.732374279616087	0.563776439553011	0.33766750549578	0.226108934057231	11	94279068	R	II	FUT4	1stExon	shore	1stExon-shore	chr11:94276894-94278913
cg15721134	-0.203518912829717	0.673636651972491	-3.51412495568639	0.000740972464737205	0.00415352455004066	-0.76811244053975	0.746321977983105	0.542803065153387	0.203518912829717	10	133806677	R	II		IGR	opensea	IGR-opensea
cg03437769	-0.215799085544854	0.471357347777595	-3.51176488238353	0.000746662321031731	0.00418222164843747	-0.775129123998745	0.548428449757901	0.332629364213046	0.215799085544854	2	28937060	R	II		IGR	opensea	IGR-opensea		rs544016863;rs189602103	49;42
cg09248826	-0.211140554486773	0.491049917587497	-3.51115467867927	0.000748140165235699	0.00418730052786881	-0.776942758274933	0.56645725847563	0.355316703988857	0.211140554486773	9	130860839	R	II	SLC25A25	5'UTR	opensea	5'UTR-opensea		rs116892997;rs139240119	27;4
cg15935770	-0.205505238603735	0.536094106476803	-3.50729500091224	0.00075755220838956	0.00423674507392239	-0.788409177270602	0.609488834549565	0.403983595945831	0.205505238603735	14	70160160	F	II	KIAA0247	Body	opensea	Body-opensea		rs537398432;rs548896204;rs180684579	0;41;42
cg00573079	-0.224835930012418	0.421207527955756	-3.50312069505032	0.000767857596411777	0.00429110662872801	-0.800800122287134	0.501506074388762	0.276670144376345	0.224835930012418	10	114292138	F	II	VTI1A	Body	opensea	Body-opensea		rs572683271	47
cg16139963	-0.222080693878736	0.475235037562942	-3.50180902078485	0.000771123114542543	0.00430607362972272	-0.804691490088744	0.554549571091062	0.332468877212327	0.222080693878736	19	33181245	F	II		IGR	shore	IGR-shore	chr19:33182609-33183562	rs565251354;rs531068602	1;35
cg00534516	-0.227760033557644	0.590851961116608	-3.50127836257013	0.000772447961042048	0.00431018907942184	-0.806265506288965	0.672194830244338	0.444434796686694	0.227760033557644	5	118193625	F	II	DTWD2	Body	opensea	Body-opensea		rs145114434;rs540835146	0;42
cg12459502	-0.20969759477565	0.507999097150646	-3.49853075291918	0.000779342189835394	0.00434535128203278	-0.814412612333103	0.582891095284807	0.373193500509156	0.209697594775651	18	60904237	F	II	BCL2	Body	opensea	Body-opensea		rs190687388;rs144266251	14;37
cg20694518	-0.231909739248544	0.512632282020562	-3.49543615154366	0.000787176788793718	0.00438569925185072	-0.823583104457124	0.595457188895042	0.363547449646498	0.231909739248544	6	32440836	F	II		IGR	opensea	IGR-opensea		rs115608589;rs9269078;rs67970757	16;43;44
cg25818097	-0.217841025577559	0.297907686560737	-3.4935516688698	0.000791984175788377	0.0044077016425911	-0.829164693541609	0.375708052838436	0.157867027260877	0.217841025577559	2	134975778	R	II		IGR	opensea	IGR-opensea		rs139390876	16
cg15235987	-0.225988707074372	0.564451468130722	-3.49341720613092	0.000792328254901128	0.0044077016425911	-0.829562871747058	0.645161720657284	0.419173013582911	0.225988707074372	12	132469937	R	II	EP400	Body	opensea	Body-opensea		rs572923829;rs144659960	2;1
cg00772428	-0.226889610745709	0.460237959522577	-3.49069871630449	0.000799315054050466	0.00444319785921002	-0.837610644858659	0.54126996336033	0.314380352614621	0.226889610745709	15	76194729	R	II	FBXO22	TSS1500	shore	TSS1500-shore	chr15:76196103-76196950	rs572804086	24
cg02746822	-0.213177057808256	0.530752821993619	-3.4879421083624	0.00080645930854393	0.00447951488654856	-0.84576666070815	0.606887485496567	0.393710427688311	0.213177057808256	8	10664645	F	II	PINX1	Body	opensea	Body-opensea		rs371054780;rs113775577;rs547149696	1;23;49
cg08828848	-0.210706738147233	0.504915790525368	-3.48756863608868	0.000807431863582118	0.00448152189537024	-0.846871301935521	0.580168197006522	0.36946145885929	0.210706738147233	18	53132359	F	II	TCF4	Body	opensea	Body-opensea		rs185481922;rs548748927;rs144868649	28;29;41
cg11462667	-0.215080428475129	0.516785932553501	-3.48716644415589	0.000808480447762838	0.00448394753630645	-0.848060793817245	0.593600371294619	0.378519942819489	0.215080428475129	3	160698705	R	II	PPM1L	Body	opensea	Body-opensea
cg01313002	-0.217314619115538	0.493506112361958	-3.48083798225754	0.000825150378234017	0.00457294223220848	-0.866764359276886	0.571118476331793	0.353803857216255	0.217314619115538	7	38918245	F	II	VPS41	Body	opensea	Body-opensea		rs191113803;rs182681184;rs146012887;rs138308367	11;13;31;41
cg23589035	-0.221004673513975	0.500905755031242	-3.46631142881846	0.00086465268722399	0.00478824282683255	-0.909604436553525	0.579835995571947	0.358831322057972	0.221004673513975	1	155484600	R	II	ASH1L	Body	opensea	Body-opensea
cg15878879	-0.207514016063721	0.395332413843877	-3.46502761400296	0.000868228457333005	0.00480441588616271	-0.913384296484051	0.469444562438063	0.261930546374342	0.207514016063721	22	40882228	R	II	MKL1	5'UTR	opensea	5'UTR-opensea		rs188804744	19
cg05731788	-0.226791684156056	0.492948018219767	-3.46382410032886	0.000871593255872404	0.00481939800305918	-0.916926811419562	0.573945048275502	0.347153364119446	0.226791684156056	1	90032655	R	II	LRRC8B	5'UTR	opensea	5'UTR-opensea		rs527530446;rs181053633	9;1
cg20792493	-0.181300769502195	0.773305489132799	-3.46320804422991	0.000873320398527699	0.0048253090896798	-0.918739814174526	0.838055763955012	0.656754994452817	0.181300769502195	5	67979617	R	II		IGR	opensea	IGR-opensea		rs550405962;rs568635934	20;2
cg18447488	-0.227071192689828	0.511004676549373	-3.46181083707709	0.000877249529898299	0.00484336863946862	-0.922850816495006	0.592101531081455	0.365030338391627	0.227071192689828	1	150295033	R	II	PRPF3	5'UTR	shore	5'UTR-shore	chr1:150293835-150294140	rs367740351	23
cg23506375	-0.22487007815982	0.391819171587146	-3.4613642793934	0.000878508828104309	0.0048466717288644	-0.92416447008392	0.472129913787081	0.247259835627261	0.22487007815982	18	19383644	R	II	MIB1	Body	opensea	Body-opensea		rs146924020;rs532674601;rs147975978;rs187573930	29;18;16;15
cg07710974	-0.219922186873766	0.656017894743752	-3.44140549080979	0.000936569692977809	0.00516273432643974	-0.982752512670892	0.734561532912954	0.514639346039188	0.219922186873766	8	54857892	F	II	RGS20	Body	opensea	Body-opensea		rs186932892	49
cg00308680	-0.226536398063435	0.345470746227492	-3.4411930736045	0.000937206681463624	0.00516273432643974	-0.983374731288392	0.426376602678719	0.199840204615285	0.226536398063435	18	2963259	F	II	LPIN2	5'UTR	opensea	5'UTR-opensea
cg01459845	-0.22479028692242	0.422678008328518	-3.43424847119733	0.000958258642087997	0.00527473901185375	-1.00370169274053	0.502960253657954	0.278169966735534	0.22479028692242	3	69255721	R	II	FRMD4B	Body	opensea	Body-opensea		rs549546533;rs569551290;rs189733718	51;26;17
cg10283505	-0.197258212996823	0.560751240196927	-3.43305178028551	0.000961931103956457	0.00529098188612809	-1.00720141123143	0.631200601981507	0.433942388984684	0.197258212996823	11	94278912	F	II	FUT4	1stExon	island	1stExon-island	chr11:94276894-94278913	rs541825961	32
cg13387131	-0.212042164697355	0.540855245021173	-3.4320978720257	0.000964868016122034	0.00530315764183415	-1.00999047734681	0.616584589555942	0.404542424858587	0.212042164697355	13	36915978	R	II	SPG20	5'UTR	shelf	5'UTR-shelf	chr13:36919737-36921004	rs574652550	14
cg17816488	-0.211671133043847	0.394259424175825	-3.42357860063757	0.000991475324517033	0.00544531616431377	-1.03487436527831	0.46985625740577	0.258185124361923	0.211671133043847	4	122138797	F	II	TNIP3	TSS1500	opensea	TSS1500-opensea		rs146249785;rs35449703;rs182491782	1;23;45
cg09228833	-0.216995025654179	0.323437576740732	-3.41939828032118	0.00100478310549399	0.00551427374961224	-1.0470681601009	0.400935800188653	0.183940774534474	0.216995025654179	20	52199778	F	II	ZNF217	TSS200	shore	TSS200-shore	chr20:52198058-52198400
cg05575639	-0.225410460078212	0.667822392019443	-3.41417718287965	0.00102164090693713	0.00560259620767617	-1.06228259259823	0.748326127761662	0.522915667683449	0.225410460078212	8	61593696	F	II	CHD7	5'UTR	shore	5'UTR-shore	chr8:61590807-61593180	rs563437551;rs530803609;rs552175101;rs117229666;rs111263403	14;18;27;31;44
cg02290163	-0.216953415782618	0.513914414052657	-3.41191236959899	0.00102903617583917	0.00563893366311869	-1.06887704939853	0.591397776832163	0.374444361049545	0.216953415782618	2	178036284	R	II		IGR	opensea	IGR-opensea		rs535285286	39
cg20184271	-0.208042909627167	0.475242291150653	-3.40930117735089	0.00103762514301796	0.00568175321031194	-1.07647609199864	0.549543330303212	0.341500420676045	0.208042909627167	12	14413090	F	II		IGR	opensea	IGR-opensea		rs16909794;rs12425125	21;33
cg21320567	-0.217139163558642	0.59689424680424	-3.39973572818292	0.00106966974446643	0.00585284967643872	-1.10427695576859	0.674443948075183	0.457304784516541	0.217139163558642	8	67975880	R	II	CSPP1	TSS1500	shore	TSS1500-shore	chr8:67976440-67977448
cg22378924	-0.218010614444179	0.589185200923897	-3.39263750565858	0.00109404978318044	0.00598178449685233	-1.12487015892041	0.667046134653961	0.449035520209782	0.218010614444179	8	130501851	R	II	CCDC26	Body	opensea	Body-opensea
cg02688118	-0.193652726324738	0.686879326420587	-3.38697473751782	0.0011138741758241	0.00608563744943539	-1.14127623302965	0.756041014393708	0.562388288068969	0.193652726324739	13	114918456	R	II		IGR	shelf	IGR-shelf	chr13:114914536-114914753	rs116339452;rs536805096;rs2987457;rs370918284;rs538921548	49;47;34;17;1
cg19695597	-0.226440455020348	0.495019053981034	-3.38584838900759	0.0011178574899029	0.00610285265522567	-1.14453707373755	0.575890645059729	0.349450190039381	0.226440455020348	14	62036992	F	II	FLJ22447	TSS1500	opensea	TSS1500-opensea
cg04114389	-0.206402839513878	0.573658420347418	-3.38016067545239	0.00113817789133376	0.00620916688932969	-1.16099115561173	0.647373720173804	0.440970880659925	0.206402839513878	1	229171235	F	II		IGR	opensea	IGR-opensea		rs528455738;rs477580	1;41
cg24675644	-0.22182413332839	0.418793078909896	-3.37853949542969	0.00114403329319896	0.00623646996708904	-1.16567737376347	0.498015983670036	0.276191850341646	0.22182413332839	3	157163881	R	II	VEPH1	Body	opensea	Body-opensea		rs181519981	1
cg14481502	-0.199725517685759	0.249347873050284	-3.36487983996282	0.00119450877814507	0.00650678927292696	-1.20509660503049	0.320678415080912	0.120952897395153	0.199725517685759	18	51787171	F	II		IGR	opensea	IGR-opensea		rs189473783;rs559361670	34;36
cg13218791	-0.212861052380272	0.466648599751388	-3.36412639828494	0.00119735306883693	0.00651744075776714	-1.20726747678076	0.542670404172914	0.329809351792641	0.212861052380272	4	48197546	R	II	TEC	Body	opensea	Body-opensea		rs60185675	20
cg02758289	-0.212946977608579	0.477313891799492	-3.35947601044448	0.00121505023834555	0.0066088637593098	-1.22065858711829	0.553366383802556	0.340419406193978	0.212946977608579	16	29685813	F	II		IGR	opensea	IGR-opensea		rs565260098;rs532633460;rs550971951;rs114796694	0;15;26;39
cg00964035	-0.199870729249738	0.573217611701652	-3.34992313406703	0.00125217936151246	0.00680576655197133	-1.2481238756255	0.64460001500513	0.444729285755393	0.199870729249737	6	73449067	F	II	KCNQ5	Body	opensea	Body-opensea		rs574030353;rs541343835	38;50
cg09328678	-0.210830154949436	0.36216939589082	-3.34578111810281	0.00126860777612527	0.00688994978855589	-1.26001455195869	0.437465879801333	0.226635724851897	0.210830154949436	5	169761251	R	II	LINC01366	Body	opensea	Body-opensea		rs140210552	7
cg16933118	-0.204976506419436	0.498148599496844	-3.33927924606447	0.00129480572429851	0.00702702854963482	-1.27865783413115	0.571354494646642	0.366377988227206	0.204976506419436	3	159640407	R	II	IL12A-AS1	Body	opensea	Body-opensea		rs534706957;rs544694166;rs574472561	19;2;1
cg01736264	-0.20857729288454	0.702914428405898	-3.33575243656593	0.0013092283698061	0.00710004615933309	-1.28875927902427	0.777406318721805	0.568829025837265	0.20857729288454	1	26448411	F	II	PDIK1L	Body	opensea	Body-opensea		rs535312036;rs17257107	18;36
cg07226883	-0.203565866455779	0.550098498681373	-3.33278629575452	0.00132147506170741	0.00716116419248981	-1.29724874277977	0.622800593844151	0.419234727388372	0.203565866455779	12	80178357	F	II	PPP1R12A	Body	opensea	Body-opensea
cg08876401	-0.202888809065388	0.397603350482168	-3.32537282282785	0.00135255690108293	0.00732418552344168	-1.31844253909639	0.470063639434092	0.267174830368704	0.202888809065388	21	34865077	F	II	DNAJC28	TSS1500	shore	TSS1500-shore	chr21:34863644-34864268	rs543300706;rs565068993;rs532338882;rs188715392	16;19;37;46
cg17333269	-0.212588216151155	0.437055781818136	-3.32419188435616	0.0013575711503947	0.00734591267505088	-1.32181539869595	0.512980144729262	0.300391928578107	0.212588216151155	3	71137113	F	II	FOXP1	Body	opensea	Body-opensea		rs548786211;rs146857336;rs537793792;rs140704190	0;29;36;48
cg23257256	-0.206711429747692	0.413436669365513	-3.32356482798851	0.00136024072302468	0.00735492992715115	-1.32360596302404	0.487262179989689	0.280550750241997	0.206711429747692	12	14538000	F	II	ATF7IP	5'UTR	opensea	5'UTR-opensea		rs184984703	1
cg03516004	-0.199763054020999	0.384811519906795	-3.32301521701949	0.00136258464512878	0.00736217436852189	-1.3251751752192	0.456155467771438	0.256392413750438	0.199763054021	18	77442923	R	II	CTDP1	5'UTR	shelf	5'UTR-shelf	chr18:77439094-77440398	rs575457075;rs560832024	15;1
cg07641772	-0.216411412529111	0.572781696050641	-3.30768272345082	0.00142952429498812	0.00771816799031878	-1.36887372489015	0.650071486239609	0.433660073710498	0.216411412529111	6	137579488	R	II		IGR	opensea	IGR-opensea		rs75130531;rs192213481;rs575645454	50;49;47
cg11184120	-0.21175824557632	0.502404654474233	-3.3056158022934	0.00143878105167512	0.00776243022139956	-1.37475307648153	0.578032599322919	0.366274353746599	0.21175824557632	12	62642805	R	II		IGR	opensea	IGR-opensea		rs553646698	20
cg00112952	-0.191031817287398	0.68660617267728	-3.30171300958314	0.00145641357710085	0.00785178260831135	-1.38584709518539	0.754831821708493	0.563800004421095	0.191031817287398	1	247616523	F	II	OR2B11	TSS1500	shore	TSS1500-shore	chr1:247614695-247614944	rs531499090;rs550097079	5;20
cg17105949	-0.197469717816417	0.595967535047163	-3.29593899306953	0.00148287285456687	0.00798855530469089	-1.40224230656891	0.666492434267312	0.469022716450895	0.197469717816417	17	8698109	R	II		IGR	opensea	IGR-opensea		rs78369089;rs559588234;rs190813359	27;11;1
cg17008497	-0.198798629355404	0.482133102758939	-3.28871590771209	0.00151660826943826	0.0081623970751619	-1.42272196967017	0.553132613243012	0.354333983887608	0.198798629355404	2	173916484	R	II	RAPGEF4	Body	opensea	Body-opensea
cg21460047	-0.208216842712339	0.565336905451149	-3.28855483997368	0.00151736868704933	0.0081623970751619	-1.42317826369797	0.639700063562699	0.431483220850359	0.208216842712339	2	231881853	F	II		IGR	opensea	IGR-opensea		rs576060209	0
cg12815829	-0.217896546908762	0.544454864216286	-3.28277801927912	0.00154487953331287	0.00830429379637093	-1.43953256453868	0.622275059540844	0.404378512632082	0.217896546908762	10	14614200	F	II	FAM107B	TSS200	opensea	TSS200-opensea		rs538128913;rs558119219;rs191913066	1;8;13
cg09391368	-0.199487352862074	0.594934377767345	-3.27580385939328	0.00157871631470902	0.00847996191900844	-1.45924789952023	0.666179860932372	0.466692508070298	0.199487352862074	17	38431760	R	II	WIPF2	Body	opensea	Body-opensea		rs543847204;rs149652263;rs577854184	50;28;21
cg08054094	-0.206423432260607	0.47838695669717	-3.27507450474724	0.00158229484612874	0.00849296179488719	-1.46130790800615	0.552109611075958	0.345686178815351	0.206423432260607	3	170969647	F	II	TNIK	Body	opensea	Body-opensea		rs13090306	19
cg07896832	-0.215540862022598	0.527417968178795	-3.27424729969367	0.001586362686871	0.00850856709593138	-1.46364387202925	0.60439684747258	0.388855985449982	0.215540862022598	8	67975874	R	II	CSPP1	TSS1500	shore	TSS1500-shore	chr8:67976440-67977448
cg24175188	-0.205218337565462	0.524218729719341	-3.26997870561573	0.00160751025326828	0.00861569091883263	-1.47569102969265	0.597510993135577	0.392292655570115	0.205218337565462	3	58374923	F	II	PXK	Body	opensea	Body-opensea		rs542294006;rs372936803	24;44
cg04214459	-0.208148774308112	0.446594983608873	-3.2673860828365	0.00162048350670107	0.00867887879556775	-1.48300238087259	0.520933831576056	0.312785057267943	0.208148774308112	1	198637612	F	II	PTPRC	Body	opensea	Body-opensea		rs190864247;rs74677706	1;14
cg14851700	-0.19149473932846	0.651915835404968	-3.26508646950834	0.00163207270841245	0.00873456722487597	-1.48948378839487	0.72030681373656	0.5288120744081	0.19149473932846	1	182362230	F	II	GLUL	TSS1500	shore	TSS1500-shore	chr1:182359697-182361563	rs141169539;rs4652707	7;29
cg14189634	-0.20124083145228	0.547504783746879	-3.25736224347521	0.00167157166902516	0.0089394336085284	-1.51122926790826	0.61937650926555	0.41813567781327	0.20124083145228	16	4566306	F	II	CDIP1	5'UTR	opensea	5'UTR-opensea		rs149444770;rs189027898	20;40
cg27387279	-0.204935072015706	0.616812128675035	-3.2460269583093	0.00173116225333111	0.00925137145876365	-1.54307061815871	0.690003225823502	0.485068153807796	0.204935072015706	14	94492008	F	II	OTUB2	TSS1500	shore	TSS1500-shore	chr14:94492639-94493297	rs537069678	50
cg22240755	-0.214747683998166	0.414857971610658	-3.23927492287511	0.00176759871530246	0.0094392088715205	-1.56199769368586	0.491553573038574	0.276805889040408	0.214747683998165	12	104483890	R	II	HCFC2	Body	opensea	Body-opensea		rs570834805	16
cg03458265	-0.204819691476745	0.409462828261991	-3.23470198250366	0.00179268284793678	0.00956619406191592	-1.57479953240394	0.482612718075114	0.277793026598369	0.204819691476745	14	81408650	F	II		IGR	shore	IGR-shore	chr14:81407710-81408133	rs17111256	21
cg19981738	-0.203900775579508	0.432035776887473	-3.23365627273623	0.0017984655884618	0.00959007250516504	-1.57772505609259	0.504857482451583	0.300956706872075	0.203900775579508	8	62630938	R	II		IGR	shelf	IGR-shelf	chr8:62626556-62627511
cg18797673	-0.202475862293627	0.557026384658859	-3.23163986291169	0.00180966564191469	0.00964278233031866	-1.58336423804185	0.629339192620869	0.426863330327242	0.202475862293627	8	104039561	F	II	ATP6V1C1	5'UTR	opensea	5'UTR-opensea		rs143217056	40
cg17789193	-0.202035929581691	0.518671764792762	-3.22001804382844	0.00187550249037768	0.00998633570039879	-1.61581454843959	0.59082745392908	0.388791524347389	0.202035929581691	19	14533491	R	II		IGR	shelf	IGR-shelf	chr19:14529731-14530505	rs75355836;rs72620564;rs61235470	42;40;18
cg27141099	-0.21446616530684	0.45303351728557	-3.21842394831102	0.00188470590881785	0.0100280578544648	-1.62025867124888	0.529628576323727	0.315162411016887	0.21446616530684	5	17302937	R	II		IGR	opensea	IGR-opensea
cg24910303	-0.191772100678229	0.633188450498157	-3.20910542631275	0.00193935746872442	0.0103113625530728	-1.64620411865481	0.701678486454668	0.509906385776439	0.191772100678229	12	88828573	F	II		IGR	opensea	IGR-opensea		rs193240587	10
cg17069914	-0.201886922157213	0.393292827853913	-3.20181832145835	0.00198312483301669	0.0105364284606365	-1.6664537910709	0.465395300052917	0.263508377895705	0.201886922157213	3	174162456	R	II		IGR	shelf	IGR-shelf	chr3:174158595-174159348	rs12638397;rs527589013;rs547433997	41;34;25
cg27049094	-0.220525950267848	0.621021876679079	-3.20146599437854	0.00198526420496759	0.0105401572417251	-1.66743196552639	0.699781144631882	0.479255194364034	0.220525950267848	2	75067716	R	II	HK2	Body	opensea	Body-opensea		rs564570699;rs528561686;rs186759881	35;9;2
cg20293950	-0.214176061050211	0.611269646308022	-3.20077736804134	0.00198945186232641	0.01055474750693	-1.66934358016948	0.687761096683097	0.473585035632886	0.214176061050211	7	80273190	R	II	CD36	5'UTR	opensea	5'UTR-opensea		rs3212159;rs377422261;rs550422859;rs570232338	49;43;34;1
cg16853390	-0.202387691515561	0.644226347537542	-3.19034352992329	0.00205392167559548	0.0108889036337427	-1.69826951663008	0.716507665935956	0.514119974420396	0.202387691515561	9	21832180	R	II	MTAP	Body	opensea	Body-opensea		rs78831809;rs553566762;rs567158850	45;5;2
cg14041147	-0.202448655589633	0.471878253383465	-3.18942110947861	0.00205971426124225	0.0109117232394712	-1.70082330815512	0.544181344665476	0.341732689075843	0.202448655589633	2	8278255	F	II	LINC00299	Body	opensea	Body-opensea		rs188510330;rs553463671	0;12
cg10718056	-0.213014099139611	0.499858391851266	-3.18245937515924	0.00210392760772126	0.0111379041298284	-1.72007928152854	0.575934855829698	0.362920756690088	0.213014099139611	6	28884599	F	II	TRIM27	Body	opensea	Body-opensea		rs544752050	41
cg22830091	-0.194532956122771	0.552391254977867	-3.18035287819284	0.00211747965423891	0.0112015590367097	-1.72589948493964	0.621867310735999	0.427334354613229	0.194532956122771	7	75961684	R	II	YWHAG	Body	shelf	Body-shelf	chr7:75958865-75959074	rs528458757;rs6948661;rs189622670;rs529171204	43;39;31;1
cg24561419	-0.186335978411058	0.667131155245997	-3.17167491140923	0.00217417404193267	0.0114931824624732	-1.74984554255722	0.733679718964232	0.547343740553174	0.186335978411058	5	79553606	F	II		IGR	shore	IGR-shore	chr5:79551369-79552294	rs558006788;rs140558869	27;45
cg25581222	-0.198416086826154	0.539104316085172	-3.16929819084591	0.00218994715687344	0.011568222301294	-1.75639518254609	0.609967204237369	0.411551117411215	0.198416086826154	15	64539239	R	II	CSNK1G1	Body	opensea	Body-opensea		rs186506878;rs553527683	50;20
cg15272979	-0.203607379793373	0.573334591401733	-3.16676485807419	0.00220687730883656	0.0116492616475088	-1.76337228095732	0.646051512756509	0.442444132963136	0.203607379793373	3	124326148	F	II	KALRN	Body	opensea	Body-opensea		rs538075733;rs558177193;rs75541234;rs184397257	0;9;14;31
cg13098633	-0.191873472626951	0.698849698602207	-3.16491894921817	0.00221929036257508	0.0117063575096406	-1.76845345016233	0.767375938826119	0.575502466199168	0.191873472626951	9	140259748	F	II	EXD3	Body	shelf	Body-shelf	chr9:140262925-140263236	rs569512140;rs536730444	1;5
cg09101941	-0.197089347467956	0.447893498991627	-3.16399900619186	0.00222550096331289	0.0117306779748455	-1.77098490071486	0.518282551658754	0.321193204190797	0.197089347467957	5	133775258	R	II		IGR	opensea	IGR-opensea		rs142285408	1
cg13866728	-0.182096891961893	0.522600202782441	-3.16334247102845	0.00222994320278571	0.0117456491112248	-1.77279117575609	0.587634807054546	0.405537915092653	0.182096891961893	20	14563610	R	II	MACROD2-IT1	Body	opensea	Body-opensea		rs1884703;rs539887846;rs551606075	27;25;2
cg04959182	-0.198329211826209	0.495109020375896	-3.15588429495153	0.00228099145674922	0.012005907653184	-1.79329017408038	0.5659408817424	0.36761166991619	0.198329211826209	2	86770055	R	II	CHMP3	Body	opensea	Body-opensea		rs116397573	48
cg07381651	-0.193635747109046	0.483672590552358	-3.1538722141851	0.0022949491047979	0.0120707079170575	-1.7988140949306	0.552828214519875	0.359192467410829	0.193635747109046	12	12628106	F	II	DUSP16	3'UTR	opensea	3'UTR-opensea		rs556552789	1
cg02012974	-0.205306311168701	0.598044969674543	-3.15183792259123	0.00230914187049069	0.0121366510354393	-1.80439625256951	0.671368652234793	0.466062341066092	0.205306311168701	3	66492992	F	II	LRIG1	Body	opensea	Body-opensea		rs539806367	51
cg24658778	-0.192744325440813	0.58347009911747	-3.14721891751455	0.00234167239861441	0.0122988123400006	-1.81706070410999	0.652307358203475	0.459563032762662	0.192744325440813	6	152897280	R	II	SYNE1	Body	opensea	Body-opensea		rs564710641;rs79982259;rs187401876	47;36;1
cg17591980	-0.20738716074007	0.413662839167577	-3.14671637179743	0.00234523739376849	0.012305663986807	-1.81843773290169	0.48772968228903	0.280342521548961	0.20738716074007	9	93960152	R	II		IGR	shelf	IGR-shelf	chr9:93955500-93956420	rs565548796	2
cg19913861	-0.203296488925667	0.436859970021556	-3.1465619807968	0.00234633364069232	0.012305663986807	-1.81886074686403	0.50946585892358	0.306169369997914	0.203296488925667	11	121449141	F	II	SORL1	Body	opensea	Body-opensea		rs543337734;rs561983142	0;39
cg17767949	-0.183308426977738	0.352355877457606	-3.14525825155901	0.00235560980763068	0.0123454832805919	-1.82243218416242	0.417823172806798	0.23451474582906	0.183308426977738	16	17265537	F	II	XYLT1	Body	opensea	Body-opensea		rs558967445;rs187242119	0;44
cg23839180	-0.212199140906982	0.418714148762841	-3.14495421221046	0.00235777799532869	0.0123480201869643	-1.82326490682015	0.49449955622962	0.282300415322639	0.212199140906981	2	16805111	F	II	FAM49A	5'UTR	opensea	5'UTR-opensea		rs189865179;rs561376187	30;31
cg11098603	-0.201578813419505	0.621160366275221	-3.13860421501947	0.0024034894632405	0.0125784330795713	-1.84064258601693	0.69315279963933	0.491573986219825	0.201578813419506	3	122212432	F	II	KPNA1	Body	opensea	Body-opensea		rs563430936	1
cg09543943	-0.19303559612401	0.672417486608218	-3.13281638887163	0.00244587314622901	0.0127911140571691	-1.85645832901766	0.741358770938222	0.548323174814212	0.19303559612401	1	24378238	F	II		IGR	opensea	IGR-opensea		rs541761019;rs532583545;rs77136035	0;15;23
cg18390025	-0.214821784130718	0.540103369515265	-3.13162056298657	0.00245471652644818	0.0128282120968767	-1.85972323461703	0.616825435276236	0.402003651145518	0.214821784130718	10	103986736	R	II	ELOVL3	Body	shore	Body-shore	chr10:103985852-103986246	rs575013269;rs535927815	36;14
cg24473995	-0.198326604106354	0.588359797814677	-3.12592265895293	0.00249726483037128	0.0130412718919389	-1.87526679322589	0.659190727852661	0.460864123746307	0.198326604106354	21	37539151	R	II	DOPEY2	Body	opensea	Body-opensea		rs557457924;rs140992285;rs541385047;rs144820735	50;29;16;7
cg25059899	-0.181833582292369	0.770867163777768	-3.12427107641009	0.00250972577006942	0.0130970173282199	-1.87976814911671	0.835807728882186	0.653974146589817	0.181833582292369	18	60904328	R	II	BCL2	Body	opensea	Body-opensea		rs374007779;rs535933652;rs148452281	40;28;25
cg11671940	-0.191837335697353	0.495053822946169	-3.12007044940255	0.00254168061735459	0.013247985820149	-1.89120863036558	0.563567157123795	0.371729821426442	0.191837335697353	10	28781637	R	II		IGR	opensea	IGR-opensea		rs374007423	35
cg16870156	-0.203892499997067	0.545134789504096	-3.11999357078456	0.00254226896466853	0.013247985820149	-1.89141790027508	0.617953539503048	0.414061039505981	0.203892499997067	6	130197180	R	II		IGR	opensea	IGR-opensea		rs75512698	19
cg05103220	-0.197931466979507	0.605016583203255	-3.11112128720592	0.00261102730563548	0.0135966279864484	-1.91554231141687	0.675706392838793	0.477774925859286	0.197931466979507	8	124294898	R	II		IGR	opensea	IGR-opensea
cg16471179	-0.190491657329196	0.43650325697191	-3.10139132376017	0.00268842279829897	0.0139897203386288	-1.94193792237364	0.504535991732337	0.314044334403142	0.190491657329196	10	104914352	F	II	NT5C2	Body	opensea	Body-opensea		rs183351723	24
cg02904191	-0.1967116960028	0.363404410765705	-3.10113375490606	0.00269050033362267	0.0139906017348379	-1.94263579272643	0.433658587909562	0.236946891906762	0.1967116960028	2	136901698	R	II		IGR	opensea	IGR-opensea		rs546498861;rs566483813;rs535527625	36;2;1
cg00995854	-0.199575914702616	0.444906671020818	-3.09979526334376	0.00270132062846271	0.0140369120112605	-1.94626165035456	0.516183783414609	0.316607868711993	0.199575914702616	1	157802305	R	II	CD5L	Body	opensea	Body-opensea		rs559659858;rs533710548;rs147789193;rs562986676	50;38;32;31
cg07831612	-0.195262517496367	0.548722643031146	-3.09867134633595	0.0027104376071635	0.014074311994138	-1.94930531048649	0.618459256422705	0.423196738926339	0.195262517496367	15	67437033	R	II	SMAD3	5'UTR	opensea	5'UTR-opensea		rs138838792;rs192798109	10;2
cg02108681	-0.192217653734378	0.628644515317431	-3.09225050604324	0.00276307401754517	0.0143374796154573	-1.96667712240518	0.697293677365423	0.505076023631045	0.192217653734378	2	61095484	F	II	LINC01185	Body	opensea	Body-opensea		rs538814601;rs842640;rs575404521	8;21;35
cg07440867	-0.216480190748031	0.277134572593362	-3.0912512284173	0.00277135092715963	0.0143702581314954	-1.96937819869162	0.354448926431945	0.137968735683914	0.216480190748031	1	205509139	F	II		IGR	opensea	IGR-opensea		rs150181171	0
cg17491368	-0.176081137086779	0.575464949475446	-3.09088540519903	0.00277438677011577	0.014375833073137	-1.97036686060568	0.638351069863581	0.462269932776802	0.176081137086779	1	211779938	R	I		IGR	opensea	IGR-opensea
cg23276715	-0.196367207340117	0.4881737565536	-3.08897807837221	0.00279026524886846	0.0144478988733782	-1.9755200739618	0.558304902032214	0.361937694692096	0.196367207340117	8	61831044	F	II		IGR	shelf	IGR-shelf	chr8:61834699-61835871
cg24907772	-0.200873884277938	0.442637203684824	-3.08868301710572	0.00279272917467948	0.0144504518763232	-1.97631705036682	0.51437787664123	0.313503992363292	0.200873884277939	9	6974012	F	II	KDM4C	Body	opensea	Body-opensea		rs7857411;rs113939123	32;38
cg13753423	-0.19043924535628	0.39725468293743	-3.08595013267307	0.00281564673935775	0.0145587601501911	-1.98369591899694	0.465268699136101	0.274829453779821	0.19043924535628	8	22546240	F	II	EGR3	3'UTR	shore	3'UTR-shore	chr8:22547486-22553427
cg12033528	-0.189246762335696	0.658050035855762	-3.07816263509547	0.00288191529911049	0.0148909111861016	-2.00469464932349	0.725638165261368	0.536391402925672	0.189246762335696	6	109010947	F	II		IGR	opensea	IGR-opensea		rs111337425;rs567880396;rs527506536	1;17;21
cg15137734	-0.197203235380836	0.661082753626539	-3.06288847001062	0.00301612730929057	0.015573412275858	-2.04576140221434	0.731512480548266	0.53430924516743	0.197203235380835	3	11703398	F	II	VGLL4	Body	opensea	Body-opensea		rs183139489;rs17035036	0;21
cg12669464	-0.185244496842712	0.543434251387206	-3.06175079943749	0.00302635293838716	0.0156152144576036	-2.04881384231714	0.609593000259604	0.424348503416891	0.185244496842712	4	124265176	F	II		IGR	opensea	IGR-opensea		rs569104902;rs72682784;rs190477889;rs72917639	5;17;18;24
cg21651000	-0.181295895952434	0.303521309028181	-3.06131179556536	0.00303030741247191	0.0156246230297075	-2.04999148104949	0.368269843296908	0.186973947344474	0.181295895952434	8	71129472	F	II	NCOA2	5'UTR	opensea	5'UTR-opensea		rs188102890;rs73684226	3;17
cg20912449	-0.213275089849986	0.533433109174689	-3.05692082745578	0.0030701257326252	0.0158188066560843	-2.06176313759015	0.609602784121113	0.396327694271127	0.213275089849986	10	104954118	F	II	NT5C2	TSS1500	shore	TSS1500-shore	chr10:104952242-104953232	rs79871942;rs577715891	1;22
cg21724751	-0.168577000182991	0.737338836245637	-3.05117732110318	0.00312294352960072	0.0160796502521295	-2.07714094300919	0.797544907739562	0.628967907556572	0.168577000182991	1	246470048	R	II	SMYD3	Body	opensea	Body-opensea		rs575116523	30
cg19927678	-0.205180547339502	0.54130224694655	-3.04871762966669	0.00314582031788295	0.0161860733829598	-2.08371969597532	0.614581013853515	0.409400466514013	0.205180547339502	17	2117809	F	II	SMG6	Body	opensea	Body-opensea		rs560767825	23
cg10768932	-0.208649957776668	0.496398040772367	-3.0379669631686	0.00324764826159844	0.0166982868541653	-2.11242516312852	0.570915882835462	0.362265925058794	0.208649957776668	1	198590738	R	II		IGR	opensea	IGR-opensea		rs572175297	1
cg11201708	-0.191602574460209	0.471475053392344	-3.02590482218177	0.00336553810758779	0.0172923093236396	-2.14453817870018	0.53990454427099	0.348301969810781	0.191602574460209	10	73010487	R	II	UNC5B	Body	opensea	Body-opensea		rs117716665	1
cg04266202	-0.171155053189839	0.683851745276039	-3.02168335883317	0.00340772661927305	0.0174968148266877	-2.15575338170517	0.744978549986696	0.573823496796857	0.171155053189838	17	56352895	F	II	MPO	Body	shelf	Body-shelf	chr17:56355207-56355502	rs182011210;rs150146528;rs531757804	1;25;47
cg19497358	-0.183366760456391	0.632825817664321	-3.02091668215406	0.00341544110625306	0.0175241526879268	-2.15778890491602	0.698313946398746	0.514947185942356	0.183366760456391	7	20547849	R	II		IGR	opensea	IGR-opensea		rs564483657	10
cg07110356	-0.200443874347761	0.552217881599566	-3.01271223440917	0.00349901705120446	0.0179404146989028	-2.17954635728247	0.623804979580909	0.423361105233148	0.200443874347761	17	56355431	R	I	MPO	Body	island	Body-island	chr17:56355207-56355502	rs146342260;rs555802990;rs28730837	49;46;36
cg10584828	-0.187300563939281	0.479700777736155	-3.01180458912778	0.00350837856942779	0.0179758432362296	-2.18195050298353	0.546593836285899	0.359293272346617	0.187300563939282	1	176177834	F	II	RFWD2	TSS1500	shore	TSS1500-shore	chr1:176175711-176176811	rs565290842;rs188436546	1;42
cg20287234	-0.184607652277066	0.446512985846888	-3.01152709612468	0.00351124528603546	0.0179779681824106	-2.18268540546383	0.512444290231554	0.327836637954489	0.184607652277066	2	231789465	R	II	GPR55	5'UTR	opensea	5'UTR-opensea		rs542740120;rs2918008	31;18
cg08998950	-0.217692163912585	0.569550472972215	-3.0072747177366	0.00355544827453201	0.0181915887989314	-2.19394061178613	0.647297674369567	0.429605510456981	0.217692163912585	3	4856199	R	II	ITPR1	Body	opensea	Body-opensea		rs146028585;rs711631	42;21
cg13241645	-0.185112894092523	0.644775117824309	-3.00670189314999	0.00356144200646114	0.0182095486690189	-2.19545581232776	0.710886865714496	0.525773971621972	0.185112894092523	3	52235959	F	II	ALAS1	Body	shelf	Body-shelf	chr3:52231942-52232541	rs190033525;rs538944262;rs142841088	15;28;31
cg00774089	-0.203742615833623	0.295900693642521	-3.00541335075829	0.00357495889058231	0.0182659223594073	-2.19886335837379	0.3686659135831	0.164923297749477	0.203742615833623	5	118676727	R	II	TNFAIP8	Body	opensea	Body-opensea		rs141553720;rs143684768	13;2
cg01586609	-0.181682837495402	0.627851962402356	-3.00418175257496	0.00358792287686226	0.0183193945216951	-2.20211924461979	0.692738690079285	0.511055852583883	0.181682837495402	11	113846937	R	II	HTR3A	Body	opensea	Body-opensea		rs11604247;rs557326872;rs562443975	35;20;16
cg06502279	-0.185286145541511	0.479938897755234	-3.00333715372797	0.00359683843283176	0.0183521359704401	-2.20435144369958	0.546112521162916	0.360826375621405	0.185286145541511	16	474467	F	II	RAB11FIP3	TSS1500	shore	TSS1500-shore	chr16:474922-476815	rs149153937	32
cg21556470	-0.181778329264529	0.479019494241606	-2.99682084619642	0.00366631805381355	0.0186936328028936	-2.22155689345704	0.543940326121795	0.362161996857266	0.181778329264529	14	56777451	R	II		IGR	opensea	IGR-opensea		rs142356872;rs544572042;rs563147083	35;4;2
cg07195224	-0.184159504756235	0.387463406668021	-2.99554085507301	0.00368011120869501	0.0187509210438859	-2.22493309192793	0.453234658366677	0.269075153610441	0.184159504756235	1	159047034	F	II	AIM2	TSS1500	opensea	TSS1500-opensea
cg19851816	-0.18410893324785	0.447134350333009	-2.99499837892806	0.00368597141751896	0.0187677378008674	-2.22636362486816	0.51288754077867	0.32877860753082	0.18410893324785	22	50657907	R	I	TUBGCP6	Body	island	Body-island	chr22:50657480-50657937	rs76633938;rs572258765;rs201730639;rs79022493;rs543188207	34;31;30;25;19
cg12910806	-0.208635413711684	0.462812332220156	-2.98948027062882	0.00374607529682557	0.0190605302403366	-2.24090354082689	0.537324979974329	0.328689566262645	0.208635413711684	1	246728677	R	II	CNST	TSS1500	shore	TSS1500-shore	chr1:246729207-246730276	rs569292554;rs145178091;rs139015422	35;33;22
cg00579751	-0.196247918238074	0.630088467288968	-2.98372431732198	0.0038097364896995	0.0193710041209964	-2.25604768815551	0.700177009516852	0.503929091278778	0.196247918238074	3	4790361	R	II	ITPR1	Body	opensea	Body-opensea		rs569810547;rs538503210;rs183754083	38;26;14
cg12244957	-0.176599876285597	0.822038336613728	-2.98317654775104	0.00381584678985614	0.019388626932242	-2.25748769504694	0.885109721001441	0.708509844715844	0.176599876285597	8	144536872	F	II	ZC3H3	Body	opensea	Body-opensea
cg03012319	-0.207316668314285	0.587097294373726	-2.97242220225042	0.0039376639025379	0.0199937338874016	-2.28571711636709	0.661138961628828	0.453822293314543	0.207316668314285	12	26984174	F	II	ITPR2	Body	shore	Body-shore	chr12:26985453-26986304	rs111272206	19
cg26869364	-0.180310926626963	0.661868432187957	-2.97074596888111	0.00395697216625835	0.0200778684588278	-2.29010987341973	0.726265191697587	0.545954265070623	0.180310926626963	17	79879227	F	II	MAFG	3'UTR	shore	3'UTR-shore	chr17:79880449-79880872	rs534688910	0
cg27632964	-0.188763524239919	0.569316104665907	-2.96811806304682	0.00398741906963886	0.0202183655730236	-2.29699265938819	0.636731649037307	0.447968124797388	0.188763524239919	15	79888238	R	II		IGR	opensea	IGR-opensea		rs533185919	48
cg25344401	-0.214968545612417	0.493323074077066	-2.96640623863107	0.00400736873323895	0.0203054786123759	-2.30147353750919	0.570097554652929	0.355129009040513	0.214968545612417	7	4755415	F	II	FOXK1	Body	shelf	Body-shelf	chr7:4757802-4758037	rs574308740;rs142905562;rs76028975	0;16;23
cg15955909	-0.176549135649521	0.727000455836194	-2.95279317164114	0.004169334754721	0.021111576258021	-2.33703443656975	0.790053718568166	0.613504582918645	0.176549135649521	3	193411652	R	II	OPA1	3'UTR	opensea	3'UTR-opensea		rs535850857;rs142430247;rs113727730	33;25;2
cg07514306	-0.182212065827068	0.571614287322532	-2.95091431639449	0.00419215859960262	0.0212124961023371	-2.34193233972286	0.636690025117913	0.454477959290846	0.182212065827068	7	129934352	R	II	CPA4	Body	opensea	Body-opensea		rs149378831;rs568471393;rs187120277	40;9;2
cg09659072	-0.19062487804746	0.381082649141168	-2.94950356184858	0.0042093719666856	0.0212849070756819	-2.34560835033113	0.449162962729547	0.258538084682086	0.190624878047461	10	114939288	F	II		IGR	opensea	IGR-opensea		rs368885719	23
cg13217238	-0.181870116551431	0.519697240524895	-2.94871483432567	0.00421902411193695	0.0213190108812693	-2.34766293534861	0.584650853578978	0.402780737027547	0.181870116551431	4	122085777	F	II	TNIP3	TSS1500	opensea	TSS1500-opensea		rs114481941	0
cg14834568	-0.202130914504809	0.56829586501337	-2.94700876596365	0.00423997237139538	0.0214101084208477	-2.35210564646083	0.640485477336516	0.438354562831707	0.202130914504809	10	14614421	F	II	FAM107B	5'UTR	opensea	5'UTR-opensea		rs183113034;rs531243907	0;35
cg24742520	-0.180959374496067	0.442638948826152	-2.94635615482921	0.0042480109690724	0.0214359369753881	-2.3538045491619	0.507267296860462	0.326307922364395	0.180959374496067	1	19506481	F	II	UBR4	Body	opensea	Body-opensea		rs550820168	41
cg17828921	-0.17511310888774	0.614344684159965	-2.94426730146075	0.00427383543494943	0.0215514177503777	-2.3592403297956	0.676885080191301	0.501771971303561	0.17511310888774	14	91096751	F	II	TTC7B	Body	opensea	Body-opensea		rs547245533	32
cg22877957	-0.18965372464465	0.35209969718545	-2.94296606643642	0.00428999586808883	0.0216045742734895	-2.36262496321157	0.419833170272825	0.230179445628175	0.18965372464465	4	25163346	F	II	SEPSECS	TSS1500	shore	TSS1500-shore	chr4:25161781-25162290	rs112577706;rs79635023	0;34
cg04328001	-0.215126162041406	0.609953143462743	-2.94294402698941	0.00429027006849438	0.0216045742734895	-2.36268227965404	0.686783915620388	0.471657753578982	0.215126162041406	4	174203069	R	II	GALNT7	Body	opensea	Body-opensea		rs572546984;rs535081563;rs138716484	36;15;1
cg06763776	-0.186923597643646	0.570891515857772	-2.94042632444104	0.00432170052460518	0.021747912317368	-2.36922765255207	0.637649943587646	0.450726345943999	0.186923597643647	4	141923701	R	II	RNF150	Body	opensea	Body-opensea		rs56370801;rs562966685;rs1364892;rs117179373	46;39;24;2
cg11833768	-0.193212500703431	0.367927164033403	-2.93628766077383	0.00437382950461655	0.0219951426116931	-2.37997745075425	0.436931628570343	0.243719127866912	0.193212500703431	14	63940209	F	II	PPP2R5E	Body	opensea	Body-opensea		rs187364266;rs544030202	1;46
cg07264216	-0.194752275640377	0.458698890847309	-2.93030214181658	0.00445024913429218	0.0223641032574574	-2.39550303191859	0.528253275004587	0.33350099936421	0.194752275640377	16	20886098	F	II	DCUN1D3	5'UTR	opensea	5'UTR-opensea		rs530605965;rs532931106	45;46
cg21820712	-0.181418020658221	0.497339423906043	-2.91356546357739	0.00467052754140188	0.0234550054339442	-2.4387819283833	0.562131574141122	0.380713553482901	0.181418020658221	8	62526276	F	II	ASPH	Body	opensea	Body-opensea		rs182949339;rs563086713;rs545992684	4;42;49
cg18213786	-0.18219395271017	0.371777996706831	-2.90895880881079	0.00473290005672607	0.023751966609114	-2.45065951708696	0.436847265531891	0.254653312821721	0.18219395271017	2	33359521	R	II	LTBP1	TSS200	opensea	TSS200-opensea		rs562037296;rs531198025	34;15
cg25218152	-0.190443820745799	0.560914441545781	-2.90653740710915	0.00476599231663217	0.0239016796617969	-2.45689674452725	0.628930091812138	0.438486271066339	0.190443820745799	11	128554586	F	II		IGR	opensea	IGR-opensea
cg26759486	-0.18214656472814	0.402834283654664	-2.90385214710489	0.00480294016167903	0.0240705107760975	-2.46380879608017	0.467886628200429	0.285740063472289	0.18214656472814	6	139795461	F	II	LOC645434	Body	opensea	Body-opensea		rs572338673	25
cg20694425	-0.18373532451195	0.675089017742103	-2.89422849841994	0.00493753781173131	0.0247281606800642	-2.48853888430752	0.74070877649637	0.556973451984421	0.183735324511949	4	55235418	F	II		IGR	opensea	IGR-opensea		rs530099971;rs150669593;rs190586870	1;39;49
cg20474450	-0.187771649401993	0.500034432519656	-2.89284040925271	0.00495723630935602	0.0248098680001354	-2.49210047688971	0.56709573587751	0.379324086475517	0.187771649401993	14	56777463	F	II		IGR	opensea	IGR-opensea		rs186681858;rs115254089	4;11
cg00359365	-0.177287931207048	0.325452386159755	-2.89174748509227	0.00497279704624659	0.0248707694018281	-2.49490376762216	0.388769504447986	0.211481573240938	0.177287931207048	1	26880547	F	II	MIR1976	TSS1500	opensea	TSS1500-opensea		rs573439065;rs545658875;rs529238707;rs41286645	0;9;28;36
cg22138494	-0.173771378272794	0.514260502942755	-2.8904128164413	0.00499186073715799	0.024949095381624	-2.4983259718807	0.576321709468753	0.402550331195959	0.173771378272794	13	77949107	R	II		IGR	opensea	IGR-opensea		rs546153461	1
cg14422240	-0.189677706670307	0.706452521544082	-2.88637789330078	0.00504990384563068	0.0252219993161881	-2.50866417941774	0.77419455964062	0.584516852970313	0.189677706670307	6	37425031	F	II	FTSJD2	Body	opensea	Body-opensea		rs372047134;rs532689926	32;46
cg18276112	-0.190139405384199	0.457990404911605	-2.87845674210131	0.00516566401728017	0.0257826062455399	-2.52892600809396	0.525897335405962	0.335757930021763	0.190139405384199	7	4755032	R	II	FOXK1	Body	shelf	Body-shelf	chr7:4757802-4758037	rs148643826	6
cg26514961	-0.184565022783357	0.372102845840267	-2.87416503834315	0.00522939948258383	0.0260829639498671	-2.53988530858601	0.438018925405752	0.253453902622395	0.184565022783357	12	94566784	R	II	PLXNC1	Body	opensea	Body-opensea		rs116177079	42
cg02924917	-0.177061450436785	0.572721238733018	-2.87026352522816	0.00528796794511672	0.026357159057509	-2.54983684821029	0.63595747103187	0.458896020595085	0.177061450436785	6	149950158	F	II	KATNA1	Body	opensea	Body-opensea		rs377246380	16
cg12371233	-0.181675648260663	0.683133650814676	-2.86953797823058	0.00529892604118137	0.02639383541708	-2.55168629680305	0.74801781090777	0.566342162647106	0.181675648260663	3	71230013	R	II	FOXP1	Body	opensea	Body-opensea		rs73839424;rs182974723	15;1
cg23218859	-0.177987199924514	0.460304718854048	-2.85761648898588	0.00548199895035908	0.0272871801113596	-2.58202092576721	0.523871575969945	0.345884376045432	0.177987199924514	17	34946860	R	II	DHRS11	TSS1500	shore	TSS1500-shore	chr17:34948053-34948902	rs116989805;rs535179658;rs557571885;rs147335380;rs148765021	30;18;15;10;1
cg16902078	-0.170950288695946	0.590310103452243	-2.85095107178425	0.00558687600365902	0.0277903492936418	-2.59893709043228	0.651363777986509	0.480413489290563	0.170950288695946	7	17448340	F	II	KCCAT333	Body	opensea	Body-opensea		rs544427741	9
cg17570354	-0.185563809565866	0.501270846861345	-2.85063627630742	0.00559187449819669	0.0277963551327309	-2.59973522470371	0.567543635992011	0.381979826426145	0.185563809565866	12	27374821	F	II		IGR	opensea	IGR-opensea		rs572924452	19
cg18036273	-0.195530217631715	0.468816233948977	-2.84556066063354	0.00567303778093946	0.0281806998711708	-2.61259418348669	0.538648454531733	0.343118236900018	0.195530217631715	13	49228883	F	II	CYSLTR2	5'UTR	opensea	5'UTR-opensea		rs139902294;rs531861639	24;26
cg04534699	-0.173391934231897	0.493552383780144	-2.8367110090343	0.00581714642248981	0.0288769922611342	-2.63497045043322	0.55547807457725	0.382086140345353	0.173391934231897	15	52305944	F	II		IGR	opensea	IGR-opensea
cg24976744	-0.187167589861703	0.62511206095477	-2.82978911566529	0.00593219982263753	0.02942264715673	-2.65243324572502	0.691957628762521	0.504790038900818	0.187167589861703	5	120518655	R	II		IGR	opensea	IGR-opensea		rs536274537;rs185957315;rs189611962;rs539899017	47;19;18;2
cg04272229	-0.176976325386373	0.457357742268724	-2.829616704752	0.00593509208194268	0.02942264715673	-2.65286777084416	0.520563572763858	0.343587247377485	0.176976325386373	4	102958798	F	II	BANK1	Body	opensea	Body-opensea		rs528277673;rs78003929;rs76863995	0;37;40
cg13842661	-0.165859941549815	0.657930262902649	-2.82874618468559	0.00594971518348716	0.0294752106252215	-2.65506140575652	0.717165956313297	0.551306014763482	0.165859941549815	17	56352875	R	II	MPO	Body	shelf	Body-shelf	chr17:56355207-56355502	rs200314144;rs375733081	8;3
cg13574411	-0.183282226381659	0.524155180437587	-2.82690885227893	0.0059806876218115	0.0296086439183808	-2.65968953590627	0.589613118431037	0.406330892049378	0.183282226381659	17	13834464	F	II		IGR	opensea	IGR-opensea		rs531760068;rs565827213;rs143809384	15;19;25
cg25381253	-0.167341901424977	0.619169873129922	-2.82547602320711	0.00600494393579214	0.0297086699981295	-2.66329706214302	0.678934837924557	0.51159293649958	0.167341901424977	5	77178418	F	II		IGR	opensea	IGR-opensea		rs79612977;rs186518025	0;1
cg08550523	-0.169717689325482	0.437979123427624	-2.81731174820485	0.00614488928674472	0.030380531524216	-2.68382459570202	0.498592583901011	0.328874894575528	0.169717689325482	1	219047954	F	II		IGR	opensea	IGR-opensea		rs184411788;rs17515844;rs139616324;rs188850354	1;27;45;47
cg08084103	-0.179674691075876	0.41443527834783	-2.81647480969196	0.00615940333110296	0.03043176901863	-2.68592620779706	0.478604810874929	0.298930119799053	0.179674691075876	22	31692449	F	II		IGR	opensea	IGR-opensea
cg15546286	-0.18163048220264	0.602251370423907	-2.79546465886596	0.00653422774867508	0.0322619244803271	-2.73851856217616	0.667119399781993	0.485488917579353	0.18163048220264	11	19099094	R	II		IGR	opensea	IGR-opensea		rs538964820	36
cg25216836	-0.1834287629852	0.440160049929728	-2.79403288578132	0.00656051686331539	0.0323699257347432	-2.74209094502946	0.505670322424442	0.322241559439242	0.1834287629852	14	61969968	R	II	PRKCH	Body	opensea	Body-opensea		rs143303837;rs539397296	11;1
cg25269587	-0.158815887707379	0.706885181268303	-2.7878373547766	0.0066753957316544	0.0329145941523134	-2.75753215014121	0.763605141163796	0.604789253456417	0.158815887707379	13	51289912	R	II	DLEU7	Body	opensea	Body-opensea		rs148757599;rs568882286	46;40
cg09505965	-0.156785176793941	0.640827000372294	-2.77969675618932	0.00682914303968994	0.0336500515907303	-2.7777787526734	0.69682170637013	0.540036529576189	0.156785176793941	11	16691602	F	II		IGR	opensea	IGR-opensea		rs192648057;rs139267347	1;48
cg15704521	-0.18081531634731	0.668837293174266	-2.77333349229883	0.00695157403508323	0.0342303162023037	-2.79357140157791	0.733414191869734	0.552598875522424	0.18081531634731	7	2773877	F	II	GNA12	Body	shore	Body-shore	chr7:2774444-2774655	rs529915110;rs193021278	0;8
cg19884032	-0.17406862637839	0.656614896140773	-2.77187929462281	0.0069798338701521	0.0343464039838626	-2.79717636461628	0.718782262704484	0.544713636326094	0.17406862637839	4	174203061	F	II	GALNT7	Body	opensea	Body-opensea		rs138716484;rs575002678;rs540688354;rs564544536;rs578107036	9;27;42;43;46
cg26485048	-0.171668217299562	0.790836570670535	-2.76846109103034	0.00704667546231523	0.0346520620319888	-2.80564404713763	0.852146648277521	0.680478430977959	0.171668217299562	7	7951246	F	II		IGR	opensea	IGR-opensea		rs527403646	0
cg25865108	-0.167508291833117	0.475708132358774	-2.76199890514851	0.00717464423487291	0.0352577020979143	-2.82162912581382	0.535532522299172	0.368024230466056	0.167508291833117	6	45559104	F	II		IGR	opensea	IGR-opensea
cg15368992	-0.153896431959184	0.790737482384159	-2.76123076075228	0.00718999615944508	0.0353094787950779	-2.82352720915192	0.845700493798153	0.691804061838969	0.153896431959184	11	109618832	R	II		IGR	opensea	IGR-opensea		rs75659798;rs143829569;rs148154093	41;31;21
cg14602393	-0.169227128485323	0.60041634629176	-2.76015335499935	0.00721157954386016	0.0353917678819161	-2.82618875155038	0.660854606465089	0.491627477979766	0.169227128485323	12	133343405	F	II		IGR	shelf	IGR-shelf	chr12:133340880-133341114	rs549183805	19
cg06119871	-0.177450444420036	0.693804543535937	-2.75747434483311	0.00726550464307355	0.0356298024506319	-2.83280310611673	0.757179702257379	0.579729257837342	0.177450444420037	3	136617564	F	II	NCK1	5'UTR	opensea	5'UTR-opensea		rs571450393	7
cg09447675	-0.184372666198151	0.449313613157267	-2.75726166019417	0.00726980148201655	0.0356298024506319	-2.83332799040961	0.515160993942321	0.33078832774417	0.184372666198151	12	46877466	R	II		IGR	opensea	IGR-opensea		rs7964767;rs570097668;rs149830418	39;36;1
cg17415382	-0.180162022351857	0.359719759332725	-2.75387513735274	0.00733853285813028	0.0359426338782974	-2.84168113815706	0.424063338744103	0.243901316392246	0.180162022351857	2	97472472	R	II	CNNM4	Body	opensea	Body-opensea
cg04348689	-0.146668843617525	0.752676148367716	-2.75085061234182	0.00740041915177595	0.0362215442061557	-2.84913430483801	0.805057878231118	0.658389034613592	0.146668843617525	14	93765993	R	II	BTBD7	5'UTR	opensea	5'UTR-opensea		rs544092698	38
cg27293155	-0.168202623465528	0.752602909424666	-2.73096960691843	0.00781923462386024	0.0382459161188414	-2.89795929853346	0.812675274948068	0.644472651482541	0.168202623465527	2	38044012	F	II		IGR	opensea	IGR-opensea		rs549573559;rs568190059;rs535442062;rs182505647;rs113866829;rs573183277	0;2;10;27;33;51
cg25988214	-0.167209466874018	0.389889529254249	-2.72752403652672	0.00789398291648738	0.0385857884957903	-2.90639167346672	0.44960719599497	0.282397729120952	0.167209466874018	17	79265759	F	II	SLC38A10	Body	shelf	Body-shelf	chr17:79268367-79269467	rs575818259	5
cg08221563	-0.171271557319474	0.497679517291667	-2.72363334857254	0.00797917154346517	0.0389762063668798	-2.91590290301391	0.558847930620051	0.387576373300577	0.171271557319474	18	6021507	R	II	L3MBTL4	Body	opensea	Body-opensea		rs550192844	13
cg18881633	-0.15835881823353	0.547149769168934	-2.72317671087708	0.00798922469959136	0.0389993312233048	-2.91701847616762	0.603706489966624	0.445347671733094	0.15835881823353	12	108054261	F	II		IGR	opensea	IGR-opensea		rs564176351;rs79455174	0;1
cg07158505	-0.185158813548566	0.345171617290713	-2.72214152929928	0.00801205767981411	0.0390847684021271	-2.9195468733825	0.411299764986629	0.226140951438063	0.185158813548566	18	51612914	F	II		IGR	opensea	IGR-opensea		rs563219107;rs140232656;rs36122399;rs560878783;rs528292364	0;4;36;45;46
cg09391405	-0.181728039318825	0.444941056512573	-2.72187336527631	0.00801798227433881	0.0390876635874017	-2.92020172672317	0.509843927697868	0.328115888379043	0.181728039318825	2	106413010	R	II	NCK2	5'UTR	opensea	5'UTR-opensea		rs200549046;rs550380678;rs568737219	23;19;7
cg02606840	-0.179304424917297	0.535787799235948	-2.71719946004062	0.00812188795948743	0.0395678953614364	-2.93160684928911	0.599825093849268	0.420520668931971	0.179304424917297	2	99280930	R	II	MGAT4A	TSS1500	opensea	TSS1500-opensea
cg07665923	-0.156194948153021	0.735326182702158	-2.71337921571311	0.00820772685902083	0.0399595307638385	-2.94091694834136	0.791110092756809	0.634915144603789	0.15619494815302	7	1174784	F	II	C7orf50	5'UTR	shelf	5'UTR-shelf	chr7:1177726-1178255	rs191832482;rs144266418;rs537682896	1;15;35
cg00064250	-0.158661897178891	0.308327743758926	-2.70769014123815	0.00833709206618243	0.0405624147506633	-2.95476153053662	0.364992707037101	0.20633080985821	0.158661897178891	9	130860681	R	II	SLC25A25	TSS200	opensea	TSS200-opensea		rs7856792;rs534863013;rs546161349	48;42;29
cg22387323	-0.152146131222736	0.674625847740519	-2.70414771175239	0.00841858081514433	0.0409317205150121	-2.96337010725768	0.728963751748638	0.576817620525903	0.152146131222736	4	24975717	F	II	CCDC149	5'UTR	opensea	5'UTR-opensea		rs144181135;rs556374607;rs570211229;rs535827899	4;16;34;38
cg10670119	-0.165518708206741	0.539364438027724	-2.69292497027347	0.00868156227714261	0.0421823821179653	-2.99058165877825	0.598478262387275	0.432959554180533	0.165518708206741	6	1553971	R	II		IGR	shore	IGR-shore	chr6:1555262-1555581	rs368194111;rs184890396;rs545410131;rs146657793	26;16;11;10
cg04253214	-0.156044847136343	0.667811789557293	-2.68082200176391	0.00897354052542959	0.043572184855927	-3.0198229998315	0.723542092105987	0.567497244969644	0.156044847136343	1	78942099	F	II		IGR	opensea	IGR-opensea		rs189958707;rs78579376;rs140698185	2;23;50
cg11373212	-0.163883918969235	0.371486835189796	-2.67937179857107	0.00900911932297351	0.043715991314389	-3.02331947226516	0.430016806250237	0.266132887281002	0.163883918969235	3	37941764	F	II	CTDSPL	Body	opensea	Body-opensea		rs147903964;rs551550573;rs571395308;rs537312109;rs114370608	0;2;42;48;49
cg23031748	-0.169498782827087	0.429397875195456	-2.67668880603275	0.00907528168880095	0.0440079135861697	-3.02978411161139	0.489933154776558	0.320434371949472	0.169498782827087	14	75614844	F	II	TMED10	Body	opensea	Body-opensea		rs7150807	44
cg06735326	-0.173562442064059	0.545005096379995	-2.67019666945311	0.00923721075589768	0.0447635355335372	-3.04540471452261	0.606991682831445	0.433429240767386	0.173562442064059	5	94419559	F	II	MCTP1	Body	opensea	Body-opensea		rs186182784;rs140128347	9;10
cg27583581	-0.160977150400579	0.391533539324126	-2.65871451156556	0.00953005103299613	0.0461521361782877	-3.07295494193236	0.449025378752904	0.288048228352325	0.160977150400579	8	82062126	R	II		IGR	opensea	IGR-opensea		rs536016276;rs554708617;rs115540495;rs540249979	38;36;4;1
cg11334300	-0.173648092690738	0.705107404031706	-2.65691818087984	0.00957662049183867	0.0463470504595123	-3.07725616339246	0.767124579992684	0.593476487301945	0.173648092690739	13	114152914	R	II	TMCO3	Body	opensea	Body-opensea		rs200057665;rs138478534;rs530759927;rs373014360	50;33;26;1
cg09798788	-0.157699623186879	0.448264720034643	-2.65600513755495	0.00960037013180071	0.0464313415609253	-3.07944147633659	0.504586014029957	0.346886390843078	0.157699623186879	4	25880545	F	II		IGR	opensea	IGR-opensea		rs187396691;rs576938074;rs74547041	0;46;48
cg27518156	-0.170621254005832	0.458086158099148	-2.65425458078178	0.00964605453085998	0.0466215371260813	-3.0836295870575	0.519022320244088	0.348401066238257	0.170621254005832	6	6751984	F	II		IGR	opensea	IGR-opensea		rs114068856;rs185917349	0;46
cg04202597	-0.172218916713949	0.444010910305601	-2.65286678728895	0.00968241217102552	0.0467664334900917	-3.08694818172974	0.505517666274868	0.333298749560919	0.172218916713949	1	205144722	F	II	DSTYK	Body	opensea	Body-opensea
cg00918179	-0.164413673013732	0.312502911816517	-2.64901559736069	0.00978395947211115	0.0472258004275964	-3.0961499016956	0.371222080749993	0.206808407736261	0.164413673013732	19	8517024	R	II	HNRNPM	5'UTR	opensea	5'UTR-opensea		rs544147515;rs7253907	37;12
cg14123700	-0.169504189861834	0.611173851821769	-2.64327298829316	0.00993717698717455	0.0479338037302394	-3.10985024525491	0.671711062486709	0.502206872624876	0.169504189861834	3	71084623	R	II	FOXP1	Body	opensea	Body-opensea
cg27086356	-0.17702175983183	0.499739394207358	-2.6398077207707	0.0100306840726223	0.0483530411705893	-3.11810552580772	0.562961451290155	0.385939691458325	0.17702175983183	3	170627562	R	II	EIF5A2	TSS1500	shore	TSS1500-shore	chr3:170625831-170626841	rs115522235	18
cg27263538	-0.180836031109318	0.489653918398433	-2.63945289011059	0.0100403038039031	0.0483676133312861	-3.1189503290804	0.554238215223189	0.373402184113871	0.180836031109318	19	49272430	R	II		IGR	opensea	IGR-opensea		rs190783292;rs551823507	37;30
cg01283625	-0.165830702146836	0.601203963643717	-2.63793437976457	0.0100815664757896	0.0485345012478593	-3.12256462987621	0.660429214410444	0.494598512263609	0.165830702146836	10	13568099	F	II		IGR	shelf	IGR-shelf	chr10:13570128-13570864
cg00344085	-0.164200094985688	0.712575519089814	-2.61508874825566	0.0107212112941689	0.0515800007932064	-3.17673226175073	0.771218410156131	0.607018315170443	0.164200094985688	11	10661003	F	II	MRVI1	5'UTR	opensea	5'UTR-opensea		rs564917248;rs193047815;rs58056814;rs561020408;rs529965129;rs80117010	0;19;26;27;39;51
cg20373822	-0.162723253188873	0.634521524459895	-2.61340717564976	0.010769716236159	0.0517793832416512	-3.18070382726021	0.69263697202735	0.529913718838477	0.162723253188873	5	75919288	R	II	F2RL2	TSS200	opensea	TSS200-opensea
cg10330187	-0.16596142165926	0.705350032306153	-2.6122307457659	0.0108037684884766	0.0519090632749085	-3.18348107348606	0.764621968613031	0.598660546953771	0.16596142165926	16	88666383	R	II	ZC3H18	Body	opensea	Body-opensea		rs146329545;rs367627240	41;16
cg19213703	-0.161433034051019	0.68369414344924	-2.59908539818086	0.011190956482915	0.0537341800476312	-3.21444292470342	0.741348798467461	0.579915764416442	0.16143303405102	3	177554561	R	II		IGR	opensea	IGR-opensea		rs113671646;rs541128749	24;1
cg00533683	-0.157348495322831	0.606715837251495	-2.59821628291695	0.0112169932188289	0.0537995411779858	-3.21648540009055	0.662911728438221	0.505563233115389	0.157348495322831	14	45712025	F	II	MIS18BP1	Body	opensea	Body-opensea		rs143423441;rs147987700	9;14
cg14625947	-0.175944330934572	0.578203079911834	-2.59814123024763	0.0112192441981915	0.0537995411779858	-3.21666175182783	0.641040340959895	0.465096010025324	0.175944330934572	1	109373498	F	II	AKNAD1	Body	opensea	Body-opensea		rs529055050;rs12120812	17;36
cg03834968	-0.157002397622114	0.561715420002511	-2.59550657669721	0.0112985223270082	0.0541442913082512	-3.22284971916283	0.617787704867552	0.460785307245438	0.157002397622114	8	71381197	R	II		IGR	opensea	IGR-opensea		rs10096078;rs142276729	33;3
cg12880814	-0.146403608832032	0.721674933522944	-2.58335369040855	0.011670812495486	0.0558918335838689	-3.25132509455946	0.773961936677242	0.62755832784521	0.146403608832032	13	32497965	F	II	EEF1DP3	Body	opensea	Body-opensea		rs140941719;rs71963826;rs549234269	37;42;49
cg10453443	-0.18006761309544	0.491420052480698	-2.57871830686973	0.0118157106962835	0.0565488190764692	-3.26215679679483	0.555729914300497	0.375662301205058	0.18006761309544	1	224022797	F	II	TP53BP2	Body	opensea	Body-opensea		rs6604728	37
cg04664516	-0.167958796662132	0.405150501152967	-2.57667319309118	0.011880154774243	0.0568201531668296	-3.26693052701932	0.465135785675156	0.297176989013025	0.167958796662132	10	89638807	F	II	PTEN	5'UTR	opensea	5'UTR-opensea		rs183154323;rs117501237	7;14
cg05487134	-0.190094885548927	0.396800982398615	-2.57425886133901	0.0119566422032654	0.0571486966325567	-3.27256200899398	0.464692012951803	0.274597127402876	0.190094885548927	17	40489569	F	II	STAT3	Body	opensea	Body-opensea
cg20010551	-0.163842822685004	0.623481945304345	-2.57185360085624	0.0120332845360797	0.0574775519338999	-3.27816793547579	0.681997239120417	0.518154416435413	0.163842822685004	2	218993870	F	II	CXCR2	5'UTR	opensea	5'UTR-opensea		rs374270986;rs147280515;rs564704734;rs528647420	0;1;7;19
cg17833746	-0.166236967772581	0.433158898856442	-2.57159966916461	0.0120414017865762	0.05747887884061	-3.27875951639212	0.492529244489507	0.326292276716926	0.166236967772581	17	40489785	F	II	STAT3	Body	opensea	Body-opensea
cg10296410	0.132623660092284	0.208343233842999	2.56463678154119	0.012265916136405	0.0585124899883678	-3.29496177617915	0.160977640952898	0.293601301045181	-0.132623660092284	22	42095368	F	II	MEI1	TSS200	shore	TSS200-shore	chr22:42095414-42096189	rs567520847;rs534931586;rs190556908	35;47;48
cg07825294	-0.154098338425337	0.437223904975962	-2.564220892718	0.0122794451367755	0.058538941315239	-3.29592836117604	0.492259025842154	0.338160687416817	0.154098338425337	19	1415757	R	II	DAZAP1	Body	shelf	Body-shelf	chr19:1419751-1420405	rs575635217;rs188673422	28;22
cg13277131	-0.167823125213725	0.635121584696656	-2.56261434393569	0.0123318333699917	0.058750488803625	-3.29966097501499	0.695058415130129	0.527235289916405	0.167823125213724	12	1650978	R	II		IGR	opensea	IGR-opensea		rs148495738;rs112043168	18;4
cg08768473	-0.166789168202701	0.597398697642304	-2.56018815476476	0.0124113320206882	0.0590908353088867	-3.30529420038915	0.656966257714697	0.490177089511996	0.166789168202701	3	71440781	F	II	FOXP1	5'UTR	opensea	5'UTR-opensea		rs184168911;rs144015369;rs548674621;rs567371064;rs115080424	1;6;11;14;38
cg24164865	-0.16274359725369	0.472472481643762	-2.5599026153846	0.012420718625343	0.0590971505262912	-3.30595688295723	0.530595194948651	0.367851597694961	0.16274359725369	7	101705309	R	II	CUX1	Body	opensea	Body-opensea
cg05067754	-0.17189101930886	0.535591351195101	-2.55828062265027	0.0124741604974349	0.059312934349671	-3.30972004250511	0.596981000948265	0.425089981639405	0.17189101930886	2	198734776	F	II	PLCL1	Body	opensea	Body-opensea		rs577241489;rs546322213;rs551179090	24;33;44
[truncated: 5,790 more rows]
