# Supplementary material for: Leukemia stemness and co-occurring mutations drive resistance to IDH inhibitors in acute myeloid leukemia
Source: Nat Commun. 2021 May 10;12:2607. doi: 10.1038/s41467-021-22874-x (PMC8110775; doi:10.1038/s41467-021-22874-x)
Supplement: Supplementary file 6 — Source Data [file 41467_2021_22874_MOESM6_ESM.zip › source data files/Figure4/Fig4C_Cluster2.txt]

ID	logFC	AveExpr	t	P.Value	adj.P.Val	B	BL_cluster2_AVG	POST_cluster2_AVG	deltaBeta	CHR	MAPINFO	Strand	Type	gene	feature	cgi	feat.cgi	UCSC_Islands_Name	SNP_ID	SNP_DISTANCE
cg17725378	-0.482207622329644	0.569711357954481	-5.56325636618684	1.02189409872851e-06	0.00363035736578846	5.27345950605211	0.762594406886339	0.280386784556695	0.482207622329644	5	131130438	F	II	FNIP1	Body	shore	Body-shore	chr5:131131929-131133303
cg04581273	-0.485465419302379	0.561436761710244	-5.47736218829477	1.38493802658532e-06	0.00363035736578846	5.00587098992803	0.755622929431195	0.270157510128816	0.485465419302379	1	212263411	F	II	DTL	Body	opensea	Body-opensea
cg26246049	-0.472471525708539	0.603744129821795	-5.41801114714997	1.70773768607623e-06	0.00363035736578846	4.82138374849631	0.792732740105211	0.320261214396672	0.472471525708539	10	30843592	R	II		IGR	opensea	IGR-opensea
cg24984452	-0.517110433878215	0.56743085829432	-5.37594658857553	1.98055502770783e-06	0.00363035736578846	4.69085036175101	0.774275031845606	0.257164597967391	0.517110433878215	1	95261186	R	II	LINC01057	Body	opensea	Body-opensea
cg00747928	-0.449709420643257	0.509228489911335	-5.15287788491284	4.32754345560549e-06	0.00539678013269629	4.00211282072176	0.689112258168638	0.239402837525382	0.449709420643257	11	78181115	F	II	NARS2	Body	opensea	Body-opensea
cg25270819	-0.47946098231665	0.607909930934868	-5.14705058426144	4.41635035408862e-06	0.00539678013269629	3.98420746315099	0.799694323861528	0.320233341544878	0.47946098231665	11	58377413	R	II	ZFP91-CNTF	Body	opensea	Body-opensea		rs147433078;rs139714444;rs145670467;rs202023024	26;11;10;1
cg09019636	-0.485230506753272	0.643781933573822	-4.96580916775057	8.28247582308246e-06	0.00867530181926294	3.42984660043998	0.837874136275131	0.352643629521858	0.485230506753273	2	62964766	F	II	EHBP1	Body	opensea	Body-opensea
cg27293155	-0.437848449496159	0.45208472070815	-4.59759579831218	2.91202445391446e-05	0.026688704120126	2.32152251161481	0.627224100506613	0.189375651010454	0.437848449496159	2	38044012	F	II		IGR	opensea	IGR-opensea		rs549573559;rs568190059;rs535442062;rs182505647;rs113866829;rs573183277	0;2;10;27;33;51
cg20516595	-0.412255163331137	0.618233401680132	-4.42752419365629	5.14925245198312e-05	0.0394775838454871	1.81944630382733	0.783135467012587	0.37088030368145	0.412255163331137	14	92465770	R	II	TRIP11	ExonBnd	opensea	ExonBnd-opensea		rs35007347;rs186047255	23;13
cg01736264	-0.43998128679977	0.591452926595848	-4.38115214784106	6.00714460234634e-05	0.0394775838454871	1.68378986503771	0.767445441315756	0.327464154515986	0.43998128679977	1	26448411	F	II	PDIK1L	Body	opensea	Body-opensea		rs535312036;rs17257107	18;36
cg00471371	-0.427711693865303	0.660403623698929	-4.34031260566597	6.8769189289945e-05	0.0394775838454871	1.56478463267214	0.831488301245051	0.403776607379747	0.427711693865304	18	74114728	F	II	ZNF516	Body	island	Body-island	chr18:74114551-74114791	rs117145635;rs73975413;rs141520495;rs561098254;rs690240	6;15;29;39;40
cg24561419	-0.428948567005367	0.551362433036566	-4.33319278829419	7.04062333165553e-05	0.0394775838454871	1.54408334859518	0.722941859838712	0.293993292833345	0.428948567005367	5	79553606	F	II		IGR	shore	IGR-shore	chr5:79551369-79552294	rs558006788;rs140558869	27;45
cg00185804	-0.41705245009838	0.435537861349732	-4.31387617617756	7.50411743984283e-05	0.0394775838454871	1.4879884557266	0.602358841389084	0.185306391290704	0.41705245009838	8	22907738	R	II	TNFRSF10B	Body	opensea	Body-opensea		rs180741643;rs76294576	29;19
cg14052988	-0.401256081085962	0.440979290147268	-4.29353410859649	8.02431095298342e-05	0.0394775838454871	1.42902623016952	0.601481722581653	0.20022564149569	0.401256081085963	4	39045278	R	II	KLHL5	TSS1500	shore	TSS1500-shore	chr4:39046186-39046924	rs532290814;rs142448502	24;22
cg00772428	-0.416178990914262	0.514567756010762	-4.29156729849387	8.07642877362666e-05	0.0394775838454871	1.42333142629207	0.681039352376467	0.264860361462205	0.416178990914262	15	76194729	R	II	FBXO22	TSS1500	shore	TSS1500-shore	chr15:76196103-76196950	rs572804086	24
cg07349477	-0.444367393941331	0.49081609821987	-4.22088747201851	0.000101842853329944	0.0440644037826447	1.21940551635798	0.668563055796402	0.224195661855071	0.444367393941331	12	46956898	F	II	LOC100288798	Body	opensea	Body-opensea		rs140486002	0
cg24570371	-0.427834147615002	0.419907217472015	-4.20420287605886	0.000107549836455977	0.0440644037826447	1.1714764529983	0.591040876518016	0.163206728903013	0.427834147615002	4	36258130	R	II	LOC439933	TSS200	opensea	TSS200-opensea		rs191931308;rs112969594;rs111387459;rs539353868	43;28;18;1
cg11410857	-0.398928344789388	0.477943101267842	-4.20241995745243	0.00010817775069389	0.0440644037826447	1.16635956450996	0.637514439183597	0.238586094394209	0.398928344789388	15	91279302	R	II	BLM	5'UTR	opensea	5'UTR-opensea
cg07461953	-0.425362607618948	0.497115105246806	-4.15695325025225	0.000125448920729303	0.0455669755426885	1.03619091021536	0.667260148294386	0.241897540675437	0.425362607618948	7	151503602	R	II	PRKAG2	5'UTR	opensea	5'UTR-opensea		rs73731303	1
cg00686823	-0.398136683896102	0.502842411031041	-4.155100829099	0.000126206566742029	0.0455669755426885	1.03090065931705	0.662097084589481	0.263960400693379	0.398136683896102	3	127311038	F	II	TPRA1	TSS1500	shore	TSS1500-shore	chr3:127308568-127310132
cg19369939	-0.393506627160015	0.521130728345267	-4.1447772165989	0.000130510977413592	0.0455669755426885	1.00143693840604	0.678533379209272	0.285026752049258	0.393506627160014	5	173343501	R	II	CPEB4	Body	opensea	Body-opensea
cg23679982	-0.406450548374817	0.666027748573701	-4.08144857460254	0.000160204104863652	0.0485386163020605	0.821413647167469	0.828607967923628	0.42215741954881	0.406450548374817	17	1686737	F	II	SMYD4	Body	opensea	Body-opensea		rs138315300;rs142820824;rs530674372;rs139673522;rs367969992	11;19;22;31;43
cg13088432	-0.361930045263315	0.606327816636099	-4.06808974569313	0.000167256043120719	0.0485386163020605	0.783599034421615	0.751099834741424	0.38916978947811	0.361930045263315	8	9522664	R	II	TNKS	Body	opensea	Body-opensea		rs185517918;rs190406992;rs548639718	24;7;1
cg10253029	-0.389828340065739	0.349674762468338	-4.05447097743038	0.000174754349959001	0.0485386163020605	0.745107129522405	0.505606098494633	0.115777758428894	0.389828340065739	11	72828309	F	II	FCHSD2	Body	opensea	Body-opensea
cg14528056	-0.428222753555899	0.522573615558369	-4.04729693124916	0.00017883414528443	0.0485386163020605	0.724854415815972	0.693862716980729	0.26563996342483	0.428222753555899	1	155194782	R	II	GBAP1	Body	shelf	Body-shelf	chr1:155197116-155197534
cg27105233	-0.394916880948422	0.507245253315762	-4.03159061562256	0.0001880905928021	0.0485386163020605	0.680572671987957	0.665212005695131	0.270295124746709	0.394916880948422	6	114293139	F	II	HDAC2	TSS1500	shore	TSS1500-shore	chr6:114291411-114292767	rs571112073	0
cg15935770	-0.40733739393091	0.458549965209445	-4.01481480564017	0.000198489146472635	0.0485386163020605	0.633364287804461	0.621484922781809	0.214147528850899	0.40733739393091	14	70160160	F	II	KIAA0247	Body	opensea	Body-opensea		rs537398432;rs548896204;rs180684579	0;41;42
cg11627265	-0.386780638233524	0.515724467960252	-4.00346775479029	0.000205835690871231	0.0485386163020605	0.60148518747973	0.670436723253661	0.283656085020138	0.386780638233524	18	29250579	F	II	B4GALT6	Body	opensea	Body-opensea
cg14602393	-0.397321502819028	0.529475806868477	-4.00273131627981	0.000206321472482462	0.0485386163020605	0.599417659811968	0.688404407996089	0.29108290517706	0.397321502819029	12	133343405	F	II		IGR	shelf	IGR-shelf	chr12:133340880-133341114	rs549183805	19
cg08185095	-0.3956148030186	0.521049301242532	-3.99070057642809	0.000214416149687965	0.0485386163020605	0.565667192379085	0.679295222449972	0.283680419431372	0.3956148030186	8	74527135	F	II	STAU2	Body	opensea	Body-opensea		rs531335938	15
cg02291020	-0.400971194767828	0.501456095218103	-3.96791942816074	0.000230593211819723	0.0485386163020605	0.501890332494551	0.661844573125235	0.260873378357406	0.400971194767828	10	81963408	F	II	ANXA11	5'UTR	shore	5'UTR-shore	chr10:81964681-81965558	rs577584011;rs545817454;rs550797987;rs556153468	23;24;39;47
cg26704043	-0.374651436850303	0.604799569550663	-3.95153492204752	0.000242950648281227	0.0485386163020605	0.456129241559868	0.754660144290784	0.380008707440481	0.374651436850303	6	5282702	F	II	FARS2	5'UTR	opensea	5'UTR-opensea		rs528976715	12
cg18507018	-0.376621940220382	0.575535850632623	-3.93955123544659	0.000252391445032336	0.0485386163020605	0.422717218952417	0.726184626720775	0.349562686500393	0.376621940220382	8	92035517	R	II	TMEM55A	Body	opensea	Body-opensea		rs560085481;rs563244134;rs542651202;rs377397344	20;17;2;1
cg13296847	-0.381936789754546	0.414929719527709	-3.93003855157897	0.000260136839791314	0.0485386163020605	0.396229676342941	0.567704435429528	0.185767645674981	0.381936789754546	5	118352190	F	II		IGR	opensea	IGR-opensea		rs188092423;rs574574663;rs543438355	0;33;45
cg00335124	-0.387215441445918	0.659015700965579	-3.92166443883837	0.000267144689777047	0.0485386163020605	0.372938211232928	0.813901877543946	0.426686436098028	0.387215441445918	5	58652808	R	II	PDE4D	Body	opensea	Body-opensea		rs181099351	26
cg09126588	-0.416348061087109	0.4913255238124	-3.91011549185801	0.000277108976592373	0.0485386163020605	0.340856202779744	0.657864748247244	0.241516687160135	0.416348061087109	5	79799917	R	II	FAM151B	Body	opensea	Body-opensea		rs190604078;rs569406991	15;1
cg26298914	-0.38188787160583	0.59733224321651	-3.908568731307	0.000278470433197952	0.0485386163020605	0.336562951584143	0.750087391858842	0.368199520253012	0.38188787160583	14	68798365	R	II	RAD51L1	Body	opensea	Body-opensea		rs551985987;rs183725904	16;15
cg17948174	-0.377031602581056	0.6440423661495	-3.9070213841437	0.000279838862717007	0.0485386163020605	0.332268906419258	0.794855007181922	0.417823404600866	0.377031602581056	2	48492921	F	II		IGR	opensea	IGR-opensea		rs546469217	27
cg13184651	-0.372427825437958	0.600458298968637	-3.88272993279989	0.000302190956149939	0.0485386163020605	0.264967585032479	0.74942942914382	0.377001603705862	0.372427825437958	20	37390401	F	II	ACTR5	Body	opensea	Body-opensea
cg07624399	-0.389624114836788	0.511965208582786	-3.8822958435754	0.000302605640451349	0.0485386163020605	0.263766796257301	0.667814854517502	0.278190739680714	0.389624114836788	6	119632160	F	II	MAN1A1	Body	opensea	Body-opensea		rs543245747	40
cg17105949	-0.389405082672874	0.674940817076631	-3.88076801086167	0.000304069543670729	0.0485386163020605	0.259540996058511	0.830702850145781	0.441297767472906	0.389405082672874	17	8698109	R	II		IGR	opensea	IGR-opensea		rs78369089;rs559588234;rs190813359	27;11;1
cg26869364	-0.387271988683562	0.564224399348014	-3.87017011845125	0.000314413573479215	0.0485386163020605	0.23025128047431	0.719133194821439	0.331861206137876	0.387271988683563	17	79879227	F	II	MAFG	3'UTR	shore	3'UTR-shore	chr17:79880449-79880872	rs534688910	0
cg23589035	-0.404304296221222	0.519509243373744	-3.86446381123119	0.000320122841089607	0.0485386163020605	0.214497125471503	0.681230961862233	0.276926665641011	0.404304296221222	1	155484600	R	II	ASH1L	Body	opensea	Body-opensea
cg07431921	-0.388771579750507	0.538099728865883	-3.86163975488716	0.000322985196054654	0.0485386163020605	0.206704677774983	0.693608360766086	0.304836781015578	0.388771579750508	11	34486195	R	II	CAT	Body	opensea	Body-opensea		rs533189603	45
cg02093418	-0.399011679480831	0.483400849466477	-3.85835116521929	0.000326349472405052	0.0485386163020605	0.197634031838645	0.643005521258809	0.243993841777978	0.399011679480831	9	126232853	F	II	DENND1A	Body	opensea	Body-opensea		rs10739634;rs186201982	21;22
cg06911348	-0.352373857673553	0.54464376336286	-3.8483810344375	0.000336756705536791	0.0485386163020605	0.17015793948354	0.685593306432281	0.333219448758728	0.352373857673553	13	49001082	R	II	LPAR6	TSS200	opensea	TSS200-opensea		rs144235954	37
cg25198994	-0.378308411451173	0.563092259078082	-3.84181712730884	0.000343782144860714	0.0485386163020605	0.152088381738049	0.714415623658551	0.336107212207378	0.378308411451173	2	238585595	R	II	LRRFIP1	Body	opensea	Body-opensea
cg06577638	-0.365752919517936	0.499180542763319	-3.83991179829927	0.000345847742760854	0.0485386163020605	0.146846178628046	0.645481710570493	0.279728791052557	0.365752919517936	9	3511850	F	II	RFX3	5'UTR	opensea	5'UTR-opensea		rs151101459	0
cg13977192	-0.368561655747922	0.493014739635891	-3.83652220073891	0.000349552045211719	0.0485386163020605	0.137523498164875	0.64043940193506	0.271877746187137	0.368561655747922	17	55982935	F	II	CUEDC1	5'UTR	opensea	5'UTR-opensea		rs189021909	0
cg00691123	-0.383131745977805	0.643718775897558	-3.83624476130424	0.000349856929388769	0.0485386163020605	0.136760618567927	0.79697147428868	0.413839728310875	0.383131745977805	3	11632974	F	II	VGLL4	Body	opensea	Body-opensea		rs571771954	40
cg03506099	-0.357500907100664	0.684887542095946	-3.83382281952939	0.000352529351772332	0.0485386163020605	0.130102151986454	0.827887904936212	0.470386997835548	0.357500907100664	14	65099398	R	II		IGR	opensea	IGR-opensea		rs143803103;rs151263678;rs117719789	49;2;1
cg00358895	-0.372164294878546	0.307307718640159	-3.83227156289821	0.00035425135800429	0.0485386163020605	0.12583851408417	0.456173436591578	0.0840091417130319	0.372164294878546	4	36258205	R	II	LOC439933	Body	opensea	Body-opensea		rs573090317;rs540468049;rs7686575;rs573820977	23;16;10;2
cg20184271	-0.387499146237839	0.562432423868113	-3.82670514738149	0.000360497406177104	0.0485386163020605	0.110546387332557	0.717432082363249	0.32993293612541	0.387499146237839	12	14413090	F	II		IGR	opensea	IGR-opensea		rs16909794;rs12425125	21;33
cg25046783	-0.386897115483558	0.467348950104127	-3.82199071140923	0.000365870262641213	0.0485386163020605	0.0976036544663375	0.62210779629755	0.235210680813992	0.386897115483558	10	98405486	F	II	PIK3AP1	Body	opensea	Body-opensea		rs577729838	0
cg12387740	-0.372514362400585	0.485613681953738	-3.82084933030914	0.000367182594722804	0.0485386163020605	0.0944713939042883	0.634619426913972	0.262105064513387	0.372514362400585	16	48467843	F	II	MIR5095	Body	opensea	Body-opensea		rs374540935;rs146649114;rs141420848	0;8;43
cg08617194	-0.367583095521082	0.497678758199314	-3.81477496358594	0.000374243335872113	0.0485386163020605	0.0778096910005646	0.644711996407747	0.277128900886665	0.367583095521082	12	123875771	R	II	SETD8	Body	shore	Body-shore	chr12:123873794-123874597	rs181237310;rs76909472;rs184883228;rs572615632	43;30;23;10
cg20780105	-0.398427975674858	0.507046972373242	-3.81214052002396	0.000377346035081485	0.0485386163020605	0.0705877378127582	0.666418162643185	0.267990186968327	0.398427975674858	5	60455790	R	II	C5orf43	Body	shelf	Body-shelf	chr5:60457840-60458654	rs143222866;rs143525064	2;1
cg07811690	-0.379656471637071	0.523476018622907	-3.79845675796133	0.000393864391818465	0.0487792246899771	0.0331167026177841	0.675338607277735	0.295682135640664	0.379656471637071	14	71806671	F	II		IGR	opensea	IGR-opensea		rs563116255;rs529717752	1;22
cg15449594	-0.371051815828942	0.403252681495354	-3.78675887555415	0.00040853509743187	0.0487792246899771	0.00113857746229584	0.551673407826931	0.180621591997988	0.371051815828942	8	108343968	F	II	ANGPT1	Body	opensea	Body-opensea		rs112937285;rs548899374	0;26
cg15955909	-0.376652821010093	0.545531011110447	-3.78620880629985	0.000409237740207359	0.0487792246899771	-0.00036387867414156	0.696192139514484	0.319539318504391	0.376652821010093	3	193411652	R	II	OPA1	3'UTR	opensea	3'UTR-opensea		rs535850857;rs142430247;rs113727730	33;25;2
cg12019801	-0.377980723823767	0.52256351536674	-3.7817712223917	0.000414948848327769	0.0487792246899771	-0.0124805508477532	0.673755804896247	0.295775081072479	0.377980723823767	18	74114708	F	II	ZNF516	Body	island	Body-island	chr18:74114551-74114791	rs556627902;rs576350325;rs543850383;rs117145635;rs73975413;rs141520495	1;11;19;26;35;49
cg14806614	-0.358273571293023	0.452570215421929	-3.78062321559144	0.000416438750063567	0.0487792246899771	-0.015613949501124	0.595879643939139	0.237606072646115	0.358273571293023	18	3008771	R	II	LPIN2	5'UTR	shelf	5'UTR-shelf	chr18:3012547-3013173	rs545498776;rs57997738;rs576006832;rs75747086	45;34;27;18
cg04495279	-0.389866685539548	0.53888852401312	-3.7705808858155	0.000429693009357494	0.0487792246899771	-0.0430027387510545	0.694835198228939	0.304968512689391	0.389866685539548	4	166209671	R	II	KLHL2	Body	opensea	Body-opensea		rs555181958	2
cg17067696	-0.372345289527052	0.657633844153559	-3.77036546384731	0.000429981727944714	0.0487792246899771	-0.0435898527256189	0.806571959964379	0.434226670437327	0.372345289527052	6	17930180	F	II	KIF13A	Body	opensea	Body-opensea		rs569880364;rs537437074	3;48
cg02554272	-0.338257353812892	0.700114713382349	-3.76853693040443	0.000432439935194833	0.0487792246899771	-0.0485726615340374	0.835417654907506	0.497160301094614	0.338257353812892	12	3835876	F	II	CRACR2A	5'UTR	opensea	5'UTR-opensea		rs141800905;rs190053867;rs181807023	0;19;44
cg15463358	-0.38438685203084	0.56084987692535	-3.75926789333182	0.000445110102604815	0.0491047212723819	-0.0738117303259811	0.714604617737686	0.330217765706845	0.38438685203084	12	1156014	F	II	ERC1	Body	opensea	Body-opensea
cg23800226	-0.371234079843177	0.445503446278135	-3.75667330028574	0.000448720175293179	0.0491047212723819	-0.0808708617331835	0.593997078215406	0.222762998372229	0.371234079843177	22	18112710	R	II	ATP6V1E1	TSS1500	shore	TSS1500-shore	chr22:18111132-18111672	rs566005444	9
cg20164175	-0.367111462630469	0.502405651798708	-3.73070465657387	0.000486437060716841	0.0524059426302938	-0.151383291050242	0.649250236850896	0.282138774220427	0.367111462630469	6	64615115	R	II	EYS	Body	opensea	Body-opensea		rs117657381	18
cg25392168	-0.389435272995778	0.565639972933734	-3.72626553062531	0.000493181947830097	0.0524059426302938	-0.163411064264086	0.721414082132045	0.331978809136268	0.389435272995778	1	204140956	F	II		IGR	opensea	IGR-opensea
cg14454680	-0.327199286124154	0.676007608486555	-3.71527478349495	0.000510270065959675	0.0533473279137143	-0.193157822934084	0.806887322936217	0.479688036812063	0.327199286124154	3	99794010	R	II	C3orf26	Body	opensea	Body-opensea		rs185136284;rs529990491	47;1
cg05353702	-0.383568659913611	0.529925350199095	-3.71129731642241	0.00051659305535648	0.0533473279137143	-0.203911472923001	0.68335281416454	0.299784154250928	0.383568659913612	21	40125827	R	II	LINC00114	Body	opensea	Body-opensea		rs148918452;rs548238625	31;2
cg19131699	-0.374419071929746	0.492557025042598	-3.69081928587168	0.000550355329433522	0.0550276686127324	-0.25917965579126	0.642324653814497	0.267905581884751	0.374419071929746	17	202988	F	II	RPH3AL	TSS1500	shelf	TSS1500-shelf	chr17:205475-206667	rs7223403	17
cg17727709	-0.352730268696829	0.596370459003245	-3.68777966075159	0.000555543756198831	0.0550276686127324	-0.267369379938328	0.737462566481977	0.384732297785148	0.352730268696829	9	95299530	F	II	ECM2	TSS1500	opensea	TSS1500-opensea
cg07807826	-0.378912160461759	0.545973439878352	-3.68627182667829	0.000558134899086418	0.0550276686127324	-0.271430626916142	0.697538304063056	0.318626143601297	0.378912160461759	20	52530856	R	II		IGR	opensea	IGR-opensea
cg03253008	-0.328381555542894	0.366891834019631	-3.68352482396613	0.000562885317233351	0.0550276686127324	-0.278827200055235	0.498244456236788	0.169862900693895	0.328381555542894	13	47221820	R	II	LRCH1	Body	opensea	Body-opensea		rs142153200	25
cg12081873	-0.361222562718043	0.459151200643216	-3.67759781444764	0.000573267378855571	0.0553052160759085	-0.29477616650973	0.603640225730433	0.24241766301239	0.361222562718043	13	32692025	F	II	FRY	Body	opensea	Body-opensea		rs117590290;rs527328959;rs551965037	18;44;46
cg18892778	-0.37359594994662	0.499441657814822	-3.67156956519589	0.000584014984284893	0.0556103618802186	-0.310983385409332	0.64888003779347	0.27528408784685	0.37359594994662	7	151503515	F	II	PRKAG2	5'UTR	opensea	5'UTR-opensea		rs185061336;rs58825093	15;33
cg06197537	-0.387121894154854	0.460401850509026	-3.65013342598379	0.00062381912022579	0.0586389973012243	-0.368498982001598	0.615250608170967	0.228128714016113	0.387121894154854	15	90574686	R	II	ZNF710	5'UTR	opensea	5'UTR-opensea		rs74038919;rs190855974	32;19
cg09972723	-0.363608859567961	0.48422474587278	-3.63945190427289	0.000644611043463925	0.0598264325402215	-0.397090442773616	0.629668289699964	0.266059430132003	0.363608859567961	1	66733475	F	II	PDE4B	Body	opensea	Body-opensea		rs575157544;rs552772723;rs117598690;rs147970145	1;10;11;42
cg27345637	-0.387116066363313	0.491132089930047	-3.63202195670817	0.000659463327506156	0.059870318517228	-0.416951387944931	0.645978516475373	0.258862450112059	0.387116066363313	17	56297348	F	II	MKS1	TSS1500	shore	TSS1500-shore	chr17:56296488-56296842
cg01400750	-0.337034168073306	0.700331191030951	-3.63105748689049	0.000661415139101946	0.059870318517228	-0.419527879097743	0.835144858260274	0.498110690186968	0.337034168073306	4	145956168	F	II	ANAPC10	Body	opensea	Body-opensea		rs374682029;rs188760710	5;37
cg03662858	-0.370074170152108	0.498590277790824	-3.61305387548715	0.000698880622123094	0.0614946203972786	-0.467553925956065	0.646619945851668	0.27654577569956	0.370074170152108	1	90032648	F	II	LRRC8B	5'UTR	opensea	5'UTR-opensea		rs527530446;rs181053633;rs560991581	0;8;28
cg03202732	-0.358850787340958	0.551041580979915	-3.61030147135639	0.000704784392817486	0.0614946203972786	-0.474884608995715	0.694581895916298	0.33573110857534	0.358850787340959	11	63655087	R	II	MARK2	TSS1500	opensea	TSS1500-opensea		rs556004773;rs569818804;rs538475964;rs143676267;rs186927733	35;14;8;2;1
cg26300092	-0.349663626774616	0.54150766260274	-3.60416230764437	0.0007181249922666	0.0614946203972786	-0.491224396402348	0.681373113312586	0.33170948653797	0.349663626774616	2	11421556	F	II	ROCK2	Body	opensea	Body-opensea		rs146286404;rs569672959;rs193105766	13;47;50
cg03388745	-0.364804188609215	0.462575749781358	-3.60355899063243	0.000719448979270363	0.0614946203972786	-0.492829335431014	0.608497425225044	0.243693236615829	0.364804188609215	11	116843673	F	II	SIK3	Body	opensea	Body-opensea		rs182796499;rs188307152	0;1
cg26598162	-0.363166001887293	0.505113454320426	-3.59956188056442	0.000728279853814937	0.0614946203972786	-0.503458662086246	0.650379855075343	0.28721385318805	0.363166001887294	20	4804909	F	II	RASSF2	TSS1500	shore	TSS1500-shore	chr20:4803013-4804146
cg05021121	-0.363801644012087	0.505230745534338	-3.59893127972488	0.000729682484255761	0.0614946203972786	-0.505134993081056	0.650751403139173	0.286949759127086	0.363801644012087	1	40863166	R	II	SMAP2	5'UTR	opensea	5'UTR-opensea		rs545625978	1
cg18635253	-0.345320790510961	0.470706917778987	-3.58940164225016	0.000751196159544316	0.0625882982020332	-0.530447876168292	0.608835233983372	0.263514443472411	0.345320790510961	2	160580561	R	II	MARCH7	5'UTR	opensea	5'UTR-opensea		rs546399414;rs561801198	31;27
cg23505520	-0.378916618597903	0.541195757428223	-3.57389495156233	0.000787505316157401	0.0648762806524277	-0.571557350113744	0.692762404867384	0.313845786269481	0.378916618597903	13	24855017	F	II	SPATA13	Body	opensea	Body-opensea		rs542059503	1
cg02111865	-0.359556328892462	0.576702066523269	-3.56586829528356	0.000806952772970432	0.0657397525713245	-0.592797611426277	0.720524598080254	0.360968269187792	0.359556328892462	2	30371990	F	II	YPEL5	5'UTR	shore	5'UTR-shore	chr2:30369311-30370921	rs536401429	14
cg20311471	-0.33603602582447	0.631879030276121	-3.55557566410746	0.000832562519732495	0.0665642680000019	-0.619994943551024	0.76629344060591	0.430257414781439	0.336036025824471	15	52711232	R	II	MYO5A	Body	opensea	Body-opensea		rs190182726	19
cg23586766	-0.351587623376143	0.432113773033233	-3.55452070701869	0.000835230858701606	0.0665642680000019	-0.622780075028776	0.57274882238369	0.221161199007547	0.351587623376142	2	47141297	F	II	MCFD2	Body	shore	Body-shore	chr2:47142466-47143261
cg17422574	-0.334265827239832	0.610816332879293	-3.53648777856876	0.000882124883505397	0.0688036161615014	-0.670315674698831	0.744522663775226	0.410256836535394	0.334265827239832	2	55245098	F	II	RTN4	Body	opensea	Body-opensea		rs183053240;rs532180200	17;48
cg21875396	-0.348837400892967	0.472655247823444	-3.53585317223765	0.000883820100300868	0.0688036161615014	-0.671986036029942	0.612190208180631	0.263352807287664	0.348837400892966	6	136886949	R	II	MAP3K5	Body	opensea	Body-opensea		rs572877486;rs571589687	50;33
cg07322196	-0.377594550040941	0.498427373581687	-3.53299947398453	0.000891481660575918	0.0688036161615014	-0.679495219435617	0.649465193598063	0.271870643557122	0.377594550040941	2	202104460	R	II	CASP8	5'UTR	opensea	5'UTR-opensea		rs563973984	33
cg15648345	-0.379665278973968	0.581409208590249	-3.5129496665167	0.000947125844182108	0.0723367363494085	-0.732156835999582	0.733275320179837	0.353610041205869	0.379665278973968	17	56297360	F	II	MKS1	TSS1500	shore	TSS1500-shore	chr17:56296488-56296842	rs574302590	51
cg15704521	-0.378034285708703	0.606463264431466	-3.48298081038004	0.00103651357558957	0.0783476034662135	-0.810551352306792	0.757676978714948	0.379642693006244	0.378034285708703	7	2773877	F	II	GNA12	Body	shore	Body-shore	chr7:2774444-2774655	rs529915110;rs193021278	0;8
cg03116459	-0.350590165164509	0.513967165963577	-3.47314038903905	0.00106757829829018	0.0798722865618737	-0.836208195831601	0.654203232029381	0.303613066864871	0.35059016516451	2	169402526	R	II	CERS6	Body	opensea	Body-opensea		rs550260527	15
cg17333269	-0.326989767951737	0.477734888747709	-3.4630246003214	0.00110043567710762	0.0814989331773036	-0.862539179577571	0.608530795928404	0.281541027976667	0.326989767951737	3	71137113	F	II	FOXP1	Body	opensea	Body-opensea		rs548786211;rs146857336;rs537793792;rs140704190	0;29;36;48
cg00308680	-0.327201253563086	0.458376228801613	-3.45009735619123	0.00114382812918926	0.0838654784321566	-0.896123272049912	0.589256730226848	0.262055476663762	0.327201253563086	18	2963259	F	II	LPIN2	5'UTR	opensea	5'UTR-opensea
cg24550026	-0.334500875360844	0.637598796904916	-3.44502144661996	0.00116130760001205	0.0843040329038448	-0.909290111333927	0.771399147049253	0.436898271688409	0.334500875360844	1	114430031	F	II	BCL2L15	1stExon	opensea	1stExon-opensea		rs146604347	39
cg23257256	-0.363886606305684	0.3812882650948	-3.43875945163188	0.00118322183828798	0.0844647054557986	-0.925518023455749	0.526842907617074	0.16295630131139	0.363886606305684	12	14538000	F	II	ATF7IP	5'UTR	opensea	5'UTR-opensea		rs184984703	1
cg13864101	-0.350113083361884	0.616342916000583	-3.4378150110048	0.00118656091952363	0.0844647054557986	-0.927964034271008	0.756388149345336	0.406275065983452	0.350113083361885	1	90032391	R	II	LRRC8B	5'UTR	opensea	5'UTR-opensea		rs76312219	9
cg00593607	-0.347172596279035	0.556312941532457	-3.42690213662495	0.00122579949314452	0.0854303619704039	-0.956198739796026	0.695181980044071	0.348009383765036	0.347172596279035	12	93530780	F	II		IGR	opensea	IGR-opensea		rs527835785;rs569194201;rs115736958	0;9;23
cg19997662	-0.343395259266423	0.548836870555652	-3.42591344511024	0.00122941478859473	0.0854303619704039	-0.958754160160256	0.686194974262222	0.342799714995798	0.343395259266424	15	101784653	F	II	CHSY1	Body	opensea	Body-opensea		rs186798197;rs11247277;rs143438722	2;11;35
cg11941236	-0.349956998589524	0.475308686523503	-3.42436926302381	0.00123508161059231	0.0854303619704039	-0.962744460795838	0.615291485959313	0.265334487369788	0.349956998589524	11	66686439	F	II	PC	5'UTR	opensea	5'UTR-opensea		rs558429505	1
cg17789193	-0.358810191750097	0.463370691186627	-3.41369248380115	0.00127494810972896	0.086392383693413	-0.990305177607175	0.606894767886666	0.248084576136569	0.358810191750096	19	14533491	R	II		IGR	shelf	IGR-shelf	chr19:14529731-14530505	rs75355836;rs72620564;rs61235470	42;40;18
cg16283604	-0.34312705539327	0.394690857395639	-3.4130359931862	0.00127743891363615	0.086392383693413	-0.991998165415494	0.531941679552947	0.188814624159677	0.34312705539327	13	108919855	F	II		IGR	opensea	IGR-opensea		rs559025962;rs566247796	38;51
cg16218494	-0.345336660620164	0.56961668146536	-3.41122383393754	0.00128433849189607	0.086392383693413	-0.996670445478994	0.707751345713425	0.362414685093261	0.345336660620164	11	34426751	F	II		IGR	opensea	IGR-opensea		rs148436829;rs571055852;rs540080511;rs546992207;rs142551022;rs11032656;rs555879565	1;12;26;28;35;46;51
cg17006772	-0.342798060106696	0.546161259628108	-3.40379925548788	0.00131297827196599	0.0875159699095877	-1.01579786496879	0.683280483670787	0.340482423564091	0.342798060106696	8	130982611	R	II	FAM49B	Body	opensea	Body-opensea		rs113859410;rs547379936	25;19
cg04834758	-0.358178392808974	0.469000134303988	-3.39880908947074	0.00133256739279644	0.0876584013367398	-1.02863980077244	0.612271491427578	0.254093098618603	0.358178392808975	10	82245726	R	II	TSPAN14	5'UTR	opensea	5'UTR-opensea		rs565689939	45
cg00810583	-0.340250902931365	0.502029332425055	-3.39717900286426	0.0013390263161095	0.0876584013367398	-1.03283232227447	0.638129693597601	0.297878790666236	0.340250902931365	2	169402543	R	II	CERS6	Body	opensea	Body-opensea		rs550260527	32
cg00463844	-0.329293622742395	0.465275821634774	-3.38798440249658	0.00137601885389784	0.0888760467036246	-1.05645809230975	0.596993270731732	0.267699647989337	0.329293622742395	15	85549099	F	II	PDE8A	5'UTR	opensea	5'UTR-opensea
cg09159058	-0.32915950720856	0.491828328599919	-3.37705122112588	0.0014212696107668	0.0888760467036246	-1.08450151044621	0.623492131483343	0.294332624274783	0.329159507208561	10	99077698	R	II	FRAT1	TSS1500	shore	TSS1500-shore	chr10:99078811-99081048	rs1932002	21
cg03906910	-0.354167516878872	0.469902929317086	-3.37481860049997	0.00143068217084573	0.0888760467036246	-1.09022148462961	0.611569936068635	0.257402419189763	0.354167516878872	5	142814388	R	II	NR3C1	1stExon	opensea	1stExon-opensea		rs368434006	16
cg18830993	-0.313817114524275	0.701501013712984	-3.37343371923422	0.001436550429848	0.0888760467036246	-1.09376841320193	0.827027859522694	0.513210744998419	0.313817114524275	14	56672508	R	II	PELI2	Body	opensea	Body-opensea		rs558542330;rs12878509;rs144096326;rs79145464	34;14;2;1
cg02084029	-0.335601345371783	0.575905680527132	-3.37132191386788	0.00144554294020129	0.0888760467036246	-1.09917544657651	0.710146218675845	0.374544873304062	0.335601345371783	19	52154849	F	II		IGR	opensea	IGR-opensea		rs190122971;rs531825542	23;46
cg00533683	-0.322403329325323	0.364223892228275	-3.369313730614	0.00145414374546711	0.0888760467036246	-1.10431528608296	0.493185223958404	0.170781894633081	0.322403329325324	14	45712025	F	II	MIS18BP1	Body	opensea	Body-opensea		rs143423441;rs147987700	9;14
cg12331769	-0.330427430128194	0.56984715172603	-3.36620527347885	0.00146755272465571	0.0888760467036246	-1.11226759810211	0.702018123777308	0.371590693649114	0.330427430128194	5	173285610	F	II		IGR	opensea	IGR-opensea
cg02241675	-0.343138188975443	0.480093075735512	-3.36226644364661	0.00148471227123119	0.0888760467036246	-1.12233791066543	0.61734835132569	0.274210162350246	0.343138188975443	13	113357454	R	II	ATP11A	Body	opensea	Body-opensea		rs78280008;rs551974827	6;2
cg21301729	-0.348372015086673	0.396514185021106	-3.36212073200204	0.00148535070256521	0.0888760467036246	-1.12271031234667	0.535862991055776	0.187490975969102	0.348372015086673	9	7974700	F	II		IGR	opensea	IGR-opensea		rs571744624;rs183436325	0;50
cg06678147	-0.34501756273296	0.584167512132011	-3.36197154385424	0.00148600463596267	0.0888760467036246	-1.12309158903462	0.722174537225195	0.377156974492235	0.34501756273296	3	15446547	R	II		IGR	opensea	IGR-opensea		rs571994259;rs568571323;rs531099568;rs577722740	43;41;39;2
cg03304706	-0.335003295982198	0.479784065244392	-3.35872144783829	0.00150031869341145	0.0888760467036246	-1.13139525996645	0.613785383637271	0.278782087655073	0.335003295982199	15	58808165	R	II	LIPC	Body	opensea	Body-opensea
cg26731058	-0.361840184997044	0.604938711373964	-3.35809640899077	0.00150308644179616	0.0888760467036246	-1.1329916181455	0.749674785372781	0.387834600375738	0.361840184997044	5	81204782	F	II		IGR	opensea	IGR-opensea		rs192244943;rs184590688;rs138815569	3;27;29
cg11925568	-0.350959799359185	0.437742199864286	-3.35170971915967	0.00153164646814674	0.0897980471052659	-1.14929306286229	0.57812611960796	0.227166320248775	0.350959799359185	21	34774103	F	II	IFNGR2	TSS1500	shore	TSS1500-shore	chr21:34775437-34776493
cg01990133	-0.341988625210577	0.446316984569553	-3.34916377439466	0.00154317429558968	0.0897980471052659	-1.15578614110765	0.583112434653784	0.241123809443207	0.341988625210577	19	51898727	F	II		IGR	shore	IGR-shore	chr19:51897623-51897878	rs372493094;rs181189737;rs76742984	1;4;33
cg08353847	-0.33217949065325	0.543778837923539	-3.34312410534138	0.00157085141686455	0.0906888392791409	-1.17117756231391	0.676650634184839	0.344471143531589	0.33217949065325	10	6968167	R	II		IGR	opensea	IGR-opensea		rs2804135;rs554854646	22;5
cg10593922	-0.326856803391444	0.534697521362886	-3.33915528291056	0.00158929432397892	0.0910367654954176	-1.18128251807567	0.665440242719463	0.338583439328019	0.326856803391444	10	30711382	F	II		IGR	opensea	IGR-opensea		rs577667045;rs12268358	14;31
cg22345419	-0.349663467576479	0.502082230596358	-3.3309079950979	0.00162827755125866	0.0925467519831669	-1.20225755031385	0.64194761762695	0.29228415005047	0.349663467576479	10	82251784	R	II	TSPAN14	Body	opensea	Body-opensea		rs7910643	17
cg03128303	-0.306391730922525	0.66963995491473	-3.31816856194462	0.00169027989574622	0.0953317861200867	-1.23459535276093	0.79219664728374	0.485804916361215	0.306391730922525	20	34229823	F	II	CPNE1	Body	opensea	Body-opensea		rs140906321;rs550087685	0;36
cg19927678	-0.345497040729937	0.559285809807404	-3.31306829713826	0.00171572421031428	0.0960281672520941	-1.24752071398753	0.697484626099379	0.351987585369442	0.345497040729938	17	2117809	F	II	SMG6	Body	opensea	Body-opensea		rs560767825	23
cg08860835	-0.314659051842192	0.323208804677059	-3.30773322921347	0.00174272785981205	0.0968006111222877	-1.26102813364233	0.449072425413936	0.134413373571744	0.314659051842192	7	50323153	F	II		IGR	opensea	IGR-opensea		rs4917129	21
cg07413155	-0.33436373489504	0.538443990357467	-3.3023889712727	0.00177018115290698	0.0975862271662704	-1.27454547124815	0.672189484315483	0.337825749420444	0.33436373489504	2	64242795	R	II	VPS54	5'UTR	shelf	5'UTR-shelf	chr2:64245934-64246893
cg18377603	-0.325875767323566	0.594706408929763	-3.29552527187797	0.00180604060255261	0.0988200723725052	-1.29188631301269	0.725056715859189	0.399180948535623	0.325875767323566	19	34656344	R	II		IGR	opensea	IGR-opensea		rs140390078;rs577162374;rs546217944	50;38;2
cg00789535	-0.302852979966535	0.767196879580728	-3.28400248667085	0.00186779188984524	0.101129753636412	-1.32094828099506	0.888338071567342	0.585485091600807	0.302852979966535	5	32539013	R	II		IGR	opensea	IGR-opensea		rs187474320;rs554120497;rs192419956;rs142135098;rs564030582;rs532550239	41;36;25;16;14;5
cg25194937	-0.342276195206105	0.43016157790811	-3.28252764938961	0.00187583831076814	0.101129753636412	-1.3246634892814	0.567072055990552	0.224795860784447	0.342276195206105	4	74854993	R	II	PPBP	TSS1500	opensea	TSS1500-opensea
cg05603736	-0.325771075189485	0.443755678955025	-3.27342824836273	0.00192621264904187	0.102392432092237	-1.34756267574726	0.574064109030819	0.248293033841334	0.325771075189485	1	40860592	R	II	SMAP2	Body	opensea	Body-opensea		rs547054030;rs553122783	37;3
cg17459233	-0.32647174214594	0.56521992874429	-3.2732539743471	0.00192718980206337	0.102392432092237	-1.34800086350711	0.695808625602666	0.369336883456726	0.32647174214594	12	12532985	F	II	LOH12CR1	Body	opensea	Body-opensea		rs374709521;rs148440844	0;18
cg15268405	-0.30919293345962	0.73026893116469	-3.26544918217339	0.00197143487762044	0.103118861199462	-1.36761012459382	0.853946104548538	0.544753171088918	0.30919293345962	2	26296252	R	II	RAB10	Body	opensea	Body-opensea		rs556060386;rs115561797;rs529390631	24;13;1
cg20373822	-0.335419636143885	0.665619436511034	-3.26347152228943	0.00198279769204239	0.103118861199462	-1.37257431908538	0.799787290968588	0.464367654824703	0.335419636143886	5	75919288	R	II	F2RL2	TSS200	opensea	TSS200-opensea
cg19728949	-0.328143141243569	0.560100148227589	-3.25889779349322	0.00200931402193681	0.103118861199462	-1.38404785116236	0.691357404725016	0.363214263481447	0.32814314124357	16	89520128	F	II	LOC101927817	Body	opensea	Body-opensea		rs4785670	24
cg00128590	-0.328089821149747	0.524654179918723	-3.25075211090011	0.00205737066257977	0.103118861199462	-1.40445712368706	0.655890108378622	0.327800287228874	0.328089821149747	9	101003021	F	II	TBC1D2	Body	opensea	Body-opensea		rs528058479;rs552991029	1;47
cg10951027	-0.332761680871738	0.571554689402853	-3.24748399272217	0.00207695495426321	0.103118861199462	-1.41263656317523	0.704659361751548	0.37189768087981	0.332761680871738	11	3964589	R	II	STIM1	Body	opensea	Body-opensea
cg13877316	-0.3391300266607	0.582595741710183	-3.24441269325145	0.00209552020061817	0.103118861199462	-1.42031873079667	0.718247752374463	0.379117725713763	0.3391300266607	4	113107409	F	II	C4orf32	Body	opensea	Body-opensea		rs556585853;rs578093843	1;6
cg07839071	-0.342587416181862	0.587682934049365	-3.24082423426821	0.00211741008190377	0.103118861199462	-1.42928871146783	0.72471790052211	0.382130484340248	0.342587416181862	6	126267697	R	II		IGR	opensea	IGR-opensea		rs138135097	24
cg11335355	-0.328539084484423	0.542622968607214	-3.23782593315647	0.0021358653617554	0.103118861199462	-1.43677873473268	0.674038602400983	0.34549951791656	0.328539084484423	2	102890476	F	II		IGR	opensea	IGR-opensea		rs534957226;rs139081820	0;17
cg06720805	-0.324063126784249	0.562888002897206	-3.23453223344991	0.00215631391828233	0.103118861199462	-1.4450016936588	0.692513253610906	0.368450126826657	0.32406312678425	12	125352394	F	II		IGR	shelf	IGR-shelf	chr12:125347784-125348688	rs146151422;rs137949032;rs7315481;rs180691504;rs115653561;rs7315489	0;1;22;23;35;36
cg23092885	-0.346758003140191	0.444586633571365	-3.23356891855431	0.00216232939463626	0.103118861199462	-1.44740568909539	0.583289834827441	0.23653183168725	0.346758003140191	6	109269765	R	II	ARMC2	Body	opensea	Body-opensea
cg22465490	-0.343379999312943	0.583295064427831	-3.23299708623883	0.00216590772484966	0.103118861199462	-1.44883251022772	0.720647064153009	0.377267064840065	0.343379999312944	14	91148491	F	II	TTC7B	Body	opensea	Body-opensea		rs188417076;rs184338998;rs187367691;rs553835006	0;1;20;31
cg01313002	-0.304139056471224	0.642775797892355	-3.2324895251495	0.00216908855017976	0.103118861199462	-1.45009883111815	0.764431420480845	0.46029236400962	0.304139056471224	7	38918245	F	II	VPS41	Body	opensea	Body-opensea		rs191113803;rs182681184;rs146012887;rs138308367	11;13;31;41
cg17479424	-0.33148828541252	0.522605030363347	-3.23091071960834	0.00217901095344545	0.103118861199462	-1.45403701795277	0.655200344528355	0.323712059115835	0.33148828541252	2	69861533	R	II	AAK1	Body	opensea	Body-opensea		rs145617976	1
cg25988214	-0.332355794154906	0.543256601260089	-3.22974333939788	0.00218637518613212	0.103118861199462	-1.45694816661652	0.676198918922051	0.343843124767145	0.332355794154906	17	79265759	F	II	SLC38A10	Body	shelf	Body-shelf	chr17:79268367-79269467	rs575818259	5
cg03942934	-0.32745966302055	0.582939443143473	-3.22861067781809	0.00219354285172745	0.103118861199462	-1.45977210564698	0.713923308351693	0.386463645331142	0.327459663020551	5	58652948	R	II	PDE4D	TSS1500	opensea	TSS1500-opensea		rs538196813;rs556899519;rs116861873	46;19;18
cg24448340	-0.334240038472114	0.442403523181616	-3.22601887800562	0.00221002770774331	0.103118861199462	-1.46623161480323	0.576099538570462	0.241859500098348	0.334240038472114	1	179921042	F	II		IGR	shelf	IGR-shelf	chr1:179923716-179924419	rs548672362;rs181851923	37;47
cg23975840	-0.363840533472349	0.604649218038444	-3.2258732909728	0.00221095715765953	0.103118861199462	-1.46659436295432	0.750185431427384	0.386344897955035	0.363840533472349	12	117042895	R	II		IGR	opensea	IGR-opensea		rs533163347	3
cg05080429	-0.332705718290846	0.537454001340162	-3.22300843247427	0.00222932207751594	0.103118861199462	-1.47373042265175	0.6705362886565	0.337830570365654	0.332705718290846	1	160809639	R	II	CD244	Body	opensea	Body-opensea		rs186922522	1
cg18053568	-0.323939405931397	0.521795281189272	-3.2223434523102	0.00223360541020313	0.103118861199462	-1.47538624866613	0.651371043561831	0.327431637630434	0.323939405931397	21	15865384	R	II	SAMSN1	Body	opensea	Body-opensea		rs113115613;rs553114582;rs181446969;rs185987787	39;28;19;1
cg08428726	-0.318204176346781	0.646657569741097	-3.22084006872987	0.00224331778775834	0.103118861199462	-1.47912894003548	0.77393924027981	0.455735063933029	0.318204176346781	8	48318959	F	II	SPIDR	Body	opensea	Body-opensea		rs554784475;rs573091925	28;48
cg20071624	-0.336879747815505	0.513404878698725	-3.22041586478601	0.00224606549191905	0.103118861199462	-1.48018480228888	0.648156777824927	0.311277030009422	0.336879747815505	7	5258357	R	I	WIPI2	Body	opensea	Body-opensea		rs541611926;rs560418307;rs148405000;rs144017207	37;14;9;8
cg14422240	-0.33387165863109	0.630664396483207	-3.21976689784084	0.00225027520347981	0.103118861199462	-1.48179994037269	0.764213059935643	0.430341401304553	0.33387165863109	6	37425031	F	II	FTSJD2	Body	opensea	Body-opensea		rs372047134;rs532689926	32;46
cg15397930	-0.331571986903337	0.505728536656325	-3.21650613851923	0.00227153997075646	0.103217344597577	-1.48991216535774	0.63835733141766	0.306785344514323	0.331571986903337	12	76844748	R	II	OSBPL8	ExonBnd	opensea	ExonBnd-opensea		rs200979388;rs202014462	2;1
cg13099313	-0.327037474856425	0.685244506303368	-3.21512870426126	0.00228057962695138	0.103217344597577	-1.49333743807625	0.816059496245939	0.489022021389513	0.327037474856425	5	36940505	R	II	NIPBL	5'UTR	opensea	5'UTR-opensea		rs185044525;rs566008343	23;13
cg22212560	-0.382637164083741	0.581349702844291	-3.21188814454958	0.00230198038342728	0.103546749517109	-1.5013921105871	0.734404568477787	0.351767404394046	0.382637164083742	11	65175482	R	II	FRMD8	Body	shelf	Body-shelf	chr11:65172369-65172596	rs537307159;rs112010145	29;2
cg15620139	-0.311004600431921	0.364931731500014	-3.20891821210513	0.0023217601343186	0.103799666492829	-1.50876962143744	0.489333571672783	0.178328971240861	0.311004600431922	12	932695	R	II	WNK1	Body	opensea	Body-opensea		rs547299868	40
cg04489053	-0.331405094109367	0.543406974735789	-3.20496144085342	0.00234836134071902	0.10405057000586	-1.51859181598398	0.675969012379536	0.344563918270169	0.331405094109367	12	110783142	R	II	ATP2A2	Body	opensea	Body-opensea		rs189309753;rs117494432	45;1
cg04590344	-0.322470879997134	0.595446382409639	-3.20386920486225	0.0023557548582887	0.10405057000586	-1.52130180893444	0.724434734408493	0.401963854411358	0.322470879997134	8	146027637	R	II	ZNF517	5'UTR	shelf	5'UTR-shelf	chr8:146023902-146024734	rs2976648;rs190775006	10;7
cg24471782	-0.333213483469713	0.521071483790679	-3.20114394021388	0.00237429842130481	0.104241652844353	-1.52806103330772	0.654356877178565	0.321143393708851	0.333213483469713	2	70170632	R	II		IGR	opensea	IGR-opensea		rs187628783;rs538049635	2;1
cg24093329	-0.3301654475729	0.513139239187698	-3.19493924496231	0.00241703172420536	0.105486170249248	-1.54343639710653	0.645205418216858	0.315039970643959	0.3301654475729	14	22889758	R	II		IGR	opensea	IGR-opensea		rs184537082	1
cg08628635	-0.321041338443917	0.604791390216518	-3.18529345819042	0.00248490684845653	0.106003015045437	-1.56730130464385	0.733207925594085	0.412166587150168	0.321041338443917	6	20483859	R	II	E2F3	Body	opensea	Body-opensea
cg12655939	-0.326104128116594	0.49892724717418	-3.17945855306068	0.00252683325290152	0.106003015045437	-1.58171535100744	0.629368898420818	0.303264770304223	0.326104128116594	19	32895224	F	II	DPY19L3	TSS1500	shore	TSS1500-shore	chr19:32895975-32897233	rs151005741	42
cg16087015	-0.311480329882999	0.647201410090621	-3.17897158812229	0.00253036227584907	0.106003015045437	-1.58291754706104	0.77179354204382	0.460313212160821	0.311480329882999	2	37267004	R	II	HEATR5B	Body	opensea	Body-opensea		rs113756737	1
cg08519290	-0.33804569939315	0.523334849190559	-3.17621315102935	0.00255044038878481	0.106003015045437	-1.58972523312792	0.658553128947819	0.320507429554668	0.33804569939315	7	156700702	R	II		IGR	opensea	IGR-opensea		rs148648355;rs566477688;rs535204723;rs56363462	25;24;17;16
cg02108681	-0.316275680361928	0.477475875008725	-3.17563200244365	0.00255468954560168	0.106003015045437	-1.59115899897224	0.603986147153496	0.287710466791568	0.316275680361928	2	61095484	F	II	LINC01185	Body	opensea	Body-opensea		rs538814601;rs842640;rs575404521	8;21;35
cg11816444	-0.310024820615604	0.641188577345258	-3.17510396412121	0.00255855615877283	0.106003015045437	-1.59246159023782	0.7651985055915	0.455173684975896	0.310024820615604	13	49326573	R	II		IGR	opensea	IGR-opensea		rs548184942	45
cg22033476	-0.3332305283507	0.570835826427972	-3.1745534007339	0.00256259358260313	0.106003015045437	-1.59381960045346	0.704128037768253	0.370897509417553	0.3332305283507	2	43532275	R	II	THADA	Body	opensea	Body-opensea
cg13597043	-0.299344608257131	0.273726611603572	-3.17437526285119	0.00256390119798931	0.106003015045437	-1.59425896016245	0.393464454906425	0.0941198466492934	0.299344608257132	1	90165225	F	II	LRRC8C	Body	opensea	Body-opensea		rs558721724	29
cg03131587	-0.308192028380726	0.54637748103929	-3.17385143973912	0.00256774994606769	0.106003015045437	-1.59555082770968	0.669654292391581	0.361462264010855	0.308192028380727	3	171774986	F	II	FNDC3B	5'UTR	opensea	5'UTR-opensea
cg25730852	-0.344972885534963	0.562952855336974	-3.17307698294427	0.00257345017431639	0.106003015045437	-1.59746056617935	0.700942009550959	0.355969124015997	0.344972885534963	1	153707429	R	II	INTS3	Body	opensea	Body-opensea
cg20912449	-0.342757086887782	0.436852762986681	-3.16865967628608	0.00260619131432815	0.106597777105062	-1.60834754898939	0.573955597741793	0.231198510854012	0.342757086887782	10	104954118	F	II	NT5C2	TSS1500	shore	TSS1500-shore	chr10:104952242-104953232	rs79871942;rs577715891	1;22
cg18187326	-0.334529223373071	0.567087846890714	-3.16543433911387	0.00263034485084092	0.106597777105062	-1.61629066238998	0.700899536239943	0.366370312866871	0.334529223373071	10	120873428	F	II	FAM45A	Body	opensea	Body-opensea
cg15117322	-0.334700544519454	0.594271630608466	-3.16366084925634	0.00264371559228	0.106597777105062	-1.62065607439787	0.728151848416247	0.393451303896793	0.334700544519454	12	26676849	R	II	ITPR2	Body	opensea	Body-opensea		rs115081286;rs191255254	18;12
cg08919791	-0.319667363757121	0.548775869602167	-3.16335285874496	0.00264604411253699	0.106597777105062	-1.62141402784103	0.676642815105016	0.356975451347894	0.319667363757121	1	174135405	F	II	RABGAP1L	5'UTR	opensea	5'UTR-opensea
cg05888181	-0.328707493484341	0.586843015142886	-3.15755332572883	0.00269025273836607	0.107786519550274	-1.63567764959917	0.718326012536623	0.389618519052282	0.328707493484341	8	1952319	F	II	KBTBD11	3'UTR	shore	3'UTR-shore	chr8:1949245-1951390	rs77578914	0
cg09324018	-0.324153928287518	0.380086738569896	-3.15407737024096	0.00271708138646678	0.107820942034407	-1.64421852743986	0.509748309884903	0.185594381597385	0.324153928287518	2	16839610	F	II	FAM49A	5'UTR	opensea	5'UTR-opensea		rs372066270	1
cg19803593	-0.289806724572196	0.756556188292366	-3.15363381580909	0.00272052295094999	0.107820942034407	-1.64530796480711	0.872478878121245	0.582672153549049	0.289806724572196	17	73304723	R	II		IGR	opensea	IGR-opensea		rs12936583	15
cg04244170	-0.320243327661745	0.578876964855704	-3.14737923628958	0.00276949134785153	0.108668416295938	-1.66065969445201	0.706974295920402	0.386730968258657	0.320243327661745	3	100116021	R	II	TOMM70A	Body	shelf	Body-shelf	chr3:100119504-100120857	rs530955652;rs565054898;rs140181407	34;29;2
cg04664516	-0.328242118912484	0.435040243058884	-3.14711876152075	0.00277154853346159	0.108668416295938	-1.6612985995173	0.566337090623877	0.238094971711393	0.328242118912484	10	89638807	F	II	PTEN	5'UTR	opensea	5'UTR-opensea		rs183154323;rs117501237	7;14
cg14406157	-0.332543377027458	0.447226609034455	-3.14250015797035	0.00280826502451108	0.109505860939815	-1.67262168597426	0.580243959845438	0.24770058281798	0.332543377027458	17	71064722	F	II	SLC39A11	Body	opensea	Body-opensea
cg16834953	-0.304953330842575	0.699576680233686	-3.13900465532544	0.00283635678747155	0.109505860939815	-1.6811842339482	0.821558012570716	0.516604681728141	0.304953330842575	16	50748861	R	II	NOD2	Body	opensea	Body-opensea		rs148567369	2
cg16262074	-0.320905841602889	0.424570617552135	-3.13672768167252	0.00285479767747008	0.109505860939815	-1.68675858342285	0.552932954193291	0.232027112590401	0.320905841602889	1	235094965	F	II	LOC101927851	Body	opensea	Body-opensea		rs74662812;rs75128353	32;43
cg10768932	-0.327845479090313	0.427908474482273	-3.13645323664241	0.0028570279658877	0.109505860939815	-1.68743028711455	0.559046666118399	0.231201187028085	0.327845479090314	1	198590738	R	II		IGR	opensea	IGR-opensea		rs572175297	1
cg20078972	-0.329589339238436	0.477903100256059	-3.13515701499615	0.00286758391986422	0.109505860939815	-1.69060227494636	0.609738835951433	0.280149496712997	0.329589339238436	19	15391832	F	II	BRD4	TSS1500	opensea	TSS1500-opensea		rs554206100	1
cg04350675	-0.316965390650735	0.619980022828245	-3.12416357874424	0.00295859606180476	0.111905704485469	-1.7174702973732	0.746766179088539	0.429800788437804	0.316965390650735	6	111873161	F	II		IGR	opensea	IGR-opensea		rs73766000	0
cg04256521	-0.323182031033453	0.621231647509071	-3.12306320880873	0.00296785371704394	0.111905704485469	-1.7201562481095	0.750504459922452	0.427322428888999	0.323182031033453	22	31620013	R	II	LIMK2	Body	opensea	Body-opensea
cg25731655	-0.312860750324833	0.502905898189218	-3.12207208598868	0.0029762155448263	0.111905704485469	-1.72257500753497	0.628050198319152	0.315189447994318	0.312860750324833	10	14602451	F	II	FAM107B	5'UTR	opensea	5'UTR-opensea		rs11259184	23
cg00579751	-0.328954229642248	0.590509382759082	-3.11116762420699	0.00306968659255475	0.114797065231863	-1.74915364621743	0.722091074615981	0.393136844973734	0.328954229642248	3	4790361	R	II	ITPR1	Body	opensea	Body-opensea		rs569810547;rs538503210;rs183754083	38;26;14
cg05731788	-0.329584280846421	0.535918573920068	-3.10947647480369	0.00308442742098704	0.114797065231863	-1.75327026274756	0.667752286258636	0.338168005412215	0.329584280846421	1	90032655	R	II	LRRC8B	5'UTR	opensea	5'UTR-opensea		rs527530446;rs181053633	9;1
cg10318864	-0.323620583057349	0.37580894985851	-3.10257751052421	0.00314525334851305	0.116469684602514	-1.77004872261759	0.50525718308145	0.181636600024101	0.323620583057349	22	31613475	R	II	LIMK2	Body	opensea	Body-opensea		rs560740210;rs574081647;rs543143818	46;2;1
cg11543559	-0.322149004808574	0.549903901873996	-3.10006866162696	0.00316765092188217	0.116709630950955	-1.77614429185506	0.678763503797426	0.356614498988852	0.322149004808574	2	102772623	F	II	IL1R1	5'UTR	opensea	5'UTR-opensea		rs189426493;rs3771202	14;46
cg04170334	-0.308054403724612	0.454576698929583	-3.09651037813203	0.00319967409312949	0.117300052254127	-1.78478408412153	0.577798460419428	0.269744056694815	0.308054403724613	2	113013820	F	II	ZC3H8	TSS1500	shore	TSS1500-shore	chr2:113012108-113012784	rs559945043;rs139746448;rs142633276;rs192808116	0;1;32;42
cg22152931	-0.317369903994459	0.612942031330143	-3.08969581366378	0.00326185234135153	0.118490344373895	-1.80131230190657	0.739889992927926	0.422520088933467	0.317369903994459	7	102065448	R	II	PRKRIP1	Body	opensea	Body-opensea		rs557218595;rs570116589;rs537188823;rs112698409;rs200275795;rs149734660	48;37;25;18;10;1
cg20876499	-0.30212306042348	0.567416255544131	-3.08941226519879	0.00326446393392346	0.118490344373895	-1.80199951199878	0.688265479713523	0.386142419290042	0.30212306042348	2	161277556	R	II	RBMS1	Body	opensea	Body-opensea		rs563959955;rs549630041;rs144355058	39;11;9
cg08042254	-0.300908525290599	0.575490011761305	-3.08672104553991	0.00328934897562164	0.118608843707769	-1.80851991781082	0.695853421877545	0.394944896586946	0.300908525290599	1	21399544	F	II	EIF4G3	5'UTR	opensea	5'UTR-opensea
cg01742370	-0.324252466378176	0.516348289646714	-3.0835197331023	0.00331918244392815	0.118608843707769	-1.8162713564059	0.646049276197984	0.321796809819809	0.324252466378176	1	228352412	R	II	C1orf69	TSS1500	shore	TSS1500-shore	chr1:228353108-228353986	rs565632955;rs534628578;rs141881584	51;47;7
cg06305891	-0.321666813818304	0.642282594296085	-3.08111859711404	0.00334172531830704	0.118608843707769	-1.82208184540108	0.770949319823406	0.449282506005102	0.321666813818304	3	195897904	R	II		IGR	opensea	IGR-opensea		rs530823301;rs185550954	12;6
cg16544318	-0.311351874334147	0.508629298566344	-3.08049269667052	0.00334762508321176	0.118608843707769	-1.8235959693573	0.633170048300003	0.321818173965856	0.311351874334147	6	76322352	F	II	SENP6	Body	opensea	Body-opensea		rs148978860;rs73453040	1;38
cg08244182	-0.307844776590376	0.586530587946674	-3.07987814688299	0.00335342735910353	0.118608843707769	-1.82508243862038	0.709668498582825	0.401823721992448	0.307844776590376	5	79710089	R	II	ZFYVE16	5'UTR	opensea	5'UTR-opensea		rs562215671;rs150403434;rs551188777	50;41;2
cg25025545	-0.316655137952904	0.538949068932291	-3.07867756366019	0.00336478989241897	0.118608843707769	-1.82798584099117	0.665611124113453	0.348955986160549	0.316655137952904	6	14136628	F	II	CD83	3'UTR	opensea	3'UTR-opensea		rs552590571;rs566301923	41;50
cg05742928	-0.318029696743891	0.517362502870653	-3.06916096360692	0.00345614229172713	0.121246101832265	-1.85097379362918	0.64457438156821	0.326544684824319	0.318029696743891	16	17442446	F	II	XYLT1	Body	opensea	Body-opensea		rs558236359;rs142988442	0;1
cg23516812	-0.335214093085927	0.5697540442032	-3.06445565099123	0.003502163911056	0.122044783088045	-1.86232248735402	0.703839681437571	0.368625588351644	0.335214093085927	11	33959143	F	II		IGR	opensea	IGR-opensea		rs531785834	1
cg07665923	-0.321707891704712	0.509444681934081	-3.0621773743548	0.00352465299958368	0.122044783088045	-1.86781331917357	0.638127838615966	0.316419946911254	0.321707891704712	7	1174784	F	II	C7orf50	5'UTR	shelf	5'UTR-shelf	chr7:1177726-1178255	rs191832482;rs144266418;rs537682896	1;15;35
cg19609580	-0.29031462511353	0.717910228789788	-3.06175417274252	0.00352884533751576	0.122044783088045	-1.86883297314327	0.8340360788352	0.54372145372167	0.29031462511353	22	22139150	F	II	MAPK1	Body	opensea	Body-opensea		rs570691732;rs118185703	2;32
cg03751915	-0.333339638283902	0.516914052377265	-3.05809153582143	0.00356532399987039	0.122541781368734	-1.87765377955572	0.650249907690826	0.316910269406924	0.333339638283902	13	51461416	F	II	RNASEH2B-AS1	Body	opensea	Body-opensea		rs146823536;rs140626257;rs556349003	22;30;48
cg07588571	-0.31369051275064	0.476560251371577	-3.05696225941552	0.00357664228217527	0.122541781368734	-1.88037203529683	0.602036456471833	0.288345943721193	0.31369051275064	11	129912137	R	II		IGR	shore	IGR-shore	chr11:129910305-129910950	rs575922873	33
cg09436262	-0.30575468172512	0.58558746396644	-3.04994552572853	0.00364772589281476	0.123611471390022	-1.89724699644281	0.707889336656488	0.402134654931368	0.30575468172512	2	48373252	R	II		IGR	opensea	IGR-opensea		rs546892462;rs561741130	12;5
cg16314013	-0.29992134970018	0.557609484653279	-3.04846290297269	0.00366291406901214	0.123611471390022	-1.90080936398956	0.677578024533351	0.377656674833171	0.29992134970018	5	126184892	F	II		IGR	opensea	IGR-opensea
cg03289761	-0.324942544833839	0.395253001607531	-3.04789335009845	0.00366876436902513	0.123611471390022	-1.90217755088655	0.525230019541066	0.200287474707227	0.324942544833839	8	96098361	F	II		IGR	opensea	IGR-opensea		rs557240066;rs966459	0;36
cg23839180	-0.311739460999027	0.372875844430794	-3.03976944647626	0.00375316911694096	0.123611471390022	-1.92167446012908	0.497571628830405	0.185832167831378	0.311739460999027	2	16805111	F	II	FAM49A	5'UTR	opensea	5'UTR-opensea		rs189865179;rs561376187	30;31
cg13132858	-0.324594779342778	0.505646662535427	-3.03973239473553	0.00375355820341461	0.123611471390022	-1.92176330320563	0.635484574272538	0.31088979492976	0.324594779342777	1	197433347	R	II	CRB1	Body	opensea	Body-opensea		rs566301152;rs145156659;rs139040249;rs1345529;rs571074838	49;43;25;20;1
cg06779020	-0.315583708332343	0.433914774325182	-3.03895667998652	0.00376171278711205	0.123611471390022	-1.92362315574352	0.560148257658119	0.244564549325776	0.315583708332343	14	70183064	R	II		IGR	opensea	IGR-opensea		rs189590022;rs114161518;rs529280818;rs547521539	45;36;19;18
cg08748811	-0.3305641917635	0.505404657991166	-3.03877489639988	0.00376362615620215	0.123611471390022	-1.92405895426486	0.637630334696566	0.307066142933066	0.3305641917635	4	47467252	F	II		IGR	shore	IGR-shore	chr4:47465510-47465819	rs556943468;rs75763792	1;34
cg11842502	-0.318155826988529	0.490348343661832	-3.03798399142007	0.00377196146020276	0.123611471390022	-1.92595482743565	0.617610674457244	0.299454847468715	0.318155826988529	6	111862202	R	II		IGR	opensea	IGR-opensea		rs563547510;rs145070488	34;8
cg24981221	-0.316987586182202	0.658532392748389	-3.03702565555991	0.00378208445956248	0.123611471390022	-1.92825160928678	0.78532742722127	0.468339841039068	0.316987586182202	8	28874992	F	II	HMBOX1	Body	opensea	Body-opensea
cg13218791	-0.285246913571736	0.25132700100764	-3.03614291357164	0.00379143144423543	0.123611471390022	-1.93036679462526	0.365425766436335	0.0801788528645984	0.285246913571736	4	48197546	R	II	TEC	Body	opensea	Body-opensea		rs60185675	20
cg00272608	-0.284882222298665	0.734646025128793	-3.03596533267014	0.00379331438390001	0.123611471390022	-1.93079225641423	0.848598914048259	0.563716691749594	0.284882222298665	17	25886429	R	II	KSR1	5'UTR	opensea	5'UTR-opensea		rs148714949	2
cg19342782	-0.320453090734991	0.551295632774552	-3.03343821724026	0.00382020510528168	0.123936919610289	-1.93684512013391	0.679476869068548	0.359023778333557	0.320453090734991	1	70821806	R	II	HHLA3	Body	shore	Body-shore	chr1:70819733-70820719	rs7536099;rs114658109	51;1
cg04869336	-0.318047904096585	0.607302849560756	-3.02971075906065	0.00386019427080488	0.124351804954097	-1.94576689106819	0.734522011199389	0.416474107102805	0.318047904096585	3	71259822	F	II	FOXP1	5'UTR	opensea	5'UTR-opensea		rs6763124;rs552044558;rs529588721	13;26;39
cg02769705	-0.296362592674559	0.705459717565569	-3.02908797390986	0.00386691373834344	0.124351804954097	-1.9472568328211	0.824004754635392	0.527642161960833	0.296362592674559	1	202975059	R	II	TMEM183B	TSS1500	shore	TSS1500-shore	chr1:202976328-202977028	rs553410071	41
cg03857198	-0.321097310809371	0.462440617355775	-3.02579325429157	0.00390264416621902	0.12495278177606	-1.95513567858952	0.590879541679524	0.269782230870152	0.321097310809371	3	152927597	F	II		IGR	opensea	IGR-opensea		rs547489335	28
cg14730017	-0.307797869880843	0.530855827572368	-3.02343876438267	0.00392836697611731	0.125229507256053	-1.9607626030108	0.653974975524706	0.346177105643862	0.307797869880843	9	96224366	R	II	FAM120A	Body	opensea	Body-opensea		rs547251301	42
cg27178826	-0.33093309147754	0.471895863811986	-3.01922016420609	0.00397485219267261	0.12616284102457	-1.97083720664829	0.604269100403002	0.273336008925462	0.33093309147754	17	47690259	R	II	SPOP	Body	opensea	Body-opensea		rs184181919	10
cg04701118	-0.31631463403543	0.578422442361023	-3.01128498463388	0.00406368754278279	0.128426539067601	-1.98976207477526	0.704948295975195	0.388633661939765	0.316314634035431	22	26873008	F	II	HPS4	Body	opensea	Body-opensea		rs141684342;rs147060589;rs147680141;rs149126501	1;6;37;43
cg09050670	-0.342855351816631	0.538269685219552	-3.00778603981716	0.00410344531011955	0.128962459406746	-1.99809624564998	0.675411825946205	0.332556474129573	0.342855351816631	16	1521617	F	I	CLCN7	Body	shelf	Body-shelf	chr16:1524520-1525534	rs542295189;rs138816122;rs114546793	0;19;49
cg17716500	-0.285607100790924	0.71961952946368	-3.00625676271807	0.00412093607359207	0.128962459406746	-2.00173680943123	0.83386236978005	0.548255268989125	0.285607100790925	22	40600549	F	II	TNRC6B	Body	opensea	Body-opensea		rs560880094;rs112387455;rs149032509	11;23;51
cg06973778	-0.307077743637895	0.543710391339695	-3.00516963781812	0.00413341216047263	0.128962459406746	-2.00432404148338	0.666541488794853	0.359463745156958	0.307077743637895	9	2156946	R	II	SMARCA2	TSS1500	opensea	TSS1500-opensea		rs189739927;rs144993758;rs531928882	48;46;11
cg16261498	-0.294409129255712	0.660471248360868	-2.99315945127251	0.00427361246401704	0.132355926202891	-2.03286513375954	0.778234900063152	0.48382577080744	0.294409129255712	10	114672470	F	II		IGR	opensea	IGR-opensea		rs561077179;rs144503189;rs79924951;rs565060889	0;12;19;29
cg24910303	-0.30834247736928	0.517613027551762	-2.99076398574339	0.00430210183418214	0.132355926202891	-2.03854855345173	0.640950018499474	0.332607541130194	0.30834247736928	12	88828573	F	II		IGR	opensea	IGR-opensea		rs193240587	10
cg12685166	-0.295920863392836	0.54902696694241	-2.99020672249823	0.00430875476739334	0.132355926202891	-2.03987026319209	0.667395312299545	0.371474448906708	0.295920863392837	2	175455876	F	II	WIPF1	5'UTR	opensea	5'UTR-opensea		rs549528774	0
cg21875980	-0.306460351923666	0.658452520869724	-2.98877793283749	0.00432585640784104	0.132355926202891	-2.04325829107728	0.78103666163919	0.474576309715525	0.306460351923666	1	231553510	F	II	EGLN1	Body	shelf	Body-shelf	chr1:231556681-231558447	rs113502414;rs375790681;rs556312801	1;37;47
cg16396933	-0.321301279683694	0.436047849231977	-2.98704164066497	0.00434672394499152	0.132355926202891	-2.04737401996483	0.564568361105454	0.24326708142176	0.321301279683693	10	104954103	R	II	NT5C2	TSS1500	shore	TSS1500-shore	chr10:104952242-104953232	rs184473166;rs534588190	31;19
cg22759407	-0.292988040270449	0.52123729134409	-2.98490509007097	0.00437253093906389	0.132355926202891	-2.05243631675461	0.63843250745227	0.345444467181821	0.292988040270449	5	58656075	F	II	PDE4D	Body	opensea	Body-opensea		rs76983075;rs189961305;rs567482692;rs115349914	0;9;11;13
cg15285436	-0.30037587386261	0.656730295769458	-2.98455089069115	0.00437682304348197	0.132355926202891	-2.05327531338138	0.776880645314502	0.476504771451892	0.30037587386261	17	59226714	F	II	BCAS3	Body	opensea	Body-opensea		rs571164899	0
cg03246353	-0.305352545358576	0.451007842353236	-2.98374595752163	0.00438659166220711	0.132355926202891	-2.05518171952589	0.573148860496666	0.26779631513809	0.305352545358576	11	35120604	R	II		IGR	opensea	IGR-opensea
cg17252095	-0.301280830951688	0.362133317818948	-2.98169266952777	0.00441160248424937	0.132565038584084	-2.06004316356563	0.482645650199623	0.181364819247935	0.301280830951688	5	124201716	F	II		IGR	opensea	IGR-opensea		rs544139057;rs562245394;rs529446928	22;35;45
cg26771391	-0.302068294351586	0.448349764267018	-2.97115239190182	0.0045421006615775	0.135929314492597	-2.08496317329442	0.569177082007652	0.267108787656066	0.302068294351586	6	12208704	F	II		IGR	opensea	IGR-opensea		rs558950742	5
cg26402346	-0.313727747595333	0.453680888566999	-2.96570245598426	0.00461097972901317	0.137049297429697	-2.09782486661839	0.579171987605132	0.265444240009799	0.313727747595332	12	101864876	R	II		IGR	opensea	IGR-opensea		rs77580089;rs147886114;rs117615016	45;15;2
cg06458042	-0.320344952621543	0.476093011851317	-2.96523687224763	0.00461690895596499	0.137049297429697	-2.09892288986359	0.604230992899935	0.283886040278391	0.320344952621543	6	140205113	F	II		IGR	opensea	IGR-opensea		rs182783732;rs142693202;rs547983959	0;2;30
cg14494199	-0.292912444366957	0.692039504967226	-2.96165929567963	0.00466270731879626	0.137423766637352	-2.10735627697773	0.809204482714009	0.516292038347051	0.292912444366958	14	102818026	R	II	CINP	Body	opensea	Body-opensea
cg20092944	-0.296230340491785	0.556334162246183	-2.95966692600507	0.00468839593852344	0.137423766637352	-2.11204987894177	0.674826298442897	0.378595957951112	0.296230340491785	10	94750225	F	II	EXOC6	Body	opensea	Body-opensea		rs72813194;rs527958378	0;42
cg09140723	-0.315144560200279	0.546195423417651	-2.95965313019247	0.00468857427395364	0.137423766637352	-2.11208237149368	0.672253247497763	0.357108687297484	0.315144560200279	10	72594465	R	II	SGPL1	Body	opensea	Body-opensea		rs573947912;rs191105372;rs7912398	46;42;9
cg18659081	-0.300243070092612	0.525109003599423	-2.95842340410939	0.00470449610283353	0.137423766637352	-2.11497826790262	0.645206231636468	0.344963161543855	0.300243070092612	22	44588350	R	II	PARVG	Body	opensea	Body-opensea		rs74582648;rs577349495	36;12
cg09043230	-0.313874846236907	0.618021439478785	-2.95459836336432	0.00475434347299407	0.137715057457653	-2.12398067902622	0.743571377973548	0.429696531736641	0.313874846236907	16	71844102	F	II	AP1G1	TSS1500	shore	TSS1500-shore	chr16:71841923-71843101	rs115710854;rs138651905;rs547274735	13;34;50
cg11031299	-0.296928044601763	0.656685798990188	-2.95228773863851	0.00478469325499276	0.137715057457653	-2.129415008803	0.775457016830893	0.47852897222913	0.296928044601763	6	6871242	R	II		IGR	opensea	IGR-opensea		rs556060968;rs116395758;rs138852360	44;30;2
cg04192631	-0.283562826621961	0.723169318879012	-2.95146969112623	0.00479548142129	0.137715057457653	-2.13133827208844	0.836594449527796	0.553031622905836	0.283562826621961	1	225968461	R	II	SRP9	Body	shelf	Body-shelf	chr1:225965330-225965734	rs554365410	16
cg01474011	-0.30241737559478	0.655811906909814	-2.95059899435943	0.00480698881113323	0.137715057457653	-2.13338491784959	0.776778857147726	0.474361481552946	0.30241737559478	2	225435131	F	II	CUL3	Body	opensea	Body-opensea		rs149365342;rs538653001	1;11
cg11193767	-0.273666505127803	0.63236302104387	-2.95049373356364	0.00480838171156016	0.137715057457653	-2.13363231435764	0.741829623094992	0.468163117967188	0.273666505127804	4	83930905	R	II	LIN54	5'UTR	shore	5'UTR-shore	chr4:83931642-83932194	rs10024720;rs146406691	48;45
cg08926477	-0.323641223028367	0.637593553025693	-2.93512050432972	0.00501590028618127	0.142659024398187	-2.16969974393355	0.76705004223704	0.443408819208673	0.323641223028367	3	171918983	F	II	FNDC3B	Body	opensea	Body-opensea		rs547943305	47
cg22110428	-0.295503177208428	0.58633036201036	-2.93482885735595	0.00501991657047631	0.142659024398187	-2.1703827402766	0.704531632893731	0.409028455685303	0.295503177208428	19	51980908	F	II	CEACAM18	TSS1500	opensea	TSS1500-opensea		rs62115067;rs191738087	37;47
cg09328678	-0.309792742532056	0.349534716445667	-2.92275426554945	0.00518884850954588	0.146890491397646	-2.19861899806188	0.47345181345849	0.163659070926434	0.309792742532056	5	169761251	R	II	LINC01366	Body	opensea	Body-opensea		rs140210552	7
cg16713785	-0.276336157727765	0.361290561423182	-2.91872954918279	0.00524632259950936	0.147733525659756	-2.20801302147581	0.471825024514288	0.195488866786523	0.276336157727765	12	46621654	F	II	SLC38A1	Body	opensea	Body-opensea		rs146986879;rs138360236;rs531759683	0;23;33
cg17356733	-0.30911643077989	0.544817729145992	-2.91785241686196	0.00525892664991765	0.147733525659756	-2.21005914321921	0.668464301457948	0.359347870678058	0.30911643077989	21	34774627	R	II	IFNGR2	TSS1500	shore	TSS1500-shore	chr21:34775437-34776493	rs572068741;rs575509358	17;8
cg01591037	-0.293159881305282	0.505463798098311	-2.91408296787748	0.00531341347880571	0.148651454335667	-2.21884748321004	0.622727750620424	0.329567869315141	0.293159881305282	12	15134481	R	II	PDE6H	3'UTR	opensea	3'UTR-opensea		rs144778897	2
cg09855037	-0.305256618853858	0.578680996133432	-2.91045598938856	0.00536633618406126	0.148651454335667	-2.22729629122008	0.700783643674975	0.395527024821117	0.305256618853858	1	77999814	R	II	AK5	Body	opensea	Body-opensea		rs183432304;rs186576735;rs150309555;rs560953620	18;4;2;1
cg14330209	-0.302318758599022	0.527977257732206	-2.91025823144218	0.00536923579530022	0.148651454335667	-2.22775674745043	0.648904761171815	0.346586002572793	0.302318758599022	12	105061075	F	II	CHST11	Body	opensea	Body-opensea		rs184606520;rs563399251	0;27
cg19131078	-0.266686347703513	0.298439715075511	-2.90620991573841	0.00542891504985673	0.148651454335667	-2.23717804705756	0.405114254156916	0.138427906453403	0.266686347703513	15	64382893	R	II	FAM96A	Body	shelf	Body-shelf	chr15:64385875-64386322	rs566216164	2
cg15004542	-0.311334479942423	0.479121220096926	-2.90355013390655	0.00546845996926572	0.148651454335667	-2.24336301681106	0.603655012073895	0.292320532131472	0.311334479942424	2	145214304	R	II	ZEB2	Body	opensea	Body-opensea		rs189899147	1
cg00092301	-0.326830793926131	0.613999767602929	-2.90341483374409	0.00547047871513273	0.148651454335667	-2.24367753515303	0.744732085173382	0.41790129124725	0.326830793926132	5	142600451	R	II	ARHGAP26	Body	opensea	Body-opensea		rs142546098	1
cg00598446	-0.292520024977132	0.586887136339908	-2.90297846082437	0.00547699433781766	0.148651454335667	-2.24469185751554	0.703895146330761	0.411375121353629	0.292520024977132	9	80464087	F	II	GNAQ	Body	opensea	Body-opensea		rs574207075;rs543163356;rs562932943	1;6;27
cg23529896	-0.286393079062782	0.58387948272488	-2.90241750233315	0.00548538078449171	0.148651454335667	-2.24599561719022	0.698436714349993	0.412043635287211	0.286393079062782	2	182247492	R	II		IGR	opensea	IGR-opensea		rs537027020	8
cg05348871	-0.299043063473046	0.394154682164294	-2.90166964386092	0.00549657999013877	0.148651454335667	-2.24773349312899	0.513771907553512	0.214728844080466	0.299043063473046	11	36397127	F	II	PRR5L	5'UTR	shore	5'UTR-shore	chr11:36397926-36399398
cg23485239	-0.307174789582271	0.446645465779114	-2.90085267658561	0.00550883838956749	0.148651454335667	-2.24963161160167	0.569515381612023	0.262340592029751	0.307174789582272	16	12174262	R	II	SNX29	Body	opensea	Body-opensea		rs528766501;rs551307368	21;2
cg22666015	-0.314190809183828	0.51766261009426	-2.89951915863071	0.0055289021100508	0.148651454335667	-2.25272907767667	0.643338933767792	0.329148124583963	0.314190809183828	2	233981885	R	II	INPP5D	Body	opensea	Body-opensea		rs529216086	27
cg00251905	-0.303913931308245	0.474161595878461	-2.89822768510992	0.00554839795947615	0.148651454335667	-2.25572794775923	0.595727168401759	0.291813237093515	0.303913931308245	12	116718617	R	II		IGR	opensea	IGR-opensea		rs148787098	46
cg27543741	-0.31553921074386	0.528758711698156	-2.89700344854397	0.00556693777870427	0.148651454335667	-2.25856983922168	0.6549743959957	0.33943518525184	0.31553921074386	7	30467544	F	II	NOD1	Body	opensea	Body-opensea		rs572243055;rs11536450;rs564398976	4;20;31
cg05196796	-0.300643011313025	0.6536277606757	-2.89644307527812	0.00557544325454288	0.148651454335667	-2.2598703898559	0.773884965200911	0.473241953887885	0.300643011313025	1	31455827	F	II	PUM1	Body	opensea	Body-opensea		rs191626283;rs184231487;rs116532639	0;43;51
cg13048113	-0.280463574505179	0.711744150856838	-2.89253717675086	0.00563506412993216	0.149235790942139	-2.26893062793561	0.82392958065891	0.543466006153731	0.280463574505179	2	176326848	R	II		IGR	opensea	IGR-opensea		rs59730981;rs148679654;rs192362314	47;2;1
cg03460132	-0.311548216820941	0.429602904524767	-2.89234140828816	0.00563806793384787	0.149235790942139	-2.26938451606226	0.554222191253143	0.242673974432202	0.311548216820941	1	68198604	R	II	GNG12	5'UTR	opensea	5'UTR-opensea
cg08113064	-0.279879506940057	0.610775113903942	-2.88995014099208	0.00567487896972488	0.149669829518068	-2.27492694309986	0.722726916679965	0.442847409739907	0.279879506940058	2	178117066	F	II	NFE2L2	Body	opensea	Body-opensea		rs190952229;rs146047420	9;51
cg17009294	-0.291963383889918	0.567325019087761	-2.88010705833209	0.00582876596759619	0.152772931091002	-2.29770762125147	0.684110372643728	0.39214698875381	0.291963383889917	2	145170417	F	II	ZEB2	Body	opensea	Body-opensea
cg12880814	-0.305302032516364	0.5071225649698	-2.87961447477633	0.00583656790687987	0.152772931091002	-2.29884623455509	0.629243377976346	0.323941345459982	0.305302032516364	13	32497965	F	II	EEF1DP3	Body	opensea	Body-opensea		rs140941719;rs71963826;rs549234269	37;42;49
cg07115878	-0.3172141561344	0.51684710754107	-2.87745537132212	0.00587088006201159	0.152772931091002	-2.30383543720978	0.64373276999483	0.32651861386043	0.3172141561344	1	243894772	R	II	AKT3	Body	opensea	Body-opensea		rs115967540;rs145685744;rs74366611	37;34;1
cg24257831	-0.272377366246863	0.77621845261094	-2.87714160373752	0.00587588196503853	0.152772931091002	-2.30456026757265	0.885169399109685	0.612792032862822	0.272377366246863	8	121805543	F	II	SNTB1	Body	opensea	Body-opensea		rs536901064	45
cg12893409	-0.306407279634623	0.53949818885264	-2.87236802354506	0.00595246916234374	0.153812170072424	-2.31558088625362	0.66206110070649	0.355653821071866	0.306407279634623	10	97802590	F	II	CCNJ	TSS1500	shore	TSS1500-shore	chr10:97802871-97804262	rs145204259;rs550084444	0;27
cg26937637	-0.287812502010272	0.487169912560361	-2.8716849283255	0.00596350418787069	0.153812170072424	-2.31715688806091	0.60229491336447	0.314482411354198	0.287812502010273	5	130749792	F	II		IGR	opensea	IGR-opensea		rs577139771;rs545503441	20;47
cg18634760	-0.296351062143295	0.675219327515674	-2.86981560861672	0.00599379914663037	0.153812170072424	-2.32146835389766	0.793759752372992	0.497408690229697	0.296351062143295	13	46679242	R	II	CPB2	TSS200	opensea	TSS200-opensea		rs17844150;rs191719850;rs17844149;rs183179288	38;19;16;14
cg25464662	-0.288184227796923	0.3700712387196	-2.86944849448945	0.00599976549927896	0.153812170072424	-2.32231484984929	0.48534492983837	0.197160702041446	0.288184227796924	10	33250646	R	II		IGR	shelf	IGR-shelf	chr10:33246271-33247707	rs558386591	1
cg27518156	-0.306634169790218	0.418750259566046	-2.86663042412873	0.00604574872122868	0.154450974299821	-2.32881028132358	0.541403927482134	0.234769757691915	0.306634169790219	6	6751984	F	II		IGR	opensea	IGR-opensea		rs114068856;rs185917349	0;46
cg08160072	-0.293978125156629	0.548229679310033	-2.85049755342964	0.00631534685703123	0.15990780113268	-2.36590967664613	0.665820929372685	0.371842804216055	0.293978125156629	2	40009501	R	II		IGR	shelf	IGR-shelf	chr2:40006090-40006463	rs74452415;rs145237872;rs563921571	15;7;1
cg04605532	-0.295293748471263	0.605483939564575	-2.84887947527078	0.00634299294127622	0.15990780113268	-2.3696225708345	0.723601438953081	0.428307690481817	0.295293748471263	1	234843592	F	II		IGR	opensea	IGR-opensea
cg17558788	-0.292911110328552	0.404850894569098	-2.84886406429033	0.00634325678790516	0.15990780113268	-2.36965792628366	0.522015338700519	0.229104228371966	0.292911110328553	1	235091608	F	II		IGR	opensea	IGR-opensea		rs570850711	12
cg04132263	-0.280435596469386	0.327171397969856	-2.84866964727628	0.00634658621516774	0.15990780113268	-2.37010394099162	0.439345636557611	0.158910040088224	0.280435596469386	13	79968174	F	II	RBM26	Body	opensea	Body-opensea		rs530052013;rs7331766;rs563571430	1;37;43
cg26264340	-0.265079701030255	0.602549622505778	-2.84549781451238	0.00640113369569492	0.160729836496011	-2.37737747973155	0.708581502917881	0.443501801887625	0.265079701030255	10	3933940	F	II		IGR	opensea	IGR-opensea		rs538452305;rs547609631;rs565820389	0;1;6
cg09049060	-0.292530384998485	0.442904026781409	-2.84239344688235	0.00645494132940777	0.161069758690174	-2.38449082038616	0.559916180780803	0.267385795782318	0.292530384998485	9	108174687	R	II		IGR	opensea	IGR-opensea		rs368059441	2
cg17141594	-0.28339978627261	0.579659840183308	-2.84189489052802	0.00646362170052609	0.161069758690174	-2.38563270473704	0.693019754692352	0.409619968419742	0.28339978627261	10	64519722	R	II		IGR	opensea	IGR-opensea		rs540877413	3
cg21991396	-0.304766306433601	0.579016651878539	-2.83968276065723	0.00650226772517316	0.161069758690174	-2.39069763447029	0.700923174451979	0.396156868018378	0.304766306433601	1	247581417	F	II	NLRP3	5'UTR	opensea	5'UTR-opensea		rs201896158;rs202204798;rs191304686	0;21;39
cg25967384	-0.300937241468344	0.534305187593413	-2.83842193213104	0.00652439012052141	0.161069758690174	-2.39358321245573	0.654680084180751	0.353742842712407	0.300937241468344	1	220965460	F	II	MARC1	Body	opensea	Body-opensea		rs4131748	14
cg06397009	-0.283931108948387	0.669086888569595	-2.83683164827193	0.00655239253464194	0.161069758690174	-2.39722151305865	0.78265933214895	0.498728223200562	0.283931108948387	3	53305431	R	II		IGR	opensea	IGR-opensea		rs527286583;rs547371515	11;2
cg06763171	-0.301448746034838	0.491337346765956	-2.8359205349808	0.00656848593130676	0.161069758690174	-2.39930534212158	0.611916845179891	0.310468099145053	0.301448746034838	21	34431478	R	II	LINC00945	Body	opensea	Body-opensea		rs185010804;rs527460979	47;1
cg18421604	-0.285184780481066	0.451129209970343	-2.83587373825899	0.00656931351007911	0.161069758690174	-2.39941235935358	0.565203122162769	0.280018341681703	0.285184780481066	12	27379083	F	II		IGR	opensea	IGR-opensea		rs555793233	1
cg20701305	-0.286824651734808	0.317817987402676	-2.83358298873974	0.00660994263276862	0.161069758690174	-2.40464945274287	0.432547848096599	0.145723196361791	0.286824651734808	4	26875055	F	II	STIM2	Body	opensea	Body-opensea		rs139851775;rs370529658;rs568605477	28;32;34
cg13250850	-0.297862512617111	0.647209484575892	-2.83344577160179	0.0066123837105486	0.161069758690174	-2.4049630632231	0.766354489622737	0.468491977005625	0.297862512617111	1	76250734	R	II	RABGGTB	TSS1500	opensea	TSS1500-opensea		rs530984439	28
cg16872030	-0.283370048601386	0.606399140380182	-2.83163808716798	0.00664462025180117	0.161319058563597	-2.40909354022088	0.719747159820736	0.43637711121935	0.283370048601385	13	46927146	F	II	KIAA0226L	Body	opensea	Body-opensea		rs573455533;rs540662690	0;27
cg16439649	-0.287373317505974	0.373713288008957	-2.82607140058997	0.0067448075551734	0.162937108556714	-2.42180153651946	0.488662615011347	0.201289297505373	0.287373317505974	9	129175984	R	II	MVB12B	Body	opensea	Body-opensea
cg09416908	-0.283234317429787	0.67428611738351	-2.82537651790519	0.00675741151479594	0.162937108556714	-2.42338662624711	0.787579844355424	0.504345526925637	0.283234317429787	11	86384670	F	II	ME3	TSS1500	shore	TSS1500-shore	chr11:86382695-86383586	rs544714243	39
cg14413688	-0.3150572445103	0.608033774814394	-2.82423689647873	0.00677812946252685	0.162937108556714	-2.42598561150841	0.734056672618514	0.418999428108214	0.3150572445103	10	7528893	F	II		IGR	opensea	IGR-opensea		rs554606720	37
cg10283362	-0.298631360063659	0.577537138655602	-2.82260965211886	0.00680781415484921	0.162937108556714	-2.42969537597188	0.696989682681066	0.398358322617407	0.298631360063659	21	37501846	F	II		IGR	shore	IGR-shore	chr21:37502377-37502826	rs550247317;rs184239327;rs187860383	21;36;39
cg12754495	-0.275391570792839	0.380134728971638	-2.82181357107037	0.00682238029554162	0.162937108556714	-2.43150972016708	0.490291357288773	0.214899786495934	0.275391570792839	3	151102703	R	II	P2RY12	TSS200	opensea	TSS200-opensea		rs549739083	4
cg07033722	-0.255454349006984	0.771480481525163	-2.81825795949849	0.0068877911619005	0.163039450349878	-2.43960889716224	0.873662221127956	0.618207872120972	0.255454349006984	1	40539032	R	II	PPT1	3'UTR	opensea	3'UTR-opensea		rs115291745;rs368715899	17;9
cg03011556	-0.281536857267854	0.642173771302382	-2.81623266763053	0.00692530837784236	0.163039450349878	-2.4442190078184	0.754788514209523	0.473251656941669	0.281536857267854	5	68805174	R	II	OCLN	5'UTR	opensea	5'UTR-opensea		rs201378122	26
cg09613192	-0.292611823219958	0.496205934777111	-2.81595006931306	0.00693055833226096	0.163039450349878	-2.44486209212855	0.613250664065095	0.320638840845136	0.292611823219958	2	181388538	R	II		IGR	opensea	IGR-opensea		rs569682615;rs186696988;rs556879820	38;10;1
cg09278322	-0.289073654231468	0.5174965046404	-2.81303210548831	0.00698498232475564	0.163039450349878	-2.45149958682159	0.633125966332987	0.344052312101519	0.289073654231468	2	163199399	R	II	GCA	TSS1500	shore	TSS1500-shore	chr2:163200575-163201025	rs531589626;rs192585773;rs571621591;rs146776073;rs547148910	51;46;40;5;2
cg09277541	-0.302537152149495	0.397165457288243	-2.81245294831409	0.00699583129985338	0.163039450349878	-2.45281641881678	0.518180318148041	0.215643165998546	0.302537152149495	21	34677002	F	II		IGR	opensea	IGR-opensea
cg03947738	-0.289568789112291	0.59465894953129	-2.81131123869904	0.00701726386250915	0.163039450349878	-2.45541176822916	0.710486465176206	0.420917676063915	0.289568789112291	11	116855085	F	II	SIK3	Body	opensea	Body-opensea		rs549684151;rs117280875	26;51
cg10330187	-0.302343180992905	0.568347244137873	-2.81116230640062	0.00702006414357894	0.163039450349878	-2.45575026826979	0.689284516535035	0.386941335542131	0.302343180992905	16	88666383	R	II	ZC3H18	Body	opensea	Body-opensea		rs146329545;rs367627240	41;16
cg14972478	-0.300150603171136	0.529466506930774	-2.81062648796345	0.00703014735302527	0.163039450349878	-2.45696799587948	0.649526748199229	0.349376145028093	0.300150603171136	3	72987896	F	II	GXYLT2	Body	opensea	Body-opensea		rs141759068;rs146230175	1;19
cg15553418	-0.278831531557991	0.633938574551872	-2.81055387128075	0.007031514908037	0.163039450349878	-2.45713301555412	0.745471187175068	0.466639655617077	0.278831531557991	1	16696547	R	II	C1orf144	Body	shelf	Body-shelf	chr1:16693621-16694270
cg16471179	-0.299592556031488	0.499955585595674	-2.80962485060108	0.00704903242783843	0.163039450349878	-2.45924392725144	0.61979260800827	0.320200051976781	0.299592556031489	10	104914352	F	II	NT5C2	Body	opensea	Body-opensea		rs183351723	24
cg03322353	-0.29930723927965	0.622411439935821	-2.80550832712658	0.0071271398329773	0.163915290746625	-2.46859152012078	0.742134335647681	0.442827096368031	0.29930723927965	4	141069770	F	II	MAML3	Body	shore	Body-shore	chr4:141071523-141071820	rs144811097	28
cg07831612	-0.284399297648856	0.658750033690469	-2.80527390361885	0.00713161180416985	0.163915290746625	-2.46912354567512	0.772509752750012	0.488110455101156	0.284399297648856	15	67437033	R	II	SMAD3	5'UTR	opensea	5'UTR-opensea		rs138838792;rs192798109	10;2
cg27049094	-0.317538810592305	0.475110254542577	-2.80211614493053	0.00719210403019497	0.164536904895921	-2.47628703416064	0.602125778779499	0.284586968187194	0.317538810592305	2	75067716	R	II	HK2	Body	opensea	Body-opensea		rs564570699;rs528561686;rs186759881	35;9;2
cg17709911	-0.2986284444156	0.59128303781824	-2.80152199830688	0.00720353879863484	0.164536904895921	-2.47763423912011	0.710734415584481	0.41210597116888	0.2986284444156	3	171853630	F	II	FNDC3B	Body	opensea	Body-opensea		rs549538983	11
cg26898932	-0.284723792216364	0.629312963817448	-2.80019852488882	0.00722907040396161	0.164607280129958	-2.48063443826245	0.743202480703993	0.458478688487629	0.284723792216365	17	28442480	F	II	CCDC55	TSS1500	shore	TSS1500-shore	chr17:28443746-28444011	rs75589684;rs549248748	0;46
cg08428677	-0.301127931389734	0.421840155881017	-2.79780515725666	0.00727545422040235	0.164765731216862	-2.48605744605792	0.54229132843691	0.241163397047176	0.301127931389734	3	177167200	F	II	LINC00578	Body	opensea	Body-opensea		rs150619708;rs182761778	9;32
cg19678611	-0.287520918855364	0.495710152923359	-2.79598795105081	0.00731085546170196	0.164765731216862	-2.49017276602561	0.610718520465504	0.32319760161014	0.287520918855364	3	184523366	R	II		IGR	opensea	IGR-opensea
cg15232451	-0.296147862467078	0.566901935573911	-2.79513446159004	0.00732753728085675	0.164765731216862	-2.49210495953908	0.685361080560742	0.389213218093665	0.296147862467078	8	61764676	F	II	CHD7	Body	opensea	Body-opensea		rs535347450	25
cg12074801	-0.291335082133262	0.408772467403098	-2.79431941243296	0.00734350059115476	0.164765731216862	-2.49394973874488	0.525306500256402	0.233971418123141	0.291335082133262	8	37967091	R	II	ASH2L	5'UTR	shelf	5'UTR-shelf	chr8:37962449-37963453	rs549419543	6
cg19023589	-0.282231684065861	0.6843513716673	-2.79367390329392	0.00735616613528549	0.164765731216862	-2.49541051107768	0.797244045293644	0.515012361227783	0.282231684065861	13	114182159	R	II	TMCO3	Body	shelf	Body-shelf	chr13:114185709-114186062	rs539364795;rs558503589	2;1
cg07484151	-0.302502448224462	0.545331882896762	-2.79292620537686	0.00737086195296381	0.164765731216862	-2.49710223516534	0.666332862186547	0.363830413962085	0.302502448224462	11	72916863	F	II		IGR	opensea	IGR-opensea		rs112190291	1
cg23393544	-0.271140694547213	0.585064380288509	-2.78623295923802	0.00750362931176499	0.167002600745837	-2.51223190573962	0.693520658107394	0.422379963560181	0.271140694547213	11	14561830	F	II	PSMA1	Body	opensea	Body-opensea
cg16268734	-0.24734417536938	0.764142624416661	-2.78559074814755	0.00751648366695666	0.167002600745837	-2.51368222908615	0.863080294564413	0.615736119195032	0.24734417536938	12	56690194	R	II	CS	Body	shelf	Body-shelf	chr12:56693680-56694345	rs544122914	27
cg00278392	-0.293602609325575	0.572875753287509	-2.78363168806338	0.00755582151514979	0.167369436099934	-2.51810496181118	0.690316797017739	0.396714187692164	0.293602609325575	6	16802505	F	II		IGR	opensea	IGR-opensea		rs540772399;rs148609530	28;38
cg19329986	-0.295624954136766	0.405071009316726	-2.78072070340803	0.00761462516574808	0.1679734885899	-2.52467265370193	0.523320990971433	0.227696036834667	0.295624954136766	8	124751904	R	II		IGR	opensea	IGR-opensea		rs139888134;rs556261662;rs575623511	36;9;2
cg11288428	-0.287844536427364	0.497332935974196	-2.77862984766099	0.00765712211680586	0.1679734885899	-2.52938697442463	0.612470750545142	0.324626214117778	0.287844536427364	6	90033604	R	II		IGR	opensea	IGR-opensea
cg04118119	-0.255972454063968	0.726285673209178	-2.77612822534652	0.00770825559204242	0.1679734885899	-2.53502414719605	0.828674654834766	0.572702200770797	0.255972454063968	13	47371987	F	II	ESD	TSS1500	shore	TSS1500-shore	chr13:47370763-47371484	rs571269809;rs532102973	26;35
cg09718037	-0.328056958347212	0.630436457858654	-2.77446759980733	0.00774237282877775	0.1679734885899	-2.53876421515077	0.761659241197539	0.433602282850327	0.328056958347212	12	117042854	F	II		IGR	opensea	IGR-opensea		rs533163347	40
cg25149599	-0.297861825628628	0.542501476451912	-2.77419229665549	0.00774804232791399	0.1679734885899	-2.5393841000257	0.661646206703364	0.363784381074735	0.297861825628628	3	195820386	R	II		IGR	opensea	IGR-opensea
cg08519107	-0.286980573419429	0.5037123887846	-2.77245524098994	0.00778390309828046	0.1679734885899	-2.54329432125922	0.618504618152372	0.331524044732943	0.286980573419429	8	128887845	R	II		IGR	opensea	IGR-opensea		rs551887741;rs146167532;rs148647895;rs537690574;rs556088004;rs574344221	51;26;13;10;8;2
cg11943574	-0.277109536064871	0.511638535724976	-2.76934814591426	0.00784842997016278	0.1679734885899	-2.55028423173084	0.622482350150925	0.345372814086053	0.277109536064871	10	90170867	F	II	RNLS	Body	opensea	Body-opensea		rs563439647;rs530785879;rs545831618;rs147730805	0;8;35;46
cg15736847	-0.278792574494411	0.598053111250731	-2.76787066102471	0.007879286578669	0.1679734885899	-2.553606110221	0.709570141048495	0.430777566554084	0.278792574494411	3	113473496	F	II	ATP6V1A	5'UTR	opensea	5'UTR-opensea		rs539905824	20
cg22932685	-0.299844813177693	0.515580671913874	-2.76599867731891	0.00791854283659378	0.1679734885899	-2.55781313637268	0.635518597184952	0.335673784007258	0.299844813177693	8	11664134	R	II	FDFT1	TSS1500	shore	TSS1500-shore	chr8:11665773-11666045	rs572580613;rs555348835;rs116895847;rs551134161;rs569687573;rs537112013;rs114312743	45;33;22;20;10;2;1
cg07481273	-0.273803083354542	0.627992081942351	-2.76482455299493	0.00794325667675457	0.1679734885899	-2.56045078238002	0.737513315284168	0.463710231929626	0.273803083354542	14	93653027	R	II	C14orf109	3'UTR	shore	3'UTR-shore	chr14:93650745-93651652
cg05876699	-0.27982460409077	0.608875728246012	-2.76456400013743	0.00794875062302015	0.1679734885899	-2.56103600054926	0.72080556988232	0.44098096579155	0.27982460409077	13	41773927	R	II	LOC101929140	Body	opensea	Body-opensea		rs181375036;rs551484496;rs571570017	34;2;1
cg20537795	-0.292615108861734	0.433525738367092	-2.7642472199434	0.00795543488414933	0.1679734885899	-2.56174745580284	0.550571781911785	0.257956673050051	0.292615108861734	3	150593597	F	II		IGR	opensea	IGR-opensea		rs144284200	15
cg14123700	-0.281007823966282	0.408377178853363	-2.76394144991031	0.00796189174055101	0.1679734885899	-2.56243412814741	0.520780308439876	0.239772484473594	0.281007823966282	3	71084623	R	II	FOXP1	Body	opensea	Body-opensea
cg02746822	-0.278718894854608	0.386861879945622	-2.76209001623125	0.00800109126581696	0.1679734885899	-2.56659076122709	0.498349437887465	0.219630543032857	0.278718894854608	8	10664645	F	II	PINX1	Body	opensea	Body-opensea		rs371054780;rs113775577;rs547149696	1;23;49
cg05808565	-0.27740263619654	0.67225714287291	-2.7615946508585	0.00801160953937497	0.1679734885899	-2.56770256295442	0.783218197351526	0.505815561154986	0.27740263619654	12	56914385	F	II	RBMS2	TSS1500	opensea	TSS1500-opensea		rs536510876	32
cg10756982	-0.298719545168529	0.573976417385425	-2.76027214313455	0.00803975332108018	0.1679734885899	-2.57067011077481	0.693464235452837	0.394744690284307	0.298719545168529	9	36598003	F	II	MELK	5'UTR	opensea	5'UTR-opensea		rs115333720;rs115367565;rs563238184	0;1;17
cg12005819	-0.291147198383195	0.352771133277611	-2.75942934312922	0.0080577361544522	0.1679734885899	-2.57256072206691	0.469230012630889	0.178082814247694	0.291147198383195	3	37995561	F	II	CTDSPL	Body	opensea	Body-opensea		rs544876558	40
cg01581130	-0.2714714811169	0.574403966346941	-2.75923480540555	0.00806189227282883	0.1679734885899	-2.57299706020332	0.682992558793701	0.411521077676801	0.2714714811169	19	14727431	F	II		IGR	opensea	IGR-opensea		rs115126763;rs534678744	0;9
cg12244957	-0.294939418545932	0.615009570431812	-2.75844775596825	0.00807872703719607	0.1679734885899	-2.57476214713009	0.732985337850185	0.438045919304252	0.294939418545932	8	144536872	F	II	ZC3H3	Body	opensea	Body-opensea
cg26892222	-0.281574620658298	0.673240866801107	-2.75749784845649	0.00809908845211672	0.1679734885899	-2.57689199011791	0.785870715064426	0.504296094406129	0.281574620658298	1	38316406	F	II	MTF1	Body	opensea	Body-opensea		rs534849024;rs553319083	1;35
cg09912228	-0.276912389697555	0.363444604234627	-2.75593351719315	0.00813272327176849	0.1679734885899	-2.58039832428481	0.474209560113649	0.197297170416094	0.276912389697555	1	243634599	R	II	SDCCAG8	Body	shelf	Body-shelf	chr1:243637639-243638142	rs559860378;rs79745684	36;2
cg05941378	-0.287807085863086	0.575958298215719	-2.75588751504589	0.00813371431400148	0.1679734885899	-2.58050141317922	0.691081132560953	0.403274046697868	0.287807085863086	15	64456365	F	II	PPIB	TSS1500	shore	TSS1500-shore	chr15:64454890-64455577	rs142543311	34
cg00448525	-0.294536403120831	0.52548309888082	-2.75512399574482	0.00815017937451909	0.1679734885899	-2.58221224820237	0.643297660129152	0.348761257008321	0.294536403120831	1	247581408	F	II	NLRP3	5'UTR	opensea	5'UTR-opensea		rs201896158;rs202204798;rs191304686	9;30;48
cg06724674	-0.28221817241161	0.495428473427058	-2.75504043258097	0.00815198325264526	0.1679734885899	-2.58239946947455	0.608315742391702	0.326097569980092	0.28221817241161	8	622346	F	II	ERICH1	Body	shore	Body-shore	chr8:623372-623710	rs552127160;rs565811953;rs373820735;rs548846300;rs140932959;rs80077351	0;1;15;18;26;31
cg17122582	-0.291959573135373	0.46556390460496	-2.75354730280744	0.00818427754696514	0.1679734885899	-2.58574410556825	0.582347733859109	0.290388160723736	0.291959573135373	2	102380604	F	II	MAP4K4	Body	opensea	Body-opensea		rs67268513;rs146892509	16;44
cg14327738	-0.280522701734494	0.581162722644878	-2.75334553861828	0.00818865045442792	0.1679734885899	-2.58619596118986	0.693371803338676	0.412849101604182	0.280522701734495	4	78775756	R	II		IGR	opensea	IGR-opensea		rs151079381	46
cg00874051	-0.279607266396797	0.590624568542785	-2.75274626085681	0.00820165151598256	0.1679734885899	-2.5875379179098	0.702467475101503	0.422860208704707	0.279607266396797	21	35570816	R	II		IGR	shelf	IGR-shelf	chr21:35574323-35574549	rs5843644	12
cg19960185	-0.27980607236987	0.47423244951566	-2.75076364794358	0.00824479911120273	0.168386816388129	-2.59197607153575	0.586154878463608	0.306348806093738	0.27980607236987	3	47124414	F	II	SETD2	Body	opensea	Body-opensea
cg07920076	-0.278487860449577	0.311001194407006	-2.74777445177123	0.0083102485424617	0.16925206198147	-2.59866316590379	0.422396338586837	0.143908478137259	0.278487860449578	20	35224478	R	II	TGIF2-C20orf24	Body	opensea	Body-opensea
cg17262810	-0.285553566040939	0.527410085010984	-2.74333223995709	0.00840839689646716	0.170776637243483	-2.60859114667209	0.64163151142736	0.356077945386421	0.285553566040939	10	35676874	R	II	CCNY	Body	opensea	Body-opensea		rs565232491;rs192185498	2;1
cg17675611	-0.293086499294975	0.540484979882584	-2.74048643731963	0.00847183336814625	0.171589729986874	-2.61494522116453	0.657719579600574	0.364633080305598	0.293086499294976	2	106419929	R	II	NCK2	5'UTR	opensea	5'UTR-opensea
cg23017345	-0.292675892166802	0.384831447092787	-2.73925728907472	0.00849936866579983	0.171673198505907	-2.61768818338599	0.501901803959508	0.209225911792706	0.292675892166802	1	241753107	R	II	KMO	Body	opensea	Body-opensea		rs138901265;rs186094083	40;2
cg18578954	-0.278283124280923	0.591764623977898	-2.73558249755246	0.00858218336929685	0.172847228196604	-2.62588355579833	0.703077873690267	0.424794749409344	0.278283124280923	6	28887247	F	II	TRIM27	Body	shelf	Body-shelf	chr6:28890951-28892013	rs540372060	38
cg16196740	-0.280304570613076	0.643780917955782	-2.73459153505386	0.00860464242931814	0.172847228196604	-2.62809220560189	0.755902746201013	0.475598175587937	0.280304570613076	14	81778390	F	II	STON2	Body	opensea	Body-opensea		rs545851975;rs564366005	1;47
cg13928613	-0.262326679965518	0.692888095263398	-2.73182130662791	0.00866771392885649	0.17363846591906	-2.63426341391564	0.797818767249606	0.535492087284087	0.262326679965519	12	27614991	F	II		IGR	opensea	IGR-opensea		rs181131063;rs544199358	1;14
cg16860308	-0.284678585925455	0.484072335470896	-2.72936957493184	0.00872388869376112	0.173813327228086	-2.6397213525436	0.597943769841078	0.313265183915623	0.284678585925455	3	158537311	R	II	MFSD1	Body	opensea	Body-opensea		rs577963955;rs114418251;rs554006015	51;28;9
cg25119028	-0.289939428898615	0.602289932478441	-2.72936134392265	0.00872407784799311	0.173813327228086	-2.63973967011193	0.718265704037887	0.428326275139272	0.289939428898615	17	47910989	F	II		IGR	opensea	IGR-opensea		rs183118250;rs575244058;rs544201541	1;18;48
cg02318232	-0.287236026603635	0.452942368749202	-2.72834074995977	0.00874756106753459	0.173813327228086	-2.64201062617576	0.567836779390656	0.280600752787021	0.287236026603636	5	88599237	F	II		IGR	opensea	IGR-opensea		rs558000810	21
cg13876590	-0.304067002310631	0.548377036514621	-2.72433401848837	0.00884031697318636	0.174945166421021	-2.65092020970532	0.670003837438873	0.365936835128242	0.304067002310631	11	123345118	R	II		IGR	opensea	IGR-opensea		rs574562133;rs541991064	36;13
cg15801020	-0.279550391447472	0.564940996982999	-2.72346809170637	0.00886048174108976	0.174945166421021	-2.65284448972001	0.676761153561988	0.397210762114516	0.279550391447472	6	18391480	R	II	RNF144B	5'UTR	shelf	5'UTR-shelf	chr6:18387450-18387846	rs74528288;rs529757271	49;2
cg20694425	-0.282863195594612	0.454559217999231	-2.72200843300582	0.0088945685037544	0.174945166421021	-2.65608717339637	0.567704496237076	0.284841300642464	0.282863195594612	4	55235418	F	II		IGR	opensea	IGR-opensea		rs530099971;rs150669593;rs190586870	1;39;49
cg01861537	-0.281884937636517	0.623930119220231	-2.72177779542564	0.00889996550396085	0.174945166421021	-2.65659942816504	0.736684094274837	0.454799156638321	0.281884937636517	11	121507724	R	II		IGR	opensea	IGR-opensea
cg25576997	-0.283201250822634	0.425733245105365	-2.71599705811304	0.00903622462413122	0.176634547399529	-2.6694284207709	0.539013745434418	0.255812494611784	0.283201250822634	14	56257750	R	II	C14orf34	Body	opensea	Body-opensea		rs141106280;rs527821568	43;2
cg16152137	-0.272341403021132	0.663749974551427	-2.7150725302769	0.00905819398751023	0.176634547399529	-2.67147836499214	0.77268653575988	0.500345132738748	0.272341403021132	17	29700948	R	II	NF1	Body	opensea	Body-opensea		rs543635461;rs561792639	8;2
cg26725604	-0.281915415523948	0.531715269946077	-2.71418196574766	0.00907940271805496	0.176634547399529	-2.67345252550663	0.644481436155657	0.362566020631709	0.281915415523948	18	24269627	R	II	PCAT18	Body	opensea	Body-opensea
cg05275150	-0.277955834053587	0.614499870246137	-2.71400709512842	0.00908357260850109	0.176634547399529	-2.6738401152403	0.725682203867572	0.447726369813985	0.277955834053587	1	150824976	F	II	ARNT	Body	opensea	Body-opensea
cg26950588	-0.287841804672335	0.481228166909164	-2.71305261709805	0.00910636373663695	0.176634547399529	-2.67595533736118	0.596364888778098	0.308523084105763	0.287841804672335	9	71166379	F	II		IGR	opensea	IGR-opensea		rs554883466;rs576248562	0;34
cg04628648	-0.289205377785737	0.497387899220637	-2.70907431066582	0.00920192551220684	0.178017197507917	-2.68476587575181	0.613070050334932	0.323864672549195	0.289205377785737	12	26676779	F	II	ITPR2	Body	opensea	Body-opensea
cg22486242	-0.268124179543399	0.619934656430277	-2.70679705365199	0.00925704083188455	0.178612166787836	-2.68980497849726	0.727184328247637	0.459060148704238	0.268124179543399	6	5122548	F	II	LOC100129461	Body	opensea	Body-opensea
cg13823627	-0.286023338140378	0.518897122864667	-2.70249209123549	0.0093620613535583	0.180072315995591	-2.69932258449273	0.633306458120818	0.347283119980441	0.286023338140378	2	169442458	F	II	CERS6	Body	opensea	Body-opensea		rs569637584;rs183309095	6;30
cg01374870	-0.284160077644041	0.470071342476151	-2.69979751737647	0.00942835196354953	0.180072315995591	-2.70527427804942	0.583735373533768	0.299575295889726	0.284160077644041	6	32905127	F	II	HLA-DMB	Body	opensea	Body-opensea		rs145745508;rs148929307;rs143633244	0;3;45
cg08232510	-0.289088779356259	0.624470416911165	-2.69972722507938	0.00943008701761908	0.180072315995591	-2.70542947988338	0.740105928653668	0.451017149297409	0.289088779356259	20	52527051	F	II		IGR	opensea	IGR-opensea		rs192998426;rs139166727	0;31
cg26126272	-0.279415473474195	0.578460423060421	-2.69764969859064	0.00948150009765554	0.180072315995591	-2.71001522830027	0.690226612450099	0.410811138975904	0.279415473474195	16	84676858	R	II		IGR	opensea	IGR-opensea
cg16704703	-0.284063046314255	0.431132269421805	-2.69675824625415	0.00950363993413932	0.180072315995591	-2.71198215528382	0.544757487947507	0.260694441633252	0.284063046314256	10	3509710	R	II		IGR	opensea	IGR-opensea		rs370806229;rs574086290;rs79178748;rs559831443;rs191597282	47;33;17;16;1
cg05661278	-0.277554219890949	0.485817493089173	-2.69595671860981	0.00952358695673323	0.180072315995591	-2.71375026651559	0.596839181045552	0.319284961154603	0.277554219890949	13	115091427	F	II	CHAMP1	Body	opensea	Body-opensea		rs112961928	41
cg06630192	-0.285782959629055	0.546849191661328	-2.69595544261207	0.00952361874217179	0.180072315995591	-2.71375308096861	0.66116237551295	0.375379415883895	0.285782959629055	21	39810663	F	II	ERG	Body	opensea	Body-opensea		rs546719301;rs566614108;rs534549111;rs147438616	0;1;17;26
cg00964035	-0.276886390169915	0.440842917667177	-2.6957316445416	0.00952919511815183	0.180072315995591	-2.71424669473547	0.551597473735143	0.274711083565228	0.276886390169915	6	73449067	F	II	KCNQ5	Body	opensea	Body-opensea		rs574030353;rs541343835	38;50
cg22091870	-0.284399291031748	0.440744617374587	-2.69206489068075	0.00962098768442187	0.181162517849358	-2.72232992235637	0.554504333787286	0.270105042755538	0.284399291031748	12	65131511	F	II	GNS	Body	opensea	Body-opensea
cg19502359	-0.271225242996945	0.681780446223658	-2.69145618761055	0.0096363041409233	0.181162517849358	-2.72367101214179	0.790270543422436	0.519045300425491	0.271225242996945	11	72912441	F	II		IGR	opensea	IGR-opensea		rs548951584;rs565940992	0;10
cg03960698	-0.272394544018191	0.513702093730335	-2.68985353280346	0.00967673798090558	0.181404668482657	-2.72720091331444	0.622659911337611	0.35026536731942	0.272394544018191	2	20098914	F	II	TTC32	Body	shelf	Body-shelf	chr2:20101004-20102067	rs552199331;rs575983244	22;37
cg18938128	-0.262113672511725	0.562477901393447	-2.6881800674825	0.00971912449954599	0.181404668482657	-2.7308851439315	0.667323370398137	0.405209697886412	0.262113672511725	16	3331537	F	II		IGR	shore	IGR-shore	chr16:3332472-3333847
cg11123060	-0.284895486671927	0.344116624324163	-2.68657039880099	0.00976005587984393	0.181404668482657	-2.73442734746886	0.458074818992934	0.173179332321007	0.284895486671927	4	80928405	F	II	ANTXR2	Body	opensea	Body-opensea		rs560371940;rs190762478;rs140164736;rs150317494;rs6811382	1;4;21;42;47
cg06134744	-0.269386097948845	0.712580056719497	-2.6862989152362	0.00976697485869761	0.181404668482657	-2.73502461630036	0.820334495899035	0.550948397950189	0.269386097948846	13	77964626	F	II		IGR	opensea	IGR-opensea		rs190857872	26
cg00778525	-0.262686846731719	0.705883412407141	-2.68606688178332	0.00977289198726808	0.181404668482657	-2.73553505931656	0.810958151099829	0.54827130436811	0.262686846731719	5	158770074	F	II	LOC285626	Body	opensea	Body-opensea		rs73816546;rs573590125;rs188272147;rs28523545	0;1;11;21
cg02229135	0.258472801809957	0.640477933641989	2.68431991454064	0.00981754747097628	0.181412241688581	-2.73937712565884	0.537088812918006	0.795561614727963	-0.258472801809957	13	36053118	F	II	MIR548F5	Body	island	Body-island	chr13:36052553-36053119	rs537989784	40
cg13900692	-0.290500844357319	0.40747499091145	-2.6833512352449	0.00984238920542574	0.181412241688581	-2.74150673555079	0.523675328654378	0.233174484297058	0.29050084435732	15	50670790	R	II		IGR	opensea	IGR-opensea		rs138322981;rs551273997	47;1
cg02208063	-0.285601224363962	0.577921786405073	-2.68315114952047	0.00984752757665784	0.181412241688581	-2.7419465476917	0.692162276150658	0.406561051786696	0.285601224363962	17	55656143	R	II	MSI2	Body	opensea	Body-opensea		rs188056312;rs143775822;rs193087180	41;17;1
cg27141751	-0.279212128723065	0.543692420307932	-2.68026988415038	0.00992179437297254	0.182322296598082	-2.7482772589839	0.655377271797158	0.376165143074093	0.279212128723065	10	50231850	F	II	C10orf72	Body	opensea	Body-opensea		rs577938686;rs573475832;rs74471192;rs12569955;rs144300553	1;19;22;30;32
cg08944026	-0.270062966674057	0.583648533140117	-2.67893092083314	0.00995648175649108	0.182502310596481	-2.75121753837438	0.69167371980974	0.421610753135683	0.270062966674057	5	10626811	F	II	ANKRD33B	Body	opensea	Body-opensea		rs111861933;rs578045278;rs534001869	12;39;49
cg08768473	-0.277138042268177	0.577386822623788	-2.6757013999759	0.0100406044560677	0.182757291400499	-2.75830495100794	0.688242039531059	0.411103997262882	0.277138042268177	3	71440781	F	II	FOXP1	5'UTR	opensea	5'UTR-opensea		rs184168911;rs144015369;rs548674621;rs567371064;rs115080424	1;6;11;14;38
cg09509305	-0.28355558726425	0.537530973268202	-2.67486473833674	0.0100625039216694	0.182757291400499	-2.76014004626721	0.650953208173902	0.367397620909652	0.28355558726425	3	52235276	F	II	ALAS1	Body	shelf	Body-shelf	chr3:52231942-52232541	rs111428372	1
cg06719445	-0.285059909152869	0.644774239842176	-2.67315081812618	0.0101075023175211	0.182757291400499	-2.76389797118385	0.758798203503324	0.473738294350455	0.285059909152869	14	89925468	F	II	FOXN3	5'UTR	opensea	5'UTR-opensea		rs150222710;rs555249992;rs575545097;rs557531002	0;1;19;36
cg21052932	-0.284152329901753	0.488232537285048	-2.6725904630646	0.0101222542320073	0.182757291400499	-2.76512621852718	0.601893469245749	0.317741139343996	0.284152329901753	14	51342320	F	II	ABHD12B	5'UTR	shelf	5'UTR-shelf	chr14:51338712-51339146	rs76588701;rs549547148;rs569612553	0;5;43
cg10269619	-0.278838303140653	0.604168053939151	-2.67210690085037	0.0101350003647304	0.182757291400499	-2.76618599166688	0.715703375195412	0.436865072054759	0.278838303140653	5	32395298	R	II	MIR579	TSS1500	opensea	TSS1500-opensea		rs564521735;rs77829878	42;9
cg09333299	-0.294854186595659	0.34267522106728	-2.67082513558978	0.0101688574358245	0.182757291400499	-2.76899442539924	0.460616895705543	0.165762709109884	0.294854186595659	6	144462191	F	II		IGR	opensea	IGR-opensea		rs534635052;rs552671766;rs187114696;rs77403855;rs557028888	0;11;20;35;44
cg10054437	-0.261710860426906	0.71585574958641	-2.67061987627068	0.0101742888626592	0.182757291400499	-2.76944407083962	0.820540093757173	0.558829233330266	0.261710860426907	5	158637265	R	II	RNF145	TSS1500	shore	TSS1500-shore	chr5:158636218-158636949	rs535449713	33
cg08817610	-0.264191442190762	0.609211539843074	-2.67013306791412	0.0101871810777104	0.182757291400499	-2.77051038257662	0.714888116719378	0.450696674528616	0.264191442190762	22	28837147	R	II	TTC28	Body	opensea	Body-opensea
cg17231969	-0.277656818200104	0.59329354809357	-2.66883348259008	0.0102216715807649	0.182757291400499	-2.77335631586403	0.704356275373612	0.426699457173508	0.277656818200105	1	90134719	F	II	LRRC8C	5'UTR	opensea	5'UTR-opensea		rs561843968;rs140107971;rs556681940	1;49;51
cg24571428	-0.239114696892829	0.802602975292987	-2.66800782752026	0.0102436397336131	0.182757291400499	-2.77516387325939	0.898248854050118	0.659134157157289	0.239114696892829	11	10482247	F	II	AMPD3	5'UTR	opensea	5'UTR-opensea		rs138847656;rs575348533;rs537818603	0;1;37
cg15574823	-0.279980220959278	0.551314402869664	-2.6653841657983	0.01031373494065	0.182757291400499	-2.78090498268953	0.663306491253375	0.383326270294098	0.279980220959278	17	442460	F	II	VPS53	Body	opensea	Body-opensea
cg12669464	-0.279818571639821	0.424716721579716	-2.66502074828398	0.0103234787964344	0.182757291400499	-2.78169988865756	0.536644150235645	0.256825578595824	0.279818571639821	4	124265176	F	II		IGR	opensea	IGR-opensea		rs569104902;rs72682784;rs190477889;rs72917639	5;17;18;24
cg07834069	-0.290089675439686	0.485635391680259	-2.66269402702767	0.0103860624329894	0.182757291400499	-2.78678726331629	0.601671261856133	0.311581586416447	0.290089675439686	17	72524918	R	II	CD300LB	Body	opensea	Body-opensea
cg04114389	-0.28814867199009	0.408144242224889	-2.66200771800463	0.0104045889164579	0.182757291400499	-2.78828725594648	0.523403711020925	0.235255039030835	0.28814867199009	1	229171235	F	II		IGR	opensea	IGR-opensea		rs528455738;rs477580	1;41
cg25821633	-0.263561245972802	0.550045851513481	-2.66137633709323	0.0104216593900175	0.182757291400499	-2.78966694783545	0.655470349902602	0.391909103929799	0.263561245972803	11	33079630	F	II	TCP11L1	Body	opensea	Body-opensea		rs200534855	20
cg11030388	-0.286510067613955	0.582082268836258	-2.66094789791074	0.0104332575954149	0.182757291400499	-2.79060303541131	0.69668629588184	0.410176228267885	0.286510067613955	11	95431136	R	II		IGR	opensea	IGR-opensea		rs151223225	1
cg11216153	-0.269362634619099	0.425809850293227	-2.66032616533123	0.0104501094500229	0.182757291400499	-2.79196124914031	0.533554904140867	0.264192269521767	0.269362634619099	4	108921304	R	II	HADH	Body	opensea	Body-opensea		rs574755965;rs78345005	39;9
cg23251286	-0.274368679429148	0.520367466665072	-2.66026362423753	0.0104518059854004	0.182757291400499	-2.79209786119622	0.630114938436732	0.355746259007583	0.274368679429149	20	20733402	F	II		IGR	opensea	IGR-opensea		rs79170211	22
cg02619037	-0.269961335370735	0.603029919974419	-2.65998774790551	0.0104592926205193	0.182757291400499	-2.79270044540976	0.711014454122712	0.441053118751978	0.269961335370735	6	88381391	F	II		IGR	opensea	IGR-opensea		rs139700370	39
cg11933664	-0.275992863432523	0.657062034002748	-2.65963354915505	0.0104689119460187	0.182757291400499	-2.79347403857924	0.767459179375757	0.491466315943234	0.275992863432523	5	133585491	F	II		IGR	opensea	IGR-opensea		rs574829748	42
cg16402415	-0.279924084322645	0.509059001694365	-2.65777349935945	0.0105195603381663	0.183205264606734	-2.79753526874558	0.621028635423423	0.341104551100778	0.279924084322645	15	57021851	F	II	ZNF280D	5'UTR	shelf	5'UTR-shelf	chr15:57025347-57026150	rs555168094;rs542921775	9;36
cg16380497	-0.265469546737178	0.587846634020666	-2.65571649011016	0.0105758331826444	0.183748836244428	-2.80202411308199	0.694034452715537	0.428564905978359	0.265469546737178	8	142130411	R	II		IGR	opensea	IGR-opensea
cg07104583	-0.264271801765755	0.631377341287705	-2.65452134164536	0.0106086549305921	0.183883352130263	-2.80463101721918	0.737086061994007	0.472814260228252	0.264271801765755	2	65459346	F	II	ACTR2	Body	shelf	Body-shelf	chr2:65454553-65455444	rs544864763;rs563360164;rs28377971	1;16;39
cg25777459	-0.262365071819456	0.647595787212992	-2.65190288331031	0.010680890664652	0.184432474170397	-2.81033948858977	0.752541815940775	0.490176744121319	0.262365071819456	2	232829998	F	II	DIS3L2	5'UTR	shelf	5'UTR-shelf	chr2:232826077-232826836	rs572886186;rs16828543	1;37
cg15549391	-0.278506908239896	0.394678616581397	-2.65155058157671	0.01069064396105	0.184432474170397	-2.81110722183708	0.506081379877355	0.22757447163746	0.278506908239896	1	249086797	R	II		IGR	opensea	IGR-opensea		rs566872595;rs146768923	21;20
cg05206633	-0.285964746280563	0.648248079159323	-2.6492803962888	0.0107536887535311	0.185084614884718	-2.81605259495221	0.762633977671549	0.476669231390985	0.285964746280563	5	177913434	R	II	COL23A1	Body	opensea	Body-opensea		rs147813081;rs141336143	48;46
cg05660153	-0.267948023273447	0.545519306811434	-2.64804345978442	0.0107881825263476	0.185243452653818	-2.81874582803045	0.652698516120813	0.384750492847365	0.267948023273447	6	34763868	F	II	UHRF1BP1	Body	shelf	Body-shelf	chr6:34759534-34760309	rs9469889;rs570030519	32;49
cg04070007	-0.272130512912488	0.530354398996452	-2.64616380391775	0.0108407934213072	0.185711909731366	-2.82283671020994	0.639206604161447	0.367076091248959	0.272130512912488	10	11218007	F	II	CELF2	Body	opensea	Body-opensea		rs191119088	11
cg14629910	-0.285845315794554	0.511717430815527	-2.64434826268942	0.0108918326559683	0.18592806487601	-2.82678602471981	0.626055557133348	0.340210241338795	0.285845315794554	10	11191704	F	II	CELF2	Body	opensea	Body-opensea		rs598363	31
cg20112357	-0.281537559668808	0.536533927384255	-2.64391205640038	0.0109041281910371	0.18592806487601	-2.82773459934936	0.649148951251778	0.36761139158297	0.281537559668808	2	169925953	F	II	DHRS9	ExonBnd	opensea	ExonBnd-opensea
cg01763719	-0.258378385062127	0.655230998777295	-2.64004688440152	0.0110136337563666	0.187359542231276	-2.83613477313168	0.758582352802146	0.500203967740019	0.258378385062127	2	239463774	F	II		IGR	opensea	IGR-opensea		rs62194969;rs545982247	8;47
cg14216745	-0.278048562502237	0.534244228195598	-2.63682499788	0.0111056821849258	0.187516355923584	-2.84312997695408	0.645463653196493	0.367415090694256	0.278048562502237	15	73074167	R	II	ADPGK-AS1	TSS1500	shore	TSS1500-shore	chr15:73075586-73076663	rs59686861;rs532497786;rs556950945;rs143159679	47;36;29;2
cg22200569	-0.27084153040798	0.411004228235589	-2.63637097879295	0.011118709816113	0.187516355923584	-2.84411521508374	0.519340840398781	0.2484993099908	0.270841530407981	15	80274248	R	II		IGR	opensea	IGR-opensea		rs544947215	25
cg23494744	-0.280526324126452	0.528054871530903	-2.63554735493084	0.0111423785830274	0.187516355923584	-2.84590218990833	0.640265401181483	0.359739077055031	0.280526324126452	16	30758329	F	II	PHKG2	TSS1500	shore	TSS1500-shore	chr16:30759403-30760320
cg02172262	-0.273779153441646	0.571200740151144	-2.63434520772225	0.0111770078454015	0.187516355923584	-2.84850968851706	0.680712401527803	0.406933248086157	0.273779153441646	12	58288057	R	II		IGR	shelf	IGR-shelf	chr12:58290232-58290466	rs147348295	29
cg26655028	-0.266610649582121	0.68181737385989	-2.63247204734411	0.0112311626711907	0.187516355923584	-2.85257088871968	0.788461633692738	0.521850984110617	0.266610649582121	4	40564371	F	II	RBM47	5'UTR	opensea	5'UTR-opensea		rs186914561;rs72624135	16;31
cg03594078	-0.276534938212555	0.518709517653722	-2.63242303814021	0.0112325827894274	0.187516355923584	-2.85267711699314	0.629323492938744	0.352788554726189	0.276534938212555	8	22131675	F	II	PIWIL2	TSS1500	shore	TSS1500-shore	chr8:22132791-22133357	rs553451549	24
cg06735326	-0.254125140101231	0.412216190700545	-2.63181895061269	0.0112501006618197	0.187516355923584	-2.85398636700183	0.513866246741037	0.259741106639806	0.254125140101231	5	94419559	F	II	MCTP1	Body	opensea	Body-opensea		rs186182784;rs140128347	9;10
cg14310109	-0.29041410384576	0.42973453147042	-2.62999346961593	0.0113031895379269	0.187516355923584	-2.85794141769673	0.545900173008725	0.255486069162964	0.29041410384576	6	157297510	R	II	ARID1B	Body	opensea	Body-opensea		rs376331688;rs561143368;rs528213030;rs546364873	49;41;4;2
cg04592811	-0.264531831751349	0.648626621322757	-2.62815579843634	0.0113568642254021	0.187516355923584	-2.86192083264774	0.754439354023296	0.489907522271947	0.264531831751349	17	16200581	R	II	PIGL	Body	opensea	Body-opensea		rs80106814	50
cg22262670	-0.274796713315654	0.475566905879746	-2.62801576778444	0.0113609637801312	0.187516355923584	-2.86222398006204	0.585485591206008	0.310688877890354	0.274796713315654	2	68994821	R	II	ARHGAP25	Body	opensea	Body-opensea		rs563855263	30
cg15226786	-0.271555538752201	0.57173341025423	-2.62778613427386	0.0113676894880336	0.187516355923584	-2.86272107971423	0.680355625755111	0.40880008700291	0.271555538752201	3	71592297	F	II	MIR1284	TSS1500	opensea	TSS1500-opensea		rs144559813;rs549053006	31;47
cg06119871	-0.285002132866971	0.648609413469939	-2.62744950396895	0.01137755559201	0.187516355923584	-2.86344974291259	0.762610266616727	0.477608133749756	0.285002132866972	3	136617564	F	II	NCK1	5'UTR	opensea	5'UTR-opensea		rs571450393	7
cg02856860	-0.28166087561567	0.604724564824784	-2.62698210314815	0.0113912673553517	0.187516355923584	-2.86446135498107	0.717388915071052	0.435728039455382	0.28166087561567	6	35228552	F	II	ZNF76	5'UTR	shore	5'UTR-shore	chr6:35226897-35227851	rs576738957;rs536633323	22;49
cg01924292	-0.26683451638823	0.633102997439244	-2.62626768245239	0.0114122549388686	0.187516355923584	-2.86600734388865	0.739836803994536	0.473002287606306	0.26683451638823	12	1815334	F	II	ADIPOR2	5'UTR	opensea	5'UTR-opensea		rs533239935;rs551318681	0;1
cg24686420	-0.294652166385971	0.580666387574452	-2.62587889321136	0.0114236912735795	0.187516355923584	-2.86684854372401	0.698527254128841	0.403875087742869	0.294652166385971	8	48540511	R	II	SPIDR	Body	opensea	Body-opensea		rs78599602;rs145019818;rs181252796;rs564546561	24;21;18;1
cg26645498	-0.277458330725999	0.545979414287211	-2.62472954694841	0.0114575608796157	0.187516355923584	-2.86933477661764	0.656962746577611	0.379504415851612	0.277458330725999	14	102322505	R	II	PPP2R5C	Body	opensea	Body-opensea
cg20375030	-0.273791651631867	0.550308163869359	-2.62459358961356	0.0114615734152147	0.187516355923584	-2.86962882240774	0.659824824522106	0.386033172890239	0.273791651631867	6	138050130	F	II		IGR	opensea	IGR-opensea		rs557997914;rs577793511	1;9
cg26959689	-0.263531678850722	0.489034540277658	-2.62365753060323	0.0114892343935233	0.187516355923584	-2.8716530063257	0.594447211817947	0.330915532967224	0.263531678850722	1	36949065	F	II	CSF3R	TSS200	opensea	TSS200-opensea		rs117353394;rs537001535	0;1
cg05500904	-0.28477213522941	0.660276342981693	-2.6225203640343	0.0115229202773465	0.187516355923584	-2.87411135757479	0.774185197073457	0.489413061844046	0.284772135229411	2	10266949	R	II	RRM2	Body	shelf	Body-shelf	chr2:10262173-10263481	rs535628678	30
cg12965020	-0.279986426086557	0.611215970015886	-2.62213510772208	0.0115343530443994	0.187516355923584	-2.8749440342243	0.723210540450509	0.443224114363952	0.279986426086557	6	135340186	R	II	HBS1L	Body	opensea	Body-opensea		rs541809008;rs556100437	27;1
cg13365252	-0.273227607954041	0.50654805002631	-2.62124366072275	0.0115608471541402	0.187531264013619	-2.87687042296985	0.615839093207926	0.342611485253885	0.273227607954042	3	172241791	R	II	TNFSF10	TSS1500	opensea	TSS1500-opensea		rs3136586;rs569690611;rs537108071	34;6;1
cg00847359	-0.245361961057914	0.749880726649443	-2.6178725794114	0.0116615404216961	0.188493414433914	-2.88415083984421	0.848025511072608	0.602663550014695	0.245361961057914	3	38055958	R	II	PLCD1	Body	opensea	Body-opensea		rs59197998;rs60847280	51;23
cg03356331	-0.290368093665155	0.523897105028756	-2.61711948645713	0.0116841443226728	0.188493414433914	-2.88577632276416	0.640044342494818	0.349676248829663	0.290368093665155	10	3610737	R	II	LOC105376360	Body	opensea	Body-opensea		rs557316697	1
cg21159128	-0.277247472815855	0.548682636072417	-2.61668224571757	0.0116972863567145	0.188493414433914	-2.8867199083621	0.659581625198758	0.382334152382904	0.277247472815855	1	54693933	R	I	SSBP3	Body	opensea	Body-opensea		rs139138239;rs114408769;rs200431838;rs199631322;rs145221324	45;37;22;6;1
cg25348888	-0.267343200856251	0.651594649354714	-2.61443289997362	0.0117651080533265	0.189170553173224	-2.89157225375518	0.758531929697215	0.491188728840963	0.267343200856251	5	102134979	F	II		IGR	opensea	IGR-opensea		rs148639404;rs191239718	1;25
cg24165874	-0.271745224365769	0.477731430525178	-2.61265594588018	0.0118189400775469	0.189620281506726	-2.89540335729665	0.586429520271486	0.314684295905717	0.271745224365769	18	74821541	F	II	MBP	5'UTR	shelf	5'UTR-shelf	chr18:74824149-74824414	rs556422315	36
cg25059899	-0.272040915104731	0.547488890701392	-2.60843447068956	0.0119477309941954	0.189870525931643	-2.90449708882017	0.656305256743284	0.384264341638553	0.272040915104731	18	60904328	R	II	BCL2	Body	opensea	Body-opensea		rs374007779;rs535933652;rs148452281	40;28;25
cg07283015	-0.26174943718279	0.689540245432808	-2.60703434767215	0.0119907288365036	0.189870525931643	-2.9075107674967	0.794240020305924	0.532490583123134	0.26174943718279	18	22039857	R	II	HRH4	TSS1500	opensea	TSS1500-opensea		rs560907397;rs529415718;rs549204503	47;21;1
cg03794433	-0.27835024428988	0.528970678280043	-2.6064279773991	0.0120093942998804	0.189870525931643	-2.9088155694443	0.640310775995995	0.361960531706114	0.27835024428988	15	90548061	F	II	ZNF710	5'UTR	shelf	5'UTR-shelf	chr15:90545272-90545911	rs192783887;rs182497171	5;40
cg09565754	-0.287410085874398	0.403975388892599	-2.60604723663846	0.0120211279243157	0.189870525931643	-2.90963474127159	0.518939423242359	0.23152933736796	0.287410085874399	16	4104522	F	II	ADCY9	Body	opensea	Body-opensea		rs143695978;rs148108610;rs553423641	2;24;47
cg21370522	-0.280599773854842	0.45898135833911	-2.60586270961552	0.012026818421167	0.189870525931643	-2.91003172310722	0.571221267881046	0.290621494026204	0.280599773854842	6	31543219	F	II	TNF	TSS200	opensea	TSS200-opensea		rs41297589	43
cg19948478	-0.275628962537477	0.622056550900496	-2.60534662782696	0.0120427465573275	0.189870525931643	-2.91114188377716	0.732308135915487	0.45667917337801	0.275628962537477	1	235010536	F	II		IGR	opensea	IGR-opensea		rs567484372;rs146560341;rs546962791	12;13;44
cg10598545	-0.276938910646124	0.512646145499782	-2.60493285786389	0.0120555308899925	0.189870525931643	-2.91203184012756	0.623421709758231	0.346482799112107	0.276938910646124	2	47003075	R	II		IGR	opensea	IGR-opensea		rs573131660;rs192879631;rs76169189;rs574262652;rs560885697	46;45;24;2;1
cg27610334	-0.251949398591524	0.69274896119051	-2.60422460746355	0.0120774425987682	0.189870525931643	-2.91355493550051	0.79352872062712	0.541579322035595	0.251949398591524	15	43396451	R	II	UBR1	Body	opensea	Body-opensea		rs140199161;rs557471793;rs191907540	36;27;2
cg04214459	-0.266341290382042	0.422450669829603	-2.6027206624909	0.0121240919525383	0.189870525931643	-2.9167881548123	0.52898718598242	0.262645895600377	0.266341290382042	1	198637612	F	II	PTPRC	Body	opensea	Body-opensea		rs190864247;rs74677706	1;14
cg08303418	-0.282274017975215	0.578057766021021	-2.60268784726007	0.0121251116460008	0.189870525931643	-2.91685868636183	0.690967373211108	0.408693355235892	0.282274017975215	2	136993321	R	II		IGR	opensea	IGR-opensea		rs555834225	2
cg27089703	-0.256810606433144	0.61797651604789	-2.60251636994471	0.0121304413687519	0.189870525931643	-2.91722724107552	0.720700758621147	0.463890152188003	0.256810606433144	17	33373905	F	II	RFFL	Body	opensea	Body-opensea		rs148250943;rs549078226	1;34
cg17216243	-0.288465761312428	0.411078901737291	-2.60203895028923	0.0121452914159766	0.189870525931643	-2.91825325994829	0.526465206262262	0.237999444949834	0.288465761312428	2	170627694	R	II		IGR	shelf	IGR-shelf	chr2:170624684-170625480	rs114542679;rs140240723;rs530486679	41;14;5
cg19787543	-0.277572576924281	0.644236683583746	-2.60033697623003	0.0121983660991276	0.190294511146391	-2.92190982056084	0.755265714353459	0.477693137429178	0.277572576924281	16	17416019	F	II	XYLT1	Body	opensea	Body-opensea		rs564165050;rs78477699;rs138472249;rs141473693;rs188483875	0;3;4;5;36
cg18637746	-0.285614879216295	0.544878709765234	-2.59691574632259	0.0123056952468161	0.191492835278587	-2.92925468664444	0.659124661451752	0.373509782235457	0.285614879216295	2	225435124	R	II	CUL3	TSS1500	opensea	TSS1500-opensea		rs567497149;rs536021650	20;8
cg09678939	-0.289415701889695	0.388826413363095	-2.59622667048372	0.012327416564579	0.191492835278587	-2.93073315831098	0.504592694118973	0.215176992229278	0.289415701889695	6	149806081	F	II	ZC3H12D	5'UTR	opensea	5'UTR-opensea		rs543283207	1
cg15620642	-0.277842273616705	0.557229541033081	-2.59435544354142	0.0123865786925135	0.191628015342484	-2.93474656367286	0.668366450479763	0.390524176863058	0.277842273616705	2	180097911	F	II	SESTD1	5'UTR	opensea	5'UTR-opensea		rs550871011;rs561509837	0;29
cg04063756	-0.262172574352137	0.670898004060967	-2.59421330662819	0.0123910831678488	0.191628015342484	-2.93505133071633	0.775767033801822	0.513594459449685	0.262172574352137	16	20892998	F	II	DCUN1D3	5'UTR	opensea	5'UTR-opensea		rs550993106;rs536807395;rs558837849	1;45;46
cg13448633	-0.278437951041632	0.554648681189509	-2.59347432612245	0.012414526362204	0.191628015342484	-2.93663563712188	0.666023861606162	0.38758591056453	0.278437951041632	5	95260620	F	II	ELL2	Body	opensea	Body-opensea		rs557603404	4
cg11776255	-0.263429219514404	0.668654372106212	-2.59174170417966	0.0124696502425907	0.192074528526628	-2.94034890133967	0.774026059911974	0.510596840397569	0.263429219514405	17	32548316	F	II		IGR	opensea	IGR-opensea
cg20461680	-0.281915287618305	0.542962975206471	-2.58460939745168	0.0126989252598219	0.194445496366361	-2.95561500148293	0.655729090253793	0.373813802635487	0.281915287618305	12	96390366	R	II	HAL	TSS1500	shore	TSS1500-shore	chr12:96389405-96389675	rs2070614;rs7134860;rs531077225	32;10;2
cg02302574	-0.2577720528874	0.685692843262245	-2.58450493794166	0.0127023115846164	0.194445496366361	-2.95583835505184	0.788801664417205	0.531029611529804	0.257772052887401	13	29280140	R	II	SLC46A3	Body	opensea	Body-opensea		rs151062908;rs577119058	43;7
cg05335423	-0.284050822599395	0.348135416242943	-2.58428740872536	0.0127093659979469	0.194445496366361	-2.95630345074272	0.461755745282701	0.177704922683306	0.284050822599395	5	40436872	R	II		IGR	opensea	IGR-opensea		rs187561543;rs544716685	51;2
cg02476884	-0.268338051940602	0.464202247852537	-2.58366235916931	0.0127296560632642	0.194445496366361	-2.95763969645604	0.571537468628778	0.303199416688176	0.268338051940602	1	9338423	F	II		IGR	opensea	IGR-opensea		rs554934856;rs569929556;rs369839361	0;1;37
cg08403131	-0.278746639444327	0.523910803982798	-2.58110914921208	0.0128128441576601	0.195309300132982	-2.96309550258909	0.635409459760529	0.356662820316202	0.278746639444328	5	40485321	R	II		IGR	opensea	IGR-opensea		rs552377245	43
cg12371233	-0.270232548052593	0.481527304578139	-2.57984080414674	0.0128543530041796	0.195535510843661	-2.96580425765166	0.589620323799177	0.319387775746583	0.270232548052593	3	71230013	R	II	FOXP1	Body	opensea	Body-opensea		rs73839424;rs182974723	15;1
cg22830091	-0.290165207597142	0.568564002721144	-2.57767399297341	0.0129255493342668	0.196140889585958	-2.97042952999703	0.684630085760001	0.394464878162858	0.290165207597142	7	75961684	R	II	YWHAG	Body	shelf	Body-shelf	chr7:75958865-75959074	rs528458757;rs6948661;rs189622670;rs529171204	43;39;31;1
cg27046536	-0.264412042337737	0.488279510225649	-2.57696913517094	0.012948786640157	0.196140889585958	-2.97193349234566	0.594044327160744	0.329632284823007	0.264412042337737	18	46928041	F	II	DYM	Body	opensea	Body-opensea		rs546821573;rs116564078;rs186175189;rs78509572;rs568787986	0;1;16;26;43
cg05475858	-0.253086981039835	0.592989764345958	-2.57583621086961	0.0129862159333278	0.196140889585958	-2.97435018016553	0.694224556761892	0.441137575722058	0.253086981039835	3	38109650	R	II	DLEC1	Body	opensea	Body-opensea		rs530410954;rs547025169	20;2
cg16441068	-0.260522880442499	0.663577154127462	-2.5753848438897	0.0130011555290201	0.196140889585958	-2.97531278840614	0.767786306304462	0.507263425861962	0.260522880442499	14	103112066	R	II	RCOR1	Body	opensea	Body-opensea		rs149894812;rs563027522;rs144950482	44;2;1
cg25381253	-0.285719055889766	0.505393623199232	-2.57354846609282	0.0130620985473189	0.196655660264768	-2.97922784022116	0.619681245555138	0.333962189665372	0.285719055889766	5	77178418	F	II		IGR	opensea	IGR-opensea		rs79612977;rs186518025	0;1
cg05116792	-0.268096609604344	0.605545269507908	-2.57097902988605	0.0131478060110036	0.197540396870242	-2.98470222249321	0.712783913349646	0.444687303745302	0.268096609604345	5	98277378	F	II		IGR	opensea	IGR-opensea		rs569439222;rs148344429;rs548346684	0;13;48
cg04348689	-0.274777773825905	0.463396523238496	-2.56754031800533	0.0132633108460365	0.198868292685357	-2.9920222561252	0.573307632768858	0.298529858942953	0.274777773825905	14	93765993	R	II	BTBD7	5'UTR	opensea	5'UTR-opensea		rs544092698	38
cg20548986	-0.2544175693258	0.499090329585173	-2.56464818967914	0.0133611706193045	0.199842800060923	-2.99817308565027	0.600857357315493	0.346439787989693	0.2544175693258	1	104104336	F	II	AMY2B	5'UTR	opensea	5'UTR-opensea		rs578139009;rs193213698;rs557516470;rs79500591;rs543066376	0;1;21;49;51
cg11630392	-0.26979986118324	0.433216333419043	-2.5630634861397	0.0134150698914458	0.199842800060923	-3.00154114714234	0.541136277892339	0.271336416709098	0.26979986118324	3	150920964	R	II	GPR171	1stExon	opensea	1stExon-opensea		rs3773617	46
cg12319350	-0.248696136269366	0.690165804381174	-2.56266610046304	0.0134286168564494	0.199842800060923	-3.00238548888825	0.78964425888892	0.540948122619554	0.248696136269366	1	182764125	F	II	NPL	5'UTR	opensea	5'UTR-opensea		rs543874966;rs113778385;rs562573762	4;24;43
cg11842895	-0.276014463435659	0.631570709835722	-2.56241071502257	0.013437329573109	0.199842800060923	-3.00292806503321	0.741976495209986	0.465962031774327	0.276014463435659	19	2258233	R	II		IGR	opensea	IGR-opensea		rs556502553;rs6510653	45;12
cg06820437	-0.259653284801078	0.420265526586256	-2.56081381852509	0.0134919259759377	0.200073814862452	-3.00631981276381	0.524126840506687	0.264473555705609	0.259653284801078	3	15558921	F	II	COLQ	Body	opensea	Body-opensea		rs78868657;rs538797338;rs139534384;rs538533595	31;48;49;49
cg06236715	-0.246202602677025	0.724811722221871	-2.56036116663332	0.0135074384011066	0.200073814862452	-3.00728093962258	0.823292763292681	0.577090160615655	0.246202602677025	1	171566880	R	II		IGR	opensea	IGR-opensea
cg14784845	-0.268435253126013	0.516255456728768	-2.55879843518646	0.0135611181833076	0.200463948629055	-3.01059814537326	0.623629557979173	0.35519430485316	0.268435253126013	5	88121200	R	II	MEF2C	TSS1500	opensea	TSS1500-opensea		rs304153	14
cg24684972	-0.274647931777148	0.514074133502701	-2.5571806856517	0.0136168922468429	0.200494855369556	-3.01403053584701	0.623933306213561	0.349285374436413	0.274647931777148	12	27025721	F	II		IGR	opensea	IGR-opensea		rs527804407	0
cg17583513	-0.277060813344703	0.445405491726626	-2.55605261304518	0.0136559074615492	0.200494855369556	-3.01642301047402	0.556229817064507	0.279169003719805	0.277060813344703	14	68429293	F	II	RAD51B	Body	opensea	Body-opensea		rs550643215;rs369794333	22;30
cg10506318	-0.278507731931605	0.500063140361715	-2.55532007672072	0.0136812971963508	0.200494855369556	-3.01797618659634	0.611466233134357	0.332958501202752	0.278507731931605	5	60239580	R	II	ERCC8	Body	shore	Body-shore	chr5:60240779-60241490	rs537020465	21
cg00343906	-0.263172999723761	0.653378966734579	-2.55466483968127	0.0137040441108776	0.200494855369556	-3.01936518377664	0.758648166624083	0.495475166900323	0.26317299972376	1	1696692	R	II	NADK	Body	opensea	Body-opensea		rs5021859;rs201617066;rs150021026	35;19;1
cg13353002	-0.256393887420123	0.655809163105668	-2.55448215383639	0.0137103922805246	0.200494855369556	-3.01975240067301	0.758366718073718	0.501972830653594	0.256393887420123	17	27582351	R	II		IGR	opensea	IGR-opensea		rs149145689;rs370333770	46;42
cg26770787	-0.269861183337605	0.424062425686236	-2.55380385285679	0.0137339860430309	0.200494855369556	-3.02118993039751	0.532006899021278	0.262145715683673	0.269861183337605	4	101986946	F	II	PPP3CA	Body	opensea	Body-opensea		rs548996556;rs10022217	1;26
cg09606588	-0.27037305401715	0.579633704132401	-2.5532113617512	0.0137546252388007	0.200494855369556	-3.0224453676236	0.687782925739261	0.41740987172211	0.270373054017151	7	92618408	F	II		IGR	opensea	IGR-opensea
cg13394762	-0.234248473055853	0.752960594157764	-2.55204602298993	0.0137953016863567	0.200688793580094	-3.02491398028968	0.846659983380105	0.612411510324252	0.234248473055853	14	103871452	R	II	MARK3	Body	opensea	Body-opensea		rs200657300;rs575340739;rs181004032;rs200852191	31;20;16;1
cg10670119	-0.272563168655214	0.41461755682115	-2.54999093490973	0.0138673017273957	0.20080582195944	-3.02926534120316	0.523642824283235	0.251079655628021	0.272563168655214	6	1553971	R	II		IGR	shore	IGR-shore	chr6:1555262-1555581	rs368194111;rs184890396;rs545410131;rs146657793	26;16;11;10
cg19673549	-0.249176117289781	0.72443027663971	-2.5494909299619	0.0138848710119771	0.20080582195944	-3.03032363272228	0.824100723555623	0.574924606265842	0.249176117289781	5	54916621	F	II		IGR	opensea	IGR-opensea
cg14851700	-0.26877112022279	0.500933111628211	-2.54886295817083	0.0139069654961911	0.20080582195944	-3.03165255278562	0.608441559717327	0.339670439494537	0.268771120222791	1	182362230	F	II	GLUL	TSS1500	shore	TSS1500-shore	chr1:182359697-182361563	rs141169539;rs4652707	7;29
cg03012319	-0.251128342315013	0.655485044320159	-2.54869453937297	0.013912896556928	0.20080582195944	-3.03200892040147	0.755936381246165	0.504808038931151	0.251128342315013	12	26984174	F	II	ITPR2	Body	shore	Body-shore	chr12:26985453-26986304	rs111272206	19
cg22015766	-0.285874948698938	0.429375740839851	-2.54271822693853	0.0141248537383511	0.203464494321396	-3.0446430854716	0.543725720319426	0.257850771620489	0.285874948698938	6	34624127	F	II	C6orf106	Body	opensea	Body-opensea		rs571507672;rs6900426;rs538778540;rs566401730	0;21;39;46
cg01804557	-0.268757445400305	0.536841293987552	-2.54022312283702	0.0142142108073183	0.203575900343346	-3.04991122249133	0.644344272147674	0.375586826747369	0.268757445400305	15	66093248	F	II		IGR	opensea	IGR-opensea		rs187402542;rs191824015;rs538424803	1;34;46
cg08043317	-0.266778426969581	0.539316954813497	-2.53943500102238	0.0142425423508953	0.203575900343346	-3.05157444431238	0.64602832560133	0.379249898631748	0.266778426969581	10	12233959	F	II	NUDT5	5'UTR	shelf	5'UTR-shelf	chr10:12237832-12238377	rs538952232;rs114449386;rs7901293;rs549824135;rs541307426;rs555121488	0;1;16;20;28;50
cg22825487	-0.237677694456362	0.701879885024319	-2.53891293439294	0.0142613379364997	0.203575900343346	-3.05267597923163	0.796950962806864	0.559273268350501	0.237677694456363	6	133055183	R	II	VNN3	Body	opensea	Body-opensea		rs372545245;rs567414387;rs6942306;rs184715473	46;16;15;1
cg05768065	-0.238617538512238	0.747288333617344	-2.53766745323865	0.0143062691375644	0.203575900343346	-3.05530319325508	0.84273534902224	0.604117810510002	0.238617538512238	3	71856140	F	II		IGR	opensea	IGR-opensea
cg27506975	-0.238723267873554	0.685120921359855	-2.53754287456629	0.0143107704279126	0.203575900343346	-3.05556592560877	0.780610228509277	0.541886960635723	0.238723267873554	1	180023244	R	II	CEP350	Body	opensea	Body-opensea		rs140839505;rs575476944	41;1
cg23363263	-0.257655000837699	0.627371121496415	-2.53692466504566	0.0143331266831507	0.203575900343346	-3.05686956532687	0.730433121831495	0.472778120993795	0.257655000837699	2	224751989	F	II	WDFY1	Body	opensea	Body-opensea		rs563439773;rs571238887;rs527604383	1;40;47
cg03377528	-0.286971533876112	0.543092060509734	-2.53629587171687	0.0143558982220839	0.203575900343346	-3.05819527759187	0.657880674060179	0.370909140184067	0.286971533876112	2	20555894	F	II		IGR	opensea	IGR-opensea		rs181156687	16
cg02763933	-0.267475842449802	0.430019998859252	-2.53621002156151	0.0143590098051099	0.203575900343346	-3.05837625995765	0.537010335839172	0.269534493389371	0.267475842449802	7	971351	F	II	ADAP1	Body	shore	Body-shore	chr7:973189-973888	rs558910238;rs185227170;rs544797205	2;21;31
cg18455737	-0.264425070638226	0.642311661030627	-2.53526276447058	0.0143933832178653	0.203575900343346	-3.06037288388077	0.748081689285918	0.483656618647691	0.264425070638227	4	84071553	F	II		IGR	opensea	IGR-opensea		rs146464213;rs566993006;rs187759454	6;39;44
cg23756272	-0.258850712030186	0.392039879264989	-2.5347989313819	0.0144102417182483	0.203575900343346	-3.06135034367279	0.495580164077063	0.236729452046878	0.258850712030186	18	60904418	F	II	BCL2	Body	opensea	Body-opensea		rs528931255;rs542613506;rs559145729	1;37;44
cg16925948	-0.257110035998158	0.610419541236136	-2.53287872567571	0.014480224589227	0.204171166708101	-3.06539545703546	0.713263555635399	0.456153519637241	0.257110035998157	2	55379723	F	II		IGR	opensea	IGR-opensea		rs553908234;rs10676292	13;24
cg04400594	-0.274119334170247	0.472593516365014	-2.53115242327932	0.0145434038864222	0.204668401718325	-3.06903011622747	0.582241250033113	0.308121915862866	0.274119334170247	4	39642189	F	II		IGR	shore	IGR-shore	chr4:39640156-39640923
cg09586210	-0.243501608151772	0.745326495628247	-2.52915133640228	0.0146169529439506	0.204900067328649	-3.07324097938317	0.842727138888956	0.599225530737184	0.243501608151772	7	37753356	R	II		IGR	opensea	IGR-opensea
cg20593471	-0.252974425130826	0.528945324887128	-2.52782952948105	0.0146657204083296	0.204900067328649	-3.07602106108466	0.630135094939459	0.377160669808632	0.252974425130827	18	60829294	F	II	BCL2	Body	opensea	Body-opensea		rs111886309;rs550153991	36;39
cg18853017	-0.260206389142009	0.384836602790419	-2.52725272307939	0.0146870476734635	0.204900067328649	-3.07723388092962	0.488919158447223	0.228712769305213	0.260206389142009	17	28687290	F	II		IGR	opensea	IGR-opensea		rs545011560	12
cg01685428	-0.257151205196558	0.494361860840091	-2.52675866282918	0.0147053378034166	0.204900067328649	-3.0782725484485	0.597222342918714	0.340071137722157	0.257151205196558	20	10472978	R	II	SLX4IP	Body	opensea	Body-opensea		rs564002430;rs182597796;rs111354845;rs566651924	49;27;2;1
cg10220544	-0.257736472573331	0.628262668919103	-2.52523386772634	0.014761916228524	0.204900067328649	-3.0814771708947	0.731357257948435	0.473620785375104	0.257736472573331	1	60171660	F	II	FGGY	Body	opensea	Body-opensea		rs138983495	31
cg21124310	-0.267251445301137	0.559172629818999	-2.52484080920048	0.0147765328935802	0.204900067328649	-3.08230301456659	0.666073207939454	0.398821762638317	0.267251445301137	5	55444106	F	II	ANKRD55	Body	opensea	Body-opensea		rs78213348;rs566753644	14;30
cg04261496	-0.273219092063669	0.679125111284131	-2.52447314694678	0.0147902170366939	0.204900067328649	-3.0830754108258	0.788412748109599	0.51519365604593	0.273219092063669	7	4753002	R	II	FOXK1	Body	opensea	Body-opensea		rs75222450;rs570210842;rs11982076;rs561347751;rs548865229;rs60814186	44;43;39;38;23;14
cg16457662	-0.276612103610822	0.538125243463575	-2.52205430385032	0.0148805318710027	0.204900067328649	-3.08815486865384	0.648770084907904	0.372157981297082	0.276612103610822	11	74701311	F	II	NEU3	Body	shore	Body-shore	chr11:74699815-74700186	rs550146210	18
cg02485174	-0.262049626378324	0.581279139349396	-2.52193812107649	0.0148848824769287	0.204900067328649	-3.08839875427989	0.686098989900726	0.424049363522401	0.262049626378324	10	26792038	F	II	APBB1IP	Body	opensea	Body-opensea		rs189390747	41
cg19739596	-0.270327455848442	0.508087760989954	-2.52153793671391	0.0148998767057173	0.204900067328649	-3.08923873808025	0.616218743329331	0.345891287480889	0.270327455848442	11	59824161	F	II	MS4A3	1stExon	opensea	1stExon-opensea		rs182290812;rs536364773;rs554738835;rs186170251;rs145015818;rs561249120	1;11;21;25;26;27
cg20932630	-0.25474744576169	0.699724361892608	-2.52092524462496	0.0149228597951349	0.204900067328649	-3.09052457831887	0.801623340197284	0.546875894435594	0.25474744576169	4	113192453	R	II		IGR	opensea	IGR-opensea		rs538826202;rs146297798	37;13
cg03723688	-0.259955394602879	0.664761671133331	-2.52049765586125	0.0149389184070698	0.204900067328649	-3.09142180702247	0.768743828974482	0.508788434371604	0.259955394602879	10	70846761	R	II	SRGN	TSS1500	opensea	TSS1500-opensea
cg00918179	-0.279531744857186	0.411617319662397	-2.52013766938019	0.0149524502890767	0.204900067328649	-3.09217709343567	0.523430017605272	0.243898272748086	0.279531744857186	19	8517024	R	II	HNRNPM	5'UTR	opensea	5'UTR-opensea		rs544147515;rs7253907	37;12
cg09734418	-0.315978091114291	0.549167027347004	-2.51894308513765	0.0149974344011582	0.204900067328649	-3.0946828609698	0.67555826379272	0.359580172678429	0.315978091114291	2	9549336	F	II	ITGB1BP1	Body	opensea	Body-opensea		rs572761926	0
cg16662477	-0.235834810204317	0.672164308545013	-2.51871007074203	0.0150062232539794	0.204900067328649	-3.09517152853527	0.766498232626739	0.530663422422423	0.235834810204317	17	33401430	F	II	RFFL	5'UTR	opensea	5'UTR-opensea		rs552333942;rs72823667;rs538084205	19;25;44
cg22539431	-0.251025067424502	0.615112787320747	-2.51733377252389	0.0150582299357498	0.204900067328649	-3.09805714197282	0.715522814290548	0.464497746866046	0.251025067424503	7	127423253	R	II	SND1	Body	opensea	Body-opensea		rs532559446;rs551006985	35;1
cg11373212	-0.258140661525112	0.523537320933874	-2.5171384035298	0.0150656256523453	0.204900067328649	-3.0984666651653	0.626793585543918	0.368652924018806	0.258140661525112	3	37941764	F	II	CTDSPL	Body	opensea	Body-opensea		rs147903964;rs551550573;rs571395308;rs537312109;rs114370608	0;2;42;48;49
cg02205401	-0.252987854271048	0.635573394652975	-2.51695761221804	0.0150724724642089	0.204900067328649	-3.09884560984941	0.736768536361394	0.483780682090346	0.252987854271048	4	83803759	F	II	SEC31A	5'UTR	opensea	5'UTR-opensea
cg12870052	-0.25275735052621	0.675295983902246	-2.51575308795997	0.0151181615233454	0.204900067328649	-3.10136980655648	0.77639892411273	0.52364157358652	0.25275735052621	15	91305264	R	II	BLM	Body	opensea	Body-opensea		rs111530633;rs569537049	11;3
cg18390025	-0.268375316284834	0.608477386832756	-2.51519586148819	0.0151393402643603	0.204900067328649	-3.10253721839099	0.71582751334669	0.447452197061855	0.268375316284835	10	103986736	R	II	ELOVL3	Body	shore	Body-shore	chr10:103985852-103986246	rs575013269;rs535927815	36;14
cg13307717	-0.244145513986921	0.617769116732965	-2.51500155561647	0.0151467316546819	0.204900067328649	-3.10294425087892	0.715427322327733	0.471281808340813	0.244145513986921	3	39255117	R	II		IGR	opensea	IGR-opensea		rs541006724;rs564253058	43;1
cg12076818	-0.257244427951512	0.5017714765798	-2.51403282706019	0.0151836309213798	0.205020961170454	-3.10497319031892	0.604669247760405	0.347424819808893	0.257244427951512	2	65652596	F	II	SPRED2	Body	opensea	Body-opensea		rs149572572	19
cg06407843	-0.260861866021613	0.589965965799751	-2.51280862281014	0.015230377961182	0.205274138256225	-3.10753635893001	0.694310712208397	0.433448846186783	0.260861866021614	6	43279607	R	II		IGR	shelf	IGR-shelf	chr6:43276419-43276659	rs549566720;rs533834425;rs80119404;rs557788060	40;31;25;3
cg26706803	-0.300645280253572	0.378161848048514	-2.51088709961647	0.0153040158236547	0.205888154163369	-3.11155762333723	0.498419960149943	0.19777467989637	0.300645280253573	16	50293530	R	II		IGR	opensea	IGR-opensea
cg13192602	-0.256942560097248	0.380159237010332	-2.50717913411507	0.0154470280493083	0.207408937601528	-3.11931085908343	0.482936261049231	0.225993700951983	0.256942560097248	3	151976532	R	II		IGR	opensea	IGR-opensea
cg11471350	-0.25534899040803	0.656129479551985	-2.50586428717949	0.0154980305031591	0.207408937601528	-3.1220580708471	0.758269075715197	0.502920085307166	0.255348990408031	14	89925446	F	II	FOXN3	5'UTR	opensea	5'UTR-opensea		rs554149644;rs573047166;rs150222710;rs555249992;rs575545097	8;15;22;23;41
cg09472569	-0.262984861440794	0.625987284539632	-2.50576410520539	0.0155019227776374	0.207408937601528	-3.12226734392264	0.731181229115949	0.468196367675155	0.262984861440794	1	154458617	R	II	SHE	Body	opensea	Body-opensea		rs528418906	1
cg21696012	-0.281052263242713	0.559970130312453	-2.50485924205854	0.015537118720949	0.207501192098357	-3.12415725108191	0.672391035609538	0.391338772366825	0.281052263242713	1	24131000	F	II	HMGCL	Body	shelf	Body-shelf	chr1:24126799-24127549
cg27342941	-0.278825927588347	0.540129097854973	-2.50263170471224	0.0156240707449984	0.207928686811347	-3.12880749889005	0.651659468890312	0.372833541301965	0.278825927588347	21	34619110	F	II	IFNAR2	Body	opensea	Body-opensea		rs146101901;rs140084698;rs141399727;rs150825310	15;16;33;34
cg07361257	-0.279073684569457	0.544608046823711	-2.50248866528008	0.0156296693337623	0.207928686811347	-3.12910600313218	0.656237520651494	0.377163836082036	0.279073684569458	2	71291297	F	II		IGR	shelf	IGR-shelf	chr2:71295160-71296002	rs74794601;rs537915739;rs556248602	0;24;25
cg24423468	-0.264263436796794	0.478368299567357	-2.50186233170276	0.0156542055537184	0.207928686811347	-3.13041292506159	0.584073674286074	0.31981023748928	0.264263436796795	8	19540219	F	II	CSGALNACT1	TSS200	opensea	TSS200-opensea		rs189419825;rs150988763;rs11204064	21;41;43
cg18190776	-0.259819045570302	0.656335299599472	-2.4973250367308	0.0158329958801468	0.209585919530396	-3.13987311405792	0.760262917827593	0.500443872257291	0.259819045570302	5	32395364	R	II	MIR579	TSS1500	opensea	TSS1500-opensea		rs546988346	18
cg08539965	-0.267944646385974	0.635836171112831	-2.49670035029517	0.0158577557309807	0.209585919530396	-3.14117455166536	0.74301402966722	0.475069383281247	0.267944646385974	1	21396338	F	II	EIF4G3	5'UTR	opensea	5'UTR-opensea		rs145082765	6
cg14997111	-0.262511924616278	0.627192020472279	-2.49652460187864	0.0158647279513598	0.209585919530396	-3.1415406516286	0.73219679031879	0.469684865702513	0.262511924616278	18	22040005	R	II	HRH4	TSS1500	opensea	TSS1500-opensea
cg10834070	-0.26034138517679	0.539415859482508	-2.49449388406054	0.0159454913871264	0.209739511281877	-3.14576939796239	0.643552413553224	0.383211028376434	0.26034138517679	3	17426679	F	II	TBC1D5	Body	opensea	Body-opensea		rs567499191;rs529935692;rs2028874;rs566084363	28;30;36;47
cg20293950	-0.259559654462512	0.35424899213124	-2.49378668651017	0.0159737045462407	0.209739511281877	-3.14724144352276	0.458072853916245	0.198513199453733	0.259559654462512	7	80273190	R	II	CD36	5'UTR	opensea	5'UTR-opensea		rs3212159;rs377422261;rs550422859;rs570232338	49;43;34;1
cg09300089	-0.261739967439969	0.451738589276593	-2.49307011850292	0.0160023376304512	0.209739511281877	-3.14873266944282	0.55643457625258	0.294694608812612	0.261739967439969	16	89539230	F	II	ANKRD11	5'UTR	opensea	5'UTR-opensea		rs187054092	1
cg20708537	-0.260153174833159	0.671093465575086	-2.49247157568681	0.0160262902012121	0.209739511281877	-3.14997802668446	0.77515473550835	0.515001560675191	0.260153174833159	19	17938796	F	II	JAK3	Body	shelf	Body-shelf	chr19:17942061-17942567	rs546307715;rs566446426;rs12151305;rs549656274;rs115997950;rs7255931	1;21;26;36;40;48
cg12974006	-0.267607913480035	0.601014042801552	-2.49198812305087	0.0160456607708159	0.209739511281877	-3.15098375529901	0.708057208193567	0.440449294713531	0.267607913480035	8	117664615	F	II	EIF3H	Body	opensea	Body-opensea		rs550666618;rs114834841;rs16888619;rs117957532	1;8;12;24
cg20107506	-0.23175352466525	0.765190110062225	-2.49109486628874	0.0160815067982419	0.209739511281877	-3.1528416099119	0.857891519928325	0.626137995263075	0.23175352466525	4	100874826	F	II		IGR	shelf	IGR-shelf	chr4:100870377-100871994	rs189200787;rs567919564	27;40
cg10826999	-0.258939331125464	0.688588467294804	-2.49073022962806	0.0160961603440401	0.209739511281877	-3.15359985942946	0.79216419974499	0.533224868619526	0.258939331125464	1	225862288	F	II		IGR	shelf	IGR-shelf	chr1:225865068-225865328	rs557313270;rs111562103	19;34
cg02722183	-0.24507296367947	0.70602109227943	-2.48991948030278	0.0161287850144946	0.209739511281877	-3.15528548169479	0.804050277751218	0.558977314071748	0.24507296367947	22	26871186	F	II	HPS4	Body	opensea	Body-opensea		rs182013778;rs187132619	0;40
cg04272229	-0.24722096041485	0.597830626086158	-2.48979477306937	0.0161338085601444	0.209739511281877	-3.15554472233953	0.696719010252098	0.449498049837248	0.24722096041485	4	102958798	F	II	BANK1	Body	opensea	Body-opensea		rs528277673;rs78003929;rs76863995	0;37;40
cg01919885	-0.26750953624514	0.522264620658764	-2.48896824601996	0.0161671391294032	0.209800821410238	-3.15726265143034	0.62926843515682	0.36175889891168	0.26750953624514	4	3365330	R	II	RGS12	Body	island	Body-island	chr4:3365194-3365415	rs566209924	51
cg08917944	-0.270371336257981	0.629793659879271	-2.48725975818379	0.0162362333402738	0.209880623281137	-3.16081234862288	0.737942194382463	0.467570858124482	0.270371336257981	16	69430710	F	II		IGR	opensea	IGR-opensea		rs573458052;rs186180023	11;38
cg02558084	-0.269147966193105	0.607796719723238	-2.48582917624893	0.0162942940170062	0.209880623281137	-3.16378321430231	0.71545590620048	0.446307940007375	0.269147966193105	5	137417065	F	II		IGR	opensea	IGR-opensea		rs60251892	16
cg19642375	-0.249070459497973	0.570848421964995	-2.48560914754981	0.0163032406128612	0.209880623281137	-3.16424002846711	0.670476605764184	0.421406146266211	0.249070459497974	12	95398578	R	II	NDUFA12	TSS1500	shore	TSS1500-shore	chr12:95397382-95397611	rs183866809;rs142738157	2;1
cg14632793	-0.244423372745954	0.549569322379442	-2.48452222689831	0.0163475011890858	0.209880623281137	-3.16649619363206	0.647338671477823	0.402915298731869	0.244423372745954	2	75374207	F	II	TACR1	Body	opensea	Body-opensea		rs117310549;rs560173801	1;23
cg08924923	-0.260159685709342	0.548027242843726	-2.48420778962564	0.0163603256740997	0.209880623281137	-3.16714874327238	0.652091117127463	0.39193143141812	0.260159685709343	13	20535864	F	II	ZMYM2	5'UTR	shelf	5'UTR-shelf	chr13:20531548-20533630
cg04972021	-0.250610654845235	0.612764050357672	-2.48396109381575	0.016370393660982	0.209880623281137	-3.16766066533786	0.713008312295766	0.462397657450531	0.250610654845235	12	32741238	F	II	FGD4	5'UTR	opensea	5'UTR-opensea		rs150666127	22
cg27340480	-0.240031531593575	0.668378584173282	-2.48353911185202	0.016387628307834	0.209880623281137	-3.16853623623891	0.764391196810713	0.524359665217137	0.240031531593575	19	44170526	R	II	PLAUR	Body	shelf	Body-shelf	chr19:44172916-44173252	rs4251826;rs550935709;rs4251825;rs142217735	43;39;21;2
cg10338518	-0.261994042646103	0.628708225082615	-2.4823891549432	0.0164346783701533	0.209880623281137	-3.1709217064956	0.733505842141056	0.471511799494953	0.261994042646103	4	87895137	F	II	AFF1	Body	opensea	Body-opensea		rs559180661;rs17012226	29;49
cg16830475	-0.259538441319632	0.510715715913847	-2.48156382261323	0.0164685218341122	0.209880623281137	-3.17263325533054	0.6145310924417	0.354992651122068	0.259538441319632	21	45059858	F	II	HSF2BP	Body	opensea	Body-opensea
cg11107451	-0.261162050641401	0.625576845829019	-2.48092963732293	0.0164945699714738	0.209880623281137	-3.17394811382021	0.730041666085579	0.468879615444178	0.261162050641401	2	42542416	R	II	EML4	Body	opensea	Body-opensea		rs554611638;rs141260156;rs185617016	7;6;2
cg16644418	-0.236723043211937	0.664639501062174	-2.48014748835206	0.016526746803619	0.209880623281137	-3.17556939217705	0.759328718346949	0.522605675135012	0.236723043211937	11	121330388	R	II	SORL1	Body	opensea	Body-opensea		rs572060111;rs511170;rs11218296;rs138014461	41;15;11;1
cg20891765	-0.236287679615546	0.748965148044797	-2.48005987174368	0.0165303547980745	0.209880623281137	-3.17575098402307	0.843480219891015	0.607192540275469	0.236287679615546	2	112670316	R	II	MERTK	Body	opensea	Body-opensea		rs113322271	23
cg15886450	-0.238328824668002	0.703462173318415	-2.47936365911916	0.0165590497111156	0.209880623281137	-3.17719376143368	0.798793703185616	0.560464878517613	0.238328824668003	1	167874526	F	II	ADCY10	5'UTR	opensea	5'UTR-opensea		rs181143584;rs545505976;rs111287254	2;29;32
cg22312060	-0.27622927805631	0.414612880563504	-2.47864772166991	0.0165886045774864	0.209880623281137	-3.17867709206771	0.525104591786028	0.248875313729718	0.27622927805631	10	22311832	R	II		IGR	opensea	IGR-opensea		rs200872987;rs573113391;rs147507127;rs568184847	51;19;11;1
cg14303343	-0.254145821631657	0.482294567911809	-2.47824666916247	0.0166051814084948	0.209880623281137	-3.17950787832142	0.583952896564472	0.329807074932815	0.254145821631657	10	17074429	R	II	CUBN	Body	opensea	Body-opensea		rs559412092;rs75552368;rs11254335;rs115178322;rs147566816	48;21;17;2;1
cg04249612	-0.227317701063698	0.737823296472617	-2.47671024314419	0.0166688257211947	0.209880623281137	-3.18268965631001	0.828750376898096	0.601432675834398	0.227317701063698	1	185402937	R	II		IGR	opensea	IGR-opensea		rs528353464;rs142115276;rs150757141;rs532198775	43;42;40;31
cg13816228	-0.253127513685712	0.645893805507061	-2.47541469303125	0.0167226634254311	0.209880623281137	-3.18537143236122	0.747144810981346	0.494017297295634	0.253127513685712	1	90022780	R	II	LRRC8B	TSS1500	opensea	TSS1500-opensea		rs188309619	17
cg27545615	-0.244418179922976	0.658200244623563	-2.47417454567709	0.0167743460613017	0.209880623281137	-3.18793751938431	0.755967516592754	0.511549336669777	0.244418179922976	10	6249748	R	II	PFKFB3	Body	shelf	Body-shelf	chr10:6242975-6246457	rs181462310;rs576328234;rs543609579	41;2;1
cg04349497	-0.249179943491121	0.49849060783436	-2.47359721176424	0.0167984554466272	0.209880623281137	-3.18913179092477	0.598162585230808	0.348982641739688	0.249179943491121	5	80162419	R	II	MSH3	Body	opensea	Body-opensea		rs72767317;rs562207491	29;20
cg03046465	-0.251659215496757	0.501901229243074	-2.47358194416749	0.016799093444369	0.209880623281137	-3.18916337054309	0.602564915441777	0.35090569994502	0.251659215496757	5	131015863	F	II	FNIP1	Body	opensea	Body-opensea		rs576498904;rs572971880	16;24
cg07409383	-0.255859494629285	0.499899411262984	-2.47356542716489	0.0167997836765765	0.209880623281137	-3.18919753427436	0.602243209114698	0.346383714485414	0.255859494629285	5	64071318	R	II	CWC27	Body	opensea	Body-opensea
cg26459161	-0.26143477768164	0.607458350067167	-2.47297655193664	0.0168244090560112	0.209880623281137	-3.19041544837373	0.712032261139823	0.450597483458183	0.26143477768164	15	101748151	R	II	CHSY1	Body	opensea	Body-opensea		rs193017778;rs527271397	22;20
cg07218880	-0.278476986473188	0.423114358031548	-2.47140127411786	0.0168904439635116	0.209880623281137	-3.19367235282098	0.534505152620823	0.256028166147636	0.278476986473188	13	115046279	R	II	UPF3A	TSS1500	shore	TSS1500-shore	chr13:115046754-115048034	rs145863074;rs547510938	42;25
cg13298466	-0.265652070127005	0.501129697708591	-2.46987651418417	0.016954584231968	0.209880623281137	-3.19682329710745	0.607390525759393	0.341738455632388	0.265652070127005	12	6658164	F	II	IFFO1	Body	shore	Body-shore	chr12:6657727-6657973	rs73264803;rs570383183	29;37
cg11703212	-0.260866204007813	0.540187709226164	-2.46961635755732	0.01696554989171	0.209880623281137	-3.19736076676028	0.644534190829289	0.383667986821476	0.260866204007813	13	114271629	R	II	TFDP1	Body	opensea	Body-opensea		rs73577465;rs188259024;rs569023055	22;19;1
cg09830604	-0.27153729016679	0.695153558267697	-2.46922184051834	0.016982191103846	0.209880623281137	-3.19817573505752	0.803768474334413	0.532231184167623	0.27153729016679	1	233251100	R	II	PCNXL2	Body	opensea	Body-opensea
cg24186951	-0.269014145647068	0.524202479461338	-2.4683219053211	0.0170202066945158	0.209880623281137	-3.20003439078291	0.631808137720166	0.362793992073097	0.269014145647069	2	59504985	F	II	LOC101927285	Body	opensea	Body-opensea		rs140205805;rs142264587;rs181921641;rs530894647;rs549386981	14;15;22;33;50
cg21645341	-0.266095211693825	0.587482586095566	-2.46720108527298	0.0170676605635169	0.209880623281137	-3.20234851867612	0.693920670773096	0.427825459079271	0.266095211693825	13	49230980	F	II	CYSLTR2	5'UTR	opensea	5'UTR-opensea		rs553227637	48
cg09002518	-0.25914311569398	0.5338643726679	-2.46516207947659	0.017154295752598	0.209880623281137	-3.20655633426673	0.637521618945492	0.378378503251512	0.25914311569398	14	69906572	R	II	SLC39A9	5'UTR	opensea	5'UTR-opensea		rs574968142;rs542400522;rs115180156	40;32;1
cg19411998	-0.259449324271547	0.626878847214887	-2.46511504296491	0.0171562989642281	0.209880623281137	-3.20665337017399	0.730658576923506	0.471209252651959	0.259449324271547	11	59823702	F	II	MS4A3	TSS1500	opensea	TSS1500-opensea		rs576323647;rs543722074	29;37
cg11557901	-0.246421911837256	0.723477948711718	-2.46294629339685	0.0172488924678042	0.209880623281137	-3.21112593884875	0.82204671344662	0.575624801609364	0.246421911837256	9	128022358	F	II		IGR	shore	IGR-shore	chr9:128023933-128024596
cg09391368	-0.263486696788015	0.515296681743098	-2.46219660400136	0.0172810048676846	0.209880623281137	-3.21267130572218	0.620691360458305	0.357204663670289	0.263486696788016	17	38431760	R	II	WIPF2	Body	opensea	Body-opensea		rs543847204;rs149652263;rs577854184	50;28;21
cg00901138	-0.271363183631557	0.355056906915662	-2.46163759778578	0.0173049846276528	0.209880623281137	-3.21382337420459	0.463602180368284	0.192238996736728	0.271363183631557	7	29329370	F	II	CHN2	Body	opensea	Body-opensea		rs549859944;rs73686719	3;51
cg03418002	-0.255953299067807	0.688764904217103	-2.46134241872714	0.0173176590828444	0.209880623281137	-3.21443163436451	0.791146223844226	0.535192924776419	0.255953299067807	4	140655478	F	II	MAML3	Body	shore	Body-shore	chr4:140655962-140657135
cg27388185	-0.250640045075671	0.501027037448696	-2.46124958276038	0.0173216470243016	0.209880623281137	-3.2146229250476	0.601283055478964	0.350643010403293	0.250640045075671	8	86987139	F	II		IGR	opensea	IGR-opensea		rs565436631;rs150718213	34;49
cg18958185	-0.264521871759938	0.513240295535275	-2.46072036563755	0.017344396375039	0.209880623281137	-3.21571328354097	0.61904904423925	0.354527172479312	0.264521871759939	4	38025402	R	II	TBC1D1	Body	opensea	Body-opensea		rs566333228	1
cg04353863	-0.250606175761438	0.647715312448228	-2.46039558224032	0.0173583711329162	0.209880623281137	-3.21638235328625	0.747957782752803	0.497351606991365	0.250606175761438	8	125557455	F	II	NDUFB9	Body	opensea	Body-opensea		rs571569771	1
cg03936701	-0.255338680840048	0.673596073496549	-2.46025445352473	0.0173644467786072	0.209880623281137	-3.21667306423757	0.775731545832568	0.52039286499252	0.255338680840048	6	2225962	F	II	GMDS	Body	opensea	Body-opensea		rs568058452	37
cg21724751	-0.275417426098357	0.575296456306894	-2.45964982498512	0.0173904980165928	0.209880623281137	-3.21791839324999	0.685463426746237	0.41004600064788	0.275417426098357	1	246470048	R	II	SMYD3	Body	opensea	Body-opensea		rs575116523	30
cg06840062	-0.240387352852179	0.67617938867561	-2.45954104929065	0.017395188508962	0.209880623281137	-3.21814240921498	0.772334329816481	0.531946976964302	0.240387352852179	2	25873395	R	II	DTNB	TSS1500	opensea	TSS1500-opensea		rs542469733	33
cg03682581	-0.262981354175727	0.549057866933143	-2.45927254654866	0.0174067714467605	0.209880623281137	-3.21869533934063	0.654250408603434	0.391269054427706	0.262981354175728	2	85832389	R	II	C2orf68	3'UTR	shelf	3'UTR-shelf	chr2:85829266-85830237	rs144336312	1
cg12621279	-0.263736322833697	0.483314835018994	-2.45876926103633	0.0174285014422258	0.209880623281137	-3.21973163486377	0.588809364152473	0.325073041318776	0.263736322833697	12	27174428	R	II	MED21	TSS1500	shore	TSS1500-shore	chr12:27175342-27175843
cg21168718	-0.253097135613867	0.637051193990742	-2.45874241441857	0.0174296612671994	0.209880623281137	-3.21978690910861	0.738290048236289	0.485192912622422	0.253097135613867	1	36714441	F	II	THRAP3	5'UTR	opensea	5'UTR-opensea		rs148564194;rs553022725;rs189462799;rs114998796	1;22;31;40
cg13647878	-0.255664878489868	0.599592665358634	-2.45865760547689	0.017433325632753	0.209880623281137	-3.21996151838347	0.701858616754581	0.446193738264713	0.255664878489868	12	49639383	F	II	TUBA1C	5'UTR	opensea	5'UTR-opensea
cg00191409	-0.263475149550299	0.623530007229765	-2.45800776342968	0.0174614266505037	0.209880623281137	-3.22129929510654	0.728920067049885	0.465444917499585	0.263475149550299	12	65093708	R	II		IGR	opensea	IGR-opensea		rs184163442	2
cg14189634	-0.251191688975244	0.390460307398696	-2.45668359771712	0.0175188139642773	0.210225767571327	-3.22402440607613	0.490936982988794	0.23974529401355	0.251191688975244	16	4566306	F	II	CDIP1	5'UTR	opensea	5'UTR-opensea		rs149444770;rs189027898	20;40
cg20099461	-0.237651591496827	0.686221386531981	-2.45551638035489	0.0175695405290814	0.210489985554289	-3.22642558427368	0.781282023130712	0.543630431633885	0.237651591496827	12	51718966	F	II	BIN2	TSS1500	opensea	TSS1500-opensea
cg15243027	-0.239879741123136	0.722384471757403	-2.45397352069805	0.0176367957625839	0.210951038387056	-3.22959818097725	0.818336368206657	0.578456627083521	0.239879741123136	2	32784469	F	II	BIRC6-AS2	Body	opensea	Body-opensea		rs186965572;rs577748092	0;17
cg18387515	-0.249021516762717	0.589652444917688	-2.45242280088796	0.0177046277244509	0.211417476344746	-3.23278539565598	0.689261051622775	0.440239534860058	0.249021516762717	12	46049237	R	II		IGR	opensea	IGR-opensea		rs560769020;rs116452094	11;1
cg21962903	-0.252637261884774	0.556686771516493	-2.45115756531993	0.0177601463069451	0.211735597922799	-3.23538470292693	0.657741676270403	0.405104414385629	0.252637261884774	4	83151739	R	II		IGR	opensea	IGR-opensea		rs113763042	3
cg04832566	-0.256418088448574	0.628925020719983	-2.44917126174687	0.0178476223860308	0.21243306385451	-3.23946329454781	0.731492256099413	0.475074167650839	0.256418088448574	9	111665937	R	II	IKBKAP	ExonBnd	opensea	ExonBnd-opensea		rs138192941;rs141915722;rs150638391;rs558485897;rs200535861;rs139891858	50;39;21;11;2;1
cg22850788	-0.258977595862275	0.548860024834588	-2.4479203307633	0.0179029122630948	0.21274579045869	-3.24203059723936	0.652451063179498	0.393473467317223	0.258977595862275	8	56885496	R	II	LYN	Body	opensea	Body-opensea		rs556700479	34
cg04057956	-0.255392358177431	0.587524417874509	-2.44655447300176	0.0179634582385751	0.212953513711277	-3.24483261248121	0.689681361145482	0.434289002968051	0.255392358177431	12	6339200	F	II	CD9	Body	opensea	Body-opensea		rs535607116	24
cg17491368	-0.258895803360523	0.374014886716013	-2.4462162103866	0.0179784813130497	0.212953513711277	-3.24552636179349	0.477573208060222	0.218677404699699	0.258895803360523	1	211779938	R	I		IGR	opensea	IGR-opensea
cg26561681	-0.29819252626655	0.456143748597392	-2.44532133782266	0.0180182794750739	0.213080685663294	-3.24736131690724	0.575420759104012	0.277228232837463	0.29819252626655	1	21376633	R	II	EIF4G3	5'UTR	opensea	5'UTR-opensea
cg02475699	-0.250818376159363	0.574232316521919	-2.44385134106846	0.0180838279795371	0.213511476241492	-3.25037445368304	0.674559666985664	0.423741290826301	0.250818376159363	9	35644696	F	II		IGR	shelf	IGR-shelf	chr9:35646744-35647265	rs541241462;rs528946244	1;24
cg24247537	-0.252893345134037	0.519491851544553	-2.4408793876953	0.0182170074946814	0.213794005311801	-3.25646197161612	0.620649189598168	0.367755844464131	0.252893345134037	11	457278	F	I	PTDSS2	Body	shore	Body-shore	chr11:459088-459345	rs560688186;rs577387936	27;42
cg06117741	-0.277316412705643	0.332524455114589	-2.44004449689959	0.0182545795181273	0.213794005311801	-3.25817106939173	0.443451020196846	0.166134607491203	0.277316412705643	14	51223245	R	II	NIN	Body	opensea	Body-opensea
cg02898678	-0.268042166027854	0.379691980977935	-2.43940499732655	0.0182834057260086	0.213794005311801	-3.25947987850411	0.486908847389077	0.218866681361223	0.268042166027854	10	104748915	R	II	CNNM2	Body	opensea	Body-opensea		rs576023770;rs543216363;rs142789814	40;15;2
cg10289324	-0.239740645882904	0.712703452329995	-2.43857380179329	0.0183209341986187	0.213794005311801	-3.26118061986325	0.808599710683156	0.568859064800253	0.239740645882904	18	60710970	F	II		IGR	opensea	IGR-opensea
cg24828620	0.276734707877649	0.57384261184106	2.43626457173101	0.0184255606864067	0.213794005311801	-3.2659032777712	0.463148728690001	0.73988343656765	-0.276734707877649	7	50132903	R	I	ZPBP	TSS200	island	TSS200-island	chr7:50132572-50132921	rs565823878;rs534667310;rs554610466	31;16;13
cg22626169	-0.250279552052956	0.641758147392841	-2.43431359730245	0.0185143747570604	0.213794005311801	-3.26989056760537	0.741869968214023	0.491590416161067	0.250279552052956	6	6890951	F	II		IGR	opensea	IGR-opensea		rs543344177;rs187673504	0;13
cg12264322	-0.255918751581657	0.594294288489063	-2.43418423302979	0.018520277415679	0.213794005311801	-3.27015486771101	0.696661789121726	0.440743037540069	0.255918751581657	8	61720600	R	II	CHD7	Body	opensea	Body-opensea		rs192129106;rs548296464;rs563257974	51;26;18
cg08909938	-0.234393955657732	0.708487129174669	-2.43378333562115	0.0185385804157498	0.213794005311801	-3.27097385979914	0.802244711437762	0.56785075578003	0.234393955657732	12	721073	F	II	NINJ2	Body	shelf	Body-shelf	chr12:718174-718505	rs113313723;rs146991784;rs568215771	19;42;43
cg20701745	-0.243349198871588	0.648277502557368	-2.43376752952848	0.0185393023779736	0.213794005311801	-3.27100614788294	0.745617182106004	0.502267983234416	0.243349198871588	7	36773182	R	II		IGR	opensea	IGR-opensea		rs543776573;rs190448267;rs181071133	46;2;1
cg19619882	-0.257609366923893	0.553777871517302	-2.43307543858993	0.0185709393170905	0.213794005311801	-3.27241976608715	0.65682161828686	0.399212251362966	0.257609366923894	8	123922703	R	II	ZHX2	5'UTR	opensea	5'UTR-opensea		rs572714761;rs534680543;rs554521119;rs574533783	43;19;15;12
cg22139830	-0.255039370082319	0.610690671338036	-2.43263998555839	0.0185908697233272	0.213794005311801	-3.27330903388133	0.712706419370963	0.457667049288645	0.255039370082319	2	64642025	F	II		IGR	opensea	IGR-opensea		rs572536888;rs541545142	1;30
cg22446264	-0.262725375926946	0.435123069414847	-2.4324966285156	0.0185974352994901	0.213794005311801	-3.27360176599732	0.540213219785625	0.27748784385868	0.262725375926946	6	13766814	F	II		IGR	shelf	IGR-shelf	chr6:13769486-13770188	rs568663624;rs537143893;rs557466886;rs16874314	10;18;21;38
cg02190353	-0.255555893967348	0.443576319608864	-2.43220298610471	0.0186108902844113	0.213794005311801	-3.27420133612141	0.545798677195803	0.290242783228455	0.255555893967349	8	23405296	F	II	SLC25A37	Body	opensea	Body-opensea		rs538953800	27
cg06267773	-0.259548705313462	0.582044998584845	-2.43136442347525	0.0186493623585835	0.213794005311801	-3.27591323698636	0.68586448071023	0.426315775396769	0.259548705313462	2	47073778	R	II	LINC01119	Body	opensea	Body-opensea		rs185918439	1
cg01306540	-0.247534298525737	0.42906617057524	-2.43107530006034	0.0186626435382992	0.213794005311801	-3.27650336816734	0.528079889985535	0.280545591459798	0.247534298525738	14	103432476	F	II	CDC42BPB	Body	shore	Body-shore	chr14:103430534-103430787	rs142996632;rs17101110;rs151118821;rs534728234	0;1;11;12
cg26877303	-0.253235235239078	0.621447068282832	-2.43099376894279	0.0186663902937182	0.213794005311801	-3.27666977191825	0.722741162378463	0.469505927139385	0.253235235239078	17	3738968	R	II	C17orf85	Body	opensea	Body-opensea		rs578153004;rs139585541;rs144395794;rs529475646	50;36;14;1
cg08017142	-0.245471827231047	0.680137995366048	-2.43058127061652	0.0186853570095833	0.213794005311801	-3.2775116085227	0.778326726258467	0.532854899027419	0.245471827231048	2	136862706	R	II		IGR	opensea	IGR-opensea
cg27306268	-0.238195375402292	0.27292504885451	-2.42938960816762	0.0187402473506198	0.213794005311801	-3.27994296199396	0.368203199015427	0.130007823613135	0.238195375402292	16	84721415	R	II		IGR	opensea	IGR-opensea		rs374925626;rs545270544;rs12925758;rs527478497;rs540766593	51;49;16;9;1
cg23468312	-0.247077909754642	0.338112296522764	-2.42913799366745	0.0187518557731857	0.213794005311801	-3.28045621418283	0.436943460424621	0.189865550669978	0.247077909754642	8	130426887	R	II	CCDC26	Body	opensea	Body-opensea		rs139975339;rs567472637	39;28
cg26554423	-0.234610479003357	0.641186211467131	-2.42850010158294	0.0187813144353435	0.213794005311801	-3.28175722493526	0.735030403068473	0.500419924065117	0.234610479003357	6	87808954	R	II		IGR	opensea	IGR-opensea		rs549859759	40
cg07000116	-0.267538708685179	0.497589201376403	-2.42804249992698	0.0188024727319015	0.213794005311801	-3.28269036219314	0.604604684850475	0.337065976165296	0.267538708685179	16	30616649	R	II	ZNF689	Body	shore	Body-shore	chr16:30615777-30616286
cg26794999	-0.280629131862656	0.415175449388151	-2.42785987803362	0.0188109226805814	0.213794005311801	-3.28306272518742	0.527427102133213	0.246797970270557	0.280629131862656	3	11624030	F	II	VGLL4	TSS200	opensea	TSS200-opensea		rs192882159;rs183541253;rs539650654	31;34;47
cg10824823	-0.269326045620872	0.566185591702242	-2.42774738823397	0.0188161293067209	0.213794005311801	-3.2832920792339	0.673916009950591	0.404589964329719	0.269326045620872	20	36326008	R	II	CTNNBL1	5'UTR	shelf	5'UTR-shelf	chr20:36322168-36322586
cg01239499	-0.245781224139907	0.659785841656971	-2.42762349120504	0.0188218654223809	0.213794005311801	-3.28354468182793	0.758098331312934	0.512317107173026	0.245781224139907	7	30210587	F	II		IGR	opensea	IGR-opensea		rs144948679	42
cg13977235	-0.251362796731192	0.577740095834709	-2.42730251457691	0.0188367331466753	0.213794005311801	-3.284199046059	0.678285214527186	0.426922417795994	0.251362796731192	19	33172072	F	II		IGR	shelf	IGR-shelf	chr19:33165266-33168099
cg00844231	-0.286914728869345	0.390748353378902	-2.42579173281008	0.0189068551430227	0.214258210059726	-3.28727812711453	0.505514244926639	0.218599516057295	0.286914728869345	1	247486775	F	II	ZNF496	Body	opensea	Body-opensea		rs183967756;rs142385251	8;50
cg13495130	-0.257395605438979	0.429173911977074	-2.42396521159264	0.0189919458796235	0.214655053690477	-3.29099872718411	0.532132154152666	0.274736548713687	0.257395605438979	1	230289718	R	II	GALNT2	Body	opensea	Body-opensea		rs76821325;rs111690050	18;2
cg13314778	-0.26124698209205	0.490802431221092	-2.42378356629084	0.0190004268746753	0.214655053690477	-3.29136861775116	0.595301224057912	0.334054241965862	0.26124698209205	3	70889448	F	II		IGR	opensea	IGR-opensea
cg05026883	-0.261573011055761	0.503379353582891	-2.42027943809236	0.0191647030129009	0.215160162299486	-3.29849999412335	0.608008558005196	0.346435546949434	0.261573011055762	1	51382995	F	II	FAF1	Body	opensea	Body-opensea		rs554098454	11
cg15424045	-0.231024796404834	0.70947155740693	-2.41964892400842	0.0191943973566261	0.215160162299486	-3.29978232765375	0.801881475968864	0.57085667956403	0.231024796404834	3	93818778	R	II	NSUN3	Body	opensea	Body-opensea
cg09702859	-0.241978960928288	0.233646742454291	-2.41937370655368	0.0192073718263427	0.215160162299486	-3.30034198114877	0.330438326825606	0.0884593658973178	0.241978960928288	1	198901839	R	II	MIR181A1HG	Body	opensea	Body-opensea		rs191489758;rs145664484;rs566367040;rs570214264;rs555179385	50;46;34;14;2
cg09408138	-0.247277637276317	0.362484858524843	-2.41921121036056	0.0192150360275534	0.215160162299486	-3.30067239329478	0.46139591343537	0.214118276159053	0.247277637276317	3	185422584	F	II	IGF2BP2	Body	opensea	Body-opensea		rs114792305;rs545277832	1;51
cg26564960	-0.276306046575306	0.580297427728068	-2.41920555765089	0.0192153026895209	0.215160162299486	-3.30068388694035	0.69081984635819	0.414513799782885	0.276306046575306	1	6082758	F	II		IGR	shelf	IGR-shelf	chr1:6086244-6086494
cg03214819	-0.243817496532123	0.674212535433141	-2.41908036803135	0.0192212092616153	0.215160162299486	-3.3009384294616	0.77173953404599	0.527922037513867	0.243817496532123	17	73304757	R	II		IGR	opensea	IGR-opensea		rs12936583;rs533828526	49;16
cg15224833	-0.246686860282551	0.517825640054536	-2.41586841414105	0.0193733124294118	0.216532205384829	-3.30746566250934	0.616500384167557	0.369813523885006	0.24668686028255	14	89951037	F	II	FOXN3	5'UTR	opensea	5'UTR-opensea
cg08084103	-0.256532695798033	0.509331251678115	-2.41490333043076	0.0194192254573764	0.216715009213826	-3.30942556223115	0.611944329997328	0.355411634199295	0.256532695798033	22	31692449	F	II		IGR	opensea	IGR-opensea
cg11492019	-0.249360201752035	0.647098569902352	-2.41393809410591	0.019465243659248	0.216727025149889	-3.31138516448378	0.746842650603166	0.497482448851131	0.249360201752035	15	91305449	R	II	BLM	Body	opensea	Body-opensea		rs554241710	40
cg26381957	-0.277861630881077	0.523725118871383	-2.41362732404409	0.01948008067026	0.216727025149889	-3.31201595395036	0.634869771223814	0.357008140342737	0.277861630881077	2	43644706	F	II	THADA	Body	opensea	Body-opensea		rs574649500	37
cg04137949	-0.260736895567753	0.563813388046607	-2.4130226348056	0.0195089793506447	0.216727025149889	-3.31324314904844	0.668108146273708	0.407371250705955	0.260736895567753	4	164086069	R	II	NAF1	Body	shore	Body-shore	chr4:164087461-164088146	rs542413597;rs148068184	46;36
cg22904288	-0.255563100826957	0.585020584654858	-2.41110594619665	0.0196008348128421	0.217222644020812	-3.31713142319276	0.687245824985641	0.431682724158684	0.255563100826957	17	62169667	R	II	ERN1	Body	opensea	Body-opensea		rs192220033	3
cg22285732	-0.247302526495402	0.35552208015403	-2.41039455400985	0.0196350264777382	0.217222644020812	-3.31857397281805	0.454443090752191	0.207140564256789	0.247302526495402	8	130426978	F	II	CCDC26	Body	opensea	Body-opensea		rs557081680	0
cg12815829	-0.218787379167804	0.68977422643834	-2.41023976667044	0.0196424731295415	0.217222644020812	-3.31888780432741	0.777289178105462	0.558501798937657	0.218787379167805	10	14614200	F	II	FAM107B	TSS200	opensea	TSS200-opensea		rs538128913;rs558119219;rs191913066	1;8;13
cg20877250	-0.23532676179391	0.740880998050099	-2.40909254468052	0.0196977439749225	0.217383788319542	-3.32121331054616	0.835011702767664	0.599684940973753	0.235326761793911	5	179136518	F	II	CANX	Body	opensea	Body-opensea
cg23031748	-0.256526147577505	0.526549966282045	-2.40870716910018	0.0197163419575144	0.217383788319542	-3.32199430328239	0.629160425313047	0.372634277735542	0.256526147577505	14	75614844	F	II	TMED10	Body	opensea	Body-opensea		rs7150807	44
cg02345285	-0.217916484259281	0.796706926441863	-2.40798968416042	0.0197510094060349	0.21743904048806	-3.3234480822736	0.883873520145576	0.665957035886294	0.217916484259282	11	34393828	F	II		IGR	opensea	IGR-opensea		rs145278221	7
cg08356637	-0.2502814747474	0.590861606527488	-2.40654885212481	0.0198207931795463	0.217880143316991	-3.32636650222955	0.690974196426448	0.440692721679048	0.2502814747474	11	8385767	R	I		IGR	opensea	IGR-opensea		rs537095506;rs550396018;rs74930572;rs539624218	31;23;22;4
cg03614362	-0.256626789044149	0.570679518931152	-2.40570693634316	0.019861672213207	0.218002665669511	-3.32807118310998	0.673330234548812	0.416703445504662	0.256626789044149	4	89379578	F	II	HERC5	Body	shore	Body-shore	chr4:89378223-89378948	rs188618128	0
cg11427511	-0.260842647741447	0.54185554794027	-2.40359253783231	0.0199646708261912	0.218598681086038	-3.3323502975759	0.646192607036849	0.385349959295402	0.260842647741447	2	11433357	F	II	ROCK2	Body	opensea	Body-opensea		rs537019804;rs180982280;rs574368733	17;28;50
cg13939072	-0.245040165138701	0.545918311925734	-2.40336870725132	0.0199756023360128	0.218598681086038	-3.33280311417171	0.643934377981215	0.398894212842513	0.245040165138701	2	216698827	R	II	LINC00607	Body	opensea	Body-opensea		rs549320282;rs571233974	2;1
cg14390012	-0.258938615899636	0.579969990983873	-2.40145068506256	0.0200694961538358	0.21883733135632	-3.33668199163193	0.683545437343727	0.424606821444091	0.258938615899636	4	145816012	F	II		IGR	opensea	IGR-opensea		rs141731343	19
cg05598936	-0.271485943729986	0.458802591983223	-2.40025378400305	0.0201282894301056	0.21883733135632	-3.33910130246482	0.567396969475217	0.295911025745231	0.271485943729986	6	1833090	F	II	GMDS	Body	opensea	Body-opensea		rs189209380;rs552137076;rs571248651	0;3;41
cg02769451	-0.241869948568281	0.545237649735199	-2.39981563234201	0.0201498506633868	0.21883733135632	-3.3399867092226	0.641985629162512	0.400115680594231	0.241869948568281	1	39826512	F	II	MACF1	Body	opensea	Body-opensea		rs138390862;rs147189398;rs142917322;rs148404744;rs530204751	9;11;32;34;41
cg08651937	-0.256198226666472	0.619231442201808	-2.39925134446735	0.0201776495793091	0.21883733135632	-3.34112682386064	0.721710732868396	0.465512506201925	0.256198226666472	3	156530506	F	II	PA2G4P4	TSS1500	shelf	TSS1500-shelf	chr3:156533839-156535131	rs547880598;rs79939258	13;46
cg25153741	-0.262423682872746	0.477855109202604	-2.39826281284409	0.0202264314034939	0.21883733135632	-3.34312359832882	0.582824582351702	0.320400899478956	0.262423682872746	5	177913468	F	I	COL23A1	Body	opensea	Body-opensea		rs549696549;rs567298297;rs189275868;rs148117650	1;35;36;44
cg18011672	-0.253811257757867	0.539952834262361	-2.39806448260329	0.0202362313121192	0.21883733135632	-3.34352413637055	0.641477337365508	0.38766607960764	0.253811257757867	2	190522601	F	II		IGR	shelf	IGR-shelf	chr2:190526058-190526419	rs149361959;rs182992908;rs563085440	18;21;36
cg10447327	-0.254791274818965	0.606253298799588	-2.39610507213992	0.0203332793897995	0.21883733135632	-3.3474798800813	0.708169808727174	0.453378533908209	0.254791274818965	2	211339074	R	II	LANCL1	Body	shelf	Body-shelf	chr2:211341181-211341536	rs567406191;rs114161477	20;1
cg00690498	-0.236222173334015	0.601547731406329	-2.39461578017719	0.0204073223470333	0.21883733135632	-3.35048484395371	0.696036600739935	0.45981442740592	0.236222173334015	14	89345625	R	II		IGR	opensea	IGR-opensea		rs112088328;rs527862728;rs541749819	23;20;11
cg01956297	-0.256602358006693	0.574205072396705	-2.39460573891469	0.0204078223883183	0.21883733135632	-3.35050509940243	0.676846015599383	0.420243657592689	0.256602358006694	18	54111551	F	II		IGR	opensea	IGR-opensea		rs372435454	44
cg06159562	-0.27283860671815	0.348859072056364	-2.39375169311464	0.020450393015302	0.21883733135632	-3.35222765668538	0.457994514743625	0.185155908025474	0.27283860671815	16	89424793	F	II	ANKRD11	5'UTR	opensea	5'UTR-opensea		rs114389330;rs116880818;rs140357333;rs543320790	4;6;12;51
cg26365743	-0.264093567483243	0.551014670281103	-2.39363595366653	0.0204561682783429	0.21883733135632	-3.35246105912967	0.656652097274401	0.392558529791158	0.264093567483243	7	106873292	R	II	COG5	Body	opensea	Body-opensea
cg15155922	-0.249730283205349	0.698224755914242	-2.39351917775486	0.0204619967444317	0.21883733135632	-3.35269654281703	0.798116869196381	0.548386585991033	0.249730283205349	21	37501939	R	II		IGR	shore	IGR-shore	chr21:37502377-37502826	rs115799761	28
cg24742520	-0.254211024712235	0.437996500114532	-2.39350851894799	0.020462528816228	0.21883733135632	-3.35271803631733	0.539680909999426	0.285469885287191	0.254211024712235	1	19506481	F	II	UBR4	Body	opensea	Body-opensea		rs550820168	41
cg08003251	-0.247581052966754	0.588728674505308	-2.39313264318114	0.020481299924176	0.21883733135632	-3.3534759426961	0.687761095692009	0.440180042725256	0.247581052966754	6	137469991	F	II	IL22RA2	Body	opensea	Body-opensea		rs529893592	50
cg13226230	-0.285317303954475	0.589645677538448	-2.39290649053112	0.0204926013618038	0.21883733135632	-3.35393190649069	0.703772599120238	0.418455295165763	0.285317303954475	6	154583468	F	II	IPCEF1	Body	opensea	Body-opensea		rs557264583;rs117363044	1;50
cg21263566	-0.255757112836117	0.600863371825713	-2.39276975953625	0.0204994368828487	0.21883733135632	-3.35420756410679	0.70316621696016	0.447409104124042	0.255757112836117	1	95561502	F	II		IGR	opensea	IGR-opensea
cg26393629	0.272183629786968	0.628238930258997	2.39242217309508	0.0205168228111068	0.21883733135632	-3.35490826327676	0.51936547834421	0.791549108131178	-0.272183629786968	14	21191859	F	II		IGR	island	IGR-island	chr14:21191657-21191860	rs555927862;rs574261240	8;24
cg27538957	-0.26156337807772	0.497340436481358	-2.39206595721686	0.0205346541152684	0.21883733135632	-3.3556262762234	0.601965787712446	0.340402409634726	0.26156337807772	18	13615792	R	II	LDLRAD4	5'UTR	opensea	5'UTR-opensea		rs190560911;rs76214433	28;13
cg00009088	-0.232157270917009	0.732334730432336	-2.38891186227078	0.0206931487194831	0.219328830099511	-3.36198024857305	0.82519763879914	0.593040367882131	0.232157270917009	11	60930188	R	II	VPS37C	TSS1500	shore	TSS1500-shore	chr11:60928560-60929262	rs151099306;rs181233614	29;16
cg09248826	-0.255838442037083	0.570833861362831	-2.38867594923131	0.0207050474867733	0.219328830099511	-3.3624552362568	0.673169238177664	0.417330796140581	0.255838442037083	9	130860839	R	II	SLC25A25	5'UTR	opensea	5'UTR-opensea		rs116892997;rs139240119	27;4
cg08866079	-0.231652510812379	0.654459250461968	-2.38864409411917	0.0207066546366223	0.219328830099511	-3.3625193705864	0.74712025478692	0.515467743974541	0.23165251081238	5	53922505	R	II		IGR	opensea	IGR-opensea		rs549185854;rs114613751	20;10
cg13241645	-0.261588552504177	0.569359729099363	-2.38795705160748	0.0207413444839158	0.219328830099511	-3.36390244026806	0.673995150101034	0.412406597596857	0.261588552504177	3	52235959	F	II	ALAS1	Body	shelf	Body-shelf	chr3:52231942-52232541	rs190033525;rs538944262;rs142841088	15;28;31
cg13808022	-0.246555273744919	0.602717272567581	-2.38667087734171	0.0208064257268671	0.219328830099511	-3.36649077419457	0.701339382065548	0.454784108320629	0.246555273744919	21	36616995	R	II		IGR	opensea	IGR-opensea		rs533043663	27
cg24406240	-0.251872036803071	0.391377027408892	-2.38638603261966	0.0208208638254474	0.219328830099511	-3.36706385673092	0.492125842130121	0.24025380532705	0.251872036803071	11	88153520	R	II		IGR	opensea	IGR-opensea		rs377331832	2
cg13663255	-0.241624016631004	0.639699579803394	-2.38608414907505	0.0208361753979582	0.219328830099511	-3.36767116162959	0.736349186455795	0.494725169824792	0.241624016631004	4	15081163	F	II	LOC101929095	Body	opensea	Body-opensea		rs75098554;rs559035870	14;23
cg05355225	0.241453018670586	0.608982860308858	2.38607599554312	0.0208365890863092	0.219328830099511	-3.36768756341426	0.512401652840624	0.75385467151121	-0.241453018670586	8	86350568	F	I	CA3	TSS1500	shore	TSS1500-shore	chr8:86350765-86351196	rs559286138;rs575756672;rs544574624	10;22;43
cg10293909	-0.256113410382125	0.49694889089959	-2.38576145557916	0.0208525536304967	0.219328830099511	-3.36832026401633	0.59939425505244	0.343280844670315	0.256113410382125	2	75185152	R	II	POLE4	TSS1500	shore	TSS1500-shore	chr2:75185567-75186177	rs112994704;rs187546926	49;46
cg05670158	-0.25795399679609	0.559167797868096	-2.38522290896465	0.0208799131764128	0.219328830099511	-3.36940340533981	0.662349396586532	0.404395399790442	0.25795399679609	2	69981407	F	II	ANXA4	5'UTR	opensea	5'UTR-opensea		rs573743648;rs143647656	13;14
cg10895682	-0.250775980451033	0.481916009050929	-2.38120001509453	0.0210853078764107	0.220953710627978	-3.37748833269453	0.582226401231342	0.33145042078031	0.250775980451033	1	22431609	R	II		IGR	opensea	IGR-opensea		rs72647403	1
cg11519751	-0.250467391147147	0.62295771649368	-2.38065987895964	0.0211130229312826	0.220953710627978	-3.37857304852021	0.723144672952539	0.472677281805392	0.250467391147147	8	144438377	F	II	TOP1MT	5'UTR	shelf	5'UTR-shelf	chr8:144441870-144442438	rs34869758;rs571505044	14;50
cg11177526	-0.266004649428933	0.539088751373792	-2.38042652002028	0.0211250069762974	0.220953710627978	-3.37904162671712	0.645490611145365	0.379485961716432	0.266004649428933	1	158900384	F	II	PYHIN1	TSS1500	opensea	TSS1500-opensea		rs576818527;rs543792949;rs562079143	0;1;48
cg11394547	-0.239222200583969	0.610037706913227	-2.37647997470293	0.0213286065706266	0.222765446404323	-3.38696074186832	0.705726587146815	0.466504386562846	0.239222200583969	9	77763795	F	II		IGR	opensea	IGR-opensea		rs543433488;rs371457291	0;1
cg18624930	-0.233115841334896	0.642442541647432	-2.37582731749398	0.0213624458052783	0.222801497360314	-3.38826937024836	0.73568887818139	0.502573036846494	0.233115841334896	14	61970191	R	II	PRKCH	Body	opensea	Body-opensea		rs117819212	19
cg12961175	-0.234074103380745	0.676947789407339	-2.37422060761306	0.0214459564231381	0.223283004422403	-3.39148975050284	0.770577430759637	0.536503327378892	0.234074103380745	4	13615143	R	II	BOD1L1	ExonBnd	opensea	ExonBnd-opensea		rs141705285	2
cg25430838	-0.246373658979971	0.575743874379572	-2.37376827568951	0.0214695196560003	0.223283004422403	-3.39239606651389	0.67429333797156	0.42791967899159	0.24637365897997	10	89823823	R	II		IGR	opensea	IGR-opensea		rs144829627;rs184578986	23;1
cg27434890	-0.244211694296817	0.501329307751822	-2.37307932511868	0.0215054536264784	0.223339923497648	-3.3937762244917	0.599013985470549	0.354802291173732	0.244211694296817	6	135517041	F	II	MYB	Body	opensea	Body-opensea		rs199722406;rs6927965	1;18
cg11184120	-0.251172226575731	0.473982151878655	-2.37232158462875	0.0215450377788373	0.223410940605348	-3.39529382566707	0.574451042508948	0.323278815933216	0.251172226575731	12	62642805	R	II		IGR	opensea	IGR-opensea		rs553646698	20
cg08848776	-0.25587263815973	0.36623162413828	-2.37171509486677	0.0215767676929359	0.223410940605348	-3.39650822891099	0.468580679402172	0.212708041242441	0.25587263815973	19	15980907	F	II		IGR	opensea	IGR-opensea		rs184981005;rs568783359	8;24
cg05627557	-0.223867963177073	0.708280478796118	-2.37075459490677	0.0216271041928835	0.223410940605348	-3.39843098636623	0.797827664066948	0.573959700889874	0.223867963177074	2	37418009	F	II		IGR	opensea	IGR-opensea		rs528608001;rs533625514;rs62135023	35;41;51
cg10635205	-0.251075591300374	0.476122698128306	-2.37059727587397	0.0216353587689176	0.223410940605348	-3.39874585419179	0.576552934648456	0.325477343348082	0.251075591300374	21	34760799	R	II		IGR	opensea	IGR-opensea		rs150407394;rs138137944;rs533967220	45;27;1
cg04191452	-0.245578391249804	0.629401749453248	-2.37003955664008	0.021664645222368	0.223410940605348	-3.39986197540481	0.72763310595317	0.482054714703365	0.245578391249804	10	29528675	F	II		IGR	opensea	IGR-opensea		rs72800441;rs534810049	22;32
cg10408283	-0.235357420391229	0.729880873952919	-2.36826674251939	0.0217579738205761	0.224058236028741	-3.40340840816977	0.824023842109411	0.588666421718182	0.235357420391229	1	11990755	R	II		IGR	shelf	IGR-shelf	chr1:11994694-11994969
cg18391344	-0.237277551361031	0.259065453887336	-2.36509762010467	0.0219257083844703	0.224516802424428	-3.40974291133106	0.353976474431749	0.116698923070718	0.237277551361031	1	198902062	R	II	MIR181A1HG	Body	opensea	Body-opensea		rs559261222	51
cg03391567	-0.224148102780431	0.725345550877927	-2.36474339612633	0.0219445284811534	0.224516802424428	-3.4104505280712	0.815004791990099	0.590856689209668	0.224148102780431	12	121725125	R	II	CAMKK2	5'UTR	opensea	5'UTR-opensea
cg22877957	-0.239909123258322	0.379507482937084	-2.36423297272155	0.0219716729885777	0.224516802424428	-3.41147003102566	0.475471132240413	0.235562008982091	0.239909123258322	4	25163346	F	II	SEPSECS	TSS1500	shore	TSS1500-shore	chr4:25161781-25162290	rs112577706;rs79635023	0;34
cg19704102	-0.242489784655297	0.741979109413961	-2.36386758933063	0.0219911226863682	0.224516802424428	-3.41219972986705	0.83897502327608	0.596485238620783	0.242489784655297	3	42121737	R	II		IGR	opensea	IGR-opensea		rs73828528	4
cg02251680	-0.25375626347765	0.57034471919731	-2.36384280962342	0.0219924422916398	0.224516802424428	-3.41224921365419	0.67184722458837	0.41809096111072	0.25375626347765	12	32638839	F	II	FGD4	TSS200	opensea	TSS200-opensea		rs529236519	38
cg14812524	-0.244207952244774	0.429596734640511	-2.36355541996479	0.0220077519705812	0.224516802424428	-3.41282308615453	0.527279915538421	0.283071963293646	0.244207952244774	10	90041754	F	II	RNLS	Body	opensea	Body-opensea		rs537126933	0
cg19733025	-0.244493101887449	0.646485524151909	-2.36308202875204	0.0220329910515272	0.224516802424428	-3.41376825559273	0.744282764906889	0.49978966301944	0.244493101887449	17	245079	F	II		IGR	opensea	IGR-opensea		rs531808124	0
cg06690535	-0.256446814551431	0.422122572966742	-2.36281055492739	0.0220474765064905	0.224516802424428	-3.41431021127554	0.524701298787315	0.268254484235883	0.256446814551431	3	196352142	R	II		IGR	opensea	IGR-opensea		rs115810042;rs552506220;rs570808189	43;28;8
cg08934272	-0.227368588853446	0.699359455651505	-2.36129739529397	0.0221283729632638	0.22502805903835	-3.4173301068564	0.790306891192883	0.562938302339437	0.227368588853446	8	38206041	R	II	WHSC1L1	5'UTR	opensea	5'UTR-opensea		rs193174163	24
cg14541992	-0.254723625487362	0.57307413757546	-2.35982472274688	0.0222073601139965	0.22510424384977	-3.4202677429828	0.674963587770405	0.420239962283043	0.254723625487362	17	58471612	R	II		IGR	shore	IGR-shore	chr17:58468980-58469903	rs62082076;rs530252770;rs148210645;rs117677241	37;22;14;2
cg26434859	-0.259223134149675	0.556964923074377	-2.3581424447044	0.0222978984335138	0.22510424384977	-3.42362173321839	0.660654176734246	0.401431042584572	0.259223134149675	6	14596742	R	II		IGR	opensea	IGR-opensea		rs529659760;rs543037129	11;7
cg09109411	-0.24820533237042	0.605394320978422	-2.35813561027428	0.0222982669281148	0.22510424384977	-3.42363535532519	0.70467645392659	0.45647112155617	0.24820533237042	5	149319112	R	II	PDE6A	Body	opensea	Body-opensea		rs74522110;rs187210435;rs114685698	29;27;21
cg22138494	-0.245481648137697	0.313316859704994	-2.35809703905088	0.0223003466898625	0.22510424384977	-3.42371223333029	0.411509518960073	0.166027870822376	0.245481648137697	13	77949107	R	II		IGR	opensea	IGR-opensea		rs546153461	1
cg15300221	-0.253466242123374	0.539692370624859	-2.35782368396161	0.0223150909848354	0.22510424384977	-3.4242570411205	0.641078867474209	0.387612625350835	0.253466242123374	16	88666220	F	II	ZC3H18	Body	opensea	Body-opensea		rs115553208	41
cg05103220	-0.229469213913076	0.342717539003137	-2.35772967255093	0.0223201638128605	0.22510424384977	-3.42444439822169	0.434505224568368	0.205036010655292	0.229469213913076	8	124294898	R	II		IGR	opensea	IGR-opensea
cg09022294	-0.248269520202769	0.603705304496789	-2.357162762924	0.0223507759850836	0.22510424384977	-3.42557407873027	0.703013112577897	0.454743592375128	0.248269520202769	12	72264347	R	II	TBC1D15	Body	opensea	Body-opensea		rs527510566;rs189810638;rs539195643	51;30;21
cg03211711	-0.227716372824065	0.724133543095973	-2.35530767599116	0.0224512105443657	0.225664946453537	-3.42926921847704	0.815220092225599	0.587503719401534	0.227716372824065	2	32491049	F	II	NLRC4	TSS1500	opensea	TSS1500-opensea		rs420225;rs557042044	3;37
cg17640043	-0.247662205272158	0.6116137229334	-2.35472603471498	0.0224827837540004	0.225664946453537	-3.43042731678623	0.710678605042263	0.463016399770106	0.247662205272158	13	32622228	R	II	FRY	Body	opensea	Body-opensea
cg24995144	-0.250730233597947	0.578417791312104	-2.3542861582168	0.0225066879450854	0.225664946453537	-3.43130299990683	0.678709884751283	0.427979651153336	0.250730233597947	12	14417999	R	II		IGR	opensea	IGR-opensea		rs140908237;rs561398473;rs184720323	32;21;1
cg22938623	-0.280080794701567	0.543322570619596	-2.3533684173684	0.0225566339690271	0.225664946453537	-3.43312957659148	0.655354888500222	0.375274093798656	0.280080794701567	16	21127930	F	II	DNAH3	Body	opensea	Body-opensea		rs557109625;rs575782021	1;25
cg19190593	-0.245601738470445	0.54483356610177	-2.35330041070329	0.0225603390276108	0.225664946453537	-3.43326490777349	0.643074261489948	0.397472523019503	0.245601738470445	6	6588737	F	II	LY86	TSS200	opensea	TSS200-opensea		rs566189129;rs145918256	12;14
cg13901842	-0.247160640932262	0.614223991218053	-2.35204765157632	0.022628687884688	0.226040244646502	-3.43575731038512	0.713088247590958	0.465927606658696	0.247160640932262	2	38964763	R	II		IGR	opensea	IGR-opensea		rs573942933;rs183102457;rs148838603;rs4625887	44;36;15;1
cg02290163	-0.223414855432949	0.275293835393453	-2.35070218130435	0.0227023013071679	0.22646703834579	-3.43843300292629	0.364659777566633	0.141244922133684	0.223414855432949	2	178036284	R	II		IGR	opensea	IGR-opensea		rs535285286	39
cg00292334	-0.246553916806318	0.646621368274796	-2.35004470474592	0.0227383510840844	0.226518464875689	-3.43974006719559	0.745242934997323	0.498689018191005	0.246553916806318	5	100115829	R	II		IGR	opensea	IGR-opensea		rs539242192;rs112052198	32;1
cg06030535	-0.245230082792905	0.621022184667181	-2.34842614070252	0.02282731616193	0.226811594481513	-3.44295654958172	0.719114217784343	0.473884134991438	0.245230082792905	5	158637684	F	II		IGR	shore	IGR-shore	chr5:158636218-158636949
cg11862131	-0.241333668238349	0.572659177304423	-2.34813430488612	0.0228433901459356	0.226811594481513	-3.44353631323291	0.669192644599762	0.427858976361414	0.241333668238349	6	6884743	R	II		IGR	opensea	IGR-opensea		rs4960263;rs546243519;rs149750518	12;4;1
cg06373940	-0.254349424232798	0.408669699047509	-2.34775303962894	0.0228644050593407	0.226811594481513	-3.44429365283032	0.510409468740628	0.25606004450783	0.254349424232798	2	128052778	F	II	ERCC3	TSS1500	shore	TSS1500-shore	chr2:128051347-128051857
cg04515477	-0.261941571599789	0.614898699962271	-2.34699475373346	0.0229062523468868	0.226811594481513	-3.44579961304045	0.719675328602187	0.457733757002397	0.26194157159979	22	47010079	R	II		IGR	opensea	IGR-opensea		rs567040437;rs138498;rs138497	46;22;17
cg05030067	-0.255651951346779	0.398290190565346	-2.34609859614361	0.0229557966513939	0.226811594481513	-3.44757889377924	0.500550971104057	0.244899019757279	0.255651951346779	14	75765449	R	II		IGR	opensea	IGR-opensea		rs541198858	44
cg17662639	-0.247934565918499	0.67619215664378	-2.34583985003243	0.0229701193216767	0.226811594481513	-3.44809252311273	0.77536598301118	0.52743141709268	0.2479345659185	13	52732648	R	II	NEK3	5'UTR	shore	5'UTR-shore	chr13:52733378-52733861
cg18338496	-0.232515094393734	0.652020581003921	-2.34510429986948	0.023010878747485	0.226811594481513	-3.44955239871056	0.745026618761415	0.512511524367681	0.232515094393734	6	132778076	F	II		IGR	opensea	IGR-opensea		rs79193884	0
cg23812312	-0.248030442707952	0.369878343378243	-2.34502545217348	0.0230152518131814	0.226811594481513	-3.44970886947953	0.469090520461424	0.221060077753472	0.248030442707952	12	90146296	F	II		IGR	opensea	IGR-opensea
cg00253735	-0.263683830795836	0.480629273001134	-2.34368187384648	0.0230898839559732	0.226957633474837	-3.45237452182222	0.586102805319468	0.322418974523633	0.263683830795836	1	150779776	R	II	CTSK	5'UTR	opensea	5'UTR-opensea		rs6587522	23
cg19061132	-0.246957991880824	0.635378333028829	-2.34364420238682	0.0230919796197802	0.226957633474837	-3.45244924446744	0.734161529781159	0.487203537900334	0.246957991880825	22	19407598	F	II	HIRA	Body	opensea	Body-opensea		rs5993635	43
cg03778809	-0.251010950746921	0.478527961141443	-2.34233489683935	0.0231649220920921	0.227331890761107	-3.45504570974734	0.578932341440212	0.327921390693291	0.251010950746921	8	1721237	R	II	CLN8	Body	opensea	Body-opensea		rs543577536	1
cg14428204	-0.257814555013743	0.584132373894509	-2.34101786753404	0.0232385026756754	0.227331890761107	-3.45765633907663	0.687258195900006	0.429443640886263	0.257814555013743	12	62605486	R	II		IGR	opensea	IGR-opensea		rs533388053;rs79388527;rs566959214	37;5;2
cg06193952	-0.221619025672284	0.679531632409843	-2.34076284610608	0.0232527744942542	0.227331890761107	-3.45816171157573	0.768179242678757	0.546560217006473	0.221619025672284	1	36710180	F	II	THRAP3	5'UTR	opensea	5'UTR-opensea		rs184927183;rs553714007	1;27
cg18674980	0.238702020161077	0.561557903192604	2.34073951661332	0.0232540804788367	0.227331890761107	-3.45820794114932	0.466077095128174	0.704779115289251	-0.238702020161077	8	86350581	F	II	CA3	TSS1500	shore	TSS1500-shore	chr8:86350765-86351196	rs575756672;rs544574624	9;30
cg05631664	-0.244823651142799	0.679020680227021	-2.33889873193974	0.0233573345541594	0.228037252930887	-3.46185448387601	0.77695014068414	0.532126489541341	0.244823651142799	5	55967501	F	II		IGR	opensea	IGR-opensea		rs145706766;rs112947954;rs569027371;rs181236639	0;1;4;33
cg05136476	0.260208325794091	0.491992714079833	2.336964628252	0.0234662645236548	0.228645231579299	-3.46568345308506	0.387909383762197	0.648117709556288	-0.26020832579409	3	53190709	R	I		IGR	island	IGR-island	chr3:53190509-53190764	rs564123216;rs577987782;rs540524796	14;11;10
cg17900356	0.245472408065257	0.679886368837302	2.33668629863475	0.0234819775476285	0.228645231579299	-3.46623426017243	0.581697405611199	0.827169813676456	-0.245472408065257	3	53190593	R	I		IGR	island	IGR-island	chr3:53190509-53190764	rs555182056;rs575330366	30;28
cg19306296	-0.242016333686706	0.534926595495716	-2.33345342202539	0.0236651789413682	0.229920572650244	-3.47262824830185	0.631733128970398	0.389716795283692	0.242016333686706	11	71708191	R	II	RNF121	3'UTR	opensea	3'UTR-opensea
cg25216836	-0.234786430791158	0.550875531581101	-2.33326892091875	0.0236756727156211	0.229920572650244	-3.47299294422688	0.644790103897565	0.410003673106406	0.234786430791159	14	61969968	R	II	PRKCH	Body	opensea	Body-opensea		rs143303837;rs539397296	11;1
cg19826754	-0.255648841072469	0.376487807437144	-2.33136880058331	0.0237839870367284	0.23066692189589	-3.47674751178307	0.478747343866132	0.223098502793663	0.255648841072469	10	89822372	R	II		IGR	opensea	IGR-opensea
cg07226883	-0.237543958197934	0.416984608280049	-2.32815048627595	0.0239684538610411	0.232148882046437	-3.48310127300145	0.512002191559222	0.274458233361288	0.237543958197934	12	80178357	F	II	PPP1R12A	Body	opensea	Body-opensea
cg21651000	-0.249757101592296	0.50465857888483	-2.32651521595399	0.0240626727692094	0.232371810398922	-3.48632705147178	0.604561419521748	0.354804317929452	0.249757101592296	8	71129472	F	II	NCOA2	5'UTR	opensea	5'UTR-opensea		rs188102890;rs73684226	3;17
cg16108430	-0.240162009194467	0.529968871571322	-2.32637497539647	0.024070768348735	0.232371810398922	-3.48660361042009	0.626033675249109	0.385871666054641	0.240162009194467	14	22681178	R	II		IGR	opensea	IGR-opensea		rs568605553;rs183194199;rs537833886	13;4;2
cg27421385	-0.242888710751468	0.555419503811649	-2.32610172980716	0.0240865488138544	0.232371810398922	-3.4871424217879	0.652574988112236	0.409686277360768	0.242888710751468	5	158637502	F	II	RNF145	TSS1500	shore	TSS1500-shore	chr5:158636218-158636949
cg11648875	-0.23229135428597	0.686482953847183	-2.32446023365734	0.0241815430160364	0.232981699597344	-3.490378225604	0.779399495561571	0.547108141275601	0.23229135428597	7	74106815	F	II	LOC101926943	Body	opensea	Body-opensea		rs181015870	5
cg26747686	-0.241425540373137	0.605104057463968	-2.32382594572281	0.0242183390865804	0.233030002864576	-3.49162808381779	0.701674273613223	0.460248733240085	0.241425540373138	4	39948511	F	II	PDS5A	Body	opensea	Body-opensea		rs115162380	8
cg27135715	-0.242814746905175	0.585466417357715	-2.32124774110454	0.0243684199972141	0.233756624098864	-3.49670563469993	0.682592316119785	0.43977756921461	0.242814746905176	8	131340369	R	II	ASAP1	Body	opensea	Body-opensea		rs576470206	45
cg04205769	-0.248719441598616	0.468831924146595	-2.32099636804716	0.0243830971017393	0.233756624098864	-3.49720045368084	0.568319700786041	0.319600259187425	0.248719441598616	1	101488098	R	II	DPH5	Body	shelf	Body-shelf	chr1:101491317-101491680	rs561304338;rs530653973;rs180821850	18;2;1
cg05611939	-0.236861080953427	0.642960136820854	-2.32088674064417	0.0243895004685803	0.233756624098864	-3.49741623807572	0.737704569202225	0.500843488248798	0.236861080953427	17	7920947	F	II	GUCY2D	3'UTR	shore	3'UTR-shore	chr17:7919021-7919867	rs372543612	0
cg25738505	-0.248536708994996	0.416298813552202	-2.31985332878372	0.0244499361435717	0.23400314873418	-3.49944995142331	0.5157134971502	0.267176788155204	0.248536708994996	3	101757700	F	II		IGR	opensea	IGR-opensea		rs557731844	0
cg25310288	-0.253678242474364	0.533918752310881	-2.31935626601991	0.0244790527931146	0.23400314873418	-3.50042789589001	0.635390049300627	0.381711806826263	0.253678242474364	11	3935409	R	II	STIM1	Body	opensea	Body-opensea		rs187114993	20
cg04869977	-0.245672112554601	0.706473211114785	-2.31862503481615	0.024521942671688	0.234107921443771	-3.50186625285419	0.804742056136626	0.559069943582024	0.245672112554602	6	7166748	R	II	RREB1	5'UTR	opensea	5'UTR-opensea
cg26337227	-0.243062954560407	0.41075415546067	-2.31729751006332	0.0245999791704746	0.234547525719012	-3.50447662235774	0.507979337284833	0.264916382724426	0.243062954560407	2	88496339	F	II		IGR	opensea	IGR-opensea		rs564516752;rs531725553	0;8
cg16933118	-0.227723365349426	0.291860195439947	-2.31616039327873	0.0246669989462082	0.234795130536765	-3.50671164336531	0.382949541579717	0.155226176230291	0.227723365349426	3	159640407	R	II	IL12A-AS1	Body	opensea	Body-opensea		rs534706957;rs544694166;rs574472561	19;2;1
cg01425249	-0.221345048827334	0.731702413562385	-2.31537300235906	0.0247135018694847	0.234795130536765	-3.50825876367663	0.820240433093318	0.598895384265985	0.221345048827334	1	35915735	F	II	KIAA0319L	Body	opensea	Body-opensea		rs531974339;rs147576233	4;9
cg04813175	-0.235125996598651	0.558137676786003	-2.31522893876201	0.0247220186544439	0.234795130536765	-3.5085417847464	0.652188075425463	0.417062078826812	0.235125996598651	9	7977013	F	II		IGR	opensea	IGR-opensea		rs114374242;rs565871404;rs185425410	8;32;37
cg27094076	0.271380702306725	0.450716839608992	2.31277911099947	0.0248672495371894	0.235711755151419	-3.51335247412307	0.342164558686302	0.613545260993026	-0.271380702306725	7	50132541	R	II	ZPBP	Body	shore	Body-shore	chr7:50132572-50132921	rs572087392	2
cg09370153	-0.25272114317528	0.604862771818069	-2.3125170758291	0.0248828284897979	0.235711755151419	-3.51386678970843	0.705951229088181	0.453230085912901	0.25272114317528	5	39215190	F	II	FYB	5'UTR	opensea	5'UTR-opensea		rs560630374;rs528207346	30;41
cg08698943	-0.256366868510557	0.405208477509934	-2.31176892542058	0.0249273566967751	0.235828876517103	-3.51533498506126	0.507755224914157	0.2513883564036	0.256366868510557	10	3509758	F	II		IGR	opensea	IGR-opensea
cg04916802	0.24063858778995	0.540974891264157	2.31061951247937	0.0249959056032241	0.236172654488195	-3.5175898978065	0.444719456148177	0.685358043938126	-0.24063858778995	13	36052985	R	II	MIR548F5	Body	island	Body-island	chr13:36052553-36053119	rs182294619;rs560273021	25;21
cg01459845	-0.244950249816075	0.526075549857276	-2.30855515041503	0.0251194426013604	0.23663822076258	-3.52163752096877	0.624055649783706	0.379105399967631	0.244950249816076	3	69255721	R	II	FRMD4B	Body	opensea	Body-opensea		rs549546533;rs569551290;rs189733718	51;26;17
cg19497358	-0.241071257827984	0.358138547528112	-2.30840872698924	0.0251282256149776	0.23663822076258	-3.52192450644012	0.454567050659305	0.213495792831321	0.241071257827984	7	20547849	R	II		IGR	opensea	IGR-opensea		rs564483657	10
cg04020747	-0.253350204378512	0.393704460233221	-2.30817911514503	0.0251420040881138	0.23663822076258	-3.52237450961815	0.495044541984626	0.241694337606114	0.253350204378512	2	99176544	R	II	INPP4A	Body	opensea	Body-opensea		rs192220150	7
cg16464494	-0.245474209861868	0.564321745692538	-2.30745647682928	0.025185411903126	0.236638513679504	-3.52379053560134	0.662511429637286	0.417037219775418	0.245474209861868	14	78032088	R	II	SPTLC2	Body	opensea	Body-opensea		rs553648993	28
cg15893090	-0.241899427375456	0.514963513528723	-2.30678293874909	0.0252259304842348	0.236638513679504	-3.52511003188726	0.611723284478906	0.36982385710345	0.241899427375456	1	153619315	F	II		IGR	opensea	IGR-opensea		rs546952761;rs186982019	25;44
cg14306819	-0.23761869857171	0.426642273403777	-2.30656442300967	0.0252390883933847	0.236638513679504	-3.52553804998147	0.521689752832461	0.284071054260751	0.23761869857171	2	128052889	F	II	ERCC3	TSS1500	shore	TSS1500-shore	chr2:128051347-128051857	rs115768437	1
cg07394645	-0.234082939339076	0.559146332442638	-2.30603265655258	0.0252711342350043	0.236638513679504	-3.52657951407722	0.652779508178268	0.418696568839193	0.234082939339076	3	71891449	F	II		IGR	opensea	IGR-opensea		rs184628751;rs533058985	0;7
cg11723077	-0.253159727194554	0.507675858052533	-2.3036303171308	0.0254163588914305	0.237150163663624	-3.53128211833273	0.608939748930354	0.3557800217358	0.253159727194554	6	158508188	R	II	SYNJ2	Body	shore	Body-shore	chr6:158507719-158508126
cg27627524	-0.255653039818792	0.53567463542831	-2.30339371049427	0.0254307022383589	0.237150163663624	-3.53174506780388	0.637935851355827	0.382282811537035	0.255653039818792	8	131325625	R	II	ASAP1	Body	opensea	Body-opensea		rs532671375;rs544269152	2;1
cg04471507	0.225589744517727	0.697519332460895	2.30310760758724	0.0254480557366912	0.237150163663624	-3.53230481228498	0.607283434653804	0.832873179171531	-0.225589744517727	1	26233376	F	II	STMN1	TSS1500	island	TSS1500-island	chr1:26231950-26233624	rs550297058	11
cg06962502	-0.243537163697166	0.54720877648597	-2.30245571211614	0.0254876357106448	0.237150163663624	-3.53358000344879	0.644623641964836	0.40108647826767	0.243537163697166	10	32253680	R	II		IGR	opensea	IGR-opensea		rs534794975	1
cg07509304	-0.224960375923015	0.673565019464	-2.30218518745466	0.0255040767727877	0.237150163663624	-3.53410910023202	0.763549169833207	0.538588793910191	0.224960375923016	12	57077877	F	II	PTGES3	Body	shelf	Body-shelf	chr12:57081290-57082445	rs573686362;rs138117672;rs192195083	0;19;33
cg06398054	-0.205996114993252	0.807581367068802	-2.30192593444032	0.0255198416708401	0.237150163663624	-3.53461610540862	0.889979813066103	0.683983698072851	0.205996114993252	1	53092881	R	II		IGR	opensea	IGR-opensea		rs144090975	1
cg00344085	-0.264965151974624	0.46144820774924	-2.30115992608254	0.025566472560505	0.237279709229566	-3.53611387591961	0.56743426853909	0.302469116564465	0.264965151974624	11	10661003	F	II	MRVI1	5'UTR	opensea	5'UTR-opensea		rs564917248;rs193047815;rs58056814;rs561020408;rs529965129;rs80117010	0;19;26;27;39;51
cg16041412	-0.22296808057442	0.731127571600431	-2.30027098186003	0.0256206823512594	0.237279709229566	-3.53785152566105	0.820314803830199	0.597346723255779	0.22296808057442	19	2460037	F	II		IGR	shelf	IGR-shelf	chr19:2462064-2462442	rs567350316;rs370646262	0;7
cg02654372	-0.234263888303168	0.62181604360854	-2.30010413000054	0.0256308687547485	0.237279709229566	-3.5381776172632	0.715521598929807	0.481257710626639	0.234263888303168	6	73575334	R	II	KCNQ5	Body	opensea	Body-opensea
cg24982541	-0.223319501387064	0.658661106431247	-2.29886271939454	0.0257067709538641	0.23768227570458	-3.54060321274771	0.747988906986073	0.524669405599009	0.223319501387064	5	96078678	F	II	CAST	TSS1500	opensea	TSS1500-opensea		rs574159284;rs534925520;rs1559085	0;1;24
cg18148870	-0.231877004314368	0.693489768319625	-2.29789402065072	0.0257661380465016	0.237931138736712	-3.54249523299975	0.786240570045372	0.554363565731004	0.231877004314368	14	64933964	R	II	AKAP5	5'UTR	shore	5'UTR-shore	chr14:64931879-64932542
cg25693439	-0.250823199259784	0.363767113473279	-2.29660942816334	0.0258450531506121	0.238100550854623	-3.54500326560358	0.464096393177193	0.213273193917409	0.250823199259784	16	4104417	R	II	ADCY9	Body	opensea	Body-opensea		rs11076804;rs184355384	30;2
cg02585938	-0.224282370780353	0.649757535785197	-2.29653824413629	0.0258494324168412	0.238100550854623	-3.54514221237713	0.739470484097338	0.515188113316985	0.224282370780353	14	59800395	F	II	DAAM1	Body	opensea	Body-opensea		rs151123899;rs541932758	0;48
cg26312508	-0.247147272559316	0.514403920203571	-2.29495352948945	0.0259470958865541	0.23867733775556	-3.54823458966881	0.613262829227297	0.366115556667981	0.247147272559316	17	15897186	R	II	ZSWIM7	Body	opensea	Body-opensea
cg07381000	0.247009239785401	0.649177863501677	2.29436965323168	0.0259831620116752	0.23867733775556	-3.54937352501137	0.550374167587517	0.797383407372917	-0.247009239785401	3	53190613	R	I		IGR	island	IGR-island	chr3:53190509-53190764	rs555182056;rs575330366	50;48
cg04936213	-0.241128696399262	0.682386142451091	-2.29394032936998	0.0260097098836187	0.23867733775556	-3.55021083643161	0.778837621010795	0.537708924611534	0.241128696399262	9	124009589	F	II		IGR	opensea	IGR-opensea		rs377190412;rs574461616;rs183891193;rs556925168	0;1;22;50
cg23246292	-0.239878519547488	0.697512136745955	-2.29314466208062	0.0260589750045649	0.238830505916838	-3.55176229881056	0.79346354456495	0.553585025017462	0.239878519547488	11	59826201	F	II	MS4A3	5'UTR	opensea	5'UTR-opensea		rs550823930;rs569036067;rs369481016;rs147150333;rs572650659	1;6;29;43;45
cg12655260	-0.260909161998133	0.42410644057931	-2.29059054245142	0.0262176796035723	0.239506494647712	-3.55673965298003	0.528470105378563	0.26756094338043	0.260909161998133	5	142562569	R	II	ARHGAP26	Body	opensea	Body-opensea
cg14994855	-0.230008451315224	0.539556521840318	-2.29027120980055	0.0262375822722088	0.239506494647712	-3.55736164369576	0.631559902366408	0.401551451051184	0.230008451315224	19	45070431	F	II		IGR	opensea	IGR-opensea		rs181257642	2
cg10453443	-0.238787224886669	0.481345039660459	-2.28997997402402	0.0262557455043956	0.239506494647712	-3.55792884760998	0.576859929615126	0.338072704728457	0.238787224886669	1	224022797	F	II	TP53BP2	Body	opensea	Body-opensea		rs6604728	37
cg03413241	-0.253828433520014	0.518178077268118	-2.28954813330158	0.0262826983156738	0.239506494647712	-3.55876978469353	0.619709450676123	0.365881017156109	0.253828433520014	10	115080778	R	II		IGR	opensea	IGR-opensea		rs536869132;rs540972495	8;2
cg13230994	-0.236213543831661	0.650691204721281	-2.28933416160792	0.0262960622192319	0.239506494647712	-3.55918641175252	0.745176622253946	0.508963078422284	0.236213543831661	11	66979798	F	II	KDM2A	Body	opensea	Body-opensea		rs575816805	39
cg01881664	-0.235204764818785	0.403589439824326	-2.28735970955836	0.026419665067268	0.240333727386115	-3.56302942976799	0.49767134575184	0.262466580933055	0.235204764818785	17	17179395	F	II	COPS3	Body	opensea	Body-opensea		rs566521048	19
cg08171914	-0.235872060838198	0.476402596544416	-2.28608707028753	0.0264996074239345	0.240762232505933	-3.56550505931031	0.570751420879695	0.334879360041497	0.235872060838199	18	39628295	R	II	PIK3C3	Body	opensea	Body-opensea		rs553128530	9
cg17679916	-0.23069232942154	0.340989253678658	-2.28551428295566	0.0265356579258731	0.240791390980818	-3.56661892827842	0.433266185447274	0.202573856025734	0.23069232942154	14	49950387	R	II		IGR	opensea	IGR-opensea		rs560203793;rs142852152;rs552812547	9;2;1
cg01272182	-0.23205820274486	0.696586859971985	-2.28486163449909	0.0265767879632797	0.240866513407622	-3.56788782783319	0.789410141069929	0.557351938325069	0.23205820274486	3	48408202	R	II		IGR	opensea	IGR-opensea		rs546403940	1
cg15123562	0.242205647684955	0.651524434266996	2.28335058417182	0.0266722323992089	0.241357339272006	-3.57082455070284	0.554642175193014	0.796847822877968	-0.242205647684954	6	44044507	F	I		IGR	shelf	IGR-shelf	chr6:44041014-44041468	rs564083819;rs531322147;rs543465600	11;19;47
cg14000730	-0.247594581934401	0.622873991983537	-2.2824905242573	0.02672669353513	0.241357339272006	-3.57249538358724	0.721911824757297	0.474317242822896	0.247594581934401	3	171529077	F	II	PLD1	TSS1500	shore	TSS1500-shore	chr3:171527617-171528458	rs571950359;rs4894773	11;24
cg19695597	-0.244134922260041	0.503530233642741	-2.28244309300778	0.0267296998757322	0.241357339272006	-3.57258751337067	0.601184202546758	0.357049280286716	0.244134922260041	14	62036992	F	II	FLJ22447	TSS1500	opensea	TSS1500-opensea
cg13098633	-0.242049545270889	0.544572790213149	-2.28184988105062	0.0267673249133713	0.241399786303615	-3.57373963089242	0.641392608321505	0.399343063050616	0.242049545270889	9	140259748	F	II	EXD3	Body	shelf	Body-shelf	chr9:140262925-140263236	rs569512140;rs536730444	1;5
cg10827754	-0.219357251304525	0.663892486768795	-2.28108784699654	0.0268157267696362	0.241539199846403	-3.57521927893423	0.751635387290605	0.532278135986081	0.219357251304525	2	101038262	F	II		IGR	shelf	IGR-shelf	chr2:101033606-101034296
cg07302959	-0.2331926431952	0.615662886714345	-2.27719371789381	0.0270642860043373	0.243309935243021	-3.5827743872683	0.708939943992425	0.475747300797225	0.2331926431952	7	92198639	R	II	FAM133B	Body	opensea	Body-opensea		rs184661564	7
cg22073152	-0.248706125226445	0.424001545897326	-2.27696913130504	0.0270786834640351	0.243309935243021	-3.58320979978811	0.523483995987904	0.274777870761459	0.248706125226445	1	198633497	F	II	PTPRC	Body	opensea	Body-opensea
cg24292741	-0.241132578320329	0.52816986798383	-2.27639856581207	0.0271152910457286	0.243340653546245	-3.58431581745963	0.624622899311962	0.383490320991632	0.24113257832033	19	6077494	F	II	RFX2	5'UTR	opensea	5'UTR-opensea		rs560392828;rs532420105	35;45
cg14854503	-0.243878067132951	0.53176196340326	-2.27538068985402	0.0271807074048067	0.243524952014704	-3.58628837851478	0.62931319025644	0.38543512312349	0.243878067132951	8	19540272	F	II	CSGALNACT1	TSS200	opensea	TSS200-opensea		rs538139271;rs558001807;rs1552776;rs140804344;rs573107674;rs573451769	0;8;34;40;41;46
cg11041857	-0.238963233564713	0.382906487812252	-2.27489899560884	0.0272117135688118	0.243524952014704	-3.58722161735255	0.478491781238138	0.239528547673424	0.238963233564714	17	55062814	F	II	SCPEP1	ExonBnd	opensea	ExonBnd-opensea		rs2287001	8
cg20090290	-0.231512129463446	0.60396243591328	-2.27436305287033	0.0272462485966234	0.243524952014704	-3.58825977228483	0.696567287698658	0.465055158235212	0.231512129463447	11	46543695	F	II	AMBRA1	Body	opensea	Body-opensea		rs544539785	1
cg26676034	0.219347988198013	0.576802351008351	2.27401521699347	0.0272686832520557	0.243524952014704	-3.58893344781375	0.489063155729145	0.708411143927159	-0.219347988198013	2	74669048	F	I	RTKN	1stExon	island	1stExon-island	chr2:74667593-74669403
cg05434837	-0.237403276227464	0.385047622894938	-2.27338917187753	0.0273091031652167	0.243589226772955	-3.59014574124937	0.480008933385924	0.24260565715846	0.237403276227464	11	12063890	F	II		IGR	opensea	IGR-opensea		rs34144909	35
cg26144749	-0.250574948954262	0.477297638626047	-2.27177591775454	0.0274135066266875	0.243615134279806	-3.59326846831802	0.577527618207752	0.32695266925349	0.250574948954262	20	42568264	F	II	TOX2	Body	opensea	Body-opensea		rs143244631	26
cg05625314	-0.240188952989555	0.606176443428629	-2.2716056009831	0.0274245495295743	0.243615134279806	-3.59359804196553	0.702252024624451	0.462063071634896	0.240188952989555	4	70579593	R	II		IGR	opensea	IGR-opensea		rs11936860;rs534520757;rs181857552	30;26;1
cg04403684	-0.238132333667375	0.551025328743862	-2.27144819765821	0.0274347586718963	0.243615134279806	-3.59390260972788	0.646278262210812	0.408145928543437	0.238132333667375	12	92502702	F	II	C12orf79	Body	opensea	Body-opensea
cg23386939	-0.223558938473418	0.629250159888613	-2.27108700740056	0.0274581981521326	0.243615134279806	-3.59460143152317	0.71867373527798	0.495114796804562	0.223558938473418	16	11328957	F	II		IGR	shore	IGR-shore	chr16:11327008-11327234	rs533358182;rs550492963	1;25
cg04876252	-0.217417549115518	0.702415804250178	-2.27077628119799	0.0274783769981001	0.243615134279806	-3.59520254567491	0.789382823896385	0.571965274780867	0.217417549115519	9	91929619	R	II	CKS2	Body	shelf	Body-shelf	chr9:91925372-91926639	rs3211679;rs3211680;rs191791043;rs3211681	48;18;2;1
cg26485048	-0.272544332628471	0.56017662007965	-2.27026874182738	0.0275113654096671	0.243615134279806	-3.59618426259311	0.669194353131039	0.396650020502567	0.272544332628472	7	7951246	F	II		IGR	opensea	IGR-opensea		rs527403646	0
cg03458265	-0.241399058884087	0.441179352218756	-2.26840156981657	0.0276330285438111	0.244397304322344	-3.59979436299476	0.537738975772391	0.296339916888304	0.241399058884087	14	81408650	F	II		IGR	shore	IGR-shore	chr14:81407710-81408133	rs17111256	21
cg10095305	-0.255628482457763	0.593070127204161	-2.26730889204927	0.0277044478415064	0.244733748884247	-3.60190590898735	0.695321520187266	0.439693037729503	0.255628482457764	5	36158217	R	II	SKP2	5'UTR	opensea	5'UTR-opensea		rs567331732;rs536081519;rs189605880	32;28;1
cg03931397	-0.246062575843692	0.455177948840455	-2.26563606330136	0.0278141044443121	0.245403541608973	-3.60513699173446	0.553602979177932	0.307540403334239	0.246062575843693	13	111180951	F	II	RAB20	Body	opensea	Body-opensea
cg15090227	-0.233794846424284	0.59300307089603	-2.26513217781818	0.0278472103953444	0.245403541608973	-3.60610987689398	0.686521009465743	0.452726163041459	0.233794846424284	12	25982340	R	II		IGR	opensea	IGR-opensea		rs576843754;rs540673405;rs559262240;rs529640420;rs541748804	48;19;14;4;1
cg26197008	-0.25024380535949	0.404718639225396	-2.26395681930954	0.027924569060579	0.245555736317129	-3.60837854660488	0.504816161369193	0.254572356009702	0.25024380535949	3	12392024	R	II	PPARG	TSS1500	opensea	TSS1500-opensea		rs142349123;rs563680079	47;22
cg26521143	-0.232411551052939	0.627175881306532	-2.2638522211745	0.0279314626416375	0.245555736317129	-3.60858039561796	0.720140501727707	0.487728950674768	0.232411551052939	12	6402009	R	II		IGR	shore	IGR-shore	chr12:6399262-6400771	rs139950809;rs553818878	16;1
cg06147190	-0.237486556477076	0.627937392236547	-2.2629270318564	0.0279925034254358	0.245739514666605	-3.61036546144796	0.722932014827377	0.485445458350302	0.237486556477076	9	127143971	F	II	PSMB7	Body	opensea	Body-opensea		rs564036245	0
cg10453778	-0.24731937912504	0.593598543564808	-2.26251994493357	0.0280193991081944	0.245739514666605	-3.61115071237315	0.692526295214824	0.445206916089784	0.24731937912504	4	3061837	R	II		IGR	opensea	IGR-opensea		rs190779501	1
cg10613215	-0.248850697865972	0.488987513450291	-2.26165028048957	0.0280769335308799	0.245762128766902	-3.61282787400753	0.58852779259668	0.339677094730708	0.248850697865972	6	143234755	F	II	HIVEP2	5'UTR	opensea	5'UTR-opensea		rs77600945;rs57012870	0;21
cg18807159	-0.234258372454566	0.532276440122378	-2.26107830729429	0.028114830728562	0.245762128766902	-3.61393065193589	0.625979789104204	0.391721416649639	0.234258372454566	6	133067475	F	II	VNN2	Body	opensea	Body-opensea		rs529938840	0
cg09555736	-0.243294441994292	0.49339145050331	-2.26096211351334	0.0281225349202715	0.245762128766902	-3.61415464901561	0.590709227301026	0.347414785306734	0.243294441994292	16	474271	F	II	RAB11FIP3	TSS1500	shore	TSS1500-shore	chr16:474922-476815
cg22048292	-0.244378154659517	0.550700911769417	-2.25926406461985	0.0282353374997772	0.245948128715629	-3.61742707698355	0.648452173633224	0.404074018973708	0.244378154659517	4	105979020	R	II		IGR	opensea	IGR-opensea		rs115686981	44
cg16853390	-0.231204580614377	0.637506066192234	-2.25883525400093	0.0282638871222118	0.245948128715629	-3.61825315625821	0.729987898437985	0.498783317823607	0.231204580614378	9	21832180	R	II	MTAP	Body	opensea	Body-opensea		rs78831809;rs553566762;rs567158850	45;5;2
cg12465678	-0.244518109988164	0.494540144085344	-2.25871914803223	0.0282716217043145	0.245948128715629	-3.61847680619433	0.59234738808061	0.347829278092446	0.244518109988164	1	27953336	F	II	FGR	TSS1500	opensea	TSS1500-opensea		rs186951425;rs142301533;rs56854702	1;5;38
cg24121905	-0.229585345329126	0.70674387367547	-2.25838005372499	0.0282942217610677	0.245948128715629	-3.61912993625246	0.798578011807121	0.568992666477994	0.229585345329127	6	2794679	R	II		IGR	opensea	IGR-opensea		rs184934141	1
cg14476968	-0.238536119278636	0.313997656293665	-2.2581203520222	0.0283115412760489	0.245948128715629	-3.61963009496944	0.40941210400512	0.170875984726483	0.238536119278636	10	14594283	F	II	FAM107B	5'UTR	opensea	5'UTR-opensea		rs530292824;rs550527591	18;50
cg11352316	-0.242696118800631	0.488309316062112	-2.25666776451698	0.0284085879641801	0.246271118908107	-3.62242677893771	0.585387763582364	0.342691644781733	0.242696118800631	14	71348712	R	II		IGR	opensea	IGR-opensea		rs112681261;rs557826940	37;10
cg03779251	-0.267524082953179	0.566652075672335	-2.25655852184215	0.0284158983355508	0.246271118908107	-3.62263704684708	0.673661708853606	0.406137625900427	0.267524082953179	6	35801652	F	II	SRPK1	3'UTR	opensea	3'UTR-opensea		rs551949523;rs112328397	37;41
cg03562940	-0.214024137518084	0.749376524321183	-2.25574632044875	0.0284703021049021	0.246451304643615	-3.62420009848559	0.834986179328416	0.620962041810332	0.214024137518084	3	72092096	R	II	LINC00877	Body	opensea	Body-opensea		rs112568975;rs570916311;rs528569199;rs141939737	43;41;22;2
cg00160753	-0.22819075570218	0.662240384196421	-2.25340559727604	0.028627608267363	0.247360533705542	-3.62870221039029	0.753516686477294	0.525325930775113	0.22819075570218	19	52483893	R	II	ZNF350-AS1	Body	opensea	Body-opensea		rs372207424;rs558798731	30;2
cg01614237	0.223063389748215	0.513025119942768	2.25310407965093	0.0286479274332619	0.247360533705542	-3.62928187236944	0.423799764043482	0.646863153791697	-0.223063389748215	4	6660771	R	I		IGR	island	IGR-island	chr4:6660372-6660817
cg13273540	-0.221908487643965	0.651835655323096	-2.25264859549316	0.0286786466071565	0.247360533705542	-3.63015741414451	0.740599050380682	0.518690562736717	0.221908487643965	3	176850227	R	II	TBL1XR1	5'UTR	opensea	5'UTR-opensea		rs144762382	49
cg14417099	-0.249650557505199	0.5428063911012	-2.25217992465212	0.0287102856223972	0.247360533705542	-3.63105815544275	0.64266661410328	0.393016056598081	0.249650557505199	6	150073879	F	II	PCMT1	Body	shelf	Body-shelf	chr6:150070513-150071285	rs190626542;rs10782316;rs536419832	1;12;46
cg05642546	-0.225904700682786	0.66216718951503	-2.25107154543021	0.0287852332549578	0.247715176320834	-3.63318775785062	0.752529069788144	0.526624369105358	0.225904700682786	7	37298927	R	II	ELMO1	Body	opensea	Body-opensea		rs142772798;rs189550980	15;10
cg09550083	0.264178263682426	0.609941719907174	2.25046610499133	0.0288262458354477	0.247777297145958	-3.63435067545502	0.504270414434203	0.768448678116629	-0.264178263682426	2	66672337	R	II	MEIS1	Body	shore	Body-shore	chr2:66672431-66673636	rs578189112	11
cg05439349	-0.22806920963658	0.480854629609523	-2.24817392140294	0.0289819883427187	0.248606375051762	-3.63875118017307	0.572082313464156	0.344013103827575	0.22806920963658	3	5032114	F	II		IGR	shelf	IGR-shelf	chr3:5028409-5028903	rs372038822;rs527371482	0;21
cg26323129	-0.237210082498633	0.395877175968831	-2.24804875416589	0.028990514275676	0.248606375051762	-3.63899137098239	0.490761208968284	0.253551126469651	0.237210082498633	1	235112874	R	II		IGR	opensea	IGR-opensea		rs569065176;rs536446463	42;2
cg05697976	-0.242046259444555	0.571686843732393	-2.24599903916177	0.0291304500316419	0.249357327527843	-3.64292316249055	0.668505347510216	0.42645908806566	0.242046259444555	12	29376483	F	II	FAR2	TSS200	opensea	TSS200-opensea		rs371862663	39
cg25472264	-0.256723584055205	0.525438234246858	-2.2443043608446	0.0292465989265983	0.249357327527843	-3.64617174225512	0.62812766786894	0.371404083813734	0.256723584055206	1	228325921	R	II		IGR	shore	IGR-shore	chr1:228327508-228328560	rs145632005;rs115936315	39;14
cg07045797	-0.243345907692254	0.55013810344358	-2.24388667308385	0.0292752891403994	0.249357327527843	-3.64697211785951	0.647476466520481	0.404130558828227	0.243345907692254	6	116708165	F	II	DSE	5'UTR	opensea	5'UTR-opensea		rs117071823	16
cg04355430	-0.236160211473248	0.588942116834854	-2.24339226927774	0.0293092810707919	0.249357327527843	-3.64791934247587	0.683406201424153	0.447245989950905	0.236160211473248	21	33634938	F	II		IGR	opensea	IGR-opensea
cg16034863	-0.227776954043131	0.392055079050851	-2.24278308443419	0.0293512126781775	0.249357327527843	-3.64908624456894	0.483165860668103	0.255388906624972	0.227776954043131	1	15946777	R	II	DDI2	Body	shelf	Body-shelf	chr1:15943821-15944356	rs545504384	4
cg09794343	-0.230072186190621	0.557595084422126	-2.24278278886069	0.0293512330360827	0.249357327527843	-3.64908681068229	0.649623958898375	0.419551772707754	0.230072186190621	16	11461389	F	II		IGR	opensea	IGR-opensea		rs553819997;rs143747467	2;17
cg25267513	-0.221746652962748	0.624377375730449	-2.24276645512678	0.029352358056969	0.249357327527843	-3.64911809466893	0.713076036915548	0.4913293839528	0.221746652962748	5	156708190	F	II	CYFIP2	5'UTR	opensea	5'UTR-opensea		rs143356484;rs553444438;rs566828430;rs534917116	1;4;38;50
cg17039883	-0.215633854706674	0.769862133224411	-2.2427131786756	0.0293560278521563	0.249357327527843	-3.64922013373777	0.85611567510708	0.640481820400406	0.215633854706674	17	3738423	F	II	C17orf85	Body	opensea	Body-opensea		rs78751881;rs114667899;rs541689929	1;36;49
cg10834561	-0.239655733105156	0.499832784401417	-2.24228410773561	0.0293855979951745	0.249357327527843	-3.65004185166768	0.59569507764348	0.356039344538324	0.239655733105156	17	55504960	F	II	MSI2	Body	opensea	Body-opensea
cg22734058	-0.289020935810932	0.5597027123265	-2.24181179133664	0.0294181789841222	0.249357327527843	-3.65094624327577	0.675311086650873	0.386290150839942	0.289020935810932	2	238578491	R	II	LRRFIP1	Body	opensea	Body-opensea		rs570402099	20
cg04599589	-0.248823633400176	0.338112942737897	-2.24106074333454	0.0294700531480017	0.249508579308486	-3.65238403485765	0.437642396097968	0.188818762697792	0.248823633400176	6	6901086	F	II		IGR	opensea	IGR-opensea		rs112626605	20
cg03391528	-0.206414459817465	0.202037386790528	-2.23977288547427	0.0295591928927436	0.249543271287034	-3.65484858313279	0.284603170717515	0.0781887109000495	0.206414459817465	21	35348304	R	II		IGR	opensea	IGR-opensea		rs550587681	43
cg07120158	-0.225556360760051	0.663743427376367	-2.23967972459101	0.0295656503252393	0.249543271287034	-3.65502681910036	0.753965971680388	0.528409610920336	0.225556360760051	12	32638669	F	II	FGD4	TSS1500	opensea	TSS1500-opensea
cg18451588	0.235229232103662	0.630431976794061	2.2390644490794	0.0296083294418795	0.249543271287034	-3.65620381822454	0.536340283952596	0.771569516056258	-0.235229232103662	7	29606289	F	II	PRR15	Body	island	Body-island	chr7:29605827-29606290	rs112093295;rs367964733	27;30
cg25028736	-0.218442694505638	0.647421563102439	-2.23866399785941	0.0296361363946273	0.249543271287034	-3.65696972675646	0.734798640904695	0.516355946399056	0.218442694505638	4	185556747	F	II	CASP3	Body	opensea	Body-opensea		rs570345139	1
cg10355022	-0.236447109297414	0.65492409491375	-2.23837083962275	0.0296565076868871	0.249543271287034	-3.6575303553871	0.749502938632716	0.513055829335301	0.236447109297415	5	90442217	F	II	ADGRV1	Body	opensea	Body-opensea		rs532091800;rs551876874	0;23
cg19344630	-0.241748140135984	0.560478993155949	-2.23805657239114	0.029678359596603	0.249543271287034	-3.65813128675134	0.657178249210343	0.415430109074359	0.241748140135984	6	110740914	F	II		IGR	opensea	IGR-opensea		rs191400385;rs557081057	1;15
cg03778647	-0.254929769503567	0.536610831100007	-2.23651160055263	0.0297859934626039	0.249806560768392	-3.66108454341068	0.638582738901434	0.383652969397866	0.254929769503567	5	142875362	F	II		IGR	opensea	IGR-opensea		rs552670316	21
cg10958452	-0.244984514397127	0.468469870903203	-2.23640109166966	0.0297937055379832	0.249806560768392	-3.66129572133064	0.566463676662054	0.321479162264927	0.244984514397127	1	44114346	R	II	KDM4A	TSS1500	shore	TSS1500-shore	chr1:44115616-44116309	rs557567280;rs577433306	9;7
cg08701420	-0.239237433996499	0.491290853907644	-2.23614069262386	0.0298118849798613	0.249806560768392	-3.66179329996753	0.586985827506244	0.347748393509745	0.239237433996499	10	105044051	R	II	INA	Body	opensea	Body-opensea		rs570806585	34
cg20995910	-0.235206009037252	0.483866331627129	-2.23551431414448	0.0298556550672188	0.249887743096859	-3.66299001256287	0.57794873524203	0.342742726204778	0.235206009037252	8	101239364	F	II	SPAG1	Body	opensea	Body-opensea		rs539194590	0
cg23193765	-0.257575343156607	0.47049413677414	-2.23385822888199	0.0299716532424726	0.250572590163979	-3.66615270712781	0.573524274036783	0.315948930880176	0.257575343156607	11	129893264	R	II		IGR	opensea	IGR-opensea		rs73024149;rs61209228	18;13
cg01561304	-0.247453784888261	0.437921630572127	-2.23274547789058	0.030049818274612	0.250806008114667	-3.66827671379657	0.536903144527431	0.289449359639171	0.247453784888261	5	177913485	R	I	COL23A1	Body	opensea	Body-opensea		rs531565469;rs549696549	45;18
cg16669144	-0.250640169318872	0.613445929030431	-2.23248719558169	0.03006798706121	0.250806008114667	-3.66876959832477	0.713701996757979	0.463061827439108	0.250640169318872	4	185369135	R	II	IRF2	5'UTR	opensea	5'UTR-opensea		rs793783;rs569822479;rs72703792	51;41;28
cg20958815	-0.227239161098593	0.639194910175955	-2.23131395514312	0.0301506407493108	0.251209656788576	-3.67100793492727	0.730090574615392	0.502851413516799	0.227239161098593	1	236109438	F	II		IGR	opensea	IGR-opensea		rs187574604	11
cg02499548	-0.228720835180698	0.596988471018337	-2.22934232343222	0.0302899933457105	0.252084257900965	-3.67476732682425	0.688476805090616	0.459755969909918	0.228720835180698	1	230798038	R	II	COG2	Body	opensea	Body-opensea		rs113274856	49
cg14222620	-0.230187821090341	0.568477999403702	-2.22833747336761	0.0303612339819623	0.252390666162979	-3.67668228584963	0.660553127839839	0.430365306749497	0.230187821090342	3	169745585	R	II		IGR	opensea	IGR-opensea
cg27037400	-0.227047858663762	0.673412701964371	-2.22583732559398	0.0305391301186253	0.253059016536024	-3.68144383787088	0.764231845429876	0.537183986766114	0.227047858663762	8	48420053	F	II	SPIDR	Body	opensea	Body-opensea		rs373523131;rs201439976;rs548132751	1;48;49
cg13057273	-0.227491371227108	0.546459358940849	-2.22557055275728	0.0305581664768306	0.253059016536024	-3.68195165445531	0.637455907431692	0.409964536204584	0.227491371227108	14	71358414	F	II		IGR	opensea	IGR-opensea		rs574827610;rs542108640;rs559764229	0;4;35
cg24441176	-0.247858202540202	0.526127003685331	-2.22544724282864	0.0305669691651666	0.253059016536024	-3.68218636501425	0.625270284701412	0.37741208216121	0.247858202540202	12	88210067	F	II		IGR	opensea	IGR-opensea		rs117985061;rs546015516	0;35
cg10713461	-0.23340581864371	0.435253120387714	-2.2250459983431	0.0305956282092989	0.253059016536024	-3.68295002912196	0.528615447845198	0.295209629201488	0.23340581864371	17	3706833	F	II		IGR	opensea	IGR-opensea		rs369108310;rs185620696	0;44
cg26472673	-0.2411499862551	0.574657842774833	-2.22432643252681	0.0306470830140267	0.253059016536024	-3.68431925658809	0.671117837276873	0.429967851021773	0.2411499862551	17	26384317	F	II	NLK	Body	opensea	Body-opensea		rs554734387;rs572642397	0;1
cg06536039	-0.236823381305947	0.614761573961259	-2.22430357368894	0.0306487188603368	0.253059016536024	-3.68436274772597	0.709490926483638	0.472667545177691	0.236823381305947	19	35465641	F	II		IGR	opensea	IGR-opensea
cg00593148	-0.237275339688641	0.597175798639773	-2.22280575457996	0.0307560757038497	0.253659782970333	-3.68721170678361	0.692085934515229	0.454810594826588	0.237275339688641	5	67070150	R	II		IGR	opensea	IGR-opensea		rs530498640;rs72768565	18;1
cg24779941	0.204961407646245	0.694262027232965	2.22213167689738	0.0308044989334131	0.253660436341691	-3.68849334550193	0.612277464174467	0.817238871820712	-0.204961407646245	14	103524901	R	I	CDC42BPB	TSS1500	shore	TSS1500-shore	chr14:103522988-103524431
cg05480073	-0.232346282498397	0.549938454237874	-2.22184174031443	0.0308253476241744	0.253660436341691	-3.68904451182214	0.642876967237233	0.410530684738836	0.232346282498396	5	172202805	R	II		IGR	shelf	IGR-shelf	chr5:172197482-172199606	rs79043187;rs576317247;rs116326997	46;40;1
cg15721134	-0.247640648750027	0.413191854550965	-2.21856218325098	0.0310620434085151	0.254754568945231	-3.69527487200902	0.512248114050976	0.264607465300949	0.247640648750027	10	133806677	R	II		IGR	opensea	IGR-opensea
cg06160395	-0.232843473205466	0.58416351315406	-2.21837923519421	0.0310752945230855	0.254754568945231	-3.69562220996349	0.677300902436246	0.44445742923078	0.232843473205466	2	158951468	F	II	UPP2	Body	opensea	Body-opensea		rs141210090;rs150769589	1;28
cg17815933	-0.239546594114256	0.576088190307934	-2.21808289407597	0.0310967694155276	0.254754568945231	-3.69618478242372	0.671906827953636	0.43236023383938	0.239546594114256	12	8191646	R	II	FOXJ2	5'UTR	opensea	5'UTR-opensea
cg05359652	-0.208723495952696	0.75127530131996	-2.21807569576275	0.0310972912174006	0.254754568945231	-3.69619844690956	0.834764699701039	0.626041203748342	0.208723495952696	1	200112638	F	II	NR5A2	Body	opensea	Body-opensea		rs192617508;rs114725365;rs543261343;rs375666093;rs370582629	0;1;10;48;49
cg07554357	0.260314862639089	0.399138452241738	2.21493126193943	0.0313259709635014	0.255678514015969	-3.70216406824608	0.295012507186102	0.555327369825191	-0.260314862639089	13	36051749	F	II	MIR548F5	Body	shore	Body-shore	chr13:36052553-36053119	rs555056881	22
cg24496021	-0.225007379398936	0.675358059955614	-2.21443183898977	0.0313624280537865	0.255678514015969	-3.70311094438003	0.765361011715189	0.540353632316253	0.225007379398936	11	72662461	R	II	FCHSD2	Body	opensea	Body-opensea		rs141562392;rs146370009;rs139719199;rs55949049	39;31;18;17
cg27588075	-0.2359177595219	0.595945540398537	-2.21424662456585	0.0313759579424561	0.255678514015969	-3.70346205601741	0.690312644207297	0.454394884685397	0.2359177595219	5	96078437	F	II	CAST	TSS1500	opensea	TSS1500-opensea		rs377565522;rs139285603;rs200811625;rs144157006	0;1;3;19
cg16349093	-0.216292979673433	0.669439888590921	-2.21372530538775	0.0314140679294815	0.255678514015969	-3.70445019518969	0.755957080460294	0.539664100786861	0.216292979673433	5	90485840	F	II		IGR	opensea	IGR-opensea		rs191017447;rs547229960	19;47
cg10260093	-0.243960674148715	0.608783484550003	-2.21328192234685	0.031446512730598	0.255678514015969	-3.70529046160011	0.706367754209489	0.462407080060774	0.243960674148715	22	50586318	R	II	MOV10L1	Body	opensea	Body-opensea		rs572994675;rs540287328	2;1
cg06430860	-0.222539620880048	0.674232805381148	-2.21325217548627	0.0314486905330836	0.255678514015969	-3.70534683075732	0.763248653733167	0.540709032853119	0.222539620880048	3	15651863	F	II	BTD	5'UTR	opensea	5'UTR-opensea		rs532099331;rs552284964;rs568683939;rs537664546;rs554400953;rs185140616	1;2;3;4;5;38
cg18818299	-0.243329588265887	0.539532625539249	-2.21282277664531	0.0314801421727505	0.255678514015969	-3.7061604568214	0.636864460845604	0.393534872579716	0.243329588265888	16	30726576	R	II	SRCAP	Body	opensea	Body-opensea		rs143455502;rs546054226;rs564683979;rs532113376	43;35;7;1
cg15012506	-0.27275283767442	0.610391550942512	-2.21270126049727	0.0314890477572859	0.255678514015969	-3.70639068277185	0.719492686012281	0.44673984833786	0.27275283767442	19	45611191	R	II	PPP1R37	Body	opensea	Body-opensea		rs553869022;rs567281916;rs182739581;rs147526315	13;11;2;1
cg05701495	-0.231717315339377	0.318559759656691	-2.21129127636195	0.031592544475502	0.255867743431401	-3.70906130811539	0.411246685792442	0.179529370453065	0.231717315339377	2	102647776	R	II		IGR	opensea	IGR-opensea		rs148575534	39
cg05506665	-0.233886355714137	0.584685375110475	-2.21125438486533	0.0315952564420791	0.255867743431401	-3.70913116514921	0.67823991739613	0.444353561681993	0.233886355714137	1	234899375	R	II		IGR	opensea	IGR-opensea		rs546709577;rs79522782;rs558066282;rs557167449	48;21;2;1
cg27031754	-0.246488030972302	0.42662615139113	-2.21089951655771	0.0316213540149388	0.255867743431401	-3.70980308886302	0.52522136378005	0.278733332807748	0.246488030972302	5	54185940	F	II		IGR	opensea	IGR-opensea		rs577463706	26
cg17828921	-0.246095762092893	0.507392079841767	-2.20972405271607	0.0317079355137584	0.255867743431401	-3.71202814231597	0.605830384678924	0.359734622586031	0.246095762092893	14	91096751	F	II	TTC7B	Body	opensea	Body-opensea		rs547245533	32
cg26532768	-0.242045439245125	0.527136514331613	-2.20904878431642	0.0317577685951158	0.255867743431401	-3.7133059352762	0.623954690029663	0.381909250784538	0.242045439245125	5	145419314	F	II	SH3RF2	Body	opensea	Body-opensea		rs183947896;rs575839946;rs372784508;rs564817017	0;27;31;50
cg11559388	-0.221978286881545	0.600819439099516	-2.20887919691729	0.0317702945728353	0.255867743431401	-3.7136267914938	0.689610753852134	0.467632466970589	0.221978286881545	15	80955339	F	II		IGR	opensea	IGR-opensea		rs142713129;rs551523944	36;47
cg25938803	-0.235066631424958	0.574422258905466	-2.20865063584784	0.0317871833362258	0.255867743431401	-3.71405919327166	0.668448911475449	0.433382280050492	0.235066631424958	2	43767347	F	II	THADA	Body	opensea	Body-opensea		rs183844032;rs189228924;rs77520767	0;1;31
cg08472008	-0.229879409901327	0.511345970827669	-2.20859179831369	0.0317915322239507	0.255867743431401	-3.71417049881985	0.6032977347882	0.373418324886872	0.229879409901328	4	3531603	F	II	LRPAP1	Body	shelf	Body-shelf	chr4:3533643-3534788	rs77903343	38
cg09669125	-0.240285386051628	0.4242887560842	-2.20739503770002	0.0318801030849986	0.256299249801765	-3.71643394269204	0.520402910504851	0.280117524453223	0.240285386051628	5	149318703	F	II	PDE6A	Body	opensea	Body-opensea		rs139475902;rs529788997;rs149655061	0;21;40
cg25801976	-0.247004618033001	0.457304700944772	-2.20582600280568	0.0319965555808218	0.256953719078407	-3.71939996784798	0.556106548157972	0.309101930124971	0.247004618033001	8	48648112	F	II	KIAA0146	3'UTR	shore	3'UTR-shore	chr8:48649766-48651653
cg02146895	-0.226713185531499	0.337814707539461	-2.20376334011992	0.0321502159933615	0.257744600990751	-3.72329652438269	0.428499981752061	0.201786796220562	0.226713185531499	11	121292461	F	II		IGR	opensea	IGR-opensea		rs149334699;rs537229283	0;39
cg17854886	-0.24358656775418	0.424379764605141	-2.20356072587183	0.0321653450499915	0.257744600990751	-3.72367912180426	0.521814391706813	0.278227823952633	0.24358656775418	14	89953623	F	II	FOXN3	5'UTR	opensea	5'UTR-opensea
cg12865675	-0.219663416544262	0.652834438111408	-2.2018087935481	0.0322964228267913	0.258512415028421	-3.72698611528309	0.740699804729113	0.521036388184851	0.219663416544263	5	179156985	F	II	CANX	3'UTR	shelf	3'UTR-shelf	chr5:179159467-179160534	rs555502467;rs12054833;rs573515559	0;40;51
cg05600851	-0.230792805493694	0.514697196170045	-2.20133652818087	0.0323318378023156	0.258513669320151	-3.72787721115359	0.607014318367523	0.376221512873828	0.230792805493694	6	37224830	F	II	TMEM217	Body	shore	Body-shore	chr6:37225358-37225700
cg20523759	-0.25472928569519	0.44441598255937	-2.19952681929724	0.0324678645479559	0.259306713772767	-3.73129043373626	0.546307696837447	0.291578411142256	0.25472928569519	12	51788075	R	II	SLC4A8	5'UTR	shelf	5'UTR-shelf	chr12:51785279-51785821	rs530334254;rs546953206;rs567159905;rs532505035	46;39;20;4
cg18210893	-0.221378554767487	0.674873352375584	-2.19902327792748	0.0325058029098709	0.259306713772767	-3.73223973920216	0.763424774282579	0.542046219515092	0.221378554767487	19	33468395	R	II	FAAP24	3'UTR	opensea	3'UTR-opensea		rs575855677;rs79327584;rs13345481	45;40;1
cg08028554	-0.225557134853712	0.519063965134918	-2.19740471742228	0.0326280152838299	0.259306713772767	-3.73528995001505	0.609286819076402	0.38372968422269	0.225557134853712	13	28588650	F	II	FLT3	Body	opensea	Body-opensea
cg15931138	-0.227328107991132	0.55689892000078	-2.19732908118938	0.0326337362357056	0.259306713772767	-3.7354324435254	0.647830163197233	0.4205020552061	0.227328107991132	5	150476928	F	II		IGR	opensea	IGR-opensea
cg06043346	-0.221681267732994	0.683496028959014	-2.19724323920277	0.0326402301994173	0.259306713772767	-3.73559415916191	0.772168536052212	0.550487268319218	0.221681267732994	3	186048659	F	II	DGKG	5'UTR	opensea	5'UTR-opensea		rs558386873;rs6803127;rs79371872	3;26;35
cg05567143	-0.236177095372474	0.519540008746081	-2.19699190614258	0.0326592501512603	0.259306713772767	-3.73606760995815	0.614010846895071	0.377833751522597	0.236177095372474	22	50980910	F	II		IGR	shore	IGR-shore	chr22:50982570-50982994	rs192130742;rs77392662;rs139004517	0;7;15
cg20904977	-0.223394738842647	0.597209020477593	-2.19636269531952	0.0327069093659141	0.259306713772767	-3.73725269858919	0.686566916014652	0.463172177172004	0.223394738842648	9	34185915	F	II	UBAP1	5'UTR	opensea	5'UTR-opensea		rs539682585	42
cg02770745	-0.220456684485074	0.738061089562588	-2.1960912065704	0.032727492062748	0.259306713772767	-3.7377639496993	0.826243763356618	0.605787078871544	0.220456684485074	11	3926837	R	II	STIM1	Body	opensea	Body-opensea		rs142228593;rs531782725	34;1
cg14486847	-0.238454544532774	0.374933056987429	-2.19541162943695	0.032779063741217	0.259306713772767	-3.73904346328629	0.470314874800539	0.231860330267764	0.238454544532774	1	184899589	F	II	FAM129A	Body	opensea	Body-opensea		rs149616646	0
cg23745290	-0.225425142760293	0.681669697270751	-2.19533758945646	0.032784686806786	0.259306713772767	-3.73918284698319	0.771839754374868	0.546414611614575	0.225425142760293	4	106392021	F	II	PPA2	Body	shelf	Body-shelf	chr4:106394551-106395322
cg00524900	-0.237342104114088	0.547506052237462	-2.19407261305221	0.0328808886435768	0.259347950373871	-3.74156363452102	0.642442893883097	0.405100789769009	0.237342104114088	5	118609965	R	II	TNFAIP8	Body	opensea	Body-opensea		rs73247096	26
cg04197657	-0.249741573373701	0.584131096801061	-2.19403419315307	0.0328838143793773	0.259347950373871	-3.74163592644588	0.684027726150541	0.43428615277684	0.249741573373702	16	12131034	R	II	SNX29	Body	opensea	Body-opensea		rs562232866;rs368464638	39;1
cg24827643	-0.229263247585706	0.516903003326802	-2.19387398944159	0.032896016618617	0.259347950373871	-3.74193735902518	0.608608302361084	0.379345054775378	0.229263247585706	11	4470183	F	II	OR52K2	TSS1500	opensea	TSS1500-opensea		rs143926542;rs191189741;rs533966537;rs147260035	10;11;37;42
cg19913861	-0.231493583767481	0.329684969453277	-2.19335549959488	0.0329355358200956	0.259380610776521	-3.74291280530844	0.422282402960269	0.190788819192789	0.231493583767481	11	121449141	F	II	SORL1	Body	opensea	Body-opensea		rs543337734;rs561983142	0;39
cg11328838	-0.227925955692436	0.611536084301387	-2.19207956149459	0.0330329658965662	0.259868783212042	-3.74531245869529	0.702706466578361	0.474780510885925	0.227925955692436	3	171495665	R	II	PLD1	5'UTR	opensea	5'UTR-opensea		rs572983080;rs556232109;rs568216931	49;42;1
cg06095753	-0.234825723598913	0.624360293180286	-2.19075434419048	0.0331344278288736	0.260138470930683	-3.74780359128848	0.718290582619851	0.483464859020938	0.234825723598913	13	39614547	F	II	NHLRC3	Body	shore	Body-shore	chr13:39612417-39612930
cg13282929	-0.21116301226488	0.65643999235413	-2.19070505605073	0.0331382067443068	0.260138470930683	-3.74789621913736	0.740905197260082	0.529742184995201	0.21116301226488	20	4954404	F	II	SLC23A2	5'UTR	opensea	5'UTR-opensea		rs79377543	35
cg08148645	-0.254410596404823	0.609924531109297	-2.18998450320154	0.033193494828523	0.26015072436005	-3.74925017037703	0.711688769671227	0.457278173266403	0.254410596404824	6	52355118	F	II	EFHC1	Body	opensea	Body-opensea		rs137869409	15
cg12615906	-0.241341883884358	0.369800509842824	-2.18944400001459	0.0332350210387737	0.26015072436005	-3.75026556277039	0.466337263396567	0.224995379512209	0.241341883884358	13	115046337	F	II	UPF3A	TSS1500	shore	TSS1500-shore	chr13:115046754-115048034	rs150534709;rs533210893;rs138433058	31;39;51
cg04612941	-0.229742501917873	0.465884668228444	-2.18929843666188	0.0332462123193354	0.26015072436005	-3.75053898413007	0.557781668995593	0.32803916707772	0.229742501917873	2	169893745	F	II		IGR	opensea	IGR-opensea		rs542184131	49
cg16870156	-0.23628423569483	0.540839712708856	-2.18841742661178	0.0333140175217143	0.260209181271574	-3.75219352897405	0.635353406986788	0.399069171291958	0.23628423569483	6	130197180	R	II		IGR	opensea	IGR-opensea		rs75512698	19
cg16580038	-0.250462071203845	0.397724498168074	-2.18827926477767	0.0333246619222597	0.260209181271574	-3.75245294908034	0.497909326649612	0.247447255445767	0.250462071203845	21	38623464	R	II	DSCR3	Body	opensea	Body-opensea		rs563792509;rs532673619;rs189455314;rs79088352;rs527379315	39;19;14;12;2
cg26132229	-0.231342042021224	0.64584130227792	-2.18712872080751	0.0334134197331081	0.260624673918243	-3.7546127556671	0.73837811908641	0.507036077065186	0.231342042021224	1	113675885	F	II		IGR	opensea	IGR-opensea		rs185738385;rs572106666;rs540648856	23;25;42
cg27392990	-0.220801607581355	0.699655910622022	-2.18550852044352	0.0335387620039895	0.261324339015144	-3.75765263838863	0.787976553654565	0.567174946073209	0.220801607581355	4	77943181	F	II	SEPT11	Body	opensea	Body-opensea		rs72860203	1
cg08173915	-0.23038700334175	0.41795121785399	-2.18435612875733	0.0336281654869027	0.261527889663274	-3.75981368600715	0.51010601919069	0.27971901584894	0.23038700334175	21	34774164	R	II	IFNGR2	TSS1500	shore	TSS1500-shore	chr21:34775437-34776493
cg09467433	-0.225556426804196	0.665733178537397	-2.18343982486669	0.0336994028488544	0.261527889663274	-3.76153134352124	0.755955749259075	0.530399322454879	0.225556426804196	3	171283606	R	II		IGR	opensea	IGR-opensea		rs545173872;rs563761052;rs575764066	48;46;9
cg11759930	-0.230542819288561	0.437885507053084	-2.18338996061191	0.0337032833189097	0.261527889663274	-3.76162479975164	0.530102634768508	0.299559815479947	0.230542819288561	6	159541084	F	II		IGR	opensea	IGR-opensea		rs531383002	18
cg11389756	-0.219781822906469	0.663942118429368	-2.1833349656505	0.0337075635204302	0.261527889663274	-3.76172787000622	0.751854847591956	0.532073024685486	0.21978182290647	6	28875354	R	II	TRIM27	Body	opensea	Body-opensea		rs114383995;rs569737523	24;19
cg18419125	-0.252362919083323	0.500668412264913	-2.18261440013407	0.0337636886457048	0.261686432505611	-3.76307814179535	0.601613579898242	0.349250660814919	0.252362919083323	5	162866149	R	II	CCNG1	5'UTR	shore	5'UTR-shore	chr5:162864384-162865007
cg03261800	0.234883188253628	0.654696040519478	2.18144045906425	0.0338553036562097	0.262031155696974	-3.76527722024247	0.560742765218027	0.795625953471655	-0.234883188253628	9	36985761	F	II	PAX5	Body	shore	Body-shore	chr9:36985986-36986924	rs200266193	9
cg00439981	-0.201860312994053	0.771989071649602	-2.18112906072384	0.0338796420622929	0.262031155696974	-3.76586038392606	0.852733196847223	0.65087288385317	0.201860312994054	6	170684299	R	II	FAM120B	Body	shore	Body-shore	chr6:170686006-170687003
cg02520639	-0.227310695619145	0.469275518696055	-2.17986538830392	0.0339785669163276	0.262292482932269	-3.76822620067315	0.560199796943713	0.332889101324568	0.227310695619145	8	82021210	R	II	PAG1	5'UTR	shelf	5'UTR-shelf	chr8:82023855-82024483	rs185830900;rs563477293	29;10
cg25409990	-0.231725535870142	0.503599897919316	-2.17940315647174	0.0340148155777176	0.262292482932269	-3.76909130119879	0.596290112267373	0.364564576397231	0.231725535870142	2	198162738	R	II	ANKRD44-IT1	Body	opensea	Body-opensea
cg09803068	-0.209060703789016	0.25595642113367	-2.17916318037153	0.0340336481558218	0.262292482932269	-3.76954037506895	0.339580702649276	0.13051999886026	0.209060703789016	4	81797092	R	II	C4orf22	Body	opensea	Body-opensea		rs73829172	9
cg18587674	-0.237164136639104	0.702576629696377	-2.17834368301256	0.0340980289795427	0.262292482932269	-3.77107361962159	0.797442284352019	0.560278147712914	0.237164136639105	3	23919329	F	II	UBE2E1	Body	opensea	Body-opensea		rs567643848;rs114029591	0;28
cg00560093	-0.229324356661493	0.536104823395168	-2.17796481014166	0.0341278299718144	0.262292482932269	-3.77178231591394	0.627834566059765	0.398510209398272	0.229324356661493	1	154687335	R	II	KCNN3	ExonBnd	opensea	ExonBnd-opensea		rs538167150;rs556303736;rs374897716;rs202168998	41;39;35;10
cg14302446	-0.236262677224902	0.605970887058824	-2.17684256238387	0.034216237164304	0.262292482932269	-3.77388093471738	0.700475957948785	0.464213280723883	0.236262677224902	12	116491851	R	II	MED13L	Body	opensea	Body-opensea		rs143474844;rs61939676	44;1
cg09459451	-0.244098517391371	0.579752551267944	-2.17655226627585	0.0342391385812892	0.262292482932269	-3.7744236490953	0.677391958224492	0.433293440833121	0.244098517391371	2	39063259	F	II	DHX57	Body	opensea	Body-opensea
cg15523936	-0.235830498315445	0.347142908027024	-2.17587417989833	0.0342926852862347	0.262292482932269	-3.77569111553175	0.441475107353203	0.205644609037757	0.235830498315445	13	51289714	F	II	DLEU7	Body	opensea	Body-opensea		rs561795038;rs79593898	25;42
cg01023672	-0.211056426303697	0.644495731687842	-2.17568329797984	0.0343077720193125	0.262292482932269	-3.77604785045658	0.728918302209321	0.517861875905624	0.211056426303697	12	47477223	R	II		IGR	shelf	IGR-shelf	chr12:47473177-47474120	rs182612560	1
cg01824466	-0.235933763957574	0.564317597190598	-2.17545942247998	0.0343254739089629	0.262292482932269	-3.77646621386952	0.658691102773628	0.422757338816053	0.235933763957575	8	95959531	F	II	TP53INP1	5'UTR	shore	5'UTR-shore	chr8:95960751-95962372	rs577474732	4
cg18270446	-0.218875314744571	0.5962326056668	-2.17533980977131	0.0343349350089609	0.262292482932269	-3.77668972365078	0.683782731564629	0.464907416820058	0.218875314744571	12	12602874	F	II	LOH12CR1	Body	opensea	Body-opensea		rs186139982;rs555501905;rs573902400	11;26;38
cg11570752	-0.243389420120743	0.356927160080771	-2.17474180591866	0.0343822702146114	0.262292482932269	-3.77780701091402	0.454282928129068	0.210893508008325	0.243389420120744	21	44166975	F	II	PDE9A	Body	opensea	Body-opensea		rs564100785	37
cg18376497	-0.237980287755836	0.53510025218479	-2.17453558180051	0.0343986072693148	0.262292482932269	-3.77819225406153	0.630292367287124	0.392312079531288	0.237980287755836	4	143488622	R	II	INPP4B	5'UTR	opensea	5'UTR-opensea		rs543922822	39
cg11616457	-0.260755881151804	0.422104817301616	-2.1743380522636	0.034414261945014	0.262292482932269	-3.77856122713467	0.526407169762337	0.265651288610533	0.260755881151804	4	38525723	R	II	LINC01258	TSS1500	opensea	TSS1500-opensea		rs183226150	33
cg14809223	-0.262276531790434	0.48600876432467	-2.17281280435968	0.0345353526401942	0.262942061846214	-3.78140937733777	0.590919377040844	0.32864284525041	0.262276531790434	1	93438906	R	II		IGR	opensea	IGR-opensea		rs572965455	45
cg11839815	-0.231603360869706	0.679518392713908	-2.1677325812916	0.0349413836376474	0.265540432189332	-3.79088411107581	0.772159737061791	0.540556376192085	0.231603360869706	3	127539037	F	II	MGLL	Body	shelf	Body-shelf	chr3:127541270-127542048	rs77169725	0
cg13596415	-0.228628672247287	0.572237661206588	-2.16722067452851	0.034982529098997	0.265540432189332	-3.79183782610069	0.663689130105503	0.435060457858216	0.228628672247287	8	48273211	R	II	SPIDR	Body	opensea	Body-opensea		rs530423508;rs548571309;rs567268353	50;30;1
cg02549249	-0.229997595819209	0.558454328919803	-2.16718649460627	0.0349852778907386	0.265540432189332	-3.79190149893799	0.650453367247487	0.420455771428278	0.229997595819209	8	25077789	R	II	DOCK5	Body	opensea	Body-opensea		rs141793221;rs540990002	12;2
cg07093324	-0.239611732948334	0.435902043598789	-2.16610377421567	0.0350724499602868	0.265926787082547	-3.79391804501446	0.531746736778123	0.292135003829789	0.239611732948334	2	114652143	R	II	ACTR3	Body	shelf	Body-shelf	chr2:114647669-114648312	rs139133248;rs11889509	47;16
cg24742525	-0.215180554970126	0.639847417899941	-2.16301344973823	0.0353223096701867	0.267544601758067	-3.79966919239686	0.725919639887991	0.510739084917865	0.215180554970126	7	97755587	R	II	LMTK2	Body	opensea	Body-opensea		rs62479794;rs531414735	31;21
cg04743897	-0.211149667464339	0.686495218794354	-2.16201560566176	0.0354033210963516	0.267881476035552	-3.80152476607995	0.77095508578009	0.55980541831575	0.211149667464339	10	70719950	F	II	DDX21	Body	shelf	Body-shelf	chr10:70715938-70716494	rs148037952;rs190993673;rs528212201;rs141453413	0;5;26;47
cg22378924	-0.229089538215196	0.492242027608583	-2.16114083917166	0.0354744745632946	0.268025485555904	-3.80315089173627	0.583877842894661	0.354788304679465	0.229089538215196	8	130501851	R	II	CCDC26	Body	opensea	Body-opensea
cg06452419	0.221434879138667	0.627348198762611	2.16088308043193	0.035495464603762	0.268025485555904	-3.80362994350741	0.538774247107144	0.760209126245811	-0.221434879138667	17	55938940	F	II		IGR	shore	IGR-shore	chr17:55939088-55939591	rs183683622;rs117875355;rs111757699	3;9;17
cg02904191	-0.221537933588317	0.404071486658475	-2.15835456576127	0.0357019481837004	0.269307288151123	-3.80832678363832	0.492686660093802	0.271148726505485	0.221537933588317	2	136901698	R	II		IGR	opensea	IGR-opensea		rs546498861;rs566483813;rs535527625	36;2;1
cg05613718	-0.209368181002153	0.716652831996425	-2.15736722038663	0.0357828628185386	0.269640236572996	-3.81015960642426	0.800400104397286	0.591031923395133	0.209368181002153	7	38355100	F	II		IGR	shelf	IGR-shelf	chr7:38350920-38351331	rs568155149;rs76453484;rs73692523;rs192967056	7;23;38;51
cg09535475	-0.199549059792659	0.745285733415216	-2.1564956427378	0.0358544239092091	0.269838897315019	-3.81177695847974	0.82510535733228	0.625556297539621	0.199549059792659	2	42444827	F	II	EML4	Body	opensea	Body-opensea		rs547970362;rs17029349;rs532283466	0;30;34
cg01867142	0.208186278158654	0.61116363271937	2.15615006918742	0.0358828320897632	0.269838897315019	-3.81241807772433	0.527889121455908	0.736075399614562	-0.208186278158654	19	45595291	F	II	PPP1R37	TSS1500	shore	TSS1500-shore	chr19:45594397-45595007	rs532463878	25
cg27661394	-0.233979682975963	0.561722735995891	-2.15402923451269	0.0360576105239923	0.270760049522405	-3.81635087929646	0.655314609186276	0.421334926210313	0.233979682975963	4	4661952	F	II		IGR	opensea	IGR-opensea		rs112106671;rs546588650	0;18
cg03964681	-0.22966469987994	0.632037477520034	-2.15363040045527	0.0360905619034426	0.270760049522405	-3.8170901096969	0.72390335747201	0.49423865759207	0.22966469987994	13	32699995	F	II	FRY	Body	opensea	Body-opensea		rs574201922;rs186697362	0;20
cg22667178	0.237655358382655	0.527466809780141	2.15171600240937	0.036249096394236	0.270760049522405	-3.8206368470881	0.432404666427079	0.670060024809734	-0.237655358382655	13	44947976	R	II	SERP2	TSS200	island	TSS200-island	chr13:44947371-44948443	rs559297527	27
cg05327476	-0.264617900892186	0.568689205634369	-2.15149749703649	0.0362672300031487	0.270760049522405	-3.82104150019455	0.674536365991244	0.409918465099058	0.264617900892186	19	45610984	R	II	PPP1R37	Body	opensea	Body-opensea		rs531574454	1
cg14648289	-0.269447846365626	0.681280660922261	-2.15118138966231	0.0362934776276713	0.270760049522405	-3.82162684428988	0.789059799468512	0.519611953102886	0.269447846365626	4	153516861	R	II		IGR	opensea	IGR-opensea
cg15137734	-0.234929414865329	0.49396217533718	-2.15102938821756	0.0363061048347726	0.270760049522405	-3.82190828419252	0.587933941283312	0.353004526417983	0.234929414865329	3	11703398	F	II	VGLL4	Body	opensea	Body-opensea		rs183139489;rs17035036	0;21
cg06644488	0.20718240863026	0.647687183307943	2.15099668275316	0.0363088222780063	0.270760049522405	-3.82196883821819	0.564814219855839	0.771996628486099	-0.20718240863026	22	38092896	F	II	TRIOBP	TSS200	opensea	TSS200-opensea		rs528830374	34
cg00305108	-0.215313575167901	0.676446128717829	-2.15073373843248	0.0363306763778976	0.270760049522405	-3.82245565111425	0.762571558784989	0.547257983617088	0.215313575167901	3	14203919	F	II	XPC	Body	opensea	Body-opensea		rs546641740;rs566632479	1;34
cg06412669	-0.238967533450616	0.333379834062961	-2.14984006536821	0.0364050385888196	0.270760049522405	-3.82410982586277	0.428966847443207	0.189999313992591	0.238967533450616	17	78735550	R	II	RPTOR	Body	opensea	Body-opensea		rs546987201	28
cg01730970	0.220528685856841	0.684166830739912	2.14976878517258	0.036410975536686	0.270760049522405	-3.82424174015483	0.595955356397175	0.816484042254016	-0.220528685856841	1	27687074	F	II	MAP3K6	Body	island	Body-island	chr1:27687024-27687743	rs150814911	27
cg15866669	-0.218380031966198	0.681713573434686	-2.14976201265608	0.0364115396657244	0.270760049522405	-3.82425427348808	0.769065586221165	0.550685554254967	0.218380031966198	3	122041309	R	II		IGR	opensea	IGR-opensea
cg07917901	-0.221907329319474	0.614426301793654	-2.14818317917534	0.0365432609906089	0.271324801861522	-3.82717520741158	0.703189233521444	0.48128190420197	0.221907329319474	14	35870184	R	II		IGR	shelf	IGR-shelf	chr14:35873047-35873990	rs187949373;rs547294850;rs190861574	23;10;1
cg02584975	-0.241332536777925	0.447757022603613	-2.14796497965549	0.0365614981231838	0.271324801861522	-3.82757875107275	0.544290037314784	0.302957500536858	0.241332536777925	9	98029052	F	II	FANCC	5'UTR	opensea	5'UTR-opensea		rs144471665	1
cg03062818	-0.23109199784114	0.534677252590429	-2.1469918473648	0.036642929866526	0.271451527403827	-3.82937807772428	0.627114051726885	0.396022053885745	0.23109199784114	9	90020750	F	II		IGR	opensea	IGR-opensea		rs190095666;rs551907055;rs143067314;rs537491226	1;2;30;44
cg26994885	-0.275607421068314	0.558446160284357	-2.14624467634181	0.036705561123154	0.271451527403827	-3.83075914772005	0.668689128711683	0.393081707643369	0.275607421068314	12	77260534	F	II	CSRP2	5'UTR	opensea	5'UTR-opensea		rs199967707;rs533542325	0;31
cg03287198	0.217117088506194	0.653862304645016	2.1460386920016	0.0367228441704711	0.271451527403827	-3.8311398196981	0.567015469242539	0.784132557748733	-0.217117088506194	12	8025435	F	I	SLC2A14	5'UTR	island	5'UTR-island	chr12:8025364-8025908
cg12594803	-0.228623654589123	0.525087300489279	-2.14572749724059	0.0367489684042531	0.271451527403827	-3.83171487038116	0.616536762324928	0.387913107735805	0.228623654589123	3	196908930	R	II	DLG1	Body	opensea	Body-opensea		rs186387963	25
cg14871290	-0.226561556363005	0.62460526709166	-2.14528959623448	0.0367857570101929	0.271451527403827	-3.83252394336744	0.715229889636862	0.488668333273857	0.226561556363005	13	41230707	R	II	FOXO1	Body	opensea	Body-opensea		rs184917921	47
cg06819277	-0.223060006098491	0.63830339998329	-2.14501828745538	0.036808566203151	0.271451527403827	-3.83302514999899	0.727527402422686	0.504467396324195	0.223060006098491	17	56584655	F	II	MTMR4	Body	opensea	Body-opensea		rs149852502;rs199731812;rs200275851	1;45;46
cg06588645	0.186627252540906	0.714808601396357	2.14467155311231	0.0368377345563022	0.271451527403827	-3.83366561967347	0.640157700379994	0.826784952920901	-0.186627252540906	7	47577090	F	II	TNS3	5'UTR	island	5'UTR-island	chr7:47576519-47577210	rs188578145;rs567501382	12;14
cg15448681	-0.211512345519154	0.668159073307606	-2.14402479453	0.0368921960530737	0.271579901065398	-3.83486005188489	0.752764011515268	0.541251665996114	0.211512345519154	2	160219747	F	II	BAZ2B	Body	opensea	Body-opensea		rs144603273	47
cg02432022	-0.235271469898322	0.553643521787103	-2.14313658728787	0.0369671042700741	0.271858383659161	-3.83649990989713	0.647752109746432	0.41248063984811	0.235271469898322	6	139656042	F	II		IGR	opensea	IGR-opensea		rs148971434;rs66467133	30;36
cg10456459	-0.225932425180499	0.66478402060158	-2.14174542530939	0.0370846979937343	0.272449905501062	-3.83906723209465	0.75515699067378	0.529224565493281	0.225932425180499	12	22843015	F	II	ETNK1	3'UTR	opensea	3'UTR-opensea		rs373083641;rs558762857	1;47
cg16378063	-0.217189609849944	0.411273107191992	-2.14034901065011	0.0372030654940276	0.272792939153191	-3.84164287367997	0.49814895113197	0.280959341282026	0.217189609849944	17	47329552	F	II		IGR	opensea	IGR-opensea		rs528022238	10
cg08636882	-0.231982205467649	0.443890063036846	-2.14020614291319	0.0372151943797569	0.272792939153191	-3.84190631093547	0.536682945223906	0.304700739756257	0.231982205467649	2	208839085	F	II	PLEKHM3	Body	opensea	Body-opensea		rs144933074;rs534987558;rs182106778;rs577921582;rs147946883;rs570965438	0;1;21;27;31;48
cg04068159	-0.211015968712903	0.6833942993714	-2.13935249720879	0.037287737676747	0.272792939153191	-3.84348006832513	0.767800686856561	0.556784718143658	0.211015968712903	3	195973977	F	II	PCYT1A	Body	opensea	Body-opensea		rs562180862;rs184771760;rs187598930	0;1;38
cg22383380	-0.226756871818283	0.53100917880246	-2.13923468093389	0.0372977595005692	0.272792939153191	-3.84369723069188	0.621711927529774	0.394955055711491	0.226756871818283	1	86303978	F	II	COL24A1	Body	opensea	Body-opensea
cg13864586	0.228005367786131	0.560604441634556	2.13831711838907	0.0373758911081452	0.272792939153191	-3.84538817288799	0.469402294520104	0.697407662306235	-0.228005367786131	1	45097962	R	II	RNF220	Body	island	Body-island	chr1:45097281-45098049	rs111993242;rs374630875	33;28
cg04074321	0.205248659583512	0.622282784540541	2.13814449031098	0.0373906066321026	0.272792939153191	-3.84570623631493	0.540183320707136	0.745431980290649	-0.205248659583512	10	88296423	F	II		IGR	island	IGR-island	chr10:88296170-88296619	rs574415990;rs538518590	16;37
cg15787128	-0.218332748714654	0.619324439097553	-2.13761909080115	0.0374354250929504	0.272792939153191	-3.84667414372488	0.706657538583415	0.48832478986876	0.218332748714654	9	117381841	R	II	C9orf91	Body	opensea	Body-opensea		rs532388949;rs560037416	26;1
cg07628474	-0.228291117391911	0.670232892012883	-2.13740335964788	0.0374538413664123	0.272792939153191	-3.84707151389774	0.761549338969647	0.533258221577736	0.228291117391911	14	25046090	R	II	CTSG	TSS1500	opensea	TSS1500-opensea		rs185867624;rs535952636	45;3
cg08586366	0.212847490252467	0.738281885477637	2.13725814362999	0.037466242461438	0.272792939153191	-3.84733897882665	0.65314288937665	0.865990379629117	-0.212847490252467	11	128555301	R	II		IGR	opensea	IGR-opensea
cg00446046	-0.231486514242319	0.592593115543571	-2.13419775280637	0.0377284308477325	0.274176460931217	-3.85297226604186	0.685187721240499	0.453701206998179	0.23148651424232	3	187686918	F	II		IGR	opensea	IGR-opensea		rs547977258;rs561500242;rs530306646	0;35;40
cg25733780	-0.21302069572523	0.691482817298938	-2.13366003198484	0.0377746639049818	0.274176460931217	-3.85396136902209	0.77669109558903	0.5636703998638	0.21302069572523	1	146736210	F	II	CHD1L	5'UTR	opensea	5'UTR-opensea		rs587768473;rs201333837;rs139274984	0;1;29
cg08305085	-0.234283670739829	0.503755192018168	-2.13302630356585	0.0378292153825306	0.274176460931217	-3.85512680916433	0.597468660314099	0.36318498957427	0.234283670739829	8	37662390	F	II	ADGRA2	Body	opensea	Body-opensea		rs188866600;rs140340487;rs374822003;rs527672850	0;1;7;42
cg06824443	-0.220267929153457	0.623169867365759	-2.13265386170998	0.0378613074477075	0.274176460931217	-3.85581160511416	0.711277039027142	0.491009109873685	0.220267929153458	2	9255593	F	II		IGR	opensea	IGR-opensea		rs530248842;rs187609218	0;1
cg20896049	-0.201550797648468	0.749471913856944	-2.13253756531039	0.0378713332037313	0.274176460931217	-3.85602541516428	0.830092232916331	0.628541435267863	0.201550797648468	12	10283565	R	II	CLEC7A	TSS1500	opensea	TSS1500-opensea		rs116436032;rs190240750;rs541024841;rs560821837	51;30;18;2
cg21199922	-0.242445473548056	0.495666072473215	-2.13242978710228	0.0378806266943975	0.274176460931217	-3.85622355603677	0.592644261892438	0.350198788344381	0.242445473548056	4	38622735	R	II	FLJ13197	Body	opensea	Body-opensea		rs184161790;rs576346501;rs189487153	42;28;1
cg19503687	-0.23546780749308	0.606704159454604	-2.13190864246132	0.0379255921047936	0.274231204450046	-3.85718151917961	0.700891282451836	0.465423474958757	0.23546780749308	22	29237423	F	II		IGR	opensea	IGR-opensea		rs564433623;rs528772345	20;49
cg00134449	0.213466723879162	0.653039678506566	2.13060418488691	0.038038348383535	0.274775537288747	-3.85957851772107	0.567652988954901	0.781119712834063	-0.213466723879162	14	75390205	F	II	RPS6KL1	TSS1500	shore	TSS1500-shore	chr14:75389712-75390133
cg12650721	-0.208660939513494	0.731216471911953	-2.1292836877627	0.0381527900665374	0.275330961385681	-3.86200376225383	0.814680847717351	0.606019908203857	0.208660939513494	3	177169008	F	II	LINC00578	Body	opensea	Body-opensea		rs537242878;rs557170901;rs567576513	3;9;24
cg23296836	-0.22654729588201	0.635122683689895	-2.12858404758724	0.0382135469234154	0.275498255695656	-3.8632882311168	0.725741602042699	0.499194306160688	0.226547295882011	8	16870927	F	II		IGR	opensea	IGR-opensea		rs548923069;rs568636255;rs531140353	5;23;45
cg20574018	-0.202213191437321	0.7407890221867	-2.12492516450403	0.0385326669273911	0.277170749592037	-3.86999992023672	0.821674298761629	0.619461107324308	0.202213191437321	15	58971062	R	II	ADAM10	Body	opensea	Body-opensea		rs558306939;rs578088474;rs540735182	42;17;1
cg07264216	-0.20325868568756	0.627860092474891	-2.12456210664979	0.0385644589261205	0.277170749592037	-3.8706653793951	0.709163566749915	0.505904881062355	0.20325868568756	16	20886098	F	II	DCUN1D3	5'UTR	opensea	5'UTR-opensea		rs530605965;rs532931106	45;46
cg16152753	-0.225785002402661	0.612228269847049	-2.12409507723746	0.0386053891966506	0.277170749592037	-3.87152127350372	0.702542270808113	0.476757268405452	0.225785002402661	10	23732088	F	II		IGR	shelf	IGR-shelf	chr10:23727836-23729523	rs563368912;rs144301653;rs147807065	0;1;15
cg21006745	-0.222686735573423	0.539657160995815	-2.1240237694943	0.0386116419234416	0.277170749592037	-3.87165194090137	0.628731855225184	0.40604511965176	0.222686735573423	3	185516191	R	II	IGF2BP2	Body	opensea	Body-opensea		rs534361479	1
cg25605005	-0.22429186272447	0.461039115396362	-2.12376262863827	0.0386345480200576	0.277170749592037	-3.87213043592185	0.55075586048615	0.32646399776168	0.22429186272447	12	10324849	F	II	TMEM52B	5'UTR	opensea	5'UTR-opensea		rs185281413	0
cg03055065	0.201298829360247	0.731074446556765	2.1232098578563	0.0386830738128263	0.277247602341782	-3.87314313224801	0.650554914812667	0.851853744172913	-0.201298829360247	12	4671310	R	II		IGR	island	IGR-island	chr12:4671309-4671704	rs577703432	41
cg26287345	0.213125836360782	0.655854319482592	2.12245588433866	0.0387493484770198	0.277451389681161	-3.87452408977479	0.570603984938279	0.783729821299061	-0.213125836360782	20	35169886	F	I	MYL9	TSS200	shore	TSS200-shore	chr20:35169189-35169540	rs528936233;rs146827176	8;30
cg19478079	-0.214359245081209	0.271696033048049	-2.12017411691307	0.0389505227625528	0.278619739409792	-3.87870085479107	0.357439731080532	0.143080485999323	0.214359245081209	17	79453653	F	II		IGR	shore	IGR-shore	chr17:79454734-79455823	rs368253666;rs550727098	0;20
cg05115276	-0.219145517843375	0.268863462063922	-2.11964414775357	0.0389973785751345	0.278671018891452	-3.87967043188938	0.356521669201272	0.137376151357897	0.219145517843375	3	150986725	F	II	MED12L	Body	opensea	Body-opensea		rs562701144;rs59501054;rs548598001	12;46;51
cg05913121	-0.217297743227863	0.604737913876245	-2.11923363843993	0.0390337065468524	0.278671018891452	-3.88042132041873	0.69165701116739	0.474359267939528	0.217297743227863	10	26780426	R	II	APBB1IP	5'UTR	opensea	5'UTR-opensea		rs546507523;rs151305364	46;29
cg20026393	-0.227225080246127	0.508409802293411	-2.11866589447613	0.0390839977625626	0.278758629956332	-3.88145961950788	0.599299834391862	0.372074754145735	0.227225080246127	14	62070628	R	II	FLJ22447	Body	opensea	Body-opensea		rs186648120	1
cg25281674	-0.232166053329506	0.46080316567366	-2.11778979706988	0.0391617143879825	0.27885673325786	-3.88306139084071	0.553669587005462	0.321503533675956	0.232166053329506	8	125828024	F	II		IGR	opensea	IGR-opensea		rs540640504;rs78540721	2;31
cg06637938	0.214309081010729	0.609923142940936	2.11744312163151	0.0391925044896597	0.27885673325786	-3.88369506789246	0.524199510536644	0.738508591547373	-0.214309081010729	14	75390232	R	I	RPS6KL1	TSS1500	shore	TSS1500-shore	chr14:75389712-75390133
cg20139501	-0.219404362670367	0.443282228910373	-2.11722541432577	0.0392118510623095	0.27885673325786	-3.88409296451678	0.53104397397852	0.311639611308153	0.219404362670367	15	101057936	R	II	CERS3	5'UTR	opensea	5'UTR-opensea
cg09454295	-0.217571129160836	0.65055750041729	-2.11520672938748	0.0393916397652507	0.279647158434477	-3.88778084522613	0.737585952081625	0.520014822920788	0.217571129160837	4	39172219	R	II	MIR1273H	Body	shore	Body-shore	chr4:39172242-39172522	rs183079298	2
cg14013195	0.193490462950776	0.638036433201806	2.11405544575178	0.0394944981563072	0.279647158434477	-3.88988279644583	0.560640248021496	0.754130710972272	-0.193490462950776	2	26624767	F	II	C2orf39	TSS200	island	TSS200-island	chr2:26624603-26625057	rs563153740;rs114557669	22;51
cg16282183	-0.247268775311066	0.585179730103333	-2.11386697619858	0.0395113588180935	0.279647158434477	-3.89022680412903	0.684087240227759	0.436818464916694	0.247268775311066	5	76886145	F	II		IGR	opensea	IGR-opensea		rs547037055;rs541809622	1;9
cg14881178	0.23127493164118	0.511704903177443	2.11374101155328	0.0395226312408341	0.279647158434477	-3.89045670943612	0.419194930520971	0.650469862162151	-0.23127493164118	3	128713151	R	II	KIAA1257	TSS200	shore	TSS200-shore	chr3:128712404-128713058
cg21248089	-0.226207861047373	0.575613123479745	-2.11360014470734	0.0395352405734949	0.279647158434477	-3.89071380023457	0.666096267898694	0.439888406851321	0.226207861047373	6	138056102	R	II	LOC100507406	Body	opensea	Body-opensea		rs528140674;rs547682455	45;6
cg24827600	-0.213391197289058	0.62566631057873	-2.11340916842105	0.0395523409396286	0.279647158434477	-3.89106232134917	0.711022789494353	0.497631592205296	0.213391197289058	2	169355957	F	II	LASS6	Body	opensea	Body-opensea		rs114388308;rs536802013;rs141098689;rs146939491	0;6;19;48
cg25814293	-0.252160564667825	0.683037256774563	-2.11271315461995	0.0396147180274104	0.279647158434477	-3.89233228823938	0.783901482641693	0.531740917973868	0.252160564667825	7	1883251	R	II	MAD1L1	Body	shore	Body-shore	chr7:1885033-1885402	rs116982397	20
cg19265606	-0.225733007995428	0.372302814155636	-2.11215927336833	0.0396644185579087	0.279647158434477	-3.89334266964519	0.462596017353807	0.236863009358379	0.225733007995428	6	146611484	F	II	GRM1	Body	opensea	Body-opensea		rs191689561	37
cg21891597	-0.225025943148101	0.577290410885688	-2.1121387231261	0.0396662636077273	0.279647158434477	-3.89338015287078	0.667300788144929	0.442274844996828	0.225025943148101	8	132936123	F	II	EFR3A	Body	opensea	Body-opensea		rs547040378	0
cg20100745	-0.202372287205	0.778556561168568	-2.11134348011019	0.0397377200708418	0.279756745803487	-3.89483042913359	0.859505476050568	0.657133188845568	0.202372287205	8	134307728	F	I	NDRG1	5'UTR	shore	5'UTR-shore	chr8:134308328-134310145	rs114304522	22
cg05749408	-0.231110863177758	0.437926674639844	-2.11111668767629	0.0397581190844563	0.279756745803487	-3.89524394559091	0.530371019910947	0.299260156733189	0.231110863177758	3	119030451	F	II	ARHGAP31	Body	opensea	Body-opensea		rs186220087	34
cg04965987	0.208936584093297	0.574348020386352	2.10964973524299	0.0398902863975542	0.280417622115885	-3.89791779299637	0.490773386749033	0.699709970842331	-0.208936584093297	21	38378539	R	II	DSCR6	TSS1500	island	TSS1500-island	chr21:38377937-38379437	rs544137132	20
cg12057878	-0.224001800397564	0.490570465239209	-2.10920420659474	0.039930502917898	0.2804314630211	-3.89872956474435	0.580171185398235	0.356169385000671	0.224001800397564	2	43241407	R	II		IGR	opensea	IGR-opensea		rs111794962	48
cg01398143	-0.225398508954502	0.427437200486797	-2.10495295110307	0.0403160361808776	0.282868112227937	-3.90646841538049	0.517596604068597	0.292198095114095	0.225398508954502	1	205675961	F	II		IGR	opensea	IGR-opensea
cg00129811	-0.229246207466201	0.50312660765694	-2.10411767565309	0.0403921657268953	0.283031938009844	-3.90798740985926	0.594825090643421	0.36557888317722	0.229246207466201	6	116726398	R	II	DSE	Body	opensea	Body-opensea
cg18875208	-0.233594708069928	0.506168195972104	-2.10310898381526	0.0404842682955675	0.283031938009844	-3.90982110823835	0.599606079200075	0.366011371130147	0.233594708069928	1	175137236	F	II	KIAA0040	5'UTR	opensea	5'UTR-opensea		rs115345534;rs546870233	10;21
cg10537627	-0.208033201118972	0.694976271250737	-2.10304445677899	0.0404901664260921	0.283031938009844	-3.90993838707403	0.778189551698326	0.570156350579353	0.208033201118972	4	81022430	R	II		IGR	opensea	IGR-opensea		rs528607378	2
cg14187466	-0.201596540488076	0.736543060602119	-2.10279239232041	0.0405132137127206	0.283031938009844	-3.91039648945846	0.81718167679735	0.615585136309273	0.201596540488077	15	75919788	F	II	SNUPN	TSS1500	shore	TSS1500-shore	chr15:75917646-75918212	rs185110153;rs188897293	24;49
cg26265624	-0.21909005483401	0.341176871152309	-2.10218732557092	0.0405685842027658	0.283031938009844	-3.91149595378386	0.428812893085913	0.209722838251903	0.21909005483401	20	58629939	R	II	C20orf197	TSS1500	opensea	TSS1500-opensea		rs79813406	1
cg07590649	-0.228376420726637	0.592161351115304	-2.10165757170001	0.0406171169469864	0.283031938009844	-3.9124583528689	0.683511919405958	0.455135498679322	0.228376420726637	14	78031892	R	II	SPTLC2	Body	opensea	Body-opensea		rs78662219;rs143587959;rs183025695;rs561439146;rs139752889;rs149780704	51;48;47;32;25;2
cg18389601	-0.234439919413511	0.614936715818533	-2.10160738204991	0.0406217176373025	0.283031938009844	-3.9125495215668	0.708712683583938	0.474272764170426	0.234439919413512	16	788268	R	II	NARFL	Body	shore	Body-shore	chr16:787070-787327	rs573949530;rs544576328;rs563138871	47;31;1
cg02806156	-0.219414997521324	0.631236295403577	-2.10131853616061	0.0406482038631159	0.283031938009844	-3.91307417056182	0.719002294412106	0.499587296890782	0.219414997521324	12	89728752	R	II		IGR	opensea	IGR-opensea		rs187058276	8
cg23372523	-0.233315745797449	0.404154596044739	-2.0989398212615	0.0408668981836102	0.283708558593753	-3.917392515203	0.497480894363719	0.26416514856627	0.233315745797449	12	122760960	F	II	CLIP1	Body	opensea	Body-opensea		rs574821941	22
cg04342877	-0.216746271992978	0.536198252605856	-2.09887900614418	0.040872502842655	0.283708558593753	-3.91750286664738	0.622896761403048	0.406150489410069	0.216746271992978	10	99171252	R	II		IGR	opensea	IGR-opensea		rs76009228	22
cg25278941	-0.219322826535938	0.614109361517871	-2.09788990360667	0.0409637517521561	0.283708558593753	-3.9192972615447	0.701838492132246	0.482515665596308	0.219322826535938	6	139795527	R	II		IGR	opensea	IGR-opensea		rs572338673	43
cg14723713	-0.220501640474863	0.536978543864052	-2.09776119192051	0.0409756390150532	0.283708558593753	-3.91953071434646	0.625179200053997	0.404677559579134	0.220501640474863	6	159513945	R	II		IGR	opensea	IGR-opensea
cg23579490	-0.225204928175082	0.449520555330686	-2.09752126472452	0.0409978057047813	0.283708558593753	-3.91996585439279	0.539602526600719	0.314397598425636	0.225204928175082	11	88078288	R	II		IGR	opensea	IGR-opensea		rs535781012;rs555619108	47;1
cg01477971	-0.222299967130705	0.605920851099464	-2.09723266698476	0.0410244828924431	0.283708558593753	-3.92048921048117	0.694840837951746	0.472540870821041	0.222299967130706	2	103405951	R	II	TMEM182	Body	opensea	Body-opensea
cg20046808	-0.227049880292744	0.542308292780337	-2.09701444320946	0.0410446649593469	0.283708558593753	-3.92088490774757	0.633128244897434	0.40607836460469	0.227049880292744	2	165531675	F	II		IGR	opensea	IGR-opensea		rs183129456	0
cg18039556	0.226647105066526	0.543501069110412	2.09667240907778	0.0410763148551219	0.283708558593753	-3.92150503737414	0.452842227083802	0.679489332150327	-0.226647105066526	22	23487411	F	I	RAB36	TSS200	island	TSS200-island	chr22:23487368-23487970	rs530678044;rs190569085;rs181928128	21;40;47
cg13508175	0.197199737401828	0.673639594636745	2.09625651909855	0.041114827640049	0.283708558593753	-3.9222589597035	0.594759699676014	0.791959437077842	-0.197199737401828	10	88296364	F	II		IGR	island	IGR-island	chr10:88296170-88296619
cg15364336	-0.219465086033521	0.381835084467354	-2.09558074078696	0.0411774741354379	0.283708558593753	-3.92348374204431	0.469621118880763	0.250156032847242	0.219465086033521	2	223656902	F	II		IGR	opensea	IGR-opensea
cg10825315	-0.196886451239427	0.223771242992037	-2.09497913274163	0.0412333149010859	0.283708558593753	-3.92457382330231	0.302525823487808	0.105639372248381	0.196886451239427	14	81425912	R	II	TSHR	Body	opensea	Body-opensea		rs80273248;rs550863481;rs569202229	48;27;2
cg24175188	-0.218867691810247	0.379506707518096	-2.09485496984218	0.0412448478205845	0.283708558593753	-3.92479876754839	0.467053784242195	0.248186092431948	0.218867691810247	3	58374923	F	II	PXK	Body	opensea	Body-opensea		rs542294006;rs372936803	24;44
cg26006714	-0.209785713545061	0.749155035657354	-2.09477429146422	0.0412523431715882	0.283708558593753	-3.92494492556621	0.833069321075378	0.623283607530318	0.209785713545061	10	73989551	R	II	ANAPC16	Body	opensea	Body-opensea
cg02694058	-0.234205851145964	0.47596768624334	-2.09440032161383	0.0412871020212131	0.283708558593753	-3.92562235350712	0.569650026701726	0.335444175555761	0.234205851145964	8	19540254	F	II	CSGALNACT1	TSS200	opensea	TSS200-opensea		rs150988763;rs11204064;rs538139271;rs558001807	6;8;18;26
cg08964365	-0.22500448876546	0.487372014576804	-2.09180827477797	0.0415287243438379	0.284702961895228	-3.93031496892098	0.577373810082988	0.352369321317528	0.22500448876546	8	38226231	R	II	WHSC1L1	5'UTR	opensea	5'UTR-opensea
cg03171795	-0.220653585218881	0.429899752440947	-2.09167409946223	0.0415412652398361	0.284702961895228	-3.93055774769764	0.518161186528499	0.297507601309618	0.220653585218881	3	70882921	F	II		IGR	opensea	IGR-opensea
cg09589182	-0.236482356301981	0.357913836362716	-2.09159880082001	0.0415483045864558	0.284702961895228	-3.93069398851687	0.452506778883509	0.216024422581528	0.236482356301981	14	50770648	F	II	L2HGDH	Body	opensea	Body-opensea		rs578237434;rs543767593	0;31
cg02485963	-0.224725949522615	0.333399714096856	-2.0904594899352	0.0416549408812741	0.285167158302056	-3.93275489364264	0.423290093905902	0.198564144383287	0.224725949522615	1	197433283	R	II	CRB1	Body	opensea	Body-opensea		rs546470226;rs568301716;rs141366645	44;39;27
cg11502375	-0.225842216696224	0.408331652255175	-2.08907796518467	0.0417845677955959	0.285286505003382	-3.93525269400697	0.498668538933665	0.272826322237441	0.225842216696224	19	4540550	F	II	LRG1	TSS1500	shelf	TSS1500-shelf	chr19:4543407-4544578
cg19622662	0.225854330342994	0.560348616251902	2.08904960824409	0.0417872321748494	0.285286505003382	-3.93530394911531	0.470006884114705	0.695861214457699	-0.225854330342994	1	167090972	R	II	DUSP27	Body	island	Body-island	chr1:167090575-167091010
cg04645556	-0.227496540586313	0.637692092889552	-2.08899699128378	0.0417921763846976	0.285286505003382	-3.93539905263082	0.728690709124077	0.501194168537764	0.227496540586313	20	8638980	F	II	PLCB1	Body	opensea	Body-opensea		rs554643272	32
cg07569918	-0.204860257134989	0.65523601744876	-2.08830645589294	0.0418571105757151	0.285286505003382	-3.93664699005018	0.737180120302756	0.532319863167767	0.204860257134989	1	212002970	F	II	LPGAT1	5'UTR	shore	5'UTR-shore	chr1:212003431-212004280	rs183231794;rs553790260	2;14
cg20661985	-0.207909026376054	0.608947324482678	-2.08796274752428	0.0418894638121365	0.285286505003382	-3.93726801342712	0.6921109350331	0.484201908657046	0.207909026376054	20	24969842	F	II	C20orf3	Body	shelf	Body-shelf	chr20:24972665-24973700	rs185248403;rs548049002	1;5
cg11709544	0.196680916010219	0.766426437009885	2.08778893812067	0.0419058327725916	0.285286505003382	-3.9375820256504	0.687754070605797	0.884434986616016	-0.196680916010219	1	26233404	F	II	STMN1	TSS1500	island	TSS1500-island	chr1:26231950-26233624	rs566902220	41
cg01440934	-0.209745548760292	0.673863090677481	-2.08675607246111	0.0420032206928745	0.285535244666744	-3.93944760273149	0.757761310181598	0.548015761421305	0.209745548760292	1	47051752	F	II	MKNK1	Body	opensea	Body-opensea		rs377649534	5
cg18842107	-0.226219601165118	0.399312916616771	-2.0865755985498	0.0420202576371273	0.285535244666744	-3.93977349889884	0.489800757082819	0.2635811559177	0.226219601165118	10	114853855	F	II	TCF7L2	Body	opensea	Body-opensea		rs542182775	3
cg08828848	-0.22002010312751	0.537950414769198	-2.08577976799399	0.0420954568126894	0.285712013403663	-3.94121031532384	0.625958456020202	0.405938352892692	0.22002010312751	18	53132359	F	II	TCF4	Body	opensea	Body-opensea		rs185481922;rs548748927;rs144868649	28;29;41
cg00112952	-0.223784565045998	0.642544280828711	-2.08470807800452	0.0421969076394567	0.285712013403663	-3.94314445935087	0.73205810684711	0.508273541801112	0.223784565045998	1	247616523	F	II	OR2B11	TSS1500	shore	TSS1500-shore	chr1:247614695-247614944	rs531499090;rs550097079	5;20
cg11993828	-0.239920827464991	0.355084842346189	-2.08465624252583	0.0422018200081544	0.285712013403663	-3.9432379891115	0.451053173332185	0.211132345867194	0.239920827464991	4	38525620	F	II	LINC01258	TSS1500	opensea	TSS1500-opensea		rs138781265	1
cg02156978	0.242022349139116	0.513791429557527	2.08438910917429	0.0422271437278493	0.285712013403663	-3.94371996276342	0.416982489901881	0.659004839040996	-0.242022349139115	4	109434612	R	II		IGR	opensea	IGR-opensea		rs546523635;rs562999973;rs17039099	46;45;40
cg02140269	-0.189656677511924	0.704023271187909	-2.0839320137779	0.0422705061919453	0.285712013403663	-3.94454455553678	0.779885942192679	0.590229264680754	0.189656677511924	18	43578114	R	II	PSTPIP2	Body	opensea	Body-opensea		rs564759022;rs192816648;rs547141880	7;4;2
cg25753291	-0.225675981951552	0.555297895104909	-2.0838311660228	0.0422800783610166	0.285712013403663	-3.94472646309619	0.64556828788553	0.419892305933977	0.225675981951552	5	108723938	R	II	PJA2	5'UTR	opensea	5'UTR-opensea		rs148513653;rs558763963;rs185264940;rs146278774	44;42;38;32
cg10053235	-0.226524795496263	0.462620893575595	-2.08310566839072	0.0423489961221298	0.285851913187321	-3.94603488907419	0.5532308117741	0.326706016277837	0.226524795496263	14	68431183	F	II	RAD51B	Body	opensea	Body-opensea		rs187068268;rs190262917;rs149082747	1;48;49
cg21476566	-0.216755165666665	0.238284167219527	-2.08279271737673	0.0423787547237614	0.285851913187321	-3.94659917579271	0.324986233486193	0.108231067819528	0.216755165666665	15	99991142	R	II		IGR	opensea	IGR-opensea		rs551924363;rs567067536	22;3
cg21190228	-0.210250972927538	0.643544377755313	-2.07933242285526	0.0427090113615166	0.287700415345302	-3.95283380083601	0.727644766926329	0.51739379399879	0.210250972927538	2	240132342	R	II	HDAC4	Body	opensea	Body-opensea		rs533326788	4
cg00453717	-0.199395102096285	0.692231366995666	-2.07909993030902	0.0427312810025961	0.287700415345302	-3.95325238878613	0.77198940783418	0.572594305737894	0.199395102096285	11	74344629	F	II	POLD3	Body	opensea	Body-opensea		rs546224211;rs114922788;rs189864190	1;12;39
cg17143549	-0.19782586601871	0.766023308269446	-2.07754710667676	0.0428802799812388	0.288258757817756	-3.95604715289118	0.84515365467693	0.64732778865822	0.19782586601871	1	43867796	R	II	SZT2	Body	opensea	Body-opensea
cg07952576	-0.204010102436792	0.671061455188225	-2.07741642196672	0.042892840259025	0.288258757817756	-3.95628227955642	0.752665496162942	0.54865539372615	0.204010102436792	3	152215571	R	II		IGR	opensea	IGR-opensea
cg18553213	-0.217765431930794	0.389002771099987	-2.07648622742718	0.0429823350488269	0.28859567818498	-3.95795552207865	0.476108943872305	0.258343511941511	0.217765431930794	17	4065331	F	II		IGR	opensea	IGR-opensea		rs568434132;rs534187019	3;7
cg12146213	-0.206240852970194	0.617026528184384	-2.07362005351428	0.0432591149128383	0.28986343353688	-3.96310731209522	0.699522869372462	0.493282016402267	0.206240852970195	7	42942402	F	II		IGR	opensea	IGR-opensea		rs577992939	0
cg04650604	-0.213913480945253	0.667612689593744	-2.07336868535394	0.0432834627834156	0.28986343353688	-3.96355885083939	0.753178081971845	0.539264601026592	0.213913480945253	5	150588702	R	II	CCDC69	Body	opensea	Body-opensea
cg14661139	-0.219397488129536	0.467264249969261	-2.07330377802062	0.0432897517352541	0.28986343353688	-3.96367543808035	0.555023245221076	0.33562575709154	0.219397488129536	1	1195569	F	II	UBE2J2	Body	opensea	Body-opensea		rs12069094	24
cg23276715	-0.22516530310213	0.30470094718032	-2.07242363848021	0.0433751080759914	0.290169974829533	-3.96525605494611	0.394767068421173	0.169601765319042	0.22516530310213	8	61831044	F	II		IGR	shelf	IGR-shelf	chr8:61834699-61835871
cg21820712	-0.22062808878641	0.345625706793021	-2.07040011589297	0.0435719058269558	0.291075303878364	-3.96888792648212	0.433876942307585	0.213248853521175	0.22062808878641	8	62526276	F	II	ASPH	Body	opensea	Body-opensea		rs182949339;rs563086713;rs545992684	4;42;49
cg03140929	-0.255458670332788	0.444749124525877	-2.07021614039939	0.0435898368328483	0.291075303878364	-3.96921798440801	0.546932592658992	0.291473922326204	0.255458670332788	8	94950903	F	II		IGR	opensea	IGR-opensea		rs545594993	42
cg06645921	0.198595311417076	0.711791953249942	2.06956238549524	0.0436536064115141	0.291235889180365	-3.97039064453256	0.632353828683111	0.830949140100187	-0.198595311417075	12	8025394	F	I	SLC2A14	5'UTR	island	5'UTR-island	chr12:8025364-8025908
cg25238537	0.224258998906149	0.543427242268346	2.06891266605976	0.0437170627434301	0.291323192081494	-3.97155576127969	0.453723642705886	0.677982641612035	-0.224258998906149	19	2302871	R	II	LINGO3	5'UTR	island	5'UTR-island	chr19:2302466-2302999	rs573520553;rs183020812	32;2
cg23407020	-0.221715040286087	0.505543042969637	-2.06861503292444	0.0437461585490622	0.291323192081494	-3.97208939377004	0.594229059084072	0.372514018797984	0.221715040286087	8	82073599	F	II		IGR	opensea	IGR-opensea		rs532502025;rs147977377	2;21
cg14690837	-0.211748162978697	0.477141382086101	-2.0677920000211	0.0438267037072673	0.29159472920298	-3.97356469407888	0.56184064727758	0.350092484298883	0.211748162978697	12	92464984	R	II	C12orf79	Body	opensea	Body-opensea		rs577128781;rs540146646	51;2
cg06868100	0.202758057216394	0.680873272619436	2.06738049702472	0.0438670233117738	0.291598381615526	-3.97430213717832	0.599770049732878	0.802528106949272	-0.202758057216394	7	29606349	R	II	PRR15	3'UTR	shore	3'UTR-shore	chr7:29603540-29604793	rs112093295;rs367964733	35;32
cg21852792	-0.220388960355356	0.559096721284129	-2.06337190145355	0.0442614813685766	0.293953968654351	-3.98147944672072	0.647252305426272	0.426863345070915	0.220388960355357	2	71678463	F	II		IGR	shelf	IGR-shelf	chr2:71680558-71681276	rs557750147;rs191926552;rs540265215	0;3;30
cg21361094	0.205900964825276	0.602913068033005	2.06229660724551	0.0443678166733567	0.294220892798995	-3.9834027689092	0.520552682102894	0.726453646928171	-0.205900964825276	12	58021917	F	I	B4GALNT1	Body	island	Body-island	chr12:58021294-58022037	rs61649746;rs145474220;rs202231637	12;37;46
cg20449670	-0.225410270113721	0.560762693346847	-2.0621540620932	0.0443819295466023	0.294220892798995	-3.98365766932506	0.650926801392335	0.425516531278615	0.225410270113721	1	153498959	F	II		IGR	opensea	IGR-opensea		rs574296987;rs28780420;rs553414427;rs571974358;rs545467883	1;17;25;27;28
cg14622879	-0.199927475622322	0.537875800698412	-2.06066061207576	0.0445300252894993	0.294747589110273	-3.98632738768253	0.617846790947341	0.417919315325019	0.199927475622322	6	12234001	F	II		IGR	opensea	IGR-opensea		rs534204255;rs554018427	0;46
cg04534699	-0.22225877730173	0.415291109462922	-2.05949600286829	0.0446458098470369	0.294747589110273	-3.98840814740883	0.504194620383614	0.281935843081884	0.222258777301731	15	52305944	F	II		IGR	opensea	IGR-opensea
cg27260684	-0.208009707861829	0.54346240578571	-2.05910121072313	0.0446851191023279	0.294747589110273	-3.98911328424748	0.626666288930441	0.418656581068612	0.208009707861829	16	85063742	F	II	KIAA0513	5'UTR	shore	5'UTR-shore	chr16:85061182-85061802	rs558964301	0
cg05873889	0.231590392620165	0.515709658825219	2.05906081968136	0.044689142513154	0.294747589110273	-3.98918542019855	0.423073501777153	0.654663894397318	-0.231590392620165	13	44948152	R	II	SERP2	1stExon	island	1stExon-island	chr13:44947371-44948443
cg08288126	-0.210387938042754	0.579640707844413	-2.05894661684306	0.0447005201282028	0.294747589110273	-3.98938937316934	0.663795883061514	0.45340794501876	0.210387938042754	3	12392792	F	II	PPARG	TSS1500	opensea	TSS1500-opensea		rs4135245;rs145806574	0;18
cg22666103	-0.221356718169495	0.26305004464362	-2.05878340179788	0.0447167850203253	0.294747589110273	-3.98968083989082	0.351592731911418	0.130236013741922	0.221356718169496	10	111818288	R	II	ADD3	5'UTR	opensea	5'UTR-opensea		rs138116487	12
cg03445932	-0.218501367304522	0.507015673490495	-2.05822145314229	0.0447728243021919	0.294747589110273	-3.99068421138086	0.594416220412304	0.375914853107782	0.218501367304522	3	137942206	R	II	ARMC8	Body	opensea	Body-opensea		rs200183090	2
cg02116058	-0.240331187538347	0.454093677744167	-2.05748728119279	0.0448461301455744	0.294747589110273	-3.99199474774582	0.550226152759506	0.309894965221159	0.240331187538347	3	133971155	F	II		IGR	shore	IGR-shore	chr3:133969033-133970009	rs4075096;rs147704728	11;22
cg13508436	-0.200846390190477	0.607689540166225	-2.05728898213795	0.0448659478493568	0.294747589110273	-3.99234865544443	0.688028096242416	0.487181706051939	0.200846390190477	2	44474193	F	II		IGR	opensea	IGR-opensea
cg08279189	-0.211577069183913	0.683865381875062	-2.05714147433349	0.0448806944869186	0.294747589110273	-3.99261189671406	0.768496209548627	0.556919140364714	0.211577069183913	6	28875370	F	II	TRIM27	Body	opensea	Body-opensea		rs141373885	0
cg13388635	-0.217327670977531	0.553545004660315	-2.05652305408223	0.0449425649778804	0.294747589110273	-3.99371535357946	0.640476073051327	0.423148402073797	0.217327670977531	2	68618350	R	II	PLEK	Body	opensea	Body-opensea		rs528639263;rs552067447	16;5
cg14611767	-0.222819242479098	0.50514163753704	-2.05630204059835	0.0449646944611309	0.294747589110273	-3.99410964436701	0.594269334528679	0.371450092049581	0.222819242479098	9	134127575	F	II		IGR	opensea	IGR-opensea		rs370600165;rs373190724	0;7
cg07026750	-0.221711743020957	0.593400597066133	-2.05610949265193	0.044983981480414	0.294747589110273	-3.99445312352106	0.682085294274515	0.460373551253558	0.221711743020957	4	8209196	R	II	SH3TC1	Body	opensea	Body-opensea		rs554279147;rs566154788	36;35
cg03719830	-0.212704336177015	0.593251888247393	-2.05511374017278	0.0450838380747255	0.2949592349076	-3.99622898206124	0.678333622718199	0.465629286541184	0.212704336177015	20	30699752	F	II	TM9SF4	Body	opensea	Body-opensea		rs75546298	0
cg12011397	-0.212695022833146	0.537420068677828	-2.0546584944268	0.0451295553620857	0.2949592349076	-3.99704064401147	0.622498077811086	0.40980305497794	0.212695022833146	1	206922233	R	II		IGR	opensea	IGR-opensea		rs577502777;rs116665167;rs147717951	27;23;7
cg24769698	-0.211141866449881	0.672477253031203	-2.05455076756847	0.0451403795387943	0.2949592349076	-3.99723268933221	0.756933999611155	0.545792133161274	0.211141866449881	10	99168651	R	II		IGR	opensea	IGR-opensea		rs7078782	49
cg24058365	-0.201800103533985	0.616634053377551	-2.05415318139535	0.0451803477087189	0.2949592349076	-3.99794139600027	0.697354094791145	0.495553991257159	0.201800103533985	1	110923328	R	II	SLC16A4	Body	opensea	Body-opensea		rs558084759	17
cg14415410	-0.209216145308265	0.610212665247705	-2.05378459839428	0.0452174277190592	0.2949592349076	-3.99859830177449	0.693899123371011	0.484682978062746	0.209216145308265	3	171848481	R	II	FNDC3B	Body	opensea	Body-opensea		rs530760417;rs192367182;rs560931941;rs139044388	50;34;17;1
cg15732149	-0.22138458198286	0.592849457814143	-2.05067563883654	0.0455312465384515	0.29647314086477	-4.00413532546515	0.681403290607287	0.460018708624427	0.22138458198286	1	207509334	F	II	CD55	Body	opensea	Body-opensea		rs372689910;rs1507760;rs536317900	25;31;49
cg07586235	-0.209557962818142	0.599708478092759	-2.05030740644743	0.0455685408900313	0.29647314086477	-4.00479068034512	0.683531663220016	0.473973700401874	0.209557962818142	1	200385219	R	II		IGR	opensea	IGR-opensea		rs527783428;rs548926044;rs187846571	26;4;1
cg02613871	0.216445972808304	0.583129571353966	2.05028494200113	0.045570816933251	0.29647314086477	-4.00483065785867	0.496551182230645	0.712997155038949	-0.216445972808303	1	45097931	R	II	RNF220	Body	island	Body-island	chr1:45097281-45098049	rs111993242	2
cg20990473	-0.222874861648529	0.509246487552904	-2.0496544065602	0.0456347415177941	0.296625819865661	-4.00595260372811	0.598396432212315	0.375521570563786	0.222874861648529	14	91827651	F	II	CCDC88C	Body	opensea	Body-opensea		rs139771425;rs547760994;rs568059444	4;35;47
cg04583111	-0.210098081438965	0.662591741225182	-2.04887284860728	0.0457140849798003	0.296878362331175	-4.00734287279751	0.746630973800768	0.536532892361803	0.210098081438965	19	56649661	F	II		IGR	shelf	IGR-shelf	chr19:56652191-56652684	rs551753942;rs562174704;rs531868884;rs75342253	0;1;30;50
cg04906352	-0.246044540000979	0.429687842292252	-2.04646553531722	0.0459592271657015	0.29805442038951	-4.01162232711113	0.528105658292644	0.282061118291665	0.246044540000979	8	54857865	F	II	RGS20	Body	opensea	Body-opensea		rs183580184	11
cg19628360	-0.217404801617136	0.611856596072416	-2.04587699453959	0.0460193328160155	0.29805442038951	-4.01266793115668	0.69881851671927	0.481413715102135	0.217404801617136	1	246751091	F	II	CNST	5'UTR	opensea	5'UTR-opensea		rs574732857;rs540267654	1;15
cg18014247	0.237506455766713	0.416980932636303	2.04550699251429	0.0460571547525649	0.29805442038951	-4.01332514987306	0.321978350329618	0.55948480609633	-0.237506455766713	2	220083722	F	II	ABCB6	TSS200	island	TSS200-island	chr2:220082991-220084012	rs78480692;rs573557098	21;46
cg09364688	0.187701311378648	0.708637533370179	2.04550085763683	0.046057782092378	0.29805442038951	-4.01333604615672	0.63355700881872	0.821258320197368	-0.187701311378648	1	36038877	F	II	TFAP2E	TSS200	shore	TSS200-shore	chr1:36038927-36040051	rs532215566;rs541141107;rs115802918	15;33;41
cg07472373	-0.191205053317014	0.74646611198952	-2.04495342327337	0.0461137914403337	0.298153720317925	-4.01430824596022	0.822948133316325	0.631743079999311	0.191205053317014	10	50595181	F	II	DRGX	Body	opensea	Body-opensea		rs536625927;rs554911449	1;37
cg07972410	-0.229895635141883	0.531990122079607	-2.04376527156078	0.0462355574348523	0.298568211870021	-4.01641756160407	0.62394837613636	0.394052740994477	0.229895635141884	10	22980041	F	II	PIP4K2A	Body	opensea	Body-opensea		rs191864039;rs527257755	4;51
cg14292280	0.198541555238746	0.693843171656816	2.04353351574019	0.0462593410644223	0.298568211870021	-4.01682887650102	0.614426549561318	0.812968104800063	-0.198541555238746	15	90455799	R	I	C15orf38	Body	island	Body-island	chr15:90455562-90456263	rs79013985	8
cg11243561	-0.221126135874535	0.573341782000389	-2.04273679184976	0.0463411847320029	0.298817122090696	-4.01824258674531	0.661792236350203	0.440666100475668	0.221126135874535	20	48317237	F	II	B4GALT5	Body	opensea	Body-opensea		rs557955574;rs576507835;rs543448066	0;4;39
cg27159720	-0.222299533818765	0.67463731253279	-2.04198443859762	0.0464185856516528	0.298817122090696	-4.01957714307905	0.763557126060296	0.54125759224153	0.222299533818765	9	7971612	F	II		IGR	opensea	IGR-opensea
cg13929657	-0.218671938226389	0.500314603194543	-2.04051242123383	0.0465703487323645	0.298817122090696	-4.02218708314429	0.587783378485098	0.369111440258709	0.218671938226389	7	17596110	F	II	LOC101927630	Body	opensea	Body-opensea
cg26932981	-0.179968555201272	0.761159203125285	-2.04026799455112	0.0465955904045619	0.298817122090696	-4.02262030834745	0.833146625205794	0.653178070004522	0.179968555201272	18	59768649	F	II	PIGN	Body	opensea	Body-opensea		rs141229831	1
cg12248682	-0.223631000367531	0.570173542825288	-2.03924875642708	0.0467009738738496	0.298817122090696	-4.02442635276204	0.6596259429723	0.435994942604769	0.223631000367531	6	106242435	R	II		IGR	opensea	IGR-opensea		rs545501232;rs553704814	11;1
cg07412002	-0.224590090330834	0.504967748704692	-2.03902033945555	0.0467246192161444	0.298817122090696	-4.02483099403862	0.594803784837026	0.370213694506192	0.224590090330835	6	75982956	F	II	TMEM30A	Body	opensea	Body-opensea		rs115098925;rs189966116	17;23
cg10227246	0.217241132890613	0.483831105990819	2.03890180618052	0.0467368936712996	0.298817122090696	-4.02504096113095	0.396934652834574	0.614175785725187	-0.217241132890612	20	33146341	F	I	MAP1LC3A	TSS200	island	TSS200-island	chr20:33146135-33147318	rs554924165;rs573327467	27;44
cg03779937	-0.209145452060897	0.66772482536713	-2.03875993047047	0.0467515889758871	0.298817122090696	-4.02529226306511	0.751383006191489	0.542237554130592	0.209145452060897	2	173319893	F	II	ITGA6	Body	opensea	Body-opensea		rs77167534;rs189667182	37;51
cg19197158	-0.209758775011711	0.403567873321453	-2.03864209226103	0.0467637975512035	0.298817122090696	-4.02550097669471	0.487471383326137	0.277712608314426	0.209758775011711	12	116498620	F	II	MED13L	Body	opensea	Body-opensea		rs117388034;rs371021956;rs11067896	16;17;34
cg08091497	-0.222105263762978	0.582824038825855	-2.03855759497989	0.0467725535554267	0.298817122090696	-4.02565063106619	0.671666144331046	0.449560880568068	0.222105263762978	3	16545999	F	II	RFTN1	5'UTR	opensea	5'UTR-opensea		rs113884042;rs148483083;rs576149640	0;1;2
cg13221508	-0.18762191889392	0.748538798074819	-2.03847166654185	0.0467814593200218	0.298817122090696	-4.02580281486637	0.823587565632387	0.635965646738467	0.18762191889392	21	27513425	F	II	APP	TSS1500	opensea	TSS1500-opensea		rs552101824;rs180883316;rs143961148	0;29;44
cg24107088	-0.194784628192271	0.627974294704125	-2.038205867118	0.0468090165139531	0.298817122090696	-4.02627352575141	0.705888145981034	0.511103517788763	0.194784628192271	14	35399820	F	II		IGR	opensea	IGR-opensea		rs184496972;rs370320297	27;30
cg16413076	-0.220132218142773	0.482360149324675	-2.03802550249956	0.0468277241246877	0.298817122090696	-4.02659290878621	0.570413036581784	0.350280818439011	0.220132218142773	1	9621736	F	II	SLC25A33	Body	opensea	Body-opensea		rs554872724	1
cg02013714	-0.229367667428647	0.456131630161134	-2.03648227836754	0.0469880540425109	0.299579488904078	-4.02932462786233	0.547878697132593	0.318511029703946	0.229367667428647	9	272268	R	II	DOCK8	TSS1500	opensea	TSS1500-opensea		rs149998554	13
cg10237171	-0.217470603076849	0.577253142508446	-2.03582113560492	0.0470568874403302	0.299755559054962	-4.03049441241935	0.664241383739185	0.446770780662336	0.217470603076849	3	12392795	F	II	PPARG	TSS1500	opensea	TSS1500-opensea		rs145806574	15
cg04714581	-0.219393675627835	0.585244111053833	-2.03543205567632	0.0470974364472609	0.299755559054962	-4.03118267766967	0.673001581304966	0.453607905677132	0.219393675627835	8	81047040	F	II	TPD52	Body	opensea	Body-opensea		rs536667453;rs111366082	0;14
cg02652597	0.199582740214808	0.639560124467977	2.03429632038709	0.0472159733394474	0.300249363855012	-4.03319111436535	0.559727028382054	0.759309768596862	-0.199582740214808	2	85811292	F	II	VAMP5	TSS1500	shore	TSS1500-shore	chr2:85811340-85811855	rs542112982	37
cg25965774	0.18733143624222	0.753677875068817	2.03379495914286	0.0472683826703848	0.300312081281023	-4.0340774244932	0.678745300571929	0.866076736814149	-0.187331436242219	10	126841033	F	II	CTBP2	5'UTR	island	5'UTR-island	chr10:126839791-126841034	rs192366394;rs1715861;rs552999833;rs571518022	21;37;42;49
cg12379940	0.208091898568513	0.607342013723487	2.03341863741177	0.0473077542116177	0.300312081281023	-4.03474256883736	0.524105254296081	0.732197152864595	-0.208091898568513	13	44947923	R	I	SERP2	TSS200	island	TSS200-island	chr13:44947371-44948443	rs541058939	42
cg21609524	-0.210523713771709	0.503134542355871	-2.03290876482447	0.0473611434259334	0.30039092006829	-4.03564359859962	0.587344027864554	0.376820314092846	0.210523713771709	14	31080494	F	II	G2E3	Body	opensea	Body-opensea
cg09456758	-0.212853706022003	0.360760068840951	-2.03196107518523	0.0474605155036576	0.300761019596212	-4.03731782198196	0.445901551249752	0.233047845227749	0.212853706022003	14	61329252	F	II	MNAT1	Body	opensea	Body-opensea		rs557304072;rs577163594;rs188554525;rs60175838	1;30;31;33
cg20745684	0.18325488828994	0.762674440466139	2.03110828924374	0.0475500905403493	0.301064124452158	-4.03882382686985	0.689372485150163	0.872627373440102	-0.18325488828994	7	29923339	R	II	WIPF3	Body	shore	Body-shore	chr7:29923882-29924264
cg00885208	-0.239197785401814	0.426996494622099	-2.03072432487991	0.0475904692089541	0.301064124452158	-4.03950172849573	0.522675608782825	0.28347782338101	0.239197785401815	15	70827566	R	II		IGR	opensea	IGR-opensea		rs544289139;rs561170242;rs529828208	38;19;1
cg17178175	-0.222258490806544	0.608428923296202	-2.02947910394358	0.0477216241472411	0.301232715092178	-4.04169946899646	0.697332319618819	0.475073828812275	0.222258490806544	2	178109973	R	II	NFE2L2	Body	opensea	Body-opensea		rs13402068;rs568109385;rs373013655	14;7;6
cg02483101	-0.229147889731309	0.434250548702183	-2.02932164300485	0.0477382312455481	0.301232715092178	-4.04197729780779	0.525909704594707	0.296761814863398	0.229147889731309	8	130365373	F	II		IGR	opensea	IGR-opensea		rs138959801;rs565313211	0;47
cg07184321	-0.213278107341314	0.555186084021294	-2.02909918188679	0.0477617023135769	0.301232715092178	-4.0423697841445	0.64049732695782	0.427219219616505	0.213278107341314	1	155620312	F	II		IGR	opensea	IGR-opensea		rs114136216;rs527745250;rs149821629	30;39;50
cg26823336	-0.21155085806638	0.381328096042013	-2.0289120119735	0.04778145767215	0.301232715092178	-4.04269997860554	0.465948439268565	0.254397581202185	0.21155085806638	11	14916757	R	II		IGR	shelf	IGR-shelf	chr11:14912900-14913771	rs552954012;rs537803696	48;1
cg17723491	-0.210808584820711	0.642757916973977	-2.02818236076768	0.0478585382497229	0.301459452274028	-4.04398694417591	0.727081350902262	0.516272766081551	0.210808584820711	15	80244933	F	II		IGR	opensea	IGR-opensea
cg07422843	-0.211824165708101	0.621330486411953	-2.02689804170127	0.0479944755939791	0.302056218931377	-4.04625129686288	0.706060152695193	0.494235986987092	0.211824165708101	17	27264560	R	II	PHF12	Body	opensea	Body-opensea
cg03450844	-0.212832917177211	0.682941996899928	-2.0262018838258	0.048068299228072	0.302261380737756	-4.04747817460366	0.768075163770813	0.555242246593602	0.212832917177211	7	150416671	F	II	GIMAP1	Body	shore	Body-shore	chr7:150417414-150418018	rs189512093;rs73163557;rs146221004;rs543030008	20;24;25;38
cg02492115	0.256549423407863	0.601758495533037	2.02421335962904	0.0482797125375195	0.303039425041438	-4.05098071767412	0.499138726169892	0.755688149577754	-0.256549423407863	2	66672319	R	II	MEIS1	Body	shore	Body-shore	chr2:66672431-66673636
cg19813868	-0.213217045569076	0.654962094522804	-2.02408382425737	0.0482935121766961	0.303039425041438	-4.05120877853017	0.740248912750434	0.527031867181358	0.213217045569076	4	17515091	F	II	QDPR	TSS1500	shore	TSS1500-shore	chr4:17513309-17513981	rs554492369;rs75558035;rs543580910;rs193214016	1;18;20;46
cg26503179	-0.216846396491323	0.58903482455562	-2.02351643793336	0.0483539970926991	0.303039425041438	-4.05220757871177	0.675773383152149	0.458926986660826	0.216846396491323	11	58991197	R	II		IGR	opensea	IGR-opensea
cg26346730	-0.211385362145211	0.551227654809763	-2.02348495609669	0.0483573550598039	0.303039425041438	-4.05226299098737	0.635781799667847	0.424396437522637	0.211385362145211	18	74725828	F	II	MBP	3'UTR	opensea	3'UTR-opensea		rs141418719;rs3752069;rs534457262;rs117862091;rs147599766	11;26;34;45;50
cg02725398	0.22603257209736	0.638427493474169	2.02293691647836	0.0484158432890949	0.303145994543401	-4.05322749887045	0.548014464635225	0.774047036732586	-0.22603257209736	3	9988144	R	II	PRRT3	Body	island	Body-island	chr3:9987895-9989619	rs571133093	36
cg13556511	0.193027851278949	0.650155485674822	2.02255113076922	0.0484570520464901	0.303145994543401	-4.05390632100215	0.572944345163243	0.765972196442192	-0.19302785127895	15	90455728	R	I	C15orf38	Body	island	Body-island	chr15:90455562-90456263	rs562804977;rs574761878	50;10
cg04799410	-0.208653757524447	0.428336980246389	-2.02214897211532	0.0485000420201944	0.303156272883261	-4.05461383722727	0.511798483256167	0.30314472573172	0.208653757524447	3	187717711	R	II		IGR	opensea	IGR-opensea		rs138271356;rs549832645	15;1
cg20609803	-0.212065418423289	0.555220384331059	-2.02139634233911	0.0485805853182677	0.303401066059233	-4.05593761924871	0.640046551700375	0.427981133277085	0.212065418423289	1	161184305	R	II	FCER1G	TSS1500	opensea	TSS1500-opensea		rs529401313;rs549077531;rs566039905;rs535053531	49;48;4;1
cg04947350	-0.212112728112414	0.489119964190022	-2.02100051779751	0.0486229912101896	0.303407465151583	-4.05663365961723	0.573965055434988	0.361852327322573	0.212112728112414	6	42336360	R	II	TRERF1	5'UTR	opensea	5'UTR-opensea
cg17125270	0.193465894972719	0.797038832571073	2.02032346196139	0.0486956004827165	0.30360132765072	-4.05782396826902	0.719652474581986	0.913118369554705	-0.193465894972719	19	40871421	R	II	PLD3	5'UTR	shore	5'UTR-shore	chr19:40871617-40871824	rs73933271;rs528388702;rs546540282	48;42;2
cg16416659	-0.209208307282376	0.308086328311325	-2.01951003737215	0.0487829582846335	0.30360132765072	-4.05925358010325	0.391769651224276	0.1825613439419	0.209208307282376	16	11444071	R	II	RMI2	Body	opensea	Body-opensea		rs72773852;rs542129040;rs562087975;rs9940779	45;27;25;17
cg21421707	-0.207457262297365	0.697079503469831	-2.01949233022574	0.0487848614512049	0.30360132765072	-4.05928469544088	0.780062408388777	0.572605146091413	0.207457262297365	11	47517145	F	II	CELF1	TSS1500	opensea	TSS1500-opensea		rs558304952;rs578096145;rs186838010	0;14;33
cg15458313	-0.212204657731364	0.634422771400881	-2.0185990550897	0.0488809541367789	0.30360132765072	-4.06085407887588	0.719304634493427	0.507099976762062	0.212204657731364	6	24490221	F	II	GPLD1	TSS1500	opensea	TSS1500-opensea		rs558405706;rs575266868	25;34
cg24015279	-0.19981922330043	0.536476991175665	-2.01780348985381	0.0489666735641223	0.30360132765072	-4.06225130697448	0.616404680495837	0.416585457195406	0.19981922330043	12	64646740	R	II		IGR	opensea	IGR-opensea		rs540776056;rs553598223	34;19
cg25964609	-0.216890663271053	0.587384879512395	-2.01779269174614	0.0489678379165496	0.30360132765072	-4.06227026820059	0.674141144820816	0.457250481549763	0.216890663271053	12	76956058	R	II		IGR	shelf	IGR-shelf	chr12:76952707-76953830	rs558660647	39
cg14220416	-0.195549400829127	0.593710389845741	-2.01763868841345	0.0489844465937913	0.30360132765072	-4.06254068521386	0.671930150177392	0.476380749348264	0.195549400829127	8	117049539	R	II	LINC00536	Body	opensea	Body-opensea		rs4876631;rs529456080;rs182819883	38;18;12
cg09599209	-0.204504611718391	0.696199951659194	-2.0176305855101	0.0489853205961268	0.30360132765072	-4.06255491275739	0.778001796346551	0.57349718462816	0.204504611718391	3	97636818	R	II	CRYBG3	Body	opensea	Body-opensea		rs145339609;rs147680460	44;28
cg19966540	-0.204290772359494	0.547711454516675	-2.01687182473012	0.0490672224630721	0.303613968200992	-4.06388697624341	0.629427763460473	0.425136991100978	0.204290772359494	21	35885635	R	II	KCNE1	TSS1500	opensea	TSS1500-opensea		rs183232338;rs41312975	15;1
cg00689492	0.196163920059055	0.748883244276275	2.01684445520037	0.0490701789850212	0.303613968200992	-4.06393501772753	0.670417676252653	0.866581596311708	-0.196163920059055	4	1303491	R	II	MAEA	Body	island	Body-island	chr4:1303490-1303835	rs554615274	1
cg09391405	-0.206329984819778	0.522546117006063	-2.01581617234972	0.0491813681810119	0.30404535539897	-4.06573955699993	0.605078110933974	0.398748126114196	0.206329984819778	2	106413010	R	II	NCK2	5'UTR	opensea	5'UTR-opensea		rs200549046;rs550380678;rs568737219	23;19;7
cg23653587	-0.211804811418698	0.674030311831598	-2.01484635094716	0.0492864353571456	0.304438200537988	-4.06744079460747	0.758752236399077	0.546947424980379	0.211804811418698	8	132951124	F	II	EFR3A	Body	opensea	Body-opensea		rs569990434;rs537280040;rs555539424;rs573658922;rs541082767	1;20;41;46;51
cg25989075	0.208018352532901	0.585282574888028	2.01419385656707	0.0493572335018372	0.304618885551743	-4.06858499822445	0.502075233874868	0.710093586407769	-0.208018352532901	6	138893712	F	II	NHSL1	TSS200	opensea	TSS200-opensea		rs539581470	6
cg06635885	-0.226689078585675	0.52994176642831	-2.01346326977841	0.0494366092433538	0.30485216061587	-4.06986577442801	0.62061739786258	0.393928319276905	0.226689078585675	6	3965628	F	II		IGR	opensea	IGR-opensea		rs554901807	1
cg11200845	-0.224595937543626	0.52586448841018	-2.01214480929853	0.0495801345908951	0.30548029144575	-4.07217615273402	0.615702863427631	0.391106925884004	0.224595937543627	2	161726241	F	II		IGR	opensea	IGR-opensea		rs184911695;rs569620610	1;45
cg14339738	-0.200713980701656	0.672411602985262	-2.01091529610111	0.0497143015175333	0.305627749374674	-4.07432952140468	0.752697195265924	0.551983214564268	0.200713980701656	8	117672859	F	II	EIF3H	Body	opensea	Body-opensea		rs148677386;rs575781391	16;39
cg15371711	0.216700332914038	0.590878858877751	2.01059998031325	0.0497487598884492	0.305627749374674	-4.0748815872672	0.504198725712136	0.720899058626174	-0.216700332914038	20	35169846	F	I	MYL9	TSS200	shore	TSS200-shore	chr20:35169189-35169540	rs557844949;rs561981993;rs528936233	30;39;48
cg02605007	0.217341185531326	0.600446202548232	2.01053297427024	0.0497560851066056	0.305627749374674	-4.07499889441729	0.513509728335702	0.730850913867028	-0.217341185531326	19	10541304	R	I	PDE4A	Body	shore	Body-shore	chr19:10542662-10543120	rs575332823;rs111527007	34;5
cg07315452	-0.20978891176557	0.490369559470012	-2.0103983644554	0.0497708037034044	0.305627749374674	-4.07523454523826	0.574285124176239	0.36449621241067	0.20978891176557	2	240262006	F	II	HDAC4	Body	opensea	Body-opensea		rs548384930;rs140628159	17;19
cg02329699	-0.230599642588024	0.631593993384965	-2.00839233116416	0.049990594750289	0.306288164841073	-4.07874478009278	0.723833850420175	0.493234207832151	0.230599642588024	18	22814014	F	II	ZNF521	5'UTR	opensea	5'UTR-opensea		rs535776184	33
cg20387122	-0.210259359711595	0.489367319564442	-2.00835532164891	0.0499946575596684	0.306288164841073	-4.07880951312952	0.57347106344908	0.363211703737485	0.210259359711595	6	134679535	R	II		IGR	opensea	IGR-opensea		rs376128371	1
cg08429353	-0.216013510228079	0.602826688043476	-2.00827320262907	0.0500036733926301	0.306288164841073	-4.07895314324952	0.689232092134708	0.473218581906629	0.216013510228079	3	117158774	F	II		IGR	opensea	IGR-opensea		rs76913836;rs147799983	29;49
cg01680244	-0.219792885007155	0.53190252997748	-2.00768294959468	0.0500685184925057	0.30635653964206	-4.07998537907417	0.619819683980342	0.400026798973187	0.219792885007155	8	59476467	R	II	SDCBP	5'UTR	opensea	5'UTR-opensea		rs530000509;rs189805150	39;12
cg22471156	-0.210903030516848	0.604443526054278	-2.00741114750364	0.0500984030320281	0.30635653964206	-4.08046062147274	0.688804738261017	0.477901707744169	0.210903030516848	7	6473557	R	II	DAGLB	Body	opensea	Body-opensea		rs181595329	6
cg25479497	-0.177499399497712	0.785816235383802	-2.00405761186019	0.0504683920864635	0.308049629169187	-4.08631978601188	0.856815995182887	0.679316595685175	0.177499399497712	4	2665187	R	II	FAM193A	Body	opensea	Body-opensea		rs561310184	34
cg17741362	-0.213889580259516	0.62380950278361	-2.00330041883683	0.0505522573177812	0.308049629169187	-4.08764158427949	0.709365334887416	0.4954757546279	0.213889580259516	12	112211680	F	II	ALDH2	Body	opensea	Body-opensea
cg03429763	-0.204569817303349	0.515084165509039	-2.00305152505745	0.0505798505605941	0.308049629169187	-4.0880759754121	0.596912092430379	0.39234227512703	0.204569817303349	4	57824462	F	II		IGR	opensea	IGR-opensea		rs180750910;rs572934219;rs545312792;rs565002965	0;1;11;42
cg08290072	0.231046182987228	0.458624703700216	2.00238327371313	0.050653999564254	0.308049629169187	-4.08924204148362	0.366206230505324	0.597252413492552	-0.231046182987228	2	220083701	F	I	ABCB6	TSS200	island	TSS200-island	chr2:220082991-220084012	rs551440206;rs571279635;rs76861178;rs553589280;rs78480692	0;3;4;11;42
cg25844708	-0.216143809769868	0.512130002662502	-2.00188355137736	0.050709509908685	0.308049629169187	-4.09011381885326	0.598587526570449	0.382443716800581	0.216143809769868	13	53270248	R	II		IGR	opensea	IGR-opensea
cg26752773	-0.207642576783692	0.612607593188649	-2.00186508808053	0.0507115618606183	0.308049629169187	-4.09014602500419	0.695664623902125	0.488022047118433	0.207642576783692	3	171529090	R	II	PLD1	TSS1500	shore	TSS1500-shore	chr3:171527617-171528458	rs571950359	4
cg14556390	-0.20616742621718	0.543007238780442	-2.00155603406957	0.050745919775302	0.308049629169187	-4.09068508124982	0.625474209267314	0.419306783050134	0.20616742621718	4	151269284	R	II	LRBA	Body	opensea	Body-opensea
cg16949361	-0.216393411055744	0.343774463785398	-2.00150282181746	0.0507518374730768	0.308049629169187	-4.0907778877277	0.430331828207695	0.213938417151951	0.216393411055744	11	8796038	F	II	LOC102724784	Body	opensea	Body-opensea		rs141003830;rs568128395	2;42
cg27387279	-0.212825610708301	0.495874588833291	-2.00093080377545	0.0508154888136011	0.308049629169187	-4.09177540249156	0.581004833116611	0.36817922240831	0.212825610708301	14	94492008	F	II	OTUB2	TSS1500	shore	TSS1500-shore	chr14:94492639-94493297	rs537069678	50
cg11330406	-0.206223377115792	0.558672295653972	-2.00033874923447	0.0508814422349598	0.308049629169187	-4.09280760540627	0.641161646500289	0.434938269384496	0.206223377115792	20	1550119	R	II	SIRPB1	Body	opensea	Body-opensea		rs373053185	2
cg16226866	-0.213247591930454	0.609058989846391	-1.99951783627047	0.0509730120898526	0.308049629169187	-4.0942383808107	0.694358026618573	0.481110434688118	0.213247591930455	6	110418140	F	II		IGR	opensea	IGR-opensea
cg07710974	-0.236535142813973	0.461451561088952	-1.99928538596017	0.0509989668860847	0.308049629169187	-4.09464343046396	0.556065618214541	0.319530475400568	0.236535142813973	8	54857892	F	II	RGS20	Body	opensea	Body-opensea		rs186932892	49
cg17017270	-0.220971448310032	0.410762701857947	-1.99904660017161	0.0510256409538049	0.308049629169187	-4.09505947857523	0.49915128118196	0.278179832871927	0.220971448310033	10	49719908	R	II	ARHGAP22	Body	opensea	Body-opensea		rs114046200	2
cg18490259	-0.211373293020617	0.547012681244567	-1.99875760951266	0.051057939355174	0.308049629169187	-4.09556294516303	0.631561998452814	0.420188705432196	0.211373293020617	16	21652363	R	II	METTL9	Body	opensea	Body-opensea		rs528803134;rs144638064;rs143500893	35;19;1
cg26438215	-0.201730921368699	0.701436934080669	-1.99851589093903	0.0510849680371822	0.308049629169187	-4.09598400940885	0.782129302628149	0.58039838125945	0.201730921368699	6	166774694	F	II		IGR	opensea	IGR-opensea		rs112094516;rs575838615	0;38
cg06466659	-0.208476827859473	0.50514729741409	-1.99847093091306	0.0510899967744186	0.308049629169187	-4.09606232327964	0.588538028557879	0.380061200698406	0.208476827859473	2	213990963	R	II	IKZF2	Body	opensea	Body-opensea
cg23965230	-0.218157702796855	0.555499778043916	-1.99787948287593	0.0511561894479016	0.308049629169187	-4.09709240231087	0.642762859162659	0.424605156365803	0.218157702796855	10	43468702	R	II		IGR	opensea	IGR-opensea		rs561651502;rs115319447	31;21
cg13584406	-0.191149489879618	0.696435011216785	-1.99737557424593	0.0512126433700697	0.308049629169187	-4.09796981836105	0.772894807168632	0.581745317289014	0.191149489879618	12	76412183	F	II		IGR	opensea	IGR-opensea		rs572798871;rs545663038;rs565475031	8;28;39
cg14531540	-0.211003136163837	0.420946176686654	-1.99723612234091	0.0512282759420395	0.308049629169187	-4.09821260197714	0.505347431152189	0.294344294988352	0.211003136163837	3	69608177	F	II		IGR	opensea	IGR-opensea		rs527922798;rs548164891;rs77163875	9;38;40
cg17650835	-0.213896671005446	0.509576836124596	-1.99685147884113	0.0512714158442521	0.308049629169187	-4.09888218644031	0.595135504526775	0.381238833521328	0.213896671005447	5	159472178	F	II	TTC1	Body	opensea	Body-opensea		rs543353522	10
cg04138112	0.224011850801761	0.615639602072368	1.99626058736907	0.0513377486225305	0.308049629169187	-4.09991059435424	0.526034861751664	0.750046712553425	-0.224011850801761	1	167090618	R	I	DUSP27	Body	island	Body-island	chr1:167090575-167091010	rs557770477	1
cg00743831	-0.209851665517918	0.410578188961254	-1.99604061193348	0.0513624616983894	0.308049629169187	-4.10029338176043	0.494518855168421	0.284667189650503	0.209851665517918	8	126285778	R	II	NSMCE2	Body	opensea	Body-opensea		rs148332962	1
cg13822374	-0.218495589171763	0.405805054059503	-1.99601069349538	0.0513658236687966	0.308049629169187	-4.10034544120022	0.493203289728209	0.274707700556446	0.218495589171763	20	52452275	F	II		IGR	opensea	IGR-opensea
cg07687273	-0.213634239007191	0.645220286759886	-1.99585235717649	0.0513836192681282	0.308049629169187	-4.10062094264337	0.730673982362762	0.517039743355571	0.213634239007191	2	208004404	R	II	KLF7	Body	opensea	Body-opensea
cg06196147	0.240722353233963	0.526182057422962	1.99465198517644	0.0515187034215323	0.308551697135751	-4.10270896303525	0.429893116129377	0.67061546936334	-0.240722353233963	3	128713057	F	II	KIAA1257	TSS200	island	TSS200-island	chr3:128712404-128713058
cg21768918	-0.217648332596179	0.470807569677972	-1.99428511468034	0.0515600503135712	0.308551697135751	-4.10334691509595	0.557866902716443	0.340218570120264	0.217648332596179	10	70833671	R	II		IGR	opensea	IGR-opensea		rs570763315;rs539618555;rs546495725	38;19;3
cg02529683	-0.21308866489832	0.471674474150423	-1.99398748748001	0.0515936143874019	0.308551697135751	-4.10386438721866	0.556909940109751	0.343821275211431	0.21308866489832	12	93305958	R	II	EEA1	Body	opensea	Body-opensea		rs373466528	1
cg22079412	-0.198760277477739	0.658182210778255	-1.99360070863867	0.0516372604262854	0.308561037852913	-4.1045367664485	0.737686321769351	0.538926044291611	0.198760277477739	12	90175156	F	II		IGR	opensea	IGR-opensea		rs149487078;rs552587865;rs559527588	0;26;38
cg01366462	-0.221415026118	0.561186175709272	-1.99243395691619	0.0517691153124287	0.30888383141943	-4.10656439090954	0.649752186156472	0.428337160038471	0.221415026118	4	39307651	R	II	MIR1273H	Body	opensea	Body-opensea		rs567576700	2
cg22257514	-0.208514758021651	0.544708058784119	-1.99222796482651	0.0517924246378333	0.30888383141943	-4.10692226777983	0.62811396199278	0.419599203971129	0.208514758021651	6	82672142	F	II		IGR	opensea	IGR-opensea		rs555712606;rs185603259	0;13
cg15878879	-0.226942478886778	0.501065900784909	-1.99189983982093	0.0518295727630775	0.30888383141943	-4.10749226584294	0.59184289233962	0.364900413452842	0.226942478886778	22	40882228	R	II	MKL1	5'UTR	opensea	5'UTR-opensea		rs188804744	19
cg04756491	-0.209764925298716	0.593181260721428	-1.99163306447366	0.0518597922091269	0.30888383141943	-4.10795563286266	0.677087230840914	0.467322305542198	0.209764925298716	14	23385384	F	II	RBM23	5'UTR	shelf	5'UTR-shelf	chr14:23388092-23388857
cg01495416	-0.211998227774204	0.490758088181641	-1.99086015067029	0.0519474311080863	0.309085254808095	-4.10929782593511	0.575557379291323	0.363559151517119	0.211998227774204	8	59085270	F	II		IGR	opensea	IGR-opensea		rs572551098;rs541739165	1;4
cg00495456	-0.214376571389532	0.415398049367978	-1.99012611781293	0.0520307794968654	0.309085254808095	-4.11057209446637	0.501148677923791	0.286772106534259	0.214376571389532	13	51815959	R	II	FAM124A	Body	opensea	Body-opensea		rs149315136;rs561266564;rs528823613	38;25;1
cg22689323	-0.21841064848732	0.37494445506254	-1.98991344843113	0.0520549493187942	0.309085254808095	-4.11094121091544	0.462308714457468	0.243898065970148	0.21841064848732	8	143926325	R	II	GML	Body	opensea	Body-opensea		rs566586561;rs533615195;rs183706025;rs573705750	46;40;24;23
cg03085538	-0.20559109745249	0.593131549558959	-1.98984937946759	0.0520622326361154	0.309085254808095	-4.11105240474402	0.675367988539955	0.469776891087464	0.205591097452491	15	81317493	R	II		IGR	opensea	IGR-opensea		rs191191050;rs552326105	48;1
cg26853987	0.19226749455544	0.726011091302201	1.98884063899466	0.05217702136085	0.309516117004654	-4.11280270987567	0.649104093480025	0.841371588035464	-0.192267494555439	5	176790272	R	I	RGS14	Body	island	Body-island	chr5:176789978-176790296	rs539771217	3
cg07935482	-0.215263663454174	0.541315360535729	-1.98757286026289	0.052321596231466	0.310112668670484	-4.11500142161975	0.627420825917399	0.412157162463224	0.215263663454175	12	42575257	F	II	YAF2	Body	opensea	Body-opensea		rs114039773;rs569927696;rs537336350	17;18;41
cg00823094	-0.195746183733728	0.737783212863895	-1.98721754691116	0.0523621772796044	0.310112668670484	-4.11561743041015	0.816081686357387	0.620335502623658	0.195746183733728	2	60771364	F	II	BCL11A	Body	opensea	Body-opensea		rs180731208	19
cg15830029	-0.218708889438938	0.446926270874464	-1.98631092588667	0.0524658471233513	0.310475860458766	-4.11718882375876	0.534409826650039	0.315700937211101	0.218708889438938	18	22907666	F	II	ZNF521	5'UTR	opensea	5'UTR-opensea		rs201794924;rs375596992	0;9
cg26740249	-0.220372902972946	0.49296874406132	-1.98550276005391	0.0525584078113392	0.310718404123681	-4.11858906077715	0.581117905250499	0.360745002277552	0.220372902972947	17	76036514	F	II	TNRC6C	5'UTR	shore	5'UTR-shore	chr17:76037074-76037323
cg13612623	-0.210739347446993	0.581072082323592	-1.98503938986982	0.0526115418256393	0.310718404123681	-4.11939168432326	0.665367821302389	0.454628473855396	0.210739347446993	17	28679114	R	II		IGR	opensea	IGR-opensea
cg01158456	-0.214438896295775	0.461433128808606	-1.98484393158626	0.0526339686199688	0.310718404123681	-4.11973019869827	0.547208687326916	0.33276979103114	0.214438896295776	1	169677921	F	II	SELL	Body	opensea	Body-opensea		rs115280742;rs61761863;rs185495177;rs189805545	1;2;21;36
cg14716166	-0.181548637664971	0.73427611374981	-1.98232432256525	0.052923805093061	0.312178068336543	-4.12409139436726	0.806895568815799	0.625346931150828	0.181548637664971	15	41548858	F	II	CHP1	Body	opensea	Body-opensea		rs531690992;rs6492999;rs139152236	34;35;44
cg14659184	-0.217748605839361	0.540276170882716	-1.98000366089643	0.0531919703923453	0.313507658293148	-4.12810409638471	0.627375613218461	0.4096270073791	0.217748605839361	15	89929470	R	II	LINC00925	Body	opensea	Body-opensea		rs191168955;rs117382057	12;1
cg11671940	-0.218274951206243	0.48530334693442	-1.97812404487138	0.0534100265964761	0.314359697175522	-4.13135126946649	0.572613327416917	0.354338376210674	0.218274951206243	10	28781637	R	II		IGR	opensea	IGR-opensea		rs374007423	35
cg20175324	-0.222490739031543	0.480087128379711	-1.97799967811995	0.0534244815962787	0.314359697175522	-4.13156603021465	0.569083423992328	0.346592684960786	0.222490739031543	13	50858812	F	II	DLEU1	Body	opensea	Body-opensea		rs537811253	0
cg17415382	-0.212862537474697	0.288222550515185	-1.97703857039924	0.0535363035386354	0.314359697175522	-4.13322531927485	0.373367565505064	0.160505028030367	0.212862537474697	2	97472472	R	II	CNNM4	Body	opensea	Body-opensea
cg22481770	0.200798945513618	0.70737089910117	1.97678011636289	0.0535664081990289	0.314359697175522	-4.13367140692188	0.627051320895723	0.827850266409341	-0.200798945513618	3	156324118	R	II		IGR	opensea	IGR-opensea		rs533983223;rs555221589	49;7
cg23592078	-0.20747208228999	0.491259529568203	-1.97658684263996	0.0535889301869436	0.314359697175522	-4.13400496217385	0.574248362484199	0.36677628019421	0.20747208228999	19	46760301	F	II	RNU6-66P	Body	opensea	Body-opensea		rs561128648	29
cg25807462	-0.197322692929859	0.713251214916917	-1.97630955551756	0.053621256393196	0.314359697175522	-4.13448346114739	0.792180292088861	0.594857599159002	0.197322692929859	9	7844737	F	II		IGR	opensea	IGR-opensea		rs185945998;rs190320051;rs115556437;rs182540184	1;42;44;46
cg09491380	-0.21779991129069	0.56754976404622	-1.97617748895921	0.0536366586424683	0.314359697175522	-4.1347113411325	0.654669728562496	0.436869817271806	0.21779991129069	4	1294962	R	II	MAEA	Body	opensea	Body-opensea		rs574593060;rs535452763;rs73071916;rs572231834	26;11;9;4
cg13894021	0.191629804955963	0.6169011094087	1.97560970676835	0.0537029195325532	0.314496650169872	-4.13569089907457	0.540249187426315	0.731878992382278	-0.191629804955963	22	23487383	F	II	RAB36	TSS200	island	TSS200-island	chr22:23487368-23487970	rs58367083;rs564680016;rs575195147;rs530678044	19;21;23;49
cg22706634	0.194901023194082	0.64238583461101	1.97511076092465	0.0537612052306486	0.314586717279422	-4.13655150183225	0.564425425333377	0.75932644852746	-0.194901023194082	22	38092651	F	II	TRIOBP	TSS1500	opensea	TSS1500-opensea		rs571603752;rs534471567	21;37
cg00612332	-0.222566023351771	0.408604870039037	-1.97216853031908	0.0541060170661565	0.316175485461597	-4.14162264973521	0.497631279379745	0.275065256027974	0.222566023351771	9	272258	R	II	DOCK8	TSS1500	opensea	TSS1500-opensea		rs142455171;rs149998554	51;3
cg25596327	-0.222213015800278	0.539589857059264	-1.97205838164403	0.0541189626642531	0.316175485461597	-4.1418123748986	0.628475063379376	0.406262047579097	0.222213015800278	1	28483532	F	II	PTAFR	5'UTR	opensea	5'UTR-opensea		rs144635152	31
cg19893830	-0.222256904666874	0.431013813697504	-1.97155876590037	0.0541777151361776	0.316266725619788	-4.14267282366871	0.519916575564254	0.29765967089738	0.222256904666874	2	202832067	R	II		IGR	opensea	IGR-opensea		rs536705881;rs182620585	12;1
cg19564590	-0.210860461228409	0.608958115089968	-1.971159670662	0.0542246862450137	0.316289100674973	-4.14336002149835	0.693302299581331	0.482441838352922	0.210860461228409	1	8557499	R	II	RERE	Body	opensea	Body-opensea		rs200649907;rs145265480	39;1
cg22673320	-0.223780487536375	0.451589715637701	-1.97071797890244	0.0542767115058993	0.316340897266497	-4.14412042871386	0.541101910652251	0.317321423115876	0.223780487536375	22	43509870	R	II	BIK	5'UTR	shelf	5'UTR-shelf	chr22:43505951-43506167	rs563094153;rs1883264;rs146476554;rs562340026;rs529423089;rs547531326	50;26;7;6;5;1
cg24711925	-0.179323383685335	0.786313754340177	-1.96969286559575	0.0543976211960873	0.316793771731304	-4.14588468692672	0.85804310781431	0.678719724128976	0.179323383685334	10	126454007	R	II	METTL10	Body	opensea	Body-opensea		rs147429177;rs570264486;rs139714298;rs79266966;rs147182290	49;42;9;2;1
cg16139963	-0.206183208908843	0.410317049607338	-1.96932187327638	0.0544414358636178	0.316797307739719	-4.14652298725318	0.492790333170875	0.286607124262033	0.206183208908843	19	33181245	F	II		IGR	shore	IGR-shore	chr19:33182609-33183562	rs565251354;rs531068602	1;35
cg20090759	-0.208686622350905	0.686348648673922	-1.96872544444679	0.0545119384315249	0.316946089760395	-4.14754894285256	0.769823297614284	0.561136675263379	0.208686622350905	21	15964265	R	II	LOC388813	3'UTR	opensea	3'UTR-opensea		rs540304846;rs554231765	23;2
cg25325699	-0.212807557725783	0.602436740093858	-1.96835796151193	0.054555416842722	0.316946089760395	-4.14818094303444	0.687559763184171	0.474752205458388	0.212807557725783	4	140812198	F	II	MAML3	Body	opensea	Body-opensea		rs150228362;rs558168508;rs188047596	0;40;48
cg16851369	-0.206234647050559	0.647766143200584	-1.96797131743425	0.0546011944476403	0.316946089760395	-4.14884578898136	0.730260002020808	0.524025354970248	0.20623464705056	9	129571563	F	II	ZBTB43	5'UTR	shelf	5'UTR-shelf	chr9:129567144-129567803	rs531977826;rs551874350;rs565388707	0;13;32
cg22853588	0.195280788695805	0.696453569903296	1.96764449477019	0.054639915092354	0.316946089760395	-4.14940768407804	0.618341254424975	0.813622043120779	-0.195280788695805	20	35169881	F	I	MYL9	TSS200	shore	TSS200-shore	chr20:35169189-35169540	rs561981993;rs528936233;rs146827176	4;13;35
cg13909713	-0.218253687795971	0.4146489317599	-1.96685119389486	0.0547340003442599	0.317167414410964	-4.15077125093584	0.501950406878288	0.283696719082317	0.218253687795971	6	144484178	R	II	STX11	5'UTR	opensea	5'UTR-opensea		rs145934644	1
cg01486979	-0.201191754834998	0.581870277668972	-1.96659355396778	0.0547645862853629	0.317167414410964	-4.1512139957903	0.662346979602972	0.461155224767974	0.201191754834998	5	126147721	R	II	LMNB1	Body	opensea	Body-opensea		rs17165328;rs140603017;rs577587280	47;14;2
cg21515958	-0.187812183333092	0.683604168815725	-1.96606936322911	0.0548268613531472	0.317277464436681	-4.15211464704544	0.758729042148962	0.570916858815869	0.187812183333093	3	190161974	R	II	TMEM207	Body	opensea	Body-opensea		rs186189041	1
cg14768782	0.223800209995101	0.485976402933713	1.96533803628551	0.0549138462944354	0.317530221633123	-4.15337085504807	0.396456318935673	0.620256528930774	-0.223800209995101	3	128712993	R	I	KIAA1257	TSS200	island	TSS200-island	chr3:128712404-128713058	rs554979921;rs115978811	45;44
cg18038331	-0.195567316582887	0.682336878693997	-1.96495698115023	0.054959216415256	0.317542139288146	-4.15402524075224	0.760563805327152	0.564996488744264	0.195567316582887	3	170019477	R	II	PRKCI	Body	opensea	Body-opensea		rs562825295	21
cg10801328	0.185797852671598	0.60822627779098	1.96368031588967	0.0551114565264937	0.318171023033269	-4.15621687443609	0.533907136722341	0.719704989393939	-0.185797852671598	17	1106984	R	I		IGR	island	IGR-island	chr17:1106812-1107379	rs548705341;rs566812955	13;8
cg02862467	-0.197111630460283	0.642273108563452	-1.96323093871481	0.0551651300624194	0.318230317559134	-4.15698802716304	0.721117760747565	0.524006130287282	0.197111630460283	1	19407897	F	II	UBR4	Body	opensea	Body-opensea		rs201737964;rs141281527	1;15
cg02053407	-0.215190171966749	0.523747832337822	-1.9625622938131	0.0552450759664449	0.318425060633692	-4.15813517724462	0.609823901124522	0.394633729157773	0.215190171966749	6	119047242	R	II		IGR	opensea	IGR-opensea		rs79103527;rs77691079	42;38
cg05958749	0.19301601389189	0.674848219022685	1.96222244563583	0.0552857477068589	0.318425060633692	-4.15871810560387	0.597641813465929	0.790657827357819	-0.19301601389189	3	129147694	R	II	C3orf25	TSS1500	shore	TSS1500-shore	chr3:129147229-129147617	rs141875591;rs59832119;rs533767640;rs555128770;rs571631017	37;34;24;15;4
cg00064250	-0.228795748496572	0.472313247092228	-1.96156488588859	0.0553645149474027	0.318614964300198	-4.15984574957001	0.563831546490856	0.335035797994285	0.228795748496572	9	130860681	R	II	SLC25A25	TSS200	opensea	TSS200-opensea		rs7856792;rs534863013;rs546161349	48;42;29
cg20721738	0.186937028743913	0.760401261563319	1.96122197033406	0.0554056300440198	0.318614964300198	-4.16043368575348	0.685626450065754	0.872563478809667	-0.186937028743913	22	23487104	F	II	RAB36	TSS1500	shore	TSS1500-shore	chr22:23487368-23487970
cg21122051	-0.207723503383394	0.546858639276335	-1.96012520096634	0.0555373071620827	0.319121893505008	-4.16231353625358	0.629948040629692	0.422224537246298	0.207723503383394	10	97515319	F	II	ENTPD1	TSS1500	opensea	TSS1500-opensea
cg11675009	-0.197161800387138	0.684497849682946	-1.95941260906933	0.0556230041477789	0.31930977847545	-4.16353443351592	0.763362569837801	0.566200769450663	0.197161800387138	3	141006210	R	II	PXYLP1	Body	opensea	Body-opensea		rs34601454;rs541579769;rs559589503;rs200023218;rs545061605	50;41;25;2;1
cg22381196	-0.186362521904975	0.736362607374724	-1.95907576866469	0.0556635523797785	0.31930977847545	-4.16411141770405	0.810907616136714	0.624545094231739	0.186362521904975	16	72041376	R	II	DHODH	TSS1500	shore	TSS1500-shore	chr16:72042347-72042888
cg16934826	-0.208919008124622	0.61297579215224	-1.95876773114571	0.0557006555742091	0.31930977847545	-4.16463899098968	0.696543395402089	0.487624387277466	0.208919008124622	4	1294967	R	II	MAEA	Body	opensea	Body-opensea		rs574593060;rs535452763;rs73071916;rs572231834	31;16;14;9
cg08036492	-0.187748596136641	0.711644984790107	-1.95737091508304	0.0558691688135684	0.31999149921011	-4.16703042417886	0.786744423244763	0.598995827108122	0.187748596136642	17	13976536	F	II	COX10	Body	shelf	Body-shelf	chr17:13972630-13973085	rs189492534;rs181765228;rs541640775;rs116204106;rs142153160	7;10;18;24;45
cg09447675	-0.210365066920911	0.443048361723775	-1.95705897073639	0.0559068617687059	0.31999149921011	-4.16756429421927	0.527194388492139	0.316829321571228	0.210365066920911	12	46877466	R	II		IGR	opensea	IGR-opensea		rs7964767;rs570097668;rs149830418	39;36;1
cg04784321	-0.209918777430244	0.505271920114673	-1.95622591777405	0.0560076284165334	0.320060519160054	-4.16898965030017	0.58923943108677	0.379320653656526	0.209918777430244	14	91828035	R	II	CCDC88C	Body	opensea	Body-opensea		rs543709135	47
cg23512567	-0.210853164628809	0.483407659551212	-1.95593688950023	0.0560426258550348	0.320060519160054	-4.16948405835155	0.567748925402736	0.356895760773927	0.210853164628809	1	236349007	R	II	GPR137B	Body	opensea	Body-opensea
cg08764162	-0.212158154644025	0.672545271699362	-1.95587701538192	0.0560498781507787	0.320060519160054	-4.16958647050701	0.757408533556972	0.545250378912947	0.212158154644025	10	31147088	F	II	ZNF438	Body	opensea	Body-opensea		rs79523820	33
cg11949518	-0.226687880628594	0.516801702589178	-1.95478625327402	0.0561821384740762	0.320566100616285	-4.17145170792533	0.607476854840616	0.380788974212021	0.226687880628594	17	78912765	F	I	RPTOR	Body	shelf	Body-shelf	chr17:78915562-78915882	rs149593112;rs552695401	19;42
cg25684151	-0.203342053710026	0.553490274230713	-1.95265108243275	0.0564418134328632	0.321797337550352	-4.17510036335462	0.634827095714723	0.431485042004697	0.203342053710026	8	126588554	F	II		IGR	opensea	IGR-opensea		rs564832741	14
cg26177213	-0.20701453813557	0.430173832002433	-1.95189230254601	0.056534342135678	0.322063774920741	-4.17639617886911	0.512979647256661	0.305965109121091	0.20701453813557	7	4754566	R	II	FOXK1	Body	shelf	Body-shelf	chr7:4757802-4758037	rs552434604;rs141722802;rs531530285;rs150145560	35;26;2;1
cg12256630	-0.197846283384215	0.65565591128365	-1.95154778507288	0.0565763969036982	0.322063774920741	-4.17698439173627	0.734794424637336	0.536948141253121	0.197846283384215	16	57027256	R	II		IGR	shelf	IGR-shelf	chr16:57023190-57023768
cg24658778	-0.215505842309725	0.490055094153837	-1.95052194372859	0.0567017787737902	0.322498705138174	-4.17873534322011	0.576257431077727	0.360751588768001	0.215505842309725	6	152897280	R	II	SYNE1	Body	opensea	Body-opensea		rs564710641;rs79982259;rs187401876	47;36;1
cg17896599	0.179468102904123	0.675353873263341	1.95020135278456	0.0567410113194474	0.322498705138174	-4.17928238187395	0.603566632101692	0.783034735005815	-0.179468102904123	6	24911555	R	I	FAM65B	TSS200	shore	TSS200-shore	chr6:24910626-24911285	rs2493332;rs567084792;rs557568084	32;16;12
cg08358676	-0.20328160867522	0.584387946046365	-1.94984411758085	0.0567847556373953	0.322498705138174	-4.17989185839628	0.665700589516453	0.462418980841233	0.20328160867522	8	93969144	F	II	TRIQK	5'UTR	opensea	5'UTR-opensea		rs532661856;rs541577713	0;1
cg24308064	-0.236929493747589	0.471370903610524	-1.94844380313584	0.0569565063528211	0.323223765153935	-4.18228001165244	0.566142701109559	0.32921320736197	0.236929493747589	15	82158599	F	II		IGR	opensea	IGR-opensea
cg17104258	0.20579813695098	0.561131507457982	1.94801588413955	0.0570090799934046	0.323271906041487	-4.18300951166819	0.47881225267759	0.68461038962857	-0.20579813695098	1	167090646	R	I	DUSP27	Body	island	Body-island	chr1:167090575-167091010	rs557770477;rs186353409;rs190134419	29;18;17
cg06666025	0.185986152420121	0.658286516331593	1.94705113523626	0.0571277605097788	0.323694544094048	-4.18465367992703	0.583892055363545	0.769878207783666	-0.185986152420121	16	66613278	R	I	CMTM2	TSS200	island	TSS200-island	chr16:66612749-66613412
cg08410533	-0.229235047388578	0.434639358880885	-1.94627142335827	0.0572238329334939	0.323783556189016	-4.18598199460231	0.526333377836316	0.297098330447738	0.229235047388578	10	375830	R	II	DIP2C	Body	shelf	Body-shelf	chr10:372932-373159	rs536565840;rs553263391;rs572882849	49;37;19
cg18882597	-0.212416810939932	0.585290370307113	-1.94606314504696	0.0572495194170709	0.323783556189016	-4.1863367404279	0.670257094683086	0.457840283743154	0.212416810939932	12	49673654	R	II		IGR	opensea	IGR-opensea		rs565233205;rs185752727;rs376886703	38;33;1
cg12592359	-0.204390487571277	0.609733492577267	-1.94584890905616	0.0572759509516031	0.323783556189016	-4.18670159992139	0.691489687605778	0.487099200034501	0.204390487571277	20	30944839	R	II	ASXL1	TSS1500	shore	TSS1500-shore	chr20:30945647-30947033	rs367588832	4
cg24775454	0.229784927290366	0.464860907284044	1.94434880370853	0.0574613206454246	0.32458120413887	-4.18925543297688	0.372946936367897	0.602731863658263	-0.229784927290366	2	220083696	F	I	ABCB6	TSS200	island	TSS200-island	chr2:220082991-220084012	rs537509870;rs551440206;rs571279635;rs76861178;rs553589280;rs78480692	4;5;8;9;16;47
cg11108890	0.17639396864599	0.677867488581758	1.94369388581206	0.0575424105669476	0.324588836794542	-4.19036986411448	0.607309901123362	0.783703869769352	-0.17639396864599	2	85811471	R	II	VAMP5	TSS200	island	TSS200-island	chr2:85811340-85811855	rs564198476	40
cg19043574	0.2018966322244	0.565317996396792	1.94362284752677	0.0575512121976138	0.324588836794542	-4.19049072616873	0.484559343507032	0.686455975731432	-0.2018966322244	2	99439533	R	II	C2orf55	Body	island	Body-island	chr2:99438297-99439884	rs559619381;rs186269747	49;23
cg08675225	-0.20029926941501	0.563878912460162	-1.94316972607335	0.0576073809976995	0.324655893524314	-4.19126156286732	0.643998620226166	0.443699350811155	0.200299269415011	14	58606095	F	II	C14orf37	5'UTR	opensea	5'UTR-opensea		rs200900234	31
cg08192135	-0.201171271292554	0.333760417310611	-1.94194095324912	0.0577599356103786	0.325265628183791	-4.19335114612549	0.414228925827632	0.213057654535079	0.201171271292554	1	28116469	R	II	STX12	Body	opensea	Body-opensea		rs192335403	19
cg02348818	-0.210228462047717	0.490997382913645	-1.94070596629783	0.0579136100933829	0.32588072847635	-4.19545016519416	0.575088767732732	0.364860305685014	0.210228462047717	4	140812270	F	II	MAML3	Body	opensea	Body-opensea
cg16626067	0.186546565663843	0.691903527347432	1.94021208002527	0.057975164282523	0.325918779544443	-4.19628927076588	0.617284901081895	0.803831466745737	-0.186546565663843	16	66613266	R	I	CMTM2	TSS200	island	TSS200-island	chr16:66612749-66613412	rs577711713	51
cg06636971	0.168552465097674	0.763280497483771	1.93993857919421	0.0580092754099151	0.325918779544443	-4.19675386660053	0.695859511444701	0.864411976542375	-0.168552465097674	6	24911553	R	II	FAM65B	TSS1500	shore	TSS1500-shore	chr6:24910626-24911285	rs530443605;rs2493332;rs567084792;rs557568084	50;30;14;10
cg14516183	-0.199012923664267	0.681846777509343	-1.9382174764383	0.0582243264155184	0.326876540029541	-4.19967622618643	0.76145194697505	0.562439023310783	0.199012923664267	3	122928186	F	II	SEC22A	Body	opensea	Body-opensea		rs575305854;rs544597225	1;51
cg09543943	-0.207011135411402	0.546845759965704	-1.9373453473045	0.0583335587455478	0.327051219088097	-4.20115622269562	0.629650214130265	0.422639078718863	0.207011135411402	1	24378238	F	II		IGR	opensea	IGR-opensea		rs541761019;rs532583545;rs77136035	0;15;23
cg06137123	-0.204270984942795	0.488002987861963	-1.93725684845262	0.0583446528324101	0.327051219088097	-4.2013063729234	0.569711381839081	0.365440396896286	0.204270984942795	11	129444480	R	I		IGR	opensea	IGR-opensea		rs11460811;rs113046649;rs139249986;rs547157174;rs566646479;rs538786734	39;35;26;24;6;5
cg23949114	-0.216592934005325	0.444344065198268	-1.93581531455952	0.0585256157617461	0.327814984541729	-4.20375130811708	0.530981238800398	0.314388304795073	0.216592934005325	9	117381858	R	II	C9orf91	Body	opensea	Body-opensea		rs532388949;rs560037416;rs569037524;rs187944154	43;18;17;2
cg23261319	-0.199360638210027	0.399923864290534	-1.93540417344564	0.0585773162718698	0.327854109088053	-4.20444834648615	0.479668119574545	0.280307481364518	0.199360638210027	2	182713409	F	II		IGR	opensea	IGR-opensea		rs529487495	0
cg26322951	0.178179299853733	0.67417825283538	1.93439233019418	0.0587047207775311	0.328114058643094	-4.20616326387457	0.602906532893887	0.78108583274762	-0.178179299853733	15	91499786	R	II	RCCD1	5'UTR	shore	5'UTR-shore	chr15:91497994-91498615	rs539374572;rs557526773	26;6
cg22994808	0.201114677061505	0.526740107283297	1.93432455462195	0.0587132630850709	0.328114058643094	-4.20627810569698	0.446294236458695	0.6474089135202	-0.201114677061505	20	33146521	R	I	MAP1LC3A	1stExon	island	1stExon-island	chr20:33146135-33147318
cg20922407	-0.211872872354261	0.552104472556015	-1.93296835429193	0.0588844196679788	0.328819927650891	-4.20857538977531	0.63685362149772	0.424980749143459	0.211872872354261	2	225749057	R	II	DOCK10	Body	opensea	Body-opensea
cg01458510	-0.226916162420552	0.422396322482666	-1.93215834837942	0.0589868482374478	0.329141226238179	-4.20994681457515	0.513162787450887	0.286246625030335	0.226916162420552	2	109752622	R	II	SH3RF3	Body	opensea	Body-opensea		rs569880776;rs538893605	23;2
cg18732172	0.21087621370426	0.559293606464656	1.93086318701598	0.0591509432322286	0.32980586751232	-4.21213864184026	0.474943120982952	0.685819334687212	-0.21087621370426	11	504301	F	II	RNH1	5'UTR	island	5'UTR-island	chr11:504189-504659	rs74742815	32
cg23317319	-0.203667485464332	0.515310109480908	-1.92906396926845	0.0593795489188746	0.330828915405158	-4.21518141740951	0.596777103666641	0.393109618202309	0.203667485464332	2	70154518	F	II	MXD1	Body	opensea	Body-opensea		rs75332799;rs4852383;rs4852384	10;17;21
cg24011073	-0.219023970640147	0.479460466573537	-1.92852774784613	0.0594478262333833	0.330957829873323	-4.21608778958148	0.567070054829596	0.348046084189449	0.219023970640147	2	11917787	R	I	LPIN1	Body	opensea	Body-opensea		rs540597837;rs558940632;rs532802128;rs551043251	34;12;11;2
cg25083411	-0.207345347770528	0.441256815631924	-1.92753213635665	0.0595747758359684	0.33141294114516	-4.21777009720573	0.524194954740135	0.316849606969607	0.207345347770528	7	36786142	R	II		IGR	opensea	IGR-opensea		rs368172206;rs114191093	20;19
cg02606488	-0.219995356163925	0.659585442583522	-1.92573288100913	0.059804785036938	0.332440245557869	-4.22080846336847	0.747583585049092	0.527588228885167	0.219995356163925	15	82479524	F	II	EFTUD1	Body	opensea	Body-opensea		rs187961831;rs573804085	33;41
cg13538881	-0.233347348702947	0.535029933963445	-1.92527485577705	0.0598634580447425	0.332514298775797	-4.22158153532123	0.628368873444623	0.395021524741676	0.233347348702947	1	211703080	F	II		IGR	opensea	IGR-opensea		rs533779334;rs181042533	4;24
cg21352991	-0.200630190073001	0.629267483243337	-1.92338871814285	0.060105590606027	0.333606502894315	-4.22476337698345	0.709519559272538	0.508889369199536	0.200630190073001	7	28123378	F	II	JAZF1	Body	opensea	Body-opensea		rs555678225;rs41445946;rs185991958;rs148191344	14;21;23;38
cg22846250	-0.197784436964211	0.668121269335374	-1.92191177188723	0.0602957767402985	0.334192333046224	-4.2272530728416	0.747235044121058	0.549450607156847	0.197784436964211	5	39020766	R	II	RICTOR	Body	opensea	Body-opensea
cg04885832	0.169684433958054	0.724942065772239	1.92047897265774	0.0604807688522504	0.334192333046224	-4.22966679167194	0.657068292189018	0.826752726147072	-0.169684433958054	5	176560265	R	II	NSD1	TSS1500	island	TSS1500-island	chr5:176558852-176561652	rs529527436	46
cg14220104	-0.187923540486544	0.655698954208022	-1.92041145517096	0.0604894981363765	0.334192333046224	-4.22978049495157	0.73086837040264	0.542944829916096	0.187923540486544	11	18103045	R	II	SAAL1	ExonBnd	opensea	ExonBnd-opensea		rs28930681;rs36125091	33;30
cg02114922	-0.211278146996035	0.315405225973182	-1.91940304049381	0.0606200033432264	0.334192333046224	-4.23147831681312	0.399916484771596	0.188638337775561	0.211278146996035	9	93959671	F	II		IGR	shelf	IGR-shelf	chr9:93955500-93956420
cg21170682	-0.206187657893986	0.63554492553215	-1.91927070184039	0.0606371479366367	0.334192333046224	-4.23170107292316	0.718019988689745	0.511832330795758	0.206187657893986	11	122205382	R	II		IGR	opensea	IGR-opensea		rs549785220;rs561518993	9;2
cg17964844	0.203800218873041	0.635561505384467	1.91878681391974	0.0606998712950126	0.334192333046224	-4.23251545503849	0.554041417835251	0.757841636708292	-0.203800218873041	12	49367911	R	II		IGR	shelf	IGR-shelf	chr12:49371690-49375550	rs562756427;rs576332175	23;1
cg15860257	-0.202167510274292	0.491368548819221	-1.91873758249592	0.0607062559583727	0.334192333046224	-4.23259830158055	0.572235552928938	0.370068042654645	0.202167510274292	11	9660756	F	II		IGR	opensea	IGR-opensea		rs80104323;rs540845124;rs560739654	0;10;20
cg00394026	-0.202461490729213	0.331599918870409	-1.91858977797359	0.0607254276900825	0.334192333046224	-4.23284701584372	0.412584515162094	0.210123024432881	0.202461490729213	13	113357420	R	II	ATP11A	Body	opensea	Body-opensea
cg17118836	0.197345483418397	0.678227817847435	1.91841876432358	0.0607476163267921	0.334192333046224	-4.23313476427634	0.599289624480077	0.796635107898473	-0.197345483418397	8	94508434	R	II		IGR	opensea	IGR-opensea		rs569476124;rs185985432	25;20
cg05802075	-0.195823215100775	0.441173444953953	-1.91816571407018	0.0607804617223925	0.334192333046224	-4.23356050777202	0.519502730994263	0.323679515893488	0.195823215100775	10	63721212	R	II	ARID5B	Body	opensea	Body-opensea		rs187025030;rs7090445	45;38
cg19624849	0.176363343793566	0.66048021146935	1.91816314084598	0.0607807957993575	0.334192333046224	-4.23356483683783	0.589934873951924	0.766298217745489	-0.176363343793566	1	145415412	F	I	HFE2	5'UTR	island	5'UTR-island	chr1:145415411-145415708	rs369736268	21
cg09088279	-0.211048726885223	0.51314447956019	-1.9175191135319	0.0608644579715859	0.334192333046224	-4.23464816092135	0.597563970314279	0.386515243429056	0.211048726885223	17	25609077	F	II		IGR	opensea	IGR-opensea		rs4794872	20
cg09854734	0.181466216201303	0.699986870300159	1.91675284235109	0.0609641281925609	0.334192333046224	-4.23593670816995	0.627400383819638	0.808866600020941	-0.181466216201303	16	66613273	R	I	CMTM2	TSS200	island	TSS200-island	chr16:66612749-66613412
cg12162100	-0.192720737890494	0.503969323088374	-1.91648565899587	0.0609989139242044	0.334192333046224	-4.23638589536495	0.581057618244571	0.388336880354077	0.192720737890494	8	87529647	R	II	CPNE3	5'UTR	shelf	5'UTR-shelf	chr8:87526560-87527272	rs576773970	19
cg00510842	-0.213068098884926	0.367736361514032	-1.91619651365364	0.0610365780585199	0.334192333046224	-4.23687194473202	0.452963601068002	0.239895502183076	0.213068098884926	12	8744022	F	II		IGR	opensea	IGR-opensea		rs74059919	3
cg12864721	0.166103095926743	0.690760543113481	1.91614948163634	0.0610427063349639	0.334192333046224	-4.23695099899262	0.624319304742783	0.790422400669527	-0.166103095926743	10	77164987	R	I	C10orf41	Body	island	Body-island	chr10:77155128-77169600	rs577027470	34
cg18138635	-0.207614394550102	0.598049883218879	-1.91597393447244	0.061065584784148	0.334192333046224	-4.23724605466403	0.68109564103892	0.473481246488818	0.207614394550102	8	67699885	F	II	SGK3	5'UTR	opensea	5'UTR-opensea		rs183286209;rs548911031	0;11
cg04740599	0.199931721600995	0.612475947179752	1.91551318894711	0.061125666940035	0.334192333046224	-4.2380203555082	0.532503258539354	0.732434980140349	-0.199931721600995	3	128712882	F	I	KIAA1257	1stExon	island	1stExon-island	chr3:128712404-128713058	rs536935893	12
cg02583525	0.170829201513232	0.643847381516621	1.91536225793701	0.0611453596140649	0.334192333046224	-4.23827396640591	0.575515700911328	0.74634490242456	-0.170829201513232	2	26624612	R	II	C2orf39	TSS200	island	TSS200-island	chr2:26624603-26625057
cg00849335	-0.204447320684592	0.634699888732077	-1.91449969460735	0.0612580061580743	0.334192333046224	-4.23972301299287	0.716478817005914	0.512031496321322	0.204447320684592	1	66736380	F	II	PDE4B	Body	opensea	Body-opensea		rs562659832;rs533451657	0;20
cg06095916	-0.209616677343395	0.66418723312321	-1.9144762204019	0.0612610742468731	0.334192333046224	-4.23976244024333	0.748033904060568	0.538417226717173	0.209616677343395	10	5819013	R	II	GDI2	Body	opensea	Body-opensea		rs560732649	12
cg12459502	-0.199890834770238	0.298995334249239	-1.91429511395685	0.0612847493442993	0.334192333046224	-4.24006661256257	0.378951668157334	0.179060833387096	0.199890834770238	18	60904237	F	II	BCL2	Body	opensea	Body-opensea		rs190687388;rs144266251	14;37
cg22976979	0.198661982342575	0.482205415771091	1.91416397948312	0.0613018967382728	0.334192333046224	-4.24028684050829	0.402740622834061	0.601402605176636	-0.198661982342575	20	33146263	R	I	MAP1LC3A	TSS1500	island	TSS1500-island	chr20:33146135-33147318	rs539578072;rs557670006	16;1
cg20000185	-0.2045970065711	0.422716199319946	-1.91413980438414	0.0613050583670446	0.334192333046224	-4.2403274388946	0.504555001948386	0.299957995377286	0.2045970065711	6	75982940	R	II	TMEM30A	Body	opensea	Body-opensea		rs553409178;rs565653796	51;2
cg10958041	-0.204551118081144	0.44393021049527	-1.91214075630061	0.0615669763158722	0.335370780347678	-4.24368302008815	0.525750657727727	0.321199539646583	0.204551118081144	17	2446121	F	II		IGR	opensea	IGR-opensea		rs527945259;rs547676598;rs28363755	8;21;36
cg25269587	-0.213018479743844	0.474340856198615	-1.91108394504135	0.0617058262810913	0.335877593387499	-4.24545576262166	0.559548248096153	0.346529768352309	0.213018479743844	13	51289912	R	II	DLEU7	Body	opensea	Body-opensea		rs148757599;rs568882286	46;40
cg03601962	-0.203814529924775	0.583425755484392	-1.90990111268014	0.0618615501682587	0.336475434594713	-4.24743890586787	0.664951567454302	0.461137037529527	0.203814529924775	2	75102263	R	II	HK2	Body	opensea	Body-opensea		rs78497933;rs555239562	26;1
cg03757430	-0.204156877494494	0.602227302751057	-1.90815450104458	0.062092109994955	0.337479133048933	-4.25036536654159	0.683890053748855	0.47973317625436	0.204156877494494	11	93269784	F	II	SMCO4	5'UTR	opensea	5'UTR-opensea
cg26861209	-0.237821947755561	0.512900509414209	-1.90691234341079	0.0622565250997038	0.338028526573393	-4.25244521866992	0.608029288516434	0.370207340760872	0.237821947755561	3	5015111	F	II	BHLHE40-AS1	Body	opensea	Body-opensea		rs78257227;rs574553713	0;46
cg18317556	-0.21036421190995	0.493744645539224	-1.90635741924744	0.0623300960509162	0.338028526573393	-4.25337400220635	0.577890330303204	0.367526118393254	0.21036421190995	7	30196739	F	II	MTURN	Body	opensea	Body-opensea		rs537369061;rs185547076	1;30
cg13825926	-0.214110712921322	0.410879847599811	-1.9063468248907	0.0623315013539589	0.338028526573393	-4.25339173186655	0.49652413276834	0.282413419847017	0.214110712921323	2	197099526	R	II	HECW2	Body	opensea	Body-opensea		rs538772487;rs559043688;rs566018182;rs140323168	30;26;13;2
cg15766075	0.173391875416318	0.676485275950135	1.90584871263803	0.0623976046185856	0.338097373373525	-4.2542252278502	0.607128525783608	0.780520401199926	-0.173391875416318	2	241497417	F	II	ANKMY1	TSS200	island	TSS200-island	chr2:241496576-241497600
cg09470277	-0.198232682528545	0.601832799124131	-1.90555642158578	0.0624364216513575	0.338097373373525	-4.25471423457293	0.681125872135549	0.482893189607005	0.198232682528545	12	122314441	F	II	HPD	5'UTR	opensea	5'UTR-opensea		rs532763723	27
cg25780687	-0.209248927090475	0.379739902212326	-1.90379474093196	0.0626708134460535	0.339116165451265	-4.25766019122107	0.463439473048516	0.254190545958041	0.209248927090475	2	160563271	F	II	BAZ2B	Body	opensea	Body-opensea		rs6432551;rs150526658	17;33
cg12511848	-0.216814822072448	0.472536759682565	-1.90153135994967	0.0629730561355312	0.340496396801525	-4.26144169218273	0.559262688511545	0.342447866439096	0.216814822072448	19	2478005	R	II	GADD45B	3'UTR	shore	3'UTR-shore	chr19:2477134-2477377	rs146720529	22
cg08843850	-0.198766272108239	0.600381235079646	-1.90099714272746	0.0630445740925723	0.340496396801525	-4.26233366422718	0.679887743922942	0.481121471814703	0.198766272108238	1	199092823	F	II		IGR	opensea	IGR-opensea		rs188171497;rs562830733	0;40
cg14093189	-0.192832974618259	0.635806059673471	-1.90024274569701	0.0631456862344506	0.340496396801525	-4.26359290099925	0.712939249520775	0.520106274902516	0.192832974618259	17	53751663	F	II		IGR	opensea	IGR-opensea		rs563677274;rs7213174;rs549662998;rs561652219	19;23;34;41
cg01560354	-0.205719068347558	0.570788712390737	-1.90022980414318	0.0631474219999219	0.340496396801525	-4.26361449926278	0.65307633972976	0.447357271382202	0.205719068347559	2	43767446	F	II	THADA	Body	opensea	Body-opensea		rs528367072;rs184654086	12;35
cg19084396	-0.207256106390758	0.524885233608753	-1.90015028861228	0.0631580877864258	0.340496396801525	-4.26374720061121	0.607787676165056	0.400531569774298	0.207256106390759	6	41237112	F	II		IGR	opensea	IGR-opensea		rs529906463	0
cg16452651	-0.205291998289942	0.414870417860409	-1.8989344719788	0.0633213619886097	0.34112580903783	-4.26577565276909	0.496987217176386	0.291695218886444	0.205291998289942	21	35016873	F	II	ITSN1	5'UTR	shore	5'UTR-shore	chr21:35014823-35015792	rs572792611	51
cg06193766	-0.222879873459632	0.490909249915025	-1.89836495037979	0.0633979675416493	0.341158885976605	-4.26672545283059	0.580061199298878	0.357181325839245	0.222879873459633	10	375391	F	II	DIP2C	Body	shelf	Body-shelf	chr10:372932-373159	rs536282738;rs139751623;rs572842433;rs545100814	0;33;39;48
cg20847110	-0.206720533995568	0.540098460531039	-1.8981970834165	0.0634205621366767	0.341158885976605	-4.26700536065793	0.622786674129266	0.416066140133699	0.206720533995568	4	39482781	F	II	LOC401127	Body	shore	Body-shore	chr4:39481980-39482195
cg04183654	-0.205606801992537	0.483572280149275	-1.89737478679458	0.0635313408306064	0.341476728961772	-4.26837618356911	0.56581500094629	0.360208198953753	0.205606801992537	16	21622716	F	II	METTL9	Body	opensea	Body-opensea		rs537845191	18
cg02638724	-0.201022745850874	0.531597617478778	-1.89689742508885	0.063595725864923	0.341476728961772	-4.26917174388053	0.612006715819128	0.410983969968254	0.201022745850874	10	52154700	R	II	SGMS1	5'UTR	opensea	5'UTR-opensea		rs715675	49
cg18671743	-0.198790538898497	0.616642953039852	-1.89672223581516	0.0636193687618358	0.341476728961772	-4.26946366740805	0.696159168599251	0.497368629700754	0.198790538898497	11	72673325	F	II	FCHSD2	Body	opensea	Body-opensea		rs566634366;rs561593891	16;29
cg11168614	-0.18935036624012	0.708729144580114	-1.89569394025792	0.0637582945608682	0.341657627045454	-4.27117668400339	0.784469291076162	0.595118924836042	0.18935036624012	14	87179368	F	II		IGR	opensea	IGR-opensea		rs552080340;rs149257763;rs527928300	3;9;16
cg27435485	-0.194900830234792	0.606364921863083	-1.89558243422338	0.0637733748584048	0.341657627045454	-4.27136239183041	0.684325253957	0.489424423722207	0.194900830234792	10	3991343	R	II		IGR	opensea	IGR-opensea		rs530545302;rs184957055;rs564165252	41;28;11
cg18825766	-0.186422311529733	0.178253944755373	-1.89543834906247	0.0637928657153883	0.341657627045454	-4.27160234474081	0.252822869367266	0.0664005578375332	0.186422311529733	4	27362758	R	II		IGR	opensea	IGR-opensea		rs530375589;rs13134892	41;20
cg27611767	-0.184602253098929	0.703878052967748	-1.89449483978823	0.063920622490451	0.342056320702107	-4.27317323638928	0.777718954207319	0.59311670110839	0.184602253098929	15	52201998	F	II	TMOD3	3'UTR	opensea	3'UTR-opensea		rs570241596;rs150466758	0;36
cg20308255	-0.219309171240877	0.480364399316633	-1.89419983036351	0.0639606131591092	0.342056320702107	-4.27366427357963	0.568088067812983	0.348778896572107	0.219309171240877	4	56202981	F	II		IGR	opensea	IGR-opensea		rs67180787	8
cg06226630	0.184507452906545	0.739997979677501	1.89340144813713	0.0640689464040923	0.342385943902919	-4.27499283608624	0.666194998514883	0.850702451421427	-0.184507452906544	4	48493420	F	II	ZAR1	Body	island	Body-island	chr4:48492117-48493589
cg01615880	0.195052738671802	0.612647249822736	1.89200104348311	0.0642593455764917	0.34272663225288	-4.27732204609651	0.534626154354015	0.729678893025817	-0.195052738671802	6	138893677	F	I	NHSL1	TSS200	opensea	TSS200-opensea		rs533765060;rs553906499;rs6922748;rs539581470	2;5;21;41
cg19084488	-0.191210024551484	0.624539377628927	-1.89185892158575	0.064278695349647	0.34272663225288	-4.27755834649517	0.701023387449521	0.509813362898037	0.191210024551484	6	24687380	R	II	ACOT13	5'UTR	opensea	5'UTR-opensea		rs576226817	23
cg24777950	-0.196751551945344	0.594395675062015	-1.89158415730899	0.0643161183156972	0.34272663225288	-4.27801514295152	0.673096295840152	0.476344743894808	0.196751551945344	14	25046121	F	II	CTSG	TSS1500	opensea	TSS1500-opensea
cg04815973	-0.211026190321655	0.383383844644564	-1.89155806187717	0.0643196734833556	0.34272663225288	-4.27805852373134	0.467794320773226	0.256768130451572	0.211026190321655	15	74267168	R	II		IGR	opensea	IGR-opensea		rs563632359;rs531061633;rs112699317;rs546108597;rs564102598;rs528507425	35;33;23;19;18;5
cg06726406	-0.197555425596937	0.338679573362053	-1.8909367860104	0.064404363701951	0.342928681672262	-4.27909117495875	0.417701743600828	0.22014631800389	0.197555425596937	3	183493743	R	II	YEATS2	Body	opensea	Body-opensea		rs571881240	15
cg07487971	-0.201232432055124	0.501589765154637	-1.88986252488023	0.0645510270270029	0.343460181539902	-4.28087606792343	0.582082737976687	0.380850305921563	0.201232432055124	19	29698063	R	II		IGR	opensea	IGR-opensea		rs552931979;rs571142299;rs538456934;rs187211851	22;19;10;2
cg15142192	-0.198815753713332	0.619322061375105	-1.88932769805666	0.0646241499651948	0.343514569162045	-4.28176436258187	0.698848362860438	0.500032609147106	0.198815753713333	1	36521401	F	II	EIF2C3	3'UTR	opensea	3'UTR-opensea		rs569965014	14
cg00650809	0.217093611543949	0.59194387653998	1.88910256616691	0.0646549516426108	0.343514569162045	-4.28213822001775	0.505106431922401	0.72220004346635	-0.217093611543949	19	17439339	F	II	ANO8	Body	island	Body-island	chr19:17438054-17440318	rs374436675;rs539903863;rs558737027;rs73511896	1;17;29;39
cg15163119	-0.197326148708836	0.677942965923304	-1.88817735826048	0.0647816660655471	0.343866094613429	-4.28367423333619	0.756873425406839	0.559547276698003	0.197326148708836	9	3434640	R	II	RFX3	5'UTR	opensea	5'UTR-opensea		rs370941866;rs527815579	34;32
cg02830749	-0.204525702473439	0.524336077480848	-1.88793485919099	0.0648149130872557	0.343866094613429	-4.28407671917779	0.606146358470223	0.401620655996784	0.204525702473439	4	154451068	R	II	KIAA0922	Body	opensea	Body-opensea
cg03232933	0.185631550946016	0.735631479486019	1.887056552502	0.0649354517730965	0.344075212176854	-4.2855341105137	0.661378859107613	0.847010410053629	-0.185631550946016	21	18985641	F	II	BTG3	TSS1500	island	TSS1500-island	chr21:18984535-18985697	rs558169814;rs576452144;rs374947087	2;20;22
cg01155092	-0.202293563388327	0.494370824700616	-1.886963851379	0.064948185168135	0.344075212176854	-4.28568789736033	0.575288250055947	0.37299468666762	0.202293563388327	17	53810494	F	II	TMEM100	TSS1500	opensea	TSS1500-opensea		rs566434538;rs187987257;rs559253669	0;1;34
cg02965391	-0.206645751614715	0.484688269862598	-1.88562608341344	0.0651321768761694	0.344358443631427	-4.28790647074406	0.567346570508484	0.360700818893769	0.206645751614715	12	54857032	F	II	GTSF1	Body	opensea	Body-opensea		rs146632979	25
cg27170268	-0.207369124731788	0.51744985334489	-1.88547650021198	0.0651527774999508	0.344358443631427	-4.28815445776903	0.600397503237605	0.393028378505817	0.207369124731788	14	104171695	R	I	XRCC3	Body	opensea	Body-opensea		rs189401301;rs549929246	31;20
cg14868212	-0.204108951078434	0.316909462289473	-1.88508593082652	0.0652065928781589	0.344358443631427	-4.2888018850179	0.398553042720847	0.194444091642412	0.204108951078434	5	79535328	F	II	SERINC5	Body	opensea	Body-opensea		rs149409381;rs559234309;rs528308558;rs181819290	0;16;38;43
cg03577479	-0.202122355061311	0.517593328797862	-1.88489952591644	0.0652322903570307	0.344358443631427	-4.28911083851583	0.598442270822387	0.396319915761076	0.202122355061311	5	72131020	R	II	TNPO1	Body	opensea	Body-opensea
cg10125918	-0.204250200869591	0.550542101401153	-1.88452647770497	0.0652837440146642	0.344358443631427	-4.28972906192222	0.632242181748989	0.427991980879398	0.204250200869591	2	26497061	R	II	HADHB	Body	opensea	Body-opensea		rs115647254;rs148432325;rs567891705	38;37;1
cg13363801	-0.197834267789021	0.585310125417657	-1.88439275367882	0.0653021966450055	0.344358443631427	-4.2899506466557	0.664443832533265	0.466609564744244	0.197834267789021	13	111355635	F	II	CARS2	Body	shelf	Body-shelf	chr13:111358080-111358894
cg08711729	-0.218543477152519	0.508053404217601	-1.88418832825456	0.0653304139513523	0.344358443631427	-4.29028935966028	0.595470795078609	0.37692731792609	0.218543477152519	12	117100900	F	II		IGR	opensea	IGR-opensea		rs529561810	18
cg26431787	-0.20515177202699	0.489747308029444	-1.88370735900118	0.0653968440802345	0.344460963215718	-4.29108615449509	0.571808016840241	0.36665624481325	0.20515177202699	13	25079722	F	II	PARP4	5'UTR	opensea	5'UTR-opensea		rs574343725	34
cg13381110	-0.195136620177928	0.357711795902333	-1.88159747454705	0.065688933629398	0.34514966375782	-4.29457941960712	0.435766443973504	0.240629823795576	0.195136620177928	18	60646614	F	II	PHLPP1	Body	opensea	Body-opensea
cg18951390	-0.22695994551717	0.431323036041023	-1.88158162822581	0.065691131556746	0.34514966375782	-4.29460564311993	0.522107014247891	0.295147068730721	0.22695994551717	17	78735268	R	II	RPTOR	Body	opensea	Body-opensea		rs118041599;rs577285596	28;26
cg26269881	-0.204946324018668	0.453405640025767	-1.88145581502977	0.0657085844011944	0.34514966375782	-4.29481384017177	0.535384169633234	0.330437845614566	0.204946324018668	3	5023310	R	II	BHLHE40	Body	shore	Body-shore	chr3:5024760-5024967	rs550407447;rs570316014;rs185913903	43;6;3
cg07038690	-0.215641081539865	0.434139684053021	-1.88140313451813	0.0657158934268845	0.34514966375782	-4.29490101290917	0.520396116668968	0.304755035129102	0.215641081539866	19	48167405	R	II	GLTSCR1	5'UTR	opensea	5'UTR-opensea		rs544110820;rs112500701	16;13
cg11789766	-0.206195774337157	0.483257515279097	-1.88088552185733	0.065787745016917	0.345279703982846	-4.29575741770689	0.56573582501396	0.359540050676803	0.206195774337157	8	1721104	R	II	CLN8	Body	opensea	Body-opensea		rs545138667;rs4875958	18;16
cg07285237	-0.181677668477767	0.283628817292373	-1.8804701051315	0.0658454586707048	0.345335409852366	-4.29644459012826	0.35629988468348	0.174622216205712	0.181677668477767	6	139447669	R	II		IGR	opensea	IGR-opensea		rs544929027;rs111500469;rs184770755;rs9495354;rs549116400	39;34;27;18;13
cg22713444	-0.200710624236835	0.5322812331048	-1.87991974980405	0.0659219854673964	0.345489633628985	-4.29735477409937	0.612565482799534	0.411854858562699	0.200710624236835	1	145512660	R	II	GNRHR2	Body	shelf	Body-shelf	chr1:145516038-145516637	rs190665108	34
cg21207028	0.175290556140748	0.702841903982809	1.87944548799411	0.0659879920240528	0.345588541085968	-4.29813893026207	0.63272568152651	0.808016237667258	-0.175290556140748	20	327619	R	II	NRSN2	1stExon	island	1stExon-island	chr20:327376-328977
cg19899223	0.186016166696126	0.563961960509199	1.87728279041367	0.0662897023877021	0.346680040166773	-4.30171263393708	0.489555493830748	0.675571660526874	-0.186016166696126	14	75390063	R	II	RPS6KL1	TSS1500	island	TSS1500-island	chr14:75389712-75390133	rs569469115	2
cg07734159	-0.189570771090266	0.68510334973917	-1.87697275008379	0.0663330508129285	0.346680040166773	-4.30222466389068	0.760931658175277	0.571360887085011	0.189570771090266	10	75772918	F	II	VCL	Body	opensea	Body-opensea		rs118123696	1
cg21326122	-0.17777602226367	0.709917493586353	-1.8768067328958	0.0663562724651422	0.346680040166773	-4.302498810531	0.781027902491821	0.603251880228151	0.17777602226367	10	70766010	F	II	KIAA1279	Body	opensea	Body-opensea		rs534454808;rs547762811;rs76850258	0;1;14
cg00840770	-0.174685446718494	0.75680199322086	-1.87659756524989	0.0663855396064033	0.346680040166773	-4.30284418250872	0.826676171908258	0.651990725189764	0.174685446718494	1	14040123	R	II	PRDM2	5'UTR	opensea	5'UTR-opensea		rs138275771;rs144135523	46;15
cg15249357	0.171510070511552	0.670803346113083	1.87539183809102	0.0665544608876339	0.347132207109228	-4.30483440199722	0.602199317908462	0.773709388420015	-0.171510070511552	10	88296605	F	II		IGR	island	IGR-island	chr10:88296170-88296619	rs186647322	13
cg21556470	-0.220674708651694	0.447275568717997	-1.87530376302461	0.0665668144020152	0.347132207109228	-4.30497973901199	0.535545452178675	0.314870743526981	0.220674708651694	14	56777451	R	II		IGR	opensea	IGR-opensea		rs142356872;rs544572042;rs563147083	35;4;2
cg14064277	-0.204909131950679	0.496590159768615	-1.87434206140781	0.0667018304428019	0.347589069514302	-4.30656630869049	0.578553812548887	0.373644680598208	0.204909131950679	19	35661763	R	II		IGR	opensea	IGR-opensea		rs550384575;rs553456624	34;1
cg00577668	-0.191795653935935	0.638387431436748	-1.87390234014093	0.0667636415075449	0.347664076373096	-4.30729150699126	0.715105693011122	0.523310039075186	0.191795653935935	8	96060712	F	II	NDUFAF6	Body	opensea	Body-opensea		rs569186576;rs531605410	1;30
cg12360736	0.191294608373602	0.55896208922639	1.87298697144088	0.0668924695647204	0.347993131547219	-4.308800684809	0.482444245876949	0.673738854250551	-0.191294608373602	3	151985869	F	II	MBNL1	1stExon	shore	1stExon-shore	chr3:151986327-151987325
cg00373796	-0.187048821992836	0.676789620388998	-1.87277908911263	0.0669217560667728	0.347993131547219	-4.30914333424236	0.751609149186132	0.564560327193296	0.187048821992836	5	37309092	R	II	NUP155	Body	opensea	Body-opensea		rs140633215	1
cg08311647	-0.188915282289305	0.286721429570761	-1.87179201677714	0.0670609634264914	0.348469868067353	-4.31076986515315	0.362287542486483	0.173372260197178	0.188915282289305	10	11596182	F	II	USP6NL	Body	opensea	Body-opensea		rs150272291	44
cg16673748	-0.192589413371311	0.607857867652786	-1.87093968867932	0.0671813651868879	0.348848278718316	-4.31217376689868	0.684893633001311	0.49230421963	0.192589413371311	8	130696161	F	II		IGR	opensea	IGR-opensea		rs565470957	11
cg19040264	-0.206339895451592	0.355518032820619	-1.87056342431032	0.0672345754061837	0.3488774995599	-4.31279335121721	0.438053991001256	0.231714095549664	0.206339895451592	12	122760981	F	II	CLIP1	Body	opensea	Body-opensea		rs574821941	1
cg21241410	-0.205146858751105	0.496568797098648	-1.8689410771013	0.0674644123430636	0.349822539815659	-4.31546359919628	0.57862754059909	0.373480681847985	0.205146858751105	2	43267816	F	II		IGR	opensea	IGR-opensea		rs530879673;rs6746813;rs142107358	9;20;42
cg24636906	-0.175525052759225	0.76682751143745	-1.86778922038241	0.0676279990959933	0.350232264980669	-4.31735824948688	0.83703753254114	0.661512479781915	0.175525052759225	13	110324345	R	II		IGR	opensea	IGR-opensea		rs531264493;rs145574609	38;2
cg16094024	-0.209330554238534	0.51557615505161	-1.86752414769042	0.0676656922725336	0.350232264980669	-4.31779411640997	0.599308376747024	0.38997782250849	0.209330554238534	1	94885184	R	II	ABCD3	Body	shore	Body-shore	chr1:94883525-94884402	rs528982131;rs548762968;rs188272332	20;4;2
cg20996351	0.168973955169996	0.732205466336781	1.86737624232968	0.0676867320618669	0.350232264980669	-4.31803729846942	0.664615884268783	0.833589839438779	-0.168973955169996	1	27687232	F	I	MAP3K6	Body	island	Body-island	chr1:27687024-27687743	rs148643990;rs55869163;rs563940711	12;16;45
cg12817840	0.200417918546766	0.587530282154094	1.86650467144768	0.0678108271079387	0.35062692831834	-4.31946997561269	0.507363114735388	0.707781033282154	-0.200417918546766	5	124070989	F	II	ZNF608	Body	opensea	Body-opensea		rs183193444;rs536439708;rs548440506	7;24;51
cg02579959	-0.194188911426872	0.559648932912334	-1.86601880344647	0.0678800890684148	0.350737711803818	-4.3202683894476	0.637324497483083	0.443135586056211	0.194188911426872	15	100890963	F	II	FLJ42289	TSS1500	shore	TSS1500-shore	chr15:100890242-100890494	rs116193392	1
cg16297769	-0.175214014050443	0.68681328032694	-1.86449017297074	0.0680983909927933	0.351099572230464	-4.32277918018342	0.756898885947117	0.581684871896675	0.175214014050443	5	169741779	R	II		IGR	opensea	IGR-opensea
cg17925976	-0.198353451828844	0.582910690890818	-1.86432086816049	0.0681226057496883	0.351099572230464	-4.323057156087	0.662252071622355	0.463898619793511	0.198353451828844	9	107969333	R	II		IGR	opensea	IGR-opensea		rs7029837;rs150960012	28;1
cg01989508	0.173342176338257	0.831886510881249	1.86322489123076	0.0682795338979745	0.351099572230464	-4.32485607836357	0.762549640345946	0.935891816684203	-0.173342176338257	8	70623824	F	II	SLCO5A1	Body	opensea	Body-opensea		rs141993278;rs113469533;rs570491122;rs528154968	14;34;38;46
cg03291396	0.169525684346402	0.75133034506771	1.86314382093271	0.0682911541495188	0.351099572230464	-4.3249891099262	0.683520071329149	0.853045755675551	-0.169525684346402	2	219252533	R	II	SLC11A1	Body	island	Body-island	chr2:219252421-219252631	rs181431210	8
cg00349233	-0.187132204442751	0.663957321288721	-1.86259529678553	0.0683698211357146	0.351099572230464	-4.32588907467761	0.738810203065821	0.55167799862307	0.187132204442752	8	130695977	F	II		IGR	opensea	IGR-opensea		rs563284194	0
cg25367905	0.173410004660793	0.715365036278079	1.86252380581516	0.0683800797144972	0.351099572230464	-4.32600635326218	0.646001034413762	0.819411039074555	-0.173410004660793	5	176790350	F	I	RGS14	Body	shore	Body-shore	chr5:176789978-176790296	rs573483458;rs73336265;rs564503749	27;32;45
cg13255542	-0.180543360029061	0.627037012123795	-1.86219127104067	0.0684278138398312	0.351099572230464	-4.32655181467853	0.69925435613542	0.518710996106358	0.180543360029061	11	134120785	R	II	THYN1	Body	shore	Body-shore	chr11:134122762-134122981	rs556998495	1
cg04748721	-0.186434082388957	0.688088036323402	-1.86216681855991	0.0684313250154436	0.351099572230464	-4.32659192111309	0.762661669278985	0.576227586890028	0.186434082388957	2	160418964	R	II	BAZ2B	5'UTR	opensea	5'UTR-opensea		rs138187481;rs181941055	6;2
cg13619781	-0.198938294274207	0.565553409168863	-1.86208455866324	0.0684431379814343	0.351099572230464	-4.32672683870306	0.645128726878546	0.446190432604338	0.198938294274207	1	162200384	R	II	NOS1AP	Body	opensea	Body-opensea		rs149446638	34
cg24626554	0.202516680199637	0.467311093227017	1.86151128236567	0.0685255115098189	0.351099572230464	-4.32766694849297	0.386304421147162	0.588821101346798	-0.202516680199636	7	5111635	R	II	LOC389458	TSS200	island	TSS200-island	chr7:5111620-5112088	rs554827137;rs563205074;rs573367159	40;11;10
cg26031036	-0.200161828619353	0.340345680509327	-1.86139321366546	0.0685424871084667	0.351099572230464	-4.32786053716238	0.420410411957068	0.220248583337715	0.200161828619353	17	66495236	F	II	PRKAR1A	5'UTR	opensea	5'UTR-opensea		rs185057562;rs527237803;rs548909725;rs567216212	1;40;46;49
cg10439765	0.177375786466588	0.668946015692682	1.86129750042837	0.0685562511117125	0.351099572230464	-4.3280174634432	0.597995701106047	0.775371487572635	-0.177375786466588	20	44657838	R	I	SLC12A5	1stExon	island	1stExon-island	chr20:44657463-44659243	rs549305463	25
cg23433370	-0.216130951513714	0.502500648107873	-1.86111510875753	0.0685824863498135	0.351099572230464	-4.3283164837894	0.588953028713359	0.372822077199645	0.216130951513714	12	27396894	R	II	STK38L	TSS200	shore	TSS200-shore	chr12:27396982-27397646
cg01127737	-0.213354313644412	0.379118716913778	-1.86085076488011	0.0686205246871596	0.351099572230464	-4.32874981513775	0.464460442371543	0.251106128727131	0.213354313644412	11	129942129	R	II	APLP2	Body	shore	Body-shore	chr11:129938936-129940798	rs58116962	43
cg03298495	0.187697396405985	0.692848567797798	1.85830404923577	0.0689879055399798	0.352539575746873	-4.33292185733501	0.617769609235404	0.805467005641388	-0.187697396405985	9	37006990	R	II	PAX5	Body	opensea	Body-opensea		rs562303869	1
cg23204398	-0.196652831827794	0.413732380090918	-1.85796586729886	0.0690368155153522	0.352539575746873	-4.3334754984572	0.492393512822036	0.295740680994241	0.196652831827794	8	126365081	F	II	NSMCE2	Body	opensea	Body-opensea
cg09849405	0.183210819047295	0.624910096110109	1.85790091555514	0.069046212598542	0.352539575746873	-4.33358182168587	0.551625768491191	0.734836587538485	-0.183210819047295	16	66612955	F	I	CMTM1	3'UTR	island	3'UTR-island	chr16:66612749-66613412
cg10239857	-0.201532810857506	0.441988084449005	-1.85729494656736	0.0691339350929106	0.352655155022814	-4.33457361270362	0.522601208792007	0.321068397934502	0.201532810857506	1	46536187	F	II	PIK3R3	Body	opensea	Body-opensea		rs151055301;rs186871009	10;25
cg19196676	-0.197227789450244	0.661790318585205	-1.85708019916678	0.0691650454068204	0.352655155022814	-4.33492502342918	0.740681434365303	0.543453644915059	0.197227789450244	12	45598674	R	II	PLEKHA8P1	Body	opensea	Body-opensea		rs574939165;rs535900703;rs144112576	38;16;1
cg15033199	-0.200004311782494	0.647927514362623	-1.85616372008348	0.0692979482923377	0.353087252869646	-4.33642434800116	0.727929239075621	0.527924927293126	0.200004311782494	5	36686237	F	II	SLC1A3	Body	shelf	Body-shelf	chr5:36690207-36690658	rs138085358;rs575531759	1;26
cg06594770	0.17793006138271	0.590519228142504	1.85549908447758	0.0693944652720241	0.353311484939908	-4.33751126729928	0.51934720358942	0.69727726497213	-0.17793006138271	22	38092974	R	II	TRIOBP	TSS200	opensea	TSS200-opensea		rs528830374;rs540457688	46;25
cg06881310	0.19227513573739	0.519449254042489	1.85519726805875	0.0694383319419541	0.353311484939908	-4.33800473539411	0.442539199747533	0.634814335484923	-0.19227513573739	6	138893718	F	II	NHSL1	TSS200	opensea	TSS200-opensea		rs539581470	0
cg11965692	-0.191704613895518	0.583585368202447	-1.85383636939752	0.0696364193881878	0.353898912976725	-4.34022893733514	0.660267213760654	0.468562599865136	0.191704613895518	1	202301587	F	II	UBE2T	Body	opensea	Body-opensea
cg06958535	-0.205162123749012	0.490568547353941	-1.85333284558613	0.0697098314897051	0.353898912976725	-4.34105152120508	0.572633396853546	0.367471273104534	0.205162123749012	1	203734478	R	II	LAX1	1stExon	opensea	1stExon-opensea
cg07671185	-0.193962647356714	0.655004578295406	-1.85312643668405	0.0697399441289159	0.353898912976725	-4.34138866633007	0.732589637238092	0.538626989881378	0.193962647356714	8	61496552	F	II	RAB2A	Body	opensea	Body-opensea		rs547135001;rs559171917;rs529725588;rs116459888;rs375732516	8;10;13;23;24
cg01416891	0.171277410122459	0.729672882802181	1.85307908718344	0.0697468534167168	0.353898912976725	-4.34146600171026	0.661161918753197	0.832439328875656	-0.171277410122459	10	94820892	R	II	CYP26C1	TSS200	island	TSS200-island	chr10:94820026-94823252	rs530006924;rs1538648;rs373762201	51;34;25
cg22074576	0.165176609123249	0.72448301502913	1.85266012818838	0.0698080135651825	0.353964284550427	-4.34215020825068	0.65841237137983	0.823588980503079	-0.165176609123249	11	3181726	F	I	OSBPL5	5'UTR	island	5'UTR-island	chr11:3181574-3182120	rs138473284	4
cg15661311	0.186567139061373	0.644166723407712	1.85210495236125	0.0698891286635071	0.354008087428287	-4.34305666646918	0.569539867783163	0.756107006844536	-0.186567139061373	11	504551	F	I	RNH1	5'UTR	island	5'UTR-island	chr11:504189-504659	rs35756450;rs569074798	28;33
cg03423149	0.203248356506519	0.54268818237693	1.85167612733678	0.0699518375518612	0.354008087428287	-4.34375666620047	0.461388839774322	0.664637196280842	-0.203248356506519	11	63768040	R	I	MACROD1	Body	island	Body-island	chr11:63766058-63768666	rs554366492;rs574252520	47;13
cg07579732	-0.19100574563571	0.650489446232105	-1.85161008044174	0.0699615000932335	0.354008087428287	-4.34386446653526	0.726891744486389	0.535885998850679	0.19100574563571	12	883340	F	II	WNK1	Body	opensea	Body-opensea
cg12163759	-0.199656536690388	0.582219169907736	-1.85118257051724	0.0700240713142205	0.354080338535079	-4.34456215891639	0.662081784583891	0.462425247893503	0.199656536690388	4	89885303	F	II	FAM13A	Body	opensea	Body-opensea		rs143440095	0
cg07021587	-0.199926563690313	0.551702777862546	-1.85040229465103	0.0701383960370546	0.354196939424767	-4.34583520388961	0.631673403338672	0.431746839648358	0.199926563690313	2	112376721	F	II		IGR	opensea	IGR-opensea		rs142486489	0
cg00622815	-0.196449597973349	0.640179480402931	-1.85036579739201	0.0701437474147247	0.354196939424767	-4.34589473899826	0.718759319592271	0.522309721618922	0.196449597973349	20	46084231	R	II		IGR	opensea	IGR-opensea		rs541321276	40
cg14973445	-0.194635061826049	0.273609031388958	-1.85001767698234	0.0701948076015746	0.354210825419646	-4.34646254953568	0.351463056119377	0.156827994293329	0.194635061826049	12	6753429	R	II	ACRBP	Body	shelf	Body-shelf	chr12:6756001-6756679	rs192361841;rs141591366	16;1
cg21862228	-0.192755162495694	0.560617830495621	-1.84926120460719	0.0703058706787379	0.354527265348354	-4.34769609504434	0.637719895493898	0.444964732998204	0.192755162495695	12	92500268	R	II	C12orf79	Body	opensea	Body-opensea		rs191483255;rs529231137;rs142091049	37;23;1
cg21131214	0.206612348087124	0.532908780238357	1.84822639661816	0.0704580386610312	0.35505040512899	-4.3493828049171	0.450263841003508	0.656876189090631	-0.206612348087124	12	54192898	R	II		IGR	opensea	IGR-opensea		rs187006312;rs77775612;rs551004985	9;5;2
cg02884428	0.208684236654928	0.453701195821211	1.84766468927996	0.0705407538961189	0.355090692234357	-4.35029803199725	0.37022750115924	0.578911737814168	-0.208684236654928	10	134120793	R	I	STK32C	Body	island	Body-island	chr10:134120447-134122422	rs562629244;rs531805794	34;30
cg11462667	-0.199441534522867	0.576519384926901	-1.84717035232771	0.0706136162388732	0.355090692234357	-4.35110328940836	0.656295998736048	0.45685446421318	0.199441534522868	3	160698705	R	II	PPM1L	Body	opensea	Body-opensea
cg20936529	-0.188833694786791	0.462792295615416	-1.8469868051525	0.0706406861883635	0.355090692234357	-4.35140223392022	0.538325773530133	0.349492078743342	0.188833694786791	18	72912760	R	II	ZADH2	3'UTR	shelf	3'UTR-shelf	chr18:72916107-72917233	rs533463371;rs73971558	2;1
cg20694518	-0.200170772612687	0.483190840630488	-1.8468575485884	0.0706597544967166	0.355090692234357	-4.35161273956486	0.563259149675563	0.363088377062876	0.200170772612687	6	32440836	F	II		IGR	opensea	IGR-opensea		rs115608589;rs9269078;rs67970757	16;43;44
cg03429643	-0.204107375572148	0.525334794731461	-1.84449537104932	0.071008996403001	0.356601343580002	-4.3554575127386	0.60697774496032	0.402870369388172	0.204107375572148	2	99280963	R	II	MGAT4A	TSS1500	opensea	TSS1500-opensea		rs549596335	1
cg21705011	-0.219323314218467	0.426509031574376	-1.8435464150198	0.0711497069818457	0.356732169410768	-4.35700087467311	0.514238357261763	0.294915043043296	0.219323314218467	7	30196892	R	II	MTURN	Body	opensea	Body-opensea
cg11700806	0.199182576701452	0.609450766777292	1.843536411978	0.0711511914793663	0.356732169410768	-4.35701713975488	0.529777736096711	0.728960312798163	-0.199182576701452	19	42071240	R	II	CEACAM21	5'UTR	opensea	5'UTR-opensea		rs532874523	4
cg06052655	-0.205078959271571	0.570430416309743	-1.84333552345449	0.0711810097992299	0.356732169410768	-4.35734377108612	0.652462000018372	0.4473830407468	0.205078959271571	6	114016878	F	II		IGR	opensea	IGR-opensea		rs142653954;rs576186132;rs543247592	13;38;48
cg11075416	0.201599331153426	0.65242470906207	1.84280109759679	0.0712603871642325	0.356886037355296	-4.35821256218852	0.571784976600699	0.773384307754125	-0.201599331153426	11	128557265	R	II		IGR	shelf	IGR-shelf	chr11:128560103-128560537
cg13810673	-0.193138244405501	0.266166867448813	-1.84246134305039	0.0713108891764205	0.356895180506153	-4.35876477211998	0.343422165211014	0.150283920805512	0.193138244405501	14	88473038	F	II	GPR65	5'UTR	opensea	5'UTR-opensea
cg22018621	-0.200625618942934	0.53510824365264	-1.84175040448828	0.0714166627260637	0.357180744275238	-4.35991999037004	0.615358491229814	0.41473287228688	0.200625618942934	2	72441974	F	II	EXOC6B	Body	opensea	Body-opensea		rs148424134;rs142547554;rs571879693	15;16;36
cg03826564	0.197265925091525	0.695772782543258	1.84082724594872	0.0715542080035259	0.3576247123939	-4.36141947432418	0.616866412506648	0.814132337598173	-0.197265925091525	15	101629310	R	II		IGR	island	IGR-island	chr15:101629128-101629458
cg04281750	-0.206926364401215	0.433546117761965	-1.84016868144896	0.0716524668858651	0.357871857770547	-4.36248878192495	0.516316663522451	0.309390299121237	0.206926364401215	20	22392636	F	II	LOC284788	Body	opensea	Body-opensea		rs544090904;rs568566265;rs59664353;rs547832036	4;29;34;35
cg02849689	-0.197548585212237	0.580819260462903	-1.8395931469161	0.0717384307808495	0.357897851456966	-4.3634230035042	0.659838694547798	0.462290109335561	0.197548585212237	11	59390857	R	II		IGR	opensea	IGR-opensea
cg21172540	0.203623575855414	0.545703038991979	1.8391623742808	0.0718028294542043	0.357897851456966	-4.36412207882432	0.464253608649814	0.667877184505228	-0.203623575855414	1	32827840	R	II	LOC100128071	1stExon	island	1stExon-island	chr1:32826944-32828017	rs533449204;rs551630866;rs570127953	38;37;15
cg04327799	-0.194623576298382	0.580833904928098	-1.83915380728382	0.0718041106782865	0.357897851456966	-4.36413598025993	0.658683335447452	0.464059759149069	0.194623576298383	21	46937803	F	II	SLC19A1	Body	opensea	Body-opensea		rs191176621;rs183831617;rs571049770	14;15;35
cg07442408	0.194226281093679	0.744545082912028	1.8382981661913	0.07193217198108	0.358292584894891	-4.36552412412414	0.666854570474556	0.861080851568235	-0.194226281093679	16	49518410	R	II		IGR	opensea	IGR-opensea		rs184984513;rs550997625	39;27
cg19205376	-0.195700571667211	0.468569036164351	-1.83690151858338	0.0721416180941579	0.358894629942671	-4.36778876691657	0.546849264831235	0.351148693164024	0.195700571667211	11	48037488	R	II	PTPRJ	Body	opensea	Body-opensea		rs546645672	29
cg21412255	-0.192826378759209	0.490867091105164	-1.83683944380113	0.072150938971017	0.358894629942671	-4.36788938569332	0.567997642608848	0.375171263849639	0.192826378759209	14	97273366	R	II	VRK1	5'UTR	opensea	5'UTR-opensea
cg21534673	-0.192681738801586	0.52625151521469	-1.83640346903619	0.0722164316532945	0.358976865682682	-4.36859598673787	0.603324210735325	0.410642471933739	0.192681738801586	3	188802579	R	II		IGR	opensea	IGR-opensea		rs112735220;rs141661242	2;1
cg16640599	-0.188815511183023	0.653930793732184	-1.83477155373761	0.0724620253183685	0.359759217968167	-4.37123960704522	0.729456998205393	0.54064148702237	0.188815511183023	4	119732131	F	II	SEC24D	Body	opensea	Body-opensea		rs560302770	15
cg10491563	-0.214170506898255	0.443797102967941	-1.83455551369993	0.0724945908045009	0.359759217968167	-4.37158942864504	0.529465305727243	0.315294798828988	0.214170506898255	3	158378015	R	II	GFM1	Body	opensea	Body-opensea
cg03521774	0.20133856659948	0.580052171776014	1.83432896907633	0.0725287529874855	0.359759217968167	-4.37195622146948	0.499516745136222	0.700855311735702	-0.20133856659948	8	81478172	R	II		IGR	opensea	IGR-opensea		rs192957871;rs556053101	26;9
cg09970021	-0.194191995138925	0.438655070997165	-1.83402287284311	0.0725749328509093	0.359759217968167	-4.37245175211944	0.516331869052735	0.32213987391381	0.194191995138925	1	60140663	R	II	FGGY	Body	opensea	Body-opensea		rs575360236;rs78415316;rs371711332	35;21;2
cg09051789	-0.184028632256867	0.597102110782084	-1.83372990859527	0.0726191547453473	0.359759217968167	-4.37292595677555	0.670713563684831	0.486684931427964	0.184028632256867	7	97755633	R	II	LMTK2	Body	opensea	Body-opensea
cg07651551	-0.201960469487625	0.5558656384973	-1.83334720156064	0.0726769572096914	0.35980246472752	-4.37354532429573	0.63664982629235	0.434689356804725	0.201960469487625	5	96191390	R	II		IGR	opensea	IGR-opensea		rs139551659;rs188219924;rs74554728	35;17;16
cg13687887	-0.194304535226358	0.289724046303271	-1.83272165291169	0.0727715209659265	0.360027524778794	-4.37455746238176	0.367445860393814	0.173141325167456	0.194304535226358	5	158179519	R	II	EBF1	Body	opensea	Body-opensea		rs566759389;rs539286083;rs138104581	45;11;1
cg10056026	-0.19374853581691	0.476376323178353	-1.8322259461705	0.0728465302540445	0.36015560338682	-4.37535930396838	0.553875737505117	0.360127201688207	0.19374853581691	10	60038269	R	II	CISD1	Body	opensea	Body-opensea		rs535078422;rs9888114;rs574981515;rs545523325	43;23;7;2
cg24941342	-0.197867845355058	0.541073586546945	-1.8316422814632	0.0729349326860899	0.360349680899199	-4.37630318337203	0.620220724688968	0.42235287933391	0.197867845355058	11	95093809	R	II		IGR	opensea	IGR-opensea
cg24209015	-0.194284132646956	0.474255120583398	-1.83102273115229	0.0730288692994928	0.360570821349415	-4.37730481085302	0.55196877364218	0.357684640995224	0.194284132646956	13	31289017	R	II	ALOX5AP	Body	opensea	Body-opensea		rs576199143;rs138665430	29;2
cg14359824	0.178494207023221	0.693811900976512	1.83031992122003	0.0731355532054148	0.360814376625532	-4.37844068924108	0.622414218167224	0.800908425190445	-0.178494207023221	9	72435533	R	I	C9orf135	TSS200	opensea	TSS200-opensea		rs7047711;rs552797337;rs571018466	43;7;5
cg08054094	-0.200628312991431	0.453783381237806	-1.82980701102823	0.0732134939141883	0.360814376625532	-4.37926941427349	0.534034706434379	0.333406393442947	0.200628312991431	3	170969647	F	II	TNIK	Body	opensea	Body-opensea		rs13090306	19
cg25581222	-0.204615710413665	0.391319844505526	-1.82926430013263	0.0732960392666159	0.360814376625532	-4.38014607034497	0.473166128670992	0.268550418257327	0.204615710413665	15	64539239	R	II	CSNK1G1	Body	opensea	Body-opensea		rs186506878;rs553527683	50;20
cg03307177	-0.198965917356893	0.545120151319695	-1.82914863809248	0.0733136413878159	0.360814376625532	-4.3803328733725	0.624706518262452	0.425740600905559	0.198965917356893	3	196347230	F	II		IGR	opensea	IGR-opensea		rs6583331;rs563733374;rs184380308;rs36122430;rs542701922	23;34;40;41;50
cg00266128	-0.195895932779607	0.573667672077407	-1.8290789230299	0.0733242527512332	0.360814376625532	-4.38044546358395	0.652026045189249	0.456130112409642	0.195895932779607	7	139445706	F	II	HIPK2	Body	opensea	Body-opensea
cg12540941	-0.176552074858877	0.732517495440783	-1.82829611908808	0.0734434925827106	0.361158744209547	-4.38170944124053	0.803138325384334	0.626586250525456	0.176552074858877	3	153938477	F	II	ARHGEF26	Body	opensea	Body-opensea		rs188800109	14
cg25437886	-0.194060573528306	0.611024469487981	-1.82765366318511	0.0735414760456249	0.361398191934666	-4.38274645179162	0.688648698899304	0.494588125370998	0.194060573528306	3	45677346	R	II	LIMD1	Body	opensea	Body-opensea		rs576516175	42
cg00122614	-0.204478821379075	0.43000624372101	-1.82730279340315	0.0735950350426627	0.361419154007236	-4.38331266975536	0.51179777227264	0.307318950893565	0.204478821379076	7	1562658	R	II		IGR	opensea	IGR-opensea		rs555396742;rs67895171;rs543874731;rs67573033	41;29;14;12
cg23730027	-0.209172093089781	0.679990190607894	-1.82623907076833	0.0737576092585965	0.361975094433755	-4.38502868248743	0.763659027843806	0.554486934754026	0.209172093089781	3	57995180	R	II	FLNB	Body	island	Body-island	chr3:57994921-57995218
cg01487368	-0.18610073577668	0.607548707266549	-1.82556485060504	0.073860810323685	0.362239104543985	-4.38611589614466	0.681989001577221	0.495888265800541	0.18610073577668	12	10180687	F	II	LOC102724020	ExonBnd	opensea	ExonBnd-opensea
cg12596733	-0.211829008535941	0.481004717986293	-1.82406910393138	0.0740901943883154	0.363121193352359	-4.38852662088175	0.565736321400669	0.353907312864728	0.211829008535941	6	2124644	R	II	GMDS	Body	opensea	Body-opensea		rs559900057;rs147685014	19;13
cg19515035	0.174140060761444	0.768454040886095	1.82255216300429	0.0743234409971636	0.363863104348184	-4.3909697563743	0.698798016581518	0.872938077342961	-0.174140060761444	2	74669516	F	II	RTKN	TSS1500	shore	TSS1500-shore	chr2:74667593-74669403
cg07879739	0.214331986470006	0.537157637603393	1.82243926381042	0.0743408251927959	0.363863104348184	-4.39115151771123	0.45142484301539	0.665756829485397	-0.214331986470006	22	38221187	F	II	GALR3	Body	island	Body-island	chr22:38220589-38221619	rs558547028;rs576707680	6;36
cg10143146	0.186674194906418	0.71523445582804	1.81924055973402	0.0748347848834644	0.365640355128926	-4.3962971957593	0.640564777865473	0.827238972771892	-0.186674194906419	6	33161377	F	II	COL11A2	TSS1500	shore	TSS1500-shore	chr6:33159991-33160263	rs572573427	23
cg01800033	0.169466616068166	0.714371226254186	1.81911929667426	0.0748535651177573	0.365640355128926	-4.39649211455578	0.64658457982692	0.816051195895085	-0.169466616068166	6	139117182	R	I	ECT2L	TSS200	island	TSS200-island	chr6:139116946-139117469	rs369003534;rs551744722;rs4895547	27;20;12
cg11416811	0.162294237670972	0.716433494933859	1.81864436464748	0.0749271568953872	0.365640355128926	-4.39725541400873	0.65151579986547	0.813810037536442	-0.162294237670972	10	63422630	F	I	C10orf107	TSS200	island	TSS200-island	chr10:63422538-63423105	rs537374883	31
cg04977356	-0.192551898238658	0.613110839891813	-1.81825180446758	0.0749880309047738	0.365640355128926	-4.39788619693899	0.690131599187277	0.497579700948618	0.192551898238659	11	34888103	F	II		IGR	opensea	IGR-opensea
cg15210526	-0.195933501809472	0.518155128257419	-1.81822536625449	0.0749921321531588	0.365640355128926	-4.39792867477668	0.596528528981208	0.400595027171736	0.195933501809472	1	167733310	R	II	MPZL1	Body	opensea	Body-opensea		rs541672974	16
cg16211507	0.177179210261676	0.64394034416101	1.81809874481407	0.0750117770183513	0.365640355128926	-4.39813210791625	0.57306866005634	0.750247870318016	-0.177179210261676	5	139135961	F	I		IGR	island	IGR-island	chr5:139135589-139135976	rs138620632	19
cg08910558	0.217317967014854	0.493867148098239	1.81783301010478	0.0750530188855748	0.365640355128926	-4.39855900393092	0.406939961292297	0.624257928307151	-0.217317967014854	15	75471194	R	II		IGR	island	IGR-island	chr15:75470911-75471212	rs542004018;rs563754948;rs575241460;rs545756133	25;23;15;13
cg13297177	0.172252768375952	0.738852366405023	1.81654241055683	0.0752535904881734	0.366374054089832	-4.40063154946122	0.669951259054642	0.842204027430594	-0.172252768375951	1	9747823	R	II	PIK3CD-AS2	TSS200	shore	TSS200-shore	chr1:9749295-9750228
cg02218848	-0.210268057129727	0.45702531491825	-1.81559079610004	0.0754017690745745	0.366851871834625	-4.40215890852409	0.541132537770141	0.330864480640414	0.210268057129726	1	78392195	F	II	NEXN	Body	opensea	Body-opensea		rs201447781;rs570946423	27;34
cg15346842	-0.225382111392729	0.600602224829042	-1.81414254146423	0.0756277516289556	0.367597826561891	-4.40448205200136	0.690755069386133	0.465372957993404	0.225382111392729	2	59477066	R	II		IGR	opensea	IGR-opensea		rs528196350;rs540289021;rs564913659	51;30;16
cg18855165	-0.200034391077634	0.319638335261733	-1.81388362827563	0.0756682118183444	0.367597826561891	-4.40489720484779	0.399652091692787	0.199617700615153	0.200034391077634	9	93959685	R	II		IGR	shelf	IGR-shelf	chr9:93955500-93956420	rs113475100;rs576759616;rs541003738	35;31;24
cg26248173	0.181426991954881	0.732307984404638	1.81364512333036	0.0757054989236846	0.367597826561891	-4.40527958871913	0.659737187622685	0.841164179577566	-0.181426991954881	1	166853578	R	I		IGR	island	IGR-island	chr1:166853253-166853790	rs565526635;rs532703731;rs114685113;rs566472661;rs527314484;rs549084991;rs191310966	41;35;32;13;7;4;1
cg14082278	-0.204582597301557	0.526512091766871	-1.81302305751233	0.0758028233928239	0.367826804180135	-4.40627671256268	0.608345130687494	0.403762533385936	0.204582597301557	3	169866910	R	II	PHC3	Body	opensea	Body-opensea
cg19195069	-0.198667555707499	0.512992228302161	-1.81258862406941	0.0758708544353893	0.3679134290478	-4.40697290003873	0.592459250585161	0.393791694877662	0.198667555707499	3	187607568	R	II		IGR	opensea	IGR-opensea		rs16862692;rs532617804;rs75931227	19;4;1
cg14583973	-0.203917056426014	0.384463829495173	-1.81129706867647	0.0760734114333234	0.368651852365583	-4.40904178579947	0.466030652065579	0.262113595639565	0.203917056426014	4	3374767	R	I	RGS12	Body	island	Body-island	chr4:3374733-3374998	rs535355857;rs555713842;rs572028499;rs141750265;rs557881823;rs577704091	30;26;19;7;2;1
cg11678461	0.166952138379863	0.717456914219021	1.81082025707295	0.0761483054181602	0.368771053715951	-4.40980524580512	0.650676058867075	0.817628197246938	-0.166952138379863	11	3181822	F	I	OSBPL5	5'UTR	island	5'UTR-island	chr11:3181574-3182120	rs561201432	0
cg03437769	-0.197795455771448	0.509562664441388	-1.80986881267299	0.076297936299735	0.369251794686242	-4.41132815564306	0.588680846749967	0.390885390978519	0.197795455771448	2	28937060	R	II		IGR	opensea	IGR-opensea		rs544016863;rs189602103	49;42
cg00139956	-0.173473679996479	0.708666014274202	-1.80873551189784	0.0764764894410773	0.36987178138653	-4.41314124322759	0.778055486272794	0.604581806276315	0.173473679996479	16	56512336	R	II		IGR	opensea	IGR-opensea		rs145613314;rs575929862;rs537064104	23;2;1
cg17527484	0.176236795486912	0.714922067944799	1.8081646395207	0.0765665640270334	0.370063314071331	-4.4140541679687	0.644427349750034	0.820664145236946	-0.176236795486912	17	62039082	F	I	SCN4A	Body	opensea	Body-opensea		rs545212849;rs73326355	29;48
cg00486605	-0.194715202810539	0.539218883064637	-1.80629946334215	0.0768614804883107	0.371243988761722	-4.41703516585164	0.617104964188853	0.422389761378314	0.194715202810539	8	28633612	F	II	INTS9	Body	opensea	Body-opensea		rs562632463;rs531477331;rs547979899	0;6;41
cg06810264	-0.211954469357141	0.411646906088095	-1.80417967267836	0.0771978131716438	0.371604940703762	-4.42041985340978	0.496428693830952	0.28447422447381	0.211954469357141	7	30197017	R	II	MTURN	Body	opensea	Body-opensea		rs557365354	2
cg10217863	-0.205436539737538	0.52212332911641	-1.80407733209305	0.0772140820610159	0.371604940703762	-4.42058317408866	0.604297945011425	0.398861405273887	0.205436539737538	10	99188343	R	II	PGAM1	Body	shelf	Body-shelf	chr10:99185778-99186294	rs147537751;rs559307950	45;34
cg04850961	0.180461115294396	0.638736636202147	1.8033849122832	0.0773242303408783	0.371604940703762	-4.4216879638004	0.566552190084389	0.747013305378785	-0.180461115294396	6	138893687	F	I	NHSL1	TSS200	opensea	TSS200-opensea		rs6922748;rs539581470	11;31
cg19936032	0.162309810886537	0.658191054616379	1.80332196673832	0.0773342500839622	0.371604940703762	-4.42178837822231	0.593267130261764	0.755576941148302	-0.162309810886537	6	24911414	F	II	FAM65B	TSS1500	shore	TSS1500-shore	chr6:24910626-24911285
cg25272883	-0.183870681747857	0.668473030629133	-1.80326507154118	0.0773433076633285	0.371604940703762	-4.42187913815379	0.742021303328276	0.558150621580419	0.183870681747857	2	43371609	R	II		IGR	opensea	IGR-opensea		rs575700425;rs112810815;rs539269824;rs556179616	51;26;13;1
cg18244129	0.183584556461479	0.641529008334055	1.80315902787649	0.0773601919371567	0.371604940703762	-4.42204829369415	0.568095185749463	0.751679742210942	-0.183584556461479	1	9747809	R	I	PIK3CD-AS2	TSS200	shore	TSS200-shore	chr1:9749295-9750228	rs41278008	41
cg04061618	-0.183015947684802	0.57013139948412	-1.80262455488668	0.0774453378217911	0.371604940703762	-4.42290072661309	0.643337778558041	0.460321830873239	0.183015947684802	8	117877303	R	II	RAD21	Body	opensea	Body-opensea
cg13602831	-0.191273454322326	0.496883837031946	-1.80256007531516	0.0774556152544151	0.371604940703762	-4.42300355046818	0.573393218760877	0.382119764438551	0.191273454322326	15	34563890	R	II	SLC12A6	Body	opensea	Body-opensea
cg02988816	-0.205534892961896	0.38548072048775	-1.80245921160989	0.0774716942683554	0.371604940703762	-4.42316438871988	0.467694677672508	0.262159784710613	0.205534892961896	8	19333274	F	II	CSGALNACT1	Body	opensea	Body-opensea		rs111750985	19
cg22855405	0.174154253558659	0.724661459429407	1.80236066575701	0.0774874064906307	0.371604940703762	-4.4233215233456	0.654999758005943	0.829154011564603	-0.174154253558659	1	32042037	R	II	TINAGL1	TSS200	opensea	TSS200-opensea		rs78525162;rs186998943	37;2
cg13338124	-0.199834807142566	0.452611002752321	-1.80232107323464	0.0774937199039896	0.371604940703762	-4.42338465283063	0.532544925609347	0.332710118466781	0.199834807142566	4	74710337	R	II		IGR	opensea	IGR-opensea		rs528375351;rs140923107	33;2
cg19194924	0.160891187988731	0.743020646583595	1.80127916055858	0.0776600182190538	0.372158989269348	-4.42504552843534	0.678664171388103	0.839555359376834	-0.160891187988731	14	90168307	F	II		IGR	island	IGR-island	chr14:90167782-90168352	rs186370968;rs752630	4;21
cg03504039	-0.218949274440785	0.416199699585698	-1.80012071888979	0.0778452669491234	0.372176231559125	-4.42689117835963	0.503779409362012	0.284830134921227	0.218949274440785	2	238578435	R	II	LRRFIP1	Body	opensea	Body-opensea		rs575597489;rs200221599	21;1
cg25286849	-0.187847192941696	0.388843174597792	-1.79977803191909	0.0779001376962022	0.372176231559125	-4.42743695546334	0.46398205177447	0.276134858832775	0.187847192941696	8	6115111	F	II		IGR	opensea	IGR-opensea		rs570397393;rs539173636;rs112803005;rs150176976;rs61252150	6;9;11;20;29
cg11638399	-0.184318454845673	0.546314167713481	-1.79974231490905	0.0779058585397867	0.372176231559125	-4.42749383461559	0.62004154965175	0.435723094806077	0.184318454845673	8	29441416	F	II		IGR	opensea	IGR-opensea		rs537644426;rs554879338	15;20
cg21223535	-0.190628420722201	0.546136523852159	-1.79960918638102	0.0779271850272823	0.372176231559125	-4.42770583245397	0.62238789214104	0.431759471418839	0.190628420722201	6	1973366	R	II	GMDS	Body	opensea	Body-opensea		rs560186339;rs186357649	28;14
cg10305928	-0.198997449989494	0.487381382529928	-1.799387516101	0.0779627063000049	0.372176231559125	-4.4280587965583	0.566980362525726	0.367982912536232	0.198997449989494	10	62426219	F	II	ANK3	Body	opensea	Body-opensea		rs113186068;rs190679672	0;1
cg00513954	-0.197948950427742	0.5557414250167	-1.79935336851888	0.0779681794428281	0.372176231559125	-4.42811316616375	0.634921005187797	0.436972054760054	0.197948950427742	7	112085539	R	II	IFRD1	5'UTR	opensea	5'UTR-opensea		rs572586399;rs140673747;rs150090335	40;6;1
cg11616651	0.18422737695526	0.552192982056499	1.79832956948653	0.078132422720973	0.372717581906424	-4.42974283694895	0.478502031274395	0.662729408229655	-0.184227376955259	19	2251837	F	I	AMH	Body	island	Body-island	chr19:2250560-2253959	rs555942326	33
cg26271045	0.1880560146567	0.691586862876286	1.79764269546322	0.0782427772363098	0.372747878370278	-4.43083574240868	0.616364457013606	0.804420471670305	-0.188056014656699	2	238535754	F	II	LRRFIP1	TSS1500	island	TSS1500-island	chr2:238535561-238536840	rs149307165	30
cg01976035	-0.205292916124026	0.557578289699353	-1.7974838834107	0.0782683108815945	0.372747878370278	-4.43108838124039	0.639695456148963	0.434402540024937	0.205292916124026	2	197848776	R	II		IGR	opensea	IGR-opensea
cg23729101	-0.197510035588138	0.318870306881492	-1.79734100166525	0.0782912892376198	0.372747878370278	-4.43131566148405	0.397874321116748	0.20036428552861	0.197510035588138	5	55059745	F	II	DDX4	Body	opensea	Body-opensea		rs190975287;rs572022843	36;45
cg01101380	0.158479188396097	0.732825126426949	1.79687108587885	0.0783669013609945	0.372865750018697	-4.43206303991817	0.66943345106851	0.827912639464607	-0.158479188396097	1	36039173	F	II	TFAP2E	5'UTR	island	5'UTR-island	chr1:36038927-36040051	rs199603491;rs547898577;rs566139197;rs111338925	3;18;45;51
cg01415562	0.18968281509482	0.617969060254105	1.79636407980485	0.0784485501706768	0.373012172406876	-4.43286921797763	0.542095934216177	0.731778749310997	-0.18968281509482	22	27152635	F	II		IGR	shore	IGR-shore	chr22:27152697-27153133	rs573884088	38
cg17550513	0.174908944323615	0.691954978167506	1.79585146615044	0.0785311745163877	0.373074303907925	-4.43368411126469	0.62199140043806	0.796900344761675	-0.174908944323615	4	170581706	R	II	CLCN3	Body	opensea	Body-opensea		rs539311033	1
cg01555014	0.17591519348498	0.580555935902429	1.7956517615017	0.0785633831470045	0.373074303907925	-4.43400152360054	0.510189858508437	0.686105051993417	-0.17591519348498	1	32827710	F	II	LOC100128071	1stExon	island	1stExon-island	chr1:32826944-32828017	rs544444958;rs187403580	24;47
cg03346852	-0.195745473957471	0.514364133507896	-1.79505681839928	0.0786594019925013	0.37320427450416	-4.43494694936082	0.592662323090884	0.396916849133413	0.195745473957471	11	3744503	F	II	NUP98	Body	opensea	Body-opensea		rs61751338;rs558735824;rs577074852;rs535003331;rs138493671	1;15;35;39;47
cg00573079	-0.195915211314607	0.424683724103425	-1.794851544272	0.0786925543348925	0.37320427450416	-4.43527308778939	0.503049808629268	0.307134597314661	0.195915211314607	10	114292138	F	II	VTI1A	Body	opensea	Body-opensea		rs572683271	47
cg20474450	-0.216535704570427	0.446703439212897	-1.79347486035488	0.0789151953534309	0.374018236801135	-4.43745951685699	0.533317721041068	0.316782016470641	0.216535704570427	14	56777463	F	II		IGR	opensea	IGR-opensea		rs186681858;rs115254089	4;11
cg13678973	0.193839800650565	0.589789860030243	1.79261447109486	0.0790546076365612	0.374058631280473	-4.43882523280343	0.512253939770017	0.706093740420582	-0.193839800650565	1	50513870	F	I	ELAVL4	Body	island	Body-island	chr1:50513644-50514320	rs143333748;rs574307077	2;15
cg26759486	-0.182655541084173	0.615884511675502	-1.79251527050263	0.0790706947601149	0.374058631280473	-4.43898265953579	0.688946728109171	0.506291187024998	0.182655541084173	6	139795461	F	II	LOC645434	Body	opensea	Body-opensea		rs572338673	25
cg02822126	-0.205703061753951	0.544270804524745	-1.79247781147128	0.0790767701152117	0.374058631280473	-4.43904210330591	0.626552029226325	0.420848967472374	0.205703061753951	18	67626505	F	II		IGR	opensea	IGR-opensea		rs145275081;rs375223048;rs7235911;rs7235771	0;1;46;49
cg00534516	-0.207034214480557	0.505901110501131	-1.79127227455014	0.0792725010262766	0.374742732124217	-4.44095459337598	0.588714796293354	0.381680581812796	0.207034214480557	5	118193625	F	II	DTWD2	Body	opensea	Body-opensea		rs145114434;rs540835146	0;42
cg13387131	-0.190899102530899	0.615751206496174	-1.79074929571589	0.0793575379593697	0.374903007936919	-4.44178390995102	0.692110847508534	0.501211744977635	0.190899102530899	13	36915978	R	II	SPG20	5'UTR	shelf	5'UTR-shelf	chr13:36919737-36921004	rs574652550	14
cg17351890	-0.163743736874578	0.789987805989658	-1.78996471611542	0.0794852547362412	0.375110391777161	-4.44302766586277	0.855485300739489	0.691741563864911	0.163743736874578	12	122720373	R	II	VPS33A	Body	opensea	Body-opensea
cg10290724	0.168721218441537	0.589353400814472	1.7897300193704	0.0795234929726259	0.375110391777161	-4.44339962696592	0.521864913437857	0.690586131879394	-0.168721218441536	19	50312544	R	II	FUZ	Body	island	Body-island	chr19:50312011-50312821	rs552515373;rs571012342	34;1
cg24675644	-0.189693810887835	0.431041690892553	-1.78953721076843	0.0795549180596679	0.375110391777161	-4.44370516950874	0.506919215247686	0.317225404359852	0.189693810887834	3	157163881	R	II	VEPH1	Body	opensea	Body-opensea		rs181519981	1
[truncated: 5,777 more rows]
