# Supplementary material for: Leukemia stemness and co-occurring mutations drive resistance to IDH inhibitors in acute myeloid leukemia
Source: Nat Commun. 2021 May 10;12:2607. doi: 10.1038/s41467-021-22874-x (PMC8110775; doi:10.1038/s41467-021-22874-x)
Supplement: Supplementary file 6 — Source Data [file 41467_2021_22874_MOESM6_ESM.zip › source data files/Figure4/Fig4D_POST.txt]

ID	logFC	AveExpr	t	P.Value	adj.P.Val	B	POST_cluster1_AVG	POST_cluster2_AVG	deltaBeta	CHR	MAPINFO	Strand	Type	gene	feature	cgi	feat.cgi	UCSC_Islands_Name	SNP_ID	SNP_DISTANCE
cg18244129	0.629289410165414	0.332153468767333	6.10959460836505	1.00063124868227e-09	3.9050463180606e-06	11.7280773996479	0.122390332045528	0.751679742210942	-0.629289410165414	1	9747809	R	I	PIK3CD-AS2	TSS200	shore	TSS200-shore	chr1:9749295-9750228	rs41278008	41
cg21207028	0.628111789785766	0.389275044476747	6.09816142197104	1.07485817005391e-09	3.9050463180606e-06	11.6608915941153	0.179904447881492	0.808016237667258	-0.628111789785766	20	327619	R	II	NRSN2	1stExon	island	1stExon-island	chr20:327376-328977
cg06452419	0.621000273504831	0.346208943909258	6.02911770245909	1.65137096233987e-09	3.9050463180606e-06	11.2578387812102	0.139208852740981	0.760209126245811	-0.621000273504831	17	55938940	F	II		IGR	shore	IGR-shore	chr17:55939088-55939591	rs183683622;rs117875355;rs111757699	3;9;17
cg14292280	0.616745226041681	0.401804620772276	5.98780663855232	2.13041261214435e-09	3.9050463180606e-06	11.0188738839601	0.196222878758383	0.812968104800063	-0.616745226041681	15	90455799	R	I	C15orf38	Body	island	Body-island	chr15:90455562-90456263	rs79013985	8
cg13297177	0.611613076374387	0.434461976514336	5.93798003503713	2.8901684300799e-09	4.23814298586917e-06	10.7328365484434	0.230590951056207	0.842204027430594	-0.611613076374387	1	9747823	R	II	PIK3CD-AS2	TSS200	shore	TSS200-shore	chr1:9749295-9750228
cg04885832	0.607666755908266	0.421641555541561	5.8996663150647	3.64805697493789e-09	4.45792562337411e-06	10.5145162655736	0.219085970238806	0.826752726147072	-0.607666755908266	5	176560265	R	II	NSD1	TSS1500	island	TSS1500-island	chr5:176558852-176561652	rs529527436	46
cg15680620	0.593689570053891	0.410078138570498	5.76396573285792	8.22771769308044e-09	7.6588828526541e-06	9.7526303856874	0.212181615219201	0.805871185273092	-0.593689570053891	1	173639130	R	II	ANKRD45	TSS200	shore	TSS200-shore	chr1:173638662-173639045
cg03140929	-0.593419285925261	0.687086779609712	-5.76134161996435	8.3566643236815e-09	7.6588828526541e-06	9.73807212692663	0.884893208251466	0.291473922326204	0.593419285925261	8	94950903	F	II		IGR	opensea	IGR-opensea		rs545594993	42
cg08713365	0.587072358028056	0.401992340881815	5.69972107489551	1.20167312206708e-08	9.78963036777316e-06	9.39811447011646	0.206301554872462	0.793373912900519	-0.587072358028057	20	327623	R	II	NRSN2	1stExon	island	1stExon-island	chr20:327376-328977
cg20331595	0.580273663213736	0.351586483051663	5.63371445137618	1.76598899094525e-08	1.10307786587859e-05	9.03801415678377	0.158161928647084	0.73843559186082	-0.580273663213737	20	327607	R	I	NRSN2	1stExon	island	1stExon-island	chr20:327376-328977
cg17274064	0.578847533386957	0.30616600452888	5.61986855637179	1.91349574129284e-08	1.10307786587859e-05	8.96300984058837	0.113216826733227	0.692064360120185	-0.578847533386957	21	40033892	R	II	ERG	TSS200	shore	TSS200-shore	chr21:40032243-40033665	rs571835341;rs150885064	16;1
cg18039556	0.57812615537574	0.294071895233168	5.61286489933144	1.99259710653002e-08	1.10307786587859e-05	8.92514076289125	0.101363176774588	0.679489332150327	-0.57812615537574	22	23487411	F	I	RAB36	TSS200	island	TSS200-island	chr22:23487368-23487970	rs530678044;rs190569085;rs181928128	21;40;47
cg01030534	0.576306696799728	0.385300215051623	5.595200285679	2.20646971426669e-08	1.10307786587859e-05	8.82983718730369	0.193197982785047	0.769504679584775	-0.576306696799728	7	143579698	F	I	FAM115A	5'UTR	shelf	5'UTR-shelf	chr7:143582125-143582610	rs535246534;rs552776077;rs571023186;rs550944962	0;9;14;51
cg13556511	0.574748185288935	0.382806739582902	5.58006913398695	2.40725017895236e-08	1.10307786587859e-05	8.74844093849418	0.191224011153257	0.765972196442192	-0.574748185288935	15	90455728	R	I	C15orf38	Body	island	Body-island	chr15:90455562-90456263	rs562804977;rs574761878	50;10
cg17017270	-0.574366618849822	0.661090912105141	-5.576364612313	2.45904607769822e-08	1.10307786587859e-05	8.7285464886372	0.852546451721749	0.278179832871927	0.574366618849822	10	49719908	R	II	ARHGAP22	Body	opensea	Body-opensea		rs114046200	2
cg21699330	0.573672202476119	0.406626463170107	5.56962271825885	2.5560989298514e-08	1.10307786587859e-05	8.6923742929289	0.215402395678068	0.789074598154187	-0.573672202476119	7	26193032	R	II	NFE2L3	Body	shore	Body-shore	chr7:26191794-26192757	rs549785658;rs559216956	49;42
cg06081208	-0.573661663970565	0.602510953076404	-5.56952040286044	2.55760007091326e-08	1.10307786587859e-05	8.69182567854871	0.793731507733259	0.220069843762695	0.573661663970564	10	49719922	R	II	ARHGAP22	Body	opensea	Body-opensea		rs114046200	16
cg23947326	0.572442015469503	0.45399573882026	5.55767917720843	2.73723384830857e-08	1.11496658754436e-05	8.62840119516885	0.26318173366376	0.835623749133262	-0.572442015469503	19	46504128	R	I	CCDC61	Body	island	Body-island	chr19:46504108-46504330
cg18467168	0.570872851133406	0.288095032056482	5.54244460021955	2.98642761251092e-08	1.1404548884976e-05	8.5469996544818	0.0978040816786799	0.668676932812086	-0.570872851133406	3	13114803	R	I	IQSEC1	TSS200	island	TSS200-island	chr3:13114627-13115245	rs543989691	4
cg22877509	0.570084505315967	0.427460075250696	5.53479077150743	3.11979328707888e-08	1.1404548884976e-05	8.50618796948507	0.23743190681204	0.807516412128007	-0.570084505315967	1	155290607	R	II	RUSC1	TSS200	island	TSS200-island	chr1:155290606-155291001	rs145119331;rs16836822;rs111493759	48;22;13
cg01324372	0.569254526219908	0.404181950731966	5.52673273695541	3.2664419883319e-08	1.1404548884976e-05	8.46328192533892	0.214430441991997	0.783684968211905	-0.569254526219908	22	42679577	F	I		IGR	island	IGR-island	chr22:42679333-42679893
cg10800464	0.566440094925535	0.377889650800306	5.4994082118896	3.81520385758034e-08	1.24113303678402e-05	8.31825435699206	0.189076285825127	0.755516380750663	-0.566440094925535	12	109162641	R	I		IGR	island	IGR-island	chr12:109162408-109162722	rs535555386;rs551787990	49;1
cg04361443	0.566071642866096	0.513857070794347	5.49583101405435	3.89335240671474e-08	1.24113303678402e-05	8.29932124318459	0.325166523172315	0.891238166038411	-0.566071642866096	8	38831681	R	II	HTRA4	5'UTR	island	5'UTR-island	chr8:38831592-38832353	rs527395785	37
cg26853987	0.564474553545225	0.465055219005315	5.48032532121056	4.25041720100084e-08	1.27716201487661e-05	8.21739635370833	0.27689703449024	0.841371588035464	-0.564474553545225	5	176790272	R	I	RGS14	Body	island	Body-island	chr5:176789978-176790296	rs539771217	3
cg04178858	0.564032409495985	0.389845319663695	5.47603266848875	4.35475318765894e-08	1.27716201487661e-05	8.19475687761067	0.201834516498366	0.765866925994352	-0.564032409495985	17	38334170	R	I	RAPGEFL1	TSS200	island	TSS200-island	chr17:38333605-38334795
cg03225210	0.56071603687493	0.350259670697553	5.44383493568469	5.22050557150544e-08	1.47218257116453e-05	8.0255114017625	0.163354325072576	0.724070361947507	-0.560716036874931	7	143579951	R	I	FAM115A	5'UTR	shelf	5'UTR-shelf	chr7:143582125-143582610	rs540456896	24
cg19516515	0.558049982651324	0.430810318574212	5.41795096203595	6.03534866692689e-08	1.63893246021881e-05	7.8901775039521	0.244793657690437	0.802843640341761	-0.558049982651324	1	155290614	R	II	RUSC1	TSS200	island	TSS200-island	chr1:155290606-155291001	rs16836822;rs111493759	29;20
cg23357130	0.554153399725022	0.515723986942825	5.38012012990527	7.45173109741407e-08	1.76388169948932e-05	7.69353994241985	0.331006187034484	0.885159586759506	-0.554153399725022	11	3181928	F	I	OSBPL5	5'UTR	island	5'UTR-island	chr11:3181574-3182120	rs550004138	6
cg25367905	0.553767717064241	0.450232561031727	5.37637564498818	7.6082789488479e-08	1.76388169948932e-05	7.67415175095434	0.265643322010314	0.819411039074555	-0.553767717064241	5	176790350	F	I	RGS14	Body	shore	Body-shore	chr5:176789978-176790296	rs573483458;rs73336265;rs564503749	27;32;45
cg07759247	0.553267311734986	0.350020661543659	5.3715173498187	7.81614583236173e-08	1.76388169948932e-05	7.64901659208959	0.165598224298663	0.718865536033649	-0.553267311734986	3	38040636	R	I	VILL	Body	shore	Body-shore	chr3:38040289-38040535	rs543954088;rs113261216;rs574467623	21;12;5
cg02245020	0.552835794334022	0.295682629733337	5.36732786824829	7.99980429311082e-08	1.76388169948932e-05	7.62735989259023	0.111404031621997	0.664239825956019	-0.552835794334022	7	143580147	R	II	FAM115A	5'UTR	shore	5'UTR-shore	chr7:143582125-143582610	rs190466182;rs545380425;rs143618696	25;23;21
cg15826437	0.552617620528748	0.399534713802347	5.36520967988716	8.09424515848438e-08	1.76388169948932e-05	7.61641676665268	0.215328840292765	0.767946460821513	-0.552617620528748	17	38334186	R	I	RAPGEFL1	TSS200	island	TSS200-island	chr17:38333605-38334795
cg22734058	-0.551972373893667	0.754271733435719	-5.35894516105199	8.37991443286983e-08	1.76388169948932e-05	7.58407786998713	0.938262524733608	0.386290150839942	0.551972373893667	2	238578491	R	II	LRRFIP1	Body	opensea	Body-opensea		rs570402099	20
cg15032314	0.551608314033802	0.424711144243424	5.35541060585207	8.545377107006e-08	1.76388169948932e-05	7.56584834993135	0.240841706232157	0.792450020265958	-0.551608314033802	19	50096610	F	I	PRR12	Body	island	Body-island	chr19:50096609-50096912
cg06196147	0.551604049424793	0.302879436413478	5.35536920195779	8.54733396291107e-08	1.76388169948932e-05	7.56563488001225	0.119011419938547	0.67061546936334	-0.551604049424792	3	128713057	F	II	KIAA1257	TSS200	island	TSS200-island	chr3:128712404-128713058
cg07427436	0.551358738879105	0.408090017114941	5.35298755058547	8.660630275725e-08	1.76388169948932e-05	7.55335835581221	0.224303770821906	0.775662509701011	-0.551358738879105	1	9749296	R	II	PIK3CD	5'UTR	island	5'UTR-island	chr1:9749295-9750228	rs527500515;rs185822151;rs572146514	34;33;3
cg08043842	0.549861519668643	0.280262861671354	5.33845146866829	9.384297084728e-08	1.85961260068178e-05	7.47854865320135	0.0969756884484731	0.646837208117116	-0.549861519668643	21	40033629	F	I	ERG	TSS1500	island	TSS1500-island	chr21:40032243-40033665	rs764482;rs556188461	32;33
cg20745684	0.548933241598232	0.506671879041281	5.32943907690954	9.86201087921165e-08	1.90284904648368e-05	7.43226868880026	0.32369413184187	0.872627373440102	-0.548933241598232	7	29923339	R	II	WIPF3	Body	shore	Body-shore	chr7:29923882-29924264
cg15213291	0.547878534453664	0.423967575220261	5.31919922068477	1.04333697446748e-07	1.93147984874897e-05	7.37978040924711	0.241341397069039	0.789219931522703	-0.547878534453664	6	10521574	R	II	GCNT2	1stExon	opensea	1stExon-opensea		rs539017133;rs544686617	46;1
cg02492115	0.547460536991597	0.390714458250023	5.31514100041394	1.0668562837421e-07	1.93147984874897e-05	7.35900638808778	0.208227612586157	0.755688149577754	-0.547460536991597	2	66672319	R	II	MEIS1	Body	shore	Body-shore	chr2:66672431-66673636
cg12379940	0.547229606002083	0.367377415529872	5.31289895612455	1.08006920074615e-07	1.93147984874897e-05	7.34753616752129	0.184967546862511	0.732197152864595	-0.547229606002084	13	44947923	R	I	SERP2	TSS200	island	TSS200-island	chr13:44947371-44948443	rs541058939	42
cg03504039	-0.544872257535617	0.648078306611638	-5.29001212019802	1.22433166336024e-07	2.10048605933266e-05	7.2307247541708	0.829702392456844	0.284830134921227	0.544872257535617	2	238578435	R	II	LRRFIP1	Body	opensea	Body-opensea		rs575597489;rs200221599	21;1
cg24235904	0.544756553731288	0.245596695910452	5.28888878437244	1.23187262072155e-07	2.10048605933266e-05	7.22500437835329	0.0640111780000231	0.608767731731311	-0.544756553731288	11	72929167	R	II	P2RY2	TSS1500	island	TSS1500-island	chr11:72928982-72929885
cg06366062	0.54329434771777	0.329041351096861	5.27469263577658	1.3311306408143e-07	2.21814769510238e-05	7.15281785530492	0.147943235190938	0.691237582908708	-0.54329434771777	17	30814700	F	I	CDK5R1	Body	island	Body-island	chr17:30813177-30815239
cg12021814	0.541685624797633	0.408561152075978	5.2590739955763	1.44927170558953e-07	2.28167912535647e-05	7.07362220736518	0.227999277143434	0.769684901941067	-0.541685624797633	2	172973195	R	II		IGR	island	IGR-island	chr2:172972804-172973242	rs542540656	1
cg01867142	0.541642008065766	0.374980727570718	5.2586505329444	1.45261200705568e-07	2.28167912535647e-05	7.0714782739772	0.194433391548796	0.736075399614562	-0.541642008065766	19	45595291	F	II	PPP1R37	TSS1500	shore	TSS1500-shore	chr19:45594397-45595007	rs532463878	25
cg04165291	0.541255266850693	0.381379164764249	5.25489577082021	1.48255736114643e-07	2.28167912535647e-05	7.05247597865186	0.200960742480685	0.742216009331378	-0.541255266850693	2	172973127	R	II	DLX2-AS1	Body	island	Body-island	chr2:172972804-172973242	rs556587865	4
cg24079361	0.54111285138933	0.398481038822215	5.25351309899889	1.49373428828574e-07	2.28167912535647e-05	7.04548190054935	0.218110088359105	0.759222939748435	-0.54111285138933	13	44948039	R	I	SERP2	1stExon	island	1stExon-island	chr13:44947371-44948443	rs548267501	44
cg15123562	0.540717614670095	0.436369413097905	5.24967585640453	1.52518149404139e-07	2.28216953353296e-05	7.02608131497474	0.256130208207873	0.796847822877968	-0.540717614670095	6	44044507	F	I		IGR	shelf	IGR-shelf	chr6:44041014-44041468	rs564083819;rs531322147;rs543465600	11;19;47
cg12864721	0.540070991671871	0.430375072888279	5.24339797484515	1.57801576114845e-07	2.31400231214809e-05	6.99437175248702	0.250351408997656	0.790422400669527	-0.540070991671871	10	77164987	R	I	C10orf41	Body	island	Body-island	chr10:77155128-77169600	rs577027470	34
cg14603620	0.539175897628997	0.418685225737463	5.23470775751433	1.65408144738013e-07	2.37798532788061e-05	6.95054010268748	0.238959926527798	0.778135824156795	-0.539175897628997	17	38334166	R	I	RAPGEFL1	TSS200	island	TSS200-island	chr17:38333605-38334795
cg18827470	0.537856146154706	0.345159060167704	5.22189466013582	1.77273732961307e-07	2.49955963475443e-05	6.88604613055107	0.165873678116136	0.703729824270842	-0.537856146154706	15	75471200	R	II		IGR	island	IGR-island	chr15:75470911-75471212	rs542004018;rs563754948;rs575241460;rs545756133;rs564855756	31;29;21;19;6
cg26994885	-0.536786874630286	0.75093962406356	-5.21151340242682	1.87486848634362e-07	2.59368598903234e-05	6.83390858658097	0.929868582273655	0.393081707643369	0.536786874630287	12	77260534	F	II	CSRP2	5'UTR	opensea	5'UTR-opensea		rs199967707;rs533542325	0;31
cg25767504	0.536098958197219	0.326684288979368	5.20483461447556	1.9435568460208e-07	2.6389182953749e-05	6.80042071543802	0.147984636246962	0.684083594444181	-0.536098958197219	3	38040374	R	II	VILL	Body	island	Body-island	chr3:38040289-38040535
cg04138112	0.535378235036533	0.393127889195736	5.19783731519557	2.0181283084762e-07	2.69034850140864e-05	6.7653818726021	0.214668477516892	0.750046712553425	-0.535378235036533	1	167090618	R	I	DUSP27	Body	island	Body-island	chr1:167090575-167091010	rs557770477	1
cg07381000	0.534529281028202	0.441030553354116	5.1895950585355	2.10951749407565e-07	2.76196111902904e-05	6.72416939284333	0.262854126344715	0.797383407372917	-0.534529281028202	3	53190613	R	I		IGR	island	IGR-island	chr3:53190509-53190764	rs555182056;rs575330366	50;48
cg13019878	0.533068941069634	0.291725205632682	5.17541702694444	2.27615849755448e-07	2.90485958262367e-05	6.65343019091266	0.11403555860947	0.647104499679105	-0.533068941069635	14	105877653	R	I		IGR	island	IGR-island	chr14:105877371-105878152
cg24104567	0.532886101497758	0.499707889004746	5.17364188875764	2.29789765128441e-07	2.90485958262367e-05	6.64458703200176	0.322079188505493	0.85496529000325	-0.532886101497757	17	40932508	R	I	WNK4	TSS200	island	TSS200-island	chr17:40932329-40933299	rs538814418;rs547695680	37;3
cg16329197	0.530809497272373	0.353097820497189	5.15348072002642	2.55931390236236e-07	3.06639508133546e-05	6.54436356066788	0.176161321406398	0.706970818678771	-0.530809497272373	12	53359506	F	II		IGR	island	IGR-island	chr12:53359192-53359507	rs144032831	9
cg03298495	0.530653570522555	0.451697958626351	5.15196687089023	2.58006239226027e-07	3.06639508133546e-05	6.53685383867789	0.274813435118833	0.805467005641388	-0.530653570522555	9	37006990	R	II	PAX5	Body	opensea	Body-opensea		rs562303869	1
cg01915791	0.530532296395916	0.463252754707951	5.15078945436569	2.59631204531513e-07	3.06639508133546e-05	6.53101457672674	0.286408655909312	0.816940952305228	-0.530532296395916	19	36247526	F	II	HSPB6	Body	island	Body-island	chr19:36246328-36247982
cg03434624	0.530461967169515	0.408105148768984	5.150106647607	2.60578077602734e-07	3.06639508133546e-05	6.52762888648818	0.231284493045812	0.761746460215327	-0.530461967169515	12	123380883	R	I	VPS37B	TSS200	island	TSS200-island	chr12:123380333-123380894
cg25362339	0.530248018168752	0.414747483903069	5.14802947668944	2.63479119100019e-07	3.06639508133546e-05	6.51733201565311	0.237998144513485	0.768246162682237	-0.530248018168752	2	85811413	R	II	VAMP5	TSS200	island	TSS200-island	chr2:85811340-85811855	rs6753051	24
cg00247571	0.528411235769893	0.521793590201579	5.13019667089368	2.8970214235805e-07	3.27438283561106e-05	6.42910283372468	0.345656511611614	0.874067747381507	-0.528411235769893	13	50707065	R	I		IGR	shore	IGR-shore	chr13:50707585-50708019	rs563175606;rs138323135;rs547922883;rs567901837	48;20;15;6
cg22667178	0.52837245049772	0.31781172447792	5.12982011555058	2.90282166277576e-07	3.27438283561106e-05	6.42724309776328	0.141687574312014	0.670060024809734	-0.52837245049772	13	44947976	R	II	SERP2	TSS200	island	TSS200-island	chr13:44947371-44948443	rs559297527	27
cg19624849	0.527640691494788	0.414537756748964	5.12271567236956	3.01437939417252e-07	3.34870147243529e-05	6.39218117388404	0.238657526250701	0.766298217745489	-0.527640691494788	1	145415412	F	I	HFE2	5'UTR	island	5'UTR-island	chr1:145415411-145415708	rs369736268	21
cg17014785	0.526221078335643	0.333817963062909	5.10893304586581	3.24272309876842e-07	3.5486038448015e-05	6.32429958301869	0.158410936951028	0.684632015286672	-0.526221078335643	1	173639135	R	II	ANKRD45	TSS200	shore	TSS200-shore	chr1:173638662-173639045
cg27348043	0.52574147713945	0.430887475938525	5.10427673219662	3.32357406956968e-07	3.58359486442425e-05	6.30140783882131	0.255640316892041	0.781381794031491	-0.52574147713945	3	121741090	F	I	ILDR1	TSS200	opensea	TSS200-opensea		rs529531378;rs562324854;rs543208046	27;28;31
cg02825483	0.525118359455307	0.29079879936967	5.09822705714741	3.43152983268871e-07	3.61005422650093e-05	6.27169711613254	0.115759346217901	0.640877705673208	-0.525118359455307	7	143580117	F	II	TCAF1	5'UTR	shelf	5'UTR-shelf	chr7:143582125-143582610	rs190466182;rs545380425;rs143618696	7;9;11
cg16208357	0.524810850125278	0.366085949452551	5.09524153520087	3.48604587946792e-07	3.61005422650093e-05	6.25704782329783	0.191148999410792	0.715959849536069	-0.524810850125278	17	40932520	R	I	WNK4	TSS200	island	TSS200-island	chr17:40932329-40933299	rs538814418;rs547695680	49;15
cg14881178	0.524756183330331	0.300632406608596	5.09471079060186	3.49582446919758e-07	3.61005422650093e-05	6.25444447581944	0.125713678831819	0.650469862162151	-0.524756183330331	3	128713151	R	II	KIAA1257	TSS200	shore	TSS200-shore	chr3:128712404-128713058
cg21361094	0.52367905169448	0.377334279131851	5.08425322127272	3.69398608579261e-07	3.74564078392095e-05	6.20320452140583	0.202774595233691	0.726453646928171	-0.52367905169448	12	58021917	F	I	B4GALNT1	Body	island	Body-island	chr12:58021294-58022037	rs61649746;rs145474220;rs202231637	12;37;46
cg14318946	0.523493007777016	0.234842414031171	5.08244697299221	3.72929319730264e-07	3.74564078392095e-05	6.19436493659759	0.0603447447721657	0.583837752549182	-0.523493007777016	11	72929312	R	I	P2RY2	TSS200	island	TSS200-island	chr11:72928982-72929885
cg24006126	0.522419031641552	0.414086013028428	5.07202003953243	3.9395656006592e-07	3.88778395654679e-05	6.14339804603774	0.239946335814577	0.762365367456129	-0.522419031641552	1	155290813	R	II	RUSC1	5'UTR	island	5'UTR-island	chr1:155290606-155291001
cg13687887	-0.522000858088793	0.521141897226652	-5.06796010964639	4.02449565406292e-07	3.88778395654679e-05	6.12358140504278	0.69514218325625	0.173141325167456	0.522000858088794	5	158179519	R	II	EBF1	Body	opensea	Body-opensea		rs566759389;rs539286083;rs138104581	45;11;1
cg09849405	0.521722035327334	0.387021897320263	5.06525309755849	4.08210269132508e-07	3.88778395654679e-05	6.11037721461754	0.213114552211152	0.734836587538485	-0.521722035327334	16	66612955	F	I	CMTM1	3'UTR	island	3'UTR-island	chr16:66612749-66613412
cg05394800	0.521718128479597	0.513981746454308	5.06521516706819	4.08291550264734e-07	3.88778395654679e-05	6.11019224841501	0.340075703627776	0.861793832107373	-0.521718128479597	13	50707050	R	I		IGR	shore	IGR-shore	chr13:50707585-50708019	rs563175606;rs138323135	33;5
cg14317609	0.521336639782354	0.390814212310539	5.0615114001683	4.16303999537478e-07	3.90902405170398e-05	6.09213767909024	0.217035332383088	0.738371972165442	-0.521336639782354	9	36986006	F	I	PAX5	Body	island	Body-island	chr9:36985986-36986924	rs2277144	7
cg06644488	0.521107699223798	0.424591495670234	5.05928868041552	4.21185079220697e-07	3.90902405170398e-05	6.08130903802396	0.250888929262301	0.771996628486099	-0.521107699223799	22	38092896	F	II	TRIOBP	TSS200	opensea	TSS200-opensea		rs528830374	34
cg03261800	0.520039585835573	0.448932896247939	5.04891866672641	4.44696742475119e-07	4.02846681471721e-05	6.03085128868714	0.275586367636082	0.795625953471655	-0.520039585835573	9	36985761	F	II	PAX5	Body	shore	Body-shore	chr9:36985986-36986924	rs200266193	9
cg02884428	0.51979435615555	0.232382167043801	5.04653780045617	4.50270873675927e-07	4.02846681471721e-05	6.01928123521339	0.0591173816586179	0.578911737814168	-0.51979435615555	10	134120793	R	I	STK32C	Body	island	Body-island	chr10:134120447-134122422	rs562629244;rs531805794	34;30
cg22511262	0.519782688694631	0.341061164454119	5.04642452434637	4.50537750691232e-07	4.02846681471721e-05	6.018730894831	0.167800268222575	0.687582956917206	-0.519782688694631	11	32455192	F	II	WT1	Body	island	Body-island	chr11:32454874-32457311	rs574567853	13
cg13508175	0.51873367652499	0.446136986061182	5.03623995903792	4.75166294299268e-07	4.11846393863438e-05	5.96930071205067	0.273225760552852	0.791959437077842	-0.51873367652499	10	88296364	F	II		IGR	island	IGR-island	chr10:88296170-88296619
cg26046204	0.518487346740658	0.229369096243306	5.0338484121631	4.81135119074303e-07	4.11846393863438e-05	5.95770795905153	0.0565399806630868	0.575027327403745	-0.518487346740658	11	72929170	R	I	P2RY2	TSS1500	island	TSS1500-island	chr11:72928982-72929885
cg00790395	0.51819136916949	0.328675454432429	5.03097484883311	4.88402638795318e-07	4.11846393863438e-05	5.94378596867191	0.155944998042599	0.674136367212089	-0.51819136916949	10	94822172	R	II	CYP26C1	Body	island	Body-island	chr10:94820026-94823252
cg01458510	-0.518029095413445	0.631599355305965	-5.02939937839138	4.92431973112306e-07	4.11846393863438e-05	5.93615642086148	0.80427572044378	0.286246625030335	0.518029095413445	2	109752622	R	II	SH3RF3	Body	opensea	Body-opensea		rs569880776;rs538893605	23;2
cg27640833	0.517981878210593	0.329008032147427	5.02894095979525	4.93610407433858e-07	4.11846393863438e-05	5.93393688096114	0.15634740607723	0.674329284287823	-0.517981878210593	3	128713016	R	I	KIAA1257	TSS200	island	TSS200-island	chr3:128712404-128713058	rs537249983;rs558584441	21;16
cg13894021	0.517661026248711	0.386771641549804	5.02582589797356	5.0169048133093e-07	4.11846393863438e-05	5.91885994540824	0.214217966133567	0.731878992382278	-0.517661026248711	22	23487383	F	II	RAB36	TSS200	island	TSS200-island	chr22:23487368-23487970	rs58367083;rs564680016;rs575195147;rs530678044	19;21;23;49
cg25195415	0.517591859761166	0.334155018066458	5.02515437992072	5.0344895053726e-07	4.11846393863438e-05	5.91561101419332	0.16162439814607	0.679216257907235	-0.517591859761166	5	67584194	R	II	PIK3R1	Body	shore	Body-shore	chr5:67584213-67584451
cg01614237	0.517465647292516	0.301886055596686	5.02392901841692	5.06673071582815e-07	4.11846393863438e-05	5.90968360258736	0.129397506499181	0.646863153791697	-0.517465647292516	4	6660771	R	I		IGR	island	IGR-island	chr4:6660372-6660817
cg27331241	0.51711748626665	0.3836330059934	5.02054882054275	5.1567046686471e-07	4.11846393863438e-05	5.89334014679825	0.211260510571183	0.728377996837833	-0.51711748626665	7	751830	F	I	PRKAR1B	5'UTR	island	5'UTR-island	chr7:751712-752150	rs552599433	13
cg26287345	0.517075188931436	0.439013028678104	5.02013816756338	5.16773980297822e-07	4.11846393863438e-05	5.8913553648111	0.266654632367625	0.783729821299061	-0.517075188931436	20	35169886	F	I	MYL9	TSS200	shore	TSS200-shore	chr20:35169189-35169540	rs528936233;rs146827176	8;30
cg11108890	0.516824342504124	0.439154308099936	5.01770276986707	5.23365368438762e-07	4.12614503375592e-05	5.87958785406205	0.266879527265228	0.783703869769352	-0.516824342504124	2	85811471	R	II	VAMP5	TSS200	island	TSS200-island	chr2:85811340-85811855	rs564198476	40
cg14013195	0.515966280962304	0.410153190330736	5.00937209071552	5.46530821093642e-07	4.23394436424089e-05	5.83937831737254	0.238164430009968	0.754130710972272	-0.515966280962304	2	26624767	F	II	C2orf39	TSS200	island	TSS200-island	chr2:26624603-26625057	rs563153740;rs114557669	22;51
cg01181929	0.515891786055258	0.288691033708175	5.00864884053034	5.48587990456744e-07	4.23394436424089e-05	5.83589057103273	0.116727105023089	0.632618891078347	-0.515891786055258	12	6419769	R	I	PLEKHG6	TSS1500	island	TSS1500-island	chr12:6419603-6420024	rs575514998;rs755357	36;18
cg02033258	0.515577082741812	0.334802229334308	5.00559347421398	5.57361176420335e-07	4.25684598491031e-05	5.82116216373341	0.162943201753704	0.678520284495516	-0.515577082741812	5	131593261	R	I	PDLIM4	TSS200	island	TSS200-island	chr5:131593039-131593813	rs563245222;rs528831845;rs183757281;rs565422003	32;31;28;2
cg18889595	0.515040518227384	0.344325235959464	5.00038411964446	5.72632160541145e-07	4.3283907227708e-05	5.79607117082717	0.172645063217003	0.687685581444386	-0.515040518227383	9	37032104	F	II	PAX5	5'UTR	shore	5'UTR-shore	chr9:37029932-37030295	rs577076887;rs145289399;rs562509679;rs3739441;rs548423295	8;33;39;42;43
cg15775266	0.514723346165397	0.372318409519703	4.99730478494006	5.8184794372742e-07	4.3531725749076e-05	5.78125176065188	0.200743960797903	0.715467306963301	-0.514723346165397	20	62669363	F	I	LINC00176	Body	island	Body-island	chr20:62669304-62670730	rs562989571;rs531796261	40;45
cg10848724	0.513748628681602	0.40913963407591	4.98784152592524	6.11073002944137e-07	4.3966221920634e-05	5.73576661775912	0.237890091182043	0.751638719863645	-0.513748628681602	12	123380878	R	I	VPS37B	TSS200	island	TSS200-island	chr12:123380333-123380894
cg18737990	0.513389294390273	0.499006725075479	4.98435284994653	6.22199861214359e-07	4.3966221920634e-05	5.71902005145231	0.327876960278722	0.841266254668994	-0.513389294390273	14	103011560	F	I		IGR	island	IGR-island	chr14:103010784-103011625	rs192211366;rs8003592;rs571241402	15;33;48
cg22323744	0.513342189662789	0.471404154160374	4.98389552334224	6.23672866440314e-07	4.3966221920634e-05	5.71682563161585	0.300290090939445	0.813632280602233	-0.513342189662788	5	76248711	F	II	CRHBP	5'UTR	shore	5'UTR-shore	chr5:76249435-76250528	rs528407021;rs551337189;rs564547087	7;34;39
cg17800442	0.513119329145422	0.300896288900555	4.98173183300624	6.30687594663861e-07	4.3966221920634e-05	5.70644618612964	0.129856512518747	0.64297584166417	-0.513119329145422	16	30908233	R	II	CTF1	Body	shelf	Body-shelf	chr16:30905549-30905783	rs571767798	8
cg03060555	0.513100316608667	0.358206782977274	4.98154724561263	6.31289538581689e-07	4.3966221920634e-05	5.7055609100364	0.187173344107718	0.700273660716386	-0.513100316608668	3	141131189	F	II	ZBTB38	5'UTR	opensea	5'UTR-opensea		rs147335910	1
cg22113116	0.51287170601738	0.355006506161235	4.97932772941963	6.38570931042508e-07	4.3966221920634e-05	5.69491873959254	0.184049270822109	0.696920976839489	-0.51287170601738	22	27969693	R	II		IGR	opensea	IGR-opensea		rs527973480;rs542671890;rs560959205	42;2;1
cg01885071	0.512825199555448	0.428441973118234	4.97887621120801	6.40062067299787e-07	4.3966221920634e-05	5.69275437364979	0.257500239933084	0.770325439488533	-0.512825199555448	14	90168304	F	I		IGR	island	IGR-island	chr14:90167782-90168352	rs186370968;rs752630	7;24
cg02763536	0.512799192290957	0.460657446178968	4.97862371396215	6.40897400434387e-07	4.3966221920634e-05	5.69154410617921	0.289724382081982	0.80252357437294	-0.512799192290957	17	40932515	R	I	WNK4	TSS200	island	TSS200-island	chr17:40932329-40933299	rs538814418;rs547695680	44;10
cg27031754	-0.512610527677264	0.620473684592591	-4.97679202207605	6.46988695903662e-07	4.3966221920634e-05	5.68276629517558	0.791343860485012	0.278733332807748	0.512610527677264	5	54185940	F	II		IGR	opensea	IGR-opensea		rs577463706	26
cg22706634	0.512433286572865	0.417704257478883	4.97507123784177	6.52761970555071e-07	4.3966221920634e-05	5.67452291704243	0.246893161954595	0.75932644852746	-0.512433286572865	22	38092651	F	II	TRIOBP	TSS1500	opensea	TSS1500-opensea		rs571603752;rs534471567	21;37
cg15497761	0.512275501066014	0.525518003067439	4.97353934255422	6.57943263970072e-07	4.3966221920634e-05	5.66718680568385	0.354759502712101	0.867035003778115	-0.512275501066014	1	155147397	R	I	TRIM46	Body	island	Body-island	chr1:155147185-155147444	rs189635407;rs542327785;rs560500048	36;30;1
cg17900356	0.512144752610388	0.485739978602863	4.97226994242347	6.62266733388247e-07	4.3966221920634e-05	5.66110947218531	0.315025061066067	0.827169813676456	-0.512144752610389	3	53190593	R	I		IGR	island	IGR-island	chr3:53190509-53190764	rs555182056;rs575330366	30;28
cg14761876	0.512044217485739	0.317277534797345	4.97129387505989	6.65609742660989e-07	4.3966221920634e-05	5.65643754290273	0.146596128968765	0.658640346454504	-0.512044217485739	11	67182724	F	II	ATPGD1	TSS1500	shore	TSS1500-shore	chr11:67182965-67183393	rs546191883;rs564405283	1;34
cg22451358	0.51170780383353	0.323358787383304	4.96802772914592	6.76914883101004e-07	4.43137493115765e-05	5.64081086252555	0.152789519438794	0.664497323272324	-0.51170780383353	17	55938871	R	I		IGR	shore	IGR-shore	chr17:55939088-55939591	rs557173614;rs551046377	46;36
cg15809122	0.511516175401416	0.340875085763647	4.96616726237699	6.8343701405928e-07	4.43447804166605e-05	5.63191416140886	0.170369693963175	0.681885869364592	-0.511516175401416	22	23487482	F	II	RAB36	TSS200	island	TSS200-island	chr22:23487368-23487970	rs377116903;rs201259585;rs1476441	20;26;51
cg11700806	0.51117509926655	0.38817691328713	4.96285584972495	6.95195742494364e-07	4.47120630172691e-05	5.61608732079579	0.217785213531613	0.728960312798163	-0.51117509926655	19	42071240	R	II	CEACAM21	5'UTR	opensea	5'UTR-opensea		rs532874523	4
cg02652597	0.510832355977566	0.418754864611818	4.95952825114057	7.07208199991204e-07	4.50891349768305e-05	5.60019375408946	0.248477412619296	0.759309768596862	-0.510832355977566	2	85811292	F	II	VAMP5	TSS1500	shore	TSS1500-shore	chr2:85811340-85811855	rs542112982	37
cg19389293	0.510530361663428	0.555268827556061	4.95659627293847	7.17958020310331e-07	4.512677832397e-05	5.5861986184347	0.385092040334919	0.895622401998346	-0.510530361663428	18	13641872	R	II	C18orf1	Body	island	Body-island	chr18:13641584-13642415	rs561677630	28
cg03103218	0.510470480910345	0.358317779788228	4.95601490748043	7.20108164744201e-07	4.512677832397e-05	5.58342458494852	0.188160952818113	0.698631433728458	-0.510470480910345	11	63828672	R	II	MACROD1	Body	opensea	Body-opensea		rs530354716	29
cg04439806	0.510235302716224	0.338331485412129	4.95373162827122	7.28612919175129e-07	4.52017517795688e-05	5.57253287739016	0.168253051173387	0.678488353889611	-0.510235302716224	16	66612774	F	II	CMTM2	TSS1500	island	TSS1500-island	chr16:66612749-66613412
cg16597406	0.510097680762266	0.428341344546985	4.95239549527055	7.33634541976089e-07	4.52017517795688e-05	5.56616157832841	0.258308784292896	0.768406465055163	-0.510097680762266	17	8130173	F	II	C17orf68	3'UTR	shelf	3'UTR-shelf	chr17:8126224-8126486	rs574820085	17
cg00712857	0.509434860463657	0.295452028855269	4.94596035865888	7.58290570123184e-07	4.58314930425207e-05	5.5354999484195	0.125640408700717	0.635075269164375	-0.509434860463658	11	63767561	F	II	MACROD1	Body	island	Body-island	chr11:63766058-63768666	rs545126616	0
cg09550083	0.509330443261956	0.428895049275325	4.94494660129664	7.62246818996598e-07	4.58314930425207e-05	5.53067331249281	0.259118234854673	0.768448678116629	-0.509330443261956	2	66672337	R	II	MEIS1	Body	shore	Body-shore	chr2:66672431-66673636	rs578189112	11
cg26471497	0.509320935581107	0.420632006696679	4.94485429388654	7.62608040260165e-07	4.58314930425207e-05	5.53023387357384	0.250858361502977	0.760179297084084	-0.509320935581107	2	172974819	R	I		IGR	shore	IGR-shore	chr2:172972804-172973242	rs62184960	32
cg13577076	0.508253802328796	0.317760766578363	4.93449379606247	8.04216296538217e-07	4.79391372863269e-05	5.48096378819248	0.148342832468765	0.65659663479756	-0.508253802328796	7	752456	F	II	PRKAR1B	5'UTR	shore	5'UTR-shore	chr7:750788-751237	rs560041949;rs182801847;rs542698049;rs146434122;rs531561736	9;10;24;32;45
cg02360980	0.507811054248803	0.345638267951746	4.93019527897527	8.22113709071338e-07	4.84132257217388e-05	5.46055221577712	0.176367916535479	0.684178970784281	-0.507811054248803	15	41804283	F	I	LTK	Body	island	Body-island	chr15:41803443-41805531
cg21383487	0.507640340285125	0.445222747235303	4.92853786492188	8.29116519799531e-07	4.84132257217388e-05	5.45268671222373	0.276009300473594	0.783649640758719	-0.507640340285125	10	22624094	R	I		IGR	island	IGR-island	chr10:22623350-22625875
cg02505812	0.507570970322356	0.395998903136196	4.92786437138509	8.31978510766379e-07	4.84132257217388e-05	5.44949130469366	0.226808579695411	0.734379550017767	-0.507570970322356	19	46318767	R	I	RSPH6A	TSS200	island	TSS200-island	chr19:46318490-46319266
cg03843031	0.506782923475881	0.397312438151658	4.92021344529833	8.65166185645041e-07	4.99480194736176e-05	5.41322194559912	0.228384796993031	0.735167720468912	-0.506782923475881	20	44440947	R	II	UBE2C	TSS1500	island	TSS1500-island	chr20:44440946-44441655
cg11894504	0.506145941125596	0.33963463176165	4.91402916208926	8.92920130864291e-07	5.09718765307078e-05	5.38394642065632	0.170919318053118	0.677065259178714	-0.506145941125596	19	2042391	R	I	MKNK2	Body	island	Body-island	chr19:2041823-2042593
cg15593988	0.505986835092015	0.256981242466247	4.9124844461776	8.99985214731166e-07	5.09718765307078e-05	5.37663970034899	0.0883189641022419	0.594305799194257	-0.505986835092015	12	6419784	R	I	PLEKHG6	TSS1500	island	TSS1500-island	chr12:6419603-6420024	rs575514998;rs755357	51;33
cg04471507	0.505806748061475	0.495668680463881	4.9107360316436	9.0804690013234e-07	5.09718765307078e-05	5.36837222891445	0.327066431110056	0.832873179171531	-0.505806748061475	1	26233376	F	II	STMN1	TSS1500	island	TSS1500-island	chr1:26231950-26233624	rs550297058	11
cg22481770	0.505747626121629	0.490685182328255	4.91016203329072	9.10708650507737e-07	5.09718765307078e-05	5.36565868875815	0.322102640287712	0.827850266409341	-0.505747626121629	3	156324118	R	II		IGR	opensea	IGR-opensea		rs533983223;rs555221589	49;7
cg19893830	-0.505536260017653	0.634683844242481	-4.90810993899455	9.20286215356403e-07	5.11177161438875e-05	5.35596013952524	0.803195930915032	0.29765967089738	0.505536260017653	2	202832067	R	II		IGR	opensea	IGR-opensea		rs536705881;rs182620585	12;1
cg03127334	0.505004508051969	0.273054918509543	4.90294730811272	9.44812144535091e-07	5.20128507363747e-05	5.33157859083439	0.10472008249222	0.609724590544189	-0.505004508051969	21	40033634	F	II	ERG	5'UTR	island	5'UTR-island	chr21:40032243-40033665	rs764482;rs556188461	27;28
cg11213574	0.504746748040471	0.351986714018909	4.90044478836415	9.56926055500312e-07	5.20128507363747e-05	5.3197691784135	0.183737798005419	0.688484546045889	-0.504746748040471	22	50623692	F	I	TRABD	TSS1500	island	TSS1500-island	chr22:50623164-50625226	rs570682153;rs534775876	4;37
cg13097407	0.504730737300936	0.280776390941131	4.90028934457889	9.57683421905426e-07	5.20128507363747e-05	5.31903583672386	0.112532811840819	0.617263549141755	-0.504730737300936	6	43276658	F	II	CRIP3	TSS200	island	TSS200-island	chr6:43276419-43276659	rs376646867;rs73438386	11;29
cg25338766	0.504386100735061	0.320794953197398	4.89694336469952	9.74126587580675e-07	5.25168833833935e-05	5.3032560491608	0.152666252952377	0.657052353687438	-0.504386100735061	19	36500444	R	I	ALKBH6	3'UTR	island	3'UTR-island	chr19:36500169-36500530
cg20439288	0.504048125654222	0.385674114108316	4.89366205931237	9.90515683010751e-07	5.30106641447797e-05	5.28779173716523	0.217658072223575	0.721706197877798	-0.504048125654222	5	67584218	R	I	PIK3R1	Body	island	Body-island	chr5:67584213-67584451	rs143667799	10
cg24595510	0.503886240325942	0.457080079557114	4.892090360007	9.98459536794296e-07	5.3048589302723e-05	5.2803882199865	0.289117999448466	0.793004239774408	-0.503886240325942	20	644302	R	I	SCRT2	3'UTR	island	3'UTR-island	chr20:643975-645233	rs575945466;rs575428207	48;44
cg19414598	0.503414019461631	0.395788424414851	4.8875056999127	1.02198373325775e-06	5.37280909207306e-05	5.25880568453548	0.227983751260974	0.731397770722605	-0.503414019461631	22	38965745	R	I	DMC1	5'UTR	island	5'UTR-island	chr22:38965733-38966196	rs79604161	27
cg11642412	0.503336330867139	0.398756048359332	4.88675144311071	1.02590462750986e-06	5.37280909207306e-05	5.25525691824557	0.230977271403619	0.734313602270758	-0.503336330867139	11	63768412	R	II	MACROD1	Body	island	Body-island	chr11:63766058-63768666	rs540739394;rs320156	40;17
cg03423149	0.502936935006344	0.329345906276612	4.88287382057599	1.046291526391e-06	5.4407159372332e-05	5.237021411364	0.161700261274497	0.664637196280842	-0.502936935006344	11	63768040	R	I	MACROD1	Body	island	Body-island	chr11:63766058-63768666	rs554366492;rs574252520	47;13
cg26322951	0.50262698953101	0.44600117306028	4.8798646467771	1.06238063675909e-06	5.48547523149132e-05	5.22287998129308	0.278458843216611	0.78108583274762	-0.50262698953101	15	91499786	R	II	RCCD1	5'UTR	shore	5'UTR-shore	chr15:91497994-91498615	rs539374572;rs557526773	26;6
cg12641240	0.502246482631928	0.398276413822691	4.87617041188053	1.08245830976725e-06	5.53713087723704e-05	5.20553106857589	0.230860919612048	0.733107402243976	-0.502246482631928	8	638330	F	I	ERICH1	Body	shore	Body-shore	chr8:637393-638251	rs71512848;rs572090635;rs370576051;rs532207698;rs527904720	7;17;19;20;39
cg04074321	0.502152208904528	0.410663841020964	4.87525513466891	1.08748887932642e-06	5.53713087723704e-05	5.20123476301009	0.243279771386121	0.745431980290649	-0.502152208904528	10	88296423	F	II		IGR	island	IGR-island	chr10:88296170-88296619	rs574415990;rs538518590	16;37
cg02054792	0.501779943173282	0.402816986023042	4.87164091096237	1.10757418859947e-06	5.58573552229655e-05	5.1842774995497	0.235557004965282	0.737336948138564	-0.501779943173282	2	106014950	F	I	FHL2	5'UTR	island	5'UTR-island	chr2:106014878-106015884	rs58834777;rs549852166	15;34
cg08493316	0.501627399631427	0.542843968720965	4.8701599084446	1.11590725536823e-06	5.58573552229655e-05	5.17733254439167	0.375634835510489	0.877262235141916	-0.501627399631427	3	135159971	R	II		IGR	opensea	IGR-opensea		rs190413128;rs146466261;rs527568594;rs547108706	39;14;13;1
cg13895235	0.501304055483815	0.342715187518875	4.86702065068977	1.13377066463518e-06	5.58573552229655e-05	5.162618413928	0.175613835690937	0.676917891174752	-0.501304055483815	7	752292	F	I	PRKAR1B	5'UTR	shore	5'UTR-shore	chr7:750788-751237
cg03698956	0.501285911852162	0.378918040006131	4.86684449925239	1.13478113504088e-06	5.58573552229655e-05	5.16179304917209	0.21182273605541	0.713108647907572	-0.501285911852162	16	8768031	F	II	ABAT	TSS1500	shore	TSS1500-shore	chr16:8768256-8768619	rs370140575	0
cg18601167	0.501279718013244	0.302394160275395	4.86678436500534	1.13512628590042e-06	5.58573552229655e-05	5.16151129454059	0.135300920937646	0.636580638950891	-0.501279718013244	7	752286	F	I	PRKAR1B	5'UTR	shore	5'UTR-shore	chr7:750788-751237
cg11709544	0.500587118943912	0.550710240653408	4.86006011465027	1.17436511477346e-06	5.73482616692344e-05	5.13002726943606	0.383847867672104	0.884434986616016	-0.500587118943912	1	26233404	F	II	STMN1	TSS1500	island	TSS1500-island	chr1:26231950-26233624	rs566902220	41
cg20034785	0.500471045895809	0.343539501311271	4.85893319394032	1.18106758211326e-06	5.73482616692344e-05	5.12475510379277	0.176715819346002	0.677186865241811	-0.50047104589581	20	44440976	R	I	UBE2C	TSS1500	island	TSS1500-island	chr20:44440946-44441655
cg26173997	0.499813795526206	0.349854722519928	4.85255213420912	1.21971931374399e-06	5.8374969960084e-05	5.09492513000948	0.183250124011192	0.683063919537398	-0.499813795526206	4	76555856	F	I	CDKL2	TSS200	island	TSS200-island	chr4:76555366-76556079	rs552154779;rs570759845;rs538016704	1;11;44
cg26781466	0.499720682245979	0.464301255807939	4.85164812345405	1.22529259779861e-06	5.8374969960084e-05	5.0907022596319	0.297727695059279	0.797448377305258	-0.499720682245979	6	10521612	R	II	GCNT2	1stExon	opensea	1stExon-opensea		rs544686617;rs572364887	39;6
cg02675308	0.499707271767052	0.38085693667956	4.85151792487066	1.22609729594284e-06	5.8374969960084e-05	5.09009413285614	0.214287846090543	0.713995117857594	-0.499707271767051	4	76556042	R	I	CDKL2	TSS1500	island	TSS1500-island	chr4:76555366-76556079
cg26861209	-0.499333267680786	0.703096185881397	-4.84788682396217	1.24874539624136e-06	5.9069685453172e-05	5.0731406940121	0.869540608441659	0.370207340760872	0.499333267680786	3	5015111	F	II	BHLHE40-AS1	Body	opensea	Body-opensea		rs78257227;rs574553713	0;46
cg10545142	0.499144023173899	0.368810642665979	4.84604950205549	1.26035804406851e-06	5.923682807122e-05	5.0645671611005	0.202429301608012	0.701573324781912	-0.4991440231739	19	42070902	F	I	CEACAM21	5'UTR	opensea	5'UTR-opensea		rs553040686;rs574478826	0;47
cg09628962	0.498654213976275	0.49292284667277	4.84129408175984	1.290898710192e-06	6.01922977114367e-05	5.04239193719805	0.326704775347345	0.82535898932362	-0.498654213976275	15	76005171	R	I	CSPG4	1stExon	opensea	1stExon-opensea		rs563016906;rs202231541;rs551912769;rs201119307;rs528364973	50;49;30;28;1
cg24555290	0.498550777501865	0.262848340836039	4.84028984600416	1.29743862338665e-06	6.01922977114367e-05	5.03771182248281	0.0966647483354173	0.595215525837282	-0.498550777501865	3	57113443	F	I	ARHGEF3	TSS200	island	TSS200-island	chr3:57112567-57113908
cg19690403	0.498426854616267	0.502302003675564	4.83908671342084	1.30531578506798e-06	6.01922977114367e-05	5.03210605245053	0.336159718803476	0.834586573419742	-0.498426854616267	12	117470568	F	II		IGR	opensea	IGR-opensea		rs537969480;rs557693953	0;36
cg09668808	0.498074826549605	0.506162147503358	4.83566897153082	1.32794420253164e-06	6.07455560382647e-05	5.01618932896812	0.340137205320156	0.838212031869761	-0.498074826549605	11	77301777	R	II	AQP11	Body	shore	Body-shore	chr11:77300360-77301391	rs113262386	44
cg25140190	0.497974788304551	0.590605496532295	4.83469772823205	1.33444321466905e-06	6.07455560382647e-05	5.01166821576355	0.424613900430778	0.92258868873533	-0.497974788304551	18	13641529	R	II	C18orf1	Body	shore	Body-shore	chr18:13641584-13642415	rs547355959	31
cg01547338	0.497856480684241	0.381073567423712	4.83354911268648	1.34216858677017e-06	6.07455560382647e-05	5.00632261127396	0.215121407195632	0.712977887879873	-0.497856480684241	10	89419380	R	I	PAPSS2	TSS200	island	TSS200-island	chr10:89419346-89420027	rs187253849	19
cg08910558	0.496851497791133	0.293023596446396	4.82379201529052	1.40955051961004e-06	6.2824301388156e-05	4.96096474504386	0.127406430516018	0.624257928307151	-0.496851497791133	15	75471194	R	II		IGR	island	IGR-island	chr15:75470911-75471212	rs542004018;rs563754948;rs575241460;rs545756133	25;23;15;13
cg16601494	0.496802717577533	0.386441695242382	4.82331842186087	1.41290256980797e-06	6.2824301388156e-05	4.95876548126199	0.220840789383205	0.717643506960737	-0.496802717577533	1	1475737	R	I	C1orf70	5'UTR	shore	5'UTR-shore	chr1:1476093-1476669	rs561063770	23
cg03287198	0.496789621011623	0.452939477074318	4.82319127097103	1.41380383647651e-06	6.2824301388156e-05	4.95817505724906	0.28734293673711	0.784132557748733	-0.496789621011623	12	8025435	F	I	SLC2A14	5'UTR	island	5'UTR-island	chr12:8025364-8025908
cg19622662	0.496613167892959	0.364785769195726	4.82147813706951	1.42600084794296e-06	6.29845675729989e-05	4.95022165296842	0.19924804656474	0.695861214457699	-0.496613167892959	1	167090972	R	II	DUSP27	Body	island	Body-island	chr1:167090575-167091010
cg22868282	0.496438140593636	0.372833418161292	4.81977884604858	1.43819922882396e-06	6.31429745253728e-05	4.94233530700851	0.207354037963414	0.70379217855705	-0.496438140593636	12	47224954	F	I		IGR	island	IGR-island	chr12:47224912-47225664
cg19513321	0.496227416359172	0.48721988601538	4.8177329834837	1.45301862787669e-06	6.34138844023326e-05	4.93284422374952	0.32181074722899	0.818038163588162	-0.496227416359172	2	85811432	F	I	VAMP5	TSS200	island	TSS200-island	chr2:85811340-85811855	rs564198476	1
cg09067944	0.495111412366378	0.44836503560425	4.80689801332983	1.53398319760576e-06	6.65512710345885e-05	4.88264624728911	0.28332789814879	0.778439310515168	-0.495111412366378	1	235105948	F	II		IGR	opensea	IGR-opensea
cg05301894	0.49493986372176	0.295218119638127	4.805232495593	1.54680719690455e-06	6.67128845159069e-05	4.87493999320314	0.130238165064207	0.625178028785967	-0.494939863721759	15	75639998	R	I	NEIL1	5'UTR	island	5'UTR-island	chr15:75639595-75640743	rs535606204	18
cg11930554	0.494797003368943	0.349882302410731	4.80384550444517	1.55756521808131e-06	6.67840244384337e-05	4.86852450351365	0.184949967954416	0.679746971323359	-0.494797003368943	4	74809912	R	I		IGR	island	IGR-island	chr4:74809869-74810089
cg27258399	0.494448760297001	0.55006014540553	4.80046451000864	1.58409169599011e-06	6.73375065231272e-05	4.85289356590674	0.385243891973196	0.879692652270197	-0.494448760297001	8	38832267	F	II	HTRA4	Body	island	Body-island	chr8:38831592-38832353
cg03431846	0.494147396139943	0.421137367203418	4.79753864982512	1.60739735110965e-06	6.73375065231272e-05	4.83937567737885	0.256421568490104	0.750568964630047	-0.494147396139943	14	24641183	R	II	REC8	TSS200	island	TSS200-island	chr14:24641053-24642220	rs116371699	26
cg08574629	0.493948902920481	0.441452602569362	4.79561153475878	1.62292725885812e-06	6.73375065231272e-05	4.83047663461618	0.276802968262535	0.770751871183016	-0.493948902920481	1	155290542	F	II	RUSC1	TSS200	shore	TSS200-shore	chr1:155290606-155291001	rs145119331;rs16836822	19;45
cg24459409	0.493931420802684	0.493174923079568	4.79544180577413	1.62430193152573e-06	6.73375065231272e-05	4.82969303047432	0.32853111614534	0.822462536948024	-0.493931420802684	19	46504412	R	II	CCDC61	Body	shore	Body-shore	chr19:46504108-46504330	rs188961676	12
cg12007596	0.493918659786508	0.323391215413689	4.79531791264266	1.62530607606537e-06	6.73375065231272e-05	4.82912105863904	0.158751662151519	0.652670321938028	-0.493918659786508	12	6756678	F	II	ACRBP	TSS200	island	TSS200-island	chr12:6756001-6756679	rs570685748;rs539262018;rs553106579	1;25;39
cg18418335	0.493809360018368	0.323663468488884	4.79425675181055	1.63393118217798e-06	6.73375065231272e-05	4.82422265059199	0.159060348482762	0.652869708501129	-0.493809360018368	19	2042088	R	I	MKNK2	Body	island	Body-island	chr19:2041823-2042593	rs181130490;rs556422491;rs116957729;rs372044796;rs115061676;rs572461558;rs545986392	50;48;44;42;26;17;1
cg25104512	0.493798858933826	0.275539566114103	4.79415479972228	1.63476216054509e-06	6.73375065231272e-05	4.82375208822079	0.110939946469494	0.60473880540332	-0.493798858933827	3	46735454	F	I	ALS2CL	TSS1500	island	TSS1500-island	chr3:46734731-46735717
cg03306486	0.493625117598022	0.309538796482691	4.79246799376093	1.64856987055429e-06	6.74299494180925e-05	4.8159680462313	0.144997090616684	0.638622208214705	-0.493625117598022	19	1467952	F	I	APC2	Body	island	Body-island	chr19:1465206-1471241
cg07032245	0.493539694278586	0.380731442623626	4.79163864268109	1.65539974021504e-06	6.74299494180925e-05	4.8121418745326	0.216218211197431	0.709757905476017	-0.493539694278586	16	2070748	F	I	NPW	3'UTR	island	3'UTR-island	chr16:2069718-2070865	rs540842451;rs560728287	35;49
cg02613871	0.493127863574984	0.384245245988959	4.78764029374077	1.68871034963046e-06	6.80533110331553e-05	4.79370497387166	0.219869291463965	0.712997155038949	-0.493127863574984	1	45097931	R	II	RNF220	Body	island	Body-island	chr1:45097281-45098049	rs111993242	2
cg15907944	0.492986213124692	0.417353655167806	4.78626504919764	1.70031582405766e-06	6.80533110331553e-05	4.78736710188452	0.253024917459576	0.746011130584268	-0.492986213124692	22	27152698	R	II		IGR	island	IGR-island	chr22:27152697-27153133	rs573884088	27
cg11679014	0.492984309030075	0.522076016874005	4.78624656287638	1.70047234815259e-06	6.80533110331553e-05	4.78728191930227	0.35774791386398	0.850732222894055	-0.492984309030075	22	38092719	R	II	TRIOBP	TSS1500	opensea	TSS1500-opensea		rs571603752;rs534471567;rs181431368	49;33;2
cg15072832	0.49289499425644	0.497007514281531	4.78537943075778	1.70782995500553e-06	6.80533110331553e-05	4.78328665608811	0.332709182862717	0.825604177119158	-0.49289499425644	1	27902739	R	II	AHDC1	5'UTR	shore	5'UTR-shore	chr1:27901660-27902688
cg03879673	0.491445262725976	0.514573371089662	4.77130439342358	1.83162216854551e-06	7.22091921424865e-05	4.71853793766973	0.350758283514337	0.842203546240313	-0.491445262725976	1	66999751	R	II	SGIP1	5'UTR	shore	5'UTR-shore	chr1:66998728-66999060	rs188888306;rs193237755;rs539524620	42;21;2
cg16590910	0.491443013689945	0.416702055086597	4.77128255816275	1.83182074993214e-06	7.22091921424865e-05	4.71843763813617	0.252887717189948	0.744330730879893	-0.491443013689945	6	42928470	R	II	GNMT	TSS200	island	TSS200-island	chr6:42928218-42928810	rs527633313;rs547669927;rs10948059	29;28;11
cg08328777	0.490869794077413	0.485652708139043	4.76571732951347	1.88311416881605e-06	7.38341876243812e-05	4.69288891541058	0.322029443446572	0.812899237523985	-0.490869794077413	15	45422004	F	I	DUOX1	TSS200	island	TSS200-island	chr15:45421236-45422394	rs573281387;rs566784562	34;39
cg10536999	0.490682136788802	0.324367442604841	4.76389541746443	1.9002041085727e-06	7.41079602343354e-05	4.68453140234867	0.160806730341907	0.65148886713071	-0.490682136788802	7	26193109	F	I	NFE2L3	Body	shore	Body-shore	chr7:26191794-26192757	rs183976820;rs114254733;rs143436717;rs147971658	3;47;50;51
cg13864586	0.490567838802375	0.370362436437985	4.76278573033106	1.91068613593039e-06	7.41224907335537e-05	4.67944258827415	0.20683982350386	0.697407662306235	-0.490567838802375	1	45097962	R	II	RNF220	Body	island	Body-island	chr1:45097281-45098049	rs111993242;rs374630875	33;28
cg04525943	0.490296083397352	0.285671675784426	4.76014733322712	1.93583178157181e-06	7.47027295920238e-05	4.66734816129904	0.122239647985309	0.612535731382661	-0.490296083397352	19	2579529	R	II	GNG7	5'UTR	island	5'UTR-island	chr19:2578956-2579746	rs117586948;rs576255183	44;6
cg09215664	0.490147959192373	0.250397280853224	4.75870923681316	1.94967133937331e-06	7.4705390991429e-05	4.66075874130087	0.0870146277890991	0.577162586981473	-0.490147959192373	10	135192987	F	I	PAOX	1stExon	island	1stExon-island	chr10:135191594-135193307
cg00810208	0.489922191965213	0.385982385773214	4.75651732604599	1.97094825349799e-06	7.4705390991429e-05	4.65071914137004	0.222674988451476	0.712597180416689	-0.489922191965213	4	997012	R	I	IDUA	Body	island	Body-island	chr4:995482-997541	rs538040010;rs572565537;rs188458034;rs574894559;rs113289555	45;44;28;27;16
cg17486860	0.489736452571861	0.435113163791811	4.75471403430478	1.98861991192503e-06	7.4705390991429e-05	4.64246299957675	0.271867679601191	0.761604132173052	-0.489736452571861	11	32454840	F	II	WT1	Body	shore	Body-shore	chr11:32454874-32457311	rs5030147	35
cg21865657	0.489644246852401	0.462680365477426	4.75381883480297	1.99744900606273e-06	7.4705390991429e-05	4.63836560538682	0.299465616526626	0.789109863379027	-0.489644246852401	19	3687751	R	II	PIP5K1C	Body	shore	Body-shore	chr19:3687786-3688262	rs557087835;rs577905043	44;2
cg15371711	0.489632373992806	0.394477475964303	4.75370356453495	1.99858861626843e-06	7.4705390991429e-05	4.63783806093059	0.231266684633368	0.720899058626174	-0.489632373992806	20	35169846	F	I	MYL9	TSS200	shore	TSS200-shore	chr20:35169189-35169540	rs557844949;rs561981993;rs528936233	30;39;48
cg02583525	0.489466308087446	0.420034030366262	4.75209127717777	2.01459397583707e-06	7.4705390991429e-05	4.63046062768096	0.256878594337114	0.74634490242456	-0.489466308087446	2	26624612	R	II	C2orf39	TSS200	island	TSS200-island	chr2:26624603-26625057
cg23193765	-0.489400834284405	0.642216153736446	-4.7514556103644	2.02093809329083e-06	7.4705390991429e-05	4.62755265940975	0.805349765164581	0.315948930880176	0.489400834284405	11	129893264	R	II		IGR	opensea	IGR-opensea		rs73024149;rs61209228	18;13
cg25851454	0.489280933351551	0.377646015439095	4.75029152579366	2.03260573958318e-06	7.4705390991429e-05	4.62222836079584	0.214552370988578	0.703833304340129	-0.489280933351551	1	28628562	F	II		IGR	opensea	IGR-opensea		rs145764396;rs61785877	5;50
cg18512948	0.48920932533156	0.503504966703079	4.74959630358622	2.03960480032173e-06	7.4705390991429e-05	4.61904917055214	0.340435191592559	0.829644516924119	-0.48920932533156	14	24641706	R	II	REC8	1stExon	island	1stExon-island	chr14:24641053-24642220
cg23657179	0.489045608810041	0.598158159994816	4.74800682573864	2.05569373898751e-06	7.4705390991429e-05	4.61178237568201	0.435142957058136	0.924188565868177	-0.48904560881004	10	77165025	F	II	C10orf41	Body	island	Body-island	chr10:77155128-77169600	rs188270763;rs543400842;rs562017650	11;22;38
cg07879739	0.489032755258604	0.339734992646327	4.74788203420825	2.05696204613305e-06	7.4705390991429e-05	4.61121195516608	0.176724074226792	0.665756829485397	-0.489032755258604	22	38221187	F	II	GALR3	Body	island	Body-island	chr22:38220589-38221619	rs558547028;rs576707680	6;36
cg27154487	0.489020539016544	0.491734356871117	4.74776343013607	2.05816816424832e-06	7.4705390991429e-05	4.61066983133976	0.328727510532269	0.817748049548813	-0.489020539016544	12	109220235	F	II	SSH1	Body	opensea	Body-opensea		rs535493064	1
cg11678461	0.488656109377501	0.491857457661938	4.74422528485369	2.09446256857305e-06	7.5582690324508e-05	4.59450365624189	0.328972087869437	0.817628197246938	-0.488656109377501	11	3181822	F	I	OSBPL5	5'UTR	island	5'UTR-island	chr11:3181574-3182120	rs561201432	0
cg00578638	0.488571709723809	0.390200462686303	4.74340587225782	2.10295537727764e-06	7.5582690324508e-05	4.59076138871088	0.2273432261117	0.71591493583551	-0.488571709723809	17	38334161	R	II	RAPGEFL1	TSS200	island	TSS200-island	chr17:38333605-38334795
cg12459718	0.488213307123659	0.425049881925266	4.73992624180777	2.13938991629862e-06	7.59809348267945e-05	4.57487707388364	0.262312112884046	0.750525420007705	-0.488213307123659	17	8129997	F	I	C17orf68	3'UTR	shelf	3'UTR-shelf	chr17:8126224-8126486	rs541328828;rs142420278;rs574706247;rs542309190;rs563756210;rs146427367;rs112336268;rs78517666;rs377086928;rs3027250	8;11;15;17;18;23;24;27;28;51
cg26191576	0.488207077276185	0.513613113206974	4.73986575796373	2.1400285602707e-06	7.59809348267945e-05	4.57460107165009	0.350877420781579	0.839084498057764	-0.488207077276185	14	75389716	R	I	RPS6KL1	TSS1500	island	TSS1500-island	chr14:75389712-75390133
cg01460360	0.488157430351741	0.284154901179935	4.73938374988128	2.14512459208217e-06	7.59809348267945e-05	4.57240167945925	0.121435757729355	0.609593188081096	-0.488157430351741	1	39874997	F	II	KIAA0754	TSS200	island	TSS200-island	chr1:39874018-39875239	rs553425259;rs573219222	9;27
cg24722950	0.487829809862669	0.372194373513302	4.73620297432508	2.17904673441515e-06	7.62923586043455e-05	4.55789347927375	0.209584436892413	0.697414246755081	-0.487829809862669	14	62035475	R	I		IGR	opensea	IGR-opensea		rs138069457;rs201386257	48;2
cg17265994	0.487766907823112	0.533519060644484	4.73559227604298	2.18561835740248e-06	7.62923586043455e-05	4.55510906787428	0.370930091370113	0.858696999193225	-0.487766907823112	11	2905024	R	II	CDKN1C	3'UTR	island	3'UTR-island	chr11:2905023-2907024	rs13563	26
cg11167537	0.487757646962232	0.428923623518326	4.73550236493882	2.18658748180047e-06	7.62923586043455e-05	4.55469915844299	0.266337741197583	0.754095388159814	-0.487757646962232	1	32827430	R	I	LOC100128071	Body	island	Body-island	chr1:32826944-32828017	rs557187759;rs575648868	49;18
cg11673244	0.487672298532519	0.514238328548009	4.73467374094233	2.19553841591883e-06	7.62923586043455e-05	4.55092178463552	0.351680895703835	0.839353194236355	-0.487672298532519	22	22007100	R	II	MIR130B	TSS1500	shore	TSS1500-shore	chr22:22006079-22007048
cg07959576	0.487437919146769	0.289847174869536	4.73239821713983	2.22030036580962e-06	7.66733006947324e-05	4.54055195875591	0.12736786848728	0.614805787634049	-0.487437919146769	1	39875069	R	I	KIAA0754	TSS200	island	TSS200-island	chr1:39874018-39875239	rs573219222	47
cg25591794	0.487371033101893	0.443381900843768	4.73174883926608	2.2274158548797e-06	7.66733006947324e-05	4.53759358275973	0.280924889809804	0.768295922911697	-0.487371033101893	13	28554842	R	I	PRHOXNB	Body	island	Body-island	chr13:28554427-28555065	rs569909629;rs59858731;rs7991926	44;38;28
cg06998965	0.487254608425736	0.487483178955647	4.73061850469785	2.2398536386594e-06	7.67411536385546e-05	4.53244507683428	0.325064976147068	0.812319584572804	-0.487254608425736	5	68710808	R	II	MARVELD2	TSS200	island	TSS200-island	chr5:68710807-68711520
cg13482308	0.487004841010977	0.434468004581582	4.72819358283216	2.26676198419326e-06	7.69830897379428e-05	4.52140406817129	0.272133057577923	0.7591378985889	-0.487004841010977	9	37002685	R	I	PAX5	Body	island	Body-island	chr9:37002489-37002957	rs570985047	16
cg21292716	0.486695125981494	0.504609924208034	4.72518664636748	2.30055997864523e-06	7.69830897379428e-05	4.50772092783074	0.342378215547536	0.829073341529029	-0.486695125981494	12	109220256	F	II	SSH1	Body	opensea	Body-opensea		rs116589464	45
cg22855020	0.486675532566412	0.614731343921945	4.72499641938892	2.30271432707684e-06	7.69830897379428e-05	4.5068555879192	0.452506166399808	0.93918169896622	-0.486675532566412	8	42356731	F	II	SLC20A2	5'UTR	opensea	5'UTR-opensea		rs541189380	5
cg02584975	-0.48659543084095	0.627354454430825	-4.7242187341743	2.31154189076784e-06	7.69830897379428e-05	4.50331827090253	0.789552931377809	0.302957500536858	0.486595430840951	9	98029052	F	II	FANCC	5'UTR	opensea	5'UTR-opensea		rs144471665	1
cg21245717	0.486526361967058	0.413827198413926	4.72354816382507	2.31917966562792e-06	7.69830897379428e-05	4.50026863551082	0.251651744424907	0.738178106391965	-0.486526361967058	15	43585934	R	II	TGM7	Body	opensea	Body-opensea		rs557049157	36
cg26800437	0.486483078897017	0.352563473386918	4.72312794062238	2.32397833867685e-06	7.69830897379428e-05	4.49835775532673	0.190402447087912	0.676885525984928	-0.486483078897016	12	48513530	R	II	PFKM	Body	opensea	Body-opensea
cg15527117	-0.48646508253211	0.624673700154053	-4.72295321895659	2.32597635009725e-06	7.69830897379428e-05	4.49756329386027	0.786828727664757	0.300363645132647	0.48646508253211	2	47952034	F	II		IGR	opensea	IGR-opensea		rs566984030;rs570362071	29;47
cg05873889	0.486337822486015	0.330438679406641	4.72171768681681	2.34015229184409e-06	7.69830897379428e-05	4.49194615344605	0.168326071911303	0.654663894397318	-0.486337822486015	13	44948152	R	II	SERP2	1stExon	island	1stExon-island	chr13:44947371-44948443
cg00661523	0.486326554291054	0.438729004015641	4.72160828706835	2.34141148548299e-06	7.69830897379428e-05	4.49144885659626	0.27662015258529	0.762946706876343	-0.486326554291054	3	151985426	F	II	MBNL1	TSS1500	shore	TSS1500-shore	chr3:151986327-151987325
cg08032924	0.486068268470622	0.407254169830525	4.71910066238815	2.37045329848129e-06	7.73147046819961e-05	4.48005314242352	0.24523141367365	0.731299682144273	-0.486068268470622	16	66613096	R	I	CMTM2	TSS1500	island	TSS1500-island	chr16:66612749-66613412	rs72790415	22
cg23941927	0.48604812851657	0.262327534780838	4.71890512921581	2.3727323246628e-06	7.73147046819961e-05	4.4791648108686	0.100311491941982	0.586359620458552	-0.48604812851657	10	135193000	F	I	PAOX	1stExon	island	1stExon-island	chr10:135191594-135193307
cg19333963	0.485913804545145	0.297972784480697	4.71760101540372	2.38798624369703e-06	7.73147046819961e-05	4.47324100080763	0.136001516298982	0.621915320844127	-0.485913804545145	19	1467979	F	I	APC2	Body	island	Body-island	chr19:1465206-1471241
cg16978797	0.485863905553973	0.262843178998017	4.71711656007601	2.39367675433894e-06	7.73147046819961e-05	4.47104082672786	0.10088854381336	0.586752449367333	-0.485863905553973	3	57113447	F	I	ARHGEF3	TSS200	island	TSS200-island	chr3:57112567-57113908	rs529956914	49
cg21654383	0.485660402740408	0.409068619610625	4.7151408082638	2.41701944175531e-06	7.77262567848681e-05	4.46207020725309	0.247181818697156	0.732842221437564	-0.485660402740408	2	85641076	F	I		IGR	island	IGR-island	chr2:85640969-85641259
cg04339396	0.485395948592937	0.370693397028901	4.71257329702422	2.44768020615122e-06	7.83394456888436e-05	4.45041840351232	0.208894747497922	0.694290696090859	-0.485395948592937	3	187464106	R	II	BCL6	TSS1500	shore	TSS1500-shore	chr3:187461974-187462197	rs185704718;rs544212151;rs557801984	28;25;13
cg05117982	0.485312293144538	0.44148179048096	4.71176110970906	2.45745669782243e-06	7.83394456888436e-05	4.44673388032785	0.279711026099448	0.765023319243986	-0.485312293144538	7	4764845	F	II	FOXK1	Body	island	Body-island	chr7:4764684-4765252	rs569440284;rs11765781;rs551519934;rs7785686;rs75660294	1;16;33;43;50
cg22853588	0.484859151599503	0.490382608721111	4.70736168538116	2.51106851424724e-06	7.97019668677956e-05	4.42678673673035	0.328762891521276	0.813622043120779	-0.484859151599503	20	35169881	F	I	MYL9	TSS200	shore	TSS200-shore	chr20:35169189-35169540	rs561981993;rs528936233;rs146827176	4;13;35
cg20698862	0.484700006530624	0.525626048230479	4.70581659048671	2.5301622123103e-06	7.99618506062892e-05	4.4197856437632	0.364059379386937	0.848759385917561	-0.484700006530624	10	112290112	F	II		IGR	island	IGR-island	chr10:112289947-112290305	rs539155473;rs553964082	13;51
cg13621184	0.484478377677879	0.39537391059035	4.70366485803752	2.55698482819311e-06	8.01763632992967e-05	4.41003959986983	0.233881118031057	0.718359495708936	-0.484478377677879	19	7459697	F	II	ARHGEF18	TSS1500	shore	TSS1500-shore	chr19:7459779-7460376	rs530974038;rs550694607;rs10403781;rs79002183	14;25;41;51
cg19600482	0.484395004321611	0.27822570314379	4.70285540947585	2.56714556063721e-06	8.01763632992967e-05	4.4063744422632	0.116760701703252	0.601155706024864	-0.484395004321612	8	11665774	R	II	FDFT1	1stExon	island	1stExon-island	chr8:11665773-11666045	rs142622671;rs150995048;rs180739870	51;43;19
cg27094076	0.484373641908875	0.290629499720443	4.70264800779458	2.56975523395182e-06	8.01763632992967e-05	4.40543543549735	0.129171619084151	0.613545260993026	-0.484373641908875	7	50132541	R	II	ZPBP	Body	shore	Body-shore	chr7:50132572-50132921	rs572087392	2
cg01857475	0.484082129309379	0.449938622123874	4.69981779362382	2.60562242586799e-06	8.07934947632585e-05	4.39262583849007	0.288577912354081	0.77266004166346	-0.484082129309379	12	104697193	F	I	TXNRD1	5'UTR	shore	5'UTR-shore	chr12:104697348-104697984	rs564826486;rs578209515	32;49
cg20474370	0.484001441763157	0.336612234299092	4.69903442083954	2.6156346741028e-06	8.07934947632585e-05	4.38908164271457	0.17527842037804	0.659279862141197	-0.484001441763157	5	67584297	R	II	PIK3R1	Body	island	Body-island	chr5:67584213-67584451	rs575668018;rs368094141;rs555147515	24;22;12
cg07516252	0.483945539971121	0.395830024525253	4.69849168599974	2.62259298331363e-06	8.07934947632585e-05	4.38662650620055	0.23451484453488	0.718460384506001	-0.483945539971121	14	24641201	F	II	REC8	TSS200	island	TSS200-island	chr14:24641053-24642220	rs560646682;rs147559914;rs181408262	28;44;46
cg07458308	0.483816750575055	0.401838882160994	4.69724130582948	2.63869157105301e-06	8.09493163136429e-05	4.38097131689404	0.240566631969309	0.724383382544364	-0.483816750575055	5	134827512	R	I		IGR	island	IGR-island	chr5:134827285-134827644	rs558529297;rs577199667	51;35
cg21210721	0.483651060099184	0.395285397097752	4.69563266341204	2.65954230926236e-06	8.10682059835549e-05	4.37369800159507	0.234068377064691	0.717719437163875	-0.483651060099184	9	140210914	F	I	EXD3	Body	island	Body-island	chr9:140210552-140211065	rs146124203;rs115323401	30;47
cg19295951	0.483609703908451	0.461439619155299	4.69523114774081	2.6647712420806e-06	8.10682059835549e-05	4.37188297728517	0.300236384519149	0.7838460884276	-0.483609703908451	15	45421998	F	I	DUOX1	TSS200	island	TSS200-island	chr15:45421236-45422394	rs573281387;rs566784562	40;45
cg03055065	0.483458965360927	0.529547767265629	4.69376766940739	2.68391374741569e-06	8.10682059835549e-05	4.36526873674517	0.368394778811987	0.851853744172913	-0.483458965360926	12	4671310	R	II		IGR	island	IGR-island	chr12:4671309-4671704	rs577703432	41
cg19455322	0.483388922180619	0.282287089662056	4.69308763979009	2.69285347493679e-06	8.10682059835549e-05	4.36219602121891	0.121157448935183	0.604546371115802	-0.483388922180619	3	46735335	F	I	ALS2CL	TSS200	island	TSS200-island	chr3:46734731-46735717
cg18483526	0.483349864878063	0.402899713778585	4.69270844338021	2.69785082651219e-06	8.10682059835549e-05	4.36048281463509	0.241783092152564	0.725132957030628	-0.483349864878063	16	24162798	F	II	PRKCB	Body	opensea	Body-opensea		rs147262219	29
cg15249357	0.483254442305994	0.451539760216019	4.69178201235752	2.71009753327423e-06	8.11038167917007e-05	4.35629778835198	0.290454946114021	0.773709388420015	-0.483254442305994	10	88296605	F	II		IGR	island	IGR-island	chr10:88296170-88296619	rs186647322	13
cg20101529	0.483122850459614	0.318130819416026	4.69050442398218	2.72707381894841e-06	8.12801026037795e-05	4.35052781187687	0.157089869262821	0.640212719722435	-0.483122850459614	13	28553550	R	II	PRHOXNB	Body	shore	Body-shore	chr13:28554427-28555065
cg06285925	0.482890268197404	0.279537199122294	4.68824634794873	2.75732847532727e-06	8.16963703973681e-05	4.34033349896876	0.118573776389826	0.60146404458723	-0.482890268197404	17	1083491	R	I	ABR	5'UTR	island	5'UTR-island	chr17:1082376-1083833	rs545949160	22
cg24753662	0.48275823151143	0.423388144070652	4.68696444075039	2.77464706807947e-06	8.16963703973681e-05	4.33454838351473	0.262468733566842	0.745226965078272	-0.48275823151143	22	19746984	R	I	TBX1	5'UTR	island	5'UTR-island	chr22:19746924-19747141	rs146999885;rs562327958;rs527943576	43;20;19
cg18234352	0.482740123798336	0.387993876055382	4.68678863803625	2.77703029016203e-06	8.16963703973681e-05	4.33375512729083	0.227080501455936	0.709820625254273	-0.482740123798336	19	18977405	F	II	UPF1	3'UTR	shore	3'UTR-shore	chr19:18977466-18977833
cg01610165	0.482675058356027	0.434019585254262	4.68615693588283	2.78561001082133e-06	8.16963703973681e-05	4.33090500919255	0.273127899135587	0.755802957491613	-0.482675058356026	5	124071029	R	I	ZNF608	Body	opensea	Body-opensea		rs183193444;rs536439708	35;18
cg22212560	-0.482501216371854	0.673434881975282	-4.68446915275466	2.80865827708457e-06	8.20441533369883e-05	4.32329194216764	0.8342686207659	0.351767404394046	0.482501216371854	11	65175482	R	II	FRMD8	Body	shelf	Body-shelf	chr11:65172369-65172596	rs537307159;rs112010145	29;2
cg16997058	0.482249790184345	0.302919050767483	4.68202812632899	2.84231676391138e-06	8.25966876639075e-05	4.31228607934117	0.142169120706034	0.624418910890379	-0.482249790184345	3	158449920	F	I	RARRES1	Body	island	Body-island	chr3:158449795-158450597	rs567390344;rs370268724;rs373683910;rs6441223	6;16;43;45
cg15661311	0.482192027774241	0.434645654995042	4.68146732726956	2.85010392511846e-06	8.25966876639075e-05	4.30975841335778	0.273914979070295	0.756107006844536	-0.482192027774241	11	504551	F	I	RNH1	5'UTR	island	5'UTR-island	chr11:504189-504659	rs35756450;rs569074798	28;33
cg25459558	0.482017879913506	0.54678624641904	4.67977657447153	2.87370552533505e-06	8.29527909911675e-05	4.30213958694302	0.386113619781205	0.86813149969471	-0.482017879913506	6	33161290	F	I	COL11A2	TSS1500	island	TSS1500-island	chr6:33160945-33161337	rs572263874;rs74648076;rs13437546;rs368327862	27;28;30;31
cg22152796	0.481742571501602	0.468626723501323	4.67710368221904	2.91140003168654e-06	8.37113138522576e-05	4.29010068361174	0.308045866334123	0.789788437835725	-0.481742571501602	12	57869941	F	II	ARHGAP9	Body	island	Body-island	chr12:57869075-57870182	rs573555231;rs544002494;rs201544948	34;37;38
cg04611395	0.481618167660499	0.428952883291679	4.67589588017346	2.92858827286561e-06	8.38765985025417e-05	4.28466291055926	0.268413494071513	0.750031661732012	-0.4816181676605	12	2903398	F	II	FKBP4	TSS1500	island	TSS1500-island	chr12:2903389-2905189	rs569566383;rs549031056	5;16
cg14238325	0.481448955185623	0.364567589381586	4.67425304365425	2.95212383366371e-06	8.42216807331607e-05	4.27726877718836	0.204084604319711	0.685533559505335	-0.481448955185623	6	43276781	F	II	CRIP3	TSS1500	shore	TSS1500-shore	chr6:43276419-43276659
cg17742416	0.481290295522172	0.423051986894054	4.67271266142513	2.97435638167764e-06	8.43526820496567e-05	4.27033813381357	0.262621888386664	0.743912183908835	-0.481290295522172	2	25499619	F	II	DNMT3A	Body	shore	Body-shore	chr2:25499763-25500429	rs577677985;rs539257039;rs375797262	0;2;12
cg12360736	0.481252152727961	0.352904085765244	4.6723423437206	2.97972512968645e-06	8.43526820496567e-05	4.26867230357562	0.19248670152259	0.673738854250551	-0.481252152727961	3	151985869	F	II	MBNL1	1stExon	shore	1stExon-shore	chr3:151986327-151987325
cg05804220	0.480798023031756	0.416354496888059	4.66793332570979	3.04436421366424e-06	8.55577376486911e-05	4.24884900280078	0.256088489210807	0.736886512242563	-0.480798023031756	15	45422062	F	I	DUOX1	TSS200	island	TSS200-island	chr15:45421236-45422394	rs558338509;rs575046296;rs377331382	0;5;19
cg22233844	0.480789212931527	0.417803653611082	4.66784779091453	3.04563141384457e-06	8.55577376486911e-05	4.24846461651503	0.257540582633906	0.738329795565433	-0.480789212931527	17	3658293	F	I	ITGAE	Body	shore	Body-shore	chr17:3658426-3658685	rs570911101	24
cg14591123	0.480613828098415	0.408808737333691	4.66614502869819	3.07096343217947e-06	8.57066750421804e-05	4.24081400991856	0.248604127967553	0.729217956065968	-0.480613828098415	3	38040395	R	II	VILL	Body	island	Body-island	chr3:38040289-38040535
cg22569237	-0.480590748446325	0.592046402589678	-4.66592095482107	3.0743119934661e-06	8.57066750421804e-05	4.23980744119211	0.752243318738453	0.271652570292128	0.480590748446325	14	91003027	F	II		IGR	opensea	IGR-opensea
cg05628107	0.480489204429202	0.310362978498249	4.66493509240306	3.08908637820515e-06	8.57375585771522e-05	4.23537939437543	0.150199910355182	0.630689114784384	-0.480489204429202	10	89419384	R	I	PAPSS2	TSS200	island	TSS200-island	chr10:89419346-89420027	rs187253849	23
cg16688437	0.480372097930272	0.450467656266035	4.66379813820853	3.10620963275308e-06	8.57375585771522e-05	4.23027387362633	0.290343623622611	0.770715721552883	-0.480372097930272	2	208632990	R	II	FZD5	Body	island	Body-island	chr2:208631558-208634934	rs527499934	2
cg26264232	0.480342848735158	0.506005141745116	4.66351416596637	3.11050062486668e-06	8.57375585771522e-05	4.22899888352734	0.345890858833396	0.826233707568555	-0.480342848735158	7	27138751	R	I		IGR	shelf	IGR-shelf	chr7:27135342-27136736	rs569490360;rs17471401	27;18
cg14768782	0.480124584430204	0.300173472643971	4.66139509896921	3.14270101746457e-06	8.59787194208509e-05	4.21948706171934	0.14013194450057	0.620256528930774	-0.480124584430204	3	128712993	R	I	KIAA1257	TSS200	island	TSS200-island	chr3:128712404-128713058	rs554979921;rs115978811	45;44
cg26349672	0.480089044290984	0.279650893388937	4.66105004971293	3.14797441025149e-06	8.59787194208509e-05	4.21793865397152	0.119621211958609	0.599710256249593	-0.480089044290984	1	39875051	R	I	KIAA0754	TSS200	island	TSS200-island	chr1:39874018-39875239	rs553425259;rs573219222	47;29
cg05306070	0.480045619174785	0.565127185518174	4.6606284474239	3.15442928589865e-06	8.59787194208509e-05	4.21604687025212	0.405111979126579	0.885157598301364	-0.480045619174786	21	45770298	R	I		IGR	opensea	IGR-opensea		rs567341762;rs11910460;rs561188587	40;36;15
cg19674878	0.479911058162421	0.535508585822587	4.65932203224774	3.17451167038109e-06	8.62056280267932e-05	4.21018590394257	0.37553823310178	0.855449291264201	-0.479911058162421	12	117470549	F	II		IGR	opensea	IGR-opensea		rs568961649;rs537969480	1;19
cg20935165	0.479713508391964	0.338850275911662	4.6574040768635	3.20421705286364e-06	8.63877364560635e-05	4.20158436357071	0.178945773114341	0.658659281506304	-0.479713508391964	2	172972840	R	I		IGR	island	IGR-island	chr2:172972804-172973242	rs13034296;rs117513270;rs2357322	50;45;14
cg05935571	0.479709765939668	0.413514290329293	4.65736774244248	3.20478236716438e-06	8.63877364560635e-05	4.20142144714697	0.25361103501607	0.733320800955738	-0.479709765939668	3	32023257	F	I	ZNF860	TSS200	island	TSS200-island	chr3:32021969-32023364	rs58075697;rs538131151	18;38
cg15219228	0.479596496769915	0.521732668707052	4.65626804380202	3.22193752018287e-06	8.65320362563399e-05	4.19649121530631	0.361867169783747	0.841463666553662	-0.479596496769915	6	35479628	F	I	TULP1	Body	island	Body-island	chr6:35479388-35479678	rs575026531;rs542153225	5;46
cg23189291	0.47949809624668	0.332783996462606	4.65531270068563	3.23691220969296e-06	8.66120426678693e-05	4.19220911145664	0.172951297713712	0.652449393960392	-0.47949809624668	2	85641279	R	I	CAPG	TSS200	shore	TSS200-shore	chr2:85640969-85641259	rs11686739	41
cg24775454	0.4794219746245	0.283117213908597	4.65457365717888	3.24854224408948e-06	8.66120426678693e-05	4.1888971231962	0.123309889033764	0.602731863658263	-0.4794219746245	2	220083696	F	I	ABCB6	TSS200	island	TSS200-island	chr2:220082991-220084012	rs537509870;rs551440206;rs571279635;rs76861178;rs553589280;rs78480692	4;5;8;9;16;47
cg25997500	0.479186609542435	0.379413781899939	4.65228856352697	3.28475593267104e-06	8.71131715620233e-05	4.17865991132035	0.219684912052461	0.698871521594896	-0.479186609542435	2	160919253	R	II	PLA2R1	TSS200	shore	TSS200-shore	chr2:160918674-160919177	rs925408;rs571159460	47;45
cg22074576	0.479145630711082	0.504158560029024	4.65189071153226	3.29110045317518e-06	8.71131715620233e-05	4.17687804953822	0.344443349791996	0.823588980503079	-0.479145630711083	11	3181726	F	I	OSBPL5	5'UTR	island	5'UTR-island	chr11:3181574-3182120	rs138473284	4
cg05480894	0.478565021966935	0.359492907474487	4.64625374387396	3.38226549079519e-06	8.89432289897068e-05	4.15164810850399	0.199971233485509	0.678536255452443	-0.478565021966935	7	143582605	F	II	TCAF1	TSS200	island	TSS200-island	chr7:143582125-143582610	rs552481822;rs570773441	36;45
cg17025232	0.478495756852898	0.377452291712454	4.64558126828414	3.39330155980269e-06	8.89432289897068e-05	4.14864028452268	0.217953706094821	0.696449462947719	-0.478495756852898	11	67183330	F	I	ATPGD1	5'UTR	island	5'UTR-island	chr11:67182965-67183393	rs368225452;rs183628051	0;13
cg02353165	0.478397025861515	0.449399949163242	4.64462271674507	3.40909216134569e-06	8.89432289897068e-05	4.14435366317857	0.28993427387607	0.768331299737586	-0.478397025861515	6	42928485	R	I	GNMT	TSS200	island	TSS200-island	chr6:42928218-42928810	rs527633313;rs547669927;rs10948059;rs376137577;rs200161633	44;43;26;11;2
cg12407996	0.478344836420279	0.383170655331347	4.64411602407928	3.41746755565038e-06	8.89432289897068e-05	4.14208810213006	0.223722376524588	0.702067212944866	-0.478344836420279	2	66672237	R	II	MEIS1	Body	shore	Body-shore	chr2:66672431-66673636	rs558214195	41
cg02125429	-0.478323524215247	0.582455688145975	-4.64390910985055	3.42089342268103e-06	8.89432289897068e-05	4.14116300327845	0.741896862884391	0.263573338669143	0.478323524215248	2	238578302	R	II	LRRFIP1	Body	opensea	Body-opensea		rs55761611;rs549202687;rs112852730;rs559294622	43;17;2;1
cg00864474	0.477830647093549	0.368810629534873	4.63912390393945	3.50104676575332e-06	9.05464793523277e-05	4.11978018580122	0.209533747170356	0.687364394263905	-0.477830647093549	17	9143838	F	II	NTN1	3'UTR	island	3'UTR-island	chr17:9142980-9143839	rs570713214;rs1107361	18;26
cg13678973	0.477792918973753	0.387565127771414	4.63875761219265	3.50725588325983e-06	9.05464793523277e-05	4.11814430988474	0.22830082144683	0.706093740420582	-0.477792918973753	1	50513870	F	I	ELAVL4	Body	island	Body-island	chr1:50513644-50514320	rs143333748;rs574307077	2;15
cg16838838	0.47756521723022	0.33329856667325	4.63654691974792	3.54495473287412e-06	9.11986249173089e-05	4.10827399727212	0.174110160929844	0.651675378160063	-0.47756521723022	2	85641023	F	I		IGR	island	IGR-island	chr2:85640969-85641259	rs192072367	12
cg13200141	0.477283412603998	0.353955857368835	4.63381095757032	3.592149140678e-06	9.20896416064723e-05	4.09606497199573	0.194861386500835	0.672144799104834	-0.477283412603998	3	181960036	R	II		IGR	opensea	IGR-opensea
cg25995133	0.477064096399512	0.236126191431601	4.63168167797525	3.62929472719763e-06	9.27177314976064e-05	4.08656820875795	0.0771048259650973	0.554168922364609	-0.477064096399512	11	407183	R	I	SIGIRR	Body	island	Body-island	chr11:406491-407871	rs535852242;rs371834375	17;5
cg05297854	0.476589264478946	0.310280413079638	4.62707166786718	3.71098288221556e-06	9.42170204685975e-05	4.06602213723567	0.151417324919989	0.628006589398935	-0.476589264478946	22	50623687	F	I	TRABD	TSS1500	island	TSS1500-island	chr22:50623164-50625226	rs570682153;rs534775876	9;42
cg21667367	0.4765737448558	0.49116574585409	4.62692099219337	3.71368233980151e-06	9.42170204685975e-05	4.06535094535179	0.332307830902157	0.808881575757957	-0.4765737448558	2	172974217	R	II		IGR	shore	IGR-shore	chr2:172972804-172973242
cg14164315	0.476474917415149	0.313177279808577	4.62596150425538	3.7309164340757e-06	9.43278596367002e-05	4.06107737389679	0.154352307336861	0.63082722475201	-0.476474917415149	8	11665917	R	I	FDFT1	5'UTR	island	5'UTR-island	chr8:11665773-11666045	rs189380851	11
cg14076195	0.4763914392241	0.389275783147424	4.62515103788219	3.74553354796154e-06	9.43719999094639e-05	4.05746823689537	0.23047863673939	0.706870075963491	-0.476391439224101	1	26233459	F	I	STMN1	TSS1500	island	TSS1500-island	chr1:26231950-26233624	rs535891962;rs77719798	16;44
cg03826564	0.476173029919528	0.496683650985154	4.62303056312435	3.78403741155461e-06	9.47246821589759e-05	4.04802841371565	0.337959307678645	0.814132337598173	-0.476173029919528	15	101629310	R	II		IGR	island	IGR-island	chr15:101629128-101629458
cg03020951	0.476165509890707	0.316833199752838	4.62295755327102	3.78536986805509e-06	9.47246821589759e-05	4.04770346920088	0.158111363122602	0.634276873013309	-0.476165509890708	6	34203887	F	II	HMGA1	TSS1500	island	TSS1500-island	chr6:34202567-34206193	rs115177000;rs556891505;rs555255269	6;32;37
cg16719560	0.475936544935877	0.40920779501993	4.62073459666164	3.82615564182589e-06	9.54196366185967e-05	4.03781222640592	0.250562280041305	0.726498824977182	-0.475936544935877	2	85811421	F	II	VAMP5	TSS200	island	TSS200-island	chr2:85811340-85811855	rs564198476	12
cg07044708	0.475791434736405	0.313685990918147	4.61932576238286	3.85222200280812e-06	9.574403974437e-05	4.03154595614894	0.155088846006012	0.630880280742417	-0.475791434736405	15	75471034	R	I		IGR	island	IGR-island	chr15:75470911-75471212
cg02156978	0.47563371664032	0.341915694614116	4.61779452156756	3.8807461668021e-06	9.61271314020034e-05	4.02473740822006	0.183371122400676	0.659004839040996	-0.47563371664032	4	109434612	R	II		IGR	opensea	IGR-opensea		rs546523635;rs562999973;rs17039099	46;45;40
cg06594770	0.475524710477996	0.380260791320133	4.61673621127209	3.90057871222627e-06	9.62930744715252e-05	4.02003302973196	0.221752554494134	0.69727726497213	-0.475524710477996	22	38092974	R	II	TRIOBP	TSS200	opensea	TSS200-opensea		rs528830374;rs540457688	46;25
cg10454529	0.475201085816904	0.450133507735104	4.61359423009044	3.96003286286102e-06	9.70060188431487e-05	4.00607271428312	0.291733145796136	0.76693423161304	-0.475201085816904	1	16544210	R	II		IGR	island	IGR-island	chr1:16543683-16544307	rs559927308;rs201490026	51;37
cg26848718	0.47518599661295	0.461828508846725	4.61344773323601	3.96282603681769e-06	9.70060188431487e-05	4.00542203766802	0.303433176642409	0.778619173255358	-0.47518599661295	11	32454975	R	I	WT1	Body	island	Body-island	chr11:32454874-32457311	rs571153446;rs538624570	28;23
cg08290072	0.47515187269168	0.280484498364766	4.6131164336431	3.96914970716648e-06	9.70060188431487e-05	4.00395062221755	0.122100540800872	0.597252413492552	-0.47515187269168	2	220083701	F	I	ABCB6	TSS200	island	TSS200-island	chr2:220082991-220084012	rs551440206;rs571279635;rs76861178;rs553589280;rs78480692	0;3;4;11;42
cg06516124	0.474578308130828	0.388532920370756	4.60754785598722	4.07689832811521e-06	9.93083672483081e-05	3.9792344681285	0.230340150993813	0.704918459124641	-0.474578308130828	11	32450591	F	II	WT1	Body	shore	Body-shore	chr11:32452144-32452708	rs78042269;rs545683047	9;31
cg18361093	0.474432622606235	0.580082745228595	4.60613343603801	4.10470971652723e-06	9.9491045793505e-05	3.97296131394291	0.421938537693183	0.896371160299419	-0.474432622606235	10	135193212	F	II	PAOX	Body	island	Body-island	chr10:135191594-135193307	rs144496317;rs4617507;rs547200092	30;37;50
cg27178826	-0.474397005310432	0.589600679132416	-4.60578763769007	4.11153667149918e-06	9.9491045793505e-05	3.97142794195288	0.747733014235894	0.273336008925462	0.474397005310431	17	47690259	R	II	SPOP	Body	opensea	Body-opensea		rs184181919	10
cg19657351	0.474216175280253	0.331183846158163	4.60403200958071	4.14636551658019e-06	9.95106373855696e-05	3.96364474438444	0.173111787731412	0.647327963011665	-0.474216175280253	6	10521558	F	II	GCNT2	TSS200	opensea	TSS200-opensea		rs544686617;rs572364887	17;50
cg15982002	0.474214920914905	0.506068110615588	4.60401983129892	4.1466080987091e-06	9.95106373855696e-05	3.96359076496888	0.347996470310619	0.822211391225524	-0.474214920914905	8	11666492	F	II	FDFT1	TSS200	shore	TSS200-shore	chr8:11665773-11666045	rs532657550;rs541127908;rs183007283;rs530088089;rs548544951;rs546362799	1;8;27;32;45;50
cg15883716	0.474102378438	0.465653717519153	4.60292718791575	4.16842816333222e-06	9.95106373855696e-05	3.95874827770154	0.307619591373153	0.781721969811152	-0.474102378438	1	173638701	F	II	ANKRD45	5'UTR	island	5'UTR-island	chr1:173638662-173639045	rs540470333	1
cg18260397	0.474040728227528	0.418511978437656	4.60232864329158	4.18042768861335e-06	9.95106373855696e-05	3.95609607446472	0.260498402361813	0.734539130589342	-0.474040728227529	5	154230438	R	II	C5orf4	TSS1500	opensea	TSS1500-opensea		rs183907607;rs559611981	48;16
cg05222924	0.474014478602509	0.460274814466004	4.60207379303525	4.18554692634954e-06	9.95106373855696e-05	3.95496691552618	0.302269988265168	0.776284466867677	-0.474014478602509	11	32450486	R	II	WT1	Body	shore	Body-shore	chr11:32452144-32452708
cg13607709	0.473972332382177	0.442009641310491	4.60166460718793	4.19377890782065e-06	9.95106373855696e-05	3.95315407636773	0.284018863849765	0.757991196231942	-0.473972332382177	3	46940153	F	II	PTH1R	Body	island	Body-island	chr3:46940054-46940394	rs200817639	22
cg18006568	0.47377027753499	0.399480706940109	4.59970291327568	4.2334601272405e-06	0.000100068234981113	3.94446531188741	0.241557281095112	0.715327558630102	-0.473770277534989	2	71205891	F	II	ANKRD53	1stExon	island	1stExon-island	chr2:71205563-71206529	rs200334183	20
cg05552183	0.473714008423574	0.435024197068185	4.5991566122349	4.24457461526544e-06	0.000100068234981113	3.94204628654538	0.277119527593661	0.750833536017235	-0.473714008423574	6	42928497	R	I	GNMT	TSS200	island	TSS200-island	chr6:42928218-42928810	rs10948059;rs376137577;rs200161633	38;23;14
cg24886725	0.473261948098698	0.500267237401385	4.59476768517066	4.33488755435042e-06	0.0001017009355711	3.9226225092251	0.342513254701819	0.815775202800518	-0.473261948098698	22	27969620	R	II		IGR	opensea	IGR-opensea		rs544715522;rs556350078;rs184370105	30;22;13
cg16523704	0.47322885763717	0.280127495631836	4.5944464191489	4.34157021736965e-06	0.0001017009355711	3.92120143235991	0.122384543086113	0.595613400723283	-0.47322885763717	3	49314670	F	II	USP4	3'UTR	island	3'UTR-island	chr3:49314437-49314815	rs561335341	29
cg01086895	0.473046833102383	0.337948126164587	4.59267919392889	4.37850716684092e-06	0.000102239536774769	3.91338612687393	0.180265848463793	0.653312681566176	-0.473046833102383	11	6676515	F	I	DCHS1	5'UTR	island	5'UTR-island	chr11:6676496-6677096	rs150142887;rs572607599	1;51
cg01786048	0.47279748305324	0.461202863979852	4.59025832414906	4.42959502849895e-06	0.000102905363747274	3.90268505054627	0.303603702962106	0.776401186015345	-0.472797483053239	2	239035964	R	II	ESPNL	Body	shore	Body-shore	chr2:239037357-239037583	rs536041011;rs12471185;rs572508229;rs186635580	38;29;18;1
cg08858201	0.472733358888766	0.336323105193549	4.58963576059848	4.44282508127997e-06	0.000102905363747274	3.89993401777356	0.178745318897293	0.65147867778606	-0.472733358888766	9	131012953	R	II	DNM1	Body	island	Body-island	chr9:131012454-131013429	rs114569685	20
cg02605007	0.472702877940251	0.415715661906861	4.58933982960759	4.44912715601281e-06	0.000102905363747274	3.89862646548068	0.258148035926777	0.730850913867028	-0.472702877940251	19	10541304	R	I	PDE4A	Body	shore	Body-shore	chr19:10542662-10543120	rs575332823;rs111527007	34;5
cg00832563	0.472527552668425	0.476796447521134	4.5876376456551	4.4855430948738e-06	0.00010327129463234	3.89110711096673	0.319287263298326	0.791814815966751	-0.472527552668425	11	94883425	F	II	LOC101929295	TSS1500	island	TSS1500-island	chr11:94883335-94883565
cg06065225	0.472491253335185	0.319298968603251	4.58728522559674	4.49311824709716e-06	0.00010327129463234	3.88955065283003	0.161801884158189	0.634293137493374	-0.472491253335185	11	65640137	F	I	EFEMP2	5'UTR	island	5'UTR-island	chr11:65639835-65641374
cg04379348	0.472382519102263	0.396963205411873	4.58622955538766	4.51588294029696e-06	0.000103470167869554	3.88488901602064	0.239502365711118	0.711884884813382	-0.472382519102263	19	46318762	R	II	RSPH6A	TSS200	island	TSS200-island	chr19:46318490-46319266
cg10511669	0.47226111379598	0.343542919526363	4.58505086527669	4.54143101712857e-06	0.000103688380296357	3.87968541469271	0.186122548261036	0.658383662057016	-0.47226111379598	16	68271177	R	I	ESRP2	TSS1500	island	TSS1500-island	chr16:68269010-68272143
cg24179445	0.472138182449629	0.458907308205008	4.58385735927019	4.56744128322466e-06	0.000103688380296357	3.87441776800673	0.301527914055131	0.77366609650476	-0.472138182449629	10	102496915	F	II		IGR	shore	IGR-shore	chr10:102497154-102497675	rs546858856	37
cg19951303	0.472136339258296	0.444435774832007	4.58383946424185	4.56783235620886e-06	0.000103688380296357	3.874338797116	0.287056995079241	0.759193334337538	-0.472136339258296	8	144651002	R	I	MROH6	Body	shore	Body-shore	chr8:144649331-144649742	rs564722176;rs532467231	50;1
cg21792155	0.471992760831238	0.360041200848725	4.58244550151236	4.59839439804984e-06	0.000104059962118832	3.86818817677524	0.202710280571645	0.674703041402883	-0.471992760831238	3	46940347	F	I	PTH1R	Body	island	Body-island	chr3:46940054-46940394
cg23635599	0.471853426190829	0.514879417783184	4.58109274051869	4.62824032997957e-06	0.000104413101844339	3.86222114058264	0.357594942386241	0.82944836857707	-0.471853426190829	19	45281006	F	II	CBLC	TSS200	shore	TSS200-shore	chr19:45281133-45281355	rs532518920;rs552497914;rs565950483	14;16;19
cg23645681	0.471785901772225	0.248071764283904	4.58043716485323	4.64277094872532e-06	0.000104419621460288	3.85933002648511	0.0908097970264954	0.56259569879872	-0.471785901772225	10	135192992	F	I	PAOX	1stExon	island	1stExon-island	chr10:135191594-135193307
cg18732172	0.471226490738983	0.371668340861223	4.57500599983227	4.7648431174557e-06	0.000106078256950112	3.83539429121314	0.214592843948229	0.685819334687212	-0.471226490738983	11	504301	F	II	RNH1	5'UTR	island	5'UTR-island	chr11:504189-504659	rs74742815	32
cg00714725	0.471192490999284	0.365189314450659	4.57467590588345	4.77236064756062e-06	0.000106078256950112	3.83394044669844	0.208125150784231	0.679317641783516	-0.471192490999284	10	94825576	R	I	CYP26C1	Body	island	Body-island	chr10:94825546-94826320	rs575370806;rs562665271	3;1
cg08945395	0.471114134176581	0.310678448155822	4.57391516144093	4.78972905726184e-06	0.000106078256950112	3.83059027236365	0.153640403430295	0.624754537606876	-0.471114134176581	5	67584214	R	II	PIK3R1	Body	island	Body-island	chr5:67584213-67584451	rs143667799	6
cg12582003	0.471104597006917	0.349351995740603	4.57382256773219	4.791847174702e-06	0.000106078256950112	3.83018254525482	0.192317130071631	0.663421727078548	-0.471104597006916	9	131012968	R	II	DNM1	Body	island	Body-island	chr9:131012454-131013429	rs114569685	35
cg17518215	0.471080103920205	0.423974640188658	4.57358477121424	4.79729097483072e-06	0.000106078256950112	3.829135469959	0.266947938881923	0.738028042802128	-0.471080103920205	2	172973241	F	I		IGR	island	IGR-island	chr2:172972804-172973242	rs13035801;rs572614760	12;25
cg06018119	0.471052984868999	0.49241998933531	4.57332147994261	4.80332532834659e-06	0.000106078256950112	3.82797619863466	0.33540232771231	0.806455312581309	-0.471052984868999	22	50706650	F	II	MAPK11	Body	shore	Body-shore	chr22:50708190-50710490	rs61760594;rs184610155;rs742186	12;38;41
cg26676034	0.47097976418254	0.394424634472132	4.57261060080816	4.81965425081848e-06	0.000106119234135138	3.82484653154982	0.237431379744619	0.708411143927159	-0.47097976418254	2	74669048	F	I	RTKN	1stExon	island	1stExon-island	chr2:74667593-74669403
cg15503722	0.470827527803185	0.451701898908902	4.57113258044507	4.85377479143018e-06	0.000106550529253791	3.81834105912333	0.294759389641174	0.765586917444358	-0.470827527803185	11	122850522	F	II	BSX	Body	shore	Body-shore	chr11:122852411-122852699	rs566817262;rs534270749	20;48
cg02955348	0.470722326435623	0.322070357707472	4.57011120983615	4.87748848318748e-06	0.000106751479279793	3.81384674885329	0.165162915562265	0.635885241997888	-0.470722326435623	3	101546408	F	II	NXPE3	3'UTR	opensea	3'UTR-opensea
cg00134449	0.470462328715162	0.467478160357288	4.56758696479808	4.93657212191905e-06	0.000107226610340057	3.80274368791402	0.310657384118901	0.781119712834063	-0.470462328715162	14	75390205	F	II	RPS6KL1	TSS1500	shore	TSS1500-shore	chr14:75389712-75390133
cg02401399	0.470395113878628	0.355325340534612	4.56693439477822	4.95195762172091e-06	0.000107226610340057	3.79987431287039	0.198526969241736	0.668922083120363	-0.470395113878628	19	36523584	R	I	CLIP3	5'UTR	island	5'UTR-island	chr19:36523391-36523887
cg24101359	0.470341311609666	0.422448429274675	4.56641204361983	4.96430606070339e-06	0.000107226610340057	3.79757781050667	0.265667992071453	0.736009303681119	-0.470341311609666	6	42928495	R	II	GNMT	TSS200	island	TSS200-island	chr6:42928218-42928810	rs10948059;rs376137577;rs200161633	36;21;12
cg17916473	0.470303154193205	0.299782839530782	4.56604158395196	4.97308163607674e-06	0.000107226610340057	3.79594925407512	0.14301512146638	0.613318275659586	-0.470303154193205	10	89419373	R	II	PAPSS2	TSS200	island	TSS200-island	chr10:89419346-89420027	rs187253849	12
cg14542922	0.470231384986189	0.421539832293869	4.56534479682486	4.98962763413141e-06	0.000107226610340057	3.79288650623922	0.264796037298473	0.735027422284662	-0.470231384986189	7	14794352	R	II	DGKB	Body	opensea	Body-opensea
cg09645574	0.470225677590329	0.562770818278131	4.56528938531719	4.99094570357395e-06	0.000107226610340057	3.79264296342881	0.406028925748021	0.87625460333835	-0.470225677590329	6	42879382	R	I		IGR	island	IGR-island	chr6:42879279-42879623	rs557669895;rs577637281	49;19
cg01490904	0.470179731965106	0.45344854318601	4.56484331211207	5.00156856741672e-06	0.000107226610340057	3.79068250503589	0.296721965864308	0.766901697829414	-0.470179731965106	1	169429525	R	II	CCDC181	1stExon	opensea	1stExon-opensea
cg00347904	0.469987163343767	0.406704837850233	4.56297371730931	5.04632744037347e-06	0.000107630466670036	3.78246785963065	0.250042450068978	0.720029613412745	-0.469987163343767	6	35182508	F	I	SCUBE3	Body	island	Body-island	chr6:35181095-35182547	rs530625351	34
cg19765472	0.46992830529816	0.441943654672926	4.56240228103168	5.06008422455928e-06	0.000107630466670036	3.77995774832697	0.285300886240206	0.755229191538366	-0.46992830529816	11	128556341	F	II	FLI1	TSS200	shelf	TSS200-shelf	chr11:128560103-128560537	rs549280344;rs565802031	1;12
cg26764019	0.469850432874841	0.495642955437464	4.5616462394871	5.07834040308295e-06	0.000107630466670036	3.77663721647774	0.339026144479183	0.808876577354024	-0.469850432874841	19	2462518	R	I		IGR	shore	IGR-shore	chr19:2462064-2462442	rs190659016;rs181996047	10;6
cg09999194	0.469847093918942	0.322973042096977	4.56161382249957	5.0791245864474e-06	0.000107630466670036	3.77649485348406	0.166357344123996	0.636204438042938	-0.469847093918942	17	77765305	R	I		IGR	island	IGR-island	chr17:77763364-77767356	rs554042567	2
cg20753749	0.469448020643506	0.296158572111562	4.55773933185575	5.17369030563393e-06	0.000109318436083308	3.75948686103851	0.139675898563726	0.609123919207233	-0.469448020643506	8	11665795	R	I	FDFT1	1stExon	island	1stExon-island	chr8:11665773-11666045	rs180739870;rs187356488	40;16
cg01415562	0.46917021860178	0.418998603576477	4.55504222964983	5.24051199414904e-06	0.000110412166497416	3.74765582526074	0.262608530709217	0.731778749310997	-0.46917021860178	22	27152635	F	II		IGR	shore	IGR-shore	chr22:27152697-27153133	rs573884088	38
cg07990843	0.468925649545528	0.328320422116201	4.55266777719072	5.30002321900807e-06	0.000111346046538015	3.73724591283393	0.172011872267692	0.640937521813219	-0.468925649545528	17	25676201	F	I		IGR	shore	IGR-shore	chr17:25676304-25676603	rs549679061	13
cg25588914	0.46858897627249	0.502936159395387	4.54939911069085	5.38300558106597e-06	0.000112679534432356	3.7229245272385	0.346739833971224	0.815328810243713	-0.46858897627249	10	106028297	F	II	GSTO2	TSS1500	shore	TSS1500-shore	chr10:106028542-106029047
cg17745097	0.468543806780722	0.31342050955309	4.54896057274804	5.3942330313362e-06	0.000112679534432356	3.72100389294067	0.157239240626183	0.625783047406905	-0.468543806780722	1	11863365	F	II	MTHFR	5'UTR	shelf	5'UTR-shelf	chr1:11865462-11866566	rs542491457	48
cg14468692	0.468371628461462	0.546176166045574	4.54728894167649	5.43723609513927e-06	0.000113255156390799	3.71368446392848	0.390052289891753	0.858423918353215	-0.468371628461462	11	504784	F	II	RNH1	5'UTR	shore	5'UTR-shore	chr11:506353-508009	rs538978899	10
cg03192598	0.468068251818659	0.430526015096096	4.5443435428326	5.51380693492871e-06	0.000114524737809907	3.70079424222282	0.274503264489876	0.742571516308535	-0.468068251818659	19	12305854	F	I		IGR	island	IGR-island	chr19:12305552-12306304	rs560036658;rs530374291;rs542521213;rs563104486;rs530550588;rs568646742	5;9;15;22;25;32
cg17104258	0.467984738197302	0.372620564163702	4.54353273247646	5.53506591421896e-06	0.000114641534697891	3.69724728381193	0.216625651431268	0.68461038962857	-0.467984738197302	1	167090646	R	I	DUSP27	Body	island	Body-island	chr1:167090575-167091010	rs557770477;rs186353409;rs190134419	29;18;17
cg15487867	0.467842382490719	0.384290378139021	4.54215064079757	5.57148455184053e-06	0.000114769997688969	3.6912026659019	0.228342917308782	0.696185299799501	-0.467842382490719	1	1475742	R	I	C1orf70	TSS200	shore	TSS200-shore	chr1:1476093-1476669	rs561063770	28
cg10962166	0.467743552054534	0.347993633096952	4.54119112377677	5.59690297305291e-06	0.000114769997688969	3.68700727201158	0.192079115745441	0.659822667799975	-0.467743552054534	9	140210997	F	II	EXD3	Body	island	Body-island	chr9:140210552-140211065	rs557487687	15
cg03023152	0.467721323152556	0.394613478862381	4.54097530959417	5.6026353468158e-06	0.000114769997688969	3.68606376780401	0.238706371144862	0.706427694297418	-0.467721323152556	8	102505556	R	I	GRHL2	Body	island	Body-island	chr8:102505512-102506430	rs552217504	28
cg23204345	0.467699435836952	0.30376125053414	4.54076281177799	5.60828512360036e-06	0.000114769997688969	3.68513480601804	0.147861438588489	0.615560874425441	-0.467699435836952	6	108882184	R	I	FOXO3	5'UTR	island	5'UTR-island	chr6:108878830-108883404
cg14622790	0.467655917206292	0.481341007305136	4.54034030158325	5.61953480228312e-06	0.000114769997688969	3.6832878770082	0.325455701569705	0.793111618775998	-0.467655917206292	14	24641433	F	II	REC8	1stExon	island	1stExon-island	chr14:24641053-24642220	rs149044480	32
cg01615880	0.467558772445931	0.41797304472853	4.53939715031684	5.64472495492169e-06	0.000114964231581905	3.67916567712842	0.262120120579886	0.729678893025817	-0.467558772445931	6	138893677	F	I	NHSL1	TSS200	opensea	TSS200-opensea		rs533765060;rs553906499;rs6922748;rs539581470	2;5;21;41
cg00262122	0.467380072906201	0.281673990538412	4.53766220654245	5.69134525682156e-06	0.000115592641060985	3.67158505264855	0.125880632903012	0.593260705809213	-0.467380072906201	8	11665843	R	II	FDFT1	Body	island	Body-island	chr8:11665773-11666045	rs1736070;rs544598287	40;33
cg00650809	0.467161752674408	0.410758875016744	4.53554259656728	5.74880236472496e-06	0.000116437068889954	3.66232760910777	0.255038290791942	0.72220004346635	-0.467161752674408	19	17439339	F	II	ANO8	Body	island	Body-island	chr19:17438054-17440318	rs374436675;rs539903863;rs558737027;rs73511896	1;17;29;39
cg17019292	0.466969461940427	0.48295735336542	4.53367569969504	5.79986858225906e-06	0.000116859586713973	3.65417747815325	0.327300866051944	0.794270327992371	-0.466969461940427	5	68710813	R	II	MARVELD2	TSS200	island	TSS200-island	chr5:68710807-68711520
cg14780632	0.466963196490288	0.389999156220019	4.5336148701947	5.80153976594192e-06	0.000116859586713973	3.65391197713821	0.234344757389923	0.701307953880211	-0.466963196490288	11	65816521	F	I	GAL3ST3	5'UTR	island	5'UTR-island	chr11:65816404-65816665
cg01800033	0.46681099508757	0.504843865836705	4.53213718940998	5.84227832621307e-06	0.000117357766267929	3.64746347472653	0.349240200807515	0.816051195895085	-0.46681099508757	6	139117182	R	I	ECT2L	TSS200	island	TSS200-island	chr6:139116946-139117469	rs369003534;rs551744722;rs4895547	27;20;12
cg26184687	0.466693802301443	0.305655398056778	4.53099939747721	5.87383283208243e-06	0.000117633491616982	3.6424996575371	0.15009079728963	0.616784599591073	-0.466693802301443	19	2042592	F	II	MKNK2	Body	island	Body-island	chr19:2041823-2042593	rs144556777;rs546219897	0;47
cg18320766	0.466626975303012	0.456468084070568	4.53035059286885	5.89189915849131e-06	0.000117633491616982	3.63966969142882	0.300925758969564	0.767552734272576	-0.466626975303012	19	55598782	R	I	EPS8L1	Body	island	Body-island	chr19:55597977-55598887	rs554576602;rs184296169;rs113016082;rs367919817	29;26;16;5
cg02642017	0.466529438641521	0.506125652892774	4.52940363674416	5.91836316601416e-06	0.000117633491616982	3.63553997076211	0.350615840012266	0.817145278653788	-0.466529438641521	7	23245562	R	II		IGR	island	IGR-island	chr7:23245556-23246161	rs112410060;rs78252797;rs185642587;rs188764227;rs858296	50;49;33;31;16
cg12293132	0.466522758454945	0.384620765303144	4.52933878068393	5.92017981542095e-06	0.000117633491616982	3.63525716198915	0.229113179151496	0.695635937606441	-0.466522758454945	7	23720668	R	II	C7orf46	Body	island	Body-island	chr7:23720367-23720677	rs6978926	47
cg00084770	0.466269683909677	0.312921654933034	4.52688175081451	5.98939683879116e-06	0.000118687182762207	3.62454611735426	0.157498426963141	0.623768110872818	-0.466269683909677	10	88149210	R	II		IGR	shore	IGR-shore	chr10:88149266-88149738	rs142251172;rs555668705;rs75749298	42;34;3
cg22977892	0.465753822404383	0.488608566110849	4.52187339596141	6.13289324423648e-06	0.000121203162444048	3.60273096089926	0.333357291976054	0.799111114380437	-0.465753822404383	8	25907769	F	II		IGR	shore	IGR-shore	chr8:25909292-25909686	rs145536644;rs117596122	28;30
cg14765959	0.465617068754332	0.396872401193026	4.52054569308014	6.17148199698787e-06	0.000121594389703899	3.59695186458474	0.241666711608249	0.707283780362581	-0.465617068754332	6	106429316	R	I		IGR	island	IGR-island	chr6:106429111-106429772	rs533175891;rs549827293	24;15
cg19194924	0.465566332813217	0.529177804168022	4.52005311203988	6.18585752312522e-06	0.000121594389703899	3.59480823722274	0.373989026563617	0.839555359376834	-0.465566332813217	14	90168307	F	II		IGR	island	IGR-island	chr14:90167782-90168352	rs186370968;rs752630	4;21
cg04067139	0.465230359030753	0.312886620682504	4.51679123669805	6.28186415169918e-06	0.000123151411658445	3.58061901582737	0.157809834338919	0.623040193369672	-0.465230359030753	11	58673167	R	I		IGR	island	IGR-island	chr11:58672851-58673288	rs78275034	11
cg15139668	0.464990122402859	0.342177074804349	4.51445884657229	6.35138577315773e-06	0.00012418229463678	3.57047935411523	0.187180367336729	0.652170489739588	-0.464990122402859	4	4577005	R	II		IGR	island	IGR-island	chr4:4577004-4577448	rs573931205	22
cg12479674	0.464811412973641	0.382493324942584	4.51272380678364	6.40357902429673e-06	0.000124658689887446	3.56293996649831	0.227556187284704	0.692367600258344	-0.464811412973641	3	160167789	R	I	TRIM59	TSS200	island	TSS200-island	chr3:160167184-160168200	rs112024372;rs145023512	51;44
cg17594860	0.464790357621453	0.385068204930497	4.51251938626722	6.40975533109208e-06	0.000124658689887446	3.56205187482611	0.230138085723346	0.694928443344799	-0.464790357621453	1	19615358	F	I	AKR7A3	TSS200	island	TSS200-island	chr1:19614998-19615660	rs541958123	1
cg24870738	0.464526497230677	0.460394287073925	4.50995763964507	6.48764013667285e-06	0.00012583962296848	3.55092594387165	0.305552121330366	0.770078618561044	-0.464526497230677	1	45097499	R	I	RNF220	Body	island	Body-island	chr1:45097281-45098049	rs535541271	49
cg05131696	0.464432250791206	0.537350751474189	4.50904262736432	6.51567809284658e-06	0.000126050004687998	3.54695348210416	0.382540001210453	0.84697225200166	-0.464432250791206	12	31499320	R	II		IGR	opensea	IGR-opensea		rs572380305;rs76729074;rs554737092	28;25;1
cg06697829	0.464356964520701	0.262949385602943	4.50831169405297	6.53815872562133e-06	0.000126152052042778	3.54378076541589	0.108163730762709	0.57252069528341	-0.464356964520701	2	208633331	R	II	FZD5	Body	island	Body-island	chr2:208631558-208634934	rs200720073	31
cg26487948	0.464230171284515	0.385177083239003	4.50708069403984	6.57618726209087e-06	0.000126264052227289	3.53843860291228	0.230433692810832	0.694663864095346	-0.464230171284515	5	172359575	R	I	ERGIC1	Body	opensea	Body-opensea		rs545555961;rs559419382;rs201473077;rs369644983;rs193208350;rs546534751	43;22;21;15;12;9
cg21379004	0.464222797525546	0.316418967727893	4.50700910427953	6.57840533971966e-06	0.000126264052227289	3.53812797019774	0.161678035219378	0.625900832744924	-0.464222797525546	3	46735338	F	I	ALS2CL	TSS200	island	TSS200-island	chr3:46734731-46735717
cg21172540	0.464113840510726	0.358467957498077	4.50595127114341	6.61126390326114e-06	0.000126390556008137	3.53353853721918	0.203763343994502	0.667877184505228	-0.464113840510726	1	32827840	R	II	LOC100128071	1stExon	island	1stExon-island	chr1:32826944-32828017	rs533449204;rs551630866;rs570127953	38;37;15
cg05270634	0.464086701667577	0.443382019974468	4.50568778771733	6.61947265509065e-06	0.000126390556008137	3.53239557600259	0.288686452751942	0.752773154419519	-0.464086701667576	17	41177445	R	I	RND2	1stExon	island	1stExon-island	chr17:41177336-41177593	rs201120704;rs144102422	32;1
cg23394610	0.463920162615904	0.532986064625703	4.50407090671513	6.67006003703059e-06	0.000126975513582583	3.52538319311653	0.378346010420402	0.842266173036305	-0.463920162615904	2	98703695	F	I	VWA3B	1stExon	island	1stExon-island	chr2:98703354-98703889
cg20814026	0.463829769083652	0.283724540338803	4.5031933012313	6.69767232696302e-06	0.000126975513582583	3.52157808821958	0.129114617310918	0.592944386394571	-0.463829769083652	2	71205520	R	II	ANKRD53	TSS200	shore	TSS200-shore	chr2:71205563-71206529
cg23220083	0.46381542929006	0.502058033189018	4.50305408019214	6.70206270546364e-06	0.000126975513582583	3.52097452447222	0.347452890092331	0.811268319382391	-0.46381542929006	5	68711028	R	I	MARVELD2	5'UTR	island	5'UTR-island	chr5:68710807-68711520	rs538564490;rs113149377	44;10
cg15846316	0.463545570638071	0.373724604985944	4.5004340981321	6.78519986655613e-06	0.000128219292323684	3.50961961909298	0.219209414773253	0.682754985411325	-0.463545570638072	4	57371719	R	I	ARL9	5'UTR	island	5'UTR-island	chr4:57371582-57372022	rs141027701;rs144645569;rs564042171	28;27;5
cg26393629	0.463213689645486	0.482739981700854	4.49721195854074	6.88879777142345e-06	0.000129842327146727	3.49566404651254	0.328335418485691	0.791549108131178	-0.463213689645486	14	21191859	F	II		IGR	island	IGR-island	chr14:21191657-21191860	rs555927862;rs574261240	8;24
cg18696330	0.462812975323514	0.323016980106995	4.49332153543577	7.01589907902344e-06	0.000131601351305823	3.47882735702342	0.168745988332491	0.631558963656005	-0.462812975323514	8	11665787	R	I	FDFT1	1stExon	island	1stExon-island	chr8:11665773-11666045	rs180739870;rs187356488	32;8
cg00689492	0.462806345299129	0.558044032778956	4.4932571663862	7.01802078022049e-06	0.000131601351305823	3.47854890788262	0.403775251012579	0.866581596311708	-0.462806345299129	4	1303491	R	II	MAEA	Body	island	Body-island	chr4:1303490-1303835	rs554615274	1
cg18749015	0.462503450121583	0.465774668676191	4.49031644195363	7.11560863587502e-06	0.000132945355094876	3.46583210721769	0.311606851968996	0.77411030209058	-0.462503450121583	6	45631363	R	I		IGR	island	IGR-island	chr6:45630986-45631814
cg04740599	0.462420191641951	0.424154852379048	4.48950810869704	7.14265972571321e-06	0.000132945355094876	3.46233802836451	0.270014788498398	0.732434980140349	-0.462420191641951	3	128712882	F	I	KIAA1257	1stExon	island	1stExon-island	chr3:128712404-128713058	rs536935893	12
cg11075416	0.462375019782294	0.465134294565929	4.48906954776504	7.15737741364863e-06	0.000132945355094876	3.4604425803065	0.311009287971831	0.773384307754125	-0.462375019782294	11	128557265	R	II		IGR	shelf	IGR-shelf	chr11:128560103-128560537
cg10706454	0.462360168613469	0.293080748427861	4.488925361927	7.16222248533497e-06	0.000132945355094876	3.45981945360118	0.138960692223371	0.60132086083684	-0.462360168613469	1	27286944	F	I	C1orf172	TSS200	island	TSS200-island	chr1:27286065-27287101	rs375150179;rs368187432;rs549370477;rs566009461	31;33;37;42
cg02979457	0.461934406294676	0.352904300990318	4.48479175483728	7.30246548696954e-06	0.000135187025022561	3.44196379096995	0.198926165558759	0.660860571853435	-0.461934406294676	7	27142547	F	II	HOXA2	TSS200	shore	TSS200-shore	chr7:27143181-27143479	rs183805645;rs377411949	43;46
cg20445245	0.461875820471096	0.546894493057771	4.48422296148705	7.32196755543498e-06	0.000135187025022561	3.43950810035559	0.392935886234073	0.854811706705168	-0.461875820471096	6	45631799	R	II		IGR	island	IGR-island	chr6:45630986-45631814	rs113927519	12
cg10143146	0.461807629623782	0.51936721968937	4.48356091565193	7.34472967284954e-06	0.000135187025022561	3.4366501966313	0.365431343148109	0.827238972771892	-0.461807629623782	6	33161377	F	II	COL11A2	TSS1500	shore	TSS1500-shore	chr6:33159991-33160263	rs572573427	23
cg09767237	-0.461771728281065	0.667930341347299	-4.48321235957208	7.3567407234045e-06	0.000135187025022561	3.43514572759242	0.82185425077432	0.360082522493255	0.461771728281065	4	102728212	F	II	BANK1	Body	opensea	Body-opensea		rs542045689;rs191514629	0;31
cg12318501	0.461429515377459	0.381842742573953	4.47988991035077	7.47217726731842e-06	0.000136965009309947	3.42081094511113	0.2280329041148	0.689462419492259	-0.461429515377459	22	50919512	R	I	ADM2	TSS1500	island	TSS1500-island	chr22:50919453-50920376	rs573682864;rs544886830	42;27
cg09908110	0.460556563665323	0.241496302695424	4.47141466670662	7.7745415282345e-06	0.000142151966296796	3.38429244515146	0.087977448140316	0.548534011805639	-0.460556563665323	11	63828713	R	II	MACROD1	Body	opensea	Body-opensea		rs550433568;rs139438142	7;3
cg01961447	0.460406303764012	0.309228182433117	4.46995583541521	7.8277533058601e-06	0.000142557447026746	3.37801354517735	0.15575941451178	0.616165718275791	-0.460406303764012	22	38221095	F	I	GALR3	Body	island	Body-island	chr22:38220589-38221619	rs200610758;rs200093511;rs117618411;rs572896129	22;27;46;48
cg07185131	0.460384216608045	0.436950311901033	4.46974139740493	7.83560435785308e-06	0.000142557447026746	3.37709076345736	0.283488906365018	0.743873122973063	-0.460384216608045	2	62798365	F	I		IGR	opensea	IGR-opensea
cg26165269	0.460115032305236	0.30393918119564	4.46712796241217	7.93189502671267e-06	0.000143952114692716	3.36584804035379	0.150567503760561	0.610682536065797	-0.460115032305236	17	77765514	R	II		IGR	island	IGR-island	chr17:77763364-77767356
cg11364273	0.459958226490093	0.360344024163313	4.46560557867699	7.98850680639465e-06	0.000144218024351179	3.3593019360924	0.207024615333282	0.666982841823376	-0.459958226490093	11	63768032	R	I	MACROD1	Body	island	Body-island	chr11:63766058-63768666	rs554366492;rs574252520	39;5
cg07377422	0.459943433218891	0.54896085587289	4.46546195495074	7.99386753187737e-06	0.000144218024351179	3.35868448300461	0.39564637813326	0.855589811352151	-0.459943433218891	19	46318633	F	I	RSPH6A	TSS200	island	TSS200-island	chr19:46318490-46319266	rs116464103;rs540299702;rs3840934	0;27;47
cg19757435	0.459911211240296	0.61083569064122	4.4651491207865	8.00555590710992e-06	0.000144218024351179	3.35733964567522	0.457531953561121	0.917443164801417	-0.459911211240295	7	71868412	F	II	CALN1	ExonBnd	opensea	ExonBnd-opensea		rs145404322;rs191573494;rs551224718	23;40;51
cg12610832	0.459669557982556	0.323796641912441	4.4628029769984	8.09373670946552e-06	0.000145046194502488	3.34725685200728	0.170573455918256	0.630243013900812	-0.459669557982556	1	27894955	R	II	AHDC1	5'UTR	island	5'UTR-island	chr1:27894927-27895524	rs111257530	46
cg06825142	0.459630404779944	0.445843943231192	4.46242284952172	8.10811108164201e-06	0.000145046194502488	3.34562371402443	0.292633808304545	0.752264213084488	-0.459630404779943	11	637170	R	II	DRD4	TSS200	island	TSS200-island	chr11:636906-640628	rs148649503;rs111993165	24;6
cg12082609	0.459622882394725	0.424951578648805	4.46234981679078	8.11087557910804e-06	0.000145046194502488	3.34530996014346	0.271743951183896	0.731366833578621	-0.459622882394725	2	66671727	R	II	MEIS1	Body	shore	Body-shore	chr2:66672431-66673636
cg06332410	0.459463022295975	0.281032441817683	4.46079777987162	8.16983808345398e-06	0.000145131771227319	3.33864351165225	0.127878101052358	0.587341123348332	-0.459463022295975	6	30523414	R	II	GNL1	Body	island	Body-island	chr6:30523286-30523519
cg25989075	0.459462002437312	0.403785584782894	4.46078787834954	8.17021555826186e-06	0.000145131771227319	3.33860098918913	0.250631583970457	0.710093586407769	-0.459462002437312	6	138893712	F	II	NHSL1	TSS200	opensea	TSS200-opensea		rs539581470	6
cg11955474	0.459448961362077	0.518737914181333	4.46066126620311	8.17504385118421e-06	0.000145131771227319	3.3380572568313	0.365588260393974	0.825037221756051	-0.459448961362077	1	27709791	R	I	CD164L2	1stExon	island	1stExon-island	chr1:27709600-27709831	rs575464371;rs538029491	15;14
cg03287339	0.459081532026892	0.514369690480016	4.45709399771117	8.3122063305435e-06	0.000147210378781509	3.32274406402117	0.361342513137719	0.820424045164611	-0.459081532026892	16	711135	F	II	WDR90	Body	island	Body-island	chr16:711065-711414	rs573303606;rs540249480;rs562159629	12;40;43
cg25203031	0.45899558686264	0.471749105502673	4.45625958018618	8.34460590083968e-06	0.000147428073409534	3.31916393271886	0.31875057654846	0.777746163411099	-0.45899558686264	1	66999813	R	I	SGIP1	TSS200	shore	TSS200-shore	chr1:66998728-66999060
cg01555014	0.458687217027247	0.380313573975252	4.45326570383412	8.46185141266935e-06	0.000149140131148297	3.30632399763947	0.227417834966169	0.686105051993417	-0.458687217027247	1	32827710	F	II	LOC100128071	1stExon	island	1stExon-island	chr1:32826944-32828017	rs544444958;rs187403580	24;47
cg01972751	0.458398651106891	0.339711382081778	4.45046409814572	8.57299204279256e-06	0.000150379290444268	3.29431647577705	0.186911831712814	0.645310482819705	-0.458398651106891	6	137814728	R	I	OLIG3	1stExon	island	1stExon-island	chr6:137814355-137815202	rs190573609	38
cg08533783	0.458398170476993	0.45118757711286	4.45045943184468	8.57317831501693e-06	0.000150379290444268	3.29429648258091	0.298388186953862	0.756786357430855	-0.458398170476993	11	111385338	R	II	C11orf88	TSS200	island	TSS200-island	chr11:111385337-111385712	rs148242182;rs141382526	44;1
cg18301423	0.458255256907503	0.427203295980444	4.44907192403108	8.62873759591182e-06	0.00015099261110555	3.2883525075228	0.274451543677943	0.732706800585446	-0.458255256907503	5	131593218	R	II	PDLIM4	TSS200	island	TSS200-island	chr5:131593039-131593813	rs111823001;rs550088832	27;21
cg27183188	0.458160999380444	0.3564269384999	4.44815680410405	8.66556942216983e-06	0.000151024787240621	3.28443321958259	0.203706605373085	0.66186760475353	-0.458160999380444	17	26904121	F	I	ALDOC	TSS200	opensea	TSS200-opensea		rs184400524	47
cg10290724	0.458107881753615	0.385180877376983	4.44764109994434	8.68639167069798e-06	0.000151024787240621	3.28222491005692	0.232478250125778	0.690586131879394	-0.458107881753615	19	50312544	R	II	FUZ	Body	island	Body-island	chr19:50312011-50312821	rs552515373;rs571012342	34;1
cg26379859	0.458092652326077	0.364663931254968	4.44749324169839	8.69237046038492e-06	0.000151024787240621	3.28159180983652	0.21196638047961	0.670059032805686	-0.458092652326077	11	58672888	F	I		IGR	island	IGR-island	chr11:58672851-58673288	rs553095197;rs574582777;rs541967442;rs556717032	31;32;38;48
cg09656668	0.457989019341363	0.449465633905968	4.44648709807921	8.73315939621203e-06	0.000151194749509373	3.27728425766908	0.296802627458847	0.75479164680021	-0.457989019341363	19	12305699	F	II	LOC100289333	TSS200	island	TSS200-island	chr19:12305552-12306304	rs552266255;rs570285573;rs187703595;rs552783572	1;11;14;44
cg07813142	0.457963085642832	0.274540142992238	4.44623531506465	8.74339522531019e-06	0.000151194749509373	3.2762064641487	0.121885781111294	0.579848866754126	-0.457963085642832	2	171573223	F	I	SP5	Body	island	Body-island	chr2:171569877-171573904	rs574938199;rs542270069	13;32
cg12181459	0.457694114004588	0.356092252532106	4.44362394477259	8.85023453393585e-06	0.000152682163771336	3.26503171589855	0.20352754786391	0.661221661868498	-0.457694114004588	10	8098328	F	II	GATA3	Body	island	Body-island	chr10:8091374-8098329	rs558172853	3
cg05355225	0.457393007147891	0.448926000079282	4.44070058264619	8.97131826775281e-06	0.000154407759481605	3.25252966007891	0.296461664363319	0.75385467151121	-0.457393007147891	8	86350568	F	I	CA3	TSS1500	shore	TSS1500-shore	chr8:86350765-86351196	rs559286138;rs575756672;rs544574624	10;22;43
cg15619703	0.457247478748705	0.488226308281947	4.43928768818353	9.03040528353153e-06	0.000154698485846706	3.24649022219941	0.335810482032379	0.793057960781083	-0.457247478748705	16	24162819	F	II	PRKCB	Body	opensea	Body-opensea		rs147262219	8
cg15468045	0.457247471916241	0.416791752499391	4.43928762184906	9.03040806633802e-06	0.000154698485846706	3.24648993869684	0.26437592852731	0.721623400443551	-0.457247471916241	2	66672299	R	II	MEIS1	Body	shore	Body-shore	chr2:66672431-66673636
cg16473141	0.457126239978367	0.490235997629825	4.43811061492342	9.07991404936775e-06	0.000155183985571012	3.24146027295177	0.337860584303703	0.79498682428207	-0.457126239978367	14	24641501	R	II	REC8	1stExon	island	1stExon-island	chr14:24641053-24642220	rs149044480;rs569214788	38;15
cg12928379	0.456978925520454	0.504998504697564	4.43668038011688	9.14042007564479e-06	0.00015585479068518	3.23535029166229	0.352672196190746	0.8096511217112	-0.456978925520453	11	637175	R	I	DRD4	TSS200	island	TSS200-island	chr11:636906-640628	rs148649503;rs111993165	29;11
cg02346492	0.456868566877226	0.362858880517189	4.43560893896317	9.18599954709839e-06	0.000156268558420709	3.23077437167209	0.21056935822478	0.667437925102006	-0.456868566877226	17	9143174	R	I	NTN1	Body	island	Body-island	chr17:9142980-9143839	rs367794200	35
cg16306898	0.45661029054364	0.334487742055248	4.43310140638808	9.29352118819015e-06	0.000157550219177566	3.22006950018558	0.182284311874035	0.638894602417675	-0.45661029054364	1	1475675	F	I	C1orf70	1stExon	shore	1stExon-shore	chr1:1476093-1476669	rs561063770	41
cg02749735	0.456584518369424	0.562399683706452	4.43285119156785	9.30431599889336e-06	0.000157550219177566	3.21900164382767	0.410204844249978	0.866789362619402	-0.456584518369424	3	185912253	F	II	DGKG	Body	shore	Body-shore	chr3:185911344-185912228	rs182458235	11
cg13645732	0.456301060975736	0.509162177403238	4.4300991831339	9.42383680373608e-06	0.000159206385817956	3.20726071429488	0.357061823744659	0.813362884720395	-0.456301060975736	19	45901649	F	I	PPP1R13L	5'UTR	island	5'UTR-island	chr19:45901452-45901688
cg12064008	0.456107062430176	0.316060202691249	4.42821570559743	9.50648091445735e-06	0.000160191537863235	3.19922941219287	0.164024515214524	0.6201315776447	-0.456107062430176	1	32827730	F	II	LOC100128071	1stExon	island	1stExon-island	chr1:32826944-32828017	rs544444958;rs187403580	4;27
cg05714155	0.456049632804072	0.552361830081662	4.42765813744462	9.5310786737018e-06	0.000160191537863235	3.19685255119545	0.400345285813638	0.85639491861771	-0.456049632804072	2	172974735	R	I		IGR	shore	IGR-shore	chr2:172972804-172973242	rs113488765;rs527581695;rs145661910	45;11;2
cg19989295	0.456010917173415	0.466787791889705	4.42728225823149	9.54769531454359e-06	0.000160191537863235	3.19525038208415	0.3147841528319	0.770795070005315	-0.456010917173415	14	24641077	F	I	REC8	TSS200	island	TSS200-island	chr14:24641053-24642220	rs565070333;rs574850095	37;38
cg16211507	0.455756509308851	0.446410197445448	4.42481228353852	9.65757686661769e-06	0.000161359180301621	3.18472560392598	0.294491361009165	0.750247870318016	-0.455756509308851	5	139135961	F	I		IGR	island	IGR-island	chr5:139135589-139135976	rs138620632	19
cg23125542	0.455747928721568	0.335632646030509	4.42472897702017	9.6613038942187e-06	0.000161359180301621	3.1843707299551	0.183716669789986	0.639464598511554	-0.455747928721568	11	67183148	R	I	ATPGD1	1stExon	island	1stExon-island	chr11:67182965-67183393	rs568214379	35
cg20518572	0.455443819430651	0.573685858005192	4.42177646510096	9.79428634772336e-06	0.000163052612228922	3.17179776190676	0.421871251528308	0.877315070958959	-0.455443819430651	2	27988785	F	II		IGR	opensea	IGR-opensea		rs570828135;rs13013484	24;36
cg09716640	0.455414556732067	0.38058160030038	4.4214923617574	9.80717430345807e-06	0.000163052612228922	3.1705883796975	0.228776748056357	0.684191304788424	-0.455414556732067	7	143582511	R	I	TCAF1	TSS200	island	TSS200-island	chr7:143582125-143582610	rs548018979;rs13224887	46;38
cg17094014	0.455313405161604	0.386416523873127	4.4205103094941	9.85184863730341e-06	0.000163424783277621	3.16640853981047	0.234645388819259	0.689958793980863	-0.455313405161604	6	41605343	F	I	MDFI	TSS1500	island	TSS1500-island	chr6:41604583-41606663	rs556012139	49
cg18990313	0.455192607972456	0.526322392446372	4.41933752342205	9.9054542970555e-06	0.000163600523272524	3.16141810953398	0.37459152312222	0.829784131094676	-0.455192607972456	8	38831598	R	I	HTRA4	TSS200	island	TSS200-island	chr8:38831592-38832353	rs12114397;rs562423255;rs532997748	7;6;2
cg24308064	-0.455147357278354	0.632644778880873	-4.41889819710852	9.9256066448032e-06	0.000163600523272524	3.159549032506	0.784360564640324	0.32921320736197	0.455147357278353	15	82158599	F	II		IGR	opensea	IGR-opensea
cg27293155	-0.455097000472087	0.492773651325179	-4.4184092969823	9.9480790312996e-06	0.000163600523272524	3.15746926628962	0.644472651482541	0.189375651010454	0.455097000472087	2	38044012	F	II		IGR	opensea	IGR-opensea		rs549573559;rs568190059;rs535442062;rs182505647;rs113866829;rs573183277	0;2;10;27;33;51
cg06095752	0.455088906128054	0.520075209762255	4.41833071126345	9.9516957691688e-06	0.000163600523272524	3.15713498650706	0.36837890771957	0.823467813847624	-0.455088906128054	2	102313242	F	II	MAP4K4	TSS1500	shore	TSS1500-shore	chr2:102313549-102314478
cg13397359	0.454919296086298	0.4012558513303	4.41668401487877	1.00277709213761e-05	0.000164482363300961	3.15013180773119	0.249616085968201	0.704535382054499	-0.454919296086298	6	42928475	R	II	GNMT	TSS200	island	TSS200-island	chr6:42928218-42928810	rs527633313;rs547669927;rs10948059;rs376137577	34;33;16;1
cg01252526	0.454847135668481	0.534207087263716	4.41598342959558	1.0060305163231e-05	0.000164647672894664	3.14715310411453	0.382591375374222	0.837438511042703	-0.454847135668481	16	711033	F	I	WDR90	Body	shore	Body-shore	chr16:711065-711414	rs557125859;rs575394682;rs189295103	3;4;36
cg07895169	0.454760356016072	0.456502528316547	4.41514091025883	1.0099564160029e-05	0.000164900106077944	3.14357156020377	0.304915742977857	0.759676098993928	-0.454760356016072	5	34839102	R	I	TTC23L	TSS200	island	TSS200-island	chr5:34838921-34839624	rs147630310;rs527842773	40;6
cg05730368	0.454713747212473	0.488171452627007	4.41468839844062	1.01207102748329e-05	0.000164900106077944	3.1416482176622	0.336600203556182	0.791313950768656	-0.454713747212473	6	42146052	F	II	GUCA1A	Body	island	Body-island	chr6:42145847-42146053	rs200223954;rs34415451	41;44
cg22855405	0.454636366809083	0.526063100358547	4.4139371337797	1.01559106751002e-05	0.000165009314841348	3.13845550040116	0.37451764475552	0.829154011564603	-0.454636366809083	1	32042037	R	II	TINAGL1	TSS200	opensea	TSS200-opensea		rs78525162;rs186998943	37;2
cg06634460	0.454600154829371	0.450270555717029	4.41358556181229	1.01724236645239e-05	0.000165009314841348	3.13696157990578	0.298737170773906	0.753337325603277	-0.454600154829371	12	123380891	R	I	VPS37B	TSS200	island	TSS200-island	chr12:123380333-123380894
cg15061530	0.454471498582344	0.417318448066834	4.41233647434877	1.02312997118618e-05	0.000165597990038345	3.13165484565472	0.265827948539386	0.72029944712173	-0.454471498582344	1	32827834	R	I	LOC100128071	1stExon	island	1stExon-island	chr1:32826944-32828017	rs533449204;rs551630866;rs570127953	32;31;9
cg02423318	0.454338486646331	0.498111421819849	4.41104509872097	1.02925111070122e-05	0.000166221787305315	3.12617002981622	0.346665259604405	0.801003746250736	-0.454338486646331	7	65509125	R	I		IGR	island	IGR-island	chr7:65509074-65509594
cg00193963	0.454177782460609	0.27445461957068	4.40948486679785	1.03669329159655e-05	0.000166796928503231	3.11954545144085	0.123062025417144	0.577239807877753	-0.454177782460609	7	29923832	F	II	WIPF3	Body	shore	Body-shore	chr7:29923882-29924264	rs138069702	34
cg17337348	0.454163391415128	0.471005000470612	4.40934514816845	1.03736223946363e-05	0.000166796928503231	3.11895233537013	0.319617203332236	0.773780594747363	-0.454163391415128	8	67782787	R	II	MCMDC2	TSS1500	opensea	TSS1500-opensea
cg16425038	0.454106706996097	0.455738098152434	4.40879481502237	1.04000114810966e-05	0.000166855326431948	3.11661631265289	0.304369195820402	0.758475902816498	-0.454106706996097	14	24641194	F	I	REC8	TSS200	island	TSS200-island	chr14:24641053-24642220	rs560646682;rs147559914	35;51
cg06637938	0.454042067298873	0.435813880014791	4.40816724630873	1.0430182332589e-05	0.000166974010616905	3.11395280064005	0.2844665242485	0.738508591547373	-0.454042067298873	14	75390232	R	I	RPS6KL1	TSS1500	shore	TSS1500-shore	chr14:75389712-75390133
cg11862731	0.4539117015559	0.307761004870391	4.40690156182792	1.04912855634789e-05	0.000167586287040147	3.10858216653987	0.156457104351758	0.610368805907658	-0.4539117015559	3	194408516	R	II	FAM43A	1stExon	island	1stExon-island	chr3:194406440-194409045	rs148102584;rs143934965	50;26
cg23774356	0.453579942741562	0.330922066726691	4.40368060843094	1.06483286031644e-05	0.000169725098518264	3.09492176546958	0.179728752479504	0.633308695221066	-0.453579942741562	22	19137874	R	I	GSC2	TSS200	island	TSS200-island	chr22:19136293-19138512
cg23189044	0.453435281965721	0.330000354568691	4.4022761374803	1.07175064948617e-05	0.000170457174881401	3.0889683839888	0.178855260580118	0.632290542545838	-0.453435281965721	11	74178114	R	II	KCNE3	5'UTR	shore	5'UTR-shore	chr11:74178175-74178801	rs184157050	7
cg25274376	0.453361454262253	0.421688332304398	4.40155936498776	1.07529766501281e-05	0.000170651135928006	3.08593080449181	0.270567847550314	0.723929301812567	-0.453361454262253	12	104697126	F	II	EID3	TSS1500	shore	TSS1500-shore	chr12:104697348-104697984	rs572304877;rs541294514	10;39
cg05136476	0.453023290363878	0.346102182647036	4.39827622642404	1.09168832884017e-05	0.000172878160411579	3.07202365336938	0.19509441919241	0.648117709556288	-0.453023290363878	3	53190709	R	I		IGR	island	IGR-island	chr3:53190509-53190764	rs564123216;rs577987782;rs540524796	14;11;10
cg26010734	0.452904565976883	0.47546021054693	4.39712356460747	1.09749922009186e-05	0.00017342379917486	3.06714351770698	0.324492021887969	0.777396587864852	-0.452904565976883	19	15344046	R	I	EPHX3	TSS200	shore	TSS200-shore	chr19:15344091-15344419	rs557725336	39
cg02786012	0.452538530389709	0.509492853145617	4.39356982762455	1.1156010563553e-05	0.000175905095595636	3.05210576917917	0.358646676349047	0.811185206738757	-0.452538530389709	4	57371589	R	II	ARL9	5'UTR	island	5'UTR-island	chr4:57371582-57372022	rs557103633;rs573429265	46;16
cg05642143	0.452170456246534	0.395690367215904	4.38999629887244	1.13409092542193e-05	0.000178436795390421	3.0369965312823	0.244966881800393	0.697137338046926	-0.452170456246534	6	42928409	F	II	GNMT	TSS200	island	TSS200-island	chr6:42928218-42928810	rs527633313;rs547669927	34;35
cg00715929	0.452083716836885	0.415639396091688	4.38915417024138	1.1384906006118e-05	0.000178745462177424	3.03343771696646	0.264944823812726	0.717028540649611	-0.452083716836885	9	37002528	R	I	PAX5	Body	island	Body-island	chr9:37002489-37002957	rs188164406	31
cg25965774	0.451998547094393	0.564744372084553	4.38832728106905	1.14282650870201e-05	0.000178888220972476	3.02994396854635	0.414078189719756	0.866076736814149	-0.451998547094393	10	126841033	F	II	CTBP2	5'UTR	island	5'UTR-island	chr10:126839791-126841034	rs192366394;rs1715861;rs552999833;rs571518022	21;37;42;49
cg04967578	0.451889383361168	0.594911291209589	4.38726744096184	1.14840698108826e-05	0.000178888220972476	3.02546692506825	0.444281496755866	0.896170880117034	-0.451889383361168	18	13641894	R	II	C18orf1	Body	island	Body-island	chr18:13641584-13642415	rs561677630;rs370173487	50;9
cg22943986	0.451815573660463	0.421097020276662	4.38655084325308	1.15219487748203e-05	0.000178888220972476	3.02244044056849	0.270491829056507	0.722307402716971	-0.451815573660463	7	27142700	F	I	HOXA2	TSS1500	shore	TSS1500-shore	chr7:27143181-27143479
cg15824291	0.451811150297218	0.423904835208986	4.38650789805839	1.15242226181208e-05	0.000178888220972476	3.02225908119095	0.273301118443247	0.725112268740464	-0.451811150297218	2	182521222	R	II	CERKL	Body	island	Body-island	chr2:182521221-182521927	rs7570291	27
cg17062279	0.451790518324242	0.535404607902248	4.38630758801214	1.15348342061886e-05	0.000178888220972476	3.02141318683011	0.384807768460835	0.836598286785076	-0.451790518324242	17	3658505	R	I	ITGAE	Body	island	Body-island	chr17:3658426-3658685	rs535587704	34
cg19070139	0.451768042583182	0.433686291606757	4.38608937733804	1.1546404709193e-05	0.000178888220972476	3.02049174341609	0.28309694407903	0.734864986662212	-0.451768042583181	6	42928517	R	I	GNMT	1stExon	island	1stExon-island	chr6:42928218-42928810	rs376137577;rs200161633;rs370044528	43;34;2
cg20721738	0.451732379501548	0.571408559141968	4.38574313446831	1.15647867895463e-05	0.000178888220972476	3.01902974947532	0.420831099308119	0.872563478809667	-0.451732379501548	22	23487104	F	II	RAB36	TSS1500	shore	TSS1500-shore	chr22:23487368-23487970
cg10111786	0.451555204960207	0.340144662458958	4.3840229964761	1.16565240230357e-05	0.000179380648737901	3.01176826014854	0.189626260805555	0.641181465765763	-0.451555204960207	6	30523426	R	II	GNL1	Body	island	Body-island	chr6:30523286-30523519	rs574990020	10
cg27596538	0.451551349952601	0.303123374429803	4.38398556928711	1.16585277648544e-05	0.000179380648737901	3.01161029452759	0.152606257778936	0.604157607731537	-0.451551349952601	9	114287528	R	I	ZNF483	1stExon	island	1stExon-island	chr9:114287380-114287695	rs528654317;rs537773178;rs12339085;rs12339019;rs549781407	43;41;18;17;15
cg03847470	0.451529256705704	0.508194850193807	4.38377107214169	1.16700176552071e-05	0.000179380648737901	3.0107050114396	0.357685097958572	0.809214354664276	-0.451529256705704	11	128556580	F	II	FLI1	1stExon	shelf	1stExon-shelf	chr11:128560103-128560537	rs142795171	1
cg20087374	-0.451374641410307	0.520464306591911	-4.38226995554912	1.17507304506218e-05	0.000179874611049267	3.00437080333307	0.670922520395347	0.21954787898504	0.451374641410307	8	74103621	R	II		IGR	opensea	IGR-opensea		rs192901280;rs143969845;rs143498216;rs538365167	40;35;18;1
cg02242344	0.451373708367527	0.400648941566216	4.38226089689813	1.17512191342879e-05	0.000179874611049267	3.00433258545194	0.25019103877704	0.701564747144567	-0.451373708367527	2	85640943	F	I		IGR	shore	IGR-shore	chr2:85640969-85641259	rs150392635	34
cg09764150	0.451278256241574	0.49087716582023	4.38133417894506	1.18013150720127e-05	0.000180080495270592	3.00042323789598	0.340451080406372	0.791729336647946	-0.451278256241574	14	64747114	F	II	ESR2	Body	opensea	Body-opensea
cg18014247	0.451244587760749	0.258655080922498	4.38100730109586	1.18190338096412e-05	0.000180080495270592	2.99904450521754	0.108240218335581	0.55948480609633	-0.451244587760749	2	220083722	F	II	ABCB6	TSS200	island	TSS200-island	chr2:220082991-220084012	rs78480692;rs573557098	21;46
cg26087830	0.451207934431577	0.271082451093345	4.38065144419016	1.1838352253195e-05	0.000180080495270592	2.99754365920604	0.120679806282819	0.571887740714396	-0.451207934431577	1	27286941	F	I	KDF1	TSS200	island	TSS200-island	chr1:27286065-27287101	rs375150179;rs368187432;rs549370477;rs566009461	34;36;40;45
cg18612786	0.450655718872324	0.424964880072623	4.37529013801058	1.21330746543317e-05	0.000184093535930065	2.97494681096901	0.274746307115182	0.725402025987506	-0.450655718872324	19	45281236	R	I	CBLC	1stExon	island	1stExon-island	chr19:45281133-45281355	rs34932144	27
cg04690482	0.450597194973073	0.324764602382971	4.37472194586631	1.21647165850663e-05	0.000184093535930065	2.97255361489851	0.174565537391947	0.62516273236502	-0.450597194973073	6	54711388	R	II	FAM83B	TSS200	island	TSS200-island	chr6:54711153-54712033	rs369952089	27
cg10126181	0.450573608750937	0.396564696583101	4.37449295384251	1.21774911246701e-05	0.000184093535930065	2.9715892001516	0.246373493666122	0.696947102417059	-0.450573608750937	6	21832051	F	II	FLJ22536	Body	opensea	Body-opensea		rs540247845	35
cg23032129	0.450419609456869	0.486575722934883	4.37299781783429	1.22612139393444e-05	0.000184354298078821	2.96529357883336	0.336435853115927	0.786855462572796	-0.450419609456869	1	109941072	F	II	SORT1	TSS1500	shore	TSS1500-shore	chr1:109940074-109940894	rs568806557	38
cg22082046	0.450323552057181	0.421556581285165	4.37206522344807	1.23137141050029e-05	0.000184354298078821	2.96136776098842	0.271448730599438	0.721772282656619	-0.450323552057181	9	19934447	F	II		IGR	island	IGR-island	chr9:19934351-19934827	rs4977360;rs551718135	12;40
cg00556112	0.450322807045694	0.442420392211898	4.37205799034023	1.2314122128107e-05	0.000184354298078821	2.9613373160141	0.292312789863333	0.742635596909027	-0.450322807045694	11	637173	R	II	DRD4	TSS200	island	TSS200-island	chr11:636906-640628	rs148649503;rs111993165	27;9
cg02948264	0.45032168244995	0.483713977885439	4.37204707195516	1.23147380639157e-05	0.000184354298078821	2.96129135938379	0.333606750402123	0.783928432852072	-0.45032168244995	12	57630259	R	II	NDUFA4L2	Body	island	Body-island	chr12:57630106-57630469	rs533124352;rs201666693	41;6
cg23709117	0.450241699223272	0.275311129886832	4.37127053721205	1.23586199845421e-05	0.000184354298078821	2.95802313738057	0.125230563479075	0.575472262702347	-0.450241699223272	6	108882119	F	I	FOXO3	5'UTR	island	5'UTR-island	chr6:108878830-108883404	rs544294519	6
cg25826404	0.450207207842333	0.295942129050696	4.37093567005615	1.237758931558e-05	0.000184354298078821	2.95661395240831	0.145873059769918	0.596080267612252	-0.450207207842333	17	18061566	R	I	MYO15A	Body	opensea	Body-opensea		rs2075657;rs11650855;rs370372029	40;2;1
cg18633684	0.450144400121438	0.449303438233318	4.37032588748752	1.2412203257521e-05	0.000184354298078821	2.95404814813454	0.299255304859505	0.749399704980943	-0.450144400121438	12	104697387	R	II	TXNRD1	5'UTR	island	5'UTR-island	chr12:104697348-104697984	rs528982347	2
cg02330683	0.450136729282171	0.453930046132018	4.37025141345781	1.24164370553342e-05	0.000184354298078821	2.95373480558334	0.303884469704628	0.754021198986799	-0.450136729282171	15	41787940	R	II	ITPKA	Body	island	Body-island	chr15:41785616-41788539
cg26271045	0.450128402830625	0.504334869783222	4.37017057427213	1.2421034267722e-05	0.000184354298078821	2.95339468827434	0.35429206883968	0.804420471670305	-0.450128402830625	2	238535754	F	II	LRRFIP1	TSS1500	island	TSS1500-island	chr2:238535561-238536840	rs149307165	30
cg26897744	0.450057169378748	0.372440724159028	4.3694789886416	1.246043022628e-05	0.000184565402866838	2.95048521492536	0.222421667699445	0.672478837078193	-0.450057169378749	3	158450246	R	I	RARRES1	1stExon	island	1stExon-island	chr3:158449795-158450597	rs531711559;rs550187196	32;24
cg09521133	0.44991541389689	0.291407849066128	4.36810272437641	1.25391837102838e-05	0.000185357449523792	2.9446966956056	0.141436044433831	0.591351458330721	-0.44991541389689	19	35738738	R	II	LSR	TSS1500	shore	TSS1500-shore	chr19:35738790-35740550
cg11849086	0.449638500495972	0.333673102427555	4.36541424973517	1.26943975678847e-05	0.000187274291685575	2.93339432571151	0.183793602262231	0.633432102758203	-0.449638500495972	17	62776530	R	I	LOC146880	Body	island	Body-island	chr17:62774366-62777797	rs555946779;rs566072941	41;32
cg10776862	0.449504419969626	0.555675485681468	4.36411249946317	1.27702086800996e-05	0.000188014397675684	2.92792425701472	0.405840679024926	0.855345098994552	-0.449504419969626	19	50313003	F	II	FUZ	Body	shore	Body-shore	chr19:50312011-50312821	rs78389728;rs112600852;rs547906240;rs568704232;rs533882929;rs144634493	9;16;17;30;41;43
cg18805066	0.449352485325976	0.539145016459574	4.36263740856752	1.28566368586174e-05	0.000188907537970707	2.92172776754534	0.389360854684249	0.838713340010225	-0.449352485325976	7	27134259	R	II	HOXA1	3'UTR	island	3'UTR-island	chr7:27134097-27134303
cg14226182	0.448796453203858	0.366558672082531	4.35723904844816	1.31777193606918e-05	0.000192898007359073	2.89906846240808	0.216959854347912	0.66575630755177	-0.448796453203858	3	158450251	R	I	RARRES1	5'UTR	island	5'UTR-island	chr3:158449795-158450597	rs531711559;rs550187196;rs565143315;rs532487555	37;29;5;4
cg25062137	0.448791116759669	0.245630905423967	4.35718723840636	1.31808376550594e-05	0.000192898007359073	2.89885112867157	0.0960338665040771	0.544824983263746	-0.448791116759669	19	10589864	R	II		IGR	island	IGR-island	chr19:10589681-10590041
cg21839338	0.448617485610648	0.428275283779184	4.35550150221762	1.32826821091362e-05	0.000194001245466507	2.89178118078222	0.278736121908968	0.727353607519616	-0.448617485610648	16	10912331	F	II	FAM18A	Body	island	Body-island	chr16:10912159-10912719	rs191636722	9
cg08846852	0.448527824370457	0.285418744153831	4.35463100635229	1.33355669688686e-05	0.000194005120104454	2.88813140758072	0.135909469363678	0.584437293734136	-0.448527824370457	3	49314814	F	II	USP4	3'UTR	island	3'UTR-island	chr3:49314437-49314815	rs562654255;rs56699238	7;20
cg06636971	0.448527315813283	0.565393766000187	4.35462606891314	1.33358675030885e-05	0.000194005120104454	2.88811070820393	0.415884660729092	0.864411976542375	-0.448527315813283	6	24911553	R	II	FAM65B	TSS1500	shore	TSS1500-shore	chr6:24910626-24911285	rs530443605;rs2493332;rs567084792;rs557568084	50;30;14;10
cg05901765	0.448443840547601	0.539804485583205	4.35381563094151	1.3385285265723e-05	0.000194107019739663	2.8847134024631	0.390323205400672	0.838767045948273	-0.448443840547601	5	68710818	R	I	MARVELD2	TSS200	island	TSS200-island	chr5:68710807-68711520
cg25156646	0.448426083614389	0.454976645492819	4.35364323385098	1.33958199656669e-05	0.000194107019739663	2.88399080610736	0.305501284288023	0.753927367902412	-0.448426083614389	19	36523600	R	I	CLIP3	5'UTR	island	5'UTR-island	chr19:36523391-36523887
cg26405475	0.448255602409906	0.459522491605981	4.35198807959141	1.3497365079162e-05	0.000195192664221728	2.87705474117649	0.310103957469345	0.758359559879251	-0.448255602409906	3	156324038	R	II		IGR	opensea	IGR-opensea		rs532623059	4
cg11540735	0.448044328258481	0.481361198336564	4.34993687803679	1.36242270834544e-05	0.000196246028014172	2.86846266588384	0.33201308891707	0.780057417175551	-0.44804432825848	22	38092771	F	I	TRIOBP	TSS1500	opensea	TSS1500-opensea
cg02116058	-0.448007582071794	0.608566686602355	-4.3495801196035	1.36464075502568e-05	0.000196246028014172	2.86696868929356	0.757902547292953	0.309894965221159	0.448007582071794	3	133971155	F	II		IGR	shore	IGR-shore	chr3:133969033-133970009	rs4075096;rs147704728	11;22
cg12379720	0.448000806501446	0.415143801201929	4.34951433748894	1.3650501130282e-05	0.000196246028014172	2.86669323072926	0.26581019903478	0.713811005536226	-0.448000806501446	22	38092989	R	II	TRIOBP	TSS200	opensea	TSS200-opensea		rs540457688;rs565169498	40;13
cg18456459	0.447873069147502	0.299898012808302	4.34827417130097	1.37278954516407e-05	0.000196972464679901	2.86150089060443	0.150606989759135	0.598480058906637	-0.447873069147503	18	9707753	R	II	RAB31	TSS1500	island	TSS1500-island	chr18:9707752-9709311	rs182760710;rs185500733	15;14
cg02994349	0.447681067842426	0.485406250616303	4.34641008441289	1.38450142781521e-05	0.000198264931030099	2.85369909855459	0.336179228002161	0.783860295844587	-0.447681067842426	1	66999753	R	II	SGIP1	TSS200	shore	TSS200-shore	chr1:66998728-66999060	rs188888306;rs193237755;rs539524620;rs12081943	44;23;4;1
cg10227246	0.447259902366245	0.316002517481023	4.34232110678044	1.41052679922355e-05	0.000201210248832723	2.83659715378262	0.166915883358942	0.614175785725187	-0.447259902366245	20	33146341	F	I	MAP1LC3A	TSS200	island	TSS200-island	chr20:33146135-33147318	rs554924165;rs573327467	27;44
cg08493294	0.447255147119751	0.371558808000791	4.34227493942426	1.41082329020781e-05	0.000201210248832723	2.83640415301741	0.222473758960874	0.669728906080625	-0.447255147119751	2	25500416	F	II	DNMT3A	Body	island	Body-island	chr2:25499763-25500429
cg15861278	0.447215435132815	0.296977072620743	4.34188938686711	1.41330166596907e-05	0.000201210248832723	2.83479244627017	0.147905260909805	0.59512069604262	-0.447215435132815	1	11863490	R	II	MTHFR	5'UTR	shore	5'UTR-shore	chr1:11865462-11866566	rs563865923;rs531062987;rs546298964;rs564397537	41;33;9;2
cg22994808	0.44698299126604	0.349420252676173	4.33963265447617	1.42789168848891e-05	0.000202632483173517	2.82536160711494	0.20042592225416	0.6474089135202	-0.44698299126604	20	33146521	R	I	MAP1LC3A	1stExon	island	1stExon-island	chr20:33146135-33147318
cg06183338	0.446943434310616	0.422522752631207	4.33924860707656	1.43038885610915e-05	0.000202632483173517	2.82375716896903	0.273541607861001	0.720485042171617	-0.446943434310616	5	178004204	F	I	COL23A1	Body	island	Body-island	chr5:178003623-178004247	rs186890653	28
cg19899223	0.446924549944556	0.377621960563837	4.33906526405632	1.43158246431917e-05	0.000202632483173517	2.82299126532126	0.228647110582318	0.675571660526874	-0.446924549944556	14	75390063	R	II	RPS6KL1	TSS1500	island	TSS1500-island	chr14:75389712-75390133	rs569469115	2
cg03269060	0.446865636104251	0.321202393686526	4.33849328608359	1.4353122889511e-05	0.000202768973074942	2.82060207217549	0.172247181651775	0.619112817756026	-0.446865636104251	3	158450208	R	I	RARRES1	5'UTR	island	5'UTR-island	chr3:158449795-158450597	rs574311595;rs147016103;rs6786423	50;41;32
cg03949284	0.446748289744385	0.580783489515622	4.33735400314641	1.44276909739768e-05	0.000203209400604087	2.81584414384973	0.43186739293416	0.878615682678545	-0.446748289744385	6	33161333	F	I	COL11A2	TSS1500	island	TSS1500-island	chr6:33160945-33161337	rs13437061	15
cg05877497	0.446729398974667	0.464099540751136	4.33717059795486	1.44397296392157e-05	0.000203209400604087	2.81507831502028	0.315189741092913	0.76191914006758	-0.446729398974667	2	66667946	R	I	MEIS1	Body	opensea	Body-opensea		rs139989298	50
cg16439649	-0.44632410993172	0.49883870412652	-4.33323576016541	1.47003305480468e-05	0.000206480504939232	2.79865576137807	0.647613407437094	0.201289297505373	0.44632410993172	9	129175984	R	II	MVB12B	Body	opensea	Body-opensea
cg24283621	0.446256508149656	0.32124482950621	4.33257943339978	1.47442326043007e-05	0.00020670051366387	2.79591794736533	0.172492660122992	0.618749168272647	-0.446256508149656	10	6246090	F	I	PFKFB3	Body	island	Body-island	chr10:6242975-6246457	rs562990781	14
cg06918474	0.446200633567764	0.451083602800296	4.33203696273564	1.47806131079653e-05	0.00020670051366387	2.79365538790775	0.302350058277708	0.748550691845472	-0.446200633567764	5	126205081	F	I	MARCH3	3'UTR	opensea	3'UTR-opensea		rs537986343;rs138945342	1;28
cg20603260	0.4461700406769	0.271211319556746	4.33173994492784	1.48005686952443e-05	0.00020670051366387	2.79241669356996	0.122487972664446	0.568658013341347	-0.4461700406769	3	49314539	F	I	C3orf62	TSS200	island	TSS200-island	chr3:49314437-49314815	rs547012372;rs563526444;rs535705777;rs576861139;rs371470495;rs577282220;rs539655510	26;38;39;40;41;42;43
cg07347128	0.446085286028368	0.526838315202305	4.3309170857865	1.48559879873321e-05	0.000207080045481215	2.78898545415674	0.378143219859516	0.824228505887883	-0.446085286028368	12	48336360	F	II		IGR	opensea	IGR-opensea		rs4307774	29
cg05171514	-0.445999519050517	0.536171524283084	-4.33008439822337	1.4912270616525e-05	0.000207470148311881	2.78551389480559	0.684838030633256	0.23883851158274	0.445999519050516	2	202831855	F	II		IGR	opensea	IGR-opensea		rs10804126	43
cg12410551	0.445732869665731	0.411001801212695	4.32749557403962	1.50885547845901e-05	0.000209363018173941	2.77472508661021	0.262424177990784	0.708157047656515	-0.445732869665731	17	43221928	R	I		IGR	island	IGR-island	chr17:43221927-43222388	rs114438402	42
cg07204280	0.445707495130593	0.480858714059498	4.32724921978582	1.51054332534117e-05	0.000209363018173941	2.7736987525656	0.332289549015967	0.77799704414656	-0.445707495130593	18	12254551	F	I	CIDEA	Body	island	Body-island	chr18:12254147-12255089	rs534644550;rs71369912;rs553210530	10;12;23
cg09702859	-0.445511556669916	0.385467070343929	-4.32534690815689	1.52363738786846e-05	0.000210522121778844	2.76577551826082	0.533970922567234	0.0884593658973178	0.445511556669916	1	198901839	R	II	MIR181A1HG	Body	opensea	Body-opensea		rs191489758;rs145664484;rs566367040;rs570214264;rs555179385	50;46;34;14;2
cg14847688	0.445496489530042	0.302000001669825	4.32520062551641	1.52464875429032e-05	0.000210522121778844	2.7651663871361	0.153501171826478	0.59899766135652	-0.445496489530042	14	59932113	R	I	GPR135	TSS200	island	TSS200-island	chr14:59930634-59932251	rs573172400	13
cg18449964	0.445359003401132	0.550780075104918	4.32386581120309	1.53390698496166e-05	0.000211239716450619	2.75960907882534	0.402327073971208	0.84768607737234	-0.445359003401132	18	72917101	F	II	ZADH2	Body	island	Body-island	chr18:72916107-72917233	rs186882286;rs548632815;rs115971020	4;8;40
cg16126458	0.445292024520808	0.305463223251185	4.32321553201597	1.53843669403011e-05	0.000211239716450619	2.75690235589632	0.157032548410915	0.602324572931723	-0.445292024520808	1	19615370	F	II	AKR7A3	TSS200	island	TSS200-island	chr1:19614998-19615660	rs117809516	41
cg15936066	0.445268304684241	0.534328267943489	4.32298524276708	1.54004389654722e-05	0.000211239716450619	2.75594389724285	0.385905499715409	0.83117380439965	-0.445268304684241	8	42356637	R	II	SLC20A2	5'UTR	opensea	5'UTR-opensea
cg26248173	0.445211931364866	0.544356225334322	4.32243793000042	1.54387005080896e-05	0.000211239716450619	2.75366619873229	0.3959522482127	0.841164179577566	-0.445211931364866	1	166853578	R	I		IGR	island	IGR-island	chr1:166853253-166853790	rs565526635;rs532703731;rs114685113;rs566472661;rs527314484;rs549084991;rs191310966	41;35;32;13;7;4;1
cg17646788	0.445206324932992	0.302098805411091	4.32238349872381	1.5442510640689e-05	0.000211239716450619	2.75343969312888	0.153696697100094	0.598903022033086	-0.445206324932992	5	139125908	R	II	LOC101929696	TSS200	island	TSS200-island	chr5:139125902-139127711
cg19113906	0.445158856238057	0.339533233105285	4.3219226384615	1.54748063253544e-05	0.000211287299771878	2.75152202343441	0.1911469476926	0.636305803930657	-0.445158856238057	7	143582609	F	II	TCAF1	TSS200	island	TSS200-island	chr7:143582125-143582610	rs552481822;rs570773441	32;41
cg00360794	0.444522657596657	0.440481588244772	4.31574596406248	1.59139116934171e-05	0.000216878811405454	2.72584021221382	0.292307369045886	0.736830026642544	-0.444522657596657	15	41803850	R	II	LTK	Body	island	Body-island	chr15:41803443-41805531	rs142856524;rs376037987;rs114025907;rs571902159	45;32;25;14
cg10801328	0.444437371386213	0.423413408469797	4.31491794413543	1.59736714467477e-05	0.000217289348882289	2.72240020465571	0.275267618007726	0.719704989393939	-0.444437371386213	17	1106984	R	I		IGR	island	IGR-island	chr17:1106812-1107379	rs548705341;rs566812955	13;8
cg13215970	0.444219825309522	0.40399588641612	4.31280585021528	1.61270754881771e-05	0.000218711572509943	2.71362850277693	0.255922611312946	0.700142436622468	-0.444219825309522	4	74864596	R	II	CXCL5	TSS200	shore	TSS200-shore	chr4:74864113-74864329	rs352046;rs538963777;rs557177711;rs575312490;rs542809513	48;33;31;22;15
cg21638700	0.444160527845654	0.384542936411756	4.31223014774884	1.61691324131965e-05	0.000218711572509943	2.71123830735753	0.236489427129871	0.680649954975525	-0.444160527845654	2	192710226	R	II	SDPR	Body	opensea	Body-opensea		rs191811114;rs561203057;rs529931407	43;22;14
cg13711457	0.444123839159069	0.294653027556711	4.31187394756793	1.61952063168406e-05	0.000218711572509943	2.7097595989949	0.146611747837022	0.590735586996091	-0.444123839159069	5	5494990	F	I		IGR	shore	IGR-shore	chr5:5495161-5495377	rs569772955;rs538713040	19;37
cg08586366	0.444120554221977	0.569910010147799	4.31184205503387	1.61975428086333e-05	0.000218711572509943	2.70962720817337	0.42186982540714	0.865990379629117	-0.444120554221978	11	128555301	R	II		IGR	opensea	IGR-opensea
cg19653212	0.443860995465814	0.40773479977667	4.30932207177722	1.63831794449361e-05	0.000220811528842411	2.69916946500689	0.259781134621398	0.703642130087213	-0.443860995465814	6	42145954	R	I	GUCA1A	Body	island	Body-island	chr6:42145847-42146053	rs111908876;rs537587612;rs557015344	45;44;33
cg05452406	0.443799422356453	0.371772862801633	4.30872427570613	1.64275132233128e-05	0.000221002801749229	2.69668955292119	0.223839722016149	0.667639144372602	-0.443799422356453	6	10881891	F	I	GCM2	Body	island	Body-island	chr6:10881846-10882051	rs531471709;rs549579928	32;35
cg13650938	0.44370027965519	0.405508466593186	4.30776172699117	1.64991381737922e-05	0.000221559855476638	2.69269721486367	0.257608373374789	0.70130865302998	-0.44370027965519	19	2579075	R	I	GNG7	5'UTR	island	5'UTR-island	chr19:2578956-2579746	rs561647239;rs573754451;rs542485416;rs560657881;rs527846424;rs552596860	46;45;38;7;5;2
cg24049841	0.443648967460517	0.403084966821702	4.30726355126652	1.65363250990216e-05	0.000221653264398585	2.69063129476564	0.255201977668196	0.698850945128713	-0.443648967460517	22	23484598	F	I	RTDR1	TSS1500	shore	TSS1500-shore	chr22:23483997-23484309	rs199691973	42
cg14247332	0.443417271504418	0.362525947539219	4.30501408013084	1.67052365463632e-05	0.000223508748828349	2.68130577923298	0.21472019037108	0.658137461875498	-0.443417271504418	9	132805979	R	I	FNBP1	TSS1500	island	TSS1500-island	chr9:132804279-132806003	rs574085001;rs536347236;rs12377008	18;6;2
cg09846875	0.443212819533788	0.33464731168312	4.30302911321855	1.68556510593064e-05	0.000225110443655436	2.67308085108458	0.186909705171858	0.630122524705646	-0.443212819533788	7	143582630	F	II	FAM115A	5'UTR	shore	5'UTR-shore	chr7:143582125-143582610	rs552481822;rs570773441	11;20
cg04850961	0.443035824078532	0.451656089326431	4.30131071392298	1.69869074301415e-05	0.000226450918686905	2.66596353843767	0.303977481300253	0.747013305378785	-0.443035824078532	6	138893687	F	I	NHSL1	TSS200	opensea	TSS200-opensea		rs6922748;rs539581470	11;31
cg23218550	0.442947712561183	0.417965128357086	4.30045526388261	1.70526117902517e-05	0.000226643258331224	2.66242147220854	0.270315890836692	0.713263603397875	-0.442947712561183	1	63588103	F	II		IGR	opensea	IGR-opensea		rs74078820;rs7531486;rs531479060;rs143001263	35;42;43;45
cg18229521	0.442933599162005	0.393109812061226	4.3003182408434	1.70631585650349e-05	0.000226643258331224	2.66185418170909	0.245465279007224	0.688398878169229	-0.442933599162005	14	92790285	R	I	SLC24A4	1stExon	island	1stExon-island	chr14:92789494-92790712	rs536359091;rs556197214;rs149248445	28;11;5
cg20923245	0.442683505352456	0.449766684668536	4.29789015010212	1.72510848955858e-05	0.000228368619901921	2.65180461625898	0.302205516217717	0.744889021570173	-0.442683505352456	12	104697419	R	I	TXNRD1	5'UTR	island	5'UTR-island	chr12:104697348-104697984	rs528982347;rs539413805;rs559293640	34;12;9
cg13226230	-0.442677861445511	0.713573869462771	-4.29783535499056	1.72553485305053e-05	0.000228368619901921	2.65157789160007	0.861133156611275	0.418455295165763	0.442677861445512	6	154583468	F	II	IPCEF1	Body	opensea	Body-opensea		rs557264583;rs117363044	1;50
cg05555294	0.442031620651415	0.399170921197579	4.29156118414398	1.77502410735664e-05	0.000234495076669169	2.62563649241392	0.251827047647107	0.693858668298522	-0.442031620651415	7	72972371	F	II	BCL7B	TSS1500	shore	TSS1500-shore	chr7:72971527-72972220	rs188980780	14
cg25651505	0.441987313285153	0.467526319921814	4.29113101633621	1.77846625491672e-05	0.000234527240666356	2.62385929428494	0.32019721549343	0.762184528778582	-0.441987313285153	2	85812023	F	II	VAMP5	Body	shore	Body-shore	chr2:85811340-85811855	rs368301638;rs539475422;rs13387999	0;37;51
cg16807089	0.441934232452588	0.317290022692808	4.2906156694017	1.78259836857318e-05	0.000234650111999616	2.62173042110164	0.169978611875279	0.611912844327867	-0.441934232452588	7	143582499	R	II	FAM115A	5'UTR	island	5'UTR-island	chr7:143582125-143582610	rs548018979;rs13224887	34;26
cg22976979	0.441816641941597	0.306858177215572	4.28947401606964	1.79178488316196e-05	0.000235436680346658	2.61701521718408	0.159585963235039	0.601402605176636	-0.441816641941597	20	33146263	R	I	MAP1LC3A	TSS1500	island	TSS1500-island	chr20:33146135-33147318	rs539578072;rs557670006	16;1
cg12285709	0.441565953621874	0.38765985145996	4.28704015339562	1.81152019151549e-05	0.000237604043724357	2.60696717885219	0.240471200252669	0.682037153874542	-0.441565953621874	14	102975664	R	I	ANKRD9	5'UTR	island	5'UTR-island	chr14:102973317-102976666	rs1061924;rs555059591	11;2
cg14570838	0.441414510631389	0.38385979078312	4.28556983582282	1.82354261942386e-05	0.000238753830100281	2.60089983487593	0.236721620572656	0.678136131204046	-0.44141451063139	11	128562353	F	II	FLI1	TSS1500	shore	TSS1500-shore	chr11:128562671-128565011	rs577534836	48
cg12535715	0.441148990719597	0.587683964534399	4.28299197737599	1.84480481830912e-05	0.000241107111013235	2.59026718768566	0.4406343009612	0.881783291680797	-0.441148990719597	8	38831693	R	II	HTRA4	1stExon	island	1stExon-island	chr8:38831592-38832353	rs527395785;rs181726158	49;2
cg03805475	0.440807345654789	0.359114237970025	4.2796750411425	1.87251052870119e-05	0.00024362257926946	2.57659554871014	0.212178456085095	0.652985801739884	-0.440807345654789	22	46972501	R	I		IGR	island	IGR-island	chr22:46972461-46973609	rs576353223	19
cg05608159	0.440803259123037	0.27739353518456	4.27963536615043	1.87284431250987e-05	0.00024362257926946	2.57643208173416	0.130459115476881	0.571262374599918	-0.440803259123037	5	67584104	R	II	PIK3R1	Body	shore	Body-shore	chr5:67584213-67584451	rs374932771	36
cg23352722	0.44078887259698	0.468834917600025	4.27949569139886	1.87401984053431e-05	0.00024362257926946	2.57585661266297	0.321905293401032	0.762694165998012	-0.44078887259698	8	22089501	R	II	PHYHIP	1stExon	island	1stExon-island	chr8:22089367-22089668	rs190916289;rs531784926;rs11547658	44;30;26
cg03239914	0.440719019302787	0.290963764116052	4.27881750533266	1.87973757541799e-05	0.000243933378813534	2.57306270890573	0.144057424348457	0.584776443651244	-0.440719019302787	5	67584063	F	II	PIK3R1	TSS200	shore	TSS200-shore	chr5:67584213-67584451	rs374932771	7
cg13899320	0.440594639673287	0.311740248802565	4.27760993835075	1.88995963971226e-05	0.000244146078360084	2.56808902586865	0.164875368911469	0.605470008584756	-0.440594639673287	11	67183080	F	II	ATPGD1	TSS200	island	TSS200-island	chr11:67182965-67183393	rs549910782;rs568214379	10;35
cg10940462	0.440591317484319	0.488539231853381	4.27757768414866	1.89023339646535e-05	0.000244146078360084	2.56795619768178	0.341675459358608	0.782266776842927	-0.440591317484318	11	64479015	F	I	NRXN2	Body	island	Body-island	chr11:64478843-64479598	rs529159122;rs556414532;rs570020202;rs538809872;rs558770923	12;17;23;32;42
cg26578923	0.440577574708967	0.397073250174701	4.27744425939236	1.89136623715941e-05	0.000244146078360084	2.56740674290996	0.250214058605045	0.690791633314012	-0.440577574708967	6	42928546	R	I	GNMT	1stExon	island	1stExon-island	chr6:42928218-42928810	rs370044528	31
cg06322432	0.440403596639214	0.444933384408673	4.27575515504742	1.90576357918244e-05	0.000245572206723473	2.56045234589872	0.298132185528935	0.738535782168149	-0.440403596639214	10	112289853	R	II		IGR	shore	IGR-shore	chr10:112289947-112290305
cg00544436	0.440232546141844	0.305205859129199	4.27409447368268	1.92002037856028e-05	0.000246975252905333	2.55361765005849	0.158461677081918	0.598694223223762	-0.440232546141844	6	34203564	F	II	HMGA1	TSS1500	island	TSS1500-island	chr6:34202567-34206193
cg10884953	0.440133585898545	0.433976124421146	4.27313369640098	1.92831488920524e-05	0.000247607789275882	2.54966468999836	0.287264929121631	0.727398515020176	-0.440133585898545	19	2579745	F	II	GNG7	5'UTR	island	5'UTR-island	chr19:2578956-2579746	rs532009861	38
cg23696834	0.439778259121696	0.357097524821446	4.26968392825778	1.95837931942117e-05	0.00025068126732772	2.5354785106627	0.21050477178088	0.650283030902577	-0.439778259121696	6	42928345	R	II	GNMT	TSS200	island	TSS200-island	chr6:42928218-42928810	rs565173816	9
cg11098493	0.439769940722811	0.266853453255902	4.26960316725313	1.95908846397686e-05	0.00025068126732772	2.53514654150907	0.120263473014965	0.560033413737776	-0.439769940722811	3	49314595	F	I	USP4	3'UTR	island	3'UTR-island	chr3:49314437-49314815	rs368553985;rs140669662	25;42
cg14338887	0.439252468081963	0.439175592408132	4.26457917033624	2.00368707171204e-05	0.00025594135208698	2.51450768245805	0.292758103047478	0.73201057112944	-0.439252468081963	6	42928500	R	I	GNMT	1stExon	island	1stExon-island	chr6:42928218-42928810	rs10948059;rs376137577;rs200161633	41;26;17
cg11636127	0.439109084272331	0.409399161724734	4.26318709709282	2.0162147064506e-05	0.000257093673525144	2.50879326744657	0.263029466967291	0.702138551239621	-0.439109084272331	6	10521715	F	II	GCNT2	5'UTR	opensea	5'UTR-opensea		rs576900494;rs114506240;rs558964845;rs115153700	0;15;19;25
cg09916157	0.439064392610645	0.381884770396173	4.26275319826843	2.02013469910812e-05	0.000257146312740637	2.50701250838126	0.235529972859292	0.674594365469937	-0.439064392610645	8	23584760	F	II		IGR	island	IGR-island	chr8:23584001-23584761	rs371386918	26
cg06968912	0.438877603750955	0.384352534555128	4.26093971755252	2.03659700314294e-05	0.000258792534264195	2.49957178533085	0.238059999971477	0.676937603722432	-0.438877603750955	17	40573643	F	II	PTRF	Body	shore	Body-shore	chr17:40573740-40575526
cg04719903	0.438296659088466	0.468659573319195	4.25529948855713	2.08861788172179e-05	0.000264655656923315	2.4764501263405	0.322560686956373	0.760857346044839	-0.438296659088466	1	1181956	R	I	FAM132A	1stExon	island	1stExon-island	chr1:1181756-1182470	rs571313759	13
cg11376305	0.438238330836576	0.372616645491254	4.2547331958983	2.09391022904945e-05	0.000264655656923315	2.47413034760508	0.226537201879062	0.664775532715638	-0.438238330836576	19	49127510	F	I	SPHK2	Body	island	Body-island	chr19:49127388-49127720	rs573582273;rs541104835;rs559147409	0;2;4
cg20165381	0.438173496118624	0.374882278244001	4.25410373378303	2.09980791568064e-05	0.000264655656923315	2.47155216187244	0.228824446204459	0.666997942323084	-0.438173496118624	1	27709912	R	I	CD164L2	TSS200	shore	TSS200-shore	chr1:27709600-27709831	rs540633781;rs560243459;rs577289106	46;23;6
cg10786045	0.43816639044406	0.349784985988355	4.25403474677911	2.10045524373737e-05	0.000264655656923315	2.47126962428177	0.203729522507002	0.641895912951061	-0.43816639044406	15	72612466	R	I	CELF6	1stExon	island	1stExon-island	chr15:72611946-72612802
cg11409096	0.438162766126822	0.345155536226842	4.25399955929829	2.10078549276281e-05	0.000264655656923315	2.47112551504725	0.199101280851234	0.637264046978057	-0.438162766126822	6	42928337	R	II	GNMT	TSS200	island	TSS200-island	chr6:42928218-42928810	rs565173816	1
cg18610423	0.438029401149721	0.466666112943441	4.25270475609347	2.11297219025602e-05	0.00026573434132002	2.46582351769591	0.3206563125602	0.758685713709921	-0.438029401149721	6	24911193	R	II	FAM65B	1stExon	island	1stExon-island	chr6:24910626-24911285
cg07134045	0.43793525562406	0.314735001552214	4.25179072355663	2.12161556444387e-05	0.000266361122550324	2.46208168286253	0.16875658301086	0.606691838634921	-0.43793525562406	9	130690198	F	II	PIP5KL1	Body	island	Body-island	chr9:130689378-130690215	rs559564552	49
cg03175652	0.437896084468189	0.604810803308582	4.2514104217768	2.12522172247599e-05	0.000266361122550324	2.46052505351583	0.458845441819186	0.896741526287375	-0.43789608446819	2	66670114	F	II	MEIS1	Body	shelf	Body-shelf	chr2:66672431-66673636
cg07601320	0.437806096031418	0.510666927363485	4.25053674925152	2.13352831263392e-05	0.000266558812459388	2.45694951480857	0.364731562019679	0.802537658051097	-0.437806096031418	12	47219841	F	II	SLC38A4	TSS200	opensea	TSS200-opensea		rs181506118;rs550843759	42;43
cg10162691	0.437800237767182	0.438288077431263	4.25047987300505	2.13407014339417e-05	0.000266558812459388	2.45671677203993	0.292354664842202	0.730154902609384	-0.437800237767182	17	41177409	R	I	RND2	1stExon	island	1stExon-island	chr17:41177336-41177593
cg03143849	0.437561726292419	0.638132507776933	4.2481642319078	2.15624163669114e-05	0.000268870130615977	2.44724360282814	0.492278599012793	0.929840325305211	-0.437561726292418	11	2904951	R	II	CDKN1C	3'UTR	shore	3'UTR-shore	chr11:2905023-2907024	rs370352968	5
cg01204305	0.437452765125599	0.44611797555772	4.24710635846106	2.16644323137008e-05	0.000269683561500941	2.44291761457233	0.30030038718252	0.737753152308119	-0.437452765125598	3	49756497	R	II	AMIGO3	1stExon	island	1stExon-island	chr3:49755763-49757317
cg08447324	0.437306360446361	0.281218625479934	4.24568495644084	2.18022286976443e-05	0.000270718354040855	2.43710673621165	0.135449838664481	0.572756199110842	-0.437306360446361	19	51170816	R	I	SHANK1	Body	island	Body-island	chr19:51169659-51172023	rs557581635;rs536205180;rs199651052	47;44;16
cg07941301	0.437286055198992	0.388002134134424	4.24548781848199	2.18214057880722e-05	0.000270718354040855	2.43630096390577	0.24224011573476	0.679526170933752	-0.437286055198992	6	42928277	R	I	GNMT	TSS1500	island	TSS1500-island	chr6:42928218-42928810	rs34401625	41
cg15090202	0.436818287308802	0.239086553163528	4.24094639106608	2.22676557131723e-05	0.000275079119272954	2.41774890863549	0.0934804573939272	0.530298744702729	-0.436818287308802	1	26687087	R	I		IGR	island	IGR-island	chr1:26686516-26687281	rs568197264;rs10902745	21;19
cg07333715	0.436781521792484	0.376428107181716	4.24058944496681	2.23030957212618e-05	0.000275079119272954	2.41629159997754	0.230834266584222	0.667615788376705	-0.436781521792484	11	2292691	F	I	ASCL2	TSS1500	island	TSS1500-island	chr11:2290104-2292932	rs7924540	42
cg01636650	0.436780015618983	0.512273650145528	4.2405748219502	2.23045487367302e-05	0.000275079119272954	2.41623190100571	0.366680311605867	0.80346032722485	-0.436780015618983	3	38040315	R	I	VILL	Body	island	Body-island	chr3:38040289-38040535
cg11675876	0.43672708037289	0.551660876938038	4.24006088847396	2.2355672981852e-05	0.000275079119272954	2.41413388054632	0.406085183480409	0.842812263853298	-0.43672708037289	3	188665436	F	I	TPRG1-AS1	TSS200	island	TSS200-island	chr3:188665275-188665552	rs565774466;rs149660547;rs534693324;rs550148124	1;21;25;34
cg15992563	0.436722092679014	0.376847132664548	4.24001246435126	2.23604957837808e-05	0.000275079119272954	2.41393621281687	0.231273101771543	0.667995194450557	-0.436722092679014	13	28491540	R	I		IGR	island	IGR-island	chr13:28491488-28492518	rs545374669	47
cg18628371	0.436538110654312	0.398429474212501	4.23822623441	2.25390889654807e-05	0.00027681172578711	2.40664638269545	0.252916770661064	0.689454881315376	-0.436538110654312	14	24641189	R	II	REC8	TSS200	island	TSS200-island	chr14:24641053-24642220	rs116371699	32
cg26748578	0.436383188302927	0.306836510735354	4.23672213669685	2.26905256966651e-05	0.000278205575933024	2.40051035211323	0.161375447967712	0.597758636270639	-0.436383188302927	2	65217211	F	II	SLC1A4	1stExon	island	1stExon-island	chr2:65215598-65217212	rs374368836	40
cg10734164	0.436305265609973	0.433685351666118	4.23596560709847	2.27670607274769e-05	0.000278677945331988	2.39742488069076	0.28825026312946	0.724555528739434	-0.436305265609973	8	145726283	R	II	PPP1R16A	Body	island	Body-island	chr8:145725460-145726707	rs531841125;rs550030859	38;22
cg20835282	0.436139286433143	0.235036017692679	4.23435416176429	2.29309039101348e-05	0.000280215645781847	2.39085451129887	0.0896562555482983	0.525795541981442	-0.436139286433143	3	49314454	F	II	C3orf62	1stExon	island	1stExon-island	chr3:49314437-49314815
cg23269922	0.436002698282566	0.305803842192221	4.23302806567106	2.30665753284076e-05	0.000280623635649091	2.38544947563717	0.160469609431366	0.596472307713932	-0.436002698282566	17	1945135	F	I	DPH1	Body	island	Body-island	chr17:1944947-1945621	rs551634734;rs565051894;rs373755417;rs9898571;rs114826587;rs536673602	20;24;28;42;47;51
cg10508760	0.435991710415015	0.468764129063206	4.23292138754289	2.30775225825317e-05	0.000280623635649091	2.38501473978124	0.323433558924868	0.759425269339883	-0.435991710415015	1	166853789	F	II		IGR	island	IGR-island	chr1:166853253-166853790
cg16626067	0.435990115087365	0.513171390020828	4.23290589895361	2.30791124244956e-05	0.000280623635649091	2.38495162142636	0.367841351658373	0.803831466745737	-0.435990115087365	16	66613266	R	I	CMTM2	TSS200	island	TSS200-island	chr16:66612749-66613412	rs577711713	51
cg02913246	0.435598437371723	0.366550953445734	4.2291032097282	2.34726133929511e-05	0.000284920224284105	2.36946207409748	0.221351474321826	0.65694991169355	-0.435598437371723	14	73706300	R	II	PAPLN	5'UTR	island	5'UTR-island	chr14:73706299-73706677	rs540341651;rs565285194	37;36
cg01257685	0.435561359274113	0.47025745695095	4.22874322886473	2.35101930839994e-05	0.000284920224284105	2.36799648031642	0.325070337192913	0.760631696467026	-0.435561359274113	14	64663864	R	II	SYNE2	Body	opensea	Body-opensea		rs184306970;rs138371708;rs186770710;rs572574740;rs541205826	44;28;13;6;2
cg19476597	0.435502746687561	0.437870193401844	4.2281741756803	2.35697153864563e-05	0.000285142708664958	2.36567994273404	0.292702611172657	0.728205357860218	-0.435502746687561	18	47794792	F	II		IGR	island	IGR-island	chr18:47794450-47794996
cg01071966	0.435466759917428	0.411038171922643	4.2278247902096	2.36063317184437e-05	0.000285142708664958	2.36425779679568	0.2658825852835	0.701349345200928	-0.435466759917428	5	76248923	F	II	CRHBP	1stExon	shore	1stExon-shore	chr5:76249435-76250528
cg23812312	-0.435325104288305	0.511276813945675	-4.22644949538666	2.37509920576474e-05	0.000286418213432024	2.35866090971116	0.656385182041777	0.221060077753472	0.435325104288305	12	90146296	F	II		IGR	opensea	IGR-opensea
cg07629454	0.434985428688966	0.356651001278906	4.22315168014174	2.41013167042708e-05	0.000289861743938282	2.34524756964829	0.211655858382584	0.64664128707155	-0.434985428688966	3	121903520	R	I	CASR	5'UTR	island	5'UTR-island	chr3:121902742-121903645	rs35028241	1
cg04988061	0.434971668353936	0.453680974506723	4.22301808490343	2.41156115387823e-05	0.000289861743938282	2.34470441288875	0.308690418388745	0.74366208674268	-0.434971668353935	3	43731533	R	II	ABHD5	TSS1500	shore	TSS1500-shore	chr3:43731998-43733108	rs567801084;rs72622914;rs553289382	37;14;13
cg01877848	0.434729420730336	0.27587134782535	4.22066617058369	2.43685938147217e-05	0.00029242312577666	2.33514507341742	0.130961540915237	0.565690961645574	-0.434729420730336	21	40033783	F	II	ERG	TSS1500	shore	TSS1500-shore	chr21:40032243-40033665	rs544618827;rs143490756	12;14
cg18751141	0.434410254950287	0.633959204105855	4.21756747942909	2.47057592211571e-05	0.00029598468400249	2.32255859479955	0.489155785789093	0.92356604073938	-0.434410254950287	7	27138173	F	II		IGR	shore	IGR-shore	chr7:27135342-27136736	rs373259447;rs6668	2;10
cg13671044	0.43420171334011	0.489710137902835	4.21554280735202	2.49284538778059e-05	0.00029816545486472	2.31433963461195	0.344976233456132	0.779177946796242	-0.434201713340111	8	144650918	R	I	MROH6	Body	shore	Body-shore	chr8:144649331-144649742	rs560599830;rs200226654	39;35
cg14709479	0.434120129496849	0.46796075003042	4.21475073267085	2.50160931151893e-05	0.000298726375766397	2.31112535812448	0.323254040198137	0.757374169694986	-0.434120129496849	1	1108924	R	I	TTLL10	TSS1500	shore	TSS1500-shore	chr1:1109314-1110145	rs577979419;rs117101808	26;1
cg04805181	0.434048637405326	0.4376650628866	4.21405663598044	2.50931324387392e-05	0.000299000182612386	2.308309177504	0.292982183751492	0.727030821156818	-0.434048637405327	15	66914759	F	I		IGR	island	IGR-island	chr15:66914241-66914884
cg08229199	0.434023214131587	0.356903771876822	4.2138098085372	2.51205827181164e-05	0.000299000182612386	2.30730782844803	0.212229367166294	0.64625258129788	-0.434023214131587	14	59932289	R	II	GPR135	TSS1500	shore	TSS1500-shore	chr14:59930634-59932251	rs573496530;rs75616597	34;30
cg04052996	0.433949825645254	0.347200815417793	4.21309730028079	2.51999828225541e-05	0.000299459115162021	2.30441759773849	0.202550873536042	0.636500699181296	-0.433949825645254	12	124873678	R	II	NCOR2	Body	island	Body-island	chr12:124873241-124874008	rs12819167;rs564434614;rs531612708	47;21;7
cg04186360	0.433865654217991	0.35447289525488	4.21228010347138	2.52913430622033e-05	0.000300058458466141	2.30110330832719	0.20985101051555	0.643716664733541	-0.433865654217991	14	59932101	R	I	GPR135	TSS200	island	TSS200-island	chr14:59930634-59932251	rs188916183;rs573172400	47;1
cg24301690	0.433577220201858	0.505408805402853	4.20947977840414	2.56068067828173e-05	0.000303310351101157	2.28975096005327	0.360883065335567	0.794460285537425	-0.433577220201858	3	128712676	R	II	KIAA1257	5'UTR	island	5'UTR-island	chr3:128712404-128713058	rs531419937;rs549803668	49;28
cg05694021	0.433465349015641	0.475095344691	4.20839365239423	2.57301660434011e-05	0.000304279963597124	2.28534990289549	0.330606895019119	0.76407224403476	-0.433465349015641	12	19699504	F	II		IGR	opensea	IGR-opensea		rs560832727;rs144130552	21;33
cg14528056	-0.43340955010714	0.554579663496257	-4.20785191642184	2.57919060233661e-05	0.000304518929087472	2.28315517604556	0.69904951353197	0.26563996342483	0.43340955010714	1	155194782	R	II	GBAP1	Body	shelf	Body-shelf	chr1:155197116-155197534
cg17964844	0.433292904153489	0.468979700605966	4.2067194335324	2.59214270721209e-05	0.000305556114618635	2.27856807771745	0.324548732554803	0.757841636708292	-0.433292904153488	12	49367911	R	II		IGR	shelf	IGR-shelf	chr12:49371690-49375550	rs562756427;rs576332175	23;1
cg19478079	-0.433199326757875	0.43188003717124	-4.20581091681105	2.60257802719195e-05	0.000306166662454204	2.2748890422692	0.576279812757199	0.143080485999323	0.433199326757875	17	79453653	F	II		IGR	shore	IGR-shore	chr17:79454734-79455823	rs368253666;rs550727098	0;20
cg03393996	0.433171635130903	0.381705312680276	4.20554206656168	2.6056737230145e-05	0.000306166662454204	2.27380048644558	0.237314767636641	0.670486402767544	-0.433171635130903	4	1580377	F	I		IGR	island	IGR-island	chr4:1580050-1580455	rs534284035;rs191988873	31;32
cg13874070	0.432831576400577	0.32471208965853	4.20224053160532	2.64397618628524e-05	0.000310155529709614	2.26043847692759	0.180434897525005	0.613266473925581	-0.432831576400577	17	27347053	R	I		IGR	island	IGR-island	chr17:27346853-27347222	rs75102790;rs139715187	39;15
cg16951873	0.432795403701214	0.510094315967504	4.20188934099981	2.64808185485841e-05	0.000310155529709614	2.25901775184366	0.365829181400433	0.798624585101647	-0.432795403701214	18	21481201	R	II	LAMA3	Body	opensea	Body-opensea		rs564061313;rs138451075	43;2
cg01105385	0.432617007027791	0.364046628756824	4.20015733766957	2.6684190494118e-05	0.000312039050562796	2.25201275061062	0.219840959747561	0.652457966775351	-0.432617007027791	5	67584222	R	II	PIK3R1	Body	island	Body-island	chr5:67584213-67584451	rs143667799	14
cg02175308	0.432564946873099	0.498997548548213	4.19965190021062	2.6743818401224e-05	0.000312238338404099	2.24996907834254	0.354809232923846	0.787374179796945	-0.432564946873098	1	109941060	F	II	SORT1	TSS1500	shore	TSS1500-shore	chr1:109940074-109940894	rs552141572;rs568806557	2;50
cg09279763	0.432214256192917	0.649804458120865	4.1962471426313	2.7148801329189e-05	0.00031646265714724	2.23620878138457	0.505733039389892	0.937947295582809	-0.432214256192917	7	2847477	R	II	GNA12	Body	opensea	Body-opensea
cg01823541	0.432167470763359	0.349431177976632	4.19579291600114	2.72032686911948e-05	0.00031659423181562	2.23437387232966	0.205375354388846	0.637542825152205	-0.432167470763359	19	2579285	R	II	GNG7	5'UTR	island	5'UTR-island	chr19:2578956-2579746
cg19259203	0.431984245710957	0.461984640001363	4.1940140352919	2.74175803180992e-05	0.000318582724076551	2.22718975863606	0.317989891431044	0.749974137142001	-0.431984245710957	7	32290576	F	II	PDE1C	Body	opensea	Body-opensea		rs561607739;rs573253271;rs146046270;rs149535649	1;20;22;30
cg07690018	0.431887198632927	0.356754813099061	4.19307183239588	2.75317420959074e-05	0.000319403058618976	2.22338585131212	0.212792413554752	0.644679612187679	-0.431887198632927	16	89642492	R	II	CPNE7	Body	island	Body-island	chr16:89641053-89643415	rs74590681	36
cg19305681	0.431849626016286	0.421792711794426	4.19270705038566	2.75760620648327e-05	0.000319411827897872	2.22191336514933	0.277842836455664	0.70969246247195	-0.431849626016285	10	94821657	R	II	CYP26C1	Body	island	Body-island	chr10:94820026-94823252	rs543297361;rs7907583	42;39
cg25568066	0.431789231736961	0.43513549042402	4.19212069924519	2.76474442330874e-05	0.000319567553430052	2.2195467571789	0.2912057465117	0.722994978248661	-0.431789231736961	5	126205045	R	I	MARCH3	3'UTR	opensea	3'UTR-opensea		rs192047049;rs558642571;rs568963288	47;44;32
cg08034070	0.431748696332905	0.487303348688984	4.19172715236188	2.76954529753949e-05	0.000319567553430052	2.21795852398339	0.343387116578016	0.775135812910921	-0.431748696332905	17	40805868	R	II		IGR	island	IGR-island	chr17:40805674-40805957	rs4792930	26
cg03262811	0.431727775065153	0.29587434717383	4.19152403363369	2.77202624088261e-05	0.000319567553430052	2.21713885811515	0.151965088818779	0.583692863883932	-0.431727775065153	18	52626243	R	II	CCDC68	TSS1500	shore	TSS1500-shore	chr18:52626517-52626849
cg17736443	0.431636909493555	0.506516664850109	4.19064184525207	2.78282605138931e-05	0.000320308957751749	2.21357933360093	0.362637695018925	0.794274604512479	-0.431636909493555	6	27783054	F	I	HIST1H2AJ	TSS1500	shore	TSS1500-shore	chr6:27782247-27782485	rs533753852;rs183563161	16;31
cg10883621	0.431477786004223	0.634622128551769	4.18909695986741	2.80183507833194e-05	0.00032199145445658	2.20734771091209	0.490796199883694	0.922273985887918	-0.431477786004223	2	26624604	R	II	C2orf39	TSS200	island	TSS200-island	chr2:26624603-26625057
cg19627033	0.431020282010959	0.436474146266213	4.18465518175165	2.8571790166555e-05	0.000326296850859796	2.18944365748059	0.292800718929227	0.723821000940185	-0.431020282010959	6	52859159	R	II	GSTA4	5'UTR	shore	5'UTR-shore	chr6:52859565-52859767	rs543607060	49
cg01597066	0.431018593136488	0.340433038557421	4.1846387849425	2.85738523080892e-05	0.000326296850859796	2.18937759991455	0.196760174178592	0.62777876731508	-0.431018593136488	19	49127506	F	I	SPHK2	Body	island	Body-island	chr19:49127388-49127720	rs573582273;rs541104835;rs559147409	4;6;8
cg01985390	0.430998248872067	0.486999457355502	4.18444126817802	2.85987040860093e-05	0.000326296850859796	2.18858188758369	0.343333374398146	0.774331623270214	-0.430998248872067	2	27529981	F	II	TRIM54	3'UTR	island	3'UTR-island	chr2:27529083-27531465	rs78954740	46
cg07607355	0.430987360390615	0.379973465936561	4.18433555496165	2.86120134801313e-05	0.000326296850859796	2.18815602873436	0.236311012473023	0.667298372863637	-0.430987360390614	20	30196400	F	II		IGR	island	IGR-island	chr20:30196118-30196585	rs571206594;rs536903054	0;46
cg08792780	0.430896475617038	0.444208595645024	4.1834531801534	2.87233352259129e-05	0.000326296850859796	2.18460185862008	0.300576437106012	0.73147291272305	-0.430896475617038	5	76249094	F	II	CRHBP	Body	shore	Body-shore	chr5:76249435-76250528	rs57642681;rs184001930	39;50
cg24192660	0.430887208496652	0.250877038362685	4.18336320827746	2.87347093177037e-05	0.000326296850859796	2.18423949764678	0.107247968863801	0.538135177360453	-0.430887208496652	19	17439877	F	I	ANO8	Body	island	Body-island	chr19:17438054-17440318	rs545553396	5
cg06472166	0.430856341597387	0.539215964662366	4.18306353019885	2.87726250004174e-05	0.000326296850859796	2.18303260291554	0.395597184129904	0.826453525727291	-0.430856341597387	7	47783603	R	II		IGR	opensea	IGR-opensea		rs192812182	1
cg01057656	0.43084504120765	0.618886988934966	4.18295381788033	2.87865178430011e-05	0.000326296850859796	2.1825907796745	0.475271975199082	0.906117016406732	-0.43084504120765	19	45281140	F	I	CBLC	5'UTR	island	5'UTR-island	chr19:45281133-45281355	rs536079345;rs201826947	13;29
cg22725685	0.430832078262803	0.423599845178057	4.18282796427995	2.88024625050366e-05	0.000326296850859796	2.18208396803595	0.27998915242379	0.710821230686592	-0.430832078262802	4	74810310	R	II		IGR	shore	IGR-shore	chr4:74809869-74810089	rs536820997;rs535279371	18;2
cg16672706	0.430803195080271	0.386376872155977	4.18254754555144	2.8838019552257e-05	0.000326296850859796	2.18095477846157	0.24277580712922	0.673579002209491	-0.430803195080271	8	11666503	R	II	FDFT1	TSS200	shore	TSS200-shore	chr8:11665773-11666045	rs565045945;rs532657550;rs541127908	20;12;5
cg20349812	0.430657554062786	0.510186320575118	4.18113355770926	2.90179495612707e-05	0.000327826820004987	2.17526208833828	0.366633802554189	0.797291356616975	-0.430657554062786	7	4764941	F	II	FOXK1	Body	island	Body-island	chr7:4764684-4765252	rs557471258;rs182677757	35;37
cg22859727	0.430312935935881	0.554786970843267	4.17778775684869	2.94479624006187e-05	0.000332143061154439	2.16179961894443	0.411349325531306	0.841662261467188	-0.430312935935882	14	86090320	F	II	FLRT2	3'UTR	opensea	3'UTR-opensea
cg10259735	0.430279020853887	0.24941378917399	4.17745848481781	2.9490607311994e-05	0.000332143061154439	2.16047531247886	0.105987448889361	0.536266469743248	-0.430279020853887	3	49314633	F	I	USP4	3'UTR	island	3'UTR-island	chr3:49314437-49314815	rs140669662;rs539982297	4;19
cg18611122	0.430217846830908	0.38128045607865	4.17686456336461	2.95676761533038e-05	0.000332500309135005	2.1580868705812	0.237874507135014	0.668092353965922	-0.430217846830908	1	150947896	F	II	LASS2	TSS1500	island	TSS1500-island	chr1:150946496-150947950
cg05327835	0.430079959828507	0.296861982340262	4.17552585708286	2.97420929116666e-05	0.000333949502646768	2.15270453847887	0.15350199573076	0.583581955559267	-0.430079959828507	4	996175	F	I	IDUA	Body	island	Body-island	chr4:995482-997541	rs527336882;rs140564189;rs546808806	2;27;39
cg05365735	0.429979579156654	0.383618778944165	4.17455128925821	2.98696815669362e-05	0.000334869274080697	2.1487873275243	0.240292252558614	0.670271831715268	-0.429979579156654	2	208635637	F	II	FZD5	TSS1500	shore	TSS1500-shore	chr2:208631558-208634934	rs559365115	39
cg01074657	0.429903220585326	0.417655848493969	4.17380994527855	2.9967085163957e-05	0.000335143213544559	2.14580815673422	0.274354774965527	0.704257995550852	-0.429903220585326	1	78511466	R	I	GIPC2	TSS200	shore	TSS200-shore	chr1:78511577-78512161	rs188307630	20
cg12687617	0.429888783015282	0.561126813592524	4.17366977495522	2.99855357453942e-05	0.000335143213544559	2.14524492664082	0.41783055258743	0.847719335602712	-0.429888783015282	15	89948930	R	II		IGR	shore	IGR-shore	chr15:89949373-89951130	rs540895491	48
cg24045399	0.429736711153124	0.396514909830104	4.17219335184349	3.0180533829195e-05	0.000336809245107546	2.13931353642759	0.25326933944573	0.683006050598853	-0.429736711153124	12	6876713	R	I	PTMS	Body	island	Body-island	chr12:6875481-6876923	rs552317136;rs572139070	40;32
cg00498211	0.429571150535191	0.362530820418538	4.1705859701804	3.03941982740529e-05	0.000338678209339446	2.13285841867422	0.219340436906808	0.648911587441999	-0.429571150535191	2	65217568	R	II	SLC1A4	Body	shore	Body-shore	chr2:65215598-65217212	rs187172919;rs143169874;rs573739708;rs542861680	51;42;3;1
cg04319276	0.429527827254013	0.357071256480835	4.17016535657905	3.04503460356366e-05	0.000338788978957948	2.13116967829093	0.213895314062831	0.643423141316844	-0.429527827254013	19	42445244	F	II		IGR	island	IGR-island	chr19:42444020-42445255
cg05191175	0.429440510627893	0.359561155649851	4.16931762391496	3.05638096541728e-05	0.000339536139976357	2.12776659602858	0.216414318773887	0.645854829401779	-0.429440510627892	5	134827218	R	II		IGR	shore	IGR-shore	chr5:134827285-134827644	rs62381148;rs375941694;rs531151718	47;26;24
cg13918754	0.429361991375238	0.451834583522094	4.16855530248555	3.06661845240786e-05	0.000340158040742124	2.12470697382737	0.308713919730348	0.738075911105586	-0.429361991375238	6	30039380	R	I	RNF39	Body	island	Body-island	chr6:30038881-30039477	rs571062694;rs1057539;rs11753382;rs61754472	48;33;18;9
cg06572093	0.429280339739032	0.438090273756728	4.16776256962166	3.07729890401567e-05	0.000340827123326932	2.12152588693198	0.294996827177051	0.724277166916082	-0.429280339739032	14	69095231	R	II		IGR	island	IGR-island	chr14:69095051-69095407	rs188904008	39
cg02038168	0.429162184896139	0.405775083549904	4.16661543734925	3.09281676621857e-05	0.000342029148264171	2.1169237334808	0.262721021917858	0.691883206813997	-0.429162184896139	22	39784481	R	I		IGR	island	IGR-island	chr22:39784354-39785104	rs547178464	19
cg09839443	0.429125556518471	0.320600761134776	4.16625982269072	3.09764243255959e-05	0.000342046902342272	2.11549730849204	0.177558908961952	0.606684465480423	-0.429125556518471	2	37571687	R	II	QPCT	TSS200	island	TSS200-island	chr2:37571676-37572397	rs187425983;rs548400398	8;6
cg14085017	0.429087914606668	0.283445935187811	4.16589436791317	3.1026090827739e-05	0.000342080147291703	2.11403154012372	0.140416630318922	0.569504544925589	-0.429087914606668	11	63775226	F	II	MACROD1	Body	shore	Body-shore	chr11:63775346-63775613
cg12817840	0.429034473773585	0.42175805076643	4.16537552583448	3.10967331612833e-05	0.000342344215523317	2.1119507858383	0.278746559508569	0.707781033282154	-0.429034473773585	5	124070989	F	II	ZNF608	Body	opensea	Body-opensea		rs183193444;rs536439708;rs548440506	7;24;51
cg08666831	0.428885329044414	0.49603837565514	4.163927521437	3.12946938877477e-05	0.000344007039857521	2.10614510780297	0.353076599307002	0.781961928351416	-0.428885329044414	19	47507691	F	II	GRLF1	3'UTR	island	3'UTR-island	chr19:47507306-47507692	rs548810655	25
cg16737517	0.428849257313506	0.505359982225758	4.16357731110593	3.13427516367673e-05	0.000344019543414338	2.10474126574237	0.362410229787923	0.791259487101429	-0.428849257313506	20	62406677	F	I	ZBTB46	Body	island	Body-island	chr20:62406463-62407179	rs528809590;rs542180153	44;49
cg10375078	0.428721995238647	0.422734453115998	4.16234175926945	3.15128614504818e-05	0.000345369656434876	2.09978941484892	0.279827121369783	0.70854911660843	-0.428721995238647	10	22624374	F	I		IGR	island	IGR-island	chr10:22623350-22625875	rs565175194	51
cg08003353	0.428643404543401	0.549087758445217	4.16157874422393	3.16183505330608e-05	0.000345771644526785	2.09673213334492	0.406206623597416	0.834850028140818	-0.428643404543401	13	31407120	F	I		IGR	opensea	IGR-opensea		rs562307192;rs527837018;rs74330588;rs190068087;rs570778749;rs562368874;rs529662856;rs548218428	0;15;17;20;22;25;37;38
cg02090762	0.428613552970397	0.406982919313616	4.16128892366358	3.16585069385843e-05	0.000345771644526785	2.09557101473813	0.26411173499015	0.692725287960547	-0.428613552970397	17	79503859	R	I	FSCN2	Body	island	Body-island	chr17:79503586-79504181	rs377029448;rs570812493	32;17
cg15511801	0.428589411040198	0.572595609314719	4.16105453642586	3.16910181563011e-05	0.000345771644526785	2.09463203980348	0.42973247230132	0.858321883341518	-0.428589411040198	10	88296171	R	II		IGR	island	IGR-island	chr10:88296170-88296619	rs560820746	29
cg14076011	-0.428486481723692	0.534413278271042	-4.16005522452419	3.182998628105e-05	0.000346771856482405	2.09062930595418	0.677242105512272	0.24875562378858	0.428486481723692	20	23312790	F	II		IGR	opensea	IGR-opensea		rs189032066;rs144071545;rs566232740;rs376246639	0;1;18;30
cg17813946	0.428450392286866	0.331664018339996	4.15970484229134	3.18788487203834e-05	0.000346788900323221	2.08922608105888	0.18884722091104	0.617297613197907	-0.428450392286866	22	39784464	R	I		IGR	island	IGR-island	chr22:39784354-39785104	rs547178464	2
cg26614816	0.428319603577734	0.478665594832692	4.15843505135057	3.20565248094334e-05	0.000348205096152246	2.08414176139796	0.335892393640114	0.764211997217848	-0.428319603577734	12	104697532	F	I	TXNRD1	5'UTR	island	5'UTR-island	chr12:104697348-104697984	rs571496486;rs536979538;rs61937909;rs556334568;rs535508296;rs555448082	1;16;29;39;40;45
cg06666025	0.428275920153004	0.484360927681664	4.15801094121635	3.21160779303926e-05	0.000348335922168104	2.08244394460419	0.341602287630663	0.769878207783666	-0.428275920153004	16	66613278	R	I	CMTM2	TSS200	island	TSS200-island	chr16:66612749-66613412
cg23693485	0.42823164395479	0.532078622629142	4.15758107601043	3.21765464261206e-05	0.000348476275326907	2.08072326555444	0.389334741310879	0.817566385265669	-0.42823164395479	6	13381043	R	II	GFOD1	Body	opensea	Body-opensea		rs117000303;rs563143993	37;22
cg13033578	0.428195776175432	0.489916782186148	4.15723284578783	3.22256107400598e-05	0.000348484575020477	2.07932948821813	0.347184856794338	0.77538063296977	-0.428195776175432	19	2302995	F	II	LINGO3	5'UTR	island	5'UTR-island	chr19:2302466-2302999	rs563298040;rs530484212	9;37
cg17625381	0.428161640770034	0.343331517553825	4.15690143469874	3.22723713091795e-05	0.000348484575020477	2.07800313720422	0.20061097063048	0.628772611400514	-0.428161640770034	15	83316962	F	II	CPEB1	TSS1500	island	TSS1500-island	chr15:83315116-83317541	rs189993435;rs183372420	18;33
cg25887069	0.428019860734077	0.277426341710117	4.15552493204469	3.24672802568862e-05	0.000348974442941585	2.07249532317782	0.134753054798758	0.562772915532835	-0.428019860734077	22	38221009	R	I	GALR3	Body	island	Body-island	chr22:38220589-38221619	rs8138029	47
cg20272979	0.427994727199567	0.355812104784611	4.15528091759848	3.2501948513012e-05	0.000348974442941585	2.07151913604597	0.213147195718088	0.641141922917655	-0.427994727199567	15	41787780	R	I	ITPKA	Body	island	Body-island	chr15:41785616-41788539	rs560885013	51
cg04020747	-0.427982401394584	0.527015938535837	-4.15516124981057	3.2518963116694e-05	0.000348974442941585	2.07104042241044	0.669676739000698	0.241694337606114	0.427982401394584	2	99176544	R	II	INPP4A	Body	opensea	Body-opensea		rs192220150	7
cg06588645	0.427965741466169	0.541474458610121	4.15499950323232	3.25419740150624e-05	0.000348974442941585	2.07039340058558	0.398819211454732	0.826784952920901	-0.427965741466169	7	47577090	F	II	TNS3	5'UTR	island	5'UTR-island	chr7:47576519-47577210	rs188578145;rs567501382	12;14
cg18808904	0.427924632065351	0.529929783919401	4.15460038357525	3.25988210243803e-05	0.000348974442941585	2.06879694208444	0.387288239897617	0.815212871962968	-0.427924632065351	20	11898851	R	II	BTBD3	1stExon	opensea	1stExon-opensea
cg18430990	0.427906749026099	0.390080535535453	4.1544267621565	3.26235795305104e-05	0.000348974442941585	2.06810251303196	0.247444952526754	0.675351701552853	-0.427906749026099	1	1475941	R	I	TMEM240	TSS1500	shore	TSS1500-shore	chr1:1476093-1476669
cg14429204	0.427887023645987	0.511453097985981	4.15423525396641	3.26509094187026e-05	0.000348974442941585	2.06733657638707	0.368824090103986	0.796711113749972	-0.427887023645987	1	16553327	R	II		IGR	island	IGR-island	chr1:16553326-16553660
cg07838483	0.427633362144173	0.429381532713047	4.15177252550031	3.30043062283402e-05	0.000352238097912941	2.05749004505442	0.28683707866499	0.714470440809162	-0.427633362144173	19	30202712	F	II	C19orf12	Body	shelf	Body-shelf	chr19:30206040-30206497
cg06220235	0.427483716173979	0.342485739008888	4.15031965469414	3.32144913432293e-05	0.000353966061814763	2.05168388569351	0.199991166950895	0.627474883124874	-0.427483716173979	16	11349023	R	I	SOCS1	Body	island	Body-island	chr16:11348541-11350803	rs546422857	31
cg17737621	0.427187441381409	0.390336116175085	4.1474432057248	3.36343803575331e-05	0.000357920575880163	2.0401946246738	0.247940302381282	0.675127743762691	-0.427187441381409	20	21372480	F	II		IGR	shore	IGR-shore	chr20:21372041-21372463
cg27454412	0.427047817683742	0.528753536176927	4.14608763835519	3.38340023947104e-05	0.000359050041880102	2.03478290896751	0.386404263615679	0.813452081299422	-0.427047817683743	7	1067447	F	I	C7orf50	Body	island	Body-island	chr7:1066931-1068245	rs571327813;rs369966218;rs545885554;rs117075852	0;5;10;48
cg09269866	0.427044709725234	0.432770710301793	4.14605746405663	3.38384586660052e-05	0.000359050041880102	2.03466246682301	0.290422473726715	0.717467183451949	-0.427044709725234	1	47900197	F	II	FOXD2	TSS1500	island	TSS1500-island	chr1:47899661-47900385
cg09477407	0.426895456769413	0.437409346924978	4.14460840891691	3.4053118853431e-05	0.000360805588776526	2.02887952627231	0.295110861335174	0.722006318104587	-0.426895456769413	12	104697545	F	II	TXNRD1	5'UTR	island	5'UTR-island	chr12:104697348-104697984	rs536979538;rs61937909;rs556334568;rs535508296;rs555448082;rs572280235	3;16;26;27;32;41
cg13296847	-0.426794988663117	0.47029763811706	-4.14363299221576	3.41983428334827e-05	0.000361821428073731	2.0249879371354	0.612562634338099	0.185767645674981	0.426794988663117	5	118352190	F	II		IGR	opensea	IGR-opensea		rs188092423;rs574574663;rs543438355	0;33;45
cg00084669	0.42664118379266	0.613127894583589	4.14213974381191	3.44218037562948e-05	0.00036366090077976	2.01903214571554	0.470914166652702	0.897555350445361	-0.426641183792659	3	188665440	F	I	TPRG1-AS1	TSS200	island	TSS200-island	chr3:188665275-188665552	rs149660547;rs534693324;rs550148124;rs185271964;rs539302149	17;21;30;48;49
cg16578537	0.4265361695966	0.314880510910732	4.14112019039867	3.45751733264015e-05	0.000364755641480828	2.01496691052596	0.172701787711866	0.599237957308465	-0.4265361695966	3	194408556	R	I	FAM43A	1stExon	island	1stExon-island	chr3:194406440-194409045	rs202084135;rs200918957	21;20
cg27223543	0.426326414163246	0.393674782617388	4.13908373365239	3.48834587527509e-05	0.00036747919479191	2.00685000247509	0.251565977896306	0.677892392059552	-0.426326414163246	1	45098125	F	II	RNF220	Body	shore	Body-shore	chr1:45097281-45098049	rs371084669;rs538065128;rs551251436;rs571551415;rs533822471	22;30;31;33;35
cg11616651	0.426120208077799	0.378649269511122	4.13708173653071	3.5189070932285e-05	0.000370166812159991	1.9988743353969	0.236609200151856	0.662729408229655	-0.426120208077799	19	2251837	F	I	AMH	Body	island	Body-island	chr19:2250560-2253959	rs555942326	33
cg01730970	0.425871705715304	0.532569571777147	4.13466909670308	3.55607479729441e-05	0.000373540693606914	1.98926785413331	0.390612336538712	0.816484042254016	-0.425871705715304	1	27687074	F	II	MAP3K6	Body	island	Body-island	chr1:27687024-27687743	rs150814911	27
cg07833564	0.425780540950454	0.519856419066085	4.133784003538	3.56980325063911e-05	0.000374446315217253	1.98574505680953	0.3779295720826	0.803710113033054	-0.425780540950454	5	124071040	R	II	ZNF608	Body	opensea	Body-opensea		rs183193444;rs536439708;rs548440506	46;29;2
cg01416891	0.425659649226754	0.548666229391153	4.13261029965647	3.58808590377653e-05	0.000375826369235564	1.98107471075533	0.406779679648902	0.832439328875656	-0.425659649226754	10	94820892	R	II	CYP26C1	TSS200	island	TSS200-island	chr10:94820026-94823252	rs530006924;rs1538648;rs373762201	51;34;25
cg01022219	0.425604382005028	0.626850313191048	4.13207372568204	3.59647363841946e-05	0.000376077737070242	1.97894004313855	0.484982185856038	0.910586567861066	-0.425604382005028	18	13641735	R	I	C18orf1	Body	island	Body-island	chr18:13641584-13642415	rs573359616;rs529484882	46;1
cg15732840	0.425560458238409	0.278908112668965	4.13164728213576	3.60315308709452e-05	0.000376077737070242	1.97724370824296	0.137054626589496	0.562615084827905	-0.425560458238409	2	63274615	F	I	LOC100132215	Body	island	Body-island	chr2:63274475-63279430	rs559848181	15
cg14755254	0.425542590703103	0.545183099272083	4.13147381124048	3.60587355647e-05	0.000376077737070242	1.97655371451905	0.403335569037715	0.828878159740818	-0.425542590703103	8	637813	R	I	ERICH1	Body	island	Body-island	chr8:637393-638251	rs187438779;rs576214117	13;1
cg10572274	0.425387493948393	0.536826295241972	4.1299680202943	3.62957030957998e-05	0.000378011498719324	1.970565533308	0.395030463925842	0.820417957874234	-0.425387493948393	12	104697224	R	II	TXNRD1	5'UTR	shore	5'UTR-shore	chr12:104697348-104697984	rs564826486	1
cg07664553	0.425325736284536	0.320737214110869	4.12936843243531	3.63904717080498e-05	0.000378460905763718	1.96818171916805	0.178961968682691	0.604287704967227	-0.425325736284536	4	57372597	F	I	ARL9	5'UTR	shore	5'UTR-shore	chr4:57371582-57372022	rs188508763;rs12644498	12;33
cg01462053	0.425202100171972	0.297209222660861	4.12816808405106	3.65809007140945e-05	0.000379700509211584	1.96341046866806	0.155475189270204	0.580677289442176	-0.425202100171972	19	18118298	R	I	ARRDC2	Body	island	Body-island	chr19:18117908-18118305	rs547590387;rs190187576	45;2
cg10344081	0.425181165980652	0.273075305210124	4.12796483985157	3.66132378631465e-05	0.000379700509211584	1.96260273303948	0.13134824988324	0.556529415863892	-0.425181165980652	4	76555777	F	I	CDKL2	TSS200	island	TSS200-island	chr4:76555366-76556079	rs548289018	21
cg09277376	0.425021052196615	0.420553513021549	4.12641033997301	3.68614655944177e-05	0.000381333754844313	1.95642613555188	0.278879828956011	0.703900881152625	-0.425021052196615	1	47899676	F	II	MGC12982	Body	island	Body-island	chr1:47899661-47900385	rs529672471;rs541837546	0;14
cg03996539	0.425010101804882	0.390341438424364	4.12630402568707	3.68785004596615e-05	0.000381333754844313	1.95600379494081	0.248671404489404	0.673681506294285	-0.425010101804882	4	159094517	F	II	FAM198B	TSS1500	opensea	TSS1500-opensea
cg23613219	0.424979108908624	0.334543666233128	4.12600312433895	3.69267547653386e-05	0.000381333754844313	1.95480850319395	0.192883963263586	0.61786307217221	-0.424979108908624	17	37856404	F	I	ERBB2	5'UTR	shore	5'UTR-shore	chr17:37856448-37856891	rs533116130;rs551298195	15;42
cg18284575	0.424779107532072	0.496201084150877	4.12406136699788	3.72395909016773e-05	0.000383218117339141	1.947097219115	0.354608048306853	0.779387155838925	-0.424779107532072	14	69095594	F	II		IGR	shore	IGR-shore	chr14:69095051-69095407
cg24153763	0.424776544967494	0.562409047736654	4.12403648777621	3.72436154662643e-05	0.000383218117339141	1.9469984400303	0.420816866080822	0.845593411048317	-0.424776544967495	6	42928144	R	II	GNMT	TSS1500	shore	TSS1500-shore	chr6:42928218-42928810	rs562662274;rs531707778	17;13
cg00419702	0.424762278989948	0.392853998591663	4.12389798339637	3.72660280500283e-05	0.000383218117339141	1.94644854079937	0.25126657226168	0.676028851251628	-0.424762278989948	22	38485294	F	II	BAIAP2L2	Body	island	Body-island	chr22:38484615-38485721	rs544835943;rs562929842;rs575331380	33;40;45
cg22336806	0.424449866369384	0.35056679330299	4.12086485677553	3.77600668634082e-05	0.000387419584057279	1.93441085199625	0.209083504513195	0.633533370882579	-0.424449866369384	6	2903704	R	II	SERPINB9	TSS200	island	TSS200-island	chr6:2903175-2903906	rs117052396;rs534369477	40;35
cg27543538	0.424406492739277	0.620614404704922	4.12044375435053	3.78291459955529e-05	0.000387419584057279	1.93274030644122	0.47914557379183	0.903552066531107	-0.424406492739277	1	27902687	F	II	AHDC1	5'UTR	island	5'UTR-island	chr1:27901660-27902688
cg23417203	0.424366657609145	0.508145870465507	4.12005700623059	3.78926951969709e-05	0.000387419584057279	1.93120619743923	0.366690317929125	0.79105697553827	-0.424366657609145	5	176790179	F	I	RGS14	Body	island	Body-island	chr5:176789978-176790296	rs539103296	7
cg07293445	0.424359756658857	0.515824432713593	4.11999000683732	3.79037146145213e-05	0.000387419584057279	1.93094044640535	0.374371180493974	0.798730937152831	-0.424359756658857	7	128550623	F	I	KCP	Body	island	Body-island	chr7:128550409-128550903	rs569498705	16
cg17064907	0.424337798714796	0.348180423122793	4.11977682330924	3.79387972385606e-05	0.000387419584057279	1.93009488924654	0.206734490217861	0.631072288932657	-0.424337798714796	3	194407750	F	II	FAM43A	1stExon	island	1stExon-island	chr3:194406440-194409045	rs148231976;rs553464240;rs199523319;rs200658340;rs148446706	0;4;9;18;30
cg17239923	0.424044283886037	0.453067952328027	4.11692717005543	3.84107213110641e-05	0.000391693197013521	1.91879641291007	0.311719857699348	0.735764141585385	-0.424044283886037	11	128556611	R	I		IGR	shelf	IGR-shelf	chr11:128560103-128560537	rs79811806;rs535642912;rs142795171	41;35;32
cg26303165	0.423968039862646	0.398198777083937	4.11618693818961	3.85342179527138e-05	0.000391998079360163	1.91586277631278	0.256876097129721	0.680844136992368	-0.423968039862646	1	228401758	R	I	OBSCN	Body	island	Body-island	chr1:228399471-228402037
cg25774643	0.42395982463204	0.605691639543317	4.11610717881689	3.85475470838349e-05	0.000391998079360163	1.91554671087238	0.464371697999303	0.888331522631343	-0.42395982463204	11	627175	R	I	SCT	TSS200	island	TSS200-island	chr11:626728-628037	rs569463275	7
cg17441455	0.423872272053465	0.45845327188337	4.11525715535651	3.8689872403186e-05	0.000392900477091634	1.91217867165057	0.317162514532215	0.74103478658568	-0.423872272053465	8	38831543	R	II	HTRA4	TSS200	shore	TSS200-shore	chr8:38831592-38832353	rs377738227	43
cg11051055	0.423776689137107	0.414162900899458	4.11432916759602	3.88458212876518e-05	0.000393938536211705	1.90850250952255	0.272904004520422	0.696680693657529	-0.423776689137107	8	11058145	R	I	XKR6	1stExon	island	1stExon-island	chr8:11057684-11058479
cg13879483	0.423513718045802	0.445421920127766	4.11177605493333	3.92779579892035e-05	0.00039777070162547	1.89839280079277	0.304250680779166	0.727764398824968	-0.423513718045802	12	95942907	F	I	USP44	TSS1500	island	TSS1500-island	chr12:95941906-95942979
cg09652652	0.42321232522636	0.361937309406697	4.10884991647475	3.97788433617727e-05	0.000402287557970369	1.8868137178654	0.220866534331244	0.644078859557604	-0.42321232522636	3	194408845	F	I	FAM43A	3'UTR	island	3'UTR-island	chr3:194406440-194409045	rs190421742;rs530650379;rs556168852	19;37;50
cg18391344	-0.422954012112068	0.398668264478763	-4.10634202680609	4.02129529452436e-05	0.000406017354994759	1.87689625587582	0.539652935182785	0.116698923070718	0.422954012112067	1	198902062	R	II	MIR181A1HG	Body	opensea	Body-opensea		rs559261222	51
cg14423778	0.422927120162965	0.516540724110634	4.10608094040515	4.02584038572272e-05	0.000406017354994759	1.87586413642223	0.375565017389646	0.79849213755261	-0.422927120162964	3	151985433	F	II	MBNL1	TSS1500	shore	TSS1500-shore	chr3:151986327-151987325	rs569390265	45
cg25094569	0.422842022625228	0.468372352876397	4.10525475224857	4.04025512606395e-05	0.000406911409125012	1.87259850492968	0.327425012001321	0.750267034626549	-0.422842022625228	11	32448769	F	II	WT1	Body	island	Body-island	chr11:32448261-32449744	rs563585732;rs182311369;rs559617712;rs565946187;rs79466583	4;13;30;40;49
cg09854734	0.422577491835935	0.527148272130318	4.10268649691501	4.08537762634648e-05	0.000410891478139539	1.86245129042287	0.386289108185006	0.808866600020941	-0.422577491835935	16	66613273	R	I	CMTM2	TSS200	island	TSS200-island	chr16:66612749-66613412
cg26271127	0.422437600168994	0.44682608011379	4.10132832790677	4.10943262849938e-05	0.000412744657974759	1.85708771174051	0.306013546724126	0.72845114689312	-0.422437600168994	19	50312505	R	II	FUZ	Body	island	Body-island	chr19:50312011-50312821	rs369021547;rs527949286	50;47
cg11749010	0.422382527775487	0.571799424412072	4.10079364546495	4.11893939382765e-05	0.000413096989307311	1.85497667131728	0.431005248486909	0.853387776262396	-0.422382527775487	18	47794623	R	I		IGR	island	IGR-island	chr18:47794450-47794996	rs140134993	22
cg02641296	0.422321626006092	0.26983854070647	4.10020236724554	4.1294767415302e-05	0.000413096989307311	1.85264249915375	0.129064665371106	0.551386291377198	-0.422321626006092	3	62304519	F	I	C3orf14	TSS200	island	TSS200-island	chr3:62304514-62304780	rs11312272;rs398052041;rs572253138;rs188350225;rs143297935	7;8;24;27;30
cg19498237	0.422310208950882	0.272809519670936	4.10009152225463	4.13145498849852e-05	0.000413096989307311	1.85220495700754	0.132039450020642	0.554349658971524	-0.422310208950882	3	49314655	F	I	USP4	3'UTR	island	3'UTR-island	chr3:49314437-49314815	rs561335341	44
cg04400594	-0.422287011405898	0.589646590133464	-4.09986630378841	4.13547722519867e-05	0.000413096989307311	1.85131598104384	0.730408927268763	0.308121915862866	0.422287011405898	4	39642189	F	II		IGR	shore	IGR-shore	chr4:39640156-39640923
cg13445796	0.422145211855617	0.522532782310403	4.09848961167526	4.16014482591643e-05	0.000414995671613868	1.84588300242127	0.381817711691864	0.803962923547481	-0.422145211855616	11	20181725	R	I	DBX1	1stExon	island	1stExon-island	chr11:20181200-20182325
cg13382072	0.422065102930204	0.442433642807956	4.09771185655833	4.17414230805196e-05	0.000415826241883654	1.84281447572847	0.301745275164555	0.723810378094759	-0.422065102930204	19	1851882	R	II		IGR	island	IGR-island	chr19:1851578-1852203	rs539247634;rs559055666;rs577365745	43;42;19
cg20931042	0.422000091814384	0.483928774185105	4.09708068184558	4.18553457536827e-05	0.000416395380008144	1.84032469008873	0.343262076913644	0.765262168728028	-0.422000091814384	11	637162	R	I	DRD4	TSS200	island	TSS200-island	chr11:636906-640628	rs148649503	16
cg02428941	0.421960426312157	0.494140219433778	4.09669558059546	4.19249987056449e-05	0.000416523157872342	1.83880577522224	0.353486743996393	0.77544717030855	-0.421960426312157	1	95393403	F	II	CNN3	TSS1500	shore	TSS1500-shore	chr1:95391837-95393116	rs537558042	47
cg10424417	0.421595298429225	0.405741010708334	4.09315065625875	4.25713524438493e-05	0.000422372335748719	1.82483060452016	0.265209244565259	0.686804542994484	-0.421595298429225	5	87989191	F	II		IGR	shelf	IGR-shelf	chr5:87985470-87985810	rs569794014	42
cg19051105	0.421249547194773	0.359226710085016	4.08979385437441	4.31921108310021e-05	0.000427952103530956	1.81160822191446	0.218810194353425	0.640059741548198	-0.421249547194773	6	42928407	F	I	GNMT	TSS200	island	TSS200-island	chr6:42928218-42928810	rs527633313;rs547669927	36;37
cg18803147	0.420915112991017	0.526763884101063	4.08654692637099	4.38007131636559e-05	0.000433112852410587	1.79882895190789	0.386458846437391	0.807373959428408	-0.420915112991017	5	2743124	R	II		IGR	shore	IGR-shore	chr5:2738953-2741237	rs142636685	44
cg02551743	0.420898522551447	0.336379433495403	4.08638585444048	4.38311151784855e-05	0.000433112852410587	1.7981952687066	0.196079925978253	0.616978448529701	-0.420898522551447	2	66673428	R	II	MEIS1	Body	island	Body-island	chr2:66672431-66673636	rs145653325	19
cg19220282	0.420570930916701	0.425227949680433	4.08320535902285	4.44355430703328e-05	0.000438494484241831	1.78568779773599	0.285037639374866	0.705608570291567	-0.4205709309167	2	65217528	F	II	SLC1A4	Body	shore	Body-shore	chr2:65215598-65217212	rs143169874;rs573739708;rs542861680	0;39;41
cg23333072	0.420420439633481	0.498645961107445	4.0817442813093	4.47158516396351e-05	0.000440667505674469	1.77994529474438	0.358505814562951	0.778926254196432	-0.420420439633481	17	37856228	R	II	ERBB2	5'UTR	shore	5'UTR-shore	chr17:37856448-37856891	rs564166271	43
cg17666539	0.420245782424808	0.350921039382268	4.08004858339483	4.50432748595459e-05	0.00044299529592861	1.77328323599577	0.210839111907332	0.63108489433214	-0.420245782424808	19	7927207	F	I	EVI5L	Body	island	Body-island	chr19:7926590-7928752	rs201532372;rs199755321;rs200310423	29;35;41
cg12231246	0.420209825824204	0.391235552470202	4.07969949083163	4.51109629781859e-05	0.00044299529592861	1.77191206458087	0.2511656105288	0.671375436353004	-0.420209825824204	17	27346732	F	II		IGR	shore	IGR-shore	chr17:27346853-27347222
cg05191879	0.420197961964096	0.472923741033968	4.07958430793711	4.51333177930539e-05	0.00044299529592861	1.77145967308692	0.332857753712603	0.753055715676699	-0.420197961964096	8	144650730	R	I	C8orf73	Body	shore	Body-shore	chr8:144651572-144652288	rs35592735;rs112047855;rs538192506	24;24;16
cg02430063	0.420118339199059	0.277122711784328	4.07881127281509	4.52836213420766e-05	0.00044387635251351	1.76842383651293	0.137083265384641	0.557201604583701	-0.420118339199059	19	46148592	F	I	EML2	1stExon	shelf	1stExon-shelf	chr19:46144872-46145631	rs188604330	26
cg11557618	0.4200182724592	0.499916233398441	4.07783975286824	4.54731901370926e-05	0.000445139426014904	1.76460933310728	0.359910142578708	0.779928415037907	-0.4200182724592	2	172974138	F	II		IGR	shore	IGR-shore	chr2:172972804-172973242
cg17896599	0.419838502239453	0.503142400179513	4.07609441416148	4.58156430781841e-05	0.000447893726732327	1.75775884803473	0.363196232766362	0.783034735005815	-0.419838502239452	6	24911555	R	I	FAM65B	TSS200	shore	TSS200-shore	chr6:24910626-24911285	rs2493332;rs567084792;rs557568084	32;16;12
cg15145341	0.419452470849755	0.483011457632131	4.07234654353303	4.65592955351264e-05	0.000454557596356254	1.74305830026676	0.343193967348879	0.762646438198634	-0.419452470849755	13	25506340	F	II	LOC646405	Body	island	Body-island	chr13:25506113-25506341	rs536317070;rs151333256;rs79470870	0;33;34
cg07242977	0.419370518505047	0.425086058572847	4.07155089117454	4.67186349615323e-05	0.00045550669087494	1.73993919484734	0.285295885737832	0.704666404242879	-0.419370518505047	8	11666540	F	II	FDFT1	TSS200	shore	TSS200-shore	chr8:11665773-11666045	rs546362799	2
cg05920908	0.419008677969414	0.349782445848973	4.06803788277192	4.74283611894926e-05	0.000461812409351075	1.72617483379524	0.210112886525835	0.629121564495249	-0.419008677969414	1	27895372	R	II	AHDC1	5'UTR	island	5'UTR-island	chr1:27894927-27895524	rs562999012;rs576268015	44;40
cg14652131	0.418966410617628	0.379128923656857	4.06762752089325	4.75119294586204e-05	0.000462012555425205	1.72456776491362	0.23947345345098	0.658439864068609	-0.418966410617628	4	1166531	F	I	LOC100130872-SPON2	Body	island	Body-island	chr4:1164515-1166582	rs563701549;rs531225319	16;45
cg08485187	0.418776324214894	0.421152371058967	4.06578202525562	4.78894847356656e-05	0.000464210712068464	1.71734239531493	0.281560262987336	0.70033658720223	-0.418776324214894	2	25500046	F	II	DNMT3A	Body	island	Body-island	chr2:25499763-25500429	rs567353642;rs186498702;rs189810215	1;4;32
cg11648594	0.41876613272547	0.467967558332123	4.06568307893962	4.79098075077451e-05	0.000464210712068464	1.71695509947242	0.328378847423633	0.747144980149103	-0.41876613272547	1	1566860	F	I	MMP23A	TSS1500	island	TSS1500-island	chr1:1564421-1570006	rs370808531	1
cg17431280	0.418757053131325	0.54093517225551	4.06559492770342	4.79279199448755e-05	0.000464210712068464	1.71661006568918	0.401349487878402	0.820106541009727	-0.418757053131325	19	47507461	R	I	GRLF1	3'UTR	island	3'UTR-island	chr19:47507306-47507692	rs537442389;rs1052667;rs571213149;rs542104286;rs553262722	36;29;26;19;3
cg01798595	0.418477709056223	0.421534845299846	4.06288285432739	4.84883527209093e-05	0.000468577216037466	1.70599836329488	0.282042275614438	0.700519984670661	-0.418477709056223	6	21664778	F	II		IGR	island	IGR-island	chr6:21664507-21665178	rs369973436;rs546227913	13;25
cg24408646	0.418468684574324	0.426568017522758	4.06279523816055	4.85065612346477e-05	0.000468577216037466	1.7056556600112	0.287078455997983	0.705547140572307	-0.418468684574324	5	179229002	F	II	MGAT4B	Body	island	Body-island	chr5:179228283-179229003	rs181947719;rs75359599;rs10078686	3;30;37
cg23043245	0.418279204515346	0.463175726975447	4.0609556293446	4.88903715228619e-05	0.000471663426323188	1.69846189111301	0.323749325470332	0.742028529985677	-0.418279204515346	6	34434076	R	II	PACSIN1	5'UTR	island	5'UTR-island	chr6:34433411-34434371	rs533634921	47
cg20028827	0.418228480988523	0.355326086037862	4.06046316883122	4.89936044294666e-05	0.000472038249246845	1.69653668282244	0.215916592375021	0.634145073363544	-0.418228480988523	13	79169823	R	II		IGR	shore	IGR-shore	chr13:79170114-79171231	rs181984459	46
cg08786077	0.418023078127056	0.442656936179711	4.05846896998615	4.94137583431684e-05	0.000475461517286235	1.68874301708915	0.303315910137359	0.721338988264415	-0.418023078127056	2	37571732	R	I	QPCT	TSS200	island	TSS200-island	chr2:37571676-37572397	rs548400398;rs78199787;rs534030117	51;37;17
cg24761606	0.41795412580993	0.5004234055567	4.05779953125393	4.95555652029596e-05	0.000476201053824508	1.68612759585564	0.361105363620056	0.779059489429986	-0.41795412580993	21	16429811	R	II	NRIP1	5'UTR	opensea	5'UTR-opensea		rs575956668;rs544784156;rs564945517	50;27;25
cg26021293	0.417882493593901	0.2338728306369	4.05710407413394	4.97032920209608e-05	0.000476365864298278	1.68341098065512	0.0945786661055991	0.5124611596995	-0.417882493593901	2	192711023	R	II	SDPR	Body	opensea	Body-opensea		rs142717135	28
cg06313676	0.417851708868681	0.463901061723211	4.05680519386011	4.97669073947607e-05	0.000476365864298278	1.68224362873291	0.324617158766984	0.742468867635665	-0.417851708868681	16	87978974	R	II		IGR	opensea	IGR-opensea		rs185162975;rs568332506;rs74732810	37;17;13
cg06418871	0.417851360132812	0.579851326545184	4.05680180808124	4.97676284850629e-05	0.000476365864298278	1.6822304052164	0.440567539834246	0.858418899967058	-0.417851360132811	5	68710831	R	I	MARVELD2	TSS200	island	TSS200-island	chr5:68710807-68711520
cg22080061	0.417756106190783	0.25446355873916	4.05587701424037	4.99649587864251e-05	0.000477631131449894	1.67861893851589	0.115211523342232	0.532967629533015	-0.417756106190783	1	39874802	F	I	KIAA0754	TSS1500	island	TSS1500-island	chr1:39874018-39875239	rs577287984	40
cg00113074	0.41761793793078	0.601021942724948	4.05453557730734	5.02525099256389e-05	0.000479754430696334	1.67338187777702	0.461815963414688	0.879433901345468	-0.41761793793078	3	32345052	R	II	CMTM8	Body	opensea	Body-opensea		rs12107664;rs555761847;rs17029172	45;42;15
cg17831269	0.417451378420937	0.303126154777073	4.0529184976825	5.06012332496636e-05	0.000482455451477937	1.6670709922052	0.163975695303427	0.581427073724364	-0.417451378420937	1	6209018	F	I	CHD5	Body	island	Body-island	chr1:6208716-6209039	rs148051969;rs369674478	7;46
cg05528899	0.417394428212965	0.576732399521581	4.05236558406605	5.07209944060447e-05	0.000482969261019636	1.66491374492713	0.437600923450593	0.854995351663558	-0.417394428212966	17	57120	R	II		IGR	island	IGR-island	chr17:56119-57232	rs115186763;rs545224287;rs116648224	36;21;13
cg16099169	0.417334959663285	0.371545501998162	4.05178822057538	5.08463381156164e-05	0.00048353482628236	1.66266141817082	0.232433848777067	0.649768808440352	-0.417334959663285	2	106886729	F	II		IGR	island	IGR-island	chr2:106886118-106886738	rs186889049;rs17032712;rs543400963	0;35;36
cg03359540	0.417277894189742	0.581357938041819	4.05123418787778	5.09668927701567e-05	0.000484053442734183	1.66050040785663	0.442265306645238	0.85954320083498	-0.417277894189742	6	2750213	R	II	MYLK4	5'UTR	opensea	5'UTR-opensea		rs535062011	1
cg11202254	0.417211862968682	0.420319361388139	4.050593109249	5.11067262568446e-05	0.00048468923050042	1.65800024278288	0.281248740398579	0.69846060336726	-0.417211862968682	2	66670039	F	II	MEIS1	ExonBnd	shelf	ExonBnd-shelf	chr2:66672431-66673636
cg05155704	0.417183902142302	0.404630124240813	4.050321645418	5.11660480642833e-05	0.00048468923050042	1.65694167069313	0.265568823526713	0.682752725669015	-0.417183902142302	6	54711276	R	II	FAM83B	TSS1500	island	TSS1500-island	chr6:54711153-54712033	rs533611649;rs543726110	45;41
cg26955850	0.417082635838327	0.479383080358608	4.04933847923916	5.13814417244726e-05	0.000486101588030753	1.6531084120006	0.340355535079165	0.757438170917493	-0.417082635838327	20	3052345	F	II	OXT	1stExon	island	1stExon-island	chr20:3052097-3053103
cg22957474	0.41700072009521	0.340415364286479	4.04854318223527	5.15563051361563e-05	0.000487124914449812	1.65000831576603	0.201415124254742	0.618415844349952	-0.41700072009521	5	141256648	R	I	PCDH1	Body	island	Body-island	chr5:141255564-141257968	rs570519391;rs563299136	44;40
cg01032200	0.416969786531149	0.523325521202876	4.04824285692683	5.16224847964408e-05	0.000487124914449812	1.64883779533612	0.384335592359159	0.801305378890308	-0.416969786531148	1	155290641	R	I	RUSC1-AS1	Body	island	Body-island	chr1:155290606-155291001	rs111493759;rs370142160	47;7
cg06943420	0.416907205840777	0.56440136947897	4.04763527853395	5.17566169913516e-05	0.000487762873753972	1.64647001894253	0.425432300865378	0.842339506706155	-0.416907205840777	1	1566699	F	I	MMP23A	TSS1500	island	TSS1500-island	chr1:1564421-1570006	rs542928579;rs553564128;rs569458377;rs573345020	4;10;22;46
cg03839074	0.41680085667976	0.427794751949985	4.04660276431989	5.19853181310835e-05	0.000487824076063279	1.64244705245498	0.288861133056732	0.705661989736492	-0.41680085667976	5	43000303	F	II		IGR	shore	IGR-shore	chr5:43000343-43000791	rs72746746;rs560062187;rs180745272	14;18;20
cg15249446	0.416794303364141	0.302077267957699	4.04653914001425	5.19994421477694e-05	0.000487824076063279	1.64219918779269	0.163145833502986	0.579940136867127	-0.416794303364142	19	42419430	F	I		IGR	island	IGR-island	chr19:42419338-42419564	rs547020804;rs138732381	16;17
cg05822633	0.416793233492403	0.531308242541665	4.04652875292923	5.20017483313737e-05	0.000487824076063279	1.64215872263163	0.392377164710864	0.809170398203267	-0.416793233492403	20	11898531	R	II	BTBD3	5'UTR	opensea	5'UTR-opensea		rs535781262;rs555382474;rs144861560	36;13;2
cg20164175	-0.416764189361438	0.559981567128052	-4.04624677159745	5.20643920386817e-05	0.000487824076063279	1.64106024237677	0.698902963581864	0.282138774220427	0.416764189361437	6	64615115	R	II	EYS	Body	opensea	Body-opensea		rs117657381	18
cg23736843	0.416749649564964	0.319585912478474	4.04610560878634	5.20957789903911e-05	0.000487824076063279	1.6405103603972	0.180669362623486	0.59741901218845	-0.416749649564964	12	113541915	R	I	RASAL1	Body	island	Body-island	chr12:113541697-113542086	rs547269040;rs12427427	47;13
cg19515035	0.416618493746611	0.595192414845221	4.04483225368498	5.23797156279982e-05	0.000489587077545094	1.63555103274983	0.456319583596351	0.872938077342961	-0.416618493746611	2	74669516	F	II	RTKN	TSS1500	shore	TSS1500-shore	chr2:74667593-74669403
cg06054026	0.416601044396052	0.356095555289212	4.04466284282827	5.24176017284368e-05	0.000489587077545094	1.63489134706786	0.217228540490528	0.63382958488658	-0.416601044396052	3	161089429	F	II	C3orf57	1stExon	shore	1stExon-shore	chr3:161089626-161090649	rs188454248;rs576972749;rs455739	1;3;31
cg13792579	0.41656645538696	0.348997838085683	4.04432702782798	5.24927782934836e-05	0.000489665458585015	1.63358376551089	0.210142352956697	0.626708808343657	-0.41656645538696	9	139237366	R	I	GPSM1	Body	island	Body-island	chr9:139236776-139237518	rs555852559;rs377471495	46;37
cg08238215	0.416529328654772	0.401136134712181	4.04396657478502	5.2573584089651e-05	0.000489796084555681	1.63218037024496	0.26229302516059	0.678822353815362	-0.416529328654772	2	66673985	R	II	MEIS1	Body	shore	Body-shore	chr2:66672431-66673636
cg01271812	0.416410751607295	0.384874741977222	4.04281534344655	5.28324554782738e-05	0.000491583202495816	1.62769898027279	0.246071158108124	0.662481909715419	-0.416410751607295	2	66671478	R	II	MEIS1	Body	shore	Body-shore	chr2:66672431-66673636	rs117775419;rs564514285	47;36
cg12787465	0.416052183572127	0.41941340186953	4.03933410683427	5.36226315528049e-05	0.000498303085608574	1.61415535832216	0.280729340678821	0.696781524250948	-0.416052183572127	12	6876717	R	I	PTMS	Body	island	Body-island	chr12:6875481-6876923	rs552317136;rs572139070	44;36
cg24779941	0.415895906139609	0.539974934394306	4.03781685301798	5.39705122894361e-05	0.000500901007729298	1.60825618927293	0.401342965681104	0.817238871820712	-0.415895906139609	14	103524901	R	I	CDC42BPB	TSS1500	shore	TSS1500-shore	chr14:103522988-103524431
cg26856080	0.415811512523323	0.252627270405479	4.03699749903758	5.41592644510172e-05	0.000502017353925231	1.60507141601819	0.114023432897704	0.529834945421027	-0.415811512523323	3	160167746	R	I	TRIM59	TSS200	island	TSS200-island	chr3:160167184-160168200	rs139042494;rs112024372;rs145023512	18;8;1
cg06476591	0.415624008020777	0.587691839142361	4.03517707034564	5.45808721634559e-05	0.000505198843419869	1.59799784658924	0.449150503135436	0.864774511156213	-0.415624008020777	13	49795541	F	II	MLNR	Body	island	Body-island	chr13:49794125-49795542
cg01444716	0.41559768849002	0.55797400048576	4.03492154139409	5.46403004408015e-05	0.000505198843419869	1.59700520296385	0.419441437655753	0.835039126145774	-0.415597688490021	20	11898557	F	II	BTBD3	5'UTR	opensea	5'UTR-opensea		rs543474477	16
cg01123334	0.41549007540559	0.419244535239139	4.03387675610165	5.48839241331284e-05	0.000506812256604656	1.59294721912697	0.280747843437275	0.696237918842865	-0.41549007540559	12	95942788	F	I	USP44	TSS1500	island	TSS1500-island	chr12:95941906-95942979	rs147182633;rs78949572	3;42
cg20860996	0.415271751319644	0.305836503747954	4.03175710870759	5.53813501656627e-05	0.000510762338886338	1.5847176607853	0.167412586641405	0.58268433796105	-0.415271751319645	7	143582536	F	II	TCAF1	TSS200	island	TSS200-island	chr7:143582125-143582610
cg23901444	0.415044188384702	0.407892356257441	4.02954776391657	5.59043699970055e-05	0.000514926350296109	1.57614445503074	0.269544293462541	0.684588481847242	-0.415044188384701	10	49812963	F	I	ARHGAP22	5'UTR	island	5'UTR-island	chr10:49812852-49813352	rs548760845;rs560793124	7;21
cg22848598	0.415013983945811	0.36669307347664	4.02925451748017	5.59741411592451e-05	0.000514926350296109	1.57500688629614	0.228355078828037	0.643369062773848	-0.415013983945811	8	38965026	R	I	ADAM32	TSS200	island	TSS200-island	chr8:38965013-38965423
cg17285325	0.414983976503072	0.357373085254389	4.02896318362423	5.60435389438482e-05	0.000514926350296109	1.57387681887063	0.219045093086698	0.63402906958977	-0.414983976503072	22	50968343	F	I	TYMP	1stExon	island	1stExon-island	chr22:50963608-50970768	rs541255050	7
cg25238537	0.414908599075956	0.401376908894731	4.02823136529889	5.62182229313233e-05	0.000515884869252143	1.57103849771691	0.263074042536079	0.677982641612035	-0.414908599075956	19	2302871	R	II	LINGO3	5'UTR	island	5'UTR-island	chr19:2302466-2302999	rs573520553;rs183020812	32;2
cg07849604	0.414796149206868	0.340278793310469	4.02713962101909	5.64797796461054e-05	0.000517637180456556	1.56680517989522	0.202013410241513	0.616809559448382	-0.414796149206868	3	129693134	F	II	TRH	TSS200	island	TSS200-island	chr3:129693127-129694841	rs139345634	27
cg10606490	0.41457882073664	0.562822640396426	4.02502963977913	5.69885524721726e-05	0.000521516616248997	1.55862682612759	0.42462970015088	0.839208520887519	-0.41457882073664	11	111385450	R	I	C11orf88	TSS200	island	TSS200-island	chr11:111385337-111385712	rs547053209;rs562084396	39;17
cg02027945	0.41455468355534	0.382148226472873	4.02479529864713	5.70453254544047e-05	0.000521516616248997	1.55771877696432	0.243963331954426	0.658518015509766	-0.41455468355534	11	20618230	R	I		IGR	island	IGR-island	chr11:20618197-20619920
cg18451588	0.414435893141185	0.495278920628802	4.02364199579137	5.73255134388293e-05	0.000523425485097754	1.55325061059354	0.357133622915073	0.771569516056258	-0.414435893141185	7	29606289	F	II	PRR15	Body	island	Body-island	chr7:29605827-29606290	rs112093295;rs367964733	27;30
cg11026555	0.414247252842651	0.476053625356877	4.02181053997434	5.77731346831364e-05	0.000526856496886513	1.5461577515958	0.337971207742659	0.752218460585311	-0.414247252842651	12	124247223	F	I	DNAH10	Body	island	Body-island	chr12:124246524-124247254	rs142426734;rs138129021	16;44
cg13538881	-0.414035126031535	0.671044942096033	-4.01975106018562	5.82804404195782e-05	0.000530822595225276	1.53818565906807	0.809056650773211	0.395021524741676	0.414035126031535	1	211703080	F	II		IGR	opensea	IGR-opensea		rs533779334;rs181042533	4;24
cg11430077	0.41369938396587	0.31221368208032	4.01649143451729	5.90920066278728e-05	0.000537546640937424	1.52557623747308	0.17431388742503	0.5880132713909	-0.41369938396587	10	8099018	R	II	GATA3	Body	shore	Body-shore	chr10:8100384-8100768	rs530725436;rs551710572	37;36
cg06833110	0.41359162398967	0.353489700002581	4.01544522309381	5.93547481641991e-05	0.000539267674770641	1.52153127836143	0.215625825339358	0.629217449329028	-0.41359162398967	2	66673316	R	I	MEIS1	Body	island	Body-island	chr2:66672431-66673636	rs116331472;rs559635247	48;1
cg06645921	0.412977898078037	0.555630541381495	4.0094867301331	6.0872359257357e-05	0.000552371458013542	1.49851409420266	0.417971242022149	0.830949140100187	-0.412977898078038	12	8025394	F	I	SLC2A14	5'UTR	island	5'UTR-island	chr12:8025364-8025908
cg24008908	0.41275255103276	0.444408184052631	4.00729889879413	6.143875925297e-05	0.000556821981264247	1.49007125509956	0.306824000375044	0.719576551407805	-0.41275255103276	1	19615453	F	II	AKR7A3	TSS200	island	TSS200-island	chr1:19614998-19615660	rs560770403;rs570994109	0;46
cg08694699	0.412699808904611	0.591838553068576	4.00678684024592	6.1572043013131e-05	0.000557341011570711	1.48809588712583	0.454271950100373	0.866971759004984	-0.412699808904611	16	68270282	F	II	ESRP2	TSS200	island	TSS200-island	chr16:68269010-68272143	rs12932327;rs528074428;rs546654552	7;18;45
cg10798171	0.412408753256183	0.367697132060615	4.00396106248509	6.23125023528038e-05	0.000563348048397974	1.4771994260712	0.230227547641888	0.642636300898071	-0.412408753256183	7	8302301	F	II	ICA1	TSS200	shore	TSS200-shore	chr7:8301031-8302252	rs189099117;rs552553522;rs570900081;rs538240546	1;24;34;41
cg24734586	0.412217232406603	0.363448875971585	4.00210164020485	6.2804330636312e-05	0.000566303297925264	1.47003351488905	0.226043131836051	0.638260364242654	-0.412217232406603	14	21494021	R	I	NDRG2	TSS1500	island	TSS1500-island	chr14:21492735-21494270	rs2297063	39
cg07167507	0.412215631086564	0.455567009678752	4.00208609343715	6.28084582984402e-05	0.000566303297925264	1.46997361420542	0.318161799316564	0.730377430403129	-0.412215631086564	6	166583422	F	II	T	TSS1500	island	TSS1500-island	chr6:166579973-166583423	rs533608890;rs116714544;rs111334487	15;30;38
cg20350981	0.412191342650848	0.442889417401068	4.0018502838184	6.28710971782821e-05	0.000566303297925264	1.46906508363047	0.305492303184119	0.717683645834967	-0.412191342650848	17	27917891	F	II	GIT1	TSS1500	shore	TSS1500-shore	chr17:27919874-27921105
cg12088387	0.412082708145401	0.300056324981226	4.00079558183543	6.31519855880642e-05	0.000568135408995934	1.46500216836698	0.162695422266093	0.574778130411494	-0.412082708145401	2	237476950	F	II	CXCR7	TSS1500	island	TSS1500-island	chr2:237476311-237477263
cg03053757	0.411876858182295	0.327430964231515	3.9987970422058	6.36874983095045e-05	0.000572250903928048	1.45730634592557	0.19013867817075	0.602015536353045	-0.411876858182295	19	10589579	F	II		IGR	shore	IGR-shore	chr19:10589681-10590041
cg22764044	0.411757283778281	0.543398913432288	3.9976361278121	6.40005383493072e-05	0.000573795905559839	1.45283775179025	0.406146485506194	0.817903769284475	-0.411757283778281	5	178986830	F	II	RUFY1	1stExon	island	1stExon-island	chr5:178986513-178986999	rs142665481	49
cg18369516	0.411751405701397	0.588152563626888	3.99757905921019	6.40159643682417e-05	0.000573795905559839	1.45261811666627	0.450902095059756	0.862653500761153	-0.411751405701397	20	62406721	F	I	ZBTB46	Body	island	Body-island	chr20:62406463-62407179	rs528809590;rs542180153;rs560904825;rs3810494	0;5;9;28
cg16150105	0.411541320011207	0.459984887336272	3.99553939609279	6.45696151699666e-05	0.000578051792950177	1.44477029554885	0.322804447332536	0.734345767343743	-0.411541320011207	19	41882368	R	II	TMEM91	TSS1500	shore	TSS1500-shore	chr19:41882507-41882773	rs543191928;rs565926243	47;29
cg23543615	0.411456426974005	0.559664592501455	3.99471519337461	6.47946218158897e-05	0.000578800013800841	1.44160022400977	0.422512450176787	0.833968877150791	-0.411456426974005	19	19281185	R	I	LOC729991-MEF2B	Body	island	Body-island	chr19:19280998-19281560	rs559605153	21
cg04797323	0.411450229799923	0.37029453514102	3.99465502674739	6.48110762862099e-05	0.000578800013800841	1.4413688350591	0.233144458541045	0.644594688340968	-0.411450229799923	12	93966978	R	I	SOCS2	Body	island	Body-island	chr12:93963963-93967395	rs551276311;rs570762756	45;7
cg16400794	0.411392049408572	0.550558082905267	3.9940901696251	6.49657473387859e-05	0.000579475498160558	1.43919667620974	0.413427399769076	0.824819449177648	-0.411392049408572	1	27709850	R	I	CD164L2	TSS200	shore	TSS200-shore	chr1:27709600-27709831
cg05901357	0.41100554126008	0.507526006618657	3.99033767027906	6.60021731605521e-05	0.000588004779602878	1.4247742332889	0.370524159531964	0.781529700792043	-0.41100554126008	2	27529325	R	II	TRIM54	Body	island	Body-island	chr2:27529083-27531465	rs558088378	9
cg16055869	0.410830218968969	0.448765958077464	3.9886355152655	6.64774431097719e-05	0.000591022073265244	1.41823660058867	0.311822551754475	0.722652770723444	-0.410830218968969	4	74864612	R	I	CXCL5	TSS200	shore	TSS200-shore	chr4:74864113-74864329	rs538963777;rs557177711;rs575312490;rs542809513;rs555537533;rs574119043	49;47;38;31;16;10
cg17299615	0.410821165051305	0.338705360542954	3.98854761331506	6.65020745286179e-05	0.000591022073265244	1.41789906274074	0.20176497219252	0.612586137243824	-0.410821165051305	19	13944571	R	I		IGR	island	IGR-island	chr19:13944139-13944695	rs574737296;rs533825164;rs12978798	47;42;15
cg20777128	0.410679933374751	0.442863274521394	3.98717643452884	6.68874189069262e-05	0.000593078612284782	1.41263478725522	0.305969963396477	0.716649896771227	-0.410679933374751	17	1945076	R	II	DPH1	Body	island	Body-island	chr17:1944947-1945621	rs78689689;rs7216804;rs563174255;rs573588613	49;37;27;2
cg08738570	0.410677069247413	0.610638755634988	3.98714862751882	6.68952553681825e-05	0.000593078612284782	1.41252804837758	0.473746399219184	0.884423468466597	-0.410677069247413	1	1475265	R	I	C1orf70	Body	shore	Body-shore	chr1:1476093-1476669
cg12199360	0.410566037228669	0.449536615856326	3.98607064875083	6.71997176320137e-05	0.000594901790739854	1.40839073594339	0.312681270113436	0.723247307342105	-0.410566037228669	19	50312091	R	II	FUZ	ExonBnd	island	ExonBnd-island	chr19:50312011-50312821	rs548889142;rs11557714	47;45
cg01840020	0.410542956128226	0.516989861845875	3.98584656081205	6.7263173011912e-05	0.000594901790739854	1.40753082066551	0.380142209803133	0.790685165931359	-0.410542956128226	17	4648949	F	II	ZMYND15	Body	opensea	Body-opensea
cg11594821	0.410401837593502	0.45743788192235	3.98447648048818	6.76523759106199e-05	0.000597623156839356	1.40227432444336	0.320637269391182	0.731039106984684	-0.410401837593502	6	30458601	R	II	HLA-E	Body	shore	Body-shore	chr6:30457369-30458175	rs182627071;rs114425530;rs544432158	17;12;1
cg22183049	0.410068534040425	0.400780153721007	3.98124052965549	6.85800997739115e-05	0.000605089400171263	1.38986634140167	0.264090642374198	0.674159176414623	-0.410068534040425	5	139143972	R	I		IGR	island	IGR-island	chr5:139143965-139144177	rs562706688;rs114479511;rs545328669	35;7;5
cg03521774	0.409985634148278	0.42753155563685	3.98043567782434	6.88127072798299e-05	0.000605580975116533	1.38678176983378	0.290869677587424	0.700855311735702	-0.409985634148278	8	81478172	R	II		IGR	opensea	IGR-opensea		rs192957871;rs556053101	26;9
cg00013655	0.409977546852722	0.407233560185302	3.98035716053718	6.88354392152327e-05	0.000605580975116533	1.38648088796916	0.270574377901062	0.680551924753784	-0.409977546852723	16	629015	R	I	PIGQ	Body	shore	Body-shore	chr16:629463-629903	rs113780855;rs574535901;rs71388253;rs59476302	22;18;17;11
cg18104919	0.409960422194935	0.489274839347954	3.98019090203164	6.88835970058904e-05	0.000605580975116533	1.38584379729984	0.352621365282976	0.762581787477911	-0.409960422194935	5	7851396	F	I	C5orf49	TSS200	island	TSS200-island	chr5:7850957-7851413	rs558578395	46
cg18347497	0.409769376481892	0.548202956068136	3.97833609271894	6.9423019854223e-05	0.00060926990492374	1.37873810552929	0.411613163907506	0.821382540389398	-0.409769376481892	8	60442729	R	II		IGR	opensea	IGR-opensea		rs550355062;rs200992794;rs532875333	15;2;1
cg20172627	0.409753015815055	0.297040172391579	3.97817725158752	6.94693999612994e-05	0.00060926990492374	1.37812974620241	0.160455833786561	0.570208849601615	-0.409753015815055	2	25439110	R	I		IGR	island	IGR-island	chr2:25438725-25439276	rs539027285;rs10185041	31;11
cg26251909	0.409695847935846	0.241393090263819	3.977622224662	6.96316928604037e-05	0.0006093997368921	1.37600419151195	0.104827807618537	0.514523655554383	-0.409695847935846	1	39874809	F	I	KIAA0754	TSS1500	island	TSS1500-island	chr1:39874018-39875239	rs577287984	33
cg20787382	0.409689254590123	0.561481737187235	3.97755821171529	6.96504336491517e-05	0.0006093997368921	1.37575906388691	0.42491865232386	0.834607906913984	-0.409689254590123	11	627170	R	I	SCT	1stExon	island	1stExon-island	chr11:626728-628037	rs569463275	2
cg17624536	0.409511347259713	0.555023176140326	3.97583095927929	7.01579190216135e-05	0.000613108298291383	1.36914630860851	0.418519393720422	0.828030740980135	-0.409511347259713	6	106440910	R	II		IGR	shore	IGR-shore	chr6:106441986-106442912
cg03817911	0.409472917695987	0.458955833315218	3.97545785740986	7.02679988446455e-05	0.000613339247058263	1.36771827194675	0.322464860749889	0.731937778445876	-0.409472917695987	12	104697389	R	I	TXNRD1	5'UTR	island	5'UTR-island	chr12:104697348-104697984	rs528982347	4
cg08547691	0.409350195657083	0.355892102592505	3.97426638351072	7.06206259091241e-05	0.000615684220173244	1.36315883724315	0.219442037373477	0.62879223303056	-0.409350195657082	17	9143754	F	I	NTN1	3'UTR	island	3'UTR-island	chr17:9142980-9143839	rs544885378;rs147972816;rs577954308	22;28;51
cg15140902	0.409320765593904	0.264347643523646	3.97398065527119	7.07054381862071e-05	0.00061569153536968	1.36206563899864	0.127907388325678	0.537228153919582	-0.409320765593904	6	21667815	F	II	FLJ22536	Body	shore	Body-shore	chr6:21665715-21666031	rs73737569	8
cg00333483	0.409215943953882	0.364890292101327	3.97296297133058	7.10082991966723e-05	0.000616974197333967	1.35817261163019	0.228484977450033	0.637700921403915	-0.409215943953882	17	79504180	F	II		IGR	island	IGR-island	chr17:79503586-79504181	rs546228684	35
cg26433838	0.409211545589893	0.280199160950675	3.97292026884667	7.10210341721042e-05	0.000616974197333967	1.35800928021684	0.143795312420711	0.553006858010604	-0.409211545589893	3	160167749	R	I	TRIM59	TSS200	island	TSS200-island	chr3:160167184-160168200	rs139042494;rs112024372;rs145023512	21;11;4
cg00677574	0.409155987303077	0.496340835938387	3.97238086900282	7.11820831601762e-05	0.000617450959370631	1.3559462975362	0.359955506837361	0.769111494140438	-0.409155987303077	17	43221327	R	II	ACBD4	3'UTR	shore	3'UTR-shore	chr17:43221927-43222388	rs1053578	44
cg11770080	0.409134541448428	0.358948693295822	3.97217265720739	7.1244341465842e-05	0.000617450959370631	1.35515004793483	0.222570512813012	0.63170505426144	-0.409134541448428	5	78408179	F	I	BHMT	Body	opensea	Body-opensea
cg09859398	0.40906187534047	0.335743310741006	3.97146716232027	7.14556777140802e-05	0.000618551391971235	1.35245238417208	0.199389352294183	0.608451227634653	-0.40906187534047	14	59932033	R	I	GPR135	5'UTR	island	5'UTR-island	chr14:59930634-59932251	rs1752429	38
cg06585203	0.408880403352804	0.510749121043581	3.96970530162548	7.19860489002836e-05	0.000622407677519905	1.34571749275269	0.374455653259313	0.783336056612117	-0.408880403352804	6	159238500	F	II	EZR	Body	shore	Body-shore	chr6:159239081-159240775	rs188380362;rs192897815	1;21
cg12558012	0.408802406993734	0.546191023491933	3.96894805682342	7.22151438187831e-05	0.00062365304414525	1.34282376584184	0.409923554494021	0.818725961487755	-0.408802406993734	19	19281197	R	I	LOC729991-MEF2B	Body	island	Body-island	chr19:19280998-19281560	rs559605153;rs1858846;rs542070668	33;12;8
cg12221931	0.408771041986146	0.275500662328591	3.96864354275063	7.23074650160644e-05	0.000623715686467981	1.3416602547674	0.139243648333209	0.548014690319355	-0.408771041986146	4	996483	R	I	IDUA	Body	island	Body-island	chr4:995482-997541
cg24828620	0.40871481358291	0.467406894179043	3.96809763693417	7.24732497923633e-05	0.000624411125120573	1.3395746388007	0.33116862298474	0.73988343656765	-0.40871481358291	7	50132903	R	I	ZPBP	TSS200	island	TSS200-island	chr7:50132572-50132921	rs565823878;rs534667310;rs554610466	31;16;13
cg08822075	0.40866845961972	0.525155734326472	3.96764759929011	7.26101909051528e-05	0.000624712870260503	1.33785549991875	0.388932914453232	0.797601374072952	-0.40866845961972	7	26193607	R	II	NFE2L3	Body	shore	Body-shore	chr7:26191794-26192757	rs576028499	21
cg04329105	0.408645307532009	0.40252719274482	3.96742282215582	7.2678679532489e-05	0.000624712870260503	1.33699692673714	0.26631209023415	0.674957397766159	-0.408645307532009	14	59932321	R	II	GPR135	TSS1500	shore	TSS1500-shore	chr14:59930634-59932251	rs531729098	23
cg07211140	0.408411953492609	0.477319406722738	3.96515725315382	7.33724088061883e-05	0.000629937355230647	1.32834592972419	0.341182088891869	0.749594042384477	-0.408411953492609	11	32455025	R	I	WT1	Body	island	Body-island	chr11:32454874-32457311
cg16313343	0.408379291759123	0.354266111162151	3.96484014953253	7.34700058001917e-05	0.000630037523423399	1.32713547472036	0.218139680575777	0.6265189723349	-0.408379291759123	14	105768109	F	II	BRF1	TSS1500	shore	TSS1500-shore	chr14:105766558-105767996	rs587704026;rs139659125;rs75383873;rs587757822	6;23;29;49
cg22871253	0.408236340274893	0.578598270108411	3.96345227361534	7.38986076790852e-05	0.000632972653625061	1.32183878292053	0.44251949001678	0.850755830291672	-0.408236340274893	6	159238744	R	II	EZR	Body	shore	Body-shore	chr6:159239081-159240775	rs75889603	24
cg09670128	0.40810357460525	0.363812000536699	3.96216328891876	7.42987871612202e-05	0.000635657768338468	1.31692116064514	0.227777475668282	0.635881050273532	-0.40810357460525	12	52627047	F	I	KRT7	5'UTR	island	5'UTR-island	chr12:52626793-52627577	rs557151329	9
cg26751972	0.408031826095084	0.545057051682368	3.96146670273156	7.45159021841766e-05	0.000636772255028419	1.31426427141132	0.409046442984007	0.817078269079091	-0.408031826095084	6	29692000	F	I	HLA-F	Body	island	Body-island	chr6:29691106-29692093	rs546332495;rs3087327	26;32
cg05339727	0.407845034118763	0.566941587260673	3.95965319175715	7.5083963064303e-05	0.000640310094970485	1.30734944665407	0.430993242554419	0.838838276673181	-0.407845034118763	2	165812079	F	II	SLC38A11	TSS200	opensea	TSS200-opensea		rs576269157;rs149864634	35;48
cg04682802	0.407838284357439	0.503394847787377	3.95958766021518	7.51045665131774e-05	0.000640310094970485	1.30709963750384	0.367448753001564	0.775287037359003	-0.407838284357439	20	11898478	F	II	BTBD3	5'UTR	opensea	5'UTR-opensea		rs535781262;rs555382474	19;42
cg06922635	0.40771529068119	0.583073135898484	3.95839354906515	7.54809387425283e-05	0.00064213113591204	1.30254835677994	0.447168039004754	0.854883329685944	-0.40771529068119	4	57371607	R	II	ARL9	5'UTR	island	5'UTR-island	chr4:57371582-57372022	rs573429265	34
cg08296831	0.407711253751633	0.311571667632152	3.9583543556469	7.54933223071711e-05	0.00064213113591204	1.30239899676059	0.175667916381607	0.583379170133241	-0.407711253751634	11	65554175	F	I	OVOL1	TSS1500	island	TSS1500-island	chr11:65553749-65555573
cg06653052	0.407334365671071	0.511344332440136	3.95469525484564	7.66579533339783e-05	0.000651281707815445	1.28846124691614	0.375566210549779	0.78290057622085	-0.407334365671071	19	1275167	R	I	C19orf24	TSS1500	island	TSS1500-island	chr19:1274469-1276358	rs139512560	16
cg18228693	0.4071315967036	0.53632337578067	3.95272662773959	7.7291542742312e-05	0.000655904619660453	1.28096795288738	0.400612843546137	0.807744440249737	-0.4071315967036	19	39810872	F	II		IGR	shore	IGR-shore	chr19:39810992-39811293
cg14044640	0.407005462910248	0.36297472123613	3.95150203007221	7.76881658386705e-05	0.000658070559288916	1.27630858152077	0.227306233599381	0.634311696509629	-0.407005462910248	7	27187560	F	I	HOXA6	TSS200	island	TSS200-island	chr7:27186927-27187692	rs181098649	47
cg16532282	0.406957688375974	0.602222260121201	3.95103820050142	7.78388929585732e-05	0.000658070559288916	1.27454417135312	0.466569697329209	0.873527385705184	-0.406957688375975	1	226271799	F	I		IGR	island	IGR-island	chr1:226270723-226271841
cg05180443	0.406944057739518	0.438415927028076	3.95090586447024	7.78819478481847e-05	0.000658070559288916	1.27404080235972	0.30276790778157	0.709711965521088	-0.406944057739518	17	48546554	F	I	CHAD	TSS1500	island	TSS1500-island	chr17:48545570-48546900	rs139996035;rs184584933;rs189020590;rs563392881	0;26;33;40
cg07844977	0.40692950887657	0.316526875725937	3.95076461363527	7.79279279681175e-05	0.000658070559288916	1.27350354256537	0.180883706100414	0.587813214976983	-0.406929508876569	6	2903699	R	II	SERPINB9	TSS200	island	TSS200-island	chr6:2903175-2903906	rs548959886;rs117052396;rs534369477	50;35;30
cg17485838	0.406897717453457	0.698546961966255	3.9504559596136	7.80284906800543e-05	0.000658070559288916	1.27232961708476	0.56291438948177	0.969812106935227	-0.406897717453457	7	27138712	R	II		IGR	shore	IGR-shore	chr7:27135342-27136736
cg17472649	0.406879776562569	0.524247891441244	3.95028177652952	7.8085295496639e-05	0.000658070559288916	1.27166717483272	0.388621299253721	0.79550107581629	-0.406879776562569	11	35835797	F	II		IGR	opensea	IGR-opensea		rs142308753;rs186401340;rs12293772	5;7;23
cg03228893	0.406700345063153	0.422814928264178	3.94853972636359	7.86555701745064e-05	0.000662115545946591	1.26504352506858	0.28724814657646	0.693948491639613	-0.406700345063153	19	17400502	R	II		IGR	shelf	IGR-shelf	chr19:17403039-17403570	rs11669059;rs554893530;rs568656967	51;48;31
cg13721134	0.406599296118963	0.344780479473967	3.94755867047001	7.89784578075411e-05	0.000663783199216463	1.2613146253324	0.209247380767647	0.615846676886609	-0.406599296118962	8	86350390	F	II	CA3	TSS1500	shore	TSS1500-shore	chr8:86350765-86351196
cg04972745	0.406581721550836	0.324080338454216	3.94738804391102	7.90347426235641e-05	0.000663783199216463	1.26066618467261	0.188553097937271	0.595134819488107	-0.406581721550836	10	101287846	R	I		IGR	island	IGR-island	chr10:101287162-101287920	rs573857516;rs183320795	49;17
cg02674384	0.406230962467573	0.421552074279354	3.94398262222534	8.01660561520826e-05	0.00067222557565246	1.24773025208253	0.28614175345683	0.692372715924402	-0.406230962467572	13	46425837	F	I	SIAH3	5'UTR	opensea	5'UTR-opensea		rs9567585	14
cg04093047	0.406213332871115	0.359012423619471	3.94381146141169	8.02233195166261e-05	0.00067222557565246	1.247080370379	0.2236079793291	0.629821312200214	-0.406213332871115	1	32827707	F	II	LOC100128071	1stExon	island	1stExon-island	chr1:32826944-32828017	rs544444958;rs187403580	27;50
cg22387369	0.406099136131921	0.574970719394282	3.94270275725936	8.0595183765473e-05	0.000674570647680877	1.24287140679685	0.439604340683642	0.845703476815563	-0.406099136131921	15	85360691	R	I	ALPK3	1stExon	shore	1stExon-shore	chr15:85360192-85360574
cg21234561	0.40604184189068	0.455127572502541	3.94214650352026	8.07823669587483e-05	0.000675366379180778	1.24076015155074	0.319780291872314	0.725822133762994	-0.40604184189068	12	104697526	F	I	TXNRD1	5'UTR	island	5'UTR-island	chr12:104697348-104697984	rs571496486;rs536979538;rs61937909;rs556334568;rs535508296;rs555448082	7;22;35;45;46;51
cg15162392	0.405941185497012	0.452987100801033	3.94116925878975	8.111221203276e-05	0.000677351638524142	1.23705175077696	0.317673372302029	0.723614557799041	-0.405941185497012	2	37571729	R	I	QPCT	TSS200	island	TSS200-island	chr2:37571676-37572397	rs187425983;rs548400398;rs78199787;rs534030117	50;48;34;14
cg21520194	0.405796365524275	0.497093307284782	3.93976324224104	8.15890126343103e-05	0.000680558180471858	1.23171788056925	0.361827852110024	0.767624217634299	-0.405796365524275	4	11431460	F	II	HS3ST1	TSS1500	shore	TSS1500-shore	chr4:11430235-11431256	rs569316354;rs188225052	24;49
cg14362201	0.405640553632866	0.353942072294905	3.93825050823298	8.2104960520147e-05	0.000684083602879225	1.22598129193246	0.218728554417283	0.624369108050149	-0.405640553632866	12	92537425	R	II	BTG1	3'UTR	shore	3'UTR-shore	chr12:92538710-92540333	rs13599;rs545990584;rs149961969	50;19;14
cg11164348	0.405554919685637	0.31056495866215	3.93741911222689	8.23898362033336e-05	0.000685542544353413	1.22282941082756	0.175379985433605	0.580934905119242	-0.405554919685637	15	72612442	R	I	CELF6	1stExon	island	1stExon-island	chr15:72611946-72612802	rs545299969	38
cg11385488	0.405531752695603	0.578977205316226	3.93719419041013	8.24670654827756e-05	0.000685542544353413	1.22197683066734	0.443799954417691	0.849331707113294	-0.405531752695603	20	33064101	R	II	ITCH	Body	opensea	Body-opensea		rs562559261;rs533020825;rs180933533;rs566598811;rs527268400	32;30;29;16;3
cg14396008	0.405372958280789	0.444502543000981	3.93565249991778	8.29982658150666e-05	0.000689176993155231	1.21613426783137	0.309378223574052	0.71475118185484	-0.405372958280788	2	241856143	R	I		IGR	island	IGR-island	chr2:241855997-241856201
cg09364688	0.405307036545276	0.551053629167184	3.93501248425352	8.32197362342598e-05	0.000689611290779837	1.2137094649818	0.415951283652092	0.821258320197368	-0.405307036545276	1	36038877	F	II	TFAP2E	TSS200	shore	TSS200-shore	chr1:36038927-36040051	rs532215566;rs541141107;rs115802918	15;33;41
cg10609883	0.405301405924203	0.602762015187967	3.93495781813075	8.32386787152422e-05	0.000689611290779837	1.21350237181502	0.467661546546567	0.872962952470769	-0.405301405924202	11	35835819	F	II		IGR	opensea	IGR-opensea		rs12293772;rs570497487	1;34
cg07851675	0.405089831525757	0.498514824292509	3.93290370156192	8.39534157781032e-05	0.000694747680005703	1.20572279100377	0.36348488045059	0.768574711976347	-0.405089831525757	5	2755540	R	II		IGR	island	IGR-island	chr5:2748368-2757024	rs530937377;rs183244931	18;15
cg20698421	0.405009040624219	0.596390784223361	3.93211932532982	8.42278693269265e-05	0.000696139012483145	1.20275318503693	0.461387770681955	0.866396811306173	-0.405009040624218	2	65217623	F	I	SLC1A4	Body	shore	Body-shore	chr2:65215598-65217212
cg24689895	0.404979374578427	0.339651673698667	3.9318313060012	8.43288600654141e-05	0.000696139012483145	1.20166290812493	0.204658548839191	0.609637923417618	-0.404979374578427	17	27346926	F	II		IGR	island	IGR-island	chr17:27346853-27347222	rs571064360;rs538443345;rs191389962	3;17;41
cg23566333	0.404956625695153	0.487800599662874	3.93161044346586	8.44063805370316e-05	0.000696139012483145	1.20082690263272	0.352815057764489	0.757771683459642	-0.404956625695153	5	154230213	R	II	FAXDC2	TSS200	opensea	TSS200-opensea		rs535044009;rs555186764;rs572081189	40;3;2
cg18301891	0.404911809745842	0.479486466988706	3.93117533796773	8.45592951320688e-05	0.000696145276015685	1.19918008534206	0.344515863740091	0.749427673485934	-0.404911809745843	14	102027172	R	I	DIO3	TSS1500	island	TSS1500-island	chr14:102025989-102031567
cg24570371	-0.404900761579301	0.433140569955881	-3.93106807441357	8.45970323145084e-05	0.000696145276015685	1.19877413485033	0.568107490482315	0.163206728903013	0.404900761579301	4	36258130	R	II	LOC439933	TSS200	opensea	TSS200-opensea		rs191931308;rs112969594;rs111387459;rs539353868	43;28;18;1
cg12610312	0.40473926387135	0.551163669690561	3.92950013840539	8.51504792833298e-05	0.000699914029266114	1.1928413762429	0.416250581733445	0.820989845604795	-0.40473926387135	12	109162409	R	II		IGR	island	IGR-island	chr12:109162408-109162722
cg27166649	0.404673866087521	0.272674357881464	3.92886520964125	8.53755669941428e-05	0.000700226449943771	1.19043960510456	0.137783069185624	0.542456935273145	-0.404673866087521	2	182521528	F	I	CERKL	1stExon	island	1stExon-island	chr2:182521221-182521927	rs61733527;rs61760902;rs564261104;rs532977160;rs549986396;rs568992169;rs141389059;rs1473295	7;15;23;32;43;44;49;50
cg12110262	0.404672726716668	0.420363614400188	3.9288541478088	8.53794934874156e-05	0.000700226449943771	1.19039776449596	0.285472705494632	0.690145432211301	-0.404672726716668	10	94827200	R	II	CYP26C1	Body	shore	Body-shore	chr10:94828102-94829040	rs571799187;rs12256889	39;19
cg11337929	0.404627003876785	0.612772483522934	3.92841023756414	8.55372041723374e-05	0.000700736068147015	1.18871880222091	0.477896815564006	0.882523819440791	-0.404627003876785	18	12658840	F	II	SPIRE1	TSS1500	shore	TSS1500-shore	chr18:12657044-12658727	rs186724614;rs543238338	39;47
cg24180402	0.404494966570055	0.496992281825901	3.92712832433904	8.59941839435556e-05	0.000703693478430971	1.18387140068355	0.36216062630255	0.766655592872604	-0.404494966570054	17	43221464	F	I	ACBD4	3'UTR	shore	3'UTR-shore	chr17:43221927-43222388	rs530597475	11
cg17501823	0.404426723154799	0.511586275223861	3.9264657681365	8.62312770254478e-05	0.000704846960034095	1.18136664380087	0.376777367505595	0.781204090660394	-0.404426723154799	12	47219793	F	I	SLC38A4	TSS200	opensea	TSS200-opensea		rs73104771;rs565033033	40;43
cg23109968	0.404349510386738	0.41713019937994	3.92571613100004	8.65002763922843e-05	0.000705488214363954	1.17853319187815	0.282347029251027	0.686696539637765	-0.404349510386738	4	152966935	R	II		IGR	opensea	IGR-opensea
cg15689410	0.404344483807472	0.536551055440011	3.92566732934998	8.65178158088869e-05	0.000705488214363954	1.17834875188451	0.40176956083752	0.806114044644992	-0.404344483807472	2	74727000	F	I	LBX2	Body	island	Body-island	chr2:74725039-74727038
cg19180348	0.40432140470749	0.301325116022035	3.92544326083311	8.65983896518765e-05	0.000705488214363954	1.17750194118307	0.166551314452872	0.570872719160362	-0.40432140470749	1	11863898	R	II	MTHFR	5'UTR	shore	5'UTR-shore	chr1:11865462-11866566	rs566402876	33
cg15594471	0.404278690309267	0.448822549098797	3.92502855870581	8.67477013985895e-05	0.000705920251558777	1.17593480612769	0.314062985662375	0.718341675971642	-0.404278690309267	11	94883474	R	II		IGR	island	IGR-island	chr11:94883335-94883565
cg08481075	0.404047730041272	0.620673663826234	3.92278623015984	8.75592647231625e-05	0.000711734511031295	1.16746404579739	0.485991087145811	0.890038817187082	-0.404047730041271	6	33161328	F	I	COL11A2	TSS1500	island	TSS1500-island	chr6:33160945-33161337	rs13437061	20
cg21727049	0.403841813397916	0.62442712421616	3.92078704315034	8.82888719683838e-05	0.000716870442161893	1.15991587389086	0.489813186416854	0.89365499981477	-0.403841813397916	12	54746176	F	II	LOC102724050	TSS1500	opensea	TSS1500-opensea
cg03740978	0.40325738643544	0.480512099737817	3.91511300547983	9.03910338423e-05	0.000733127278906796	1.13851381741081	0.346092970926004	0.749350357361444	-0.40325738643544	18	24127875	R	I	KCTD1	5'UTR	island	5'UTR-island	chr18:24126780-24131138	rs138966931	42
cg22361859	0.403150104613314	0.481889488239712	3.91407143632033	9.07820228771997e-05	0.000735484852746551	1.13458846150324	0.347506120035274	0.750656224648588	-0.403150104613314	17	37123638	F	I	FBXO47	1stExon	opensea	1stExon-opensea		rs547464494;rs527315008;rs536440117;rs371736824	11;23;25;31
cg24369728	0.403101909742814	0.438360490937197	3.91360352582286	9.09581888146874e-05	0.000735753481293619	1.13282538979843	0.303993187689592	0.707095097432406	-0.403101909742814	10	77472158	R	I		IGR	opensea	IGR-opensea		rs1909691;rs71473790	32;25
cg05560127	0.403086146867773	0.642459209698972	3.91345048848455	9.10158766412046e-05	0.000735753481293619	1.13224879577313	0.508097160743048	0.911183307610821	-0.403086146867773	11	128554774	R	II		IGR	opensea	IGR-opensea		rs545707571	34
cg00106345	0.402959520840774	0.663667021372539	3.91222111185857	9.14805488678323e-05	0.000738122892899594	1.12761772973443	0.529347181092281	0.932306701933055	-0.402959520840774	7	27138396	F	I		IGR	shore	IGR-shore	chr7:27135342-27136736	rs556190705	15
cg05958749	0.402951427138821	0.522023542598605	3.9121425323735	9.15103259200397e-05	0.000738122892899594	1.12732177001402	0.387706400218997	0.790657827357819	-0.402951427138821	3	129147694	R	II	C3orf25	TSS1500	shore	TSS1500-shore	chr3:129147229-129147617	rs141875591;rs59832119;rs533767640;rs555128770;rs571631017	37;34;24;15;4
cg25110943	0.402822439280431	0.355679476026375	3.91089022538813	9.19861146713348e-05	0.000741145266780469	1.12260591596965	0.221405329599565	0.624227768879996	-0.402822439280431	2	172974960	R	II		IGR	shore	IGR-shore	chr2:172972804-172973242
cg18532076	0.40265605411535	0.342851718568322	3.90927483842775	9.26032996398554e-05	0.000745299004346235	1.11652502948544	0.208633033863205	0.611289087978555	-0.40265605411535	6	54711417	R	II	FAM83B	TSS200	island	TSS200-island	chr6:54711153-54712033
cg10464312	0.402440684788537	0.388745049982324	3.90718387796242	9.34079940856372e-05	0.000750951110346373	1.10865764702365	0.254598155052812	0.657038839841349	-0.402440684788538	2	66672688	R	II	MEIS1	Body	island	Body-island	chr2:66672431-66673636	rs564255321	18
cg02083825	0.402379241534479	0.611424452451503	3.9065873426201	9.36387753491485e-05	0.000751981928652746	1.10641391351602	0.477298038606677	0.879677280141156	-0.402379241534479	1	95393310	F	II	LOC729970	TSS1500	shore	TSS1500-shore	chr1:95391837-95393116
cg07687131	0.402278154019913	0.403152435425399	3.90560591225755	9.40196328241164e-05	0.000754214384974203	1.10272322943893	0.269059717418762	0.671337871438674	-0.402278154019912	12	93967580	R	I	SOCS2	Body	shore	Body-shore	chr12:93963963-93967395
cg06868100	0.402160733655738	0.534420951178779	3.90446591083327	9.44638624309406e-05	0.000756949769774488	1.09843740057836	0.400367373293533	0.802528106949272	-0.402160733655738	7	29606349	R	II	PRR15	3'UTR	shore	3'UTR-shore	chr7:29603540-29604793	rs112093295;rs367964733	35;32
cg03364108	0.402105741610913	0.597211200487343	3.90393200847429	9.46725914585674e-05	0.00075779414909849	1.09643062789749	0.463175953283705	0.865281694894618	-0.402105741610913	22	24890794	F	I	C22orf45	TSS200	island	TSS200-island	chr22:24890412-24891453	rs536581453	0
cg13800209	0.402032724914362	0.405585318675988	3.90322310982072	9.49504083772067e-05	0.00075918908857326	1.09376652274082	0.271574410371201	0.673607135285563	-0.402032724914361	15	37390284	R	I	MEIS2	1stExon	island	1stExon-island	chr15:37390175-37390380	rs140890748	26
cg24417337	0.401921513181204	0.472217201334979	3.90214338625584	9.53750310093168e-05	0.00076175351564304	1.08970975370066	0.338243363607911	0.740164876789115	-0.401921513181204	8	11665358	F	II	FDFT1	5'UTR	shore	5'UTR-shore	chr8:11665773-11666045	rs567648541;rs538264315;rs147530168;rs578253675;rs545687368	1;2;8;10;27
cg23049458	0.401819109225855	0.427130354723061	3.90114917493849	9.57676094358294e-05	0.000764056705531557	1.08597526632498	0.293190651647776	0.695009760873631	-0.401819109225855	1	62660624	R	I	L1TD1	5'UTR	island	5'UTR-island	chr1:62660555-62660946	rs569386675	4
cg14269973	0.401703325904927	0.395407319423084	3.90002506710852	9.62133171084683e-05	0.000766778305477488	1.08175400387646	0.261506210788108	0.663209536693035	-0.401703325904926	13	46425904	F	II	SIAH3	TSS200	opensea	TSS200-opensea
cg10593758	0.401672030950329	0.56619869502126	3.89972123316059	9.63341228033226e-05	0.000766907479255115	1.08061325203928	0.432308018037817	0.833980048988146	-0.401672030950329	5	76248743	R	II	CRHBP	5'UTR	shore	5'UTR-shore	chr5:76249435-76250528	rs528407021	27
cg15317464	0.401604052236653	0.600289606175724	3.89906124687154	9.65970298420904e-05	0.00076738517612098	1.07813562390423	0.466421588763506	0.868025641000159	-0.401604052236653	2	9105414	R	II	MBOAT2	Body	opensea	Body-opensea		rs77234283;rs557789260	23;2
cg18188717	0.401602393610381	0.441481176136813	3.89904514373368	9.66034530223219e-05	0.00076738517612098	1.07807517699904	0.307613711600019	0.7092161052104	-0.401602393610381	5	154230223	R	II	C5orf4	TSS200	opensea	TSS200-opensea		rs535044009;rs555186764;rs572081189;rs540745916	50;13;12;9
cg26667946	0.401529178016006	0.364099775247331	3.89833431403684	9.68873891730095e-05	0.000768807724476738	1.07540715973004	0.230256715908662	0.631785893924668	-0.401529178016006	13	46425874	F	II	SIAH3	TSS200	opensea	TSS200-opensea
cg06428620	0.401488347332583	0.287647753340961	3.89793790036888	9.70460760112571e-05	0.00076923441006977	1.07391947803956	0.1538183042301	0.555306651562683	-0.401488347332583	5	140864276	R	II	PCDHGA4	Body	shore	Body-shore	chr5:140864527-140864748	rs71583647	23
cg08018585	0.401376363079319	0.47883566738465	3.89685067662268	9.7482558803561e-05	0.000771859742060161	1.06984006506625	0.34504354635821	0.746419909437529	-0.401376363079319	13	46425866	F	I	SIAH3	TSS200	opensea	TSS200-opensea
cg01762827	0.401343378844161	0.450918403771465	3.89653044192299	9.76114749347054e-05	0.000772046746732751	1.06863871740472	0.317137277490077	0.718480656334239	-0.401343378844161	16	69141442	R	I	HAS3	5'UTR	island	5'UTR-island	chr16:69139628-69141900	rs191704997;rs529117687;rs541288364	50;38;23
cg19268017	0.401230344990771	0.483229603175181	3.89543302790318	9.80544803354592e-05	0.000774714924374555	1.0645225615052	0.349486154844924	0.750716499835695	-0.401230344990771	7	70060835	R	II	AUTS2	Body	island	Body-island	chr7:70060834-70061456
cg09734418	-0.401118339792188	0.626992399206554	-3.89434560080474	9.84953260818402e-05	0.00077736031305926	1.06044500797985	0.760698512470617	0.359580172678429	0.401118339792188	2	9549336	F	II	ITGB1BP1	Body	opensea	Body-opensea		rs572761926	0
cg24302235	0.401071023595526	0.326367059294176	3.89388622110544	9.86821214347005e-05	0.000777997112214219	1.05872280208037	0.192676718095667	0.593747741691193	-0.401071023595526	3	170746073	R	II	SLC2A2	TSS1500	island	TSS1500-island	chr3:170746072-170746292	rs145888571	16
cg10755058	0.400573966682978	0.441220732127138	3.88906043477582	0.000100664723509322	0.000792775244651288	1.04064329665292	0.307696076566145	0.708270043249123	-0.400573966682978	3	40428713	F	I	ENTPD3	1stExon	island	1stExon-island	chr3:40428651-40429015	rs531802808	10
cg10334733	0.400253264675104	0.490321935377072	3.88594682881559	0.000101963793997369	0.000802029156892199	1.02899026686236	0.356904180485371	0.757157445160475	-0.400253264675104	12	93935612	R	II		IGR	opensea	IGR-opensea		rs74555692	1
cg07061387	0.400206219771808	0.435439061452188	3.88549008302759	0.000102155684838777	0.000802029156892199	1.02728162799921	0.302036988194919	0.702243207966727	-0.400206219771808	3	112645078	F	II	CD200R1	Body	opensea	Body-opensea		rs113127039	25
cg09884423	0.400188430463935	0.590305385474526	3.88531737162055	0.000102228334188915	0.000802029156892199	1.02663558477817	0.456909241986548	0.857097672450483	-0.400188430463935	12	104697220	R	II	TXNRD1	5'UTR	shore	5'UTR-shore	chr12:104697348-104697984
cg18129748	0.400176443890824	0.361333093558811	3.88520099733986	0.000102277313378915	0.000802029156892199	1.02620029205768	0.227940945595203	0.628117389486027	-0.400176443890824	3	49941408	F	I	MST1R	TSS200	island	TSS200-island	chr3:49940888-49941426	rs2280406;rs562421586;rs368093354	28;38;41
cg12162377	0.399988747217039	0.475391192326689	3.88337870291119	0.000103047168966429	0.00080720282357036	1.01938578294854	0.34206160992101	0.742050357138049	-0.399988747217039	2	232261007	F	I	B3GNT7	Body	island	Body-island	chr2:232260100-232261134	rs564826381;rs532187467	17;39
cg04965987	0.399550841571911	0.433342743127723	3.87912719966765	0.000104864598810567	0.000820562687811184	1.00349962553799	0.300159129270419	0.699709970842331	-0.399550841571911	21	38378539	R	II	DSCR6	TSS1500	island	TSS1500-island	chr21:38377937-38379437	rs544137132	20
cg03351460	0.39944890678155	0.334921246341089	3.87813754334174	0.000105291975340417	0.000823028532191831	0.99980417476142	0.201771610747239	0.601220517528789	-0.39944890678155	19	19007311	F	I	GDF1	TSS1500	island	TSS1500-island	chr19:19006031-19007546
cg06881310	0.399231379955895	0.368660082180993	3.87602563632452	0.00010620949099393	0.000829316281115541	0.99192130896856	0.235582955529028	0.634814335484923	-0.399231379955895	6	138893718	F	II	NHSL1	TSS200	opensea	TSS200-opensea		rs539581470	0
cg07210840	0.399091726244483	0.341104049226629	3.87466977755986	0.000106802513433831	0.00083305960478388	0.986862718439607	0.208073473811802	0.607165200056285	-0.399091726244483	20	1927816	F	II		IGR	island	IGR-island	chr20:1927718-1928118	rs530381347;rs140252364;rs181306527	11;20;24
cg12615906	-0.399023603220655	0.491011114992645	-3.87400839020395	0.000107092922001904	0.000834437092580195	0.984395782257611	0.624018982732864	0.224995379512209	0.399023603220654	13	115046337	F	II	UPF3A	TSS1500	shore	TSS1500-shore	chr13:115046754-115048034	rs150534709;rs533210893;rs138433058	31;39;51
cg10546219	0.39880172082861	0.420381248387806	3.87185419621272	0.000108043981253399	0.000840201401973905	0.976363684201123	0.287447341444935	0.686249062273546	-0.398801720828611	17	29336262	R	II		IGR	island	IGR-island	chr17:29335397-29336452	rs573090889	12
cg02301929	0.398784845654313	0.24269560920126	3.8716903598725	0.000108116638822622	0.000840201401973905	0.975752989090301	0.109767327316489	0.508552172970802	-0.398784845654313	22	51066512	R	I	ARSA	1stExon	island	1stExon-island	chr22:51066107-51067051	rs1051539;rs188227227	6;1
cg09288606	0.398770949753478	0.359238866656136	3.87155544846377	0.000108176503472909	0.000840201401973905	0.975250130206985	0.22631521673831	0.625086166491788	-0.398770949753478	16	69141391	R	I	HAS3	5'UTR	island	5'UTR-island	chr16:69139628-69141900	rs563742709;rs575633307;rs543136682	44;30;11
cg13047157	0.398626623723594	0.27373955813597	3.87015422746786	0.00010880012360973	0.000843317474246693	0.970028358026047	0.140864016894772	0.539490640618365	-0.398626623723594	6	32633114	F	II	HLA-DQB1	Body	shore	Body-shore	chr6:32632158-32633027	rs41263829;rs41263830;rs28746808;rs9274436;rs117944321;rs67303455;rs28746809	4;12;16;17;24;39;45
cg25738505	-0.398624866471127	0.532926699135956	-3.8701371667959	0.000108807737402806	0.000843317474246693	0.969964791592389	0.665801654626332	0.267176788155204	0.398624866471127	3	101757700	F	II		IGR	opensea	IGR-opensea		rs557731844	0
cg26540765	-0.398496668483023	0.570915297359904	-3.86889252843988	0.000109364549512377	0.000846737990522441	0.965328143911746	0.703747520187578	0.305250851704555	0.398496668483023	6	130065605	R	II		IGR	opensea	IGR-opensea		rs553713970;rs552931569	28;9
cg19733867	0.398403548068502	0.314870834261445	3.86798844841995	0.000109770690924391	0.000847661110866737	0.961961112324884	0.182069651571944	0.580473199640446	-0.398403548068502	8	145047619	R	I	PLEC	1stExon	island	1stExon-island	chr8:145047293-145052305
cg18211066	0.398387427676264	0.580730497604268	3.86783194004731	0.000109841143775556	0.000847661110866737	0.961378313916935	0.447934688378847	0.846322116055111	-0.398387427676264	17	75956222	R	II		IGR	shore	IGR-shore	chr17:75953890-75955952	rs148769275;rs555102562;rs141223208	50;39;35
cg25208479	0.398373039675034	0.315350239599066	3.8676922509737	0.000109904061381621	0.000847661110866737	0.96085816632865	0.182559226374054	0.580932266049088	-0.398373039675034	15	89943706	R	I		IGR	island	IGR-island	chr15:89942592-89943853
cg24239148	0.398363402208884	0.60322420531044	3.86759868351448	0.000109946224281815	0.000847661110866737	0.960509768136573	0.470436404574145	0.868799806783029	-0.398363402208884	10	63422841	F	I	C10orf107	1stExon	island	1stExon-island	chr10:63422538-63423105	rs71490861	35
cg10014563	0.398231476784387	0.399841636883842	3.86631785652264	0.000110524920474543	0.000851227643822848	0.955741459526175	0.267097811289047	0.665329288073433	-0.398231476784386	14	59932273	F	II	GPR135	TSS1500	shore	TSS1500-shore	chr14:59930634-59932251	rs531729098	27
cg19043574	0.39793361892222	0.421166896449952	3.86342603797404	0.000111842071189895	0.00086041882208962	0.944981502240634	0.288522356809212	0.686455975731432	-0.39793361892222	2	99439533	R	II	C2orf55	Body	island	Body-island	chr2:99438297-99439884	rs559619381;rs186269747	49;23
cg04518342	0.397908680086218	0.613592724412565	3.8631839138011	0.000111953021859451	0.00086041882208962	0.944080965278999	0.480956497717159	0.878865177803377	-0.397908680086218	5	131593106	R	I	PDLIM4	TSS1500	island	TSS1500-island	chr5:131593039-131593813
cg17476271	0.397834551945824	0.365131310760411	3.86246422445061	0.000112283424671864	0.000861551659733696	0.941404544431053	0.232519793445136	0.630354345390961	-0.397834551945824	11	128562408	F	II	FLI1	TSS1500	shore	TSS1500-shore	chr11:128562671-128565011
cg00585901	0.397822902513562	0.318049105679457	3.86235112337598	0.000112335431901993	0.000861551659733696	0.940983983193787	0.18544147150827	0.583264374021832	-0.397822902513562	1	155035388	R	I	EFNA4	TSS1500	island	TSS1500-island	chr1:155034925-155036578	rs377418733;rs533623705;rs558589904;rs570420811	36;11;6;3
cg15336438	0.397204205058289	0.312147383810283	3.85634436309068	0.000115130399492261	0.000882064878868611	0.918665811629261	0.179745982124186	0.576950187182476	-0.397204205058289	10	76993893	R	II	COMTD1	Body	island	Body-island	chr10:76993892-76995953	rs550786448;rs568948463	37;19
cg13922901	0.397169252371879	0.483174572062828	3.85600501724918	0.00011529023959608	0.000882367470478555	0.917406005751241	0.350784821272202	0.747954073644081	-0.397169252371879	5	177783729	F	II	COL23A1	Body	opensea	Body-opensea		rs560840710;rs4077328;rs546435636;rs564153934	0;34;49;50
cg15766075	0.396549121274898	0.516154320349994	3.84998433813811	0.000118161157770991	0.000903396880893544	0.895072942856181	0.383971279925028	0.780520401199926	-0.396549121274898	2	241497417	F	II	ANKMY1	TSS200	island	TSS200-island	chr2:241496576-241497600
cg12735263	0.396448926640243	0.251314205901888	3.84901157649652	0.000118631291120877	0.000905956093398719	0.891467862665832	0.119164563688473	0.515613490328717	-0.396448926640243	1	39874887	R	I	KIAA0754	TSS1500	island	TSS1500-island	chr1:39874018-39875239	rs577287984	47
cg21901718	0.396425170584646	0.480576193032225	3.84878093560721	0.000118743017697241	0.000905956093398719	0.890613235077632	0.34843446950401	0.744859640088655	-0.396425170584646	5	16180076	R	I	MARCH11	TSS200	island	TSS200-island	chr5:16179064-16180420
cg09649046	0.396225077969488	0.244382614425639	3.84683829245607	0.00011968801408912	0.000912216756030591	0.883416906149753	0.11230758843581	0.508532666405298	-0.396225077969488	8	145047715	F	I	PLEC	TSS200	island	TSS200-island	chr8:145047293-145052305	rs563248231	17
cg14661139	-0.396054812298882	0.599662298624128	-3.84518523075454	0.00012049772385693	0.000917434383508839	0.8772961641834	0.731680569390422	0.33562575709154	0.396054812298882	1	1195569	F	II	UBE2J2	Body	opensea	Body-opensea		rs12069094	24
cg27444828	0.395998740173143	0.348751371032331	3.84464084219251	0.000120765507172856	0.000918519396879025	0.875281048828598	0.216751790974616	0.612750531147759	-0.395998740173143	3	129693128	F	I	TRH	TSS200	island	TSS200-island	chr3:129693127-129694841	rs139345634	33
cg12301696	0.395890004835514	0.406778933898393	3.84358516125814	0.000121286393663979	0.000921525221082172	0.871374140482884	0.274815598953222	0.670705603788735	-0.395890004835514	11	2235010	F	II		IGR	opensea	IGR-opensea		rs549367253;rs570867453;rs538587139;rs553645076	1;7;21;24
cg08066376	0.39547797181185	0.56662816211876	3.83958484804901	0.000123279483527704	0.00093569893708605	0.856579349200191	0.43480217151481	0.83028014332666	-0.39547797181185	11	59577361	R	II	MRPL16	Body	shore	Body-shore	chr11:59578090-59578379	rs200554861;rs200606366	12;1
cg23921113	0.395199237909954	0.617539352691756	3.83687869867373	0.000124645242715745	0.000945086783445544	0.846579640229306	0.485806273388438	0.881005511298393	-0.395199237909954	2	85811236	R	II	VAMP5	TSS1500	shore	TSS1500-shore	chr2:85811340-85811855	rs557875935;rs193086715;rs537680994;rs1254901;rs574620762	43;39;17;9;1
cg07911080	0.394943004825455	0.432422656306359	3.83439100343168	0.000125913321896877	0.000953715367921385	0.837393378168626	0.300774988031207	0.695717992856662	-0.394943004825455	13	28553792	R	II	PRHOXNB	Body	shore	Body-shore	chr13:28554427-28555065	rs529343701	11
cg10978355	0.394819516650234	0.615680695604621	3.83319209132965	0.000126528789199219	0.000957388113940837	0.832968307216627	0.484074190054543	0.878893706704777	-0.394819516650234	5	80529340	R	I	RNU5E	Body	opensea	Body-opensea		rs113221069;rs180756693	28;18
cg04965297	0.394785592461708	0.381949864323263	3.83286273088601	0.000126698363807262	0.000957682890139015	0.831752911327674	0.250354666836027	0.645140259297734	-0.394785592461708	19	13135329	R	II	NFIX	TSS200	island	TSS200-island	chr19:13135317-13136169
cg21123519	0.394688587293229	0.446065365821581	3.83192093487809	0.000127184439927798	0.000960366955252951	0.828278100627276	0.314502503390504	0.709191090683734	-0.394688587293229	14	69095679	F	I		IGR	shore	IGR-shore	chr14:69095051-69095407	rs141224576;rs112182109	20;51
cg27557378	0.394513502379635	0.44149806759299	3.83022108449633	0.00012806621226165	0.000966030317183555	0.822008566107517	0.309993566799779	0.704507069179413	-0.394513502379635	16	2286786	R	I	DNASE1L2	5'UTR	island	5'UTR-island	chr16:2286600-2288073	rs568607870	20
cg12883980	0.394428818455817	0.564746241179726	3.82939891200143	0.000128494766475155	0.000967382539039973	0.818977156858468	0.433269968361121	0.827698786816937	-0.394428818455817	13	50707586	R	II		IGR	island	IGR-island	chr13:50707585-50708019	rs541267813;rs559487125	41;28
cg17204129	0.394425940337507	0.437088058805769	3.82937096915697	0.000128509355295272	0.000967382539039973	0.818874141011549	0.305612745359933	0.70003868569744	-0.394425940337507	7	117119601	R	II	CFTR	TSS1500	opensea	TSS1500-opensea		rs553900179	16
cg20605886	0.394394450402589	0.501027998328801	3.82906524219973	0.000128669075827399	0.00096759145022204	0.817747077897285	0.369563181527938	0.763957631930527	-0.394394450402589	10	77472147	R	II		IGR	opensea	IGR-opensea		rs1909691;rs71473790	21;14
cg17976191	0.394234573222861	0.465356474636682	3.82751303944614	0.000129482881330394	0.000972713612617263	0.812026267161561	0.333944950229062	0.728179523451923	-0.394234573222861	19	13135527	R	I	NFIX	Body	island	Body-island	chr19:13135317-13136169
cg08455275	0.39416530564932	0.272794871537107	3.82684053997768	0.000129836970499889	0.000974375299595888	0.809548417981154	0.141406436320667	0.535571741969987	-0.39416530564932	8	145047979	F	I	PLEC1	Body	island	Body-island	chr8:145047293-145052305	rs370007937;rs528222010	4;45
cg14464393	0.394029615759143	0.371997451601928	3.82552316484306	0.000130533250400149	0.000978598969257558	0.804695762397604	0.24065424634888	0.634683862108024	-0.394029615759143	2	71205278	R	II	ANKRD53	TSS1500	shore	TSS1500-shore	chr2:71205563-71206529	rs533880097;rs72897993	41;39
cg03959515	0.393967762496347	0.438699946989974	3.82492264884075	0.000130851810813663	0.000979985165358299	0.802484268569646	0.307377359491192	0.701345121987539	-0.393967762496347	8	127569677	F	II	FAM84B	5'UTR	island	5'UTR-island	chr8:127568676-127570873	rs190825769	14
cg09639890	0.393894126131424	0.49024987039992	3.82420773400053	0.000131232012509364	0.000981829709916997	0.79985193586646	0.358951828356113	0.752845954487536	-0.393894126131424	3	192135072	F	II	FGF12	Body	opensea	Body-opensea		rs536802322;rs184053008	26;51
cg05333194	0.393845337655267	0.468675033301812	3.82373406035203	0.000131484491859869	0.000982715896347154	0.798108129728342	0.337393254083389	0.731238591738656	-0.393845337655267	20	11899859	R	II	BTBD3	5'UTR	opensea	5'UTR-opensea		rs564109252	17
cg27057509	0.393651601766843	0.593160022801461	3.82185313288012	0.00013249159570122	0.000989234602526828	0.791185720040953	0.461942822212513	0.855594423979356	-0.393651601766843	6	30883762	R	II	VARS2	Body	shore	Body-shore	chr6:30881533-30882296	rs545843798;rs139515727	36;2
cg13959831	0.393500417226728	0.455412385841565	3.82038532452957	0.000133282547902039	0.000994127814056714	0.785786085806842	0.324245580099322	0.71774599732605	-0.393500417226728	9	36938341	R	II	PAX5	Body	opensea	Body-opensea		rs185407930;rs144864667	19;2
cg00672689	0.393394328767217	0.3012162299542	3.81935534139341	0.000133840224967949	0.000997272895797768	0.781998319871557	0.170084787031794	0.563479115799011	-0.393394328767217	13	33924927	F	II	STARD13	Body	shore	Body-shore	chr13:33923930-33924781
cg16621749	0.393037397948342	0.51315822105831	3.81589000005549	0.000135732694041034	0.00101034732254706	0.769262015791424	0.38214575507553	0.775183153023872	-0.393037397948342	3	32509212	F	II		IGR	shore	IGR-shore	chr3:32509265-32509525
cg26852286	0.392910497409264	0.546161658978992	3.81465795826863	0.000136411582214959	0.00101437091359034	0.764736630431412	0.415191493175904	0.808101990585168	-0.392910497409264	19	46032770	R	II	OPA3	Body	island	Body-island	chr19:46032304-46032855	rs149252540	36
cg04771669	0.392827694444192	0.515163017930388	3.81385404747531	0.000136856281931986	0.00101571865570259	0.761784591389168	0.384220453115657	0.777048147559849	-0.392827694444192	19	55963862	R	II		IGR	island	IGR-island	chr19:55962482-55964247	rs34216196;rs553944984	49;1
cg02813298	0.392785685659728	0.350351337750949	3.81344619595434	0.000137082415202865	0.00101571865570259	0.760287158622767	0.219422775864373	0.612208461524101	-0.392785685659728	19	863136	R	I	CFD	Body	island	Body-island	chr19:862930-863227	rs113257297;rs577832450	20;5
cg02789965	0.392770888206517	0.297819330594979	3.81330253162613	0.000137162153685237	0.00101571865570259	0.759759731101052	0.166895701192807	0.559666589399324	-0.392770888206517	19	1524449	R	I	PLK5P	Body	island	Body-island	chr19:1523705-1524565	rs115875674;rs180951370;rs12461507	37;15;9
cg23455456	0.392685471336601	0.371227356142885	3.81247324316287	0.000137623291108806	0.00101571865570259	0.756715595050256	0.240332199030685	0.633017670367286	-0.3926854713366	11	58694950	R	II		IGR	opensea	IGR-opensea		rs544683384;rs58772644	38;17
cg08908264	0.392680936495832	0.344720153862408	3.81242921566413	0.000137647813994306	0.00101571865570259	0.756553998267907	0.213826508363798	0.606507444859629	-0.392680936495831	4	79473488	R	II	ANXA3	5'UTR	shore	5'UTR-shore	chr4:79472806-79473177	rs182018880;rs114205129;rs151213732	37;22;2
cg00221709	0.392658010174382	0.475259029985173	3.81220663043124	0.000137771854811135	0.00101571865570259	0.755737058837597	0.344373026593712	0.737031036768094	-0.392658010174382	15	96905554	F	I		IGR	shore	IGR-shore	chr15:96903311-96903711	rs117282399;rs567506176;rs529894395	0;8;36
cg10141019	0.392656081911268	0.392938655484448	3.81218790946481	0.00013778229230581	0.00101571865570259	0.755668350723278	0.262053294847358	0.654709376758626	-0.392656081911268	11	790169	F	I	CEND1	TSS200	shore	TSS200-shore	chr11:791953-792400	rs142363186	25
cg19370166	0.392654426323371	0.289282426603068	3.81217183582567	0.000137791254431231	0.00101571865570259	0.755609358875878	0.158397617828611	0.551052044151982	-0.392654426323371	1	27709928	R	I	CD164L2	TSS200	shore	TSS200-shore	chr1:27709600-27709831	rs560243459;rs577289106	39;22
cg05875700	0.39264549421548	0.337502875109143	3.8120851164922	0.000137839615715232	0.00101571865570259	0.755291094625054	0.206621043703984	0.599266537919463	-0.39264549421548	8	638208	F	I	ERICH1	Body	island	Body-island	chr8:637393-638251	rs4735905;rs568175421	33;34
cg27473416	0.392600401945246	0.458455577904948	3.81164732827162	0.00013808400386813	0.0010164979079931	0.753684500695645	0.327588777256533	0.720189179201778	-0.392600401945246	1	180922916	R	II		IGR	island	IGR-island	chr1:180922915-180923692	rs138582372;rs569497742;rs144588509	51;8;2
cg16638238	0.39225774825628	0.59855988924382	3.80832059958873	0.000139954475697178	0.0010292339175644	0.741482109906212	0.467807306491726	0.860065054748006	-0.39225774825628	1	32042050	R	II	TINAGL1	TSS200	opensea	TSS200-opensea		rs78525162;rs186998943;rs192702930	50;15;2
cg16411251	0.391902314226584	0.293616165733884	3.80486979015767	0.000141919913689761	0.00104264209135604	0.728835850956399	0.162982060991689	0.554884375218273	-0.391902314226584	14	59932250	F	II	GPR135	TSS200	island	TSS200-island	chr14:59930634-59932251	rs573496530;rs75616597;rs531729098	7;11;50
cg08126590	0.391872424199624	0.567730910706771	3.80457959625863	0.00014208637567953	0.00104282012660893	0.727772893424097	0.437106769306896	0.82897919350652	-0.391872424199624	19	719951	R	I	PALM	Body	island	Body-island	chr19:719098-720953
cg11766298	0.391712803180136	0.255692780304684	3.80302988049305	0.00014297844631323	0.0010483179683686	0.722097778438758	0.125121845911305	0.516834649091441	-0.391712803180136	15	72612597	R	II	CELF6	TSS1500	island	TSS1500-island	chr15:72611946-72612802
cg16063112	0.391659098392321	0.515572973982024	3.8025084757518	0.000143279769130675	0.00104947778947663	0.720188895306972	0.385019941184583	0.776679039576904	-0.391659098392321	10	63423079	R	II	C10orf107	5'UTR	island	5'UTR-island	chr10:63422538-63423105	rs7071852;rs546122385	48;6
cg17297238	0.391622128756834	0.281866440293097	3.8021495479167	0.000143487543035882	0.00104995076401106	0.718874998577131	0.151325730707485	0.542947859464319	-0.391622128756834	5	140871590	F	II	PCDHGA4	Body	island	Body-island	chr5:140871064-140872335	rs536734764;rs556842734	0;14
cg09234616	0.391485020180743	0.584340890888185	3.80081839915793	0.000144260590296615	0.00105455498310547	0.71400325799281	0.453845884161271	0.845330904342014	-0.391485020180742	11	32452592	R	I	WT1	Body	island	Body-island	chr11:32452144-32452708	rs536708187;rs556637971	16;11
cg17207590	0.391446145995246	0.495154894235273	3.80044098058028	0.000144480483836852	0.00105511046562928	0.712622291219824	0.364672845570191	0.756118991565437	-0.391446145995246	15	63570580	R	II	APH1B	Body	shore	Body-shore	chr15:63569296-63570100	rs201375233	11
cg05141574	0.391416033641096	0.57001527123927	3.80014862816884	0.000144651032595725	0.00105530484675806	0.711552674046001	0.439543260025571	0.830959293666667	-0.391416033641096	10	112290177	R	II		IGR	island	IGR-island	chr10:112289947-112290305	rs553964082	16
cg22853064	0.391250263180822	0.321342840382054	3.79853920920523	0.000145593314158207	0.00106112343877532	0.705665835550342	0.190926085988447	0.582176349169269	-0.391250263180822	19	10403056	R	I	ICAM5	Body	island	Body-island	chr19:10399844-10405375	rs201706206;rs551442855;rs566460756;rs534108960	46;34;30;29
cg06443533	0.390942791110595	0.443846911576348	3.79555404900368	0.000147356385832687	0.00107290667420582	0.694753493454707	0.313532647872816	0.704475438983411	-0.390942791110595	1	1182424	F	I	FAM132A	TSS1500	island	TSS1500-island	chr1:1181756-1182470
cg04697454	0.390725242790837	0.340618219292911	3.79344193330623	0.000148615949310663	0.0010810041074859	0.687037773958544	0.210376471695965	0.601101714486802	-0.390725242790837	15	93633408	F	II	RGMA	TSS1500	shore	TSS1500-shore	chr15:93631428-93633173	rs528852024;rs145540727;rs565589794;rs181605290;rs113975814	0;21;26;29;43
cg26074349	0.390492129143802	0.356706983416105	3.79117869820636	0.000149976880115062	0.00108982208622759	0.678774770466965	0.226542940368171	0.617035069511973	-0.390492129143802	12	50426727	R	II		IGR	island	IGR-island	chr12:50426552-50426918	rs566164687	47
cg17527484	0.390239699445627	0.560504345606528	3.78872792897674	0.000151463806543287	0.00109953725700532	0.669832646668489	0.430424445791319	0.820664145236946	-0.390239699445627	17	62039082	F	I	SCN4A	Body	opensea	Body-opensea		rs545212849;rs73326355	29;48
cg09803068	-0.390166629719722	0.390631085340075	-3.78801851547603	0.000151896803884212	0.00110158987742734	0.667245288178106	0.520686628579982	0.13051999886026	0.390166629719722	4	81797092	R	II	C4orf22	Body	opensea	Body-opensea		rs73829172	9
cg27424995	0.390020636076941	0.604204112859031	3.78660110409363	0.000152765426835694	0.00110619931706051	0.662077185329945	0.474197234166717	0.864217870243658	-0.390020636076941	1	27902555	R	I	AHDC1	5'UTR	island	5'UTR-island	chr1:27901660-27902688
cg15766101	0.389979748265511	0.264276321137747	3.78620413578584	0.000153009535194378	0.00110619931706051	0.660630123703474	0.13428307171591	0.524262819981421	-0.389979748265511	19	46519228	R	II	CCDC61	Body	island	Body-island	chr19:46518283-46520080	rs543120051;rs530464413	49;28
cg07218880	-0.389970721842645	0.516008647376066	-3.7861165007747	0.000153063474186884	0.00110619931706051	0.660310689773454	0.645998887990281	0.256028166147636	0.389970721842645	13	115046279	R	II	UPF3A	TSS1500	shore	TSS1500-shore	chr13:115046754-115048034	rs145863074;rs547510938	42;25
cg00713294	0.389958609004694	0.308587122911627	3.78599890062406	0.000153135884726735	0.00110619931706051	0.659882043052769	0.178600919910062	0.568559528914757	-0.389958609004694	1	55678649	R	II	USP24	Body	shore	Body-shore	chr1:55680465-55681708	rs180967286	45
cg00541638	0.389895728970422	0.490131799892766	3.78538841598509	0.000153512300010219	0.00110745684863171	0.65765707075948	0.360166556902625	0.750062285873047	-0.389895728970421	16	9056115	F	II	USP7	Body	shore	Body-shore	chr16:9056372-9056844	rs535545462;rs191442457;rs572090440;rs147071274;rs559276188;rs184142764	4;9;10;14;36;37
cg25782847	0.389879088632016	0.478579081291533	3.78522685960076	0.000153612058791387	0.00110745684863171	0.65706832240669	0.348619385080861	0.738498473712877	-0.389879088632016	11	111385461	R	I	C11orf88	TSS200	island	TSS200-island	chr11:111385337-111385712	rs547053209;rs562084396	50;28
cg17218813	0.389837602797401	0.381179193289072	3.78482408525339	0.000153861032024993	0.00110783704994039	0.655600630132374	0.251233325689938	0.641070928487339	-0.389837602797401	6	32119616	R	II	PRRT1	1stExon	shore	1stExon-shore	chr6:32118101-32118544	rs532275018	46
cg17514528	0.389819966811504	0.52369666668275	3.78465286240646	0.000153966987709936	0.00110783704994039	0.654976748804459	0.393756677745582	0.783576644557086	-0.389819966811504	1	11862907	F	II	MTHFR	Body	shelf	Body-shelf	chr1:11865462-11866566	rs375212771;rs1413355	0;28
cg24428877	0.38976478404087	0.481406128335134	3.78411710834403	0.000154298965512099	0.00110913726973991	0.653024814563413	0.351484533654843	0.741249317695714	-0.38976478404087	6	21664652	F	I		IGR	island	IGR-island	chr6:21664507-21665178	rs574593047;rs541890006	11;40
cg02229135	0.389369582244793	0.535981893231435	3.78028020480883	0.000156696252181955	0.00112526632810783	0.639053746267705	0.406192032483171	0.795561614727963	-0.389369582244793	13	36053118	F	II	MIR548F5	Body	island	Body-island	chr13:36052553-36053119	rs537989784	40
cg00960700	0.389323519036045	0.298735888081491	3.77983299001821	0.000156977940637679	0.00112618616512276	0.637426254277417	0.168961381736143	0.558284900772188	-0.389323519036045	17	80709150	R	I	TBCD	TSS1500	island	TSS1500-island	chr17:80709052-80710843
cg19279342	0.389288805536211	0.378803626762507	3.77949596637217	0.000157190537520684	0.00112660901378461	0.6361998941532	0.24904069158377	0.638329497119981	-0.389288805536211	19	863054	R	I	CFD	Body	island	Body-island	chr19:862930-863227	rs188277685;rs539779993;rs10407668;rs181369145	35;29;18;2
cg04784315	0.389127052488026	0.494873111635654	3.77792555133719	0.000158184744366943	0.00113262748603362	0.630486916915982	0.365164094139646	0.754291146627671	-0.389127052488026	9	125797284	R	II	GPR21	1stExon	opensea	1stExon-opensea		rs141576954;rs144184058;rs151065550;rs140964923;rs150917003	45;34;29;9;2
cg18842107	-0.389048071502411	0.522946536919308	-3.77715874707181	0.000158672344400767	0.00113501036989895	0.627698239768026	0.652629227420112	0.2635811559177	0.389048071502411	10	114853855	F	II	TCF7L2	Body	opensea	Body-opensea		rs542182775	3
cg00340855	0.388921652665159	0.487667353049792	3.77593138199305	0.000159455753571611	0.00113950251967549	0.623235795215505	0.358026802161406	0.746948454826565	-0.388921652665159	6	30458586	F	II	HLA-E	Body	shore	Body-shore	chr6:30457369-30458175	rs182627071;rs114425530;rs544432158;rs116563630	0;5;16;44
cg15514087	0.388835021502437	0.430010943413132	3.77509030430108	0.000159994701404166	0.00114224065306265	0.620178648825766	0.300399269578986	0.689234291081423	-0.388835021502437	3	40428719	F	I	ENTPD3	TSS200	island	TSS200-island	chr3:40428651-40429015	rs531802808	4
cg08576643	0.388733211199162	0.594287023423973	3.77410185658542	0.000160630272333892	0.00114566260384445	0.616586712860981	0.464709286357586	0.853442497556748	-0.388733211199162	6	24911545	R	I	FAM65B	TSS1500	shore	TSS1500-shore	chr6:24910626-24911285	rs530443605;rs2493332;rs567084792;rs557568084	42;22;6;2
cg11482719	0.388700752817789	0.340732582179464	3.77378672725283	0.000160833399144195	0.00114599658165718	0.615441757081069	0.211165664573535	0.599866417391324	-0.388700752817789	4	57372411	F	II	ARL9	5'UTR	shore	5'UTR-shore	chr4:57371582-57372022
cg05217962	0.388572690448246	0.289324861956086	3.77254340557944	0.000161637182869961	0.00115060565514811	0.610925343463534	0.159800631806671	0.548373322254917	-0.388572690448246	14	59932128	R	I	GPR135	TSS200	island	TSS200-island	chr14:59930634-59932251	rs573172400	28
cg18835517	0.388422704464086	0.368977438460014	3.77108723367291	0.0001625833758774	0.00115621853727749	0.605637635428693	0.239503203638653	0.627925908102738	-0.388422704464086	19	42419612	F	I		IGR	shore	IGR-shore	chr19:42419338-42419564	rs551237134;rs560087536;rs73550627;rs548969169	1;4;25;35
cg07442408	0.388218105913512	0.602268780959227	3.76910084365701	0.000163882500500434	0.00116432799774146	0.598427870486508	0.472862745654723	0.861080851568235	-0.388218105913512	16	49518410	R	II		IGR	opensea	IGR-opensea		rs184984513;rs550997625	39;27
cg16886987	0.388134797030319	0.428095229880802	3.76829202104637	0.000164414273839559	0.00116697527182154	0.595493270987858	0.298716964204029	0.686851761234349	-0.38813479703032	21	38378634	F	II	DSCR6	TSS1500	island	TSS1500-island	chr21:38377937-38379437	rs544965024;rs564861570	21;40
cg27558095	0.388046516804501	0.306893978422534	3.76743493306272	0.000164979551446486	0.00116985500116599	0.59238424062247	0.177545139487701	0.565591656292201	-0.388046516804501	1	66999588	R	II	SGIP1	TSS1500	shore	TSS1500-shore	chr1:66998728-66999060	rs540424888;rs12081850	51;23
cg19190593	-0.387991536388	0.65613354727817	-3.76690114359989	0.000165332526551246	0.00117122520258332	0.590448311788908	0.785464059407503	0.397472523019503	0.387991536388	6	6588737	F	II	LY86	TSS200	opensea	TSS200-opensea		rs566189129;rs145918256	12;14
cg26161740	0.387919407396642	0.34078687209285	3.76620086342739	0.000165796673304701	0.00117337954504833	0.587908976303129	0.211480402960635	0.599399810357278	-0.387919407396642	17	243512	F	II		IGR	opensea	IGR-opensea		rs11868150	45
cg25782229	0.387832839360425	0.537181535869788	3.76536039861297	0.000166355353189281	0.00117619811917436	0.584861930707324	0.407903922749646	0.795736762110071	-0.387832839360425	11	32450692	F	II	WT1	Body	shore	Body-shore	chr11:32452144-32452708	rs5030160;rs539564307	41;51
cg18674980	0.387801617488557	0.446244703630212	3.76505727420479	0.000166557282458913	0.00117649132465197	0.583763141522024	0.316977497800693	0.704779115289251	-0.387801617488557	8	86350581	F	II	CA3	TSS1500	shore	TSS1500-shore	chr8:86350765-86351196	rs575756672;rs544574624	9;30
cg06226630	0.387688200022854	0.592243651406191	3.76395613580049	0.000167292758440261	0.00118054909035996	0.579772392795166	0.463014251398573	0.850702451421427	-0.387688200022854	4	48493420	F	II	ZAR1	Body	island	Body-island	chr4:48492117-48493589
cg16817797	0.387622081681984	0.535744130932063	3.76331421134988	0.000167722923296406	0.00118244660923966	0.577446467104089	0.406536770371401	0.794158852053385	-0.387622081681984	5	102849629	F	II		IGR	opensea	IGR-opensea		rs201363644	22
cg20307885	0.387568540172132	0.436689817096428	3.76279439182864	0.000168072025729369	0.00118376954144835	0.5755632626649	0.307500303705717	0.69506884387785	-0.387568540172132	7	27130090	F	II		IGR	shore	IGR-shore	chr7:27127500-27128368	rs370582761;rs190299000	19;22
cg15207422	0.387491552485953	0.599660572455777	3.76204693994912	0.000168575200640032	0.00118617406054963	0.572855846681284	0.470496721627126	0.857988274113079	-0.387491552485953	19	19280969	F	II	LOC729991-MEF2B	Body	shore	Body-shore	chr19:19280998-19281560	rs543146043;rs112219830	9;48
cg22953960	0.387409644676671	0.530839057106726	3.7612517199726	0.000169112088013723	0.00118881095811756	0.569975995886916	0.401702508881169	0.789112153557839	-0.387409644676671	10	22766081	F	II		IGR	island	IGR-island	chr10:22764708-22767050
cg22402378	0.387183921162867	0.435916584005949	3.75906023360617	0.000170599991186422	0.00119693427562908	0.562042784388571	0.30685527695166	0.694039198114527	-0.387183921162867	2	107449852	F	II	ST6GAL2	Body	opensea	Body-opensea		rs147980864;rs76114115	6;33
cg16911981	0.387153164847984	0.518669707555221	3.75876162916035	0.000170803678395158	0.00119693427562908	0.560962190010848	0.389618652605893	0.776771817453877	-0.387153164847984	7	70061135	R	I	AUTS2	Body	island	Body-island	chr7:70060834-70061456
cg24155429	0.387133263845628	0.490346534827217	3.7585684159031	0.000170935596923603	0.00119693427562908	0.560263032635137	0.361302113545341	0.748435377390969	-0.387133263845628	3	185911885	F	II	DGKG	Body	island	Body-island	chr3:185911344-185912228	rs566672390;rs534007444;rs186094071;rs567581708;rs537821125;rs373763411	5;13;14;18;30;32
cg06931446	0.387132169455214	0.207544408857037	3.75855779077313	0.000170942854130008	0.00119693427562908	0.560224585808765	0.0785003523719652	0.465632521827179	-0.387132169455214	19	7459819	F	I	ARHGEF18	TSS200	island	TSS200-island	chr19:7459779-7460376	rs8104234	1
cg01338255	0.387110909037541	0.414689973614882	3.75835137933335	0.000171083895370878	0.00119693427562908	0.559477711588805	0.285653003935702	0.672763912973243	-0.387110909037541	20	30176054	F	II		IGR	island	IGR-island	chr20:30175457-30176058	rs553997629	4
cg00656387	0.386855325118826	0.343010789094281	3.75586998666006	0.000172788024070271	0.00120770428263415	0.550502310112874	0.214059014054672	0.600914339173498	-0.386855325118826	3	40428638	F	I	ENTPD3	TSS200	shore	TSS200-shore	chr3:40428651-40429015	rs559734228;rs577083181	18;51
cg13528935	0.386821704505771	0.386331883269868	3.75554357354563	0.000173013377006854	0.00120812769544215	0.549322088192853	0.257391315101278	0.644213019607049	-0.386821704505771	8	127569642	F	I	FAM84B	5'UTR	island	5'UTR-island	chr8:127568676-127570873	rs202073050;rs530015443;rs190825769	0;25;49
cg14648289	-0.386671400509849	0.777392886776118	-3.75408431415199	0.000174024222137391	0.00121384310716933	0.544047053519273	0.906283353612735	0.519611953102886	0.386671400509849	4	153516861	R	II		IGR	opensea	IGR-opensea
cg12751127	0.386650832947694	0.534078495498279	3.75388462945236	0.000174162977187962	0.00121384310716933	0.543325378520375	0.405194884515714	0.791845717463408	-0.386650832947694	8	42073005	F	II		IGR	opensea	IGR-opensea		rs149545644;rs182652409	0;19
cg01454215	0.386600941101584	0.49592097111621	3.75340024349405	0.000174499995246927	0.00121503700394157	0.541574932009452	0.367053990749015	0.753654931850599	-0.386600941101584	2	27530363	F	I	UCN	3'UTR	island	3'UTR-island	chr2:27529083-27531465	rs182106011;rs540566814	1;46
cg01879805	0.386286212551942	0.415720018027117	3.75034463216653	0.000176640156297784	0.00122877194115308	0.530537943905043	0.28695794717647	0.673244159728412	-0.386286212551942	3	142683164	R	II	PAQR9	TSS1500	island	TSS1500-island	chr3:142681137-142683268	rs114529328;rs147027670	10;4
cg25731731	-0.386234534095738	0.51915192063507	-3.74984290051128	0.000176993921428965	0.00123006581224376	0.528726528619251	0.647896765333649	0.261662231237911	0.386234534095738	13	41019891	R	II	LINC00598	Body	opensea	Body-opensea		rs560340614	17
cg07728579	-0.386125643437759	0.585873935716941	-3.74878571161513	0.000177741515022546	0.00123409165544063	0.524910524445912	0.714582483529527	0.328456840091768	0.386125643437759	15	83475013	R	II	FSD2	TSS1500	shelf	TSS1500-shelf	chr15:83478366-83479273	rs529188122	2
cg24629020	0.386004334224635	0.609127329056268	3.74760795444574	0.000178577864904468	0.0012387255491765	0.520660586929448	0.480459217648057	0.866463551872692	-0.386004334224635	12	15752531	R	II		IGR	opensea	IGR-opensea		rs139787901;rs538517417;rs556944741;rs543836043;rs529374692;rs185813759	50;33;28;10;9;2
cg10380328	0.385911326038384	0.414538191534943	3.74670496401864	0.000179221601878699	0.00124201586481533	0.517403049816498	0.285901082855482	0.671812408893866	-0.385911326038384	4	188953126	R	I		IGR	opensea	IGR-opensea		rs73874787	26
cg22947000	0.385712710332649	0.422309488798424	3.74477665976738	0.00018060359140231	0.00125041126738597	0.510449322109748	0.293738585354208	0.679451295686857	-0.385712710332649	16	81272281	R	II	BCMO1	TSS200	opensea	TSS200-opensea		rs575057287	44
cg07844613	0.385681123341543	0.386841514815076	3.7444699905188	0.000180824298376521	0.00125075826009118	0.509343760966625	0.258281140367896	0.643962263709438	-0.385681123341543	8	38831192	R	II	HTRA4	TSS1500	shore	TSS1500-shore	chr8:38831592-38832353	rs575930779;rs540016125;rs62504411	51;26;1
cg15974634	0.385449135456194	0.297558816177048	3.74221768512379	0.000182453048946	0.00126083483022815	0.501226838522545	0.169075771024983	0.554524906481177	-0.385449135456194	20	61886076	R	I	FLJ16779	Body	island	Body-island	chr20:61884644-61886387	rs6090334;rs542039776	45;31
cg16408014	0.385289641306169	0.329543757058635	3.7406692010983	0.000183580822535748	0.0012674337013485	0.49564920066552	0.201113876623246	0.586403517929415	-0.385289641306169	5	37834171	R	II	GDNF	Body	shore	Body-shore	chr5:37834671-37835128
cg19471591	0.385162126196597	0.334236693137248	3.73943119261866	0.000184487184998713	0.00127249298251229	0.491191555968392	0.205849317738382	0.591011443934979	-0.385162126196597	19	50194252	R	I	CPT1C	TSS200	island	TSS200-island	chr19:50193020-50194798	rs190162774	2
cg02466830	0.384926941151889	0.546949635591657	3.73714784689902	0.000186169897077692	0.00128209774104742	0.482973880145613	0.418640655207694	0.803567596359583	-0.384926941151889	3	98376390	R	I		IGR	island	IGR-island	chr3:98376316-98376542	rs562410043;rs548405114	42;11
cg17888390	0.384918658797302	0.469907768286687	3.73706743583837	0.000186229418196331	0.00128209774104742	0.482684575240643	0.341601548687586	0.726520207484888	-0.384918658797302	10	101282816	R	I		IGR	island	IGR-island	chr10:101282725-101282934	rs530104096;rs548645856	30;7
cg25902939	0.384868200201525	0.549942234570509	3.7365775474663	0.000186592425390967	0.0012833918039086	0.480922177211424	0.421652834503334	0.806521034704859	-0.384868200201525	19	18544350	R	II	SSBP4	Body	island	Body-island	chr19:18543828-18549161	rs562826544;rs531870471;rs545541936;rs565445588	32;24;22;21
cg03232933	0.384742223378254	0.590515594468126	3.73535447377747	0.000187501628138645	0.00128824360361995	0.476523116669171	0.462268186675375	0.847010410053629	-0.384742223378254	21	18985641	F	II	BTG3	TSS1500	island	TSS1500-island	chr21:18984535-18985697	rs558169814;rs576452144;rs374947087	2;20;22
cg17125270	0.38472182596321	0.656637152245898	3.73515644098848	0.000187649231951188	0.00128824360361995	0.475810982520431	0.528396543591495	0.913118369554705	-0.38472182596321	19	40871421	R	II	PLD3	5'UTR	shore	5'UTR-shore	chr19:40871617-40871824	rs73933271;rs528388702;rs546540282	48;42;2
cg11956953	0.384568339944404	0.322897149976598	3.733666288226	0.000188763425966736	0.00129468048567644	0.470453542133643	0.194707703328464	0.579276043272868	-0.384568339944404	17	27347092	F	I		IGR	island	IGR-island	chr17:27346853-27347222
cg23445461	0.38409344412618	0.411204994457702	3.72905565775346	0.000192250327580234	0.00131736392693297	0.453890809923483	0.283173846415642	0.667267290541822	-0.38409344412618	5	140864733	R	I	PCDHGA4	Body	island	Body-island	chr5:140864527-140864748	rs547390669;rs567522277;rs199625514	50;37;24
cg02622094	0.383956156782431	0.664290029189429	3.72772277338957	0.000193269577850367	0.00132311161979355	0.449106513106443	0.536304643595285	0.920260800377716	-0.383956156782431	13	41132630	F	II	FOXO1	3'UTR	opensea	3'UTR-opensea		rs562474119;rs564906736	22;38
cg11335335	0.383744396814347	0.653730428416875	3.72566685517711	0.000194851691136107	0.00133083760368287	0.441730289700691	0.52581562947876	0.909560026293107	-0.383744396814347	11	637885	F	II	DRD4	Body	island	Body-island	chr11:636906-640628	rs562014301;rs527815615;rs72844728	21;43;48
cg02017534	0.383738494756475	0.408643596149301	3.7256095537505	0.000194895960771868	0.00133083760368287	0.441524761929798	0.28073076456381	0.664469259320285	-0.383738494756475	13	46425999	R	II	SIAH3	TSS200	opensea	TSS200-opensea
cg11301879	0.38373043831539	0.317464330420694	3.72553133602075	0.000194956405071536	0.00133083760368287	0.441244217025256	0.189554184315564	0.573284622630954	-0.38373043831539	13	78884950	F	II		IGR	opensea	IGR-opensea		rs74699668	1
cg16909733	0.383708089545699	0.601753016886028	3.7253143580761	0.000195124171298294	0.00133083760368287	0.44046600925356	0.473850320370794	0.857558409916494	-0.383708089545699	2	241459847	F	II	ANKMY1	Body	island	Body-island	chr2:241459632-241460047	rs546410917;rs139842468;rs201466620	25;29;34
cg26482665	0.383567367451162	0.336205800198744	3.72394812667895	0.000196183654746405	0.00133682021988907	0.435566958458367	0.208350011048356	0.591917378499519	-0.383567367451162	19	59073902	R	I	MZF1	Body	island	Body-island	chr19:59073413-59074755	rs531104540;rs551259916;rs141474566;rs536663646;rs546748820;rs200161214	50;47;33;28;16;9
cg09337254	0.383356711822922	0.468522174794732	3.72190293019268	0.000197779768452101	0.00134603932290109	0.428236624078593	0.340736604187091	0.724093316010013	-0.383356711822922	2	85640762	F	II		IGR	shore	IGR-shore	chr2:85640969-85641259	rs75688525;rs576918256;rs151266995	24;31;48
cg11590772	0.383340413918718	0.439759784328121	3.72174469840609	0.000197903762968818	0.00134603932290109	0.42766966209245	0.311979646355215	0.695320060273933	-0.383340413918718	19	8657916	F	II	ADAMTS10	Body	island	Body-island	chr19:8656788-8657917	rs543354156	10
cg26490039	0.383302552883505	0.556178922032128	3.72137711622074	0.000198192091846977	0.00134675108194813	0.426352667519023	0.428411404404294	0.811713957287798	-0.383302552883505	12	116893616	F	II		IGR	opensea	IGR-opensea		rs542681948	1
cg21332500	0.382991519793564	0.430427154005797	3.7183573830763	0.000200575733275732	0.00136168636701636	0.415538317887125	0.302763314074609	0.685754833868173	-0.382991519793564	7	27233480	F	II		IGR	shore	IGR-shore	chr7:27231805-27233097
cg09743437	0.382893626672278	0.493713472204473	3.71740696618331	0.000201331504697556	0.00136555281447038	0.412136475656495	0.366082263313714	0.748975889985992	-0.382893626672278	5	43000790	F	II		IGR	island	IGR-island	chr5:43000343-43000791	rs544689796;rs71627567	2;26
cg05181354	0.382676912824304	0.449944598459461	3.71530295213865	0.000203014144030608	0.0013756928872758	0.404608638401943	0.322385627518026	0.70506254034233	-0.382676912824304	2	165811804	F	I	SLC38A11	5'UTR	opensea	5'UTR-opensea		rs540870806;rs139992776	48;51
cg19990744	0.382621901758232	0.507801426156493	3.71476886510772	0.000203443365959006	0.00137732849419338	0.402698435734552	0.380260792237082	0.762882693995314	-0.382621901758232	22	21333817	R	I	AIFM3	Body	shelf	Body-shelf	chr22:21336181-21336939	rs111995537;rs112981566;rs113556586	26;19;3
cg21798630	0.382592380305881	0.597414024976614	3.71448224959631	0.000203674057411467	0.00137761825548051	0.401673446906416	0.46988323154132	0.852475611847201	-0.382592380305881	3	190363742	F	II	IL1RAP	Body	opensea	Body-opensea
cg02086722	0.381957958597429	0.275336258857078	3.70832282694152	0.000208691443222661	0.00141025406609083	0.379665351225045	0.148016939324602	0.529974897922031	-0.381957958597429	1	57684724	R	II	DAB1	Body	opensea	Body-opensea		rs532809813;rs549628715;rs146777474	18;13;4
cg11031064	0.381719515483722	0.299899688557999	3.70600784954262	0.000210607031126721	0.00142188835379477	0.371403200562028	0.172659850063425	0.554379365547147	-0.381719515483722	8	144651767	F	II	C8orf73	Body	island	Body-island	chr8:144651572-144652288
cg04589674	0.381671815370432	0.405888864623654	3.70554474250432	0.000210992217866726	0.00142214980404222	0.369750991577468	0.278664926166843	0.660336741537276	-0.381671815370432	8	38831508	R	II	HTRA4	TSS200	shore	TSS200-shore	chr8:38831592-38832353	rs377738227	8
cg13217878	0.381666684968304	0.412341315573856	3.70549493286717	0.000211033686142654	0.00142214980404222	0.36957329996857	0.285119087251088	0.666785772219392	-0.381666684968304	2	85641336	F	II	CAPG	TSS200	shore	TSS200-shore	chr2:85640969-85641259	rs142663452;rs544213743	20;47
cg16437908	0.381556262909638	0.499909334013297	3.70442287603073	0.000211928068563442	0.00142686556355111	0.365749408083136	0.372723913043418	0.754280175953056	-0.381556262909638	2	85640810	R	II		IGR	shore	IGR-shore	chr2:85640969-85641259	rs75688525;rs576918256;rs151266995	26;19;2
cg13169081	0.381456554157372	0.472325672610549	3.70345483168513	0.00021273873394101	0.0014310095387665	0.362297466320773	0.345173487891425	0.726630042048797	-0.381456554157372	2	66669788	F	II	MEIS1	Body	shelf	Body-shelf	chr2:66672431-66673636	rs140320339	0
cg14399930	0.381096410686914	0.435769775331295	3.69995829961292	0.000215691139661276	0.00144953935471721	0.349836724308655	0.308737638435657	0.689834049122571	-0.381096410686914	17	37123669	F	I	FBXO47	TSS200	opensea	TSS200-opensea		rs371736824	0
cg23564178	0.381062949346033	0.617533077111124	3.69963343282741	0.000215967395689702	0.00145006679963086	0.348679580134847	0.490512093995779	0.871575043341812	-0.381062949346033	10	116514555	F	II		IGR	opensea	IGR-opensea		rs550045434;rs61869113	34;35
cg06239064	0.380961640158599	0.477691408552513	3.69864985030509	0.000216805828961812	0.00145436444460019	0.345176773505858	0.350704195166313	0.731665835324912	-0.380961640158599	12	66697621	F	II	HELB	Body	opensea	Body-opensea		rs376598942	48
cg03572859	0.380909903888562	0.359125665193809	3.69814755735152	0.00021723517550573	0.00145591252907497	0.343388330053921	0.232155697230955	0.613065601119516	-0.380909903888561	8	22409634	F	II	SORBS3	5'UTR	island	5'UTR-island	chr8:22408672-22409635	rs372215134	45
cg14027571	0.380876004614196	0.616507199773564	3.69781843879249	0.000217516929999166	0.00145646952580263	0.342216615883988	0.489548531568832	0.870424536183028	-0.380876004614196	12	54745920	F	I		IGR	opensea	IGR-opensea		rs554002469	29
cg22872989	0.380754666279937	0.289794239711117	3.69664039889415	0.00021852825054726	0.00146022271484939	0.338023462021011	0.162876017617805	0.543630683897742	-0.380754666279937	1	27709900	R	I	CD164L2	TSS200	shore	TSS200-shore	chr1:27709600-27709831	rs734725;rs540633781;rs560243459	44;34;11
cg24123198	0.380722503803179	0.432971553566512	3.69632814241657	0.000218797054884689	0.00146022271484939	0.336912230075704	0.306064052298786	0.686786556101965	-0.380722503803179	4	184018031	F	II		IGR	shore	IGR-shore	chr4:184018830-184021379	rs72691661	51
cg00478479	0.380717725422116	0.612098306976457	3.69628175045334	0.000218837017637915	0.00146022271484939	0.336747142289417	0.485192398502419	0.865910123924535	-0.380717725422116	19	40904851	F	II	PRX	Body	island	Body-island	chr19:40904444-40904955	rs117017245;rs922217;rs117182727;rs578136486	13;23;39;41
cg12196936	0.380713294427808	0.604306036865695	3.6962387311708	0.000218874081235609	0.00146022271484939	0.336594058183194	0.477401605389759	0.858114899817566	-0.380713294427808	16	68270220	F	I	ESRP2	TSS200	island	TSS200-island	chr16:68269010-68272143	rs7184821;rs542697469;rs561014336	9;13;33
cg08005660	0.380676813564113	0.420633648810895	3.69588454868412	0.000219179453999632	0.00146093068793209	0.335333767611778	0.293741377622857	0.67441819118697	-0.380676813564113	12	47226005	F	II		IGR	shore	IGR-shore	chr12:47224912-47225664
cg08965143	0.380640782235266	0.59065471491487	3.69553473060534	0.000219481456423508	0.00146161493051513	0.334089125497111	0.463774454169782	0.844415236405048	-0.380640782235266	2	24308246	F	II	TP53I3	TSS1500	shore	TSS1500-shore	chr2:24307026-24307678
cg21184369	0.380562806214822	0.52440159712675	3.69477768326529	0.000220136363181879	0.00146464592999051	0.33139597738112	0.397547328388476	0.778110134603298	-0.380562806214822	8	38831148	F	II	HTRA4	TSS1500	shore	TSS1500-shore	chr8:38831592-38832353	rs540016125;rs62504411	20;45
cg15650509	0.380479339611516	0.365782483273186	3.69396732939424	0.000220839417087745	0.00146799148330675	0.328513806052041	0.238956036736014	0.61943537634753	-0.380479339611516	2	237476609	R	I		IGR	island	IGR-island	chr2:237476311-237477263
cg23999695	0.380384517745148	0.398184823282173	3.69304673045494	0.000221640675845957	0.00147198318415087	0.325240295093338	0.27138998403379	0.651774501778939	-0.380384517745148	15	89943625	F	I		IGR	island	IGR-island	chr15:89942592-89943853	rs141294780	4
cg15651616	0.379787584230652	0.348539198843008	3.68725127017418	0.000226747859328076	0.00150453873718864	0.304651248560946	0.221943337432791	0.601730921663443	-0.379787584230652	18	42996065	F	II	SLC14A2	5'UTR	opensea	5'UTR-opensea		rs562255297;rs575396675	0;37
cg03841977	0.379548941493063	0.34533555612209	3.68493435468291	0.000228820355784191	0.00151621219626035	0.296429184456414	0.218819242291069	0.598368183784132	-0.379548941493063	21	37442777	R	II	CBR1	Body	island	Body-island	chr21:37442140-37442778	rs111862586;rs556896935	50;14
cg06953309	0.379537433527249	0.510599775897718	3.6848226270664	0.000228920744852728	0.00151621219626035	0.296032826021745	0.384087298055302	0.76362473158255	-0.379537433527249	6	24911056	F	II	FAM65B	1stExon	island	1stExon-island	chr6:24910626-24911285
cg20065768	0.379324399103991	0.624154318464339	3.68275433552565	0.000230786620164254	0.00152655203480087	0.288697644928798	0.497712852096342	0.877037251200333	-0.379324399103991	16	29796685	F	II		IGR	island	IGR-island	chr16:29796361-29796757	rs571978339;rs192081565;rs557710672	13;26;29
cg05784314	0.379311701500733	0.315138481322301	3.68263105805244	0.000230898282405097	0.00152655203480087	0.288260572306415	0.188701247488723	0.568012948989456	-0.379311701500733	1	153747728	R	I	SLC27A3	TSS200	island	TSS200-island	chr1:153747655-153748698	rs542735734;rs112438704;rs573127426	40;36;26
cg12158483	0.37924330920115	0.549918338039242	3.68196705637366	0.000231500594235314	0.00152915527651651	0.285906647242649	0.423503901638858	0.802747210840008	-0.37924330920115	22	38485020	R	I	BAIAP2L2	Body	island	Body-island	chr22:38484615-38485721
cg19278231	0.37919038273865	0.526590013766	3.68145320817488	0.000231967714481816	0.00153086164048666	0.284085316449517	0.400193219519783	0.779383602258433	-0.37919038273865	3	151917052	R	II		IGR	opensea	IGR-opensea		rs79124511;rs77831349	22;21
cg16987638	0.379008136952623	0.423892620196803	3.67968383488856	0.000233582961505713	0.00154013513827328	0.277815731769506	0.297556574545929	0.676564711498552	-0.379008136952623	6	1601509	F	II		IGR	shore	IGR-shore	chr6:1601624-1602138	rs115865508;rs569534308;rs538556943	10;15;23
cg17550513	0.378920595118213	0.544286614682866	3.67883391574027	0.0002343625931439	0.00154357608243044	0.274805205930917	0.417979749643461	0.796900344761675	-0.378920595118214	4	170581706	R	II	CLCN3	Body	opensea	Body-opensea		rs539311033	1
cg01067139	0.378869849399498	0.471287949579093	3.67834123977202	0.00023481564258801	0.00154357608243044	0.273060401008768	0.34499799977926	0.723867849178758	-0.378869849399498	5	43000417	F	I		IGR	island	IGR-island	chr5:43000343-43000791	rs116539498;rs536556443	37;41
cg15022387	0.378862326811963	0.32336081774536	3.67826820507685	0.000234882872916334	0.00154357608243044	0.272801769564722	0.197073375474706	0.575935702286669	-0.378862326811963	19	50096791	R	II	PRR12	Body	island	Body-island	chr19:50096609-50096912	rs573574750	4
cg26377721	0.378855160904126	0.342246565854939	3.67819863328496	0.000234946932350296	0.00154357608243044	0.272555405776099	0.21596151222023	0.594816673124357	-0.378855160904126	20	1927805	F	II		IGR	island	IGR-island	chr20:1927718-1928118	rs569645532;rs530381347;rs140252364;rs181306527	1;22;31;35
cg05640189	0.378805772614734	0.303106580049483	3.67771913621778	0.000235388883656754	0.00154509516112025	0.270857563965412	0.176837989177905	0.55564376179264	-0.378805772614734	7	143582650	F	II	TCAF1	TSS200	shore	TSS200-shore	chr7:143582125-143582610	rs570773441;rs538008422	0;42
cg07336045	-0.378363077066536	0.421572823706892	-3.67342112914706	0.000239385328697126	0.00156992238819976	0.25564871880305	0.547693849395738	0.169330772329202	0.378363077066536	14	77587986	F	II		IGR	shelf	IGR-shelf	chr14:77591159-77591847	rs187479502;rs562356382	0;47
cg02483101	-0.378076570537159	0.54881286188817	-3.6706395175088	0.000242005611955394	0.0015856882456273	0.245815240753299	0.674838385400556	0.296761814863398	0.378076570537159	8	130365373	F	II		IGR	opensea	IGR-opensea		rs138959801;rs565313211	0;47
cg11876048	0.377559614752586	0.372846447561435	3.66562053860471	0.000246801702046167	0.00161566971375223	0.228091128520052	0.246993242643907	0.624552857396492	-0.377559614752586	17	55337654	R	II	MSI2	Body	shelf	Body-shelf	chr17:55333068-55334245	rs141670711;rs565800349	29;27
cg18666327	0.377475540376526	0.455666954734564	3.66480428403825	0.000247590086105349	0.00161938493427691	0.225210885243897	0.329841774609055	0.707317314985581	-0.377475540376526	17	53279016	F	II		IGR	opensea	IGR-opensea		rs145978766;rs535370678;rs78353991	0;30;48
cg03880355	0.377265938203761	0.431190436219053	3.66276931525609	0.00024956586993332	0.00163085290405624	0.218033068869844	0.305435123484466	0.682701061688227	-0.377265938203761	5	74162880	F	II	FAM169A	TSS1500	shore	TSS1500-shore	chr5:74161536-74162716	rs540148844	35
cg25513635	0.377165217965487	0.398980620786824	3.66179145067619	0.000250520545901537	0.00163563369772936	0.214585327300781	0.273258881464994	0.650424099430482	-0.377165217965487	19	18981378	F	II	GDF1	5'UTR	shore	5'UTR-shore	chr19:18979351-18981200
cg01803461	-0.377060522982086	0.684658207715745	-3.66077499640923	0.000251516526351569	0.00164067541922572	0.211002502531666	0.810345048709774	0.433284525727688	0.377060522982086	16	86604522	R	II		IGR	shore	IGR-shore	chr16:86599355-86602649	rs184733527	2
cg22438763	0.376951302063115	0.52094633478855	3.65971460110162	0.000252559519913274	0.00164601457778144	0.207265853326255	0.395295900767512	0.772247202830627	-0.376951302063115	1	47900256	R	I	FOXD2	TSS1500	island	TSS1500-island	chr1:47899661-47900385
cg27382568	0.376814477698666	0.487948322506377	3.65838621167408	0.000253871833407634	0.00165309794186925	0.202586366793415	0.362343496606821	0.739157974305488	-0.376814477698666	16	89323363	F	I		IGR	island	IGR-island	chr16:89323280-89323661	rs553165631;rs577736575;rs545305321;rs563534370	13;28;38;44
cg01089498	0.376781626061634	0.496415476537727	3.65806726433245	0.000254187871526262	0.00165368719967218	0.201463071328719	0.370821601183849	0.747603227245483	-0.376781626061634	4	11428985	R	I	HS3ST1	5'UTR	shore	5'UTR-shore	chr4:11429414-11429633	rs6813342	28
cg07354371	0.376656068828189	0.404606348864886	3.6568482643237	0.000255399155588281	0.00165833429887471	0.197170797429738	0.279054325922156	0.655710394750345	-0.376656068828189	1	43736391	R	II	TMEM125	5'UTR	shelf	5'UTR-shelf	chr1:43738484-43738829	rs555240434	15
cg12953705	0.376643266009022	0.323391886914776	3.6567239653387	0.000255522971437903	0.00165833429887471	0.196733203246427	0.197844131578435	0.574487397587457	-0.376643266009022	19	10403061	R	I	ICAM5	Body	island	Body-island	chr19:10399844-10405375	rs201706206;rs551442855;rs566460756;rs534108960;rs549321708	51;39;35;34;1
cg08416194	0.376637297821827	0.480890730246419	3.65666602188102	0.000255580708910041	0.00165833429887471	0.19652921857013	0.35534496430581	0.731982262127637	-0.376637297821827	5	145236139	F	II		IGR	opensea	IGR-opensea		rs191024959;rs60662909;rs527352425;rs138490277	5;25;35;43
cg12979844	0.376503830901516	0.527662690503411	3.65537022893813	0.000256875095788729	0.00166525924166486	0.191968341681219	0.402161413536239	0.778665244437755	-0.376503830901516	13	46425929	F	II	SIAH3	TSS200	opensea	TSS200-opensea
cg11941546	0.376404555789441	0.338550837738236	3.65440639468368	0.000257841868092707	0.00167004997955453	0.188576927232835	0.213082652475089	0.58948720826453	-0.376404555789441	17	7165842	R	I	CLDN7	TSS200	island	TSS200-island	chr17:7164285-7166245	rs541762847	35
cg16524960	0.37635914362911	0.328350299815472	3.65396550073977	0.000258285242375805	0.00167144518720159	0.187025865170068	0.202897251939102	0.579256395568213	-0.376359143629111	16	69141345	R	II	HAS3	5'UTR	island	5'UTR-island	chr16:69139628-69141900
cg16898124	0.376198718679087	0.367860081353933	3.65240797983782	0.00025985725551157	0.00168013527108539	0.181548014924381	0.242460508460904	0.618659227139991	-0.376198718679087	3	126195383	F	I	ZXDC	TSS1500	island	TSS1500-island	chr3:126193683-126195495	rs372181087;rs573385830	12;15
cg10395685	0.376006611148414	0.420469023471187	3.65054286163518	0.000261751531229201	0.00169089182993172	0.174991408102558	0.295133486421716	0.671140097570129	-0.376006611148413	11	86085715	R	II	CCDC81	TSS200	island	TSS200-island	chr11:86085693-86086006	rs545567550	38
cg08409225	0.375983046205463	0.554890673089465	3.65031407620502	0.000261984782686299	0.00169090882628164	0.174187370045594	0.429562991020977	0.805546037226441	-0.375983046205463	12	56617737	F	II	OBFC2B	TSS1500	shore	TSS1500-shore	chr12:56617995-56618374
cg22629987	0.375866073648178	0.406592113792219	3.64917842241239	0.000263145492433744	0.00169690655279174	0.170197001342795	0.28130342257616	0.657169496224338	-0.375866073648178	2	37571677	R	II	QPCT	TSS200	island	TSS200-island	chr2:37571676-37572397	rs568929096	46
cg21999471	0.375810994109389	0.653883983224132	3.64864367059902	0.000263693710492797	0.00169894752665483	0.168318463530611	0.528613651854336	0.904424645963725	-0.375810994109389	11	128555317	R	I		IGR	opensea	IGR-opensea		rs542534440	2
cg15141467	0.375529522919295	0.26065196329583	3.6459109456594	0.000266512008050165	0.00171498268027726	0.158722930517089	0.135475455656065	0.511004978575361	-0.375529522919295	1	155035375	R	I	EFNA4	TSS1500	island	TSS1500-island	chr1:155034925-155036578	rs548014968;rs377418733	45;23
cg25789277	0.375500407384471	0.428888313426394	3.64562827108755	0.000266805140279397	0.00171498268027726	0.157730773605033	0.303721510964904	0.679221918349375	-0.375500407384471	3	125677281	F	I		IGR	island	IGR-island	chr3:125677127-125678408	rs573976362	12
cg26642510	0.375492556023249	0.308447455337927	3.64555204442075	0.000266884238706541	0.00171498268027726	0.157463239488757	0.183283269996844	0.558775826020093	-0.375492556023249	19	6501778	R	I	TUBB4	Body	shore	Body-shore	chr19:6502090-6502411
cg16530382	0.375303948136458	0.467153003439117	3.64372090328025	0.000268790985934253	0.00172516737487571	0.151038131428975	0.342051687393632	0.717355635530089	-0.375303948136458	17	37123671	F	II	FBXO47	TSS200	opensea	TSS200-opensea
cg01589129	0.375268852064858	0.326851746707465	3.64338016535211	0.000269147198780952	0.00172516737487571	0.149842906411891	0.201762129352513	0.57703098141737	-0.375268852064858	4	74810017	R	I		IGR	island	IGR-island	chr4:74809869-74810089
cg01285706	0.375266109705579	0.414075320451899	3.64335354055406	0.000269175051399047	0.00172516737487571	0.149749517863657	0.288986617216706	0.664252726922286	-0.375266109705579	4	81953041	F	II	BMP3	Body	shore	Body-shore	chr4:81951941-81952808	rs143867784;rs552455627;rs186020306	1;47;50
cg06462666	0.37518491562797	0.535210124302479	3.64256524999842	0.000270000919718005	0.0017282505998295	0.14698483670386	0.410148485759822	0.785333401387792	-0.37518491562797	22	50528312	F	II	MOV10L1	TSS200	island	TSS200-island	chr22:50528201-50529085	rs546709113;rs143998223	18;50
cg14730102	0.375172486862235	0.294384606362351	3.64244458259342	0.000270127548745855	0.0017282505998295	0.146561686534717	0.169327110741606	0.544499597603841	-0.375172486862235	21	34401634	R	II		IGR	shore	IGR-shore	chr21:34395128-34400245
cg01574694	0.37487138562523	0.242738747236837	3.63952127502704	0.000273212346652315	0.00174537066871041	0.136314667277834	0.117781618695094	0.492653004320324	-0.37487138562523	14	21493964	R	I	NDRG2	TSS1500	island	TSS1500-island	chr14:21492735-21494270	rs544732661	38
cg25895948	0.374864863325394	0.571923881446851	3.63945795184494	0.000273279531871188	0.00174537066871041	0.136092792664198	0.446968927005053	0.821833790330446	-0.374864863325393	15	85360655	R	I	ALPK3	1stExon	shore	1stExon-shore	chr15:85360192-85360574
cg25003697	-0.374833978389959	0.360936904723277	-3.63915809865821	0.000273597883216241	0.00174588309812139	0.135042206002038	0.485881564186596	0.111047585796637	0.374833978389959	17	79453611	R	II		IGR	shore	IGR-shore	chr17:79454734-79455823	rs572110054;rs138110758	41;37
cg05103231	0.374755982263402	0.482172593249179	3.63840085611355	0.000274403388530033	0.00174950056061061	0.132389463217779	0.357253932494712	0.732009914758114	-0.374755982263402	6	30881664	R	I	VARS2	TSS1500	island	TSS1500-island	chr6:30881533-30882296	rs546540965	7
cg26833602	0.374692010219691	0.272332139377159	3.63777976946084	0.000275065718608582	0.00175072392168323	0.130214108564357	0.147434802637262	0.522126812856953	-0.374692010219691	9	95821549	F	II	SUSD3	Body	shore	Body-shore	chr9:95820744-95821526
cg14893456	0.374691324558205	0.297277547888904	3.63777311256553	0.00027507282566545	0.00175072392168323	0.130190794814535	0.172380439702836	0.54707176426104	-0.374691324558205	1	39874025	R	II	KIAA0754	TSS1500	island	TSS1500-island	chr1:39874018-39875239
cg11200551	0.374413591413163	0.642028653096957	3.63507667925822	0.00027796579674146	0.00176760210035419	0.120750866323287	0.517224122625902	0.891637714039065	-0.374413591413163	11	95779150	F	II	MAML2	Body	opensea	Body-opensea		rs187292708;rs528124648	1;44
cg11662940	0.374374196009017	0.5187018693791	3.6346942003147	0.000278378455374993	0.00176869223120403	0.119412414764294	0.393910470709428	0.768284666718445	-0.374374196009017	2	73973864	F	II		IGR	opensea	IGR-opensea		rs116018572;rs538476692;rs11126416	0;12;13
cg02532538	0.374348334409817	0.306777109853277	3.63444311729236	0.000278649662288544	0.00176888253151481	0.118533848295517	0.181994331716671	0.556342666126488	-0.374348334409817	17	33787739	F	I		IGR	island	IGR-island	chr17:33787401-33787845
cg12752627	0.374236227618915	0.621265408622063	3.63335470386256	0.000279828175803827	0.00177482714964849	0.114726074571839	0.496519999415758	0.870756227034673	-0.374236227618915	10	94827528	R	II	CYP26C1	Body	shore	Body-shore	chr10:94828102-94829040	rs540884657	8
cg11685477	0.374208161390388	0.360607350135831	3.63308221671162	0.000280123949922257	0.00177516750287812	0.113772966957281	0.235871296339036	0.610079457729423	-0.374208161390387	1	61765331	F	II	NFIA	Body	opensea	Body-opensea
cg08322244	0.374142357058253	0.485894851101989	3.63244334088387	0.000280818573622009	0.00177803262676733	0.111538582535381	0.361180732082571	0.735323089140825	-0.374142357058253	17	8066669	F	I	VAMP2	TSS1500	shore	TSS1500-shore	chr17:8065909-8066494
cg12010464	0.373993260128137	0.565432832121761	3.63099580055403	0.000282398401264092	0.0017864927334498	0.106477453874581	0.440768412079049	0.814761672207186	-0.373993260128138	11	5735113	F	II		IGR	opensea	IGR-opensea		rs142592216;rs112066967	0;11
cg19936032	0.373906375792539	0.506306023953276	3.63015226487752	0.000283322862227762	0.00179079588435685	0.103529075945772	0.381670565355762	0.755576941148302	-0.373906375792539	6	24911414	F	II	FAM65B	TSS1500	shore	TSS1500-shore	chr6:24910626-24911285
cg14239655	0.373874716918573	0.468592004406274	3.62984489773838	0.000283660421180917	0.00179138519216062	0.102454917644256	0.34396709876675	0.717841815685322	-0.373874716918573	12	46005115	R	II		IGR	opensea	IGR-opensea		rs572662412;rs148661208	40;11
cg08907120	0.373765532282877	0.386152538611839	3.62878485469493	0.000284827482328189	0.00179720748746151	0.0987510748248379	0.26156402785088	0.635329560133757	-0.373765532282877	7	45175748	F	II		IGR	opensea	IGR-opensea		rs4720498	41
cg18530251	0.373697565190713	0.337451887406035	3.62812498123588	0.000285556244527756	0.00180025656481299	0.0964459906382489	0.212886032342464	0.586583597533177	-0.373697565190713	8	22409574	F	I	SORBS3	5'UTR	island	5'UTR-island	chr8:22408672-22409635
cg14458619	0.373449281454442	0.539861985398652	3.62571446398902	0.000288233286224293	0.00181557255549529	0.0880290825400847	0.415378891580505	0.788828173034947	-0.373449281454442	9	8858644	R	II	PTPRD	5'UTR	island	5'UTR-island	chr9:8857485-8858708	rs142151248;rs564106029	40;35
cg01146232	0.37341003188556	0.45198341280354	3.62533340091923	0.000288658628485697	0.00181669104210913	0.0866990200768489	0.32751340217502	0.70092343406058	-0.37341003188556	16	51185147	F	II	SALL1	TSS1500	island	TSS1500-island	chr16:51183699-51188763
cg04355435	0.372882470034321	0.477318865703458	3.62021145068482	0.000294433113025377	0.00185144389768616	0.0688349338219929	0.353024709025351	0.725907179059672	-0.372882470034321	1	43736290	F	II	TMEM125	5'UTR	shelf	5'UTR-shelf	chr1:43738484-43738829	rs552723531;rs566052077;rs534737709	34;43;51
cg07846311	0.372815337660847	0.286787398408263	3.61955968127572	0.000295175629583352	0.00185452246452882	0.0665635359555372	0.16251561918798	0.535330956848827	-0.372815337660847	4	57371927	F	I	ARL9	5'UTR	island	5'UTR-island	chr4:57371582-57372022
cg18446336	0.372756149363555	0.651324454740713	3.61898503867698	0.000295831735338113	0.00185705332491356	0.0645612620723677	0.527072404952861	0.899828554316417	-0.372756149363555	7	2847575	F	II	GNA12	Body	opensea	Body-opensea
cg01101380	0.372704704753038	0.579442836295916	3.618485577364	0.000296403111224953	0.00185904842728944	0.0628212066893274	0.45520793471157	0.827912639464607	-0.372704704753038	1	36039173	F	II	TFAP2E	5'UTR	island	5'UTR-island	chr1:36038927-36040051	rs199603491;rs547898577;rs566139197;rs111338925	3;18;45;51
cg17616554	0.372677555858802	0.377814215601696	3.61822199635475	0.000296705060270774	0.00185935171103018	0.0619030230635547	0.253588363648762	0.626265919507564	-0.372677555858803	7	117119611	R	II	CFTR	TSS1500	opensea	TSS1500-opensea		rs553900179	26
cg06484167	0.372628764819093	0.632357734291564	3.61774829781743	0.000297248436769367	0.0018611661301392	0.060253063798263	0.508148146018533	0.880776910837626	-0.372628764819093	6	27832180	R	II	HIST1H2AL	TSS1500	shore	TSS1500-shore	chr6:27833120-27833406
cg08369368	0.372538575386756	0.641309305034031	3.6168726738825	0.00029825531387169	0.00186516935833777	0.0572037100363909	0.517129779905112	0.889668355291868	-0.372538575386756	5	176559881	R	I	NSD1	TSS200	island	TSS200-island	chr5:176558852-176561652
cg21842274	0.372506416947441	0.652401963066359	3.61656045660333	0.00029861510341179	0.00186516935833777	0.056116594233159	0.528233157417212	0.900739574364652	-0.372506416947441	5	76248637	R	II	CRHBP	TSS200	shore	TSS200-shore	chr5:76249435-76250528	rs138675334	21
cg27656786	0.372503214176066	0.475305097032836	3.6165293617932	0.000298650958359048	0.00186516935833777	0.0560083297091953	0.351137358974147	0.723640573150213	-0.372503214176066	6	142677346	F	II	GPR126	Body	opensea	Body-opensea		rs182299602	0
cg01966091	0.372043468418324	0.376163826807815	3.61206581901409	0.000303839838817678	0.00189535246208114	0.0404770225521665	0.25214933733504	0.624192805753364	-0.372043468418324	16	69141478	R	I	HAS3	5'UTR	island	5'UTR-island	chr16:69139628-69141900	rs140442070	27
cg19718882	0.372029317270882	0.35001498309149	3.61192842948756	0.000304000885898448	0.00189535246208114	0.0399992673532177	0.226005210667862	0.598034527938744	-0.372029317270882	11	32458714	R	II	WIT1	Body	shore	Body-shore	chr11:32459422-32459878
cg03046812	0.372001202943046	0.28948340333051	3.6116554753539	0.000304321078090136	0.00189573674133974	0.0390501568036354	0.165483002349495	0.53748420529254	-0.372001202943046	1	205781722	R	II	SLC41A1	5'UTR	shore	5'UTR-shore	chr1:205781870-205783010
cg13562565	0.371693246372294	0.359476901464401	3.60866561127248	0.000307849111644432	0.00191608632137265	0.0286585582644241	0.235579152673637	0.607272399045931	-0.371693246372294	5	180596444	R	II		IGR	shore	IGR-shore	chr5:180596863-180597485
cg09615411	-0.371521391118102	0.407472353612648	-3.60699711674918	0.000309834544345082	0.00192558799159389	0.0228632650490841	0.531312817318682	0.15979142620058	0.371521391118102	8	125764437	R	II		IGR	opensea	IGR-opensea		rs145015106;rs563628857	9;1
cg19433091	0.371515660248798	0.450511405353482	3.60694147734442	0.000309900958821712	0.00192558799159389	0.0226700551739887	0.326672851937216	0.698188512186014	-0.371515660248798	15	43426498	R	II	TMEM62	Body	shore	Body-shore	chr15:43425772-43426263	rs550048163	18
cg04635642	0.371443269820163	0.609195292171461	3.60623865895062	0.000310741032730088	0.00192917294832938	0.0202297491021657	0.485380868898073	0.856824138718235	-0.371443269820162	16	12183938	R	I	SNX29	Body	opensea	Body-opensea		rs533438879	8
cg03263514	0.371410597589143	0.29443986333187	3.60592145341172	0.000311120884184624	0.00192989705824168	0.0191285127854801	0.170636330802156	0.542046928391299	-0.371410597589143	22	19711036	R	I	GP1BB	TSS200	island	TSS200-island	chr22:19709081-19712106	rs541754118;rs567928071	46;34
cg18286501	0.371266556204277	0.439684171598915	3.60452299595455	0.000312800716399107	0.00193867696757249	0.0142746700868832	0.315928652864156	0.687195209068433	-0.371266556204277	10	63213339	F	I	TMEM26	TSS200	shore	TSS200-shore	chr10:63212495-63213009	rs553538763;rs574677161	9;49
cg24937727	0.371125724874654	0.323986812843856	3.60315570402455	0.000314451319064192	0.00194726104001576	0.00953081872914474	0.200278237885638	0.571403962760292	-0.371125724874654	19	11517079	F	I	RGL3	Body	island	Body-island	chr19:11517059-11517284	rs567332193;rs201239026;rs185883075	5;27;30
cg03275049	-0.370998896312674	0.620864053053604	-3.60192436104318	0.000315944778276427	0.001954858324323	0.00526018570766862	0.744530351824495	0.373531455511821	0.370998896312674	11	128287696	R	II		IGR	opensea	IGR-opensea		rs567037111;rs532694099	48;7
cg15611150	0.370944673546951	0.569636350061346	3.60139792739952	0.000316585298023341	0.00195716981880872	0.00343481580156979	0.445988125545696	0.816932799092647	-0.370944673546951	3	133524362	R	I	SRPRB	TSS1500	shore	TSS1500-shore	chr3:133524568-133525199	rs547155657	3
cg12564182	0.370888632411166	0.42391895425986	3.60085383971028	0.000317248575002386	0.00195961798813605	0.00154851216661367	0.300289410122805	0.671178042533972	-0.370888632411167	8	32405938	R	I	NRG1	5'UTR	island	5'UTR-island	chr8:32405407-32406901
cg19576798	0.370771842321721	0.44957076367105	3.5997199574468	0.000318635031033446	0.00196652529253975	-0.00238164095447768	0.325980149563809	0.69675199188553	-0.370771842321721	12	116893334	R	II		IGR	opensea	IGR-opensea
cg16720947	0.370548801875098	0.398309231161061	3.59755452022805	0.000321298594893117	0.00198129629752425	-0.0098838310734175	0.274792963869361	0.645341765744459	-0.370548801875098	8	145048137	F	II	PLEC1	Body	island	Body-island	chr8:145047293-145052305	rs536950289	18
cg09012269	0.370256132443871	0.315815723927407	3.59471307470207	0.000324825295081659	0.00200136055759557	-0.0197212139610912	0.192397013112783	0.562653145556654	-0.370256132443871	10	77664790	F	II	C10orf11	Body	opensea	Body-opensea		rs189091359;rs567968802	16;25
cg08421459	0.370004379609725	0.343480593132246	3.59226887695571	0.000327887899064798	0.00201853406880193	-0.0281770644786024	0.220145799929005	0.590150179538729	-0.370004379609725	9	135620548	F	II	AK8	Body	opensea	Body-opensea		rs565819506;rs375758727	35;51
cg00628788	0.369712230955253	0.524234710622743	3.58943248750537	0.000331475792919417	0.00203890982691709	-0.0379825162224199	0.400997300304325	0.770709531259578	-0.369712230955253	18	33529997	F	II		IGR	island	IGR-island	chr18:33529928-33530516
cg10211745	0.369686170254454	0.548856737508294	3.58917947146137	0.000331797624274645	0.00203917869336269	-0.0388568211831917	0.425628014090143	0.795314184344597	-0.369686170254454	1	19972150	R	II	MINOS1-NBL1	5'UTR	shore	5'UTR-shore	chr1:19970255-19971923	rs562841453	3
cg05882699	0.369658537522057	0.526940033783149	3.58891119300294	0.000332139188485989	0.00203956828306472	-0.0397837985809417	0.403720521275797	0.773379058797854	-0.369658537522057	10	126840591	R	I	CTBP2	5'UTR	island	5'UTR-island	chr10:126839791-126841034	rs573648325;rs112353254;rs553269032;rs577788530	18;17;11;9
cg12559208	0.369594493407959	0.345005284719694	3.58828940663904	0.000332932093946255	0.00204272645423761	-0.0419319786437793	0.221807120250375	0.591401613658334	-0.369594493407959	19	54668230	F	II	TMC4	Body	island	Body-island	chr19:54668158-54668566	rs560043659;rs140280199;rs200051342;rs201904060	0;12;16;37
cg22769317	0.369533604267471	0.329785911417876	3.58769825103014	0.000333687581089081	0.00204419271132129	-0.0439739888149386	0.20660804332872	0.57614164759619	-0.36953360426747	3	120170217	R	I	FSTL1	TSS1500	island	TSS1500-island	chr3:120169202-120170519	rs558787719;rs191184746	22;1
cg02604503	0.3695302956352	0.478867057622699	3.58766612844623	0.000333728679139606	0.00204419271132129	-0.0440849392056286	0.355690292410966	0.725220588046166	-0.369530295635201	5	134872315	R	II	NEUROG1	TSS1500	shore	TSS1500-shore	chr5:134870740-134872051	rs537409675	23
cg17024258	0.36945425582434	0.411270492700685	3.58692787922267	0.00033467451104658	0.00204827505425169	-0.0466345549521225	0.288119074092572	0.657573329916912	-0.36945425582434	1	160370982	R	I	VANGL2	5'UTR	shore	5'UTR-shore	chr1:160370112-160370658	rs368510439	41
cg14820908	0.369363499619285	0.597230221355791	3.58604675265018	0.000335806678177992	0.00205231699913081	-0.0496769247203988	0.474109054816029	0.843472554435314	-0.369363499619284	5	178986412	F	II	RUFY1	TSS1500	shore	TSS1500-shore	chr5:178986513-178986999	rs180793555;rs548997245;rs567210046;rs7702303;rs546339218	7;8;17;24;35
cg18179044	0.369356450654367	0.432235026204395	3.58597831622433	0.000335894762541868	0.00205231699913081	-0.0499131919681837	0.309116209319606	0.678472659973973	-0.369356450654367	5	158737961	F	II		IGR	opensea	IGR-opensea		rs545023666;rs140816655	13;29
cg11314617	0.369292227597695	0.468284678168883	3.5853547925571	0.000336698294759621	0.00205551365293717	-0.0520656130746699	0.345187268969651	0.714479496567347	-0.369292227597696	8	72757456	R	II	MSC	TSS1500	shore	TSS1500-shore	chr8:72755783-72756667	rs979451	15
cg13073224	0.369004571365913	0.622952507582653	3.58256201878025	0.00034031944797017	0.00207589200708593	-0.0617017534433684	0.499950983794016	0.868955555159928	-0.369004571365913	12	117131523	R	I		IGR	opensea	IGR-opensea		rs114131298	35
cg18232861	0.368899413186553	0.384959465951293	3.58154106747348	0.000341652299520072	0.00208228982550388	-0.0652225526614352	0.261992994889108	0.630892408075661	-0.368899413186553	5	132155555	F	II		IGR	shore	IGR-shore	chr5:132155288-132155497
cg00773902	0.368514917690335	0.413879501340461	3.57780810840459	0.000346567361993778	0.00211010010893652	-0.0780872974685893	0.291041195443683	0.659556113134018	-0.368514917690335	19	19007324	F	I	GDF1	TSS1500	island	TSS1500-island	chr19:19006031-19007546
cg14413688	-0.368497554911127	0.664664464715632	-3.57763953804488	0.000346790866239568	0.00211010010893652	-0.0786679180487928	0.78749698301934	0.418999428108214	0.368497554911126	10	7528893	F	II		IGR	opensea	IGR-opensea		rs554606720	37
cg14583973	-0.368429979551076	0.507733582006949	-3.57698346780318	0.0003476620215188	0.0021133666357164	-0.0809274136351483	0.630543575190641	0.262113595639565	0.368429979551077	4	3374767	R	I	RGS12	Body	island	Body-island	chr4:3374733-3374998	rs535355857;rs555713842;rs572028499;rs141750265;rs557881823;rs577704091	30;26;19;7;2;1
cg12471811	0.368396293645946	0.421207884369035	3.57665642078628	0.000348097051260124	0.0021133666357164	-0.0820536036427866	0.298409119820386	0.666805413466332	-0.368396293645946	10	49813371	R	I	ARHGAP22	TSS1500	shore	TSS1500-shore	chr10:49812852-49813352	rs375889913;rs536392646	47;8
cg24465429	0.368380905590175	0.269311522502619	3.57650702246327	0.000348295946542099	0.0021133666357164	-0.0825680241512359	0.146517887305894	0.514898792896069	-0.368380905590175	6	33084825	R	I	HLA-DPB2	Body	island	Body-island	chr6:33084740-33084995	rs61737198;rs61729641;rs559319405;rs149892002	42;26;17;1
cg23939808	0.368366621438879	0.174473112320936	3.57636834163957	0.000348480668655363	0.0021133666357164	-0.083045522059618	0.0516842385079761	0.420050859946855	-0.368366621438879	6	30043097	F	I	RNF39	1stExon	island	1stExon-island	chr6:30042918-30043500	rs538878624	10
cg11758861	0.368281998292629	0.389441256001544	3.57554675921705	0.000349576892931592	0.0021182626272516	-0.0858739680669345	0.266680589904001	0.63496258819663	-0.368281998292629	19	13135514	R	I	NFIX	Body	island	Body-island	chr19:13135317-13136169
cg09654536	0.368094871509204	0.672446475243624	3.57372999769425	0.00035201243122544	0.00213125941019399	-0.0921261907276678	0.549748184740556	0.91784305624976	-0.368094871509204	4	160027458	R	II		IGR	shelf	IGR-shelf	chr4:160023787-160025437
cg22815707	0.367757440684683	0.499817909680004	3.57045397633923	0.000356444401544205	0.00215631217171792	-0.103392294759685	0.377232096118443	0.744989536803127	-0.367757440684683	18	9138606	R	II	ANKRD12	5'UTR	shore	5'UTR-shore	chr18:9136088-9137594	rs535428719	2
cg16562724	0.367493964379717	0.588126717730036	3.56789595869862	0.000359941243002719	0.00217284677821843	-0.112182029572032	0.465628729603463	0.83312269398318	-0.367493964379717	16	68270631	R	II	ESRP2	TSS1500	island	TSS1500-island	chr16:68269010-68272143	rs536096069	33
cg26922546	0.36748522717835	0.528322137228674	3.56781113165799	0.000360057750303285	0.00217284677821843	-0.112473400175853	0.405827061502557	0.773312288680907	-0.36748522717835	5	72678459	F	II		IGR	shore	IGR-shore	chr5:72676120-72678421	rs116015321;rs541962834	22;29
cg11769911	0.367484558261367	0.525575758310368	3.56780463733037	0.000360066671513283	0.00217284677821843	-0.112495707118633	0.40308090555658	0.770565463817946	-0.367484558261367	20	21372863	F	II		IGR	shore	IGR-shore	chr20:21372041-21372463	rs559717410	43
cg02148426	0.367323707422397	0.398937139752063	3.56624298159194	0.000362217917598056	0.00218403106235933	-0.117858557844513	0.276495903944598	0.643819611366994	-0.367323707422397	7	32801268	R	II		IGR	shore	IGR-shore	chr7:32801484-32801972	rs112848048	41
cg27661104	0.367153275272131	0.543508899452057	3.56458830358602	0.000364510415350679	0.00219604795838223	-0.123538292655664	0.421124474361346	0.788277749633477	-0.367153275272131	2	232645033	F	II	PDE6D	Body	shore	Body-shore	chr2:232645313-232646505	rs145601591;rs551015697;rs569027196;rs115411880	2;27;29;43
cg11537379	0.366533882259192	0.357468598228742	3.55857479032618	0.000372956668631273	0.00224508891166214	-0.144157670853057	0.235290637475678	0.60182451973487	-0.366533882259192	14	105714713	R	I	BRF1	TSS1500	island	TSS1500-island	chr14:105714491-105716325	rs587733929	3
cg24777351	0.366455038853063	0.53886361759101	3.55780932178148	0.00037404483586036	0.0022497922366925	-0.146779842600343	0.416711937973323	0.783166976826386	-0.366455038853063	2	165811816	R	II	SLC38A11	1stExon	opensea	1stExon-opensea
cg20677205	0.366328872364922	0.596031271844489	3.55658440668955	0.000375792315171321	0.00225676122947392	-0.150974710464324	0.473921647722848	0.84025052008777	-0.366328872364922	5	124071163	F	II	ZNF608	Body	opensea	Body-opensea		rs567742314;rs188570033;rs553207517;rs577932173	25;36;37;39
cg07866705	-0.366326944563007	0.550456034596696	-3.55656569020077	0.000375819075448398	0.00225676122947392	-0.151038796108577	0.672565016117698	0.306238071554692	0.366326944563007	11	124989802	R	II		IGR	opensea	IGR-opensea		rs568171436	15
cg22673543	0.366279797669251	0.526379513607975	3.55610795421596	0.000376474087451643	0.00225884452470986	-0.152605988596244	0.404286247718224	0.770566045387476	-0.366279797669251	10	13933229	F	II	FRMD4A	Body	shore	Body-shore	chr10:13933482-13934184
cg20722210	0.366247788355588	0.491312217793741	3.55579718475598	0.000376919401015784	0.00225966725122463	-0.153669883409756	0.369229621675211	0.7354774100308	-0.366247788355589	5	134827136	R	II		IGR	shore	IGR-shore	chr5:134827285-134827644
cg23975840	-0.366222050483071	0.630492931610416	-3.55554730296134	0.000377277823358144	0.00225996813795908	-0.154525266650408	0.752566948438106	0.386344897955035	0.366222050483071	12	117042895	R	II		IGR	opensea	IGR-opensea		rs533163347	3
cg10296410	0.365805378875434	0.415536427336993	3.55150195503977	0.000383124848249848	0.00229311949989215	-0.168364741413139	0.293601301045181	0.659406679920616	-0.365805378875434	22	42095368	F	II	MEI1	TSS200	shore	TSS200-shore	chr22:42095414-42096189	rs567520847;rs534931586;rs190556908	35;47;48
cg00650176	0.365705046231581	0.423430398593007	3.55052785350552	0.000384545382334382	0.00229974448880562	-0.171694870906258	0.301528716515813	0.667233762747394	-0.365705046231581	9	72435576	F	II	C9orf135	TSS200	opensea	TSS200-opensea
cg19636302	0.36550240040961	0.686233911231496	3.54856042198462	0.000387429515225887	0.00231413634700627	-0.178418079796369	0.564399777761626	0.929902178171236	-0.36550240040961	19	46032854	F	II	OPA3	Body	island	Body-island	chr19:46032304-46032855	rs117986973;rs542166233	15;24
cg00884093	0.365491647384489	0.476472201997459	3.54845602387584	0.000387583119765917	0.00231413634700627	-0.17877473030383	0.354641652869296	0.720133300253785	-0.365491647384489	22	46932648	R	I	CELSR1	1stExon	island	1stExon-island	chr22:46929317-46934861	rs553566026	16
cg18294646	0.365431409206504	0.50466545157397	3.54787118827955	0.000388444661501887	0.00231739321247505	-0.180772483500518	0.382854981838469	0.748286391044973	-0.365431409206504	5	33937876	F	II	RXFP3	1stExon	island	1stExon-island	chr5:33936168-33938309
cg21922468	0.365369068888303	0.309577908288692	3.54726594359274	0.000389338152765883	0.00232083523258492	-0.182839605850861	0.187788218659257	0.55315728754756	-0.365369068888303	19	42417238	F	I		IGR	island	IGR-island	chr19:42416992-42417513	rs60841401	26
cg06367135	0.365195650386643	0.357211104315431	3.54558227193767	0.000391833782281019	0.00233381420932935	-0.188588078509493	0.235479220853217	0.60067487123986	-0.365195650386643	1	3077835	F	II	PRDM16	Body	shelf	Body-shelf	chr1:3080934-3081292	rs140039616;rs149846314;rs557329018	0;1;50
cg22797514	0.365115165874863	0.32616521420275	3.54480087035791	0.000392997089540704	0.00233884306859776	-0.191255050115553	0.204460158911129	0.569575324785992	-0.365115165874863	1	44016023	F	I	PTPRF	Body	opensea	Body-opensea		rs548239739;rs2819337;rs530839509	23;26;30
cg22840852	0.365009352183616	0.573897746368895	3.54377355486986	0.00039453141053702	0.00234606999355834	-0.194760446565964	0.45222796230769	0.817237314491306	-0.365009352183617	14	93215209	F	II	LGMN	TSS200	opensea	TSS200-opensea
cg02474799	0.364895838783006	0.414095380842555	3.54267148506041	0.000396183600714852	0.00235398554330737	-0.198519789389595	0.292463434581553	0.657359273364559	-0.364895838783006	19	19072780	R	I		IGR	opensea	IGR-opensea		rs550104308	51
cg21996227	0.364802663301655	0.294954287571123	3.54176687041205	0.000397544600646078	0.00235934502965303	-0.201604706114013	0.173353399803905	0.53815606310556	-0.364802663301655	1	156130826	R	I	SEMA4A	Body	opensea	Body-opensea
cg02395846	0.364790048748875	0.293836884026936	3.54164439925266	0.000397729194851493	0.00235934502965303	-0.202022296691416	0.172240201110644	0.537030249859519	-0.364790048748875	17	43037309	R	II	C1QL1	3'UTR	island	3'UTR-island	chr17:43037166-43037740
cg06744545	0.364672412848415	0.315784988885683	3.54050230524696	0.000399454471546234	0.0023676638523662	-0.20591580561392	0.194227517936212	0.558899930784627	-0.364672412848415	2	27958421	R	I		IGR	island	IGR-island	chr2:27958207-27958723
cg14584535	0.364464138623346	0.394159961628559	3.53848022913701	0.00040252623197373	0.00238394372603505	-0.212806178771548	0.272671915420777	0.637136054044123	-0.364464138623346	9	125797187	F	II	GPR21	1stExon	opensea	1stExon-opensea		rs34751912	1
cg05429921	0.364263219259572	0.491098043784934	3.53652955931514	0.000405510418298321	0.00239967908552323	-0.219449499402801	0.36967697069841	0.733940189957981	-0.364263219259571	19	13135318	R	II	NFIX	TSS200	island	TSS200-island	chr19:13135317-13136169
cg04689880	0.364142555671351	0.494008292755459	3.53535807033708	0.000407312512638026	0.00240839946988872	-0.223437433396631	0.372627440865009	0.736769996536359	-0.364142555671351	17	1107175	F	II		IGR	island	IGR-island	chr17:1106812-1107379	rs189505389;rs553839531;rs572122612	21;33;49
cg24954668	0.364069312546598	0.389018257309045	3.53464697335553	0.000408410034512961	0.00241162675992055	-0.225857475724678	0.267661819793512	0.63173113234011	-0.364069312546598	7	20833585	R	I		IGR	shelf	IGR-shelf	chr7:20837551-20838369	rs549955514	4
cg25664381	0.364062240461543	0.555457124870556	3.53457831246274	0.00040851615327623	0.00241162675992055	-0.226091120283626	0.434103044716709	0.798165285178251	-0.364062240461543	4	4577473	F	I		IGR	shore	IGR-shore	chr4:4577004-4577448	rs544312827;rs561010123	28;30
cg19896824	0.363664607472297	0.653589693055932	3.53071780515408	0.000414524361293856	0.00244512680370599	-0.239220649407266	0.532368157231833	0.89603276470413	-0.363664607472297	11	128555529	F	II		IGR	opensea	IGR-opensea
cg04585378	0.363509514480846	0.581554510653036	3.52921205074434	0.00041689010008807	0.00245591891043291	-0.244337808662324	0.460384672492754	0.823894186973599	-0.363509514480846	3	121902497	R	II	CASR	TSS200	shore	TSS200-shore	chr3:121902742-121903645
cg18761994	0.363500769116549	0.572619976500863	3.52912714445211	0.000417023873907389	0.00245591891043291	-0.244626289389682	0.451453053462013	0.814953822578563	-0.36350076911655	6	24911326	R	I	FAM65B	TSS200	shore	TSS200-shore	chr6:24910626-24911285
cg20195882	0.363426587897016	0.44693637254176	3.52840693977111	0.000418160203254472	0.00246063451866917	-0.247073004067702	0.325794176576089	0.689220764473104	-0.363426587897016	8	496128	F	II	TDRP	TSS1500	shore	TSS1500-shore	chr8:494155-496083	rs555139848;rs575325230	15;25
cg01726103	0.363348977839448	0.585659672734008	3.52765344546211	0.000419352151307512	0.00246566958571506	-0.249632277384249	0.464543346787525	0.827892324626973	-0.363348977839448	6	24911615	F	II	FAM65B	TSS1500	shore	TSS1500-shore	chr6:24910626-24911285
cg15857661	0.362918766356599	0.522621671666672	3.52347664268487	0.000426017154962125	0.00250285078540248	-0.263809041049593	0.401648749547806	0.764567515904405	-0.362918766356599	10	104196243	F	II	MIR146B	TSS200	shelf	TSS200-shelf	chr10:104191984-104192527	rs541166881;rs76149940	1;26
cg07382347	0.362801377430152	0.562984561372542	3.52233694648068	0.00042785289237503	0.00250987560795828	-0.267674442934301	0.442050768895825	0.804852146325977	-0.362801377430152	6	30039408	R	I	RNF39	Body	island	Body-island	chr6:30038881-30039477	rs11753382;rs61754472	46;37
cg24879782	0.362798530439076	0.497539879782031	3.52230930584181	0.000427897505448424	0.00250987560795828	-0.267768173593196	0.376607036302339	0.739405566741415	-0.362798530439076	2	19561482	F	I		IGR	island	IGR-island	chr2:19560963-19561650	rs571038103	43
cg05965745	0.362726273197341	0.379400068300695	3.52160778052232	0.000429031249886946	0.00251451408806642	-0.270146831508563	0.258491310568248	0.621217583765589	-0.362726273197341	1	3077798	R	I	PRDM16	Body	shelf	Body-shelf	chr1:3080934-3081292	rs74050140;rs150507325;rs566319121	48;9;1
cg11416811	0.362568772212482	0.572097522728121	3.5200786475791	0.000431512228672813	0.00252695188331805	-0.27533001196934	0.45124126532396	0.813810037536442	-0.362568772212482	10	63422630	F	I	C10orf107	TSS200	island	TSS200-island	chr10:63422538-63423105	rs537374883	31
cg18968196	0.362525696843819	0.422546863252774	3.5196604408909	0.000432193087178375	0.00252695188331805	-0.276747181938304	0.301704964304834	0.664230661148653	-0.362525696843819	2	39892502	R	II	TMEM178	TSS1500	shore	TSS1500-shore	chr2:39893121-39893496	rs545057634;rs564036554;rs576005729;rs543283916;rs561473506	51;29;10;9;5
cg17041834	0.362520317620014	0.566803742479503	3.51960821551379	0.000432278182753082	0.00252695188331805	-0.276924145368742	0.445963636606165	0.808483954226178	-0.362520317620014	21	16427406	R	II	NRIP1	5'UTR	opensea	5'UTR-opensea		rs539404939;rs553552877;rs150985922	29;22;1
cg08270236	0.362504278800032	0.686920713387985	3.51945249910335	0.000432531998576671	0.00252695188331805	-0.277451768100803	0.566085953787974	0.928590232588006	-0.362504278800032	4	160027432	R	II		IGR	shore	IGR-shore	chr4:160023787-160025437
cg24093763	0.362239792144399	0.412572143016007	3.51688467225113	0.000436737641198534	0.00254849288727975	-0.286149114778104	0.291825545634541	0.65406533777894	-0.362239792144399	4	11431253	R	I	HS3ST1	TSS1500	island	TSS1500-island	chr4:11430235-11431256	rs548561901	48
cg03621881	0.362228735198023	0.265954794443761	3.51677732345601	0.000436914287958353	0.00254849288727975	-0.286512571806924	0.145211882711087	0.50744061790911	-0.362228735198023	15	72612817	F	I	BRUNOL6	TSS1500	shore	TSS1500-shore	chr15:72611946-72612802	rs551589319	24
cg14951193	0.362110535186988	0.34839395413915	3.51562975265875	0.000438806834044285	0.00255749738252202	-0.290397275456819	0.227690442410155	0.589800977597142	-0.362110535186987	19	4535211	F	I	PLIN5	TSS200	island	TSS200-island	chr19:4535069-4535339	rs576693112;rs542145445;rs143782809;rs550184193;rs541593977;rs116990301;rs532075890;rs147856606	1;7;12;15;16;30;34;38
cg12727398	0.362063644413701	0.399455006801338	3.51517450327583	0.000439559738233966	0.00255985067571997	-0.291938013393508	0.278767125330104	0.640830769743805	-0.362063644413701	2	237087235	R	II		IGR	island	IGR-island	chr2:237086727-237088463
cg10257049	0.362001826332723	0.559519618544637	3.51457432884394	0.000440554166436627	0.00256360567326456	-0.293968928180408	0.438852343100396	0.800854169433119	-0.362001826332723	5	154230308	F	II	C5orf4	TSS200	opensea	TSS200-opensea		rs529312515	39
cg20801491	0.361967046239367	0.635042999659587	3.51423665866006	0.000441114574434298	0.00256482272426763	-0.295111409170447	0.514387317579798	0.876354363819165	-0.361967046239367	5	76248520	F	II	CRHBP	TSS200	shore	TSS200-shore	chr5:76249435-76250528	rs186829853;rs561413237;rs191667087	0;7;45
cg16662267	0.361931985644164	0.332476038180546	3.51389626516231	0.000441680175569459	0.00256482272426763	-0.296262993179566	0.211832042965825	0.573764028609988	-0.361931985644164	21	37442759	R	I	CBR1	Body	island	Body-island	chr21:37442140-37442778	rs41540212;rs111862586	34;32
cg18413131	0.361923773507282	0.444943957480082	3.51381653582569	0.000441812752420897	0.00256482272426763	-0.2965327090856	0.324302699644321	0.686226473151604	-0.361923773507282	3	131080697	F	I	NUDT16P	TSS200	island	TSS200-island	chr3:131080578-131081191	rs538859707;rs575095979	14;34
cg04652611	0.361755076955224	0.607420933186155	3.5121787082566	0.000444544424611918	0.00257863901997989	-0.302071952270255	0.486835907534414	0.848590984489638	-0.361755076955224	1	169429782	F	II	CCDC181	1stExon	opensea	1stExon-opensea		rs536114287;rs554423073;rs575966005	3;10;19
cg11161828	0.361515996049434	0.36903724787872	3.50985753871301	0.000448442828903075	0.00259919590633783	-0.309917880547443	0.248531915862242	0.610047911911676	-0.361515996049434	11	128556865	R	I		IGR	shelf	IGR-shelf	chr11:128560103-128560537	rs139737211;rs117999451	22;8
cg23363754	0.361490734150383	0.569258639274012	3.50961227801143	0.000448856602798984	0.00259953918777421	-0.310746598373021	0.448761727890551	0.810252462040934	-0.361490734150383	7	29606082	F	II	PRR15	Body	island	Body-island	chr7:29605827-29606290	rs201772284	1
cg15220283	0.361387964492323	0.438385599443929	3.50861451618889	0.000450543580740579	0.00260724982951059	-0.314117364990055	0.317922944613154	0.679310909105477	-0.361387964492323	2	213969371	F	II	IKZF2	Body	opensea	Body-opensea		rs550376809;rs568932442	8;13
cg02436384	0.361204856088116	0.46666173607112	3.50683676798431	0.000453564002573667	0.00262092204110853	-0.320120806244052	0.346260117375081	0.707464973463197	-0.361204856088116	14	23009416	F	II		IGR	opensea	IGR-opensea		rs150605720;rs577852284;rs191500341;rs183811970;rs528870786;rs548638499	13;16;29;33;43;49
cg01765529	0.361201404256617	0.315212774829191	3.5068032551192	0.000453621122499554	0.00262092204110853	-0.320233949698341	0.194812306743652	0.556013711000269	-0.361201404256617	1	27709903	R	I	CD164L2	TSS200	shore	TSS200-shore	chr1:27709600-27709831	rs734725;rs540633781;rs560243459	47;37;14
cg08334000	0.361128098953515	0.412006816480797	3.50609155446547	0.000454835743989678	0.00262587061018293	-0.322636481211176	0.291630783496292	0.652758882449807	-0.361128098953515	22	28792294	F	II	TTC28	Body	opensea	Body-opensea		rs538748554;rs547479863	0;38
cg06264984	0.361008615785669	0.489361355147379	3.50493152585817	0.000456822009775048	0.0026352627660666	-0.326551415704295	0.369025149885489	0.730033765671158	-0.361008615785669	2	38300885	F	II	CYP1B1	Body	shore	Body-shore	chr2:38301276-38304518	rs74506965	30
cg23829024	0.360956186250416	0.53701122633769	3.50442250218682	0.000457696141135061	0.00263822964371248	-0.328268890522848	0.416692497587551	0.777648683837967	-0.360956186250416	6	26018074	R	I	HIST1H1A	TSS200	shelf	TSS200-shelf	chr6:26020671-26021125	rs553694004;rs142577528;rs545347364	39;38;35
cg18751306	0.360913117417917	0.369132777767241	3.50400435895642	0.000458415373616193	0.00264029970098502	-0.329679542945039	0.248828405294603	0.609741522712519	-0.360913117417917	15	81294292	F	I	MESDC1	1stExon	island	1stExon-island	chr15:81292793-81295609	rs531629343;rs551384677	29;32
cg14359824	0.36075317817925	0.560406306404278	3.50245155368998	0.000461095536167818	0.00265365186121071	-0.334916629989475	0.440155247011194	0.800908425190445	-0.360753178179251	9	72435533	R	I	C9orf135	TSS200	opensea	TSS200-opensea		rs7047711;rs552797337;rs571018466	43;7;5
cg08367326	0.360727185473499	0.362268296163257	3.50219919779085	0.000461532484499197	0.00265408327556715	-0.335767521814453	0.242025901005424	0.602753086478923	-0.360727185473499	1	110052010	R	I	AMIGO1	5'UTR	island	5'UTR-island	chr1:110051954-110052505	rs193102730;rs565584476;rs534558607	43;41;36
cg20190772	0.360683555696062	0.645924778928818	3.50177560850318	0.000462266788057914	0.00265622264109767	-0.337195639334555	0.52569692703013	0.886380482726193	-0.360683555696062	8	48572496	R	II	KIAA0146	Body	opensea	Body-opensea		rs183336442	11
cg11083276	0.360438373917287	0.565200600542511	3.49939520729273	0.000466413593752851	0.00267605539178981	-0.345217871742634	0.445054475903415	0.805492849820702	-0.360438373917287	6	24911313	R	I	FAM65B	TSS200	shore	TSS200-shore	chr6:24910626-24911285
cg05204104	0.360436331653418	0.538193814640263	3.49937537952491	0.000466448280238322	0.00267605539178981	-0.345284670746498	0.41804837075579	0.778484702409209	-0.360436331653418	2	235403141	R	II	ARL4C	3'UTR	shore	3'UTR-shore	chr2:235404502-235406541
cg00242976	0.360389175827119	0.571630780169406	3.49891755681654	0.000467249860052162	0.00267799458242364	-0.346826952962961	0.4515010548937	0.811890230720819	-0.360389175827119	20	44440824	R	II	UBE2C	TSS1500	shore	TSS1500-shore	chr20:44440946-44441655	rs543174216	47
cg23075555	0.360373489770277	0.298260612648975	3.4987652652846	0.000467516784711164	0.00267799458242364	-0.347339937663155	0.178136116058883	0.538509605829159	-0.360373489770277	6	33084789	R	I	HLA-DPB2	Body	island	Body-island	chr6:33084740-33084995	rs189393430;rs61737198	19;6
cg14371731	0.360282145682495	0.597967793812716	3.49787843112339	0.000469073986516581	0.00268281825283209	-0.350326740639072	0.477873745251885	0.838155890934379	-0.360282145682495	10	81003175	R	I	ZMIZ1	Body	island	Body-island	chr10:81002109-81003687	rs554474289;rs76109311;rs142423981;rs553892475	44;31;20;19
cg06207120	0.360281166917626	0.509981773756596	3.49786892856945	0.000469090698326615	0.00268281825283209	-0.35035874055697	0.389888051450721	0.750169218368347	-0.360281166917626	15	45996521	R	II		IGR	island	IGR-island	chr15:45996453-45996735	rs563602955	30
cg03024372	0.360219347037465	0.299085171175395	3.49726873666979	0.000470147361081991	0.00268326497041135	-0.352379714895276	0.17901205549624	0.539231402533705	-0.360219347037465	6	54711476	F	I	FAM83B	TSS200	island	TSS200-island	chr6:54711153-54712033	rs537265711;rs556947405	1;21
cg09231171	0.360215658509312	0.524418409151361	3.49723292578317	0.000470210477778264	0.00268326497041135	-0.3525002868369	0.404346522981591	0.764562181490902	-0.360215658509312	16	49518414	R	II		IGR	opensea	IGR-opensea		rs184984513;rs550997625	43;31
cg15129506	0.360212372942619	0.33127829721657	3.4972010271365	0.000470266705807227	0.00268326497041135	-0.352607685588978	0.211207506235697	0.571419879178316	-0.360212372942619	2	27958712	R	II		IGR	island	IGR-island	chr2:27958207-27958723	rs537209799;rs115453331	49;25
cg23455517	0.360165522968388	0.222764892195324	3.49674617386019	0.000471069162461036	0.00268575357633306	-0.354139013082812	0.102709717872528	0.462875240840917	-0.360165522968388	19	49315679	F	II	BCAT2	TSS1500	island	TSS1500-island	chr19:49315545-49315765	rs554359027;rs112805450	12;22
cg12573549	0.36012890516989	0.608026945239357	3.49639066191185	0.000471697249350912	0.00268724493569611	-0.355335755352925	0.487983976849393	0.848112882019284	-0.360128905169891	14	24551140	F	II	NRL	Body	island	Body-island	chr14:24550317-24551148
cg07428576	0.359993300105113	0.550108982742438	3.49507411032327	0.000474030025473975	0.00269843800215465	-0.359766538126111	0.430111216040733	0.790104516145846	-0.359993300105113	4	159972948	F	II		IGR	opensea	IGR-opensea		rs559764977;rs528605578;rs116757451	5;12;47
cg04348689	-0.35985917567064	0.538435976056712	-3.49377193375956	0.000476347913290938	0.0027095290149334	-0.364147301058245	0.658389034613592	0.298529858942953	0.35985917567064	14	93765993	R	II	BTBD7	5'UTR	opensea	5'UTR-opensea		rs544092698	38
cg00058329	0.359795648284946	0.383046795041031	3.49315516416699	0.000477449455265796	0.00271368946202234	-0.366221658384538	0.263114912279382	0.622910560564328	-0.359795648284946	12	133195094	F	I	P2RX2	TSS1500	island	TSS1500-island	chr12:133194868-133195544	rs572566038;rs6560889	17;41
cg21827317	0.359691584920659	0.468463096440804	3.49214484211308	0.000479259011789637	0.00272186450382775	-0.369618844179922	0.348565901467251	0.70825748638791	-0.359691584920658	3	136751795	R	II		IGR	shore	IGR-shore	chr3:136751341-136751683
cg12264626	0.359405106853805	0.530904860811263	3.4893635068095	0.00048427367483481	0.00274821562220497	-0.378965946857114	0.411103158526662	0.770508265380466	-0.359405106853805	8	86350381	R	II	CA3	TSS1500	shore	TSS1500-shore	chr8:86350765-86351196	rs573427943	25
cg14200569	0.359142066162513	0.338423451884606	3.48680971842003	0.000488921131699605	0.00277244372592537	-0.387541784838265	0.218709429830436	0.577851495992948	-0.359142066162512	1	3051925	F	I	PRDM16	Body	opensea	Body-opensea		rs543705883;rs113554497;rs112697438;rs542235753;rs561974828	3;6;9;15;45
cg06850558	0.359114748794133	0.261678867514523	3.4865445017425	0.000489406157267742	0.00277304941660517	-0.388432045041521	0.141973951249812	0.501088700043945	-0.359114748794133	3	57530208	R	II	DNAH12	TSS200	opensea	TSS200-opensea		rs538005292;rs150207840	33;6
cg04515001	0.359072008009923	0.316171852831877	3.48612954344105	0.000490165929125851	0.00277520972382296	-0.38982481125912	0.196481183495236	0.555553191505159	-0.359072008009923	6	24358236	F	II	KAAG1	1stExon	island	1stExon-island	chr6:24357719-24358309	rs188467981;rs554276832	27;45
cg05428298	0.359024359046029	0.400833676848804	3.4856669329979	0.000491014246713524	0.00277786763649966	-0.391377321724261	0.281158890500128	0.640183249546156	-0.359024359046029	14	75536360	R	II	FAM164C	1stExon	island	1stExon-island	chr14:75535825-75536376
cg26213453	0.358965220971519	0.487331450663294	3.48509277799809	0.00049206901459061	0.00278168852349912	-0.393303886727234	0.367676377006121	0.72664159797764	-0.358965220971519	15	89455860	F	II	MFGE8	Body	shore	Body-shore	chr15:89456224-89456830	rs553868892	37
cg08340755	0.358847817972555	0.348390950324779	3.48395294516778	0.000494169240861916	0.00279140899383634	-0.397127631347124	0.228775011000594	0.587622828973149	-0.358847817972555	20	30176106	F	II		IGR	shore	IGR-shore	chr20:30175457-30176058	rs570615804	29
cg07466622	0.358235800324103	0.394121855957938	3.47801103725577	0.000505253664098302	0.00285182437657332	-0.417040420365276	0.27470992251657	0.632945722840673	-0.358235800324103	6	13014491	F	II	PHACTR1	Body	shore	Body-shore	chr6:13014973-13015203	rs564832890;rs533143812	4;31
cg25570913	0.35805262075323	0.329007623088612	3.47623259811395	0.000508616083419642	0.00286859471048678	-0.422993796378075	0.209656749504202	0.567709370257432	-0.35805262075323	13	112759893	R	I		IGR	island	IGR-island	chr13:112758598-112760491	rs9324260;rs558232020	39;17
cg01520427	0.357773729503521	0.446310567993581	3.47352492109282	0.000513775451508252	0.00289546626476441	-0.43205197571498	0.327052658159074	0.684826387662595	-0.357773729503521	13	25066241	R	II	PARP4	Body	opensea	Body-opensea		rs542848759;rs562768507	17;3
cg16701796	0.357715491643801	0.645085505761691	3.47295950602624	0.000514858965830714	0.002899344037996	-0.433942607028963	0.525847008547091	0.883562500190892	-0.357715491643801	9	125811706	F	II	RABGAP1	Body	opensea	Body-opensea		rs541466679	10
cg10842515	0.357658627306942	0.330725304552438	3.47240742610837	0.000515918980641435	0.00290308362706293	-0.435788351380841	0.211505762116791	0.569164389423733	-0.357658627306942	17	43325167	F	II	LOC100133991	TSS200	island	TSS200-island	chr17:43324689-43325729	rs111999393;rs543360609;rs564829752	18;20;24
cg25047753	0.357586488353007	0.267360859884714	3.471707049212	0.000517266658686135	0.00290843492445302	-0.438129468207311	0.148165363767045	0.505751852120052	-0.357586488353008	4	2794625	F	I	SH3BP2	TSS200	island	TSS200-island	chr4:2794494-2794875	rs563350419	5
cg07102210	0.357318445225582	0.441725902688475	3.46910469357138	0.000522302958844125	0.002934502141184	-0.446824102422113	0.322619754279947	0.67993819950553	-0.357318445225582	14	21101750	R	II		IGR	shore	IGR-shore	chr14:21100838-21101043	rs529541168;rs547589959	32;3
cg23008871	0.357292938893416	0.50690668151766	3.46885705973714	0.000522784574686066	0.00293495903644581	-0.447651122944901	0.387809035219854	0.74510197411327	-0.357292938893416	17	45949743	R	I		IGR	island	IGR-island	chr17:45949676-45949885	rs552199645;rs565634561;rs142873253	19;14;5
cg04636576	0.357166683535374	0.43328540655931	3.46763128183223	0.000525174655423086	0.00294612132636731	-0.451743973175197	0.314229845380852	0.671396528916225	-0.357166683535374	13	74340256	F	II	KLF12	Body	opensea	Body-opensea		rs547098927	36
cg16477190	0.357136669376965	0.223350031946466	3.46733988277573	0.00052574433555163	0.00294706228460592	-0.452716736535423	0.104304475487478	0.461441144864443	-0.357136669376965	15	72612853	F	I	BRUNOL6	TSS1500	shore	TSS1500-shore	chr15:72611946-72612802	rs561250764;rs534057408	31;39
cg15289427	0.357112939088155	0.563995680795156	3.46710949204894	0.000526195153051554	0.00294733602916272	-0.453485780875176	0.444958034432438	0.802070973520592	-0.357112939088155	6	24911001	F	II	FAM65B	5'UTR	island	5'UTR-island	chr6:24910626-24911285	rs559158750;rs573895745;rs572969593	0;15;29
cg06188448	0.357019385025418	0.338492564425656	3.46620120185995	0.000527975963696183	0.00295505325635146	-0.456517156042596	0.219486102750517	0.576505487775934	-0.357019385025418	16	3108453	R	II	MMP25	Body	island	Body-island	chr16:3108195-3109605	rs7359440;rs566070465;rs533810798	51;16;1
cg07388580	0.356805474212474	0.409039508630355	3.46412440169723	0.0005320689003167	0.0029756896850664	-0.463445393301995	0.29010435055953	0.646909824772004	-0.356805474212474	6	16660409	R	II	ATXN1	5'UTR	opensea	5'UTR-opensea		rs151046402	1
cg14876117	0.356626518578622	0.515762891600981	3.46238697157676	0.000535515703412359	0.00299050225708181	-0.469238296899842	0.396887385408107	0.753513903986729	-0.356626518578622	14	51428973	F	II		IGR	opensea	IGR-opensea		rs572434090;rs541721145;rs564787299	0;9;40
cg05135549	0.356625612618359	0.456975276434563	3.46237817586233	0.000535533205612168	0.00299050225708181	-0.469267615995649	0.338100072228443	0.694725684846802	-0.356625612618359	22	17850690	R	I		IGR	island	IGR-island	chr22:17849474-17850733	rs112791405;rs73391753	39;31
cg08636573	0.356587812482734	0.665558381084153	3.46201118493402	0.000536263939728663	0.00299230380981017	-0.470490854696325	0.546695776923242	0.903283589405975	-0.356587812482733	7	100881842	R	II	CLDN15	TSS1500	opensea	TSS1500-opensea		rs559439158;rs530194960;rs186859831	38;20;11
cg24116913	0.356388199814598	0.406928878789194	3.46007320145408	0.000540138187194428	0.00300973181161933	-0.4769483093251	0.288132812184328	0.644521011998927	-0.356388199814598	12	93989371	R	II		IGR	opensea	IGR-opensea		rs74624251	2
cg10068417	0.356384601040866	0.49837902137074	3.460038261968	0.000540208273880393	0.00300973181161933	-0.477064696199661	0.379584154357118	0.735968755397984	-0.356384601040866	13	50706583	F	I		IGR	shore	IGR-shore	chr13:50707585-50708019
cg21073520	0.356270581154883	0.439591174108479	3.45893127483394	0.000542433220975536	0.00301983323932622	-0.480751571043757	0.320834313723518	0.677104894878401	-0.356270581154883	19	19648991	R	I	CILP2	TSS200	island	TSS200-island	chr19:19648134-19649390	rs534776384;rs548649847	37;18
cg15346168	0.356166205397903	0.33864196644246	3.4579179198469	0.00054447745773824	0.00302824136359056	-0.484125565149213	0.219919897976493	0.576086103374396	-0.356166205397904	14	24836194	R	I	NFATC4	1stExon	island	1stExon-island	chr14:24835810-24836220
cg22932336	0.356151321286194	0.422301531350927	3.45777341417561	0.000544769552451712	0.00302824136359056	-0.484606620330292	0.303584424255529	0.659735745541722	-0.356151321286194	19	4535070	F	I	PLIN5	5'UTR	island	5'UTR-island	chr19:4535069-4535339	rs35767704	14
cg19729116	0.356088422845621	0.281419963400636	3.45716275083504	0.000546005521770758	0.00303066997713835	-0.486639278864687	0.162723822452095	0.518812245297716	-0.356088422845621	6	26501981	R	I	BTN1A1	Body	island	Body-island	chr6:26501725-26502107	rs201559724;rs201510329	7;1
cg00510539	0.356087018473033	0.27139091869247	3.45714911617497	0.000546033147817752	0.00303066997713835	-0.486684659198129	0.152695245868126	0.508782264341159	-0.356087018473033	2	27958611	R	II		IGR	island	IGR-island	chr2:27958207-27958723	rs72853212;rs554830232	44;10
cg05516386	0.355939363300133	0.360218546499373	3.45571557346207	0.000548945016042704	0.00304452712377088	-0.491454930691281	0.241572092065995	0.597511455366128	-0.355939363300133	5	140761973	F	II	PCDHGA7	TSS1500	shore	TSS1500-shore	chr5:140762401-140762768
cg17532812	0.355683508442334	0.532400710876424	3.45323155031711	0.000554024936235639	0.00307037855818572	-0.499716107369605	0.413839541395646	0.769523049837981	-0.355683508442334	5	138088151	R	II	CTNNA1	TSS1500	shore	TSS1500-shore	chr5:138088659-138089836	rs700618	35
cg25150243	0.355631308489896	0.555539551661396	3.452724755601	0.000555066713931617	0.0030738286605337	-0.501400837363414	0.436995782164764	0.79262709065466	-0.355631308489896	15	50474159	F	I	SLC27A2	TSS1500	shore	TSS1500-shore	chr15:50474322-50475186
cg09219877	0.355582679137525	0.455403888013612	3.45225262684076	0.000556038873012556	0.00307688831466269	-0.502970105369293	0.336876328301103	0.692459007438628	-0.355582679137525	16	2287294	R	II	DNASE1L2	Body	island	Body-island	chr16:2286600-2288073	rs367865754;rs200934792;rs560039852;rs111804441	47;31;27;1
cg07207099	0.355444727989335	0.346639434982361	3.45091329778551	0.000558805319525159	0.00308986470796264	-0.507420617673392	0.228157858985916	0.583602586975251	-0.355444727989335	3	49314736	R	I	USP4	3'UTR	island	3'UTR-island	chr3:49314437-49314815	rs561335341	39
cg04916802	0.35535421363508	0.448455234848073	3.45003451927469	0.000560627436835202	0.00309760389365162	-0.51033980910173	0.330003830303047	0.685358043938126	-0.35535421363508	13	36052985	R	II	MIR548F5	Body	island	Body-island	chr13:36052553-36053119	rs182294619;rs560273021	25;21
cg05412028	0.355161633729267	0.304152631461276	3.44816481491414	0.000564522631750225	0.00311522023833778	-0.516548257618083	0.185765420218187	0.540927053947454	-0.355161633729267	13	95952937	R	I	ABCC4	Body	shore	Body-shore	chr13:95953337-95954211
cg20199595	0.355154592136972	0.550247131891765	3.44809645006703	0.000564665534199523	0.00311522023833778	-0.516775202794571	0.431862267846107	0.78701685998308	-0.355154592136972	5	178986677	R	II	RUFY1	TSS200	island	TSS200-island	chr5:178986513-178986999	rs7703730;rs578117957;rs545325883;rs563783593;rs530944768	47;32;25;17;2
cg18875496	0.354954737407023	0.552022855785221	3.44615611647674	0.000568735471196872	0.00313323010520046	-0.523214492949694	0.43370460998288	0.788659347389903	-0.354954737407023	17	55338456	R	II	MSI2	Body	opensea	Body-opensea		rs535969421	39
cg13100137	0.354950503505638	0.529043094925105	3.44611501071418	0.000568821987137811	0.00313323010520046	-0.523350869426303	0.410726260423226	0.765676763928864	-0.354950503505638	1	37937945	F	II		IGR	shore	IGR-shore	chr1:37939723-37940650	rs141657884;rs575101884	10;44
cg27439456	0.354931423794479	0.51609939667234	3.4459297711431	0.000569212015838381	0.00313323010520046	-0.523965418064635	0.39778892207418	0.752720345868659	-0.354931423794479	1	36915840	R	I	OSCP1	Body	island	Body-island	chr1:36915796-36916324	rs549842821	35
cg05342945	0.354828717840811	0.25404486016862	3.44493262780866	0.000571315819595089	0.00314005284192859	-0.527272961617526	0.13576862088835	0.490597338729161	-0.354828717840811	12	48394962	F	II	COL2A1	Body	shore	Body-shore	chr12:48395368-48395933	rs189723952	1
cg09027699	0.354824722232623	0.650854811412513	3.44489383556801	0.000571397810798021	0.00314005284192859	-0.527401616879059	0.532579904001638	0.887404626234262	-0.354824722232623	12	51876950	F	II	SLC4A8	Body	opensea	Body-opensea
cg27232352	0.354808232623947	0.366088030280207	3.4447337425764	0.000571736298959992	0.00314005284192859	-0.527932553241608	0.247818619405558	0.602626852029505	-0.354808232623947	1	168332300	F	II		IGR	opensea	IGR-opensea		rs575061672;rs571236817;rs147411284	1;40;41
cg09718037	-0.354687335095966	0.670060506247638	-3.44355998234274	0.000574223715037846	0.00315135350198914	-0.531824487115784	0.788289617946294	0.433602282850327	0.354687335095967	12	117042854	F	II		IGR	opensea	IGR-opensea		rs533163347	40
cg22154482	0.354562022892322	0.45904785608097	3.44234336125969	0.000576812593925286	0.0031631936713988	-0.535857138353067	0.340860515116862	0.695422538009184	-0.354562022892322	9	95820922	R	I	SUSD3	TSS200	island	TSS200-island	chr9:95820744-95821526	rs559833468;rs555324853;rs576461820	42;36;10
cg08063160	-0.354536369100387	0.432463654557862	-3.44209429577987	0.000577343925064734	0.0031637411499063	-0.536682523052397	0.550642444257991	0.196106075157604	0.354536369100387	2	238578376	R	II	LRRFIP1	Body	opensea	Body-opensea		rs369467584;rs4663780	50;13
cg14455170	0.35438182658037	0.400529703673914	3.44059388574307	0.000580554402061742	0.00317895808507594	-0.541653508118043	0.282402428147124	0.636784254727494	-0.35438182658037	13	42002398	R	I		IGR	opensea	IGR-opensea		rs117483551	26
cg18905461	0.353749619309266	0.382221283835407	3.4344559624402	0.000593861779774843	0.00324939893232026	-0.561966397903368	0.264304744065652	0.618054363374918	-0.353749619309266	14	52534596	F	I	NID2	Body	island	Body-island	chr14:52534581-52536722	rs528612157;rs374206051;rs571316339	10;21;22
cg19726712	0.35367717161753	0.569026119837971	3.433752588095	0.000595404737916942	0.00325541203460628	-0.564291833954785	0.451133729298795	0.804810900916325	-0.35367717161753	8	98790327	F	II	LAPTM4B	Body	shore	Body-shore	chr8:98787835-98788874	rs536065013;rs576477659	9;41
cg11863717	0.353561544223239	0.329587916524546	3.43262999411307	0.000597875050230618	0.003266482763257	-0.568002271372175	0.211734068450133	0.565295612673372	-0.353561544223239	10	73725041	R	I	CHST3	5'UTR	shore	5'UTR-shore	chr10:73723711-73724770	rs183570745	15
cg02198513	0.353442722887876	0.46366186392993	3.43147639105196	0.000600423535453011	0.00327781715811246	-0.571813937115811	0.345847622967305	0.699290345855181	-0.353442722887876	4	38987121	R	II	TMEM156	Body	opensea	Body-opensea		rs191660207;rs182283704;rs560974837	28;20;1
cg10143960	0.35342317650094	0.459918047788629	3.43128662065648	0.000600843734383954	0.00327781715811246	-0.572440842309581	0.342110322288315	0.695533498789256	-0.35342317650094	1	1109486	R	II	TTLL10	5'UTR	island	5'UTR-island	chr1:1109314-1110145	rs563310428;rs184311658;rs12141369;rs371154113	51;18;12;1
cg14836960	0.353205035159181	0.468499883740984	3.42916874747454	0.000605551841975126	0.00330104543149563	-0.579434869199153	0.350764872021257	0.703969907180439	-0.353205035159181	3	109056618	R	II	DPPA4	TSS200	opensea	TSS200-opensea
cg08145590	0.353110170273817	0.528037898097835	3.42824773087584	0.000607609987681952	0.00330839356812095	-0.582475070827207	0.410334508006562	0.76344467828038	-0.353110170273817	3	119422161	F	II	C3orf15	Body	island	Body-island	chr3:119421855-119422334	rs7624672	43
cg19411214	0.353087362555593	0.376441741524792	3.42802629712845	0.000608105783424243	0.00330839356812095	-0.583205884022284	0.258745954006261	0.611833316561854	-0.353087362555593	17	43325316	R	I	LOC100133991	Body	island	Body-island	chr17:43324689-43325729	rs144020777	8
cg26435670	0.353080571435978	0.433826472355085	3.42796036405041	0.000608253481973137	0.00330839356812095	-0.583423478424306	0.316132948543093	0.66921351997907	-0.353080571435978	10	88515340	F	II	BMPR1A	TSS1500	shore	TSS1500-shore	chr10:88515426-88517217	rs764458	24
cg02109484	0.352760108351093	0.588889229009714	3.42484907772656	0.000615261240401772	0.00334402921766182	-0.593686684252402	0.471302526226016	0.824062634577109	-0.352760108351093	2	74875253	F	I	C2orf65	TSS200	island	TSS200-island	chr2:74875128-74875562	rs562817726	2
cg24686420	-0.352622381537217	0.638956675434348	-3.42351192667032	0.000618296016276203	0.00335803436395342	-0.598094683591578	0.756497469280087	0.403875087742869	0.352622381537218	8	48540511	R	II	SPIDR	Body	opensea	Body-opensea		rs78599602;rs145019818;rs181252796;rs564546561	24;21;18;1
cg02234936	0.352568275713352	0.351328832265411	3.4229866283824	0.000619492030677784	0.00336203965131718	-0.599825890233025	0.233806073694294	0.586374349407645	-0.352568275713352	19	42420037	F	II		IGR	shore	IGR-shore	chr19:42419338-42419564	rs544129368;rs555940150;rs113072662	1;28;47
cg15159880	0.352456236483107	0.238112521132796	3.42189887088009	0.000621975515709461	0.00337302106596285	-0.603409928833009	0.12062710897176	0.473083345454867	-0.352456236483107	19	7459989	F	I	ARHGEF18	TSS200	island	TSS200-island	chr19:7459779-7460376	rs536313812;rs552973905;rs58104113;rs545308084	1;13;14;32
cg03557857	0.352374461331398	0.334447858367377	3.4211049388388	0.000623794005383122	0.00338038259236441	-0.606025126466448	0.216989704590244	0.569364165921643	-0.352374461331398	10	103589693	F	II	KCNIP2	Body	shore	Body-shore	chr10:103590286-103590609	rs185283450	0
cg12648074	0.35213525877818	0.325345165028425	3.4187825882544	0.00062914175258407	0.00340222497849718	-0.613671423159988	0.207966745435698	0.560102004213878	-0.35213525877818	5	140864474	F	II	PCDHGA4	Body	shore	Body-shore	chr5:140864527-140864748	rs34524370;rs542244720	10;36
cg03098814	0.352125940881815	0.639574460721429	3.4186921234087	0.000629350929287735	0.00340222497849718	-0.613969171934897	0.522199147094157	0.874325087975973	-0.352125940881815	6	24911308	R	I	FAM65B	TSS200	shore	TSS200-shore	chr6:24910626-24911285
cg14769786	0.352124597439566	0.464573517275745	3.41867908030423	0.000629381093450531	0.00340222497849718	-0.614012100318377	0.347198651462556	0.699323248902122	-0.352124597439566	17	1881333	F	I	RTN4RL1	Body	shore	Body-shore	chr17:1880789-1881116	rs543293401;rs568295050;rs12103650	6;29;40
cg01422274	0.352093555639661	0.464430651374116	3.4183777041643	0.000630078446301598	0.00340222497849718	-0.615003965068896	0.347066132827563	0.699159688467224	-0.352093555639661	11	849088	R	II	TSPAN4	5'UTR	island	5'UTR-island	chr11:849087-850982	rs529031819;rs549146046	10;6
cg16078649	0.352073308102496	0.608300473078342	3.41818112649765	0.00063053369371903	0.00340222497849718	-0.6156508784501	0.490942703710843	0.843016011813339	-0.352073308102496	6	30039466	R	I	RNF39	Body	island	Body-island	chr6:30038881-30039477	rs2301752;rs555716425	50;49
cg10368514	0.35206996884369	0.399805686823785	3.41814870656929	0.000630608803297555	0.00340222497849718	-0.615757564948745	0.282449030542555	0.634518999386245	-0.35206996884369	7	30184655	R	II	MTURN	Body	opensea	Body-opensea		rs200924739;rs11430174;rs66549024;rs575268729	31;28;27;6
cg12733472	0.352020275519122	0.566427475054848	3.41766624800102	0.000631727533787004	0.00340575461597523	-0.617345105125045	0.449087383215141	0.801107658734262	-0.352020275519121	5	3118774	F	II		IGR	opensea	IGR-opensea		rs561446636;rs769109;rs535639068	1;28;46
cg01848457	0.351752331921975	0.573854314168122	3.415064858672	0.000637791548271949	0.00343592037614249	-0.625901170371406	0.456603536860797	0.808355868782772	-0.351752331921975	12	104697983	F	II	EID3	1stExon	island	1stExon-island	chr12:104697348-104697984
cg19759129	0.351712197961686	0.313323891397976	3.41467520929377	0.000638704495974251	0.00343831230872482	-0.62718218050754	0.196086492077414	0.5477986900391	-0.351712197961686	5	140864273	R	II	PCDHGC4	TSS1500	shore	TSS1500-shore	chr5:140864527-140864748	rs71583647	20
cg03407547	0.351679500305247	0.452174112614964	3.41435775690659	0.00063944918470583	0.00343979561427964	-0.628225727978251	0.334947612513215	0.686627112818462	-0.351679500305247	17	7255461	R	I	KCTD11	5'UTR	island	5'UTR-island	chr17:7254622-7255808
cg01355392	0.35154586151551	0.606450657524996	3.41306029533159	0.000642501210317533	0.00345367952642826	-0.632489808569943	0.489268703686493	0.840814565202003	-0.35154586151551	20	62679255	R	II	SOX18	3'UTR	shore	3'UTR-shore	chr20:62679424-62680883	rs557679210	33
cg09401099	0.3513061107335	0.617565445409421	3.41073262214743	0.000648010590836467	0.00348074260220731	-0.640135596457214	0.500463408498254	0.851769519231755	-0.3513061107335	3	156534380	F	I		IGR	island	IGR-island	chr3:156533839-156535131	rs533438312;rs141456706	7;24
cg08915603	0.351269905792013	0.438949565380318	3.41038111851216	0.000648846374799424	0.00348268054174918	-0.64128973917475	0.32185959678298	0.673129502574993	-0.351269905792013	4	187476569	F	I	MTNR1A	TSS200	island	TSS200-island	chr4:187476279-187476844	rs536341845	37
cg04303382	0.351117914860472	0.549150047020164	3.40890548113314	0.000652366006105251	0.00349901064869327	-0.646133614922235	0.432110742066673	0.783228656927146	-0.351117914860472	17	77766421	R	II		IGR	island	IGR-island	chr17:77763364-77767356
cg15332217	0.350823000377755	0.595824905391169	3.40604223903113	0.00065924599989144	0.00353332724503219	-0.655526413371439	0.47888390526525	0.829706905643005	-0.350823000377755	13	28555064	F	II	PRHOXNB	Body	island	Body-island	chr13:28554427-28555065	rs576272674;rs545272351	11;50
cg09509819	0.350551700323502	0.479563435098158	3.40340826280025	0.000665634622772901	0.00356496205563981	-0.664160140573284	0.362712868323658	0.713264568647159	-0.350551700323502	10	20912020	F	II		IGR	opensea	IGR-opensea
cg14595003	0.350483669459737	0.235337726463832	3.40274777020059	0.000667245628502244	0.00357098171399887	-0.666324075818517	0.118509836643919	0.468993506103656	-0.350483669459737	3	129694156	R	II	TRH	5'UTR	island	5'UTR-island	chr3:129693127-129694841	rs11705868;rs11709513;rs557485447	45;34;3
cg26162150	0.350419207219273	0.417835498336252	3.40212192436493	0.00066877547167457	0.00357655853998391	-0.668374112271284	0.301029095929827	0.651448303149101	-0.350419207219273	13	108867244	F	I	LIG4	5'UTR	island	5'UTR-island	chr13:108867107-108867364
cg04227961	0.350355622230261	0.320121725898322	3.40150459551787	0.000670287689934963	0.00358203304854457	-0.670395880838361	0.203336518488235	0.553692140718496	-0.350355622230261	12	113541993	R	II	RASAL1	Body	island	Body-island	chr12:113541697-113542086	rs143821565;rs569184816	23;20
cg00297832	0.35016131954383	0.619008887892454	3.39961816516288	0.000674928442006421	0.00360420636328556	-0.676571717388755	0.502288448044511	0.852449767588341	-0.35016131954383	1	1565541	F	II	MIB2	Body	island	Body-island	chr1:1564421-1570006
cg24855521	-0.350113901108038	0.425397692165549	-3.3991577928525	0.000676065515903228	0.00360765091892465	-0.678078374160651	0.542102325868228	0.191988424760191	0.350113901108038	9	81322255	R	II		IGR	opensea	IGR-opensea		rs539508638;rs551321138	38;2
cg16174370	0.349825209639424	0.325905380363445	3.39635496825125	0.000683026729489472	0.00364214689499404	-0.687246753134007	0.209296977150304	0.559122186789728	-0.349825209639425	9	95947149	R	I	WNK2	TSS200	island	TSS200-island	chr9:95946147-95947835	rs560530638	30
cg19104015	0.349690711793458	0.441652888982972	3.39504916633995	0.000686292573912799	0.00365690199994814	-0.691515606901394	0.325089318385152	0.67478003017861	-0.349690711793458	17	46646043	F	II	HOXB3	5'UTR	shelf	5'UTR-shelf	chr17:46641534-46642110	rs147476652	1
cg01801603	0.349656644777111	0.516416786892892	3.394718419221	0.000687122081740376	0.0036586631106176	-0.692596606124391	0.399864571967188	0.749521216744299	-0.349656644777111	8	123795433	R	II	ZHX2	5'UTR	shore	5'UTR-shore	chr8:123792369-123794942	rs560619472	27
cg22698744	0.349568293358103	0.397616190771931	3.39386064004263	0.000689277721005309	0.00366504521583523	-0.695399642821211	0.28109342631923	0.630661719677333	-0.349568293358103	21	36263808	F	II	RUNX1	Body	shore	Body-shore	chr21:36260450-36263687	rs183480433	5
cg09479389	0.349566545699434	0.480691370310942	3.39384367251416	0.000689320424527658	0.00366504521583523	-0.69545508188721	0.364169188411131	0.713735734110565	-0.349566545699434	19	14016729	F	I	C19orf57	5'UTR	island	5'UTR-island	chr19:14016665-14017435	rs558766441;rs577378052;rs3745457	7;33;45
cg24346914	0.349493935091639	0.599170502965758	3.39313871646257	0.000691096818239789	0.00367182744299575	-0.697758183866969	0.482672524601879	0.832166459693518	-0.349493935091639	18	30340597	F	II	KLHL14	Body	opensea	Body-opensea		rs193047819;rs543483042	13;30
cg18586277	0.349428397270851	0.44126886578961	3.39250242811883	0.000692703831023955	0.0036777005713741	-0.699836536611103	0.324792733365993	0.674221130636844	-0.349428397270851	5	76116535	R	II	F2RL1	Body	shore	Body-shore	chr5:76114562-76115044
cg12967914	0.34930717565372	0.183830445716627	3.39132552139439	0.000695685388627224	0.0036908576479123	-0.703679721450189	0.0673947204987199	0.41670189615244	-0.34930717565372	6	30043106	F	I	RNF39	1stExon	island	1stExon-island	chr6:30042918-30043500	rs538878624;rs558873043	1;46
cg24517380	0.349281562971527	0.413558662044624	3.39107685503754	0.000696316880512913	0.00369153678085371	-0.704491569938607	0.297131474387449	0.646413037358976	-0.349281562971527	6	30881740	R	I	VARS2	TSS1500	island	TSS1500-island	chr6:30881533-30882296	rs566265030;rs535304084;rs140816086;rs150149398	36;24;13;12
cg05097643	0.349231167502789	0.602795289570445	3.39058757954821	0.000697560958461231	0.00369488658716831	-0.706088787806067	0.486384900402849	0.835616067905638	-0.349231167502789	16	3018470	R	II	PAQR4	TSS1500	island	TSS1500-island	chr16:3016646-3020326	rs80001233;rs540459583	24;8
cg05601456	0.349215157517789	0.546387049394295	3.39043214308852	0.000697956618007108	0.00369488658716831	-0.706596154911527	0.429981996888365	0.779197154406154	-0.349215157517789	4	114900431	R	I	ARSJ	1stExon	island	1stExon-island	chr4:114900355-114900810	rs563488043	29
cg10184431	0.349148154685088	0.544012331212993	3.38978163135449	0.000699614743011283	0.0037009922768822	-0.708719267010327	0.42762961298463	0.776777767669718	-0.349148154685088	6	27783226	R	II	HIST1H2AJ	TSS1500	shore	TSS1500-shore	chr6:27782247-27782485	rs569068697;rs45458699;rs370894477;rs201271927	38;24;23;6
cg16370556	0.349105651534932	0.33278900495578	3.3893689801755	0.000700668469079835	0.00370389417108389	-0.710065848921735	0.216420454444136	0.565526105979068	-0.349105651534932	6	30042636	F	II	RNF39	Body	shore	Body-shore	chr6:30042918-30043500	rs547124068;rs9261303	21;32
cg21917740	0.348922516047809	0.590266526550061	3.38759096903046	0.000705225602521576	0.00372313387909141	-0.715866060037745	0.473959021200792	0.8228815372486	-0.348922516047809	2	8597923	F	II		IGR	shore	IGR-shore	chr2:8596907-8597573	rs183209922;rs114967789	24;48
cg07361257	-0.348918588194201	0.609776228211503	-3.38755283460004	0.000705323644034092	0.00372313387909141	-0.715990428477235	0.726082424276237	0.377163836082036	0.348918588194201	2	71291297	F	II		IGR	shelf	IGR-shelf	chr2:71295160-71296002	rs74794601;rs537915739;rs556248602	0;24;25
cg20163478	0.348783737763121	0.455341606938326	3.38624360953864	0.000708697280980042	0.00373825069362998	-0.720259376383314	0.339080361017286	0.687864098780407	-0.348783737763121	17	43508418	F	II	ARHGAP27	5'UTR	island	5'UTR-island	chr17:43506828-43510380
cg20019706	-0.348736302193752	0.562466567424374	-3.38578307088317	0.000709887566593541	0.00374183726690427	-0.721760647580739	0.678712001488958	0.329975699295206	0.348736302193752	19	30164205	R	II	PLEKHF1	5'UTR	shore	5'UTR-shore	chr19:30164768-30165556	rs150808685;rs575820480;rs544905752	49;48;29
cg13524302	0.348381516354116	0.328319695398954	3.38233855454784	0.000718849172018923	0.00378635210434105	-0.732982661590947	0.212192523280915	0.560574039635031	-0.348381516354116	6	33084798	R	I	HLA-DPB2	Body	island	Body-island	chr6:33084740-33084995	rs189393430;rs61737198	28;15
cg12744859	0.348307339912791	0.376872447386635	3.38161839625713	0.00072073604496916	0.00379356545708103	-0.735327447540297	0.260770000749038	0.609077340661829	-0.348307339912791	17	46669492	R	I	LOC404266	TSS200	island	TSS200-island	chr17:46669434-46669811	rs113520215;rs377767191;rs57183284;rs547963863;rs568039277	49;43;38;36;4
cg09678193	0.348155172110695	0.329808524059761	3.38014104169144	0.000724621243606787	0.00381115325785134	-0.740136049818993	0.213756800022862	0.561911972133558	-0.348155172110695	1	226411144	R	I	MIXL1	TSS200	island	TSS200-island	chr1:226411007-226411880	rs185707907;rs10915961	17;11
cg21101720	0.34813580479576	0.363147891714062	3.37995300985585	0.000725117129664842	0.00381115325785134	-0.740747918927195	0.247102623448809	0.595238428244568	-0.348135804795759	17	27940509	R	I	ANKRD13B	Body	island	Body-island	chr17:27939298-27940770	rs533516579;rs558444029	4;1
cg14777768	0.347753939521713	0.323812420587238	3.37624558687724	0.000734959130610614	0.00386011486077151	-0.752805187859454	0.207894440746667	0.55564838026838	-0.347753939521713	3	170746265	F	II	SLC2A2	TSS1500	island	TSS1500-island	chr3:170746072-170746292	rs148209613	33
cg16540129	0.34772538555331	0.26162586382763	3.37596836439649	0.000735700029667944	0.00386124024160728	-0.753706238176497	0.145717401976527	0.493442787529837	-0.34772538555331	6	49517997	R	II	C6orf141	TSS200	shore	TSS200-shore	chr6:49518315-49519186	rs73431965	48
cg20970205	0.347549380087394	0.582419694084987	3.37425957663011	0.00074028223913353	0.0038805671024162	-0.75925864101773	0.466569900722522	0.814119280809916	-0.347549380087394	17	77766040	F	II		IGR	island	IGR-island	chr17:77763364-77767356
cg07113006	0.347543300326372	0.60878756059332	3.37420054993339	0.00074044099512824	0.0038805671024162	-0.759450387572399	0.492939793817862	0.840483094144234	-0.347543300326372	1	45097282	R	II	RNF220	Body	island	Body-island	chr1:45097281-45098049
cg19724470	0.347432112843574	0.366903904162709	3.37312106180845	0.000743349928834104	0.00389302977015118	-0.762956482608288	0.251093199881518	0.598525312725092	-0.347432112843574	9	5450936	F	II	CD274	5'UTR	shore	5'UTR-shore	chr9:5450409-5450629	rs185005359;rs866066;rs559393240;rs532929011;rs551514059;rs190049644	12;17;23;33;34;40
cg27610821	0.347259102193202	0.453469441695489	3.37144134986729	0.000747897420349362	0.00391404988294185	-0.768409827822916	0.337716407631089	0.68497550982429	-0.347259102193202	22	39097732	R	I	JOSD1	TSS1500	island	TSS1500-island	chr22:39096373-39097754
cg10714509	0.347207923205973	0.525096482336588	3.37094446741641	0.00074924757589704	0.0039183189917811	-0.770022483545892	0.409360507934597	0.75656843114057	-0.347207923205973	1	234680511	R	II		IGR	opensea	IGR-opensea		rs540506453;rs377538505	29;2
cg18671654	0.346968485594133	0.503191493998516	3.3686198347137	0.000755594311354052	0.00394869386375475	-0.777564032729777	0.387535332133805	0.734503817727938	-0.346968485594133	8	71094414	R	II	NCOA2	Body	opensea	Body-opensea
cg06176221	0.346736627339378	0.371428847938654	3.36636878786582	0.000761787686968289	0.00397822458750106	-0.784861897358907	0.255849972158862	0.602586599498239	-0.346736627339377	21	36263287	F	II	RUNX1	Body	island	Body-island	chr21:36260450-36263687	rs551187824;rs147840529	39;44
cg25273602	0.346667610047717	0.478946972937876	3.36569871831404	0.000763640354022899	0.00398364593918004	-0.787033311938341	0.36339110292197	0.710058712969687	-0.346667610047717	1	29062859	R	II	YTHDF2	TSS1500	shore	TSS1500-shore	chr1:29063066-29064315	rs3753692	48
cg24864161	0.346657486225823	0.615375882662451	3.36560042896313	0.000763912464605448	0.00398364593918004	-0.787351790176441	0.499823387253843	0.846480873479666	-0.346657486225823	22	50528282	F	I	MOV10L1	TSS200	island	TSS200-island	chr22:50528201-50529085	rs143148305;rs147508608;rs138510226;rs564145688;rs528420555;rs546709113	10;11;19;24;25;48
cg10726445	0.346541108782546	0.383445200218484	3.36447055296571	0.000767046958669232	0.0039971487569032	-0.791012158858369	0.267931497290969	0.614472606073515	-0.346541108782547	13	76336809	F	II	LMO7	5'UTR	opensea	5'UTR-opensea		rs559766311	39
cg04362989	0.346308096784226	0.524893210351275	3.36220830474473	0.000773358792319193	0.00402717802932125	-0.798337289135054	0.409457178089866	0.755765274874092	-0.346308096784226	2	170625479	F	II		IGR	island	IGR-island	chr2:170624684-170625480	rs551843603	37
cg11294276	0.346265613932298	0.347954466695704	3.36179585063556	0.000774514752717406	0.004030335107824	-0.799672279131026	0.232532595384938	0.578798209317236	-0.346265613932298	15	59608231	R	II	MYO1E	Body	opensea	Body-opensea		rs139073275;rs74784184;rs536633934	44;34;13
cg04882394	0.346237556735941	0.414209139837411	3.36152345117543	0.000775279069634634	0.0040314511621001	-0.800553864518424	0.298796620925431	0.645034177661371	-0.346237556735941	1	1565931	F	II	MIB2	3'UTR	island	3'UTR-island	chr1:1564421-1570006	rs116306698;rs371607681;rs555590828;rs566133553;rs137939848	11;13;34;40;41
cg11311865	-0.34612389003221	0.327852756284214	-3.36041989298893	0.000778382678196907	0.00404472132993602	-0.804124655982064	0.443227386294951	0.097103496262741	0.34612389003221	13	79768628	R	II		IGR	opensea	IGR-opensea
cg26581012	0.346053759165576	0.473921016129583	3.35973901204966	0.00078030331316677	0.00405182995193963	-0.806327202667181	0.358569763074391	0.704623522239967	-0.346053759165576	19	13135333	R	II	NFIX	TSS200	island	TSS200-island	chr19:13135317-13136169	rs185692550	1
cg05201390	0.345935574318478	0.491775870724281	3.35859158847482	0.000783549932150959	0.00406580898975997	-0.810037934270817	0.376464012618121	0.722399586936599	-0.345935574318478	5	153865895	R	II		IGR	shelf	IGR-shelf	chr5:153862142-153862451	rs34888572;rs537373147	7;1
cg06246357	0.345764473005487	0.385159305746802	3.35693041375545	0.00078827242480712	0.00408742108817949	-0.815407875008089	0.269904481411639	0.615668954417126	-0.345764473005487	6	1524494	F	II		IGR	island	IGR-island	chr6:1524153-1524543
cg12694372	0.345346213729935	0.627101026677548	3.35286965161083	0.000799928064621602	0.00414492761117003	-0.828523576830905	0.511985622100903	0.857331835830838	-0.345346213729935	6	32064582	F	I	TNXB	Body	island	Body-island	chr6:32063533-32065044	rs369785145	1
cg17883068	-0.344992810522534	0.508223631227355	-3.34943855886457	0.000809900809179536	0.00419363893566692	-0.839593159712694	0.623221234734866	0.278228424212333	0.344992810522534	15	57277634	R	II	TCF12	Body	opensea	Body-opensea
cg09368188	0.344770277525554	0.575394223493472	3.34727804833226	0.000816239570281643	0.00422347814347566	-0.846557704120778	0.460470797651621	0.805241075177174	-0.344770277525554	1	245330018	R	II	KIF26B	Body	opensea	Body-opensea		rs945951;rs563818186;rs146724647	39;30;22
cg26933978	0.344714622542023	0.480001360641071	3.3467377096871	0.00081783205940737	0.00422873389250694	-0.84829881794281	0.365096486460396	0.70981110900242	-0.344714622542023	8	38831295	F	II	HTRA4	TSS1500	shore	TSS1500-shore	chr8:38831592-38832353	rs112114509	37
cg10017394	0.34465371083357	0.611605144534441	3.34614633497215	0.000819578265985219	0.0042346968541853	-0.850204061299189	0.496720574256585	0.841374285090155	-0.34465371083357	9	74334857	F	II	TMEM2	Body	opensea	Body-opensea		rs572561505;rs149368011	28;40
cg18873530	0.344634127351804	0.292045019762548	3.34595620443336	0.000820140416386132	0.0042346968541853	-0.850816537008095	0.177166977311947	0.521801104663751	-0.344634127351804	19	49315663	F	I	BCAT2	TSS1500	island	TSS1500-island	chr19:49315545-49315765	rs554359027;rs112805450	28;38
cg16286907	-0.344522589883424	0.588670762376262	-3.34487331839645	0.000823348963576138	0.0042482720625899	-0.854304220949513	0.703511625670737	0.358989035787313	0.344522589883424	4	88765119	R	II	MEPE	5'UTR	opensea	5'UTR-opensea		rs193213701;rs367615302;rs150046011	42;10;1
cg23958868	0.344333700559287	0.596828577821832	3.34303944485959	0.00082880922920022	0.00427343830414628	-0.860208058330605	0.482050677635403	0.82638437819469	-0.344333700559287	4	979079	R	II	SLC26A1	Body	shore	Body-shore	chr4:980603-981248	rs3806755;rs563733157;rs184914092;rs542965678	51;32;20;2
cg21637884	0.344226408215229	0.334000479231518	3.34199777354559	0.000831925693389748	0.00428389571390892	-0.863560096362016	0.219258343159775	0.563484751375004	-0.344226408215229	3	57530016	F	I	DNAH12	5'UTR	opensea	5'UTR-opensea
cg01069159	0.344223650704926	0.443231057013211	3.34197100165049	0.000832005932434029	0.00428389571390892	-0.863646233002728	0.328489840111569	0.672713490816495	-0.344223650704926	5	161275865	F	II	GABRA1	5'UTR	opensea	5'UTR-opensea		rs192951838;rs184393130;rs189103944;rs530718056	0;6;8;17
cg23258678	0.344156441755685	0.367010240550419	3.3413184887887	0.000833963824274595	0.00429096334005708	-0.865745432690643	0.252291426631857	0.596447868387542	-0.344156441755685	1	200004095	R	I	NR5A2	Body	shore	Body-shore	chr1:200004474-200004933	rs3828114;rs536756486	41;38
cg13760583	-0.344063942001304	0.695660361412713	-3.34042043458421	0.000836665462487613	0.00430184514092509	-0.868633893345665	0.810348342079814	0.46628440007851	0.344063942001304	2	143635616	F	II	KYNU	5'UTR	opensea	5'UTR-opensea		rs568537449	47
cg03702646	0.343943255571177	0.388657108188388	3.33924872384048	0.000840202554700634	0.00431700429647165	-0.872401363044285	0.27400935633133	0.617952611902506	-0.343943255571177	2	240302663	F	II	HDAC4	5'UTR	opensea	5'UTR-opensea
cg02270332	0.343886523175879	0.471059512071251	3.33869792490627	0.000841870062476164	0.00432254292582299	-0.874171922192726	0.356430671012625	0.700317194188504	-0.343886523175879	6	106475062	R	II		IGR	opensea	IGR-opensea		rs554948693;rs571774061	12;4
cg00319367	0.343560752638692	0.463955376595821	3.33553511001472	0.000851504846861755	0.00436895279019621	-0.884333228532143	0.349435125716257	0.692995878354949	-0.343560752638693	8	107281601	R	II	OXR1	TSS1500	shore	TSS1500-shore	chr8:107282031-107283876	rs143747703	16
cg19809499	0.343399417695693	0.399002873103612	3.33396875424588	0.000856314157621908	0.00439055622635233	-0.889361958815231	0.284536400538381	0.627935818234074	-0.343399417695694	1	47882265	F	I	FOXE3	1stExon	island	1stExon-island	chr1:47881896-47883065
cg01562385	0.343355763072118	0.417800547941563	3.333544923734	0.000857619802603364	0.00439417777266797	-0.890722245783006	0.303348626917524	0.646704389989642	-0.343355763072118	19	10698098	R	I	AP1M2	TSS200	island	TSS200-island	chr19:10697786-10698099	rs576297146	33
cg12418947	0.343317857762811	0.476134712507101	3.33317691170388	0.000858754991299913	0.00439692150573391	-0.891903242673044	0.361695426586164	0.705013284348974	-0.343317857762811	17	7255037	R	II	KCTD11	TSS200	island	TSS200-island	chr17:7254622-7255808
cg23964682	0.343258953174441	0.623703321585516	3.3326050235556	0.000860521832103425	0.00440289328191368	-0.893738244925819	0.509283670527369	0.85254262370181	-0.343258953174441	2	241497415	F	I	ANKMY1	TSS200	island	TSS200-island	chr2:241496576-241497600
cg09951199	0.343102347669174	0.506218448704873	3.33108458457289	0.00086523561576054	0.00442392436175473	-0.898615305604477	0.391850999481815	0.73495334715099	-0.343102347669174	9	91605682	R	II	S1PR3	TSS1500	shore	TSS1500-shore	chr9:91606335-91606823	rs542201945;rs558952819	45;33
cg01797501	0.342997048062085	0.544603591378857	3.33006226018392	0.000868418555309288	0.00443710442336425	-0.901893329633221	0.430271242024829	0.773268290086914	-0.342997048062085	12	65671924	F	II	MSRB3	TSS1500	shore	TSS1500-shore	chr12:65672391-65673250	rs576299294;rs545325292;rs565136604	15;19;36
cg07805204	0.342943991855408	0.447287697389049	3.32954715233526	0.000870026419710535	0.00444222403155825	-0.903544611945761	0.332973033437246	0.675917025292654	-0.342943991855408	11	32459090	F	II	WT1-AS	Body	shore	Body-shore	chr11:32460586-32461004	rs72893539	42
cg19527084	0.342622473938816	0.262567562080336	3.32642562494584	0.000879829188995292	0.00448914934844362	-0.913545834470424	0.148360070767398	0.490982544706214	-0.342622473938816	2	74229775	R	I		IGR	island	IGR-island	chr2:74229477-74229996
cg02062196	0.342555092031167	0.485458203779048	3.32577143287932	0.000881896533582323	0.00449656841740306	-0.915640645164149	0.371273173101992	0.713828265133159	-0.342555092031167	20	50722929	R	II	ZFP64	Body	shore	Body-shore	chr20:50721310-50721912	rs138509847	18
cg01141459	0.342382230578038	0.680990186842591	3.3240931694524	0.000887220709645561	0.00452057139897238	-0.921012785343521	0.566862776649912	0.90924500722795	-0.342382230578038	22	30476452	R	I	HORMAD2	1stExon	island	1stExon-island	chr22:30476012-30476530
cg05383255	0.342264329080221	0.473064672323192	3.32294849683636	0.000890869180861445	0.00453600891255286	-0.924675339859877	0.358976562629785	0.701240891710006	-0.342264329080221	6	112081318	R	II	FYN	TSS1500	opensea	TSS1500-opensea		rs80242030;rs72942145;rs527273526	20;13;1
cg16491617	0.342143375872173	0.370299116125085	3.32177419602052	0.000894626535776006	0.00455197901478812	-0.928431383478139	0.256251324167694	0.598394700039867	-0.342143375872173	8	54164391	F	I	OPRK1	TSS200	island	TSS200-island	chr8:54163303-54164443	rs528148164;rs545098740	15;29
cg16427552	0.342121861764315	0.232980597465725	3.3215653215738	0.000895296398258745	0.00455222828851118	-0.929099336877059	0.11893997687762	0.461061838641935	-0.342121861764315	19	18118854	F	I	ARRDC2	TSS200	island	TSS200-island	chr19:18118741-18119553	rs2290641	15
cg07920076	-0.342026442976979	0.371926106788579	-3.32063892729603	0.000898272961426832	0.00456419774995255	-0.932061319410876	0.485934921114238	0.143908478137259	0.342026442976979	20	35224478	R	II	TGIF2-C20orf24	Body	opensea	Body-opensea
cg21372329	0.341899355943619	0.354932313990373	3.31940507488842	0.000902251651813911	0.0045781183086343	-0.936005062118764	0.240965862009166	0.582865217952785	-0.341899355943619	3	119421939	F	II	C3orf15	5'UTR	island	5'UTR-island	chr3:119421855-119422334	rs7612861	24
cg01808030	0.341899043592449	0.396549619315364	3.31940204235841	0.00090226145062419	0.0045781183086343	-0.93601475314038	0.282583271451214	0.624482315043663	-0.341899043592449	22	45809952	R	I	RIBC2	Body	island	Body-island	chr22:45809191-45809953	rs569136519	36
cg14074907	-0.341815843812227	0.693678446449154	-3.31859427899795	0.000904875037052113	0.00458699322952675	-0.938595798047118	0.80761706105323	0.465801217241002	0.341815843812227	1	111670751	R	II	DRAM2	Body	opensea	Body-opensea
cg24828869	0.341803552053326	0.3961739088907	3.31847494175391	0.000905261757109275	0.00458699322952675	-0.938977062885161	0.282239391539591	0.624042943592917	-0.341803552053326	8	62928253	R	II		IGR	opensea	IGR-opensea		rs537186476;rs558892501;rs577141892;rs534715345	34;31;17;2
cg02266500	0.341452409885202	0.472611510348601	3.31506580080464	0.000916374201742409	0.0046400936789885	-0.949862973438654	0.358794040386867	0.700246450272069	-0.341452409885202	14	60981173	R	II		IGR	shore	IGR-shore	chr14:60981523-60982636
cg26072437	0.341352420144089	0.312586387524946	3.31409502841704	0.000919561579033746	0.00465301966699477	-0.952960752027759	0.198802247476916	0.540154667621005	-0.341352420144089	4	170581380	R	II	CLCN3	Body	opensea	Body-opensea
cg19611364	0.341324244964388	0.426522611862552	3.31382148348968	0.000920461573917035	0.0046543615585929	-0.953833482415825	0.312747863541089	0.654072108505477	-0.341324244964388	19	13135494	R	II	NFIX	1stExon	island	1stExon-island	chr19:13135317-13136169
cg26922444	0.341110639997262	0.583952792471097	3.31174765269832	0.000927311317053475	0.00468576607624816	-0.96044758477689	0.470249245805343	0.811359885802604	-0.341110639997262	6	24911204	R	I	FAM65B	TSS200	island	TSS200-island	chr6:24910626-24911285
cg11718527	0.340919731352672	0.398625740859873	3.30989417414484	0.000933473187435031	0.00471084138366872	-0.966355410209023	0.284985830408983	0.625905561761655	-0.340919731352672	16	3108460	R	I	MMP25	Body	island	Body-island	chr16:3108195-3109605	rs566070465;rs533810798;rs200636618	23;8;7
cg24335895	0.340917089605369	0.687003545512077	3.30986852616028	0.000933558719376793	0.00471084138366872	-0.966437138057947	0.573364515643621	0.91428160524899	-0.340917089605369	19	36643771	F	II	COX7A1	TSS200	shore	TSS200-shore	chr19:36642327-36643585	rs539690913	33
cg16547579	0.340824781298757	0.418836832310448	3.30897233066855	0.000936551951980728	0.00472269526267036	-0.969292486394297	0.305228571877528	0.646053353176286	-0.340824781298758	20	4954333	F	II	SLC23A2	5'UTR	opensea	5'UTR-opensea		rs529780724;rs548300401	33;43
cg19244639	0.340741991370774	0.615230600400262	3.30816854644866	0.000939244097942322	0.00473301561932172	-0.971852747507	0.501649936610004	0.842391927980778	-0.340741991370774	12	7343334	R	II	PEX5	Body	shore	Body-shore	chr12:7342541-7342798
cg22689323	-0.340689622456968	0.47102448094146	-3.30766011133396	0.000940950719452021	0.00473835898009768	-0.973471923997377	0.584587688427116	0.243898065970148	0.340689622456968	8	143926325	R	II	GML	Body	opensea	Body-opensea		rs566586561;rs533615195;rs183706025;rs573705750	46;40;24;23
cg02598441	0.340650325189937	0.331690054469974	3.30727858517621	0.000942233242462198	0.00473947144057843	-0.97468677927862	0.218139946073328	0.558790271263266	-0.340650325189937	17	62777298	F	II	LOC146880	Body	island	Body-island	chr17:62774366-62777797	rs536480003;rs112459305	21;25
cg02915015	0.340643246071682	0.574098433519591	3.30720985600005	0.000942464451768052	0.00473947144057843	-0.974905611769291	0.46055068482903	0.801193930900712	-0.340643246071682	6	24911329	R	I	FAM65B	TSS200	shore	TSS200-shore	chr6:24910626-24911285	rs530817961	3
cg25337414	0.340597379189654	0.411099960539823	3.30676454729056	0.000943963772424796	0.00474375762811419	-0.976323356697894	0.297567500809938	0.638164879999593	-0.340597379189654	12	80085619	F	II	PAWR	TSS1500	shore	TSS1500-shore	chr12:80083531-80085154	rs534931458	7
cg08791563	0.340150029477188	0.580556565301157	3.30242135424268	0.000958703282425983	0.00481452908681322	-0.990140921327095	0.467173222142094	0.807323251619282	-0.340150029477188	2	66736054	F	II	MEIS1	Body	opensea	Body-opensea		rs200535896	34
cg26116937	-0.339989648587764	0.47126278224319	-3.30086426111274	0.000964039301851059	0.00483801243064474	-0.99509028167181	0.584592665105778	0.244603016518014	0.339989648587764	10	531152	F	II	DIP2C	Body	shore	Body-shore	chr10:530713-531099	rs528353501	1
cg23933193	0.339962394929098	0.439270518360453	3.30059966297497	0.000964948785676563	0.00483926436154621	-0.995931098588702	0.325949720050753	0.665912114979851	-0.339962394929098	2	219926513	F	II	IHH	TSS1500	shore	TSS1500-shore	chr2:219924819-219926130	rs574071586;rs542946019	31;48
cg06663305	0.339901299820814	0.452671415776832	3.30000650768245	0.000966990483085303	0.00484618880518212	-0.997815730906847	0.339370982503227	0.679272282324041	-0.339901299820814	17	8095813	R	II		IGR	shelf	IGR-shelf	chr17:8092418-8093706	rs548848620	8
cg15401526	0.33982075467562	0.349416682049878	3.29922451742986	0.000969688282798387	0.00485120014469944	-1.00029983090998	0.236143097158005	0.575963851833625	-0.33982075467562	12	16762102	F	II	LMO3	TSS1500	opensea	TSS1500-opensea
cg15922174	0.339806301080589	0.476705919958232	3.29908419152441	0.000970173132212924	0.00485120014469944	-1.00074553322222	0.36343715293137	0.703243454011958	-0.339806301080589	9	126135998	F	I	CRB2	Body	island	Body-island	chr9:126135407-126136193	rs377347664	16
cg24924958	0.339801025010756	0.415749254156479	3.29903296764032	0.000970350175206123	0.00485120014469944	-1.00090822549724	0.30248224581956	0.642283270830316	-0.339801025010756	6	142409993	F	II	NMBR	TSS200	island	TSS200-island	chr6:142409473-142410112	rs66629528	47
cg08441138	0.339792478696873	0.602686163876317	3.2989499938728	0.0009706370174951	0.00485120014469944	-1.00117175327711	0.489422004310693	0.829214483007566	-0.339792478696873	11	128555233	R	II		IGR	opensea	IGR-opensea		rs567739998	1
cg02665929	0.339714560505774	0.440803923521607	3.29819350798167	0.000973255831150799	0.00486097530926271	-1.0035740749921	0.327565736686349	0.667280297192123	-0.339714560505774	1	151821328	F	II	THEM5	Body	opensea	Body-opensea		rs529608677;rs549656519	1;20
cg08580836	0.339665028700561	0.508123457240679	3.29771261755958	0.000974923984637176	0.00486599227730413	-1.00510092015191	0.394901781007159	0.73456680970772	-0.339665028700561	5	150284448	F	II	ZNF300	TSS200	island	TSS200-island	chr5:150284385-150284635	rs570564689;rs116669049	0;44
cg13909713	-0.339570275781398	0.510076902936582	-3.29679268800937	0.000978122493732494	0.00487863545853513	-1.00802111072704	0.623266994863715	0.283696719082317	0.339570275781398	6	144484178	R	II	STX11	5'UTR	opensea	5'UTR-opensea		rs145934644	1
cg05743713	0.339531393102558	0.337926632331673	3.29641518697223	0.00097943783926551	0.00488187507647499	-1.00921920039014	0.224749501297486	0.564280894400045	-0.339531393102558	11	66885240	R	I	KDM2A	TSS1500	shore	TSS1500-shore	chr11:66885275-66887330	rs117538255	29
cg16627786	0.339295334519683	0.322289175408504	3.29412336031522	0.000987458584809233	0.00491850974444382	-1.01648991460419	0.20919073056861	0.548486065088293	-0.339295334519683	22	19711051	F	I	GP1BB	TSS200	island	TSS200-island	chr22:19709081-19712106	rs373634347;rs572877334	30;49
cg25605163	0.339150246874575	0.566076689844134	3.29271474501044	0.000992418472060884	0.00493985895258004	-1.02095617248315	0.453026607552609	0.792176854427184	-0.339150246874575	9	139557250	F	I	EGFL7	TSS200	shelf	TSS200-shelf	chr9:139552947-139553269	rs550239353;rs193073235;rs184213776;rs547871054;rs567823849	2;3;8;9;23
cg03391528	-0.338902776177058	0.304123895018088	-3.2903121213291	0.00100093162710621	0.00497885392804799	-1.02856969758989	0.417091487077108	0.0781887109000495	0.338902776177058	21	35348304	R	II		IGR	opensea	IGR-opensea		rs550587681	43
cg26585119	0.338413952079855	0.423255538060394	3.28556626509751	0.00101794649754313	0.00506005675931271	-1.04359221631284	0.310450887367108	0.648864839446964	-0.338413952079856	5	134736001	R	II	H2AFY	TSS1500	shore	TSS1500-shore	chr5:134734096-134735261	rs565194509;rs148917870	25;9
cg06980654	0.338365667958488	0.511837493164147	3.28509748808837	0.00101964160734467	0.00506504896006176	-1.04507490491963	0.399048937177984	0.737414605136472	-0.338365667958488	5	170171246	R	I		IGR	island	IGR-island	chr5:170171188-170171798	rs17072854;rs565211759	32;26
cg23485239	-0.338344236319799	0.48790341624295	-3.28488941431172	0.00102039484438434	0.00506535883481787	-1.04573295092491	0.60068482834955	0.262340592029751	0.338344236319799	16	12174262	R	II	SNX29	Body	opensea	Body-opensea		rs528766501;rs551307368	21;2
[truncated: 5,855 more rows]
