# Supplementary material for: Leukemia stemness and co-occurring mutations drive resistance to IDH inhibitors in acute myeloid leukemia
Source: Nat Commun. 2021 May 10;12:2607. doi: 10.1038/s41467-021-22874-x (PMC8110775; doi:10.1038/s41467-021-22874-x)
Supplement: Supplementary file 6 — Source Data [file 41467_2021_22874_MOESM6_ESM.zip › source data files/Figure4/Fig4E.txt]

Type	ID
Hyper_BL_Cluster21	cg15032314
Hyper_BL_Cluster22	cg15680620
Hyper_BL_Cluster23	cg04885832
Hyper_BL_Cluster24	cg23947326
Hyper_BL_Cluster25	cg15213291
Hyper_BL_Cluster26	cg20753749
Hyper_BL_Cluster27	cg19600482
Hyper_BL_Cluster28	cg22877509
Hyper_BL_Cluster29	cg19516515
Hyper_BL_Cluster210	cg21207028
Hyper_BL_Cluster211	cg18696330
Hyper_BL_Cluster212	cg00262122
Hyper_BL_Cluster213	cg14164315
Hyper_BL_Cluster214	cg08713365
Hyper_BL_Cluster215	cg20331595
Hyper_BL_Cluster216	cg02401399
Hyper_BL_Cluster217	cg06825142
Hyper_BL_Cluster218	cg04178858
Hyper_BL_Cluster219	cg00556112
Hyper_BL_Cluster220	cg04361443
Hyper_BL_Cluster221	cg02360980
Hyper_BL_Cluster222	cg19951303
Hyper_BL_Cluster223	cg18244129
Hyper_BL_Cluster224	cg23357130
Hyper_BL_Cluster225	cg03698956
Hyper_BL_Cluster226	cg01324372
Hyper_BL_Cluster227	cg12928379
Hyper_BL_Cluster228	cg14603620
Hyper_BL_Cluster229	cg07427436
Hyper_BL_Cluster230	cg15826437
Hyper_BL_Cluster231	cg18467168
Hyper_BL_Cluster232	cg14247332
Hyper_BL_Cluster233	cg26853987
Hyper_BL_Cluster234	cg20034785
Hyper_BL_Cluster235	cg24006126
Hyper_BL_Cluster236	cg06366062
Hyper_BL_Cluster237	cg00578638
Hyper_BL_Cluster238	cg12021814
Hyper_BL_Cluster239	cg14570838
Hyper_BL_Cluster240	cg11636127
Hyper_BL_Cluster241	cg26781466
Hyper_BL_Cluster242	cg13297177
Hyper_BL_Cluster243	cg13556511
Hyper_BL_Cluster244	cg22080061
Hyper_BL_Cluster245	cg17265994
Hyper_BL_Cluster246	cg26349672
Hyper_BL_Cluster247	cg11849086
Hyper_BL_Cluster248	cg15022387
Hyper_BL_Cluster249	cg14292280
Hyper_BL_Cluster250	cg00713294
Hyper_BL_Cluster251	cg21865657
Hyper_BL_Cluster252	cg14238325
Hyper_BL_Cluster253	cg23189291
Hyper_BL_Cluster254	cg16547579
Hyper_BL_Cluster255	cg07458308
Hyper_BL_Cluster256	cg15072832
Hyper_BL_Cluster257	cg26471497
Hyper_BL_Cluster258	cg07959576
Hyper_BL_Cluster259	cg00498211
Hyper_BL_Cluster260	cg25367905
Hyper_BL_Cluster261	cg13097407
Hyper_BL_Cluster262	cg06968912
Hyper_BL_Cluster263	cg26251909
Hyper_BL_Cluster264	cg03843031
Hyper_BL_Cluster265	cg17014785
Hyper_BL_Cluster266	cg13577076
Hyper_BL_Cluster267	cg07838483
Hyper_BL_Cluster268	cg08574629
Hyper_BL_Cluster269	cg10776862
Hyper_BL_Cluster270	cg21654383
Hyper_BL_Cluster271	cg00712857
Hyper_BL_Cluster272	cg20931042
Hyper_BL_Cluster273	cg02033258
Hyper_BL_Cluster274	cg01915791
Hyper_BL_Cluster275	cg13621184
Hyper_BL_Cluster276	cg06452419
Hyper_BL_Cluster277	cg17476271
Hyper_BL_Cluster278	cg02642017
Hyper_BL_Cluster279	cg10962166
Hyper_BL_Cluster280	cg08945395
Hyper_BL_Cluster281	cg00551609
Hyper_BL_Cluster282	cg12735263
Hyper_BL_Cluster283	cg16672706
Hyper_BL_Cluster284	cg20439288
Hyper_BL_Cluster285	cg11376305
Hyper_BL_Cluster286	cg04165291
Hyper_BL_Cluster287	cg21210721
Hyper_BL_Cluster288	cg18301423
Hyper_BL_Cluster289	cg22152796
Hyper_BL_Cluster290	cg05552183
Hyper_BL_Cluster291	cg15883716
Hyper_BL_Cluster292	cg05191175
Hyper_BL_Cluster293	cg06943420
Hyper_BL_Cluster294	cg02353165
Hyper_BL_Cluster295	cg19657351
Hyper_BL_Cluster296	cg25195415
Hyper_BL_Cluster297	cg14542922
Hyper_BL_Cluster298	cg16838838
Hyper_BL_Cluster299	cg26322951
Hyper_BL_Cluster2100	cg10800464
Hyper_BL_Cluster2101	cg18320766
Hyper_BL_Cluster2102	cg16590910
Hyper_BL_Cluster2103	cg24459409
Hyper_BL_Cluster2104	cg12199360
Hyper_BL_Cluster2105	cg13895235
Hyper_BL_Cluster2106	cg15982002
Hyper_BL_Cluster2107	cg01460360
Hyper_BL_Cluster2108	cg16597406
Hyper_BL_Cluster2109	cg22336806
Hyper_BL_Cluster2110	cg26161740
Hyper_BL_Cluster2111	cg20935165
Hyper_BL_Cluster2112	cg03060555
Hyper_BL_Cluster2113	cg05901357
Hyper_BL_Cluster2114	cg01547338
Hyper_BL_Cluster2115	cg15497761
Hyper_BL_Cluster2116	cg09656668
Hyper_BL_Cluster2117	cg25767504
Hyper_BL_Cluster2118	cg07759247
Hyper_BL_Cluster2119	cg25110943
Hyper_BL_Cluster2120	cg02505812
Hyper_BL_Cluster2121	cg05628107
Hyper_BL_Cluster2122	cg26271127
Hyper_BL_Cluster2123	cg24079361
Hyper_BL_Cluster2124	cg02242344
Hyper_BL_Cluster2125	cg03431846
Hyper_BL_Cluster2126	cg02054792
Hyper_BL_Cluster2127	cg13282929
Hyper_BL_Cluster2128	cg01597066
Hyper_BL_Cluster2129	cg17745097
Hyper_BL_Cluster2130	cg24101359
Hyper_BL_Cluster2131	cg03239914
Hyper_BL_Cluster2132	cg16601494
Hyper_BL_Cluster2133	cg00677574
Hyper_BL_Cluster2134	cg19305681
Hyper_BL_Cluster2135	cg23218550
Hyper_BL_Cluster2136	cg09628962
Hyper_BL_Cluster2137	cg19259203
Hyper_BL_Cluster2138	cg04589674
Hyper_BL_Cluster2139	cg11167537
Hyper_BL_Cluster2140	cg27331241
Hyper_BL_Cluster2141	cg22451358
Hyper_BL_Cluster2142	cg12379940
Hyper_BL_Cluster2143	cg15766101
Hyper_BL_Cluster2144	cg05694021
Hyper_BL_Cluster2145	cg10726445
Hyper_BL_Cluster2146	cg27258399
Hyper_BL_Cluster2147	cg12459718
Hyper_BL_Cluster2148	cg03225210
Hyper_BL_Cluster2149	cg10375078
Hyper_BL_Cluster2150	cg27543538
Hyper_BL_Cluster2151	cg03103218
Hyper_BL_Cluster2152	cg05394800
Hyper_BL_Cluster2153	cg14591123
Hyper_BL_Cluster2154	cg02583525
Hyper_BL_Cluster2155	cg19070139
Hyper_BL_Cluster2156	cg15775266
Hyper_BL_Cluster2157	cg20474370
Hyper_BL_Cluster2158	cg18601167
Hyper_BL_Cluster2159	cg26173997
Hyper_BL_Cluster2160	cg24153763
Hyper_BL_Cluster2161	cg25156646
Hyper_BL_Cluster2162	cg02330683
Hyper_BL_Cluster2163	cg24104567
Hyper_BL_Cluster2164	cg04805181
Hyper_BL_Cluster2165	cg26010734
Hyper_BL_Cluster2166	cg02245020
Hyper_BL_Cluster2167	cg24417337
Hyper_BL_Cluster2168	cg13397359
Hyper_BL_Cluster2169	cg05642143
Hyper_BL_Cluster2170	cg04518342
Hyper_BL_Cluster2171	cg08328777
Hyper_BL_Cluster2172	cg18808904
Hyper_BL_Cluster2173	cg25362339
Hyper_BL_Cluster2174	cg00247571
Hyper_BL_Cluster2175	cg09849405
Hyper_BL_Cluster2176	cg21667367
Hyper_BL_Cluster2177	cg12479674
Hyper_BL_Cluster2178	cg03702646
Hyper_BL_Cluster2179	cg22233844
Hyper_BL_Cluster2180	cg15809122
Hyper_BL_Cluster2181	cg23696834
Hyper_BL_Cluster2182	cg09067944
Hyper_BL_Cluster2183	cg01204305
Hyper_BL_Cluster2184	cg18512948
Hyper_BL_Cluster2185	cg08686311
Hyper_BL_Cluster2186	cg15219228
Hyper_BL_Cluster2187	cg20745684
Hyper_BL_Cluster2188	cg19724470
Hyper_BL_Cluster2189	cg23258678
Hyper_BL_Cluster2190	cg07242977
Hyper_BL_Cluster2191	cg11678461
Hyper_BL_Cluster2192	cg22871253
Hyper_BL_Cluster2193	cg17207590
Hyper_BL_Cluster2194	cg25208479
Hyper_BL_Cluster2195	cg01030534
Hyper_BL_Cluster2196	cg01462053
Hyper_BL_Cluster2197	cg26433838
Hyper_BL_Cluster2198	cg26487948
Hyper_BL_Cluster2199	cg02598441
Hyper_BL_Cluster2200	cg23613219
Hyper_BL_Cluster2201	cg10290724
Hyper_BL_Cluster2202	cg07844977
Hyper_BL_Cluster2203	cg07516252
Hyper_BL_Cluster2204	cg24408646
Hyper_BL_Cluster2205	cg19476597
Hyper_BL_Cluster2206	cg02786012
Hyper_BL_Cluster2207	cg02994349
Hyper_BL_Cluster2208	cg20814026
Hyper_BL_Cluster2209	cg08846852
Hyper_BL_Cluster2210	cg04379348
Hyper_BL_Cluster2211	cg26856080
Hyper_BL_Cluster2212	cg05306070
Hyper_BL_Cluster2213	cg14761876
Hyper_BL_Cluster2214	cg08493316
Hyper_BL_Cluster2215	cg21699330
Hyper_BL_Cluster2216	cg04611395
Hyper_BL_Cluster2217	cg00585901
Hyper_BL_Cluster2218	cg06585203
Hyper_BL_Cluster2219	cg10162691
Hyper_BL_Cluster2220	cg16306898
Hyper_BL_Cluster2221	cg13894021
Hyper_BL_Cluster2222	cg17094014
Hyper_BL_Cluster2223	cg17831269
Hyper_BL_Cluster2224	cg17025232
Hyper_BL_Cluster2225	cg05714155
Hyper_BL_Cluster2226	cg15503722
Hyper_BL_Cluster2227	cg12293132
Hyper_BL_Cluster2228	cg01985390
Hyper_BL_Cluster2229	cg13671044
Hyper_BL_Cluster2230	cg05270634
Hyper_BL_Cluster2231	cg11026555
Hyper_BL_Cluster2232	cg16688437
Hyper_BL_Cluster2233	cg10126181
Hyper_BL_Cluster2234	cg24886725
Hyper_BL_Cluster2235	cg05608159
Hyper_BL_Cluster2236	cg09521133
Hyper_BL_Cluster2237	cg12410551
Hyper_BL_Cluster2238	cg25459558
Hyper_BL_Cluster2239	cg11409096
Hyper_BL_Cluster2240	cg07941301
Hyper_BL_Cluster2241	cg12231246
Hyper_BL_Cluster2242	cg25997500
Hyper_BL_Cluster2243	cg15487867
Hyper_BL_Cluster2244	cg03879673
Hyper_BL_Cluster2245	cg18039556
Hyper_BL_Cluster2246	cg20525461
Hyper_BL_Cluster2247	cg19624849
Hyper_BL_Cluster2248	cg18129748
Hyper_BL_Cluster2249	cg25203031
Hyper_BL_Cluster2250	cg00013655
Hyper_BL_Cluster2251	cg14780632
Hyper_BL_Cluster2252	cg16523704
Hyper_BL_Cluster2253	cg17274064
Hyper_BL_Cluster2254	cg12471811
Hyper_BL_Cluster2255	cg14013195
Hyper_BL_Cluster2256	cg15861278
Hyper_BL_Cluster2257	cg11557618
Hyper_BL_Cluster2258	cg14317609
Hyper_BL_Cluster2259	cg03046812
Hyper_BL_Cluster2260	cg16437908
Hyper_BL_Cluster2261	cg03306486
Hyper_BL_Cluster2262	cg02675308
Hyper_BL_Cluster2263	cg00864474
Hyper_BL_Cluster2264	cg17518215
Hyper_BL_Cluster2265	cg24595510
Hyper_BL_Cluster2266	cg18749015
Hyper_BL_Cluster2267	cg05191879
Hyper_BL_Cluster2268	cg22323744
Hyper_BL_Cluster2269	cg19513321
Hyper_BL_Cluster2270	cg14338887
Hyper_BL_Cluster2271	cg04439806
Hyper_BL_Cluster2272	cg01105385
Hyper_BL_Cluster2273	cg00193963
Hyper_BL_Cluster2274	cg10454529
Hyper_BL_Cluster2275	cg15846316
Hyper_BL_Cluster2276	cg04719903
Hyper_BL_Cluster2277	cg02825483
Hyper_BL_Cluster2278	cg13607709
Hyper_BL_Cluster2279	cg18006568
Hyper_BL_Cluster2280	cg04636576
Hyper_BL_Cluster2281	cg18990313
Hyper_BL_Cluster2282	cg11631271
Hyper_BL_Cluster2283	cg13508175
Hyper_BL_Cluster2284	cg01800033
Hyper_BL_Cluster2285	cg23999695
Hyper_BL_Cluster2286	cg01107534
Hyper_BL_Cluster2287	cg19220282
Hyper_BL_Cluster2288	cg13874070
Hyper_BL_Cluster2289	cg12535715
Hyper_BL_Cluster2290	cg11098493
Hyper_BL_Cluster2291	cg20445245
Hyper_BL_Cluster2292	cg05117982
Hyper_BL_Cluster2293	cg27154487
Hyper_BL_Cluster2294	cg15234492
Hyper_BL_Cluster2295	cg23204345
Hyper_BL_Cluster2296	cg14622790
Hyper_BL_Cluster2297	cg01338255
Hyper_BL_Cluster2298	cg10706454
Hyper_BL_Cluster2299	cg01032200
Hyper_BL_Cluster2300	cg06367135
Hyper_BL_Cluster2301	cg08792780
Hyper_BL_Cluster2302	cg24369728
Hyper_BL_Cluster2303	cg05339727
Hyper_BL_Cluster2304	cg00340855
Hyper_BL_Cluster2305	cg26578923
Hyper_BL_Cluster2306	cg12641240
Hyper_BL_Cluster2307	cg16208357
Hyper_BL_Cluster2308	cg18234352
Hyper_BL_Cluster2309	cg06931446
Hyper_BL_Cluster2310	cg15710742
Hyper_BL_Cluster2311	cg00790395
Hyper_BL_Cluster2312	cg19180348
Hyper_BL_Cluster2313	cg11642412
Hyper_BL_Cluster2314	cg16621749
Hyper_BL_Cluster2315	cg03287339
Hyper_BL_Cluster2316	cg19051105
Hyper_BL_Cluster2317	cg11213574
Hyper_BL_Cluster2318	cg20163478
Hyper_BL_Cluster2319	cg19295951
Hyper_BL_Cluster2320	cg01857475
Hyper_BL_Cluster2321	cg18628371
Hyper_BL_Cluster2322	cg02763536
Hyper_BL_Cluster2323	cg08043842
Hyper_BL_Cluster2324	cg08858201
Hyper_BL_Cluster2325	cg18610423
Hyper_BL_Cluster2326	cg07388580
Hyper_BL_Cluster2327	cg26955850
Hyper_BL_Cluster2328	cg10111786
Hyper_BL_Cluster2329	cg07895169
Hyper_BL_Cluster2330	cg17916473
Hyper_BL_Cluster2331	cg16978797
Hyper_BL_Cluster2332	cg16951873
Hyper_BL_Cluster2333	cg09337254
Hyper_BL_Cluster2334	cg02955348
Hyper_BL_Cluster2335	cg17742416
Hyper_BL_Cluster2336	cg24555290
Hyper_BL_Cluster2337	cg27348043
Hyper_BL_Cluster2338	cg19498237
Hyper_BL_Cluster2339	cg22511262
Hyper_BL_Cluster2340	cg18260397
Hyper_BL_Cluster2341	cg09767236
Hyper_BL_Cluster2342	cg24722950
Hyper_BL_Cluster2343	cg20603260
Hyper_BL_Cluster2344	cg01252526
Hyper_BL_Cluster2345	cg16473141
Hyper_BL_Cluster2346	cg18633684
Hyper_BL_Cluster2347	cg25513635
Hyper_BL_Cluster2348	cg15336438
Hyper_BL_Cluster2349	cg00360794
Hyper_BL_Cluster2350	cg19333963
Hyper_BL_Cluster2351	cg26303165
Hyper_BL_Cluster2352	cg01414357
Hyper_BL_Cluster2353	cg11275153
Hyper_BL_Cluster2354	cg01181929
Hyper_BL_Cluster2355	cg11335335
Hyper_BL_Cluster2356	cg27424995
Hyper_BL_Cluster2357	cg11749010
Hyper_BL_Cluster2358	cg23417203
Hyper_BL_Cluster2359	cg06332410
Hyper_BL_Cluster2360	cg20605886
Hyper_BL_Cluster2361	cg27596538
Hyper_BL_Cluster2362	cg24180402
Hyper_BL_Cluster2363	cg10334733
Hyper_BL_Cluster2364	cg21383487
Hyper_BL_Cluster2365	cg07032245
Hyper_BL_Cluster2366	cg23394610
Hyper_BL_Cluster2367	cg11594821
Hyper_BL_Cluster2368	cg03949284
Hyper_BL_Cluster2369	cg26764019
Hyper_BL_Cluster2370	cg05131696
Hyper_BL_Cluster2371	cg03740978
Hyper_BL_Cluster2372	cg11648594
Hyper_BL_Cluster2373	cg24629020
Hyper_BL_Cluster2374	cg08296831
Hyper_BL_Cluster2375	cg25774643
Hyper_BL_Cluster2376	cg11894504
Hyper_BL_Cluster2377	cg04965297
Hyper_BL_Cluster2378	cg24689895
Hyper_BL_Cluster2379	cg26800437
Hyper_BL_Cluster2380	cg11956953
Hyper_BL_Cluster2381	cg18449964
Hyper_BL_Cluster2382	cg09012269
Hyper_BL_Cluster2383	cg17666539
Hyper_BL_Cluster2384	cg20787382
Hyper_BL_Cluster2385	cg17800442
Hyper_BL_Cluster2386	cg26379859
Hyper_BL_Cluster2387	cg07690018
Hyper_BL_Cluster2388	cg22977892
Hyper_BL_Cluster2389	cg01520427
Hyper_BL_Cluster2390	cg05180443
Hyper_BL_Cluster2391	cg18483526
Hyper_BL_Cluster2392	cg03805475
Hyper_BL_Cluster2393	cg01071966
Hyper_BL_Cluster2394	cg15992563
Hyper_BL_Cluster2395	cg15619703
Hyper_BL_Cluster2396	cg20350981
Hyper_BL_Cluster2397	cg07844613
Hyper_BL_Cluster2398	cg10606490
Hyper_BL_Cluster2399	cg15824291
Hyper_BL_Cluster2400	cg01614237
Hyper_BL_Cluster2401	cg05333194
Hyper_BL_Cluster2402	cg22815707
Hyper_BL_Cluster2403	cg03143849
Hyper_BL_Cluster2404	cg21917740
Hyper_BL_Cluster2405	cg06239064
Hyper_BL_Cluster2406	cg06188448
Hyper_BL_Cluster2407	cg10734164
Hyper_BL_Cluster2408	cg00541638
Hyper_BL_Cluster2409	cg21361094
Hyper_BL_Cluster2410	cg15141467
Hyper_BL_Cluster2411	cg16425038
Hyper_BL_Cluster2412	cg08738570
Hyper_BL_Cluster2413	cg19455322
Hyper_BL_Cluster2414	cg22074576
Hyper_BL_Cluster2415	cg23032129
Hyper_BL_Cluster2416	cg19989295
Hyper_BL_Cluster2417	cg19690403
Hyper_BL_Cluster2418	cg15159880
Hyper_BL_Cluster2419	cg19527084
Hyper_BL_Cluster2420	cg05412028
Hyper_BL_Cluster2421	cg06697829
Hyper_BL_Cluster2422	cg10259735
Hyper_BL_Cluster2423	cg04882394
Hyper_BL_Cluster2424	cg06443533
Hyper_BL_Cluster2425	cg02423318
Hyper_BL_Cluster2426	cg23901444
Hyper_BL_Cluster2427	cg01086895
Hyper_BL_Cluster2428	cg02033213
Hyper_BL_Cluster2429	cg23543615
Hyper_BL_Cluster2430	cg13800209
Hyper_BL_Cluster2431	cg11108890
Hyper_BL_Cluster2432	cg19279342
Hyper_BL_Cluster2433	cg11709544
Hyper_BL_Cluster2434	cg04067139
Hyper_BL_Cluster2435	cg16719560
Hyper_BL_Cluster2436	cg02652597
Hyper_BL_Cluster2437	cg18827470
Hyper_BL_Cluster2438	cg08003353
Hyper_BL_Cluster2439	cg11955474
Hyper_BL_Cluster2440	cg04682802
Hyper_BL_Cluster2441	cg09288606
Hyper_BL_Cluster2442	cg01762827
Hyper_BL_Cluster2443	cg11679014
Hyper_BL_Cluster2444	cg23709117
Hyper_BL_Cluster2445	cg07990843
Hyper_BL_Cluster2446	cg01413354
Hyper_BL_Cluster2447	cg26377721
Hyper_BL_Cluster2448	cg03192598
Hyper_BL_Cluster2449	cg20349812
Hyper_BL_Cluster2450	cg02613871
Hyper_BL_Cluster2451	cg23043245
Hyper_BL_Cluster2452	cg18430990
Hyper_BL_Cluster2453	cg13215970
Hyper_BL_Cluster2454	cg11364273
Hyper_BL_Cluster2455	cg08032924
Hyper_BL_Cluster2456	cg16532282
Hyper_BL_Cluster2457	cg11932301
Hyper_BL_Cluster2458	cg01454215
Hyper_BL_Cluster2459	cg08493294
Hyper_BL_Cluster2460	cg26087830
Hyper_BL_Cluster2461	cg10536999
Hyper_BL_Cluster2462	cg25274376
Hyper_BL_Cluster2463	cg21520194
Hyper_BL_Cluster2464	cg16673929
Hyper_BL_Cluster2465	cg11673244
Hyper_BL_Cluster2466	cg06922635
Hyper_BL_Cluster2467	cg15249357
Hyper_BL_Cluster2468	cg13382072
Hyper_BL_Cluster2469	cg09645574
Hyper_BL_Cluster2470	cg06095752
Hyper_BL_Cluster2471	cg15140902
Hyper_BL_Cluster2472	cg05822633
Hyper_BL_Cluster2473	cg01636650
Hyper_BL_Cluster2474	cg09670128
Hyper_BL_Cluster2475	cg13645732
Hyper_BL_Cluster2476	cg02474799
Hyper_BL_Cluster2477	cg13922901
Hyper_BL_Cluster2478	cg15907944
Hyper_BL_Cluster2479	cg05804220
Hyper_BL_Cluster2480	cg21292716
Hyper_BL_Cluster2481	cg15139668
Hyper_BL_Cluster2482	cg01801603
Hyper_BL_Cluster2483	cg03023152
Hyper_BL_Cluster2484	cg03102603
Hyper_BL_Cluster2485	cg18361093
Hyper_BL_Cluster2486	cg08340755
Hyper_BL_Cluster2487	cg15220283
Hyper_BL_Cluster2488	cg10589443
Hyper_BL_Cluster2489	cg01972751
Hyper_BL_Cluster2490	cg20518572
Hyper_BL_Cluster2491	cg27444828
Hyper_BL_Cluster2492	cg12787465
Hyper_BL_Cluster2493	cg18530251
Hyper_BL_Cluster2494	cg22667178
Hyper_BL_Cluster2495	cg09027699
Hyper_BL_Cluster2496	cg26614816
Hyper_BL_Cluster2497	cg20923245
Hyper_BL_Cluster2498	cg06644488
Hyper_BL_Cluster2499	cg19278231
Hyper_BL_Cluster2500	cg23125542
Hyper_BL_Cluster2501	cg10143146
Hyper_BL_Cluster2502	cg26559804
Hyper_BL_Cluster2503	cg06285925
Hyper_BL_Cluster2504	cg00347904
Hyper_BL_Cluster2505	cg21234561
Hyper_BL_Cluster2506	cg10798171
Hyper_BL_Cluster2507	cg18737990
Hyper_BL_Cluster2508	cg07377422
Hyper_BL_Cluster2509	cg22183049
Hyper_BL_Cluster2510	cg19674878
Hyper_BL_Cluster2511	cg25062137
Hyper_BL_Cluster2512	cg03068497
Hyper_BL_Cluster2513	cg12864721
Hyper_BL_Cluster2514	cg25338766
Hyper_BL_Cluster2515	cg08965143
Hyper_BL_Cluster2516	cg23269922
Hyper_BL_Cluster2517	cg24753662
Hyper_BL_Cluster2518	cg06636971
Hyper_BL_Cluster2519	cg26748578
Hyper_BL_Cluster2520	cg08066376
Hyper_BL_Cluster2521	cg24045399
Hyper_BL_Cluster2522	cg04074321
Hyper_BL_Cluster2523	cg01444716
Hyper_BL_Cluster2524	cg16524960
Hyper_BL_Cluster2525	cg03127334
Hyper_BL_Cluster2526	cg05297854
Hyper_BL_Cluster2527	cg10141019
Hyper_BL_Cluster2528	cg03817911
Hyper_BL_Cluster2529	cg05525499
Hyper_BL_Cluster2530	cg08547691
Hyper_BL_Cluster2531	cg22113116
Hyper_BL_Cluster2532	cg22764044
Hyper_BL_Cluster2533	cg05383255
Hyper_BL_Cluster2534	cg00714725
Hyper_BL_Cluster2535	cg17646788
Hyper_BL_Cluster2536	cg08485187
Hyper_BL_Cluster2537	cg21379004
Hyper_BL_Cluster2538	cg25588914
Hyper_BL_Cluster2539	cg25568066
Hyper_BL_Cluster2540	cg24283621
Hyper_BL_Cluster2541	cg26191576
Hyper_BL_Cluster2542	cg01285706
Hyper_BL_Cluster2543	cg11685477
Hyper_BL_Cluster2544	cg24093763
Hyper_BL_Cluster2545	cg21792155
Hyper_BL_Cluster2546	cg12582003
Hyper_BL_Cluster2547	cg07210840
Hyper_BL_Cluster2548	cg20698421
Hyper_BL_Cluster2549	cg05965745
Hyper_BL_Cluster2550	cg24870738
Hyper_BL_Cluster2551	cg10940462
Hyper_BL_Cluster2552	cg01490904
Hyper_BL_Cluster2553	cg18228693
Hyper_BL_Cluster2554	cg03351460
Hyper_BL_Cluster2555	cg09999194
Hyper_BL_Cluster2556	cg01867142
Hyper_BL_Cluster2557	cg11758861
Hyper_BL_Cluster2558	cg18418335
Hyper_BL_Cluster2559	cg01415562
Hyper_BL_Cluster2560	cg01877848
Hyper_BL_Cluster2561	cg16720947
Hyper_BL_Cluster2562	cg02027945
Hyper_BL_Cluster2563	cg11540735
Hyper_BL_Cluster2564	cg09277376
Hyper_BL_Cluster2565	cg01966091
Hyper_BL_Cluster2566	cg12558012
Hyper_BL_Cluster2567	cg13482308
Hyper_BL_Cluster2568	cg14362201
Hyper_BL_Cluster2569	cg12007596
Hyper_BL_Cluster2570	cg25965774
Hyper_BL_Cluster2571	cg21245717
Hyper_BL_Cluster2572	cg27613273
Hyper_BL_Cluster2573	cg06220235
Hyper_BL_Cluster2574	cg05222924
Hyper_BL_Cluster2575	cg07044708
Hyper_BL_Cluster2576	cg18666327
Hyper_BL_Cluster2577	cg16150105
Hyper_BL_Cluster2578	cg20223401
Hyper_BL_Cluster2579	cg13864586
Hyper_BL_Cluster2580	cg08576643
Hyper_BL_Cluster2581	cg01786048
Hyper_BL_Cluster2582	cg14765959
Hyper_BL_Cluster2583	cg23635599
Hyper_BL_Cluster2584	cg20835282
Hyper_BL_Cluster2585	cg06594770
Hyper_BL_Cluster2586	cg19757435
Hyper_BL_Cluster2587	cg02789965
Hyper_BL_Cluster2588	cg00221709
Hyper_BL_Cluster2589	cg14777768
Hyper_BL_Cluster2590	cg27640833
Hyper_BL_Cluster2591	cg00832563
Hyper_BL_Cluster2592	cg26676034
Hyper_BL_Cluster2593	cg27223543
Hyper_BL_Cluster2594	cg09668808
Hyper_BL_Cluster2595	cg04138112
Hyper_BL_Cluster2596	cg01389728
Hyper_BL_Cluster2597	cg22706634
Hyper_BL_Cluster2598	cg06472166
Hyper_BL_Cluster2599	cg13217878
Hyper_BL_Cluster2600	cg12166603
Hyper_BL_Cluster2601	cg07813142
Hyper_BL_Cluster2602	cg13899320
Hyper_BL_Cluster2603	cg10014563
Hyper_BL_Cluster2604	cg17062279
Hyper_BL_Cluster2605	cg10978355
Hyper_BL_Cluster2606	cg11322655
Hyper_BL_Cluster2607	cg05103231
Hyper_BL_Cluster2608	cg18905461
Hyper_BL_Cluster2609	cg24382527
Hyper_BL_Cluster2610	cg10593758
Hyper_BL_Cluster2611	cg22855020
Hyper_BL_Cluster2612	cg14755254
Hyper_BL_Cluster2613	cg05301894
Hyper_BL_Cluster2614	cg02884428
Hyper_BL_Cluster2615	cg26184687
Hyper_BL_Cluster2616	cg27057509
Hyper_BL_Cluster2617	cg07354371
Hyper_BL_Cluster2618	cg07849604
Hyper_BL_Cluster2619	cg11718527
Hyper_BL_Cluster2620	cg07293445
Hyper_BL_Cluster2621	cg25104512
Hyper_BL_Cluster2622	cg08455275
Hyper_BL_Cluster2623	cg01555014
Hyper_BL_Cluster2624	cg05882699
Hyper_BL_Cluster2625	cg17441455
Hyper_BL_Cluster2626	cg06516124
Hyper_BL_Cluster2627	cg24937727
Hyper_BL_Cluster2628	cg21086113
Hyper_BL_Cluster2629	cg15207422
Hyper_BL_Cluster2630	cg22868282
Hyper_BL_Cluster2631	cg23736843
Hyper_BL_Cluster2632	cg16055869
Hyper_BL_Cluster2633	cg14429204
Hyper_BL_Cluster2634	cg06588645
Hyper_BL_Cluster2635	cg03884592
Hyper_BL_Cluster2636	cg10572274
Hyper_BL_Cluster2637	cg18211066
Hyper_BL_Cluster2638	cg16400794
Hyper_BL_Cluster2639	cg03572859
Hyper_BL_Cluster2640	cg15593988
Hyper_BL_Cluster2641	cg00661523
Hyper_BL_Cluster2642	cg20272979
Hyper_BL_Cluster2643	cg11385488
Hyper_BL_Cluster2644	cg23220083
Hyper_BL_Cluster2645	cg12379720
Hyper_BL_Cluster2646	cg11075416
Hyper_BL_Cluster2647	cg00084669
Hyper_BL_Cluster2648	cg01057656
Hyper_BL_Cluster2649	cg18456459
Hyper_BL_Cluster2650	cg03393996
Hyper_BL_Cluster2651	cg25995133
Hyper_BL_Cluster2652	cg21727049
Hyper_BL_Cluster2653	cg25094569
Hyper_BL_Cluster2654	cg20452714
Hyper_BL_Cluster2655	cg05873889
Hyper_BL_Cluster2656	cg10790698
Hyper_BL_Cluster2657	cg02346492
Hyper_BL_Cluster2658	cg27183188
Hyper_BL_Cluster2659	cg25902939
Hyper_BL_Cluster2660	cg01374129
Hyper_BL_Cluster2661	cg25651505
Hyper_BL_Cluster2662	cg08322244
Hyper_BL_Cluster2663	cg19765472
Hyper_BL_Cluster2664	cg06183338
Hyper_BL_Cluster2665	cg12181459
Hyper_BL_Cluster2666	cg08694699
Hyper_BL_Cluster2667	cg22580670
Hyper_BL_Cluster2668	cg06845853
Hyper_BL_Cluster2669	cg19622662
Hyper_BL_Cluster2670	cg10344081
Hyper_BL_Cluster2671	cg06635952
Hyper_BL_Cluster2672	cg05155704
Hyper_BL_Cluster2673	cg06054026
Hyper_BL_Cluster2674	cg03847470
Hyper_BL_Cluster2675	cg05784314
Hyper_BL_Cluster2676	cg02749735
Hyper_BL_Cluster2677	cg13019878
Hyper_BL_Cluster2678	cg14881178
Hyper_BL_Cluster2679	cg04186360
Hyper_BL_Cluster2680	cg08907120
Hyper_BL_Cluster2681	cg03880355
Hyper_BL_Cluster2682	cg00297832
Hyper_BL_Cluster2683	cg05935571
Hyper_BL_Cluster2684	cg11031064
Hyper_BL_Cluster2685	cg19990744
Hyper_BL_Cluster2686	cg15061530
Hyper_BL_Cluster2687	cg18612786
Hyper_BL_Cluster2688	cg08018585
Hyper_BL_Cluster2689	cg05743713
Hyper_BL_Cluster2690	cg16254746
Hyper_BL_Cluster2691	cg14709479
Hyper_BL_Cluster2692	cg11960980
Hyper_BL_Cluster2693	cg03996539
Hyper_BL_Cluster2694	cg25851454
Hyper_BL_Cluster2695	cg26435670
Hyper_BL_Cluster2696	cg15115421
Hyper_BL_Cluster2697	cg03423149
Hyper_BL_Cluster2698	cg15249446
Hyper_BL_Cluster2699	cg04471507
Hyper_BL_Cluster2700	cg06998965
Hyper_BL_Cluster2701	cg06653052
Hyper_BL_Cluster2702	cg04690482
Hyper_BL_Cluster2703	cg07185131
Hyper_BL_Cluster2704	cg05730368
Hyper_BL_Cluster2705	cg00960700
Hyper_BL_Cluster2706	cg12064008
Hyper_BL_Cluster2707	cg16313343
Hyper_BL_Cluster2708	cg06918474
Hyper_BL_Cluster2709	cg26264232
Hyper_BL_Cluster2710	cg17737621
Hyper_BL_Cluster2711	cg10211745
Hyper_BL_Cluster2712	cg09269866
Hyper_BL_Cluster2713	cg19733867
Hyper_BL_Cluster2714	cg23958868
Hyper_BL_Cluster2715	cg06928952
Hyper_BL_Cluster2716	cg08624225
Hyper_BL_Cluster2717	cg09908110
Hyper_BL_Cluster2718	cg19471591
Hyper_BL_Cluster2719	cg24126994
Hyper_BL_Cluster2720	cg08481075
Hyper_BL_Cluster2721	cg26848718
Hyper_BL_Cluster2722	cg13792579
Hyper_BL_Cluster2723	cg23530333
Hyper_BL_Cluster2724	cg12727398
Hyper_BL_Cluster2725	cg01885071
Hyper_BL_Cluster2726	cg08334000
Hyper_BL_Cluster2727	cg26248173
Hyper_BL_Cluster2728	cg22872989
Hyper_BL_Cluster2729	cg16411251
Hyper_BL_Cluster2730	cg11273104
Hyper_BL_Cluster2731	cg15689410
Hyper_BL_Cluster2732	cg08369368
Hyper_BL_Cluster2733	cg25782847
Hyper_BL_Cluster2734	cg17896599
Hyper_BL_Cluster2735	cg20165381
Hyper_BL_Cluster2736	cg18805066
Hyper_BL_Cluster2737	cg20777128
Hyper_BL_Cluster2738	cg14893456
Hyper_BL_Cluster2739	cg11675876
Hyper_BL_Cluster2740	cg12687617
Hyper_BL_Cluster2741	cg04424930
Hyper_BL_Cluster2742	cg17239923
Hyper_BL_Cluster2743	cg20867963
Hyper_BL_Cluster2744	cg21839338
Hyper_BL_Cluster2745	cg02813298
Hyper_BL_Cluster2746	cg26661175
Hyper_BL_Cluster2747	cg07333715
Hyper_BL_Cluster2748	cg09279763
Hyper_BL_Cluster2749	cg24335895
Hyper_BL_Cluster2750	cg14027571
Hyper_BL_Cluster2751	cg19636302
Hyper_BL_Cluster2752	cg02430063
Hyper_BL_Cluster2753	cg14847688
Hyper_BL_Cluster2754	cg01726103
Hyper_BL_Cluster2755	cg18751702
Hyper_BL_Cluster2756	cg06196147
Hyper_BL_Cluster2757	cg24761606
Hyper_BL_Cluster2758	cg10883621
Hyper_BL_Cluster2759	cg10511669
Hyper_BL_Cluster2760	cg16817797
Hyper_BL_Cluster2761	cg09936190
Hyper_BL_Cluster2762	cg22438763
Hyper_BL_Cluster2763	cg17431280
Hyper_BL_Cluster2764	cg21638700
Hyper_BL_Cluster2765	cg10546219
Hyper_BL_Cluster2766	cg12172441
Hyper_BL_Cluster2767	cg17736443
Hyper_BL_Cluster2768	cg16042558
Hyper_BL_Cluster2769	cg08623193
Hyper_BL_Cluster2770	cg03020951
Hyper_BL_Cluster2771	cg17486860
Hyper_BL_Cluster2772	cg15594471
Hyper_BL_Cluster2773	cg17019292
Hyper_BL_Cluster2774	cg27641141
Hyper_BL_Cluster2775	cg27473416
Hyper_BL_Cluster2776	cg15766075
Hyper_BL_Cluster2777	cg19433091
Hyper_BL_Cluster2778	cg00113074
Hyper_BL_Cluster2779	cg06663305
Hyper_BL_Cluster2780	cg00587009
Hyper_BL_Cluster2781	cg22957474
Hyper_BL_Cluster2782	cg22481770
Hyper_BL_Cluster2783	cg07629454
Hyper_BL_Cluster2784	cg14951193
Hyper_BL_Cluster2785	cg04635642
Hyper_BL_Cluster2786	cg16211507
Hyper_BL_Cluster2787	cg26922444
Hyper_BL_Cluster2788	cg20722210
Hyper_BL_Cluster2789	cg02674384
Hyper_BL_Cluster2790	cg15732840
Hyper_BL_Cluster2791	cg03052078
Hyper_BL_Cluster2792	cg01657926
Hyper_BL_Cluster2793	cg18803147
Hyper_BL_Cluster2794	cg23939808
Hyper_BL_Cluster2795	cg11337929
Hyper_BL_Cluster2796	cg00982136
Hyper_BL_Cluster2797	cg06322432
Hyper_BL_Cluster2798	cg08533783
Hyper_BL_Cluster2799	cg09884423
Hyper_BL_Cluster2800	cg11662940
Hyper_BL_Cluster2801	cg21798630
Hyper_BL_Cluster2802	cg15974634
Hyper_BL_Cluster2803	cg09859398
Hyper_BL_Cluster2804	cg18188717
Hyper_BL_Cluster2805	cg17514528
Hyper_BL_Cluster2806	cg10508760
Hyper_BL_Cluster2807	cg08229199
Hyper_BL_Cluster2808	cg06666025
Hyper_BL_Cluster2809	cg05901765
Hyper_BL_Cluster2810	cg15651616
Hyper_BL_Cluster2811	cg18232861
Hyper_BL_Cluster2812	cg00419702
Hyper_BL_Cluster2813	cg09477407
Hyper_BL_Cluster2814	cg18751141
Hyper_BL_Cluster2815	cg16370556
Hyper_BL_Cluster2816	cg17299615
Hyper_BL_Cluster2817	cg20721738
Hyper_BL_Cluster2818	cg25664381
Hyper_BL_Cluster2819	cg26234689
Hyper_BL_Cluster2820	cg11769911
Hyper_BL_Cluster2821	cg05570491
Hyper_BL_Cluster2822	cg09368188
Hyper_BL_Cluster2823	cg03053757
Hyper_BL_Cluster2824	cg14076195
Hyper_BL_Cluster2825	cg02995497
Hyper_BL_Cluster2826	cg16087810
Hyper_BL_Cluster2827	cg15936066
Hyper_BL_Cluster2828	cg16329197
Hyper_BL_Cluster2829	cg12301696
Hyper_BL_Cluster2830	cg02436384
Hyper_BL_Cluster2831	cg24301690
Hyper_BL_Cluster2832	cg24734586
Hyper_BL_Cluster2833	cg15661311
Hyper_BL_Cluster2834	cg19515035
Hyper_BL_Cluster2835	cg16997058
Hyper_BL_Cluster2836	cg27558095
Hyper_BL_Cluster2837	cg22769317
Hyper_BL_Cluster2838	cg18751306
Hyper_BL_Cluster2839	cg24155429
Hyper_BL_Cluster2840	cg08910558
Hyper_BL_Cluster2841	cg18446336
Hyper_BL_Cluster2842	cg23964682
Hyper_BL_Cluster2843	cg04319276
Hyper_BL_Cluster2844	cg09234616
Hyper_BL_Cluster2845	cg08743751
Hyper_BL_Cluster2846	cg12610312
Hyper_BL_Cluster2847	cg22017733
Hyper_BL_Cluster2848	cg15694715
Hyper_BL_Cluster2849	cg10921592
Hyper_BL_Cluster2850	cg18532076
Hyper_BL_Cluster2851	cg05999753
Hyper_BL_Cluster2852	cg24777351
Hyper_BL_Cluster2853	cg07211140
Hyper_BL_Cluster2854	cg22855405
Hyper_BL_Cluster2855	cg11769885
Hyper_BL_Cluster2856	cg12196936
Hyper_BL_Cluster2857	cg16626067
Hyper_BL_Cluster2858	cg04771669
Hyper_BL_Cluster2859	cg21073520
Hyper_BL_Cluster2860	cg14269973
Hyper_BL_Cluster2861	cg14652131
Hyper_BL_Cluster2862	cg19389293
Hyper_BL_Cluster2863	cg19611364
Hyper_BL_Cluster2864	cg05135549
Hyper_BL_Cluster2865	cg17064907
Hyper_BL_Cluster2866	cg02165330
Hyper_BL_Cluster2867	cg02466830
Hyper_BL_Cluster2868	cg26751972
Hyper_BL_Cluster2869	cg09215664
Hyper_BL_Cluster2870	cg04093047
Hyper_BL_Cluster2871	cg18411800
Hyper_BL_Cluster2872	cg07879739
Hyper_BL_Cluster2873	cg26271045
Hyper_BL_Cluster2874	cg27454412
Hyper_BL_Cluster2875	cg19936032
Hyper_BL_Cluster2876	cg25789277
Hyper_BL_Cluster2877	cg19653212
Hyper_BL_Cluster2878	cg09364688
Hyper_BL_Cluster2879	cg17024258
Hyper_BL_Cluster2880	cg23566333
Hyper_BL_Cluster2881	cg05181354
Hyper_BL_Cluster2882	cg26667946
Hyper_BL_Cluster2883	cg27382568
Hyper_BL_Cluster2884	cg20307885
Hyper_BL_Cluster2885	cg15726169
Hyper_BL_Cluster2886	cg09451427
Hyper_BL_Cluster2887	cg22994808
Hyper_BL_Cluster2888	cg10832886
Hyper_BL_Cluster2889	cg17824240
Hyper_BL_Cluster2890	cg26405475
Hyper_BL_Cluster2891	cg24286165
Hyper_BL_Cluster2892	cg23187316
Hyper_BL_Cluster2893	cg16440532
Hyper_BL_Cluster2894	cg13100137
Hyper_BL_Cluster2895	cg00773902
Hyper_BL_Cluster2896	cg16987638
Hyper_BL_Cluster2897	cg04990571
Hyper_BL_Cluster2898	cg17218813
Hyper_BL_Cluster2899	cg14318946
Hyper_BL_Cluster2900	cg00910103
Hyper_BL_Cluster2901	cg04652611
Hyper_BL_Cluster2902	cg14464393
Hyper_BL_Cluster2903	cg07664553
Hyper_BL_Cluster2904	cg26165269
Hyper_BL_Cluster2905	cg23645681
Hyper_BL_Cluster2906	cg01823541
Hyper_BL_Cluster2907	cg18611122
Hyper_BL_Cluster2908	cg23941927
Hyper_BL_Cluster2909	cg08416194
Hyper_BL_Cluster2910	cg14423778
Hyper_BL_Cluster2911	cg06953309
Hyper_BL_Cluster2912	cg06476591
Hyper_BL_Cluster2913	cg10755058
Hyper_BL_Cluster2914	cg17847560
Hyper_BL_Cluster2915	cg21540802
Hyper_BL_Cluster2916	cg06693277
Hyper_BL_Cluster2917	cg04525943
Hyper_BL_Cluster2918	cg26478990
Hyper_BL_Cluster2919	cg06687640
Hyper_BL_Cluster2920	cg12285709
Hyper_BL_Cluster2921	cg06385187
Hyper_BL_Cluster2922	cg14200569
Hyper_BL_Cluster2923	cg17104258
Hyper_BL_Cluster2924	cg06018119
Hyper_BL_Cluster2925	cg21172540
Hyper_BL_Cluster2926	cg05875700
Hyper_BL_Cluster2927	cg00303301
Hyper_BL_Cluster2928	cg00689492
Hyper_BL_Cluster2929	cg06484167
Hyper_BL_Cluster2930	cg25895948
Hyper_BL_Cluster2931	cg17041834
Hyper_BL_Cluster2932	cg18835517
Hyper_BL_Cluster2933	cg23829024
Hyper_BL_Cluster2934	cg17337348
Hyper_BL_Cluster2935	cg13445796
Hyper_BL_Cluster2936	cg06758418
Hyper_BL_Cluster2937	cg17813946
Hyper_BL_Cluster2938	cg10296410
Hyper_BL_Cluster2939	cg04329105
Hyper_BL_Cluster2940	cg14661383
Hyper_BL_Cluster2941	cg18369516
Hyper_BL_Cluster2942	cg24879782
Hyper_BL_Cluster2943	cg12979844
Hyper_BL_Cluster2944	cg07204280
Hyper_BL_Cluster2945	cg24302235
Hyper_BL_Cluster2946	cg14820908
Hyper_BL_Cluster2947	cg14730102
Hyper_BL_Cluster2948	cg24535439
Hyper_BL_Cluster2949	cg06065225
Hyper_BL_Cluster2950	cg13650938
Hyper_BL_Cluster2951	cg22387369
Hyper_BL_Cluster2952	cg26617011
Hyper_BL_Cluster2953	cg07601320
Hyper_BL_Cluster2954	cg01730970
Hyper_BL_Cluster2955	cg00333483
Hyper_BL_Cluster2956	cg24517380
Hyper_BL_Cluster2957	cg25147026
Hyper_BL_Cluster2958	cg18761994
Hyper_BL_Cluster2959	cg26581012
Hyper_BL_Cluster2960	cg00715929
Hyper_BL_Cluster2961	cg11616651
Hyper_BL_Cluster2962	cg19194924
Hyper_BL_Cluster2963	cg13562565
Hyper_BL_Cluster2964	cg12883980
Hyper_BL_Cluster2965	cg04052996
Hyper_BL_Cluster2966	cg08367326
Hyper_BL_Cluster2967	cg16562724
Hyper_BL_Cluster2968	cg11700806
Hyper_BL_Cluster2969	cg25605163
Hyper_BL_Cluster2970	cg27439456
Hyper_BL_Cluster2971	cg02913246
Hyper_BL_Cluster2972	cg05217962
Hyper_BL_Cluster2973	cg21901718
Hyper_BL_Cluster2974	cg05958749
Hyper_BL_Cluster2975	cg21996227
Hyper_BL_Cluster2976	cg12162377
Hyper_BL_Cluster2977	cg22976979
Hyper_BL_Cluster2978	cg26287345
Hyper_BL_Cluster2979	cg17976191
Hyper_BL_Cluster2980	cg03287198
Hyper_BL_Cluster2981	cg25591794
Hyper_BL_Cluster2982	cg01089498
Hyper_BL_Cluster2983	cg10017394
Hyper_BL_Cluster2984	cg24008908
Hyper_BL_Cluster2985	cg14396008
Hyper_BL_Cluster2986	cg26038582
Hyper_BL_Cluster2987	cg02038168
Hyper_BL_Cluster2988	cg05429921
Hyper_BL_Cluster2989	cg04592728
Hyper_BL_Cluster2990	cg02665929
Hyper_BL_Cluster2991	cg11051055
Hyper_BL_Cluster2992	cg06418871
Hyper_BL_Cluster2993	cg10140454
Hyper_BL_Cluster2994	cg16645133
Hyper_BL_Cluster2995	cg21330423
Hyper_BL_Cluster2996	cg09509819
Hyper_BL_Cluster2997	cg02979457
Hyper_BL_Cluster2998	cg25637655
Hyper_BL_Cluster2999	cg16737517
Hyper_BL_Cluster21000	cg14468692
Hyper_BL_Cluster21001	cg04193820
Hyper_BL_Cluster21002	cg23352722
Hyper_BL_Cluster21003	cg20981848
Hyper_BL_Cluster21004	cg19370166
Hyper_BL_Cluster21005	cg07872868
Hyper_BL_Cluster21006	cg18875496
Hyper_BL_Cluster21007	cg14768782
Hyper_BL_Cluster21008	cg09723781
Hyper_BL_Cluster21009	cg01101380
Hyper_BL_Cluster21010	cg25140190
Hyper_BL_Cluster21011	cg01705888
Hyper_BL_Cluster21012	cg02532538
Hyper_BL_Cluster21013	cg27557378
Hyper_BL_Cluster21014	cg02948264
Hyper_BL_Cluster21015	cg27225309
Hyper_BL_Cluster21016	cg19899223
Hyper_BL_Cluster21017	cg17594860
Hyper_BL_Cluster21018	cg12360736
Hyper_BL_Cluster21019	cg09854734
Hyper_BL_Cluster21020	cg10545142
Hyper_BL_Cluster21021	cg22853064
Hyper_BL_Cluster21022	cg15511801
Hyper_BL_Cluster21023	cg15176829
Hyper_BL_Cluster21024	cg02175308
Hyper_BL_Cluster21025	cg03141069
Hyper_BL_Cluster21026	cg23903465
Hyper_BL_Cluster21027	cg13879483
Hyper_BL_Cluster21028	cg02970714
Hyper_BL_Cluster21029	cg04355435
Hyper_BL_Cluster21030	cg19414598
Hyper_BL_Cluster21031	cg00810208
Hyper_BL_Cluster21032	cg17501823
Hyper_BL_Cluster21033	cg26833602
Hyper_BL_Cluster21034	cg02032558
Hyper_BL_Cluster21035	cg04339396
Hyper_BL_Cluster21036	cg15650509
Hyper_BL_Cluster21037	cg26642510
Hyper_BL_Cluster21038	cg00650809
Hyper_BL_Cluster21039	cg02017534
Hyper_BL_Cluster21040	cg24875405
Hyper_BL_Cluster21041	cg01797501
Hyper_BL_Cluster21042	cg21842274
Hyper_BL_Cluster21043	cg13358761
Hyper_BL_Cluster21044	cg02915015
Hyper_BL_Cluster21045	cg13528935
Hyper_BL_Cluster21046	cg10143960
Hyper_BL_Cluster21047	cg03098814
Hyper_BL_Cluster21048	cg26418589
Hyper_BL_Cluster21049	cg00242976
Hyper_BL_Cluster21050	cg20529344
Hyper_BL_Cluster21051	cg01257685
Hyper_BL_Cluster21052	cg23762517
Hyper_BL_Cluster21053	cg10368514
Hyper_BL_Cluster21054	cg20698862
Hyper_BL_Cluster21055	cg01765529
Hyper_BL_Cluster21056	cg03364108
Hyper_BL_Cluster21057	cg15436096
Hyper_BL_Cluster21058	cg10714509
Hyper_BL_Cluster21059	cg01961447
Hyper_BL_Cluster21060	cg04988061
Hyper_BL_Cluster21061	cg21827317
Hyper_BL_Cluster21062	cg02315732
Hyper_BL_Cluster21063	cg04797323
Hyper_BL_Cluster21064	cg15123562
Hyper_BL_Cluster21065	cg11161828
Hyper_BL_Cluster21066	cg19718882
Hyper_BL_Cluster21067	cg26234463
Hyper_BL_Cluster21068	cg18889595
Hyper_BL_Cluster21069	cg10395685
Hyper_BL_Cluster21070	cg07207099
Hyper_BL_Cluster21071	cg02090762
Hyper_BL_Cluster21072	cg20172627
Hyper_BL_Cluster21073	cg14085017
Hyper_BL_Cluster21074	cg16126458
Hyper_BL_Cluster21075	cg02301929
Hyper_BL_Cluster21076	cg01615880
Hyper_BL_Cluster21077	cg09156097
Hyper_BL_Cluster21078	cg11668813
Hyper_BL_Cluster21079	cg06133110
Hyper_BL_Cluster21080	cg00544436
Hyper_BL_Cluster21081	cg00134449
Hyper_BL_Cluster21082	cg05920908
Hyper_BL_Cluster21083	cg20521696
Hyper_BL_Cluster21084	cg19244639
Hyper_BL_Cluster21085	cg26046204
Hyper_BL_Cluster21086	cg27232352
Hyper_BL_Cluster21087	cg11430077
Hyper_BL_Cluster21088	cg09479389
Hyper_BL_Cluster21089	cg23921113
Hyper_BL_Cluster21090	cg09652652
Hyper_BL_Cluster21091	cg23774356
Hyper_BL_Cluster21092	cg05452406
Hyper_BL_Cluster21093	cg06637938
Hyper_BL_Cluster21094	cg17921026
Hyper_BL_Cluster21095	cg14455170
Hyper_BL_Cluster21096	cg07428576
Hyper_BL_Cluster21097	cg06690906
Hyper_BL_Cluster21098	cg19316407
Hyper_BL_Cluster21099	cg20065768
Hyper_BL_Cluster21100	cg08290072
Hyper_BL_Cluster21101	cg09716640
Hyper_BL_Cluster21102	cg16174370
Hyper_BL_Cluster21103	cg16578537
Hyper_BL_Cluster21104	cg01798595
Hyper_BL_Cluster21105	cg24954668
Hyper_BL_Cluster21106	cg16662267
Hyper_BL_Cluster21107	cg00656387
Hyper_BL_Cluster21108	cg09764150
Hyper_BL_Cluster21109	cg15127250
Hyper_BL_Cluster21110	cg05555294
Hyper_BL_Cluster21111	cg23049458
Hyper_BL_Cluster21112	cg11876048
Hyper_BL_Cluster21113	cg12967914
Hyper_BL_Cluster21114	cg03434624
Hyper_BL_Cluster21115	cg09916157
Hyper_BL_Cluster21116	cg25238537
Hyper_BL_Cluster21117	cg02083825
Hyper_BL_Cluster21118	cg15718932
Hyper_BL_Cluster21119	cg06235653
Hyper_BL_Cluster21120	cg24775454
Hyper_BL_Cluster21121	cg20101529
Hyper_BL_Cluster21122	cg09649046
Hyper_BL_Cluster21123	cg26021293
Hyper_BL_Cluster21124	cg01416891
Hyper_BL_Cluster21125	cg07381000
Hyper_BL_Cluster21126	cg01610165
Hyper_BL_Cluster21127	cg14044640
Hyper_BL_Cluster21128	cg08737836
Hyper_BL_Cluster21129	cg25826404
Hyper_BL_Cluster21130	cg08257293
Hyper_BL_Cluster21131	cg16491617
Hyper_BL_Cluster21132	cg23564178
Hyper_BL_Cluster21133	cg24235904
Hyper_BL_Cluster21134	cg07805204
Hyper_BL_Cluster21135	cg07347128
Hyper_BL_Cluster21136	cg16807089
Hyper_BL_Cluster21137	cg02604503
Hyper_BL_Cluster21138	cg22953960
Hyper_BL_Cluster21139	cg03298495
Hyper_BL_Cluster21140	cg10068417
Hyper_BL_Cluster21141	cg17082037
Hyper_BL_Cluster21142	cg09219877
Hyper_BL_Cluster21143	cg01710903
Hyper_BL_Cluster21144	cg26852286
Hyper_BL_Cluster21145	cg14696334
Hyper_BL_Cluster21146	cg03108070
Hyper_BL_Cluster21147	cg03892838
Hyper_BL_Cluster21148	cg09342058
Hyper_BL_Cluster21149	cg12158483
Hyper_BL_Cluster21150	cg24192660
Hyper_BL_Cluster21151	cg23455456
Hyper_BL_Cluster21152	cg25150243
Hyper_BL_Cluster21153	cg10227246
Hyper_BL_Cluster21154	cg23693485
Hyper_BL_Cluster21155	cg11862731
Hyper_BL_Cluster21156	cg04850961
Hyper_BL_Cluster21157	cg11770080
Hyper_BL_Cluster21158	cg11777252
Hyper_BL_Cluster21159	cg12564182
Hyper_BL_Cluster21160	cg25976440
Hyper_BL_Cluster21161	cg08126590
Hyper_BL_Cluster21162	cg26162150
Hyper_BL_Cluster21163	cg09444657
Hyper_BL_Cluster21164	cg03269060
Hyper_BL_Cluster21165	cg16911981
Hyper_BL_Cluster21166	cg08364561
Hyper_BL_Cluster21167	cg14226182
Hyper_BL_Cluster21168	cg07909165
Hyper_BL_Cluster21169	cg01574694
Hyper_BL_Cluster21170	cg11083276
Hyper_BL_Cluster21171	cg02534744
Hyper_BL_Cluster21172	cg16909733
Hyper_BL_Cluster21173	cg07851675
Hyper_BL_Cluster21174	cg15845673
Hyper_BL_Cluster21175	cg18347497
Hyper_BL_Cluster21176	cg22947000
Hyper_BL_Cluster21177	cg10146929
Hyper_BL_Cluster21178	cg03228893
Hyper_BL_Cluster21179	cg03557857
Hyper_BL_Cluster21180	cg26213453
Hyper_BL_Cluster21181	cg18413131
Hyper_BL_Cluster21182	cg02198513
Hyper_BL_Cluster21183	cg03055065
Hyper_BL_Cluster21184	cg01802062
Hyper_BL_Cluster21185	cg15514087
Hyper_BL_Cluster21186	cg23657179
Hyper_BL_Cluster21187	cg22797514
Hyper_BL_Cluster21188	cg24049468
Hyper_BL_Cluster21189	cg16063112
Hyper_BL_Cluster21190	cg02148426
Hyper_BL_Cluster21191	cg16265399
Hyper_BL_Cluster21192	cg22932336
Hyper_BL_Cluster21193	cg04967578
Hyper_BL_Cluster21194	cg06264984
Hyper_BL_Cluster21195	cg22859727
Hyper_BL_Cluster21196	cg10513702
Hyper_BL_Cluster21197	cg01808030
Hyper_BL_Cluster21198	cg17434510
Hyper_BL_Cluster21199	cg21372329
Hyper_BL_Cluster21200	cg12110262
Hyper_BL_Cluster21201	cg08309069
Hyper_BL_Cluster21202	cg03407547
Hyper_BL_Cluster21203	cg00884093
Hyper_BL_Cluster21204	cg03826564
Hyper_BL_Cluster21205	cg26897744
Hyper_BL_Cluster21206	cg18117347
Hyper_BL_Cluster21207	cg08145590
Hyper_BL_Cluster21208	cg21656205
Hyper_BL_Cluster21209	cg26209676
Hyper_BL_Cluster21210	cg17485838
Hyper_BL_Cluster21211	cg10848724
Hyper_BL_Cluster21212	cg01322555
Hyper_BL_Cluster21213	cg12610832
Hyper_BL_Cluster21214	cg04585378
Hyper_BL_Cluster21215	cg22853588
Hyper_BL_Cluster21216	cg05480894
Hyper_BL_Cluster21217	cg08786077
Hyper_BL_Cluster21218	cg09846875
Hyper_BL_Cluster21219	cg21922468
Hyper_BL_Cluster21220	cg04740599
Hyper_BL_Cluster21221	cg27656786
Hyper_BL_Cluster21222	cg23846815
Hyper_BL_Cluster21223	cg10769937
Hyper_BL_Cluster21224	cg07911080
Hyper_BL_Cluster21225	cg01146232
Hyper_BL_Cluster21226	cg27166649
Hyper_BL_Cluster21227	cg23333072
Hyper_BL_Cluster21228	cg08822075
Hyper_BL_Cluster21229	cg26490039
Hyper_BL_Cluster21230	cg12689060
Hyper_BL_Cluster21231	cg16306870
Hyper_BL_Cluster21232	cg00084770
Hyper_BL_Cluster21233	cg07998951
Hyper_BL_Cluster21234	cg03841977
Hyper_BL_Cluster21235	cg09654536
Hyper_BL_Cluster21236	cg12260798
Hyper_BL_Cluster21237	cg20199595
Hyper_BL_Cluster21238	cg00080972
Hyper_BL_Cluster21239	cg06850558
Hyper_BL_Cluster21240	cg19843939
Hyper_BL_Cluster21241	cg27661104
Hyper_BL_Cluster21242	cg26482665
Hyper_BL_Cluster21243	cg11301879
Hyper_BL_Cluster21244	cg25658438
Hyper_BL_Cluster21245	cg10184431
Hyper_BL_Cluster21246	cg12953705
Hyper_BL_Cluster21247	cg01022219
Hyper_BL_Cluster21248	cg18671654
Hyper_BL_Cluster21249	cg06118287
Hyper_BL_Cluster21250	cg27610821
Hyper_BL_Cluster21251	cg15145341
Hyper_BL_Cluster21252	cg25834419
Hyper_BL_Cluster21253	cg01840020
Hyper_BL_Cluster21254	cg06762067
Hyper_BL_Cluster21255	cg19268017
Hyper_BL_Cluster21256	cg22943986
Hyper_BL_Cluster21257	cg16638238
Hyper_BL_Cluster21258	cg27476382
Hyper_BL_Cluster21259	cg15090202
Hyper_BL_Cluster21260	cg25399309
Hyper_BL_Cluster21261	cg14559356
Hyper_BL_Cluster21262	cg06645921
Hyper_BL_Cluster21263	cg13047157
Hyper_BL_Cluster21264	cg07839457
Hyper_BL_Cluster21265	cg04113094
Hyper_BL_Cluster21266	cg17213060
Hyper_BL_Cluster21267	cg26922546
Hyper_BL_Cluster21268	cg15948536
Hyper_BL_Cluster21269	cg24924958
Hyper_BL_Cluster21270	cg08636573
Hyper_BL_Cluster21271	cg08666831
Hyper_BL_Cluster21272	cg25989075
Hyper_BL_Cluster21273	cg05446908
Hyper_BL_Cluster21274	cg02641296
Hyper_BL_Cluster21275	cg11590772
Hyper_BL_Cluster21276	cg00478479
Hyper_BL_Cluster21277	cg04731861
Hyper_BL_Cluster21278	cg17532812
Hyper_BL_Cluster21279	cg20028827
Hyper_BL_Cluster21280	cg05640189
Hyper_BL_Cluster21281	cg08058472
Hyper_BL_Cluster21282	cg07097417
Hyper_BL_Cluster21283	cg11412288
Hyper_BL_Cluster21284	cg17900356
Hyper_BL_Cluster21285	cg00006301
Hyper_BL_Cluster21286	cg21226059
Hyper_BL_Cluster21287	cg21184369
Hyper_BL_Cluster21288	cg20801491
Hyper_BL_Cluster21289	cg21637884
Hyper_BL_Cluster21290	cg13033578
Hyper_BL_Cluster21291	cg03024372
Hyper_BL_Cluster21292	cg24399712
Hyper_BL_Cluster21293	cg23455517
Hyper_BL_Cluster21294	cg18229521
Hyper_BL_Cluster21295	cg15162392
Hyper_BL_Cluster21296	cg03244009
Hyper_BL_Cluster21297	cg00777011
Hyper_BL_Cluster21298	cg14996491
Hyper_BL_Cluster21299	cg02374917
Hyper_BL_Cluster21300	cg20860996
Hyper_BL_Cluster21301	cg00172603
Hyper_BL_Cluster21302	cg05256605
Hyper_BL_Cluster21303	cg12418947
Hyper_BL_Cluster21304	cg00106345
Hyper_BL_Cluster21305	cg23445461
Hyper_BL_Cluster21306	cg01907094
Hyper_BL_Cluster21307	cg19592472
Hyper_BL_Cluster21308	cg11746813
Hyper_BL_Cluster21309	cg07687131
Hyper_BL_Cluster21310	cg11629830
Hyper_BL_Cluster21311	cg10881242
Hyper_BL_Cluster21312	cg19947463
Hyper_BL_Cluster21313	cg10257049
Hyper_BL_Cluster21314	cg14458619
Hyper_BL_Cluster21315	cg07134045
Hyper_BL_Cluster21316	cg12751127
Hyper_BL_Cluster21317	cg04227961
Hyper_BL_Cluster21318	cg04835284
Hyper_BL_Cluster21319	cg22289837
Hyper_BL_Cluster21320	cg04303382
Hyper_BL_Cluster21321	cg12318501
Hyper_BL_Cluster21322	cg21140898
Hyper_BL_Cluster21323	cg19113906
Hyper_BL_Cluster21324	cg13918754
Hyper_BL_Cluster21325	cg21189438
Hyper_BL_Cluster21326	cg08729686
Hyper_BL_Cluster21327	cg07809108
Hyper_BL_Cluster21328	cg01883777
Hyper_BL_Cluster21329	cg18014247
Hyper_BL_Cluster21330	cg12542255
Hyper_BL_Cluster21331	cg24239148
Hyper_BL_Cluster21332	cg07113006
Hyper_BL_Cluster21333	cg01879805
Hyper_BL_Cluster21334	cg17125270
Hyper_BL_Cluster21335	cg24864161
Hyper_BL_Cluster21336	cg18732172
Hyper_BL_Cluster21337	cg08564661
Hyper_BL_Cluster21338	cg08791563
Hyper_BL_Cluster21339	cg24042136
Hyper_BL_Cluster21340	cg11793423
Hyper_BL_Cluster21341	cg04965987
Hyper_BL_Cluster21342	cg26053876
Hyper_BL_Cluster21343	cg15802396
Hyper_BL_Cluster21344	cg18284575
Hyper_BL_Cluster21345	cg14371731
Hyper_BL_Cluster21346	cg06462666
Hyper_BL_Cluster21347	cg12694372
Hyper_BL_Cluster21348	cg23090529
Hyper_BL_Cluster21349	cg22082046
Hyper_BL_Cluster21350	cg08939521
Hyper_BL_Cluster21351	cg07167507
Hyper_BL_Cluster21352	cg18104919
Hyper_BL_Cluster21353	cg24116913
Hyper_BL_Cluster21354	cg13737975
Hyper_BL_Cluster21355	cg14557699
Hyper_BL_Cluster21356	cg16797020
Hyper_BL_Cluster21357	cg15371711
Hyper_BL_Cluster21358	cg24843380
Hyper_BL_Cluster21359	cg22673543
Hyper_BL_Cluster21360	cg15346168
Hyper_BL_Cluster21361	cg24169669
Hyper_BL_Cluster21362	cg15857661
Hyper_BL_Cluster21363	cg17847861
Hyper_BL_Cluster21364	cg18586277
Hyper_BL_Cluster21365	cg10929921
Hyper_BL_Cluster21366	cg13678973
Hyper_BL_Cluster21367	cg02921845
Hyper_BL_Cluster21368	cg09979478
Hyper_BL_Cluster21369	cg25782229
Hyper_BL_Cluster21370	cg03118261
Hyper_BL_Cluster21371	cg18301891
Hyper_BL_Cluster21372	cg24932457
Hyper_BL_Cluster21373	cg21489194
Hyper_BL_Cluster21374	cg01562385
Hyper_BL_Cluster21375	cg10801328
Hyper_BL_Cluster21376	cg17888390
Hyper_BL_Cluster21377	cg02109484
Hyper_BL_Cluster21378	cg16427552
Hyper_BL_Cluster21379	cg00014830
Hyper_BL_Cluster21380	cg24994127
Hyper_BL_Cluster21381	cg02428941
Hyper_BL_Cluster21382	cg01104590
Hyper_BL_Cluster21383	cg13073224
Hyper_BL_Cluster21384	cg15332217
Hyper_BL_Cluster21385	cg22840852
Hyper_BL_Cluster21386	cg03635968
Hyper_BL_Cluster21387	cg16530382
Hyper_BL_Cluster21388	cg12559208
Hyper_BL_Cluster21389	cg25953350
Hyper_BL_Cluster21390	cg03359540
Hyper_BL_Cluster21391	cg18873530
Hyper_BL_Cluster21392	cg06428620
Hyper_BL_Cluster21393	cg05228777
Hyper_BL_Cluster21394	cg00319367
Hyper_BL_Cluster21395	cg05348768
Hyper_BL_Cluster21396	cg22361859
Hyper_BL_Cluster21397	cg00480856
Hyper_BL_Cluster21398	cg16267679
Hyper_BL_Cluster21399	cg06857094
Hyper_BL_Cluster21400	cg26141335
Hyper_BL_Cluster21401	cg02484776
Hyper_BL_Cluster21402	cg08832851
Hyper_BL_Cluster21403	cg13156931
Hyper_BL_Cluster21404	cg26886572
Hyper_BL_Cluster21405	cg10234998
Hyper_BL_Cluster21406	cg17616554
Hyper_BL_Cluster21407	cg10796899
Hyper_BL_Cluster21408	cg10884953
Hyper_BL_Cluster21409	cg08322008
Hyper_BL_Cluster21410	cg24083051
Hyper_BL_Cluster21411	cg05433805
Hyper_BL_Cluster21412	cg16886987
Hyper_BL_Cluster21413	cg00647820
Hyper_BL_Cluster21414	cg24360658
Hyper_BL_Cluster21415	cg15196197
Hyper_BL_Cluster21416	cg03959515
Hyper_BL_Cluster21417	cg12760869
Hyper_BL_Cluster21418	cg08479476
Hyper_BL_Cluster21419	cg27139424
Hyper_BL_Cluster21420	cg21101720
Hyper_BL_Cluster21421	cg19726712
Hyper_BL_Cluster21422	cg19697530
Hyper_BL_Cluster21423	cg14801038
Hyper_BL_Cluster21424	cg14629910
Hyper_BL_Cluster21425	cg14399930
Hyper_BL_Cluster21426	cg20474850
Hyper_BL_Cluster21427	cg25426815
Hyper_BL_Cluster21428	cg13729891
Hyper_BL_Cluster21429	cg27243700
Hyper_BL_Cluster21430	cg06572093
Hyper_BL_Cluster21431	cg17527484
Hyper_BL_Cluster21432	cg15317464
Hyper_BL_Cluster21433	cg13200141
Hyper_BL_Cluster21434	cg16386396
Hyper_BL_Cluster21435	cg11694519
Hyper_BL_Cluster21436	cg19576798
Hyper_BL_Cluster21437	cg18179044
Hyper_BL_Cluster21438	cg16480941
Hyper_BL_Cluster21439	cg07466622
Hyper_BL_Cluster21440	cg02961707
Hyper_BL_Cluster21441	cg24179445
Hyper_BL_Cluster21442	cg25706281
Hyper_BL_Cluster21443	cg25675800
Hyper_BL_Cluster21444	cg07548283
Hyper_BL_Cluster21445	cg24698979
Hyper_BL_Cluster21446	cg02022808
Hyper_BL_Cluster21447	cg16286080
Hyper_BL_Cluster21448	cg21179088
Hyper_BL_Cluster21449	cg03291396
Hyper_BL_Cluster21450	cg02395846
Hyper_BL_Cluster21451	cg23109968
Hyper_BL_Cluster21452	cg08421459
Hyper_BL_Cluster21453	cg22402378
Hyper_BL_Cluster21454	cg03982355
Hyper_BL_Cluster21455	cg20671304
Hyper_BL_Cluster21456	cg27019278
Hyper_BL_Cluster21457	cg24032249
Hyper_BL_Cluster21458	cg10786045
Hyper_BL_Cluster21459	cg02294028
Hyper_BL_Cluster21460	cg15289427
Hyper_BL_Cluster21461	cg25210835
Hyper_BL_Cluster21462	cg08586366
Hyper_BL_Cluster21463	cg23573591
Hyper_BL_Cluster21464	cg12166476
Hyper_BL_Cluster21465	cg04508804
Hyper_BL_Cluster21466	cg06634460
Hyper_BL_Cluster21467	cg05330668
Hyper_BL_Cluster21468	cg06744545
Hyper_BL_Cluster21469	cg07880109
Hyper_BL_Cluster21470	cg05728754
Hyper_BL_Cluster21471	cg00109076
Hyper_BL_Cluster21472	cg02037307
Hyper_BL_Cluster21473	cg16477190
Hyper_BL_Cluster21474	cg09839443
Hyper_BL_Cluster21475	cg26933978
Hyper_BL_Cluster21476	cg16408014
Hyper_BL_Cluster21477	cg22699026
Hyper_BL_Cluster21478	cg26077229
Hyper_BL_Cluster21479	cg23469878
Hyper_BL_Cluster21480	cg06313676
Hyper_BL_Cluster21481	cg11748187
Hyper_BL_Cluster21482	cg00628788
Hyper_BL_Cluster21483	cg14185821
Hyper_BL_Cluster21484	cg16078649
Hyper_BL_Cluster21485	cg12503224
Hyper_BL_Cluster21486	cg23917399
Hyper_BL_Cluster21487	cg16965051
Hyper_BL_Cluster21488	cg23206851
Hyper_BL_Cluster21489	cg24428877
Hyper_BL_Cluster21490	cg12264626
Hyper_BL_Cluster21491	cg27038634
Hyper_BL_Cluster21492	cg10025846
Hyper_BL_Cluster21493	cg25887069
Hyper_BL_Cluster21494	cg01422274
Hyper_BL_Cluster21495	cg08034070
Hyper_BL_Cluster21496	cg08447324
Hyper_BL_Cluster21497	cg07652447
Hyper_BL_Cluster21498	cg07061387
Hyper_BL_Cluster21499	cg08908264
Hyper_BL_Cluster21500	cg18286501
Hyper_BL_Cluster21501	cg00672689
Hyper_BL_Cluster21502	cg12221931
Hyper_BL_Cluster21503	cg24467349
Hyper_BL_Cluster21504	cg20191453
Hyper_BL_Cluster21505	cg08580836
Hyper_BL_Cluster21506	cg06706894
Hyper_BL_Cluster21507	cg10773014
Hyper_BL_Cluster21508	cg04484995
Hyper_BL_Cluster21509	cg13344095
Hyper_BL_Cluster21510	cg08270236
Hyper_BL_Cluster21511	cg03521774
Hyper_BL_Cluster21512	cg27433713
Hyper_BL_Cluster21513	cg27192248
Hyper_BL_Cluster21514	cg16440309
Hyper_BL_Cluster21515	cg04689880
Hyper_BL_Cluster21516	cg04697454
Hyper_BL_Cluster21517	cg09401099
Hyper_BL_Cluster21518	cg10424417
Hyper_BL_Cluster21519	cg03262811
Hyper_BL_Cluster21520	cg12573549
Hyper_BL_Cluster21521	cg07382347
Hyper_BL_Cluster21522	cg17285325
Hyper_BL_Cluster21523	cg20677205
Hyper_BL_Cluster21524	cg06799422
Hyper_BL_Cluster21525	cg02510381
Hyper_BL_Cluster21526	cg18877252
Hyper_BL_Cluster21527	cg01158456
Hyper_BL_Cluster21528	cg02964632
Hyper_BL_Cluster21529	cg12308054
Hyper_BL_Cluster21530	cg09229620
Hyper_BL_Cluster21531	cg26072437
Hyper_BL_Cluster21532	cg13944468
Hyper_BL_Cluster21533	cg15611150
Hyper_BL_Cluster21534	cg11242791
Hyper_BL_Cluster21535	cg11030388
Hyper_BL_Cluster21536	cg11482719
Hyper_BL_Cluster21537	cg07846311
Hyper_BL_Cluster21538	cg11863717
Hyper_BL_Cluster21539	cg26635759
Hyper_BL_Cluster21540	cg07914200
Hyper_BL_Cluster21541	cg12227172
Hyper_BL_Cluster21542	cg22918656
Hyper_BL_Cluster21543	cg11416811
Hyper_BL_Cluster21544	cg17204129
Hyper_BL_Cluster21545	cg22958090
Hyper_BL_Cluster21546	cg07690882
Hyper_BL_Cluster21547	cg11452571
Hyper_BL_Cluster21548	cg13057681
Hyper_BL_Cluster21549	cg04723534
Hyper_BL_Cluster21550	cg14503529
Hyper_BL_Cluster21551	cg06970370
Hyper_BL_Cluster21552	cg13524302
Hyper_BL_Cluster21553	cg12062099
Hyper_BL_Cluster21554	cg11930554
Hyper_BL_Cluster21555	cg05030953
Hyper_BL_Cluster21556	cg19157853
Hyper_BL_Cluster21557	cg27550511
Hyper_BL_Cluster21558	cg05136476
Hyper_BL_Cluster21559	cg20195882
Hyper_BL_Cluster21560	cg17509989
Hyper_BL_Cluster21561	cg10784386
Hyper_BL_Cluster21562	cg13400512
Hyper_BL_Cluster21563	cg18335377
Hyper_BL_Cluster21564	cg15129506
Hyper_BL_Cluster21565	cg11269599
Hyper_BL_Cluster21566	cg14239655
Hyper_BL_Cluster21567	cg11200551
Hyper_BL_Cluster21568	cg27552005
Hyper_BL_Cluster21569	cg04174091
Hyper_BL_Cluster21570	cg09678193
Hyper_BL_Cluster21571	cg08794478
Hyper_BL_Cluster21572	cg16540129
Hyper_BL_Cluster21573	cg16784507
Hyper_BL_Cluster21574	cg27104822
Hyper_BL_Cluster21575	cg17964844
Hyper_BL_Cluster21576	cg01123334
Hyper_BL_Cluster21577	cg02625804
Hyper_BL_Cluster21578	cg05475446
Hyper_BL_Cluster21579	cg03621881
Hyper_BL_Cluster21580	cg02227292
Hyper_BL_Cluster21581	cg01074657
Hyper_BL_Cluster21582	cg05573767
Hyper_BL_Cluster21583	cg27494226
Hyper_BL_Cluster21584	cg08915603
Hyper_BL_Cluster21585	cg14836960
Hyper_BL_Cluster21586	cg02202980
Hyper_BL_Cluster21587	cg12088387
Hyper_BL_Cluster21588	cg00510539
Hyper_BL_Cluster21589	cg02092102
Hyper_BL_Cluster21590	cg04784315
Hyper_BL_Cluster21591	cg12881363
Hyper_BL_Cluster21592	cg11766298
Hyper_BL_Cluster21593	cg07216425
Hyper_BL_Cluster21594	cg15644324
Hyper_BL_Cluster21595	cg13711457
Hyper_BL_Cluster21596	cg00650176
Hyper_BL_Cluster21597	cg23782616
Hyper_BL_Cluster21598	cg21123519
Hyper_BL_Cluster21599	cg16465083
Hyper_BL_Cluster21600	cg22154482
Hyper_BL_Cluster21601	cg15922174
Hyper_BL_Cluster21602	cg07590929
Hyper_BL_Cluster21603	cg02142483
Hyper_BL_Cluster21604	cg25570913
Hyper_BL_Cluster21605	cg20996351
Hyper_BL_Cluster21606	cg11973900
Hyper_BL_Cluster21607	cg07607355
Hyper_BL_Cluster21608	cg13746740
Hyper_BL_Cluster21609	cg16701796
Hyper_BL_Cluster21610	cg24465429
Hyper_BL_Cluster21611	cg23963136
Hyper_BL_Cluster21612	cg10963793
Hyper_BL_Cluster21613	cg11865119
Hyper_BL_Cluster21614	cg03336167
Hyper_BL_Cluster21615	cg11314617
Hyper_BL_Cluster21616	cg23075555
Hyper_BL_Cluster21617	cg02605007
Hyper_BL_Cluster21618	cg04803153
Hyper_BL_Cluster21619	cg05327835
Hyper_BL_Cluster21620	cg25273602
Hyper_BL_Cluster21621	cg00664646
Hyper_BL_Cluster21622	cg01549940
Hyper_BL_Cluster21623	cg18204696
Hyper_BL_Cluster21624	cg10391129
Hyper_BL_Cluster21625	cg05879418
Hyper_BL_Cluster21626	cg07672908
Hyper_BL_Cluster21627	cg11164348
Hyper_BL_Cluster21628	cg02389949
Hyper_BL_Cluster21629	cg09027601
Hyper_BL_Cluster21630	cg03636488
Hyper_BL_Cluster21631	cg18952191
Hyper_BL_Cluster21632	cg22070855
Hyper_BL_Cluster21633	cg02022733
Hyper_BL_Cluster21634	cg04580179
Hyper_BL_Cluster21635	cg07833564
Hyper_BL_Cluster21636	cg12733472
Hyper_BL_Cluster21637	cg22848598
Hyper_BL_Cluster21638	cg25538415
Hyper_BL_Cluster21639	cg00458212
Hyper_BL_Cluster21640	cg18968196
Hyper_BL_Cluster21641	cg20509869
Hyper_BL_Cluster21642	cg06226630
Hyper_BL_Cluster21643	cg01848457
Hyper_BL_Cluster21644	cg01141459
Hyper_BL_Cluster21645	cg09374293
Hyper_BL_Cluster21646	cg20648847
Hyper_BL_Cluster21647	cg11941546
Hyper_BL_Cluster21648	cg02099878
Hyper_BL_Cluster21649	cg13721134
Hyper_BL_Cluster21650	cg00284129
Hyper_BL_Cluster21651	cg09489864
Hyper_BL_Cluster21652	cg00468918
Hyper_BL_Cluster21653	cg02057833
Hyper_BL_Cluster21654	cg07166266
Hyper_BL_Cluster21655	cg19729116
Hyper_BL_Cluster21656	cg17205324
Hyper_BL_Cluster21657	cg01357507
Hyper_BL_Cluster21658	cg05355225
Hyper_BL_Cluster21659	cg19927885
Hyper_BL_Cluster21660	cg22629987
Hyper_BL_Cluster21661	cg08386625
Hyper_BL_Cluster21662	cg19043574
Hyper_BL_Cluster21663	cg02234936
Hyper_BL_Cluster21664	cg06630241
Hyper_BL_Cluster21665	cg23118773
Hyper_BL_Cluster21666	cg18739821
Hyper_BL_Cluster21667	cg27094076
Hyper_BL_Cluster21668	cg24470588
Hyper_BL_Cluster21669	cg19851816
Hyper_BL_Cluster21670	cg17108141
Hyper_BL_Cluster21671	cg19809499
Hyper_BL_Cluster21672	cg00255726
Hyper_BL_Cluster21673	cg06023345
Hyper_BL_Cluster21674	cg14935025
Hyper_BL_Cluster21675	cg07880854
Hyper_BL_Cluster21676	cg18781988
Hyper_BL_Cluster21677	cg04686230
Hyper_BL_Cluster21678	cg16731240
Hyper_BL_Cluster21679	cg02622094
Hyper_BL_Cluster21680	cg05342945
Hyper_BL_Cluster21681	cg15366176
Hyper_BL_Cluster21682	cg18294646
Hyper_BL_Cluster21683	cg07962315
Hyper_BL_Cluster21684	cg19552640
Hyper_BL_Cluster21685	cg10380328
Hyper_BL_Cluster21686	cg14943355
Hyper_BL_Cluster21687	cg12401086
Hyper_BL_Cluster21688	cg19896824
Hyper_BL_Cluster21689	cg24930541
Hyper_BL_Cluster21690	cg04934382
Hyper_BL_Cluster21691	cg03498458
Hyper_BL_Cluster21692	cg10842515
Hyper_BL_Cluster21693	cg11294276
Hyper_BL_Cluster21694	cg05877497
Hyper_BL_Cluster21695	cg16170869
Hyper_BL_Cluster21696	cg06548842
Hyper_BL_Cluster21697	cg16099169
Hyper_BL_Cluster21698	cg02086722
Hyper_BL_Cluster21699	cg25879142
Hyper_BL_Cluster21700	cg22515654
Hyper_BL_Cluster21701	cg19760965
Hyper_BL_Cluster21702	cg05428298
Hyper_BL_Cluster21703	cg08409225
Hyper_BL_Cluster21704	cg23189044
Hyper_BL_Cluster21705	cg17625381
Hyper_BL_Cluster21706	cg00058329
Hyper_BL_Cluster21707	cg10624054
Hyper_BL_Cluster21708	cg14898223
Hyper_BL_Cluster21709	cg23363754
Hyper_BL_Cluster21710	cg25092681
Hyper_BL_Cluster21711	cg11157253
Hyper_BL_Cluster21712	cg16152753
Hyper_BL_Cluster21713	cg05994974
Hyper_BL_Cluster21714	cg19401033
Hyper_BL_Cluster21715	cg07569918
Hyper_BL_Cluster21716	cg14843632
Hyper_BL_Cluster21717	cg09092089
Hyper_BL_Cluster21718	cg20716515
Hyper_BL_Cluster21719	cg12752627
Hyper_BL_Cluster21720	cg05097643
Hyper_BL_Cluster21721	cg05477778
Hyper_BL_Cluster21722	cg02062196
Hyper_BL_Cluster21723	cg17809895
Hyper_BL_Cluster21724	cg11758995
Hyper_BL_Cluster21725	cg06980654
Hyper_BL_Cluster21726	cg06881310
Hyper_BL_Cluster21727	cg08200543
Hyper_BL_Cluster21728	cg25047753
Hyper_BL_Cluster21729	cg07065111
Hyper_BL_Cluster21730	cg13811417
Hyper_BL_Cluster21731	cg20970205
Hyper_BL_Cluster21732	cg02492115
Hyper_BL_Cluster21733	cg21999471
Hyper_BL_Cluster21734	cg25736251
Hyper_BL_Cluster21735	cg09460688
Hyper_BL_Cluster21736	cg21434132
Hyper_BL_Cluster21737	cg02205443
Hyper_BL_Cluster21738	cg13500072
Hyper_BL_Cluster21739	cg23010048
Hyper_BL_Cluster21740	cg22670572
Hyper_BL_Cluster21741	cg03263514
Hyper_BL_Cluster21742	cg24502382
Hyper_BL_Cluster21743	cg04972745
Hyper_BL_Cluster21744	cg12648074
Hyper_BL_Cluster21745	cg17290454
Hyper_BL_Cluster21746	cg06362725
Hyper_BL_Cluster21747	cg18789918
Hyper_BL_Cluster21748	cg00438885
Hyper_BL_Cluster21749	cg10576238
Hyper_BL_Cluster21750	cg21111121
Hyper_BL_Cluster21751	cg22932685
Hyper_BL_Cluster21752	cg08897150
Hyper_BL_Cluster21753	cg06096184
Hyper_BL_Cluster21754	cg06249604
Hyper_BL_Cluster21755	cg14359824
Hyper_BL_Cluster21756	cg18527386
Hyper_BL_Cluster21757	cg25035631
Hyper_BL_Cluster21758	cg16732787
Hyper_BL_Cluster21759	cg20007021
Hyper_BL_Cluster21760	cg03295554
Hyper_BL_Cluster21761	cg25960366
Hyper_BL_Cluster21762	cg23244790
Hyper_BL_Cluster21763	cg19411214
Hyper_BL_Cluster21764	cg12199221
Hyper_BL_Cluster21765	cg01069159
Hyper_BL_Cluster21766	cg17885226
Hyper_BL_Cluster21767	cg24677395
Hyper_BL_Cluster21768	cg18398753
Hyper_BL_Cluster21769	cg17297238
Hyper_BL_Cluster21770	cg06207120
Hyper_BL_Cluster21771	cg16627786
Hyper_BL_Cluster21772	cg10734102
Hyper_BL_Cluster21773	cg18410166
Hyper_BL_Cluster21774	cg07141002
Hyper_BL_Cluster21775	cg06137588
Hyper_BL_Cluster21776	cg05204104
Hyper_BL_Cluster21777	cg09480047
Hyper_BL_Cluster21778	cg05059566
Hyper_BL_Cluster21779	cg14584535
Hyper_BL_Cluster21780	cg14491209
Hyper_BL_Cluster21781	cg08319194
Hyper_BL_Cluster21782	cg12817840
Hyper_BL_Cluster21783	cg06483432
Hyper_BL_Cluster21784	cg19439043
Hyper_BL_Cluster21785	cg23257604
Hyper_BL_Cluster21786	cg09160477
Hyper_BL_Cluster21787	cg24277817
Hyper_BL_Cluster21788	cg01271812
Hyper_BL_Cluster21789	cg16301036
Hyper_BL_Cluster21790	cg24049841
Hyper_BL_Cluster21791	cg05728613
Hyper_BL_Cluster21792	cg13511117
Hyper_BL_Cluster21793	cg11713658
Hyper_BL_Cluster21794	cg10587183
Hyper_BL_Cluster21795	cg19980771
Hyper_BL_Cluster21796	cg24346914
Hyper_BL_Cluster21797	cg01227537
Hyper_BL_Cluster21798	cg08279186
Hyper_BL_Cluster21799	cg27635797
Hyper_BL_Cluster21800	cg02192673
Hyper_BL_Cluster21801	cg23065934
Hyper_BL_Cluster21802	cg05036839
Hyper_BL_Cluster21803	cg18085400
Hyper_BL_Cluster21804	cg12407996
Hyper_BL_Cluster21805	cg20219381
Hyper_BL_Cluster21806	cg05826295
Hyper_BL_Cluster21807	cg12511848
Hyper_BL_Cluster21808	cg25923609
Hyper_BL_Cluster21809	cg06070002
Hyper_BL_Cluster21810	cg03801183
Hyper_BL_Cluster21811	cg10783469
Hyper_BL_Cluster21812	cg03344031
Hyper_BL_Cluster21813	cg01663469
Hyper_BL_Cluster21814	cg08013331
Hyper_BL_Cluster21815	cg25363807
Hyper_BL_Cluster21816	cg23008871
Hyper_BL_Cluster21817	cg05323533
Hyper_BL_Cluster21818	cg16445268
Hyper_BL_Cluster21819	cg05330056
Hyper_BL_Cluster21820	cg22710065
Hyper_BL_Cluster21821	cg17227466
Hyper_BL_Cluster21822	cg14876117
Hyper_BL_Cluster21823	cg16394290
Hyper_BL_Cluster21824	cg19518672
Hyper_BL_Cluster21825	cg09639151
Hyper_BL_Cluster21826	cg06833110
Hyper_BL_Cluster21827	cg17310258
Hyper_BL_Cluster21828	cg24570042
Hyper_BL_Cluster21829	cg26843711
Hyper_BL_Cluster21830	cg25470077
Hyper_BL_Cluster21831	cg26635219
Hyper_BL_Cluster21832	cg21550024
Hyper_BL_Cluster21833	cg19816811
Hyper_BL_Cluster21834	cg02551743
Hyper_BL_Cluster21835	cg08755703
Hyper_BL_Cluster21836	cg22110896
Hyper_BL_Cluster21837	cg07497520
Hyper_BL_Cluster21838	cg09385692
Hyper_BL_Cluster21839	cg12911732
Hyper_BL_Cluster21840	cg16294363
Hyper_BL_Cluster21841	cg02266500
Hyper_BL_Cluster21842	cg13727362
Hyper_BL_Cluster21843	cg14792270
Hyper_BL_Cluster21844	cg21785034
Hyper_BL_Cluster21845	cg03829739
Hyper_BL_Cluster21846	cg05088382
Hyper_BL_Cluster21847	cg17278401
Hyper_BL_Cluster21848	cg15123692
Hyper_BL_Cluster21849	cg14996507
Hyper_BL_Cluster21850	cg18557185
Hyper_BL_Cluster21851	cg15468045
Hyper_BL_Cluster21852	cg23428870
Hyper_BL_Cluster21853	cg10781513
Hyper_BL_Cluster21854	cg20449670
Hyper_BL_Cluster21855	cg12378834
Hyper_BL_Cluster21856	cg10752158
Hyper_BL_Cluster21857	cg13302425
Hyper_BL_Cluster21858	cg19627033
Hyper_BL_Cluster21859	cg27018912
Hyper_BL_Cluster21860	cg22812684
Hyper_BL_Cluster21861	cg14388195
Hyper_BL_Cluster21862	cg14595003
Hyper_BL_Cluster21863	cg20803293
Hyper_BL_Cluster21864	cg16126286
Hyper_BL_Cluster21865	cg04637478
Hyper_BL_Cluster21866	cg06654256
Hyper_BL_Cluster21867	cg06307913
Hyper_BL_Cluster21868	cg19759129
Hyper_BL_Cluster21869	cg06868100
Hyper_BL_Cluster21870	cg11960359
Hyper_BL_Cluster21871	cg00361040
Hyper_BL_Cluster21872	cg11012412
Hyper_BL_Cluster21873	cg16489878
Hyper_BL_Cluster21874	cg01517680
Hyper_BL_Cluster21875	cg12082609
Hyper_BL_Cluster21876	cg12099677
Hyper_BL_Cluster21877	cg01391898
Hyper_BL_Cluster21878	cg21651000
Hyper_BL_Cluster21879	cg08845333
Hyper_BL_Cluster21880	cg18166094
Hyper_BL_Cluster21881	cg23010538
Hyper_BL_Cluster21882	cg14680128
Hyper_BL_Cluster21883	cg12145907
Hyper_BL_Cluster21884	cg23464743
Hyper_BL_Cluster21885	cg06809604
Hyper_BL_Cluster21886	cg06836406
Hyper_BL_Cluster21887	cg25345738
Hyper_BL_Cluster21888	cg03728395
Hyper_BL_Cluster21889	cg11342198
Hyper_BL_Cluster21890	cg24072927
Hyper_BL_Cluster21891	cg05918492
Hyper_BL_Cluster21892	cg09871315
Hyper_BL_Cluster21893	cg03188948
Hyper_BL_Cluster21894	cg12744859
Hyper_BL_Cluster21895	cg22351510
Hyper_BL_Cluster21896	cg05114227
Hyper_BL_Cluster21897	cg00602811
Hyper_BL_Cluster21898	cg08238215
Hyper_BL_Cluster21899	cg12378132
Hyper_BL_Cluster21900	cg21474679
Hyper_BL_Cluster21901	cg19410791
Hyper_BL_Cluster21902	cg16484473
Hyper_BL_Cluster21903	cg26299084
Hyper_BL_Cluster21904	cg27366766
Hyper_BL_Cluster21905	cg14036830
Hyper_BL_Cluster21906	cg07894352
Hyper_BL_Cluster21907	cg05516386
Hyper_BL_Cluster21908	cg03599590
Hyper_BL_Cluster21909	cg21332500
Hyper_BL_Cluster21910	cg05907177
Hyper_BL_Cluster21911	cg05201390
Hyper_BL_Cluster21912	cg03261800
Hyper_BL_Cluster21913	cg26908755
Hyper_BL_Cluster21914	cg15745469
Hyper_BL_Cluster21915	cg12662887
Hyper_BL_Cluster21916	cg02962944
Hyper_BL_Cluster21917	cg25337414
Hyper_BL_Cluster21918	cg10635122
Hyper_BL_Cluster21919	cg15921949
Hyper_BL_Cluster21920	cg16647921
Hyper_BL_Cluster21921	cg17856063
Hyper_BL_Cluster21922	cg11202254
Hyper_BL_Cluster21923	cg14313918
Hyper_BL_Cluster21924	cg20396557
Hyper_BL_Cluster21925	cg27363327
Hyper_BL_Cluster21926	cg00862039
Hyper_BL_Cluster21927	cg04515001
Hyper_BL_Cluster21928	cg01726273
Hyper_BL_Cluster21929	cg24790158
Hyper_BL_Cluster21930	cg03064067
Hyper_BL_Cluster21931	cg26865747
Hyper_BL_Cluster21932	cg26074349
Hyper_BL_Cluster21933	cg26551026
Hyper_BL_Cluster21934	cg07442408
Hyper_BL_Cluster21935	cg09284949
Hyper_BL_Cluster21936	cg14214402
Hyper_BL_Cluster21937	cg05561193
Hyper_BL_Cluster21938	cg09639890
Hyper_BL_Cluster21939	cg25988214
Hyper_BL_Cluster21940	cg04358463
Hyper_BL_Cluster21941	cg11094543
Hyper_BL_Cluster21942	cg04858539
Hyper_BL_Cluster21943	cg11014203
Hyper_BL_Cluster21944	cg02140269
Hyper_BL_Cluster21945	cg18244459
Hyper_BL_Cluster21946	cg00104845
Hyper_BL_Cluster21947	cg02964385
Hyper_BL_Cluster21948	cg14777808
Hyper_BL_Cluster21949	cg22259293
Hyper_BL_Cluster21950	cg24593918
Hyper_BL_Cluster21951	cg25095285
Hyper_BL_Cluster21952	cg11537379
Hyper_BL_Cluster21953	cg18451588
Hyper_BL_Cluster21954	cg05601456
Hyper_BL_Cluster21955	cg05134054
Hyper_BL_Cluster21956	cg03352106
Hyper_BL_Cluster21957	cg24828869
Hyper_BL_Cluster21958	cg03562414
Hyper_BL_Cluster21959	cg25357716
Hyper_BL_Cluster21960	cg22176752
Hyper_BL_Cluster21961	cg03090301
Hyper_BL_Cluster21962	cg07814289
Hyper_BL_Cluster21963	cg15010554
Hyper_BL_Cluster21964	cg05141574
Hyper_BL_Cluster21965	cg23475489
Hyper_BL_Cluster21966	cg27639620
Hyper_BL_Cluster21967	cg25520872
Hyper_BL_Cluster21968	cg23019889
Hyper_BL_Cluster21969	cg04214966
Hyper_BL_Cluster21970	cg06246357
Hyper_BL_Cluster21971	cg26833652
Hyper_BL_Cluster21972	cg19341652
Hyper_BL_Cluster21973	cg26759486
Hyper_BL_Cluster21974	cg09231171
Hyper_BL_Cluster21975	cg01324779
Hyper_BL_Cluster21976	cg01824466
Hyper_BL_Cluster21977	cg22631825
Hyper_BL_Cluster21978	cg00545916
Hyper_BL_Cluster21979	cg18256756
Hyper_BL_Cluster21980	cg27427514
Hyper_BL_Cluster21981	cg24514773
Hyper_BL_Cluster21982	cg20597477
Hyper_BL_Cluster21983	cg09940360
Hyper_BL_Cluster21984	cg23327070
Hyper_BL_Cluster21985	cg23250574
Hyper_BL_Cluster21986	cg10322476
Hyper_BL_Cluster21987	cg11847992
Hyper_BL_Cluster21988	cg10269350
Hyper_BL_Cluster21989	cg16328007
Hyper_BL_Cluster21990	cg23979394
Hyper_BL_Cluster21991	cg06894600
Hyper_BL_Cluster21992	cg00997551
Hyper_BL_Cluster21993	cg17624536
Hyper_BL_Cluster21994	cg10593400
Hyper_BL_Cluster21995	cg01883155
Hyper_BL_Cluster21996	cg12930882
Hyper_BL_Cluster21997	cg10771443
Hyper_BL_Cluster21998	cg19876814
Hyper_BL_Cluster21999	cg17526573
[truncated: 3,576 more rows]
