# Supplementary material for: Leukemia stemness and co-occurring mutations drive resistance to IDH inhibitors in acute myeloid leukemia
Source: Nat Commun. 2021 May 10;12:2607. doi: 10.1038/s41467-021-22874-x (PMC8110775; doi:10.1038/s41467-021-22874-x)
Supplement: Supplementary file 6 — Source Data [file 41467_2021_22874_MOESM6_ESM.zip › source data files/Figure4/Fig4F_Responders.txt]

ID	logFC	AveExpr	t	P.Value	adj.P.Val	B	BL_AVG	RES_AVG	deltaBeta	CHR	MAPINFO	Strand	Type	gene	feature	cgi	feat.cgi	UCSC_Islands_Name	SNP_ID	SNP_DISTANCE
cg19609580	-0.495139043121501	0.601067277962746	-8.87671202706388	1.41427945172491e-12	1.03694969400471e-08	18.3598703898182	0.819849645853641	0.32471060273214	0.495139043121501	22	22139150	F	II	MAPK1	Body	opensea	Body-opensea		rs570691732;rs118185703	2;32
cg20574018	-0.471696322505477	0.633099310580679	-8.66401166401467	3.25666022342595e-12	1.19389163790795e-08	17.557776653223	0.841523267036587	0.369826944531111	0.471696322505476	15	58971062	R	II	ADAM10	Body	opensea	Body-opensea		rs558306939;rs578088474;rs540735182	42;17;1
cg17716500	-0.478795702199261	0.603704861573217	-8.55933881270755	4.91435442119882e-12	1.20106822054099e-08	17.1619375034752	0.815265753242658	0.336470051043397	0.478795702199261	22	40600549	F	II	TNRC6B	Body	opensea	Body-opensea		rs560880094;rs112387455;rs149032509	11;23;51
cg13132858	-0.457149971747822	0.48571459804023	-8.212157681079	1.93141397287268e-11	2.93092858061269e-08	15.8445552405606	0.687711097184616	0.230561125436794	0.457149971747822	1	197433347	R	II	CRB1	Body	opensea	Body-opensea		rs566301152;rs145156659;rs139040249;rs1345529;rs571074838	49;43;25;20;1
cg12146213	-0.458638920453549	0.518405665124117	-8.11084042177378	2.88238003459894e-11	2.93092858061269e-08	15.4590305556637	0.72106007183615	0.262421151382601	0.458638920453549	7	42942402	F	II		IGR	opensea	IGR-opensea		rs577992939	0
cg04249612	-0.46139519165117	0.61293752169355	-8.06488306491229	3.45676702923987e-11	2.93092858061269e-08	15.2840274080146	0.81680981567895	0.35541462402778	0.46139519165117	1	185402937	R	II		IGR	opensea	IGR-opensea		rs528353464;rs142115276;rs150757141;rs532198775	43;42;40;31
cg01474011	-0.479640156013953	0.56977379857904	-8.03730155254534	3.85520044286316e-11	2.93092858061269e-08	15.1789630131321	0.781707821003809	0.302067664989857	0.479640156013952	2	225435131	F	II	CUL3	Body	opensea	Body-opensea		rs149365342;rs538653001	1;11
cg19787543	-0.473154713465714	0.560447375688009	-8.03665740079978	3.86503596115557e-11	2.93092858061269e-08	15.1765089844821	0.769515737451929	0.296361023986216	0.473154713465713	16	17416019	F	II	XYLT1	Body	opensea	Body-opensea		rs564165050;rs78477699;rs138472249;rs141473693;rs188483875	0;3;4;5;36
cg07413155	-0.423586620503784	0.536117660468941	-8.03074426241112	3.95650614094436e-11	2.93092858061269e-08	15.1539810296822	0.723283841621776	0.299697221117992	0.423586620503784	2	64242795	R	II	VPS54	5'UTR	shelf	5'UTR-shelf	chr2:64245934-64246893
cg11648875	-0.468042709439672	0.55242572225739	-8.02814181465833	3.9974476003992e-11	2.93092858061269e-08	15.1440658268184	0.759235291544687	0.291192582105015	0.468042709439672	7	74106815	F	II	LOC101926943	Body	opensea	Body-opensea		rs181015870	5
cg08651937	-0.444518436766207	0.557198214465486	-7.94568899350225	5.53955527904317e-11	3.57214673569276e-08	14.8298162343107	0.753613337687763	0.309094900921556	0.444518436766207	3	156530506	F	II	PA2G4P4	TSS1500	shelf	TSS1500-shelf	chr3:156533839-156535131	rs547880598;rs79939258	13;46
cg17231969	-0.451882016249508	0.513049603927789	-7.93206858843644	5.84639400277048e-11	3.57214673569276e-08	14.7778863570865	0.712718401805478	0.26083638555597	0.451882016249508	1	90134719	F	II	LRRC8C	5'UTR	opensea	5'UTR-opensea		rs561843968;rs140107971;rs556681940	1;49;51
cg27506975	-0.446644183443327	0.547837115369555	-7.90870124523964	6.41298539027306e-11	3.61692376011401e-08	14.6887833576113	0.745191522007304	0.298547338563977	0.446644183443327	1	180023244	R	II	CEP350	Body	opensea	Body-opensea		rs140839505;rs575476944	41;1
cg04118119	-0.448229252721377	0.52367438943116	-7.8594352754629	7.79421626906186e-11	4.0819424060544e-08	14.5008810901847	0.72172917551735	0.273499922795973	0.448229252721377	13	47371987	F	II	ESD	TSS1500	shore	TSS1500-shore	chr13:47370763-47371484	rs571269809;rs532102973	26;35
cg17422574	-0.431966485254751	0.561741562026256	-7.81642206377767	9.24164218727341e-11	4.12747301003343e-08	14.3367829477777	0.752610474115565	0.320643988860814	0.431966485254751	2	55245098	F	II	RTN4	Body	opensea	Body-opensea		rs183053240;rs532180200	17;48
cg02111865	-0.446142465365821	0.601614811317191	-7.79041698913782	1.02442598310772e-10	4.12747301003343e-08	14.2375542343906	0.798747528571856	0.352605063206035	0.446142465365821	2	30371990	F	II	YPEL5	5'UTR	shore	5'UTR-shore	chr2:30369311-30370921	rs536401429	14
cg24257831	-0.493525122606764	0.652932556430957	-7.78983020900533	1.0268096904958e-10	4.12747301003343e-08	14.2353150893203	0.871001796652551	0.377476674045787	0.493525122606764	8	121805543	F	II	SNTB1	Body	opensea	Body-opensea		rs536901064	45
cg15285436	-0.463416661474005	0.6301679141022	-7.7839958349792	1.05081510791185e-10	4.12747301003343e-08	14.2130508685642	0.834933415683737	0.371516754209732	0.463416661474005	17	59226714	F	II	BCAS3	Body	opensea	Body-opensea		rs571164899	0
cg03128303	-0.435024318323813	0.544434703891002	-7.76616922729184	1.12769870852751e-10	4.12747301003343e-08	14.1450201878965	0.736654751522454	0.301630433198642	0.435024318323812	20	34229823	F	II	CPNE1	Body	opensea	Body-opensea		rs140906321;rs550087685	0;36
cg18507018	-0.457339624536291	0.55349566829929	-7.76475300158138	1.13404285827685e-10	4.12747301003343e-08	14.1396153012725	0.755575967512999	0.298236342976709	0.457339624536291	8	92035517	R	II	TMEM55A	Body	opensea	Body-opensea		rs560085481;rs563244134;rs542651202;rs377397344	20;17;2;1
cg25198994	-0.438752207763417	0.546015178217538	-7.75426013138315	1.18217312071334e-10	4.12747301003343e-08	14.0995693038102	0.739882432810676	0.301130225047259	0.438752207763417	2	238585595	R	II	LRRFIP1	Body	opensea	Body-opensea
cg02856860	-0.458628191857941	0.43313865378717	-7.72656069150407	1.31928030911526e-10	4.21647635693634e-08	13.9938466094796	0.635788319956958	0.177160128099018	0.458628191857941	6	35228552	F	II	ZNF76	5'UTR	shore	5'UTR-shore	chr6:35226897-35227851	rs576738957;rs536633323	22;49
cg21645341	-0.471933492428652	0.524710286968507	-7.72374188439855	1.33409560811237e-10	4.21647635693634e-08	13.9830872375025	0.733239039436981	0.261305547008329	0.471933492428652	13	49230980	F	II	CYSLTR2	5'UTR	opensea	5'UTR-opensea		rs553227637	48
cg15243027	-0.452580707643277	0.622831309235427	-7.71516825539541	1.3801886602083e-10	4.21647635693634e-08	13.9503610985274	0.82280883121734	0.370228123574063	0.452580707643277	2	32784469	F	II	BIRC6-AS2	Body	opensea	Body-opensea		rs186965572;rs577748092	0;17
cg04592811	-0.443319205788463	0.508346149650442	-7.67478346532363	1.6196722029891e-10	4.60820572529455e-08	13.7961976947212	0.704231380115111	0.260912174326648	0.443319205788463	17	16200581	R	II	PIGL	Body	opensea	Body-opensea		rs80106814	50
cg05506665	-0.419163577220332	0.448734222619979	-7.67254278843907	1.6341155054236e-10	4.60820572529455e-08	13.7876437003851	0.633946035810358	0.214782458590026	0.419163577220332	1	234899375	R	II		IGR	opensea	IGR-opensea		rs546709577;rs79522782;rs558066282;rs557167449	48;21;2;1
cg16441068	-0.446409724207854	0.542508232627803	-7.66199936321782	1.70382681441666e-10	4.6268363715937e-08	13.747392536035	0.739759040998715	0.293349316790861	0.446409724207854	14	103112066	R	II	RCOR1	Body	opensea	Body-opensea		rs149894812;rs563027522;rs144950482	44;2;1
cg13808022	-0.409785993055124	0.539074241126537	-7.65005738639495	1.78638514151819e-10	4.67777709200407e-08	13.7018009665744	0.72014247061601	0.310356477560886	0.409785993055124	21	36616995	R	II		IGR	opensea	IGR-opensea		rs533043663	27
cg18148870	-0.47390907759469	0.508431192962757	-7.59860829114924	2.19034116943148e-10	5.28019003353459e-08	13.5053687915672	0.717832878411574	0.243923800816884	0.47390907759469	14	64933964	R	II	AKAP5	5'UTR	shore	5'UTR-shore	chr14:64931879-64932542
cg02345285	-0.43566800526344	0.59002114864308	-7.59713604158658	2.20315656891526e-10	5.28019003353459e-08	13.4997475275799	0.782525616085065	0.346857610821625	0.43566800526344	11	34393828	F	II		IGR	opensea	IGR-opensea		rs145278221	7
cg16314013	-0.421941484442974	0.521330209687518	-7.58885388909866	2.27665993547035e-10	5.28019003353459e-08	13.4681248794926	0.707769470255344	0.28582798581237	0.421941484442974	5	126184892	F	II		IGR	opensea	IGR-opensea
cg16268734	-0.451669172758457	0.617347499394004	-7.58430995571624	2.31802369314019e-10	5.28019003353459e-08	13.4507752595374	0.816922250147741	0.365253077389284	0.451669172758457	12	56690194	R	II	CS	Body	shelf	Body-shelf	chr12:56693680-56694345	rs544122914	27
cg20891765	-0.445985465170478	0.6101478367428	-7.5694617672093	2.45850089456551e-10	5.28019003353459e-08	13.3940814946551	0.807211181818127	0.361225716647649	0.445985465170478	2	112670316	R	II	MERTK	Body	opensea	Body-opensea		rs113322271	23
cg26898932	-0.450936059290874	0.579028776747383	-7.56291740966821	2.52308970601467e-10	5.28019003353459e-08	13.3690934479108	0.77827959364335	0.327343534352477	0.450936059290874	17	28442480	F	II	CCDC55	TSS1500	shore	TSS1500-shore	chr17:28443746-28444011	rs75589684;rs549248748	0;46
cg09509305	-0.441510388799007	0.500770094076433	-7.55159247133537	2.63889444312491e-10	5.28019003353459e-08	13.3258516994608	0.695856079824831	0.254345691025824	0.441510388799007	3	52235276	F	II	ALAS1	Body	shelf	Body-shelf	chr3:52231942-52232541	rs111428372	1
cg16834953	-0.452275953907146	0.624607132560337	-7.55096228265299	2.64549243042461e-10	5.28019003353459e-08	13.3234454585179	0.824449995914657	0.372174042007511	0.452275953907145	16	50748861	R	II	NOD2	Body	opensea	Body-opensea		rs148567369	2
cg14997111	-0.421414337636679	0.48665686195133	-7.54425565035924	2.71674012190786e-10	5.28019003353459e-08	13.2978375855763	0.672863197186142	0.251448859549463	0.421414337636679	18	22040005	R	II	HRH4	TSS1500	opensea	TSS1500-opensea
cg02485174	-0.434018405159882	0.480781902421192	-7.54241791185641	2.73659603483789e-10	5.28019003353459e-08	13.2908205577563	0.672557476794164	0.238539071634281	0.434018405159882	10	26792038	F	II	APBB1IP	Body	opensea	Body-opensea		rs189390747	41
cg02084029	-0.439575164150906	0.520234571536654	-7.53146610040946	2.85797101039669e-10	5.30556490029426e-08	13.2490032747126	0.714465458021938	0.274890293871032	0.439575164150906	19	52154849	F	II		IGR	opensea	IGR-opensea		rs190122971;rs531825542	23;46
cg15553418	-0.434584578902334	0.552183194294539	-7.52359045191006	2.94856751095841e-10	5.30556490029426e-08	13.2189316983282	0.744208938460686	0.309624359558352	0.434584578902334	1	16696547	R	II	C1orf144	Body	shelf	Body-shelf	chr1:16693621-16694270
cg13394762	-0.457818740016349	0.596273621745913	-7.519299205272	2.99913410370001e-10	5.30556490029426e-08	13.2025464520662	0.798565623148486	0.340746883132137	0.457818740016349	14	103871452	R	II	MARK3	Body	opensea	Body-opensea		rs200657300;rs575340739;rs181004032;rs200852191	31;20;16;1
cg09370153	-0.422578906353215	0.510687824489042	-7.49906003301507	3.24956454400109e-10	5.30556490029426e-08	13.1252676462179	0.697408736598602	0.274829830245387	0.422578906353215	5	39215190	F	II	FYB	5'UTR	opensea	5'UTR-opensea		rs560630374;rs528207346	30;41
cg00622815	-0.410300120732795	0.524313770510532	-7.49508684976423	3.30112889433159e-10	5.30556490029426e-08	13.1100970207524	0.70560917269479	0.295309051961995	0.410300120732795	20	46084231	R	II		IGR	opensea	IGR-opensea		rs541321276	40
cg04869336	-0.454223932534167	0.49229708885281	-7.48808961836311	3.39393643899828e-10	5.30556490029426e-08	13.0833799154514	0.693000686949302	0.238776754415135	0.454223932534167	3	71259822	F	II	FOXP1	5'UTR	opensea	5'UTR-opensea		rs6763124;rs552044558;rs529588721	13;26;39
cg02093418	-0.443457687200178	0.450656736321657	-7.48735424257383	3.40384028820006e-10	5.30556490029426e-08	13.0805720832374	0.646603156247317	0.203145469047139	0.443457687200178	9	126232853	F	II	DENND1A	Body	opensea	Body-opensea		rs10739634;rs186201982	21;22
cg23800226	-0.440892577136679	0.538768570914766	-7.48459625359817	3.44124222316435e-10	5.30556490029426e-08	13.0700414692324	0.733581570114694	0.292688992978016	0.440892577136678	22	18112710	R	II	ATP6V1E1	TSS1500	shore	TSS1500-shore	chr22:18111132-18111672	rs566005444	9
cg18671743	-0.415513822766491	0.472861049260865	-7.47925526029124	3.51484527338777e-10	5.30556490029426e-08	13.0496484475579	0.656460180250709	0.240946357484218	0.415513822766491	11	72673325	F	II	FCHSD2	Body	opensea	Body-opensea		rs566634366;rs561593891	16;29
cg04832566	-0.446037065578667	0.508235334668549	-7.47761052455512	3.53782639407959e-10	5.30556490029426e-08	13.043368526522	0.705321479924239	0.259284414345571	0.446037065578667	9	111665937	R	II	IKBKAP	ExonBnd	opensea	ExonBnd-opensea		rs138192941;rs141915722;rs150638391;rs558485897;rs200535861;rs139891858	50;39;21;11;2;1
cg17709911	-0.429487022705832	0.487789037752661	-7.47704757497706	3.54572667913828e-10	5.30556490029426e-08	13.0412190779565	0.677562373366866	0.248075350661034	0.429487022705832	3	171853630	F	II	FNDC3B	Body	opensea	Body-opensea		rs549538983	11
cg11703212	-0.436943955656192	0.489239309554495	-7.45397034936587	3.88522705380686e-10	5.52343076263968e-08	12.9531070853306	0.682307569030487	0.245363613374295	0.436943955656192	13	114271629	R	II	TFDP1	Body	opensea	Body-opensea		rs73577465;rs188259024;rs569023055	22;19;1
cg14302446	-0.424894715982345	0.510285157486662	-7.45246757829301	3.90842975569926e-10	5.52343076263968e-08	12.9473693962019	0.698029334316071	0.273134618333726	0.424894715982345	12	116491851	R	II	MED13L	Body	opensea	Body-opensea		rs143474844;rs61939676	44;1
cg23393544	-0.428525936087315	0.477786064483289	-7.45189370792583	3.91732678201395e-10	5.52343076263968e-08	12.9451783209043	0.667134733917219	0.238608797829903	0.428525936087315	11	14561830	F	II	PSMA1	Body	opensea	Body-opensea
cg06719445	-0.463030926717536	0.526856421022696	-7.44314662990283	4.05547059310869e-10	5.55282879489885e-08	12.9117816414521	0.731451481665328	0.268420554947792	0.463030926717536	14	89925468	F	II	FOXN3	5'UTR	opensea	5'UTR-opensea		rs150222710;rs555249992;rs575545097;rs557531002	0;1;19;36
cg15801020	-0.44593447033471	0.510525104662785	-7.43126365384479	4.25097315465978e-10	5.55282879489885e-08	12.8664127906918	0.707565917136261	0.261631446801552	0.44593447033471	6	18391480	R	II	RNF144B	5'UTR	shelf	5'UTR-shelf	chr6:18387450-18387846	rs74528288;rs529757271	49;2
cg05475858	-0.434140237982886	0.472225070738928	-7.42973811077056	4.27674480121713e-10	5.55282879489885e-08	12.8605883854149	0.664054478219738	0.229914240236852	0.434140237982886	3	38109650	R	II	DLEC1	Body	opensea	Body-opensea		rs530410954;rs547025169	20;2
cg07481273	-0.426545312205832	0.438803092514771	-7.41868574949507	4.46818001040624e-10	5.55282879489885e-08	12.8183918647471	0.627276602559208	0.200731290353376	0.426545312205832	14	93653027	R	II	C14orf109	3'UTR	shore	3'UTR-shore	chr14:93650745-93651652
cg25267513	-0.439949905017657	0.46877624865358	-7.41655725879402	4.50601888901016e-10	5.55282879489885e-08	12.8102656696574	0.663172718312545	0.223222813294888	0.439949905017657	5	156708190	F	II	CYFIP2	5'UTR	opensea	5'UTR-opensea		rs143356484;rs553444438;rs566828430;rs534917116	1;4;38;50
cg02205401	-0.454558518646557	0.498472338879832	-7.41567585837362	4.52178144215186e-10	5.55282879489885e-08	12.8069006524337	0.699323777351566	0.24476525870501	0.454558518646557	4	83803759	F	II	SEC31A	5'UTR	opensea	5'UTR-opensea
cg24496021	-0.464996440138604	0.481260336476516	-7.40731365508321	4.67409585566001e-10	5.55282879489885e-08	12.7749757073019	0.686723879793573	0.221727439654969	0.464996440138604	11	72662461	R	II	FCHSD2	Body	opensea	Body-opensea		rs141562392;rs146370009;rs139719199;rs55949049	39;31;18;17
cg11471350	-0.432374174028948	0.531839379309913	-7.4070116592868	4.67969150391904e-10	5.55282879489885e-08	12.7738227694262	0.722888432950611	0.290514258921663	0.432374174028948	14	89925446	F	II	FOXN3	5'UTR	opensea	5'UTR-opensea		rs554149644;rs573047166;rs150222710;rs555249992;rs575545097	8;15;22;23;41
cg07917901	-0.424447154481378	0.516177142947703	-7.40411361773186	4.73373054448512e-10	5.55282879489885e-08	12.7627588774069	0.703723560044126	0.279276405562748	0.424447154481378	14	35870184	R	II		IGR	shelf	IGR-shelf	chr14:35873047-35873990	rs187949373;rs547294850;rs190861574	23;10;1
cg10756982	-0.453497981498757	0.503410887196363	-7.40390879571151	4.7375733188793e-10	5.55282879489885e-08	12.7619769286148	0.703793716230698	0.250295734731941	0.453497981498757	9	36598003	F	II	MELK	5'UTR	opensea	5'UTR-opensea		rs115333720;rs115367565;rs563238184	0;1;17
cg02335176	-0.443781530893301	0.537339480937104	-7.39631822211643	4.88220413956712e-10	5.55282879489885e-08	12.7329986894869	0.733428994587632	0.289647463694332	0.4437815308933	3	169867099	R	II	PHC3	Body	opensea	Body-opensea
cg25025545	-0.432265998373787	0.490531631090188	-7.39584852260286	4.89129739411007e-10	5.55282879489885e-08	12.7312055544539	0.681532886185581	0.249266887811795	0.432265998373786	6	14136628	F	II	CD83	3'UTR	opensea	3'UTR-opensea		rs552590571;rs566301923	41;50
cg12655939	-0.425347685659062	0.460496184628668	-7.39423209336229	4.92272056285359e-10	5.55282879489885e-08	12.7250346561876	0.648440510850114	0.223092825191052	0.425347685659062	19	32895224	F	II	DPY19L3	TSS1500	shore	TSS1500-shore	chr19:32895975-32897233	rs151005741	42
cg00691123	-0.434751640097175	0.618004915739316	-7.3834854279209	5.13682553662259e-10	5.70654618704801e-08	12.6840087579142	0.810104477642719	0.375352837545545	0.434751640097174	3	11632974	F	II	VGLL4	Body	opensea	Body-opensea		rs571771954	40
cg13084677	-0.426598182438688	0.506365582512002	-7.35718503333501	5.70088187358946e-10	6.23863670106834e-08	12.5836113176539	0.69486245382212	0.268264271383432	0.426598182438688	4	39482740	R	II	LOC401127	Body	shore	Body-shore	chr4:39481980-39482195	rs559999450;rs528755561;rs117518418;rs181584926;rs530988804;rs184590282	35;34;28;16;13;1
cg10253029	-0.419293771216906	0.480470719930774	-7.31152699445891	6.83096518811913e-10	7.36538775871904e-08	12.4093414164058	0.665740060701035	0.246446289484129	0.419293771216906	11	72828309	F	II	FCHSD2	Body	opensea	Body-opensea
cg13877316	-0.429042635812084	0.499495500402491	-7.30129648201039	7.11341902002013e-10	7.55878090649096e-08	12.37029754397	0.689072479017132	0.260029843205049	0.429042635812083	4	113107409	F	II	C4orf32	Body	opensea	Body-opensea		rs556585853;rs578093843	1;6
cg25730852	-0.438275362027327	0.543318905253766	-7.29647817522675	7.25045943370511e-10	7.59433836684655e-08	12.3519095127771	0.736975460568166	0.298700098540839	0.438275362027326	1	153707429	R	II	INTS3	Body	opensea	Body-opensea
cg05808565	-0.419755697234885	0.522634510704685	-7.2901995850893	7.43299720552729e-10	7.67587824097551e-08	12.3279492423246	0.7081079583201	0.288352261085215	0.419755697234885	12	56914385	F	II	RBMS2	TSS1500	opensea	TSS1500-opensea		rs536510876	32
cg23246292	-0.431662550864714	0.541665924651894	-7.28282313861538	7.65332563514969e-10	7.79363660512743e-08	12.2998002651694	0.732400540150256	0.300737989285542	0.431662550864714	11	59826201	F	II	MS4A3	5'UTR	opensea	5'UTR-opensea		rs550823930;rs569036067;rs369481016;rs147150333;rs572650659	1;6;29;43;45
cg04701118	-0.417186808829032	0.467076910619318	-7.27542707064494	7.8807891735668e-10	7.85887723625718e-08	12.2715774368017	0.65141526800889	0.234228459179859	0.417186808829032	22	26873008	F	II	HPS4	Body	opensea	Body-opensea		rs141684342;rs147060589;rs147680141;rs149126501	1;6;37;43
cg12331769	-0.430095541105694	0.475231860981981	-7.27379887344937	7.93176371362563e-10	7.85887723625718e-08	12.2653645022205	0.665274076819381	0.235178535713687	0.430095541105694	5	173285610	F	II		IGR	opensea	IGR-opensea
cg17122582	-0.425458901395334	0.471458979094111	-7.26792626508729	8.11837067467498e-10	7.93651917156226e-08	12.2429560194484	0.659452447152514	0.23399354575718	0.425458901395334	2	102380604	F	II	MAP4K4	Body	opensea	Body-opensea		rs67268513;rs146892509	16;44
cg03214819	-0.416466661378663	0.586037949348053	-7.25741796931137	8.4632897461208e-10	8.00274888645308e-08	12.2028605788982	0.770058102050253	0.353591440671591	0.416466661378663	17	73304757	R	II		IGR	opensea	IGR-opensea		rs12936583;rs533828526	49;16
cg14082278	-0.442948706305114	0.584808874701184	-7.25669116930665	8.48767998326107e-10	8.00274888645308e-08	12.200087485484	0.780530396091816	0.337581689786702	0.442948706305113	3	169866910	R	II	PHC3	Body	opensea	Body-opensea
cg10951027	-0.433502394848423	0.449334456622092	-7.25347667190881	8.59639788949518e-10	8.00274888645308e-08	12.1878227561906	0.640882026438837	0.207379631590414	0.433502394848423	11	3964589	R	II	STIM1	Body	opensea	Body-opensea
cg22666015	-0.415953967598715	0.516164382787318	-7.25270476978902	8.6227108842034e-10	8.00274888645308e-08	12.1848776405623	0.699957996377448	0.284004028778733	0.415953967598714	2	233981885	R	II	INPP5D	Body	opensea	Body-opensea		rs529216086	27
cg00847359	-0.425490979349813	0.576761666692173	-7.24938894964354	8.73666018452723e-10	8.00714905911921e-08	12.1722266030213	0.764769308730463	0.339278329380649	0.425490979349813	3	38055958	R	II	PLCD1	Body	opensea	Body-opensea		rs59197998;rs60847280	51;23
cg06001524	-0.404244961593982	0.50965753199142	-7.23570659215362	9.22298361941026e-10	8.21006004841809e-08	12.1200260480322	0.68827739874225	0.284032437148268	0.404244961593982	17	9264709	F	II	STX8	Body	opensea	Body-opensea		rs8070753;rs560358630;rs142030245	19;26;51
cg05275150	-0.433504132346468	0.577183328673559	-7.23390914444318	9.28884908624059e-10	8.21006004841809e-08	12.1131687836537	0.768731666221998	0.335227533875531	0.433504132346468	1	150824976	F	II	ARNT	Body	opensea	Body-opensea
cg15458313	-0.419478000831511	0.46379343045124	-7.23130876679451	9.38496918156465e-10	8.21006004841809e-08	12.1032484706389	0.649144175004698	0.229666174173188	0.419478000831511	6	24490221	F	II	GPLD1	TSS1500	opensea	TSS1500-opensea		rs558405706;rs575266868	25;34
cg11328838	-0.411947391167207	0.504565849276493	-7.22802026615173	9.50794846190778e-10	8.21006004841809e-08	12.0907032237968	0.686589115141073	0.274641723973866	0.411947391167207	3	171495665	R	II	PLD1	5'UTR	opensea	5'UTR-opensea		rs572983080;rs556232109;rs568216931	49;42;1
cg01924292	-0.422177402766498	0.567251693989211	-7.22741531191917	9.53074640713171e-10	8.21006004841809e-08	12.0883954210335	0.753795197537198	0.331617794770701	0.422177402766498	12	1815334	F	II	ADIPOR2	5'UTR	opensea	5'UTR-opensea		rs533239935;rs551318681	0;1
cg05742928	-0.437202395236033	0.435736347137353	-7.21947985347396	9.83490049408285e-10	8.21006004841809e-08	12.058123719904	0.628918800846298	0.191716405610265	0.437202395236033	16	17442446	F	II	XYLT1	Body	opensea	Body-opensea		rs558236359;rs142988442	0;1
cg09586210	-0.445278506493812	0.604432515361711	-7.21399572159666	1.00507437515459e-09	8.21006004841809e-08	12.0372040633433	0.801183483347349	0.355904976853537	0.445278506493812	7	37753356	R	II		IGR	opensea	IGR-opensea
cg07322196	-0.425572045859654	0.453527561286977	-7.21386621393193	1.00558976471957e-09	8.21006004841809e-08	12.036710054838	0.64157102341101	0.215998977551356	0.425572045859654	2	202104460	R	II	CASP8	5'UTR	opensea	5'UTR-opensea		rs563973984	33
cg21263566	-0.444772781008103	0.574357389646772	-7.21377340337839	1.00595927652309e-09	8.21006004841809e-08	12.0363560281438	0.770884897534073	0.32611211652597	0.444772781008103	1	95561502	F	II		IGR	opensea	IGR-opensea
cg08934272	-0.453712530832038	0.484588592439269	-7.21331620849194	1.00778151167161e-09	8.21006004841809e-08	12.0346120571767	0.685066222341798	0.23135369150976	0.453712530832038	8	38206041	R	II	WHSC1L1	5'UTR	opensea	5'UTR-opensea		rs193174163	24
cg08244182	-0.438442429310769	0.530343435641666	-7.20605506032451	1.03716797509995e-09	8.35661054223384e-08	12.0069150769469	0.724073811383634	0.285631382072865	0.438442429310769	5	79710089	R	II	ZFYVE16	5'UTR	opensea	5'UTR-opensea		rs562215671;rs150403434;rs551188777	50;41;2
cg26554423	-0.441627129814348	0.537006255489188	-7.20095158229317	1.05833266690303e-09	8.43445121057939e-08	11.9874491143779	0.732143824476923	0.290516694662575	0.441627129814348	6	87808954	R	II		IGR	opensea	IGR-opensea		rs549859759	40
cg08017142	-0.409495425594716	0.520508455649955	-7.1936931344649	1.08917911185274e-09	8.4773287823987e-08	11.9597646875598	0.701448294866225	0.29195286927151	0.409495425594716	2	136862706	R	II		IGR	opensea	IGR-opensea
cg16196740	-0.415289895562732	0.567266380015805	-7.18668978845444	1.11979194301864e-09	8.4773287823987e-08	11.9330545372577	0.750766566427245	0.335476670864513	0.415289895562732	14	81778390	F	II	STON2	Body	opensea	Body-opensea		rs545851975;rs564366005	1;47
cg25585899	-0.413776620555568	0.496068591343994	-7.17797288269822	1.15909766151436e-09	8.4773287823987e-08	11.8998108368102	0.67890012135692	0.265123500801351	0.413776620555568	18	55405050	F	II	ATP8B1	5'UTR	opensea	5'UTR-opensea
cg00840770	-0.447446394422589	0.618393585992936	-7.17761598295265	1.16073599755573e-09	8.4773287823987e-08	11.8984497703886	0.816102457947103	0.368656063524515	0.447446394422589	1	14040123	R	II	PRDM2	5'UTR	opensea	5'UTR-opensea		rs138275771;rs144135523	46;15
cg18635253	-0.406831949591851	0.570730616161068	-7.17744433310037	1.16152477339856e-09	8.4773287823987e-08	11.8977951708475	0.750493570631886	0.343661621040035	0.406831949591851	2	160580561	R	II	MARCH7	5'UTR	opensea	5'UTR-opensea		rs546399414;rs561801198	31;27
cg27611767	-0.430190294398129	0.568562733480895	-7.17677462168987	1.16460739198925e-09	8.4773287823987e-08	11.8952411840034	0.758646817052161	0.328456522654032	0.430190294398128	15	52201998	F	II	TMOD3	3'UTR	opensea	3'UTR-opensea		rs570241596;rs150466758	0;36
cg01306540	-0.434511838023498	0.489326821498951	-7.17668888192011	1.16500263335109e-09	8.4773287823987e-08	11.8949142108488	0.681320424346543	0.246808586323045	0.434511838023498	14	103432476	F	II	CDC42BPB	Body	shore	Body-shore	chr14:103430534-103430787	rs142996632;rs17101110;rs151118821;rs534728234	0;1;11;12
cg15424045	-0.44154314895403	0.48794335087175	-7.17472855476531	1.17407592815628e-09	8.4773287823987e-08	11.887438454217	0.683043812037485	0.241500663083454	0.44154314895403	3	93818778	R	II	NSUN3	Body	opensea	Body-opensea
cg16087015	-0.441709991100361	0.560621954773925	-7.17384314117499	1.17819712256896e-09	8.4773287823987e-08	11.8840619418936	0.755796136888038	0.314086145787677	0.441709991100361	2	37267004	R	II	HEATR5B	Body	opensea	Body-opensea		rs113756737	1
cg11941236	-0.441712644921139	0.514952347049677	-7.16691104688079	1.2109659568555e-09	8.4773287823987e-08	11.8576272476665	0.710127701782273	0.268415056861134	0.441712644921139	11	66686439	F	II	PC	5'UTR	opensea	5'UTR-opensea		rs558429505	1
cg18637746	-0.430329319924754	0.42141564302058	-7.16670530070036	1.21195232212077e-09	8.4773287823987e-08	11.85684268025	0.611561156475704	0.181231836550949	0.430329319924754	2	225435124	R	II	CUL3	TSS1500	opensea	TSS1500-opensea		rs567497149;rs536021650	20;8
cg03947738	-0.38831150161761	0.517548028690479	-7.16535448134786	1.21844821690709e-09	8.4773287823987e-08	11.851691659899	0.689127529405237	0.300816027787627	0.38831150161761	11	116855085	F	II	SIK3	Body	opensea	Body-opensea		rs549684151;rs117280875	26;51
cg07283015	-0.415312096585414	0.575573715772057	-7.16526753580824	1.21886751395391e-09	8.4773287823987e-08	11.8513601160376	0.759083711937705	0.343771615352291	0.415312096585414	18	22039857	R	II	HRH4	TSS1500	opensea	TSS1500-opensea		rs560907397;rs529415718;rs549204503	47;21;1
cg24550026	-0.436214773628005	0.504694804918316	-7.16387923480614	1.22558217530587e-09	8.4773287823987e-08	11.8460662256232	0.697440867684178	0.261226094056174	0.436214773628005	1	114430031	F	II	BCL2L15	1stExon	opensea	1stExon-opensea		rs146604347	39
cg11519751	-0.423594619340993	0.534148005457796	-7.15643586984027	1.26221751799693e-09	8.57786091124331e-08	11.8176840105486	0.72131772098056	0.297723101639568	0.423594619340993	8	144438377	F	II	TOP1MT	5'UTR	shelf	5'UTR-shelf	chr8:144441870-144442438	rs34869758;rs571505044	14;50
cg02849689	-0.419861944408586	0.487465313034201	-7.15617628531913	1.26351470051047e-09	8.57786091124331e-08	11.8166942203466	0.672985707075204	0.253123762666618	0.419861944408586	11	59390857	R	II		IGR	opensea	IGR-opensea
cg15155922	-0.408988694451039	0.595482767346406	-7.14771933210958	1.30651111626766e-09	8.78838486649035e-08	11.7844491156933	0.776198702103841	0.367210007652802	0.408988694451039	21	37501939	R	II		IGR	shore	IGR-shore	chr21:37502377-37502826	rs115799761	28
cg20904977	-0.416536992569665	0.509435983048045	-7.14388164006913	1.32650128951535e-09	8.83990263995919e-08	11.7698172637995	0.693487212323013	0.276950219753349	0.416536992569665	9	34185915	F	II	UBAP1	5'UTR	opensea	5'UTR-opensea		rs539682585	42
cg17675611	-0.445211641192512	0.37875431694393	-7.13852272964986	1.35492714285291e-09	8.83990263995919e-08	11.7493862488264	0.575475739796435	0.130264098603923	0.445211641192512	2	106419929	R	II	NCK2	5'UTR	opensea	5'UTR-opensea
cg10283362	-0.434877780560351	0.479002606506979	-7.13619441942369	1.36746615195643e-09	8.83990263995919e-08	11.7405097642658	0.67115790489411	0.23628012433376	0.434877780560351	21	37501846	F	II		IGR	shore	IGR-shore	chr21:37502377-37502826	rs550247317;rs184239327;rs187860383	21;36;39
cg06720805	-0.407169951502111	0.524718118939384	-7.13307482258476	1.38444833554589e-09	8.83990263995919e-08	11.7286168272838	0.704630423091479	0.297460471589368	0.407169951502111	12	125352394	F	II		IGR	shelf	IGR-shelf	chr12:125347784-125348688	rs146151422;rs137949032;rs7315481;rs180691504;rs115653561;rs7315489	0;1;22;23;35;36
cg04244170	-0.412173977979833	0.553788461192323	-7.1312549474888	1.3944522553392e-09	8.83990263995919e-08	11.7216789989689	0.735911846811319	0.323737868831487	0.412173977979832	3	100116021	R	II	TOMM70A	Body	shelf	Body-shelf	chr3:100119504-100120857	rs530955652;rs565054898;rs140181407	34;29;2
cg03942934	-0.405914581527783	0.480883577874731	-7.13072863536266	1.39735883908895e-09	8.83990263995919e-08	11.7196725819645	0.660241183666077	0.254326602138294	0.405914581527783	5	58652948	R	II	PDE4D	TSS1500	opensea	TSS1500-opensea		rs538196813;rs556899519;rs116861873	46;19;18
cg16226866	-0.418138797121002	0.470373635912608	-7.13051034037669	1.3985661568948e-09	8.83990263995919e-08	11.718840396231	0.655132639291655	0.236993842170653	0.418138797121002	6	110418140	F	II		IGR	opensea	IGR-opensea
cg09126588	-0.399122776254023	0.53315639265535	-7.12329001920086	1.43909151864005e-09	9.01830685014432e-08	11.6913158756703	0.709512968209453	0.31039019195543	0.399122776254023	5	79799917	R	II	FAM151B	Body	opensea	Body-opensea		rs190604078;rs569406991	15;1
cg20877250	-0.451730834342748	0.576463097061325	-7.11942403570401	1.46126964205655e-09	9.07968560640563e-08	11.6765790725248	0.776065093631376	0.324334259288628	0.451730834342748	5	179136518	F	II	CANX	Body	opensea	Body-opensea
cg04645556	-0.41067769547793	0.535284432364918	-7.11333291544605	1.49690690810372e-09	9.16943375516622e-08	11.6533612085878	0.716746669901678	0.306068974423748	0.41067769547793	20	8638980	F	II	PLCB1	Body	opensea	Body-opensea		rs554643272	32
cg06030535	-0.432406068806716	0.48391314340133	-7.11268881992109	1.50072565551002e-09	9.16943375516622e-08	11.6509061438645	0.674976290083368	0.242570221276651	0.432406068806716	5	158637684	F	II		IGR	shore	IGR-shore	chr5:158636218-158636949
cg16413076	-0.398022431340532	0.433983758152091	-7.0961170902189	1.60239093272527e-09	9.66796607664736e-08	11.5877452729589	0.609854134790931	0.211831703450399	0.398022431340532	1	9621736	F	II	SLC25A33	Body	opensea	Body-opensea		rs554872724	1
cg02160684	-0.426272931643612	0.59503380222669	-7.09512505311	1.60869048192987e-09	9.66796607664736e-08	11.5839645520035	0.783386958069216	0.357114026425604	0.426272931643612	8	126448033	R	II	TRIB1	Body	shelf	Body-shelf	chr8:126444232-126444440	rs532077566;rs191155552;rs144784930	39;36;2
cg13353002	-0.38987288824737	0.505299544897816	-7.09208360547062	1.6281584673154e-09	9.70541291248497e-08	11.5723735972614	0.677568960635026	0.287696072387657	0.38987288824737	17	27582351	R	II		IGR	opensea	IGR-opensea		rs149145689;rs370333770	46;42
cg24981221	-0.422744969836425	0.505973685230857	-7.08913199081654	1.64727619170703e-09	9.74018470773865e-08	11.5611252994357	0.692767974228346	0.270023004391922	0.422744969836425	8	28874992	F	II	HMBOX1	Body	opensea	Body-opensea
cg06678147	-0.411719676222612	0.439578749590811	-7.08453502956428	1.67749794561814e-09	9.79813580526445e-08	11.5436073565723	0.621501397224058	0.209781721001446	0.411719676222612	3	15446547	R	II		IGR	opensea	IGR-opensea		rs571994259;rs568571323;rs531099568;rs577722740	43;41;39;2
cg03131587	-0.403090511011897	0.528974616502939	-7.0835862527068	1.68380402545461e-09	9.79813580526445e-08	11.5399918818238	0.707084377182614	0.303993866170717	0.403090511011897	3	171774986	F	II	FNDC3B	5'UTR	opensea	5'UTR-opensea
cg13647878	-0.40055739160917	0.433247231990048	-7.08060938757364	1.70374381736167e-09	9.83610210149275e-08	11.5286482385723	0.610237707352239	0.209680315743069	0.40055739160917	12	49639383	F	II	TUBA1C	5'UTR	opensea	5'UTR-opensea
cg01956297	-0.403473789185478	0.527105374800909	-7.07854450553404	1.7177131452301e-09	9.83927561002117e-08	11.5207799819211	0.705384490952631	0.301910701767154	0.403473789185477	18	54111551	F	II		IGR	opensea	IGR-opensea		rs372435454	44
cg09140723	-0.422052146286761	0.516159479707994	-7.07359608255644	1.75165706238085e-09	9.8935155474815e-08	11.5019245762044	0.702647637369586	0.280595491082825	0.422052146286761	10	72594465	R	II	SGPL1	Body	opensea	Body-opensea		rs573947912;rs191105372;rs7912398	46;42;9
cg21168718	-0.396041482468255	0.485723440690655	-7.07323363647281	1.75416942331232e-09	9.8935155474815e-08	11.5005435508279	0.660718514339419	0.264677031871164	0.396041482468255	1	36714441	F	II	THRAP3	5'UTR	opensea	5'UTR-opensea		rs148564194;rs553022725;rs189462799;rs114998796	1;22;31;40
cg10635205	-0.410464803199047	0.490705771813827	-7.06209503985096	1.83315673229375e-09	1.02600802757082e-07	11.4581045658719	0.67207394066922	0.261609137470173	0.410464803199047	21	34760799	R	II		IGR	opensea	IGR-opensea		rs150407394;rs138137944;rs533967220	45;27;1
cg14516183	-0.438092852488654	0.500369013758959	-7.05970069367911	1.85059381435487e-09	1.02792074597348e-07	11.4489824997227	0.693944925323713	0.255852072835059	0.438092852488654	3	122928186	F	II	SEC22A	Body	opensea	Body-opensea		rs575305854;rs544597225	1;51
cg10827754	-0.427979571116745	0.507892832571828	-7.05339887138607	1.89728250625208e-09	1.04593047637897e-07	11.4249746090008	0.697000084925739	0.269020513808994	0.427979571116745	2	101038262	F	II		IGR	shelf	IGR-shelf	chr2:101033606-101034296
cg15224833	-0.391572899768843	0.453389400624817	-7.04199434600125	1.98478369800042e-09	1.08600254281635e-07	11.3815308918196	0.626409984243608	0.234837084474765	0.391572899768843	14	89951037	F	II	FOXN3	5'UTR	opensea	5'UTR-opensea
cg19728949	-0.401326944395254	0.489696937809581	-7.03997937711809	2.00065682722709e-09	1.08657895238733e-07	11.3738557076842	0.667027448123763	0.265700503728509	0.401326944395254	16	89520128	F	II	LOC101927817	Body	opensea	Body-opensea		rs4785670	24
cg08917944	-0.425295154546158	0.511649806782557	-7.03401669769613	2.04837416774756e-09	1.09852020676781e-07	11.3511442898209	0.699570921582022	0.274275767035864	0.425295154546158	16	69430710	F	II		IGR	opensea	IGR-opensea		rs573458052;rs186180023	11;38
cg12865675	-0.397869623680831	0.515192555803447	-7.03349427131186	2.0526086787669e-09	1.09852020676781e-07	11.3491544714644	0.690995412778697	0.293125789097867	0.39786962368083	5	179156985	F	II	CANX	3'UTR	shelf	3'UTR-shelf	chr5:179159467-179160534	rs555502467;rs12054833;rs573515559	0;40;51
cg05697976	-0.394541592079609	0.395309362979768	-7.02949196282255	2.08534030449613e-09	1.10341391332864e-07	11.3339108299579	0.569641694363782	0.175100102284173	0.394541592079609	12	29376483	F	II	FAR2	TSS200	opensea	TSS200-opensea		rs371862663	39
cg27518211	-0.404507625134292	0.440990966054238	-7.02870330363212	2.09185125412822e-09	1.10341391332864e-07	11.3309071287376	0.619726893439158	0.215219268304865	0.404507625134292	7	42942369	F	II		IGR	opensea	IGR-opensea		rs577992939	33
cg17948174	-0.423723441605052	0.67378290034492	-7.02234156070405	2.14511902385305e-09	1.12342947734932e-07	11.3066785899974	0.861009537333199	0.437286095728147	0.423723441605052	2	48492921	F	II		IGR	opensea	IGR-opensea		rs546469217	27
cg03418002	-0.412162665143796	0.56407886957392	-7.01927439718813	2.17128212799567e-09	1.12658050124825e-07	11.2949979553293	0.746197256497922	0.334034591354127	0.412162665143795	4	140655478	F	II	MAML3	Body	shore	Body-shore	chr4:140655962-140657135
cg04353863	-0.411517137317781	0.505203477591444	-7.01804405963852	2.18186621900234e-09	1.12658050124825e-07	11.2903125855513	0.687036631289998	0.275519493972218	0.411517137317781	8	125557455	F	II	NDUFB9	Body	opensea	Body-opensea		rs571569771	1
cg13048113	-0.421997419115404	0.592219313921363	-7.01512057929256	2.20722261185873e-09	1.13170323008029e-07	11.2791796387029	0.778683289809564	0.356685870694161	0.421997419115403	2	176326848	R	II		IGR	opensea	IGR-opensea		rs59730981;rs148679654;rs192362314	47;2;1
cg17039883	-0.429510128420816	0.682352119126491	-7.01089105976157	2.24442786691037e-09	1.14278785556853e-07	11.2630737646237	0.872135664242665	0.44262553582185	0.429510128420815	17	3738423	F	II	C17orf85	Body	opensea	Body-opensea		rs78751881;rs114667899;rs541689929	1;36;49
cg14216745	-0.38895875990137	0.448859265552396	-7.00250112371373	2.32009176449341e-09	1.17316640119074e-07	11.2311273487492	0.620724764113466	0.231766004212097	0.388958759901369	15	73074167	R	II	ADPGK-AS1	TSS1500	shore	TSS1500-shore	chr15:73075586-73076663	rs59686861;rs532497786;rs556950945;rs143159679	47;36;29;2
cg07461953	-0.415811776500353	0.455680993098842	-6.9940639279923	2.39874753743838e-09	1.19985430659902e-07	11.1990039621288	0.639411778064114	0.223600001563761	0.415811776500353	7	151503602	R	II	PRKAG2	5'UTR	opensea	5'UTR-opensea		rs73731303	1
cg05631664	-0.426240598933803	0.552970315045039	-6.99334201005433	2.40559987820589e-09	1.19985430659902e-07	11.1962555058247	0.741309184341371	0.315068585407568	0.426240598933803	5	55967501	F	II		IGR	opensea	IGR-opensea		rs145706766;rs112947954;rs569027371;rs181236639	0;1;4;33
cg20932630	-0.42030707747666	0.570122379435971	-6.99088731896056	2.42904583378853e-09	1.20336243603632e-07	11.186910273757	0.755839460181472	0.335532382704812	0.42030707747666	4	113192453	R	II		IGR	opensea	IGR-opensea		rs538826202;rs146297798	37;13
cg03723688	-0.41279007987012	0.564378401192531	-6.98728868419779	2.46383074011886e-09	1.20780392443706e-07	11.1732104128182	0.746774017879329	0.333983938009209	0.41279007987012	10	70846761	R	II	SRGN	TSS1500	opensea	TSS1500-opensea
cg21124310	-0.405145090619969	0.474117021769698	-6.98655767137487	2.47095729221985e-09	1.20780392443706e-07	11.1704275441679	0.653134619950615	0.247989529330646	0.405145090619969	5	55444106	F	II	ANKRD55	Body	opensea	Body-opensea		rs78213348;rs566753644	14;30
cg12076818	-0.394794906367423	0.452360128598049	-6.98227708723564	2.5131027474464e-09	1.22026949299848e-07	11.1541323956463	0.626804389551097	0.232009483183674	0.394794906367423	2	65652596	F	II	SPRED2	Body	opensea	Body-opensea		rs149572572	19
cg08042254	-0.427149158435014	0.4948802083321	-6.97771749424193	2.55878403353504e-09	1.22783329807329e-07	11.1367760096973	0.683620534152223	0.256471375717208	0.427149158435014	1	21399544	F	II	EIF4G3	5'UTR	opensea	5'UTR-opensea
cg18187326	-0.421701038321348	0.481001534566944	-6.97738251250612	2.56217259417912e-09	1.22783329807329e-07	11.1355009161196	0.667334551499633	0.245633513178285	0.421701038321348	10	120873428	F	II	FAM45A	Body	opensea	Body-opensea
cg14339738	-0.430279176491683	0.523442041535031	-6.97435185573712	2.59303379969768e-09	1.23455349476516e-07	11.1239650770977	0.713565398589495	0.283286222097813	0.430279176491683	8	117672859	F	II	EIF3H	Body	opensea	Body-opensea		rs148677386;rs575781391	16;39
cg20099461	-0.408354263099809	0.571969136254379	-6.96404122095903	2.7008296479637e-09	1.27757954702386e-07	11.08472192805	0.752404740879876	0.344050477780068	0.408354263099808	12	51718966	F	II	BIN2	TSS1500	opensea	TSS1500-opensea
cg01861537	-0.407238848164736	0.60134373897027	-6.9601883182021	2.74224816188977e-09	1.28054561434925e-07	11.0700586860334	0.781286485833758	0.374047637669022	0.407238848164736	11	121507724	R	II		IGR	opensea	IGR-opensea
cg26472673	-0.407843997475124	0.44251619035088	-6.95987592428886	2.74563401109699e-09	1.28054561434925e-07	11.0688698179043	0.62272632877012	0.214882331294997	0.407843997475124	17	26384317	F	II	NLK	Body	opensea	Body-opensea		rs554734387;rs572642397	0;1
cg07737773	-0.404914056119614	0.489831537870201	-6.95860099683542	2.75949545918143e-09	1.28054561434925e-07	11.064017911087	0.668747051039333	0.263832994919719	0.404914056119614	2	113305097	R	II	POLR1B	5'UTR	opensea	5'UTR-opensea
cg07115878	-0.422659039198796	0.536116763858555	-6.94568339394222	2.90393612657237e-09	1.33176597410435e-07	11.0148624790227	0.722873083504534	0.300214044305738	0.422659039198796	1	243894772	R	II	AKT3	Body	opensea	Body-opensea		rs115967540;rs145685744;rs74366611	37;34;1
cg26645498	-0.413510043558564	0.390932879961494	-6.94527944228706	2.90857254262861e-09	1.33176597410435e-07	11.0133254447392	0.573646620138534	0.16013657657997	0.413510043558564	14	102322505	R	II	PPP2R5C	Body	opensea	Body-opensea
cg00453717	-0.406040801155544	0.568350963529911	-6.94259888143301	2.93952664471741e-09	1.33176597410435e-07	11.0031261169977	0.747764340784686	0.341723539629142	0.406040801155544	11	74344629	F	II	POLD3	Body	opensea	Body-opensea		rs546224211;rs114922788;rs189864190	1;12;39
cg27392990	-0.398511017263407	0.555351543320708	-6.94234054523539	2.94252711135987e-09	1.33176597410435e-07	11.0021431855551	0.731437806762679	0.332926789499272	0.398511017263407	4	77943181	F	II	SEPT11	Body	opensea	Body-opensea		rs72860203	1
cg03964681	-0.425206504621065	0.47762139315123	-6.93987528597562	2.97131412755954e-09	1.33654448977095e-07	10.9927633935859	0.665503337053561	0.240296832432496	0.425206504621065	13	32699995	F	II	FRY	Body	opensea	Body-opensea		rs574201922;rs186697362	0;20
cg00778525	-0.416135458245859	0.539862737829625	-6.9328809414691	3.05452520483073e-09	1.3372814839795e-07	10.9661529619878	0.723736544961516	0.307601086715657	0.416135458245859	5	158770074	F	II	LOC285626	Body	opensea	Body-opensea		rs73816546;rs573590125;rs188272147;rs28523545	0;1;11;21
cg17143549	-0.411068582038415	0.540293445144071	-6.93269308557291	3.05679186159275e-09	1.3372814839795e-07	10.965438284517	0.721928399998254	0.310859817959839	0.411068582038415	1	43867796	R	II	SZT2	Body	opensea	Body-opensea
cg00598446	-0.421004609145884	0.58448938016316	-6.93150201460405	3.07120232122533e-09	1.3372814839795e-07	10.9609070231803	0.770514672576458	0.349510063430574	0.421004609145884	9	80464087	F	II	GNAQ	Body	opensea	Body-opensea		rs574207075;rs543163356;rs562932943	1;6;27
cg15449594	-0.434768376056261	0.549671995449787	-6.93093121663115	3.07813224655766e-09	1.3372814839795e-07	10.9587355271239	0.741778952311856	0.307010576255595	0.434768376056261	8	108343968	F	II	ANGPT1	Body	opensea	Body-opensea		rs112937285;rs548899374	0;26
cg09436262	-0.387277185149024	0.463640897913986	-6.93023203448747	3.08664210264054e-09	1.3372814839795e-07	10.9560756385051	0.634763375072858	0.247486189923833	0.387277185149024	2	48373252	R	II		IGR	opensea	IGR-opensea		rs546892462;rs561741130	12;5
cg07972410	-0.409191940228552	0.432424534120618	-6.9270058839108	3.12621291725369e-09	1.3372814839795e-07	10.9438027466263	0.613230275151838	0.204038334923287	0.409191940228551	10	22980041	F	II	PIP4K2A	Body	opensea	Body-opensea		rs191864039;rs527257755	4;51
cg00335124	-0.410980001954229	0.593444073337462	-6.92642841178613	3.13334916821316e-09	1.3372814839795e-07	10.9416059858862	0.775039888154446	0.364059886200217	0.410980001954229	5	58652808	R	II	PDE4D	Body	opensea	Body-opensea		rs181099351	26
cg08113064	-0.426319389639636	0.505984199329698	-6.9245997318972	3.15605484622489e-09	1.3372814839795e-07	10.9346496149729	0.694357883123956	0.26803849348432	0.426319389639636	2	178117066	F	II	NFE2L2	Body	opensea	Body-opensea		rs190952229;rs146047420	9;51
cg22486242	-0.407255885797384	0.473954424300567	-6.92351655575275	3.1695813126359e-09	1.3372814839795e-07	10.9305292469011	0.653904699420341	0.246648813622958	0.407255885797384	6	5122548	F	II	LOC100129461	Body	opensea	Body-opensea
cg10506318	-0.411403230750892	0.444236399793943	-6.92333067803828	3.17190831627059e-09	1.3372814839795e-07	10.9298221796758	0.626019222683871	0.21461599193298	0.411403230750892	5	60239580	R	II	ERCC8	Body	shore	Body-shore	chr5:60240779-60241490	rs537020465	21
cg00191409	-0.409315833198285	0.502281248203001	-6.92319712942927	3.17358126312648e-09	1.3372814839795e-07	10.9293141701461	0.683141732639452	0.273825899441167	0.409315833198285	12	65093708	R	II		IGR	opensea	IGR-opensea		rs184163442	2
cg05888181	-0.435305778768526	0.499033244432662	-6.91371673729981	3.29461647217812e-09	1.36807272856032e-07	10.8932536686177	0.691377658307126	0.256071879538601	0.435305778768526	8	1952319	F	II	KBTBD11	3'UTR	shore	3'UTR-shore	chr8:1949245-1951390	rs77578914	0
cg04650604	-0.390596495673874	0.547794634058424	-6.91273019552252	3.30747294923749e-09	1.36807272856032e-07	10.8895014224313	0.72038378330967	0.329787287635797	0.390596495673873	5	150588702	R	II	CCDC69	Body	opensea	Body-opensea
cg11492019	-0.426157819509155	0.532206357019536	-6.91181656176012	3.3194239027313e-09	1.36807272856032e-07	10.8860265203601	0.72050864936079	0.294350829851635	0.426157819509155	15	91305449	R	II	BLM	Body	opensea	Body-opensea		rs554241710	40
cg26877303	-0.398406742643187	0.556298716767941	-6.91167423590199	3.32128949377711e-09	1.36807272856032e-07	10.8854852039058	0.732338905377722	0.333932162734534	0.398406742643187	17	3738968	R	II	C17orf85	Body	opensea	Body-opensea		rs578153004;rs139585541;rs144395794;rs529475646	50;36;14;1
cg18830993	-0.422633069226679	0.575505488809982	-6.90748280330493	3.3767014737146e-09	1.38312710643997e-07	10.8695441326792	0.762250333352003	0.339617264125324	0.422633069226679	14	56672508	R	II	PELI2	Body	opensea	Body-opensea		rs558542330;rs12878509;rs144096326;rs79145464	34;14;2;1
cg06043346	-0.422757433881368	0.531332241070089	-6.90485883396232	3.41185922940462e-09	1.38361556833309e-07	10.8595649680584	0.718132037436275	0.295374603554907	0.422757433881368	3	186048659	F	II	DGKG	5'UTR	opensea	5'UTR-opensea		rs558386873;rs6803127;rs79371872	3;26;35
cg27610334	-0.402931937533879	0.534060364705375	-6.90457857663928	3.41563581380645e-09	1.38361556833309e-07	10.8584991476828	0.712100058034298	0.309168120500419	0.402931937533879	15	43396451	R	II	UBR1	Body	opensea	Body-opensea		rs140199161;rs557471793;rs191907540	36;27;2
cg07952576	-0.408841057996835	0.498493786329112	-6.90254640049137	3.44314518698272e-09	1.38709563247018e-07	10.8507708880188	0.679144486374225	0.27030342837739	0.408841057996835	3	152215571	R	II		IGR	opensea	IGR-opensea
cg06398054	-0.422496782988925	0.630818703031025	-6.89823240949671	3.50227755239071e-09	1.40320759640047e-07	10.8343657023735	0.817503328072642	0.395006545083718	0.422496782988924	1	53092881	R	II		IGR	opensea	IGR-opensea		rs144090975	1
cg19411998	-0.394859299805389	0.516327567630189	-6.89530825121142	3.54293391551064e-09	1.4104819152361e-07	10.8232462949401	0.690800281497686	0.295940981692297	0.394859299805388	11	59823702	F	II	MS4A3	TSS1500	opensea	TSS1500-opensea		rs576323647;rs543722074	29;37
cg08909938	-0.405454622823129	0.589256982899052	-6.89416845943131	3.55890826948553e-09	1.4104819152361e-07	10.8189122405821	0.768411351123225	0.362956728300097	0.405454622823128	12	721073	F	II	NINJ2	Body	shelf	Body-shelf	chr12:718174-718505	rs113313723;rs146991784;rs568215771	19;42;43
cg23579490	-0.386238547844018	0.401652896265901	-6.8835126543893	3.71176780874742e-09	1.45619886741599e-07	10.7783968375431	0.572316440662094	0.186077892818077	0.386238547844018	11	88078288	R	II		IGR	opensea	IGR-opensea		rs535781012;rs555619108	47;1
cg07651551	-0.420385296446005	0.497328849881584	-6.88071556735509	3.75296565825792e-09	1.45619886741599e-07	10.7677627632066	0.68308049249726	0.262695196051256	0.420385296446004	5	96191390	R	II		IGR	opensea	IGR-opensea		rs139551659;rs188219924;rs74554728	35;17;16
cg13184651	-0.409073211305483	0.579322526098226	-6.87987359871058	3.76545589944538e-09	1.45619886741599e-07	10.7645618148343	0.760075805512277	0.351002594206794	0.409073211305483	20	37390401	F	II	ACTR5	Body	opensea	Body-opensea
cg22061818	-0.3997165650512	0.604727542326599	-6.87980069048638	3.76653940879298e-09	1.45619886741599e-07	10.7642846382682	0.781346489674804	0.381629924623604	0.3997165650512	9	115258067	R	II	KIAA1958	5'UTR	opensea	5'UTR-opensea		rs540056319;rs560253262	17;7
cg16041412	-0.442498206034419	0.581707681815817	-6.87869750063899	3.78297219773803e-09	1.45619886741599e-07	10.7600906550146	0.777230144947305	0.334731938912885	0.442498206034419	19	2460037	F	II		IGR	shelf	IGR-shelf	chr19:2462064-2462442	rs567350316;rs370646262	0;7
cg20090759	-0.40263981120615	0.528525185142255	-6.8779981936235	3.79342585483433e-09	1.45619886741599e-07	10.7574321415277	0.706435799396135	0.303795988189985	0.40263981120615	21	15964265	R	II	LOC388813	3'UTR	opensea	3'UTR-opensea		rs540304846;rs554231765	23;2
cg16261498	-0.420349137485973	0.585677803341565	-6.87359479606912	3.85991514681559e-09	1.4740050966902e-07	10.740692606596	0.771413468742344	0.35106433125637	0.420349137485973	10	114672470	F	II		IGR	opensea	IGR-opensea		rs561077179;rs144503189;rs79924951;rs565060889	0;12;19;29
cg22381196	-0.42836207936121	0.617391642943903	-6.87184093583842	3.88671996350484e-09	1.47655081722371e-07	10.734025587415	0.806667910568623	0.378305831207414	0.428362079361209	16	72041376	R	II	DHODH	TSS1500	shore	TSS1500-shore	chr16:72042347-72042888
cg19733025	-0.401195779333277	0.51743848904172	-6.8686718245949	3.93562589417843e-09	1.48304718543203e-07	10.7219791362758	0.694711042700609	0.293515263367333	0.401195779333276	17	245079	F	II		IGR	opensea	IGR-opensea		rs531808124	0
cg21190228	-0.408249444980458	0.533927036736786	-6.86665603183544	3.96705239203636e-09	1.48304718543203e-07	10.7143169700464	0.714316326379314	0.306066881398856	0.408249444980458	2	240132342	R	II	HDAC4	Body	opensea	Body-opensea		rs533326788	4
cg07687273	-0.414191044622769	0.450479431468098	-6.86630197731428	3.97259791936306e-09	1.48304718543203e-07	10.7129712072441	0.633494079092112	0.219303034469343	0.414191044622769	2	208004404	R	II	KLF7	Body	opensea	Body-opensea
cg06095753	-0.409055835857251	0.433324526143279	-6.86459316460405	3.99947174336246e-09	1.48304718543203e-07	10.7064760979954	0.614070128033692	0.205014292176441	0.409055835857251	13	39614547	F	II	NHLRC3	Body	shore	Body-shore	chr13:39612417-39612930
cg11543559	-0.415987247112226	0.46287269957005	-6.86424587312191	4.00495557440729e-09	1.48304718543203e-07	10.7051560802855	0.646681018061499	0.230693770949273	0.415987247112226	2	102772623	F	II	IL1R1	5'UTR	opensea	5'UTR-opensea		rs189426493;rs3771202	14;46
cg09912228	-0.374306867992682	0.450473680402524	-6.85836369676334	4.09898347195713e-09	1.50622394954918e-07	10.6827995559732	0.615865087189988	0.241558219197306	0.374306867992682	1	243634599	R	II	SDCCAG8	Body	shelf	Body-shelf	chr1:243637639-243638142	rs559860378;rs79745684	36;2
cg00272608	-0.430322309342138	0.635013713012957	-6.85776782291323	4.10863052250186e-09	1.50622394954918e-07	10.6805349098957	0.825156128768785	0.394833819426648	0.430322309342138	17	25886429	R	II	KSR1	5'UTR	opensea	5'UTR-opensea		rs148714949	2
cg04552418	-0.393647170340174	0.437951878164788	-6.85156978812537	4.21032684228430e-09	1.51959894748595e-07	10.6569801515901	0.611888999943004	0.218241829602831	0.393647170340174	1	31958245	R	II		IGR	opensea	IGR-opensea		rs563376127	16
cg27037400	-0.413387928059676	0.550934935915706	-6.85145032413456	4.21231143268798e-09	1.51959894748595e-07	10.6565261663709	0.733594718081609	0.320206790021933	0.413387928059675	8	48420053	F	II	SPIDR	Body	opensea	Body-opensea		rs373523131;rs201439976;rs548132751	1;48;49
cg20375030	-0.3792909676812	0.401893086088276	-6.85097456118632	4.22022427808758e-09	1.51959894748595e-07	10.6547181871917	0.569486769482294	0.190195801801095	0.3792909676812	6	138050130	F	II		IGR	opensea	IGR-opensea		rs557997914;rs577793511	1;9
cg20780105	-0.39878251988325	0.456846832463486	-6.85018659228331	4.23336230272673e-09	1.51959894748595e-07	10.6517238005406	0.633053062179341	0.234270542296091	0.39878251988325	5	60455790	R	II	C5orf43	Body	shelf	Body-shelf	chr5:60457840-60458654	rs143222866;rs143525064	2;1
cg03429643	-0.413136173016362	0.386246135686829	-6.84889113798499	4.25505042375853e-09	1.51959894748595e-07	10.646800976895	0.568794677252198	0.155658504235836	0.413136173016362	2	99280963	R	II	MGAT4A	TSS1500	opensea	TSS1500-opensea		rs549596335	1
cg07349477	-0.387193397417447	0.595392388870308	-6.84803360575783	4.26946785572974e-09	1.51959894748595e-07	10.6435423414138	0.766477843543134	0.379284446125686	0.387193397417447	12	46956898	F	II	LOC100288798	Body	opensea	Body-opensea		rs140486002	0
cg13584406	-0.400004588387994	0.529410863921176	-6.84542835660931	4.31356843790327e-09	1.52050857897529e-07	10.6336426069037	0.706157077394941	0.306152489006946	0.400004588387994	12	76412183	F	II		IGR	opensea	IGR-opensea		rs572798871;rs545663038;rs565475031	8;28;39
cg17650835	-0.382766321061141	0.492498115602999	-6.84455879678796	4.3283888039793e-09	1.52050857897529e-07	10.6303384349642	0.661627420257922	0.278861099196781	0.382766321061141	5	159472178	F	II	TTC1	Body	opensea	Body-opensea		rs543353522	10
cg16830475	-0.398182990554416	0.442728464024722	-6.84370696285967	4.34295626053348e-09	1.52050857897529e-07	10.6271016593732	0.618669785432487	0.220486794878072	0.398182990554416	21	45059858	F	II	HSF2BP	Body	opensea	Body-opensea
cg07484151	-0.405282016872519	0.423169481644935	-6.84300627908244	4.35497547169683e-09	1.52050857897529e-07	10.6244392505978	0.602247582123489	0.19696556525097	0.405282016872519	11	72916863	F	II		IGR	opensea	IGR-opensea		rs112190291	1
cg26300092	-0.400282835573926	0.542195250898758	-6.84092369650903	4.39089518361422e-09	1.52578405148149e-07	10.6165261633771	0.719064410803516	0.318781575229591	0.400282835573925	2	11421556	F	II	ROCK2	Body	opensea	Body-opensea		rs146286404;rs569672959;rs193105766	13;47;50
cg22139830	-0.414821197515517	0.475985816517799	-6.83914591073477	4.42179135079421e-09	1.5292723671709e-07	10.6097713912368	0.659278903792097	0.24445770627658	0.414821197515517	2	64642025	F	II		IGR	opensea	IGR-opensea		rs572536888;rs541545142	1;30
cg06620529	-0.398995788510222	0.369781029692825	-6.83741753386445	4.45203652174084e-09	1.53103107045007e-07	10.6032045217637	0.546081494383388	0.147085705873166	0.398995788510222	14	51544703	F	II	TRIM9	Body	opensea	Body-opensea
cg06193952	-0.425984473835316	0.516509757261929	-6.83647371489823	4.46863951277026e-09	1.53103107045007e-07	10.5996186068868	0.704735455003115	0.278750981167799	0.425984473835316	1	36710180	F	II	THRAP3	5'UTR	opensea	5'UTR-opensea		rs184927183;rs553714007	1;27
cg00743831	-0.40875419088546	0.456565534321858	-6.83252032121651	4.53885796148694e-09	1.54785611970336e-07	10.5845987634186	0.637177851224736	0.228423660339276	0.40875419088546	8	126285778	R	II	NSMCE2	Body	opensea	Body-opensea		rs148332962	1
cg10593922	-0.39438437847135	0.422322583884238	-6.82883003240663	4.60539507056489e-09	1.56327577117508e-07	10.5705793218674	0.596585448790184	0.202201070318834	0.39438437847135	10	30711382	F	II		IGR	opensea	IGR-opensea		rs577667045;rs12268358	14;31
cg24448340	-0.400365381803201	0.514841208340452	-6.81896745853458	4.78802907758508e-09	1.59830488689688e-07	10.5331151698675	0.691746842160471	0.29138146035727	0.400365381803201	1	179921042	F	II		IGR	shelf	IGR-shelf	chr1:179923716-179924419	rs548672362;rs181851923	37;47
cg18938128	-0.385849498860947	0.449542167578799	-6.81775456925695	4.8109818619954e-09	1.59830488689688e-07	10.528508257434	0.62003380661038	0.234184307749433	0.385849498860947	16	3331537	F	II		IGR	shore	IGR-shore	chr16:3332472-3333847
cg05613718	-0.417262990357214	0.493876143393315	-6.81706171017361	4.82414273572086e-09	1.59830488689688e-07	10.5258766122329	0.678248162388363	0.260985172031149	0.417262990357214	7	38355100	F	II		IGR	shelf	IGR-shelf	chr7:38350920-38351331	rs568155149;rs76453484;rs73692523;rs192967056	7;23;38;51
cg11908131	-0.437522867779421	0.519838187029213	-6.81698615878237	4.82558000350568e-09	1.59830488689688e-07	10.5255896516051	0.713162244885236	0.275639377105815	0.43752286777942	2	106685045	R	II	C2orf40	Body	shelf	Body-shelf	chr2:106681982-106682403	rs548503494;rs115687274;rs538269081	40;21;9
cg19195069	-0.380007468324109	0.395348716277142	-6.8169559700361	4.82615442477244e-09	1.59830488689688e-07	10.5254749882696	0.563258992978492	0.183251524654384	0.380007468324109	3	187607568	R	II		IGR	opensea	IGR-opensea		rs16862692;rs532617804;rs75931227	19;4;1
cg07422843	-0.388846244926567	0.489131984243503	-6.8160187211191	4.84402201406366e-09	1.59830488689688e-07	10.5219151423888	0.660947766885475	0.272101521958908	0.388846244926567	17	27264560	R	II	PHF12	Body	opensea	Body-opensea
cg24186951	-0.408979657912373	0.520992039468976	-6.8148385126526	4.86661513842051e-09	1.59830488689688e-07	10.5174325642864	0.701703981337233	0.292724323424861	0.408979657912372	2	59504985	F	II	LOC101927285	Body	opensea	Body-opensea		rs140205805;rs142264587;rs181921641;rs530894647;rs549386981	14;15;22;33;50
cg18892778	-0.387617262360655	0.455565640883193	-6.81398691507174	4.8829827422927e-09	1.59830488689688e-07	10.5141981419624	0.626838384716971	0.239221122356316	0.387617262360655	7	151503515	F	II	PRKAG2	5'UTR	opensea	5'UTR-opensea		rs185061336;rs58825093	15;33
cg01560354	-0.413086018014835	0.456202841634545	-6.80595699866375	5.04003916820012e-09	1.64238076361081e-07	10.4837021120616	0.638729221687612	0.225643203672777	0.413086018014835	2	43767446	F	II	THADA	Body	opensea	Body-opensea		rs528367072;rs184654086	12;35
cg07734159	-0.418403515815303	0.539481103007347	-6.79126573572763	5.34052559897701e-09	1.72913935911823e-07	10.4279175999618	0.724357075111783	0.30595355929648	0.418403515815303	10	75772918	F	II	VCL	Body	opensea	Body-opensea		rs118123696	1
cg05504540	-0.379593261151669	0.517830492620975	-6.78710329652639	5.4288611648208e-09	1.72913935911823e-07	10.4121146936664	0.685557747548457	0.305964486396789	0.379593261151668	2	38138728	F	II		IGR	opensea	IGR-opensea		rs551326014;rs563551672	1;51
cg00463844	-0.402541741084674	0.539074338070055	-6.78648488639036	5.44210872389072e-09	1.72913935911823e-07	10.4097669596178	0.716941619014446	0.314399877929771	0.402541741084674	15	85549099	F	II	PDE8A	5'UTR	opensea	5'UTR-opensea
cg26892222	-0.43513248248047	0.537398746109775	-6.78640837722173	5.44374993759e-09	1.72913935911823e-07	10.40947650162	0.729666587205796	0.294534104725326	0.43513248248047	1	38316406	F	II	MTF1	Body	opensea	Body-opensea		rs534849024;rs553319083	1;35
cg17662639	-0.43314034709525	0.5464152857491	-6.78634328243539	5.44514668729184e-09	1.72913935911823e-07	10.409229377256	0.737802880977233	0.304662533881984	0.43314034709525	13	52732648	R	II	NEK3	5'UTR	shore	5'UTR-shore	chr13:52733378-52733861
cg00874051	-0.417830803089716	0.465749350655555	-6.78622062742514	5.44777948658361e-09	1.72913935911823e-07	10.4087637332772	0.650372263648685	0.232541460558969	0.417830803089716	21	35570816	R	II		IGR	shelf	IGR-shelf	chr21:35574323-35574549	rs5843644	12
cg07033722	-0.423704896420917	0.6658236977063	-6.78501335442923	5.47376146574234e-09	1.72989737356995e-07	10.4041805259403	0.853042140310891	0.429337243889974	0.423704896420917	1	40539032	R	II	PPT1	3'UTR	opensea	3'UTR-opensea		rs115291745;rs368715899	17;9
cg25844708	-0.386749318705351	0.371250283621669	-6.7780665773167	5.62568142010216e-09	1.77027880567335e-07	10.3778100137858	0.54213951746822	0.155390198762869	0.386749318705351	13	53270248	R	II		IGR	opensea	IGR-opensea
cg18421604	-0.387406306729778	0.45041488018978	-6.77636214768904	5.6635930879589e-09	1.77459250089379e-07	10.3713403226951	0.62159441107038	0.234188104340602	0.387406306729778	12	27379083	F	II		IGR	opensea	IGR-opensea		rs555793233	1
cg23061704	-0.406944533400612	0.492599538504027	-6.76979049196316	5.8121641872574e-09	1.81339522642431e-07	10.3463972674334	0.672412239308949	0.265467705908337	0.406944533400612	9	75569703	R	II	ALDH1A1	TSS1500	opensea	TSS1500-opensea		rs150136476;rs549695216	31;2
cg08748811	-0.424166683117451	0.41193755775606	-6.76445981176475	5.93552651855121e-09	1.84403730652616e-07	10.3261663967045	0.599360045645167	0.175193362527715	0.424166683117451	4	47467252	F	II		IGR	shore	IGR-shore	chr4:47465510-47465819	rs556943468;rs75763792	1;34
cg23586766	-0.384093228999699	0.461131873339848	-6.75908382298558	6.0625788891378e-09	1.86686948024983e-07	10.3057654005295	0.630847486153668	0.246754257153969	0.384093228999699	2	47141297	F	II	MCFD2	Body	shore	Body-shore	chr2:47142466-47143261
cg06397009	-0.393519725590278	0.529208762006425	-6.75893268579273	6.06618964101493e-09	1.86686948024983e-07	10.3051918863384	0.703089570988176	0.309569845397898	0.393519725590278	3	53305431	R	II		IGR	opensea	IGR-opensea		rs527286583;rs547371515	11;2
cg09606588	-0.39421375067798	0.542334371401812	-6.75726568078925	6.10615771414812e-09	1.86686948024983e-07	10.2988662670421	0.716521842631617	0.322308091953638	0.39421375067798	7	92618408	F	II		IGR	opensea	IGR-opensea
cg03577479	-0.386003737873403	0.452071306657249	-6.75707003291173	6.11086572913202e-09	1.86686948024983e-07	10.2981238730509	0.622631097810613	0.23662735993721	0.386003737873403	5	72131020	R	II	TNPO1	Body	opensea	Body-opensea
cg27135715	-0.399925818599877	0.494993018117718	-6.7528334438694	6.21370536599898e-09	1.89041027981347e-07	10.2820485643739	0.671704426336268	0.271778607736391	0.399925818599877	8	131340369	R	II	ASAP1	Body	opensea	Body-opensea		rs576470206	45
cg19948478	-0.406443680401272	0.676184581834207	-6.74620878424764	6.37797929636369e-09	1.93236959508011e-07	10.2569142914001	0.855775975499885	0.449332295098613	0.406443680401272	1	235010536	F	II		IGR	opensea	IGR-opensea		rs567484372;rs146560341;rs546962791	12;13;44
cg03779251	-0.430454186131457	0.467550139641838	-6.7450910348816	6.40611990711929e-09	1.93290827814809e-07	10.2526737789021	0.657750826537132	0.227296640405676	0.430454186131457	6	35801652	F	II	SRPK1	3'UTR	opensea	3'UTR-opensea		rs551949523;rs112328397	37;41
cg07394645	-0.411379178949706	0.484695425525075	-6.74378688214408	6.43910979158044e-09	1.93489971278147e-07	10.2477261933779	0.666467620874945	0.25508844192524	0.411379178949706	3	71891449	F	II		IGR	opensea	IGR-opensea		rs184628751;rs533058985	0;7
cg05941378	-0.419270632531027	0.499662890118537	-6.73969155562232	6.54380925616274e-09	1.95833508025246e-07	10.2321904113908	0.684922006818293	0.265651374287267	0.419270632531027	15	64456365	F	II	PPIB	TSS1500	shore	TSS1500-shore	chr15:64454890-64455577	rs142543311	34
cg18537222	-0.377983926111786	0.507457826041714	-6.73638382433237	6.62960983459225e-09	1.97594712631018e-07	10.2196432091607	0.674473979439945	0.296490053328159	0.377983926111786	3	12435731	R	II	PPARG	Body	opensea	Body-opensea		rs147552552	2
cg22759407	-0.388891648270495	0.435875532424609	-6.73050957092217	6.78475541495232e-09	2.01400108107006e-07	10.197362217501	0.607711377009246	0.218819728738752	0.388891648270495	5	58656075	F	II	PDE4D	Body	opensea	Body-opensea		rs76983075;rs189961305;rs567482692;rs115349914	0;9;11;13
cg14632793	-0.387063444577403	0.46521039110258	-6.72721546190675	6.87333343828141e-09	2.03206777296288e-07	10.1848686977074	0.63623842475306	0.249174980175657	0.387063444577402	2	75374207	F	II	TACR1	Body	opensea	Body-opensea		rs117310549;rs560173801	1;23
cg13596415	-0.405697667979343	0.531925880833525	-6.72331731804077	6.97964279816142e-09	2.05521048177187e-07	10.1700852040917	0.711187641103467	0.305489973124124	0.405697667979343	8	48273211	R	II	SPIDR	Body	opensea	Body-opensea		rs530423508;rs548571309;rs567268353	50;30;1
cg00577668	-0.420668703815405	0.47492277233697	-6.71711710414435	7.1521173340897e-09	2.09757297174183e-07	10.1465733516291	0.660799641464707	0.240130937649302	0.420668703815405	8	96060712	F	II	NDUFAF6	Body	opensea	Body-opensea		rs569186576;rs531605410	1;30
cg01374870	-0.36919051366017	0.484458193823584	-6.7127982232017	7.27475942114693e-09	2.12504127792228e-07	10.130197252384	0.647588885905985	0.278398372245815	0.36919051366017	6	32905127	F	II	HLA-DMB	Body	opensea	Body-opensea		rs145745508;rs148929307;rs143633244	0;3;45
cg19468440	-0.387545816160201	0.561562612175248	-6.71060829623396	7.33774409295408e-09	2.13493411466426e-07	10.1218940930462	0.732803786757662	0.345257970597462	0.3875458161602	20	33222571	R	II	PIGU	Body	opensea	Body-opensea		rs115569429;rs141161016;rs180902017;rs147368753	45;23;8;2
cg22152931	-0.394903316591463	0.61487452210888	-6.70715496611674	7.43817073298919e-09	2.15559951835086e-07	10.1088013804986	0.789366685253945	0.394463368662483	0.394903316591462	7	102065448	R	II	PRKRIP1	Body	opensea	Body-opensea		rs557218595;rs570116589;rs537188823;rs112698409;rs200275795;rs149734660	48;37;25;18;10;1
cg05434837	-0.371896215037642	0.443790048217349	-6.70175291260526	7.59802039244407e-09	2.184549619441e-07	10.0883220669583	0.608116282768865	0.236220067731223	0.371896215037642	11	12063890	F	II		IGR	opensea	IGR-opensea		rs34144909	35
cg19306296	-0.392687380579205	0.566844757496549	-6.70100361462868	7.62046100683572e-09	2.184549619441e-07	10.0854816203252	0.740357786124569	0.347670405545364	0.392687380579205	11	71708191	R	II	RNF121	3'UTR	opensea	3'UTR-opensea
cg07590649	-0.39497638242759	0.454895811004642	-6.70077066782364	7.62745093530954e-09	2.184549619441e-07	10.0845985710905	0.629420259054042	0.234443876626453	0.394976382427589	14	78031892	R	II	SPTLC2	Body	opensea	Body-opensea		rs78662219;rs143587959;rs183025695;rs561439146;rs139752889;rs149780704	51;48;47;32;25;2
cg23363263	-0.388500417738091	0.564945060976582	-6.69769169726442	7.72044230032436e-09	2.20257910295635e-07	10.0729272377187	0.736608036256204	0.348107618518112	0.388500417738091	2	224751989	F	II	WDFY1	Body	opensea	Body-opensea		rs563439773;rs571238887;rs527604383	1;40;47
cg20461680	-0.387962501504627	0.458540392576977	-6.69444535586305	7.81971143688616e-09	2.22225287811044e-07	10.0606221759508	0.629965683939486	0.24200318243486	0.387962501504626	12	96390366	R	II	HAL	TSS1500	shore	TSS1500-shore	chr12:96389405-96389675	rs2070614;rs7134860;rs531077225	32;10;2
cg15549391	-0.376901020456958	0.534494899636835	-6.68506863268832	8.11363422988311e-09	2.29687900283795e-07	10.025084437833	0.701032559838747	0.324131539381789	0.376901020456958	1	249086797	R	II		IGR	opensea	IGR-opensea		rs566872595;rs146768923	21;20
cg14972478	-0.393621162304996	0.391106582896113	-6.68205645759	8.2103685542328e-09	2.31532393229365e-07	10.013669631077	0.565032212751809	0.171411050446813	0.393621162304996	3	72987896	F	II	GXYLT2	Body	opensea	Body-opensea		rs141759068;rs146230175	1;19
cg21515958	-0.414540592969605	0.559876707820938	-6.67780378994202	8.34889869338590e-09	2.34536878237185e-07	9.99755501182917	0.743045807040066	0.328505214070461	0.414540592969605	3	190161974	R	II	TMEM207	Body	opensea	Body-opensea		rs186189041	1
cg16283604	-0.382567800873628	0.393639507699783	-6.67354453243559	8.48997590980894e-09	2.36466967594848e-07	9.98141672358364	0.562681094132316	0.180113293258688	0.382567800873628	13	108919855	F	II		IGR	opensea	IGR-opensea		rs559025962;rs566247796	38;51
cg25733780	-0.39351270582121	0.582702035855543	-6.67296296302489	8.50942220433146e-09	2.36466967594848e-07	9.97921326384907	0.756579743078869	0.363067037257659	0.39351270582121	1	146736210	F	II	CHD1L	5'UTR	opensea	5'UTR-opensea		rs587768473;rs201333837;rs139274984	0;1;29
cg14000730	-0.398404624776545	0.48057892727977	-6.67281553467221	8.51435889866882e-09	2.36466967594848e-07	9.97865468876919	0.65661818008801	0.258213555311466	0.398404624776545	3	171529077	F	II	PLD1	TSS1500	shore	TSS1500-shore	chr3:171527617-171528458	rs571950359;rs4894773	11;24
cg15556816	-0.384785051156751	0.547742666614831	-6.67104622383253	8.57382786275254e-09	2.37220022225289e-07	9.97195126410877	0.717763968288744	0.332978917131994	0.38478505115675	6	43885477	R	II	LINC01512	Body	opensea	Body-opensea		rs551606056;rs570101752;rs537258159;rs555884632;rs573894036	50;39;19;14;5
cg08519290	-0.380268655103831	0.609332768988642	-6.66903124434816	8.64205788052991e-09	2.38208903684381e-07	9.96431734592176	0.777358453801963	0.397089798698132	0.380268655103831	7	156700702	R	II		IGR	opensea	IGR-opensea		rs148648355;rs566477688;rs535204723;rs56363462	25;24;17;16
cg08877957	-0.40241416980913	0.528673164342962	-6.66661914815269	8.7244460412733e-09	2.39579169942382e-07	9.95517930597582	0.706484076584205	0.304069906775075	0.40241416980913	6	6882224	F	II		IGR	opensea	IGR-opensea		rs566519636	51
cg14871290	-0.396545314809254	0.480640871799843	-6.66485636685602	8.78515014656511e-09	2.40345973412744e-07	9.94850141352488	0.655858569041141	0.259313254231887	0.396545314809253	13	41230707	R	II	FOXO1	Body	opensea	Body-opensea		rs184917921	47
cg20100745	-0.422023544361647	0.637835664512654	-6.66364849382432	8.82698772213113e-09	2.40592840069388e-07	9.94392579478453	0.824311184114312	0.402287639752665	0.422023544361647	8	134307728	F	I	NDRG1	5'UTR	shore	5'UTR-shore	chr8:134308328-134310145	rs114304522	22
cg11965692	-0.390881159409344	0.447361159643097	-6.66133643150627	8.90762555405849e-09	2.41891520601322e-07	9.93516762612741	0.6200760905449	0.229194931135556	0.390881159409344	1	202301587	F	II	UBE2T	Body	opensea	Body-opensea
cg19503687	-0.40691468204323	0.55405469834414	-6.65503242175299	9.13123565236076e-09	2.47048781561288e-07	9.91128982587043	0.733854209014404	0.326939526971174	0.40691468204323	22	29237423	F	II		IGR	opensea	IGR-opensea		rs564433623;rs528772345	20;49
cg07636520	-0.400364831453745	0.521314046990847	-6.65203874163048	9.23937304492499e-09	2.47726405760399e-07	9.89995164388755	0.698219437633199	0.297854606179454	0.400364831453745	7	41826244	R	II		IGR	opensea	IGR-opensea		rs73085747;rs577503342	32;27
cg10269619	-0.381221944885605	0.617452441193276	-6.65153809968041	9.25758119466028e-09	2.47726405760399e-07	9.89805559124404	0.785899347072962	0.404677402187356	0.381221944885605	5	32395298	R	II	MIR579	TSS1500	opensea	TSS1500-opensea		rs564521735;rs77829878	42;9
cg22539431	-0.412959458117029	0.548021913276955	-6.65153641433652	9.25764255023858e-09	2.47726405760399e-07	9.89804920846891	0.730492371514712	0.317532913397683	0.412959458117029	7	127423253	R	II	SND1	Body	opensea	Body-opensea		rs532559446;rs551006985	35;1
cg22048292	-0.395087225663794	0.445161204400097	-6.64904088279938	9.34893882689239e-09	2.49259707195546e-07	9.88859830313581	0.619734629693401	0.224647404029607	0.395087225663794	4	105979020	R	II		IGR	opensea	IGR-opensea		rs115686981	44
cg06160395	-0.391906328244385	0.473023508509834	-6.64557616955055	9.47717931345112e-09	2.51763328718202e-07	9.87547775034828	0.646191420989911	0.254285092745526	0.391906328244385	2	158951468	F	II	UPP2	Body	opensea	Body-opensea		rs141210090;rs150769589	1;28
cg03445932	-0.387913692400465	0.489027801291101	-6.64192733824322	9.61412807699498e-09	2.54479375669773e-07	9.86166093223871	0.660431525840144	0.272517833439678	0.387913692400465	3	137942206	R	II	ARMC8	Body	opensea	Body-opensea		rs200183090	2
cg02619037	-0.391938419715211	0.420252794902527	-6.63862738399984	9.73967820382084e-09	2.56875253922354e-07	9.84916605014662	0.59343488733483	0.201496467619619	0.391938419715211	6	88381391	F	II		IGR	opensea	IGR-opensea		rs139700370	39
cg13221508	-0.420942397738008	0.565212566645729	-6.63597387299087	9.84181644152068e-09	2.58638703043834e-07	9.83911944539009	0.751210370297407	0.330267972559399	0.420942397738008	21	27513425	F	II	APP	TSS1500	opensea	TSS1500-opensea		rs552101824;rs180883316;rs143961148	0;29;44
cg10826999	-0.433075706499891	0.539675196363485	-6.63424022075199	9.90912283869062e-09	2.59218709609709e-07	9.83255585733504	0.731034229468088	0.297958522968197	0.433075706499891	1	225862288	F	II		IGR	shelf	IGR-shelf	chr1:225865068-225865328	rs557313270;rs111562103	19;34
cg17067696	-0.400688851288491	0.515505516725456	-6.63358715026367	9.93459593566943e-09	2.59218709609709e-07	9.83008339900709	0.692554078922696	0.291865227634205	0.400688851288491	6	17930180	F	II	KIF13A	Body	opensea	Body-opensea		rs569880364;rs537437074	3;48
cg05755408	-0.392588838376371	0.41660157154079	-6.6317674934213	1.00059162154886e-08	2.5925526976681e-07	9.82319453498941	0.590071058265233	0.197482219888862	0.39258883837637	8	27157515	R	II	TRIM35	Body	opensea	Body-opensea		rs149789402;rs189398264	2;1
cg02302574	-0.401351525996642	0.598584897151063	-6.63174716237551	1.000671594981e-08	2.5925526976681e-07	9.82311756706282	0.775926269103068	0.374574743106426	0.401351525996642	13	29280140	R	II	SLC46A3	Body	opensea	Body-opensea		rs151062908;rs577119058	43;7
cg16673748	-0.416438803312168	0.518108844160335	-6.63023982964078	1.00661853772209e-08	2.59877715442901e-07	9.81741129456064	0.702116687484316	0.285677884172149	0.416438803312168	8	130696161	F	II		IGR	opensea	IGR-opensea		rs565470957	11
cg18850418	-0.409404211918086	0.587701581391237	-6.6267192025067	1.02064600608137e-08	2.61568511458016e-07	9.80408402031897	0.768601116889926	0.35919690497184	0.409404211918086	2	33359289	F	II	LTBP1	TSS1500	opensea	TSS1500-opensea		rs187332239;rs577188300	23;26
cg05625314	-0.392676098339645	0.454660576792197	-6.62547697679648	1.0256417844602e-08	2.61568511458016e-07	9.79938182300809	0.628168620244598	0.235492521904954	0.392676098339644	4	70579593	R	II		IGR	opensea	IGR-opensea		rs11936860;rs534520757;rs181857552	30;26;1
cg07628474	-0.414469268304856	0.54273220434788	-6.62545885261354	1.02571485315975e-08	2.61568511458016e-07	9.79931321841186	0.725869788017468	0.311400519712612	0.414469268304856	14	25046090	R	II	CTSG	TSS1500	opensea	TSS1500-opensea		rs185867624;rs535952636	45;3
cg25430838	-0.37072008834379	0.431166661956568	-6.62440164987078	1.02998600535613e-08	2.61568511458016e-07	9.79531148357541	0.594973212620103	0.224253124276313	0.370720088343789	10	89823823	R	II		IGR	opensea	IGR-opensea		rs144829627;rs184578986	23;1
cg25938803	-0.398424691603566	0.431493076926716	-6.62415002686283	1.03100518018776e-08	2.61568511458016e-07	9.79435905022655	0.607541196472477	0.209116504868911	0.398424691603566	2	43767347	F	II	THADA	Body	opensea	Body-opensea		rs183844032;rs189228924;rs77520767	0;1;31
cg13088432	-0.39877594155733	0.498605176231972	-6.62070940535918	1.04504220264635e-08	2.64215497579414e-07	9.78133623748387	0.674808499245676	0.276032557688346	0.39877594155733	8	9522664	R	II	TNKS	Body	opensea	Body-opensea		rs185517918;rs190406992;rs548639718	24;7;1
cg21070860	-0.386965125567392	0.469661354829747	-6.6183734415436	1.05468069930479e-08	2.65736044237207e-07	9.77249509550512	0.640645945196734	0.253680819629343	0.386965125567392	3	154719649	R	II		IGR	opensea	IGR-opensea		rs555582668;rs567720005	29;20
cg12974006	-0.410655711144209	0.462617448087701	-6.61485905616919	1.06934845347327e-08	2.68509002084453e-07	9.75919466917351	0.644069971616538	0.233414260472329	0.410655711144209	8	117664615	F	II	EIF3H	Body	opensea	Body-opensea		rs550666618;rs114834841;rs16888619;rs117957532	1;8;12;24
cg10054437	-0.400591635115322	0.557389313831932	-6.61292512916531	1.07750637077532e-08	2.69396394695462e-07	9.75187600376997	0.734394920045679	0.333803284930357	0.400591635115322	5	158637265	R	II	RNF145	TSS1500	shore	TSS1500-shore	chr5:158636218-158636949	rs535449713	33
cg19678611	-0.378828854825479	0.438271934952444	-6.61228245972796	1.08023104255954e-08	2.69396394695462e-07	9.74944397947231	0.605661428945097	0.226832574119618	0.378828854825479	3	184523366	R	II		IGR	opensea	IGR-opensea
cg13977235	-0.40218872358515	0.444242475092388	-6.60747103449287	1.10084865360396e-08	2.73607536549974e-07	9.73123735341024	0.621953771560245	0.219765047975095	0.40218872358515	19	33172072	F	II		IGR	shelf	IGR-shelf	chr19:33165266-33168099
cg19813868	-0.423714617220652	0.533303167048248	-6.60624162968446	1.10617934164624e-08	2.74003612599669e-07	9.72658552818353	0.720525904889932	0.29681128766928	0.423714617220652	4	17515091	F	II	QDPR	TSS1500	shore	TSS1500-shore	chr4:17513309-17513981	rs554492369;rs75558035;rs543580910;rs193214016	1;18;20;46
cg13977192	-0.380832134966765	0.528180623074711	-6.60254595238783	1.12235893876336e-08	2.77075277407845e-07	9.71260253274531	0.696455287362351	0.315623152395586	0.380832134966765	17	55982935	F	II	CUEDC1	5'UTR	opensea	5'UTR-opensea		rs189021909	0
cg04063756	-0.41287747631013	0.503671511855606	-6.59655173685595	1.14910373040297e-08	2.817651202342e-07	9.68992507148009	0.686105745574036	0.273228269263906	0.41287747631013	16	20892998	F	II	DCUN1D3	5'UTR	opensea	5'UTR-opensea		rs550993106;rs536807395;rs558837849	1;45;46
cg01023672	-0.40803192448796	0.56148026767329	-6.59645891649677	1.14952282093245e-08	2.817651202342e-07	9.68957393374096	0.74177344360983	0.333741519121871	0.40803192448796	12	47477223	R	II		IGR	shelf	IGR-shelf	chr12:47473177-47474120	rs182612560	1
cg26521143	-0.385890684598295	0.545835041449607	-6.59571545237067	1.15288510734124e-08	2.817651202342e-07	9.6867614472248	0.716344878830249	0.330454194231954	0.385890684598295	12	6402009	R	II		IGR	shore	IGR-shore	chr12:6399262-6400771	rs139950809;rs553818878	16;1
cg15268405	-0.415470887966525	0.663284715660769	-6.59486127477347	1.1567601738124e-08	2.81772943335299e-07	9.68353019186094	0.846864875459931	0.431393987493407	0.415470887966525	2	26296252	R	II	RAB10	Body	opensea	Body-opensea		rs556060386;rs115561797;rs529390631	24;13;1
cg21421707	-0.420361335444993	0.571034503910853	-6.58536896293153	1.20070523113955e-08	2.89955776386013e-07	9.6476258119707	0.756775559107478	0.336414223662485	0.420361335444993	11	47517145	F	II	CELF1	TSS1500	opensea	TSS1500-opensea		rs558304952;rs578096145;rs186838010	0;14;33
cg05359652	-0.421213968126132	0.595551105944769	-6.58516892970869	1.20164894782163e-08	2.89955776386013e-07	9.64686927055482	0.781668905814455	0.360454937688324	0.421213968126132	1	200112638	F	II	NR5A2	Body	opensea	Body-opensea		rs192617508;rs114725365;rs543261343;rs375666093;rs370582629	0;1;10;48;49
cg25149599	-0.382054450766157	0.419009365015998	-6.58504858277431	1.20221707612313e-08	2.89955776386013e-07	9.64641411052335	0.587824122331277	0.20576967156512	0.382054450766157	3	195820386	R	II		IGR	opensea	IGR-opensea
cg03304706	-0.408163320097481	0.469073466752231	-6.57449438043222	1.25309460378123e-08	3.00926826799768e-07	9.60650200199555	0.649424701213909	0.241261381116428	0.408163320097481	15	58808165	R	II	LIPC	Body	opensea	Body-opensea
cg12983204	-0.413375656839713	0.548182692313556	-6.57339675073267	1.25850728844077e-08	3.00926826799768e-07	9.60235169289523	0.730837052312498	0.317461395472786	0.413375656839713	8	130696056	F	II		IGR	opensea	IGR-opensea		rs141866944;rs542269200	1;16
cg23745290	-0.385955374545933	0.580749095977319	-6.57288779735165	1.26102495194733e-08	3.00926826799768e-07	9.60042729434199	0.751287517288312	0.36533214274238	0.385955374545933	4	106392021	F	II	PPA2	Body	shelf	Body-shelf	chr4:106394551-106395322
cg04256521	-0.399049695088695	0.591384327904026	-6.57226300129982	1.26412251301594e-08	3.00926826799768e-07	9.59806491332657	0.767708611780425	0.368658916691731	0.399049695088695	22	31620013	R	II	LIMK2	Body	opensea	Body-opensea
cg19196676	-0.378844780217597	0.504149222760136	-6.57079312878873	1.27143961071491e-08	3.01039301508058e-07	9.59250738814485	0.671545753553958	0.292700973336361	0.378844780217597	12	45598674	R	II	PLEKHA8P1	Body	opensea	Body-opensea		rs574939165;rs535900703;rs144112576	38;16;1
cg00349233	-0.412015191832366	0.604872513467212	-6.57008794326273	1.27496500234833e-08	3.01039301508058e-07	9.5898411749517	0.786925737765235	0.374910545932869	0.412015191832366	8	130695977	F	II		IGR	opensea	IGR-opensea		rs563284194	0
cg05439349	-0.400415096966288	0.592025973990611	-6.56969922067622	1.27691247639124e-08	3.01039301508058e-07	9.5883714838	0.768953574975715	0.368538478009427	0.400415096966288	3	5032114	F	II		IGR	shelf	IGR-shelf	chr3:5028409-5028903	rs372038822;rs527371482	0;21
cg05670158	-0.40306492207376	0.43771246502549	-6.56709727387936	1.29002448417285e-08	3.02649589536911e-07	9.57853430571615	0.615810918965059	0.212745996891299	0.40306492207376	2	69981407	F	II	ANXA4	5'UTR	opensea	5'UTR-opensea		rs573743648;rs143647656	13;14
cg20876499	-0.401683240362839	0.561695786477151	-6.56670785356126	1.29199838413875e-08	3.02649589536911e-07	9.57706207280096	0.739183729893289	0.33750048953045	0.401683240362839	2	161277556	R	II	RBMS1	Body	opensea	Body-opensea		rs563959955;rs549630041;rs144355058	39;11;9
cg11925568	-0.400458292206142	0.50245331773011	-6.5620422687937	1.31588235083751e-08	3.07262719628683e-07	9.55942445532361	0.679400004983987	0.278941712777845	0.400458292206142	21	34774103	F	II	IFNGR2	TSS1500	shore	TSS1500-shore	chr21:34775437-34776493
cg17262810	-0.378591895038649	0.537979112468623	-6.5573309104442	1.34044639547314e-08	3.11854042133153e-07	9.54161563617555	0.705263903299654	0.326672008261004	0.378591895038649	10	35676874	R	II	CCNY	Body	opensea	Body-opensea		rs565232491;rs192185498	2;1
cg03289761	-0.385067962025891	0.346120878704656	-6.55664663783697	1.34405179097213e-08	3.11854042133153e-07	9.53902925681448	0.516267187506793	0.131199225480902	0.385067962025891	8	96098361	F	II		IGR	opensea	IGR-opensea		rs557240066;rs966459	0;36
cg08924923	-0.36551979498411	0.441784267813499	-6.55267167846067	1.36518725748254e-08	3.15758768828453e-07	9.52400568134144	0.603293014434385	0.237773219450275	0.36551979498411	13	20535864	F	II	ZMYM2	5'UTR	shelf	5'UTR-shelf	chr13:20531548-20533630
cg14664412	-0.402727381862601	0.515495148827849	-6.55090035477458	1.37471184787929e-08	3.16961863794056e-07	9.51731129516281	0.69344445709272	0.290717075230118	0.402727381862601	3	122044043	R	II	CSTA	1stExon	opensea	1stExon-opensea		rs552778865;rs75762356	18;1
cg12540941	-0.423413426714818	0.58353540630089	-6.54892032803858	1.3854369268816e-08	3.18433340059432e-07	9.50982846831432	0.770625059965577	0.347211633250759	0.423413426714818	3	153938477	F	II	ARHGEF26	Body	opensea	Body-opensea		rs188800109	14
cg16108430	-0.410046665913465	0.375679031595519	-6.54715260485921	1.39508234651191e-08	3.18658661127779e-07	9.50314824956362	0.556862442115422	0.146815776201957	0.410046665913465	14	22681178	R	II		IGR	opensea	IGR-opensea		rs568605553;rs183194199;rs537833886	13;4;2
cg09109411	-0.371170228637588	0.530575681898533	-6.54714764141205	1.39510952294077e-08	3.18658661127779e-07	9.50312949308951	0.694581131761653	0.323410903124065	0.371170228637588	5	149319112	R	II	PDE6A	Body	opensea	Body-opensea		rs74522110;rs187210435;rs114685698	29;27;21
cg18875208	-0.381592858181805	0.406104984447567	-6.54338741110189	1.41585003638323e-08	3.22391691514342e-07	9.48892048120638	0.57471578224883	0.193122924067025	0.381592858181805	1	175137236	F	II	KIAA0040	5'UTR	opensea	5'UTR-opensea		rs115345534;rs546870233	10;21
cg25967384	-0.377615138218423	0.535971246081423	-6.54165185617559	1.42552611774127e-08	3.23216299725713e-07	9.48236263957455	0.702824446689563	0.325209308471141	0.377615138218423	1	220965460	F	II	MARC1	Body	opensea	Body-opensea		rs4131748	14
cg20701745	-0.404076950898873	0.51796310243044	-6.54080409109057	1.43027647179685e-08	3.23216299725713e-07	9.47915942947209	0.696508731897384	0.292431780998511	0.404076950898873	7	36773182	R	II		IGR	opensea	IGR-opensea		rs543776573;rs190448267;rs181071133	46;2;1
cg26771391	-0.361272624494693	0.495933993394412	-6.54037330478163	1.43269636403242e-08	3.23216299725713e-07	9.47753176262832	0.655566083287416	0.294293458792723	0.361272624494693	6	12208704	F	II		IGR	opensea	IGR-opensea		rs558950742	5
cg15210526	-0.365423957983567	0.474415473777935	-6.53874411951699	1.44188500916782e-08	3.24291438258235e-07	9.47137625354557	0.635881873817185	0.270457915833618	0.365423957983567	1	167733310	R	II	MPZL1	Body	opensea	Body-opensea		rs541672974	16
cg16152137	-0.388249288881958	0.630300068783431	-6.53500769836956	1.46318051761631e-08	3.28074604133418e-07	9.45725988788142	0.801852080149878	0.413602791267919	0.388249288881958	17	29700948	R	II	NF1	Body	opensea	Body-opensea		rs543635461;rs561792639	8;2
cg12621279	-0.390294065208151	0.491502895104867	-6.53328108096944	1.47312668218811e-08	3.28362654976351e-07	9.450737055633	0.663958412289864	0.273664347081713	0.390294065208151	12	27174428	R	II	MED21	TSS1500	shore	TSS1500-shore	chr12:27175342-27175843
cg14454680	-0.425675479746246	0.619397172370839	-6.53312192808225	1.47404685944587e-08	3.28362654976351e-07	9.45013581920877	0.807486337840111	0.381810858093865	0.425675479746246	3	99794010	R	II	C3orf26	Body	opensea	Body-opensea		rs185136284;rs529990491	47;1
cg09300089	-0.387850310890436	0.356633224759362	-6.53245645135122	1.47790065660387e-08	3.28362654976351e-07	9.44762185233885	0.528008943524904	0.140158632634468	0.387850310890436	16	89539230	F	II	ANKRD11	5'UTR	opensea	5'UTR-opensea		rs187054092	1
cg21159128	-0.361458051266212	0.420460823086018	-6.52959998332551	1.49455671692821e-08	3.30061229948553e-07	9.43683142697558	0.58017484573853	0.218716794472318	0.361458051266213	1	54693933	R	I	SSBP3	Body	opensea	Body-opensea		rs139138239;rs114408769;rs200431838;rs199631322;rs145221324	45;37;22;6;1
cg06763171	-0.387924681340025	0.543686871307562	-6.52951341673993	1.49506439110287e-08	3.30061229948553e-07	9.43650442915341	0.71509545143455	0.327170770094526	0.387924681340024	21	34431478	R	II	LINC00945	Body	opensea	Body-opensea		rs185010804;rs527460979	47;1
cg00789535	-0.432789966954422	0.691241825323765	-6.52883471961143	1.49905059428352e-08	3.30061229948553e-07	9.43394073168062	0.882474601419905	0.449684634465483	0.432789966954422	5	32539013	R	II		IGR	opensea	IGR-opensea		rs187474320;rs554120497;rs192419956;rs142135098;rs564030582;rs532550239	41;36;25;16;14;5
cg14306819	-0.366164582200867	0.474722143692358	-6.51746891081781	1.56739847454624e-08	3.43435713132822e-07	9.39101369829682	0.636515796292741	0.270351214091874	0.366164582200867	2	128052889	F	II	ERCC3	TSS1500	shore	TSS1500-shore	chr2:128051347-128051857	rs115768437	1
cg21006745	-0.375031869646677	0.386658659990888	-6.51718220244544	1.56916208264451e-08	3.43435713132822e-07	9.38993098780752	0.552370416346396	0.177338546699719	0.375031869646677	3	185516191	R	II	IGF2BP2	Body	opensea	Body-opensea		rs534361479	1
cg27159720	-0.391719989952394	0.494687682013326	-6.51526396894683	1.58101245709068e-08	3.44086819755846e-07	9.38268725705735	0.667773258969034	0.276053269016641	0.391719989952394	9	7971612	F	II		IGR	opensea	IGR-opensea
cg07104583	-0.396144368302225	0.543269707692183	-6.51518166627397	1.58152288949427e-08	3.44086819755846e-07	9.38237646876462	0.718310242523399	0.322165874221174	0.396144368302225	2	65459346	F	II	ACTR2	Body	shelf	Body-shelf	chr2:65454553-65455444	rs544864763;rs563360164;rs28377971	1;16;39
cg18818299	-0.378365162321347	0.413399902864848	-6.50803236942023	1.62649334256207e-08	3.52823940463465e-07	9.35538184132573	0.580584509471954	0.202219347150608	0.378365162321346	16	30726576	R	II	SRCAP	Body	opensea	Body-opensea		rs143455502;rs546054226;rs564683979;rs532113376	43;35;7;1
cg05021121	-0.390161903953478	0.577197636222392	-6.50283240987889	1.65999887923917e-08	3.59029846093853e-07	9.33575045424897	0.749594756573929	0.35943285262045	0.390161903953478	1	40863166	R	II	SMAP2	5'UTR	opensea	5'UTR-opensea		rs545625978	1
cg15448681	-0.390978290735938	0.520466987250156	-6.49084705103234	1.73986300194752e-08	3.75196339125859e-07	9.29051139414059	0.693224836645105	0.302246545909167	0.390978290735938	2	160219747	F	II	BAZ2B	Body	opensea	Body-opensea		rs144603273	47
cg00593148	-0.374805478637264	0.421362521946154	-6.48687775634673	1.76714562320923e-08	3.79962220216131e-07	9.27553204166988	0.586974245064945	0.212168766427682	0.374805478637264	5	67070150	R	II		IGR	opensea	IGR-opensea		rs530498640;rs72768565	18;1
cg04192631	-0.399444137645309	0.645685072818812	-6.48424209423265	1.78549624849869e-08	3.82785336081648e-07	9.26558635227697	0.822183645266739	0.42273950762143	0.399444137645309	1	225968461	R	II	SRP9	Body	shelf	Body-shelf	chr1:225965330-225965734	rs554365410	16
cg19329986	-0.408500485816369	0.464777370125424	-6.48204602171179	1.80093089685056e-08	3.84968668679542e-07	9.25729994102784	0.64527758478847	0.236777098972102	0.408500485816369	8	124751904	R	II		IGR	opensea	IGR-opensea		rs139888134;rs556261662;rs575623511	36;9;2
cg13255542	-0.388872414886423	0.478709558180511	-6.48088202498244	1.80916553696462e-08	3.85604701076297e-07	9.25290802635225	0.650536904293116	0.261664489406693	0.388872414886423	11	134120785	R	II	THYN1	Body	shore	Body-shore	chr11:134122762-134122981	rs556998495	1
cg02654372	-0.36159063265566	0.456515562226593	-6.47821172430854	1.82819819937821e-08	3.88531860806986e-07	9.24283309519031	0.616288167353512	0.254697534697852	0.36159063265566	6	73575334	R	II	KCNQ5	Body	opensea	Body-opensea
cg20139501	-0.373411063960603	0.438274724423489	-6.47716027908459	1.83574692964967e-08	3.89008569022872e-07	9.23886621650655	0.603270310824685	0.229859246864083	0.373411063960602	15	101057936	R	II	CERS3	5'UTR	opensea	5'UTR-opensea
cg05500904	-0.396237167736131	0.482390566026031	-6.47396099615446	1.85890697260987e-08	3.92781150523791e-07	9.22679662960035	0.657472105258274	0.261234937522144	0.39623716773613	2	10266949	R	II	RRM2	Body	shelf	Body-shelf	chr2:10262173-10263481	rs535628678	30
cg05655915	-0.4016777200225	0.482542260981484	-6.46932093232584	1.89301423258802e-08	3.98838515900442e-07	9.20929324406905	0.660027765177472	0.258350045154972	0.4016777200225	17	80415420	R	II	NARF	TSS1500	shore	TSS1500-shore	chr17:80416004-80417259	rs185221963;rs577779673;rs544917720;rs59649937	40;24;14;3
cg00510842	-0.383623496179936	0.488890767503364	-6.46668193407086	1.91268930577392e-08	4.01455747038155e-07	9.19933922713243	0.658398823954964	0.274775327775028	0.383623496179936	12	8744022	F	II		IGR	opensea	IGR-opensea		rs74059919	3
cg14187466	-0.407416253158987	0.591893792085362	-6.46618895029193	1.91638722672332e-08	4.01455747038155e-07	9.19747981721015	0.771914927202124	0.364498674043137	0.407416253158987	15	75919788	F	II	SNUPN	TSS1500	shore	TSS1500-shore	chr15:75917646-75918212	rs185110153;rs188897293	24;49
cg03562940	-0.40956129508	0.577594785776019	-6.46516260416272	1.9241087739574e-08	4.01922453919739e-07	9.19360877219778	0.758563730113694	0.349002435033694	0.40956129508	3	72092096	R	II	LINC00877	Body	opensea	Body-opensea		rs112568975;rs570916311;rs528569199;rs141939737	43;41;22;2
cg06373940	-0.363751518912983	0.451187084315679	-6.46443802986606	1.92957861128953e-08	4.01922453919739e-07	9.19087597184309	0.611914499649322	0.248162980736339	0.363751518912983	2	128052778	F	II	ERCC3	TSS1500	shore	TSS1500-shore	chr2:128051347-128051857
cg04061618	-0.373153646875866	0.339581669274089	-6.46053774523482	1.95928869643564e-08	4.05973818131008e-07	9.1761665221777	0.504463513242495	0.131309866366629	0.373153646875866	8	117877303	R	II	RAD21	Body	opensea	Body-opensea
cg03936701	-0.402333244260613	0.588686336727131	-6.46035441449783	1.96069634032702e-08	4.05973818131008e-07	9.17547514758244	0.766461491167867	0.364128246907254	0.402333244260613	6	2225962	F	II	GMDS	Body	opensea	Body-opensea		rs568058452	37
cg20387122	-0.378850239527166	0.416885794181917	-6.45971162464842	1.96563973590436e-08	4.05973818131008e-07	9.17305109137118	0.584284737228804	0.205434497701638	0.378850239527166	6	134679535	R	II		IGR	opensea	IGR-opensea		rs376128371	1
cg17479424	-0.36672475781168	0.583642218812904	-6.45868066736276	1.97359423504432e-08	4.06471711554633e-07	9.16916327885871	0.745683390869228	0.378958633057548	0.36672475781168	2	69861533	R	II	AAK1	Body	opensea	Body-opensea		rs145617976	1
cg08519107	-0.390727092464119	0.576133483601532	-6.45560817997517	1.99749077694504e-08	4.10094873270528e-07	9.15757730461716	0.748780338411259	0.358053245947141	0.390727092464119	8	128887845	R	II		IGR	opensea	IGR-opensea		rs551887741;rs146167532;rs148647895;rs537690574;rs556088004;rs574344221	51;26;13;10;8;2
cg14417099	-0.384982252528165	0.376464436628417	-6.4543104861669	2.0076699133731e-08	4.10094873270528e-07	9.15268412677869	0.546572873792025	0.16159062126386	0.384982252528165	6	150073879	F	II	PCMT1	Body	shelf	Body-shelf	chr6:150070513-150071285	rs190626542;rs10782316;rs536419832	1;12;46
cg01685428	-0.374887969173207	0.451539367535849	-6.4542728505602	2.0079658961282e-08	4.10094873270528e-07	9.15254221761494	0.617187539961219	0.242299570788013	0.374887969173207	20	10472978	R	II	SLX4IP	Body	opensea	Body-opensea		rs564002430;rs182597796;rs111354845;rs566651924	49;27;2;1
cg13876590	-0.39952750820201	0.521507595466539	-6.45259545671508	2.02120180011653e-08	4.10567428706135e-07	9.14621755672629	0.698043006067427	0.298515497865417	0.399527508202009	11	123345118	R	II		IGR	opensea	IGR-opensea		rs574562133;rs541991064	36;13
cg00849335	-0.396691995681835	0.463281011373117	-6.45256044133262	2.02147902022524e-08	4.10567428706135e-07	9.14608553306812	0.638563521092997	0.241871525411163	0.396691995681835	1	66736380	F	II	PDE4B	Body	opensea	Body-opensea		rs562659832;rs533451657	0;20
cg21991396	-0.382698273787973	0.541215194838794	-6.44970657261948	2.04420093350323e-08	4.14035393492974e-07	9.13532556104222	0.710314432093945	0.327616158305973	0.382698273787973	1	247581417	F	II	NLRP3	5'UTR	opensea	5'UTR-opensea		rs201896158;rs202204798;rs191304686	0;21;39
cg19023589	-0.392324651166969	0.568965051413182	-6.4489474176009	2.05028780782695e-08	4.1412424812637e-07	9.13246344056006	0.7423178042544	0.349993153087432	0.392324651166969	13	114182159	R	II	TMCO3	Body	shelf	Body-shelf	chr13:114185709-114186062	rs539364795;rs558503589	2;1
cg10408283	-0.416219819891608	0.578841618059658	-6.44768228687747	2.06047163756356e-08	4.15037858423518e-07	9.12769384246799	0.762752701267577	0.34653288137597	0.416219819891607	1	11990755	R	II		IGR	shelf	IGR-shelf	chr1:11994694-11994969
cg04583111	-0.404553010981508	0.553861003713842	-6.44098913366488	2.11519171164309e-08	4.24892756979922e-07	9.10246289738778	0.732616985310322	0.328063974328814	0.404553010981508	19	56649661	F	II		IGR	shelf	IGR-shelf	chr19:56652191-56652684	rs551753942;rs562174704;rs531868884;rs75342253	0;1;30;50
cg08428726	-0.391583143590782	0.658180578801858	-6.43984910106288	2.12465502525104e-08	4.25627613255209e-07	9.09816578283935	0.831205688760576	0.439622545169794	0.391583143590782	8	48318959	F	II	SPIDR	Body	opensea	Body-opensea		rs554784475;rs573091925	28;48
cg16762030	-0.386277081716192	0.429566206113362	-6.43821420130903	2.13829969750487e-08	4.26027751008049e-07	9.09200358739269	0.600246777104238	0.213969695388045	0.386277081716192	15	50148234	R	II		IGR	opensea	IGR-opensea		rs78895723	14
cg08403131	-0.367728715487983	0.403255616575632	-6.43662988968129	2.15160527161291e-08	4.26027751008049e-07	9.08603231134166	0.565740397837764	0.198011682349781	0.367728715487983	5	40485321	R	II		IGR	opensea	IGR-opensea		rs552377245	43
cg09855037	-0.38794259534421	0.535258963315272	-6.43631874653734	2.15422800823703e-08	4.26027751008049e-07	9.08485964008526	0.706675458932481	0.318732863588271	0.38794259534421	1	77999814	R	II	AK5	Body	opensea	Body-opensea		rs183432304;rs186576735;rs150309555;rs560953620	18;4;2;1
cg06267773	-0.374972490822452	0.489737117096766	-6.43617769295737	2.15541804599316e-08	4.26027751008049e-07	9.08432802456445	0.655422636297384	0.280450145474933	0.374972490822452	2	47073778	R	II	LINC01119	Body	opensea	Body-opensea		rs185918439	1
cg22850788	-0.371579341037718	0.490377161968325	-6.43590564336899	2.15771511410864e-08	4.26027751008049e-07	9.08330270481593	0.654563382426852	0.282984041389134	0.371579341037718	8	56885496	R	II	LYN	Body	opensea	Body-opensea		rs556700479	34
cg00343906	-0.402525367914935	0.562644005637881	-6.4353671513437	2.16226908453612e-08	4.26027751008049e-07	9.08127321894948	0.740504051925875	0.33797868401094	0.402525367914935	1	1696692	R	II	NADK	Body	opensea	Body-opensea		rs5021859;rs201617066;rs150021026	35;19;1
cg04972021	-0.385714608671736	0.442889832230939	-6.43449680055293	2.16964976020831e-08	4.26027751008049e-07	9.07799307225108	0.613321868620776	0.22760725994904	0.385714608671736	12	32741238	F	II	FGD4	5'UTR	opensea	5'UTR-opensea		rs150666127	22
cg04137949	-0.397170524969161	0.401297161169102	-6.43408664006013	2.17313664589485e-08	4.26027751008049e-07	9.07644729946864	0.576791114062452	0.179620589093291	0.397170524969161	4	164086069	R	II	NAF1	Body	shore	Body-shore	chr4:164087461-164088146	rs542413597;rs148068184	46;36
cg19619882	-0.384750306484147	0.455572622854983	-6.43193598014109	2.19151138180919e-08	4.28484305371333e-07	9.06834236820076	0.625578572231699	0.240828265747552	0.384750306484147	8	123922703	R	II	ZHX2	5'UTR	opensea	5'UTR-opensea		rs572714761;rs534680543;rs554521119;rs574533783	43;19;15;12
cg04813175	-0.375056450053222	0.413570354736994	-6.42929064806032	2.21432442927023e-08	4.31758930798726e-07	9.05837383907246	0.579292972202371	0.20423652214915	0.375056450053221	9	7977013	F	II		IGR	opensea	IGR-opensea		rs114374242;rs565871404;rs185425410	8;32;37
cg12594803	-0.39637345396223	0.482471263472526	-6.42863247081781	2.22003705552536e-08	4.31758930798726e-07	9.05589370414228	0.657613022200023	0.261239568237793	0.39637345396223	3	196908930	R	II	DLG1	Body	opensea	Body-opensea		rs186387963	25
cg21170682	-0.394569171816164	0.583406488065634	-6.4275666962549	2.22931849340217e-08	4.31759709311005e-07	9.05187775539835	0.757751005844869	0.363181834028706	0.394569171816164	11	122205382	R	II		IGR	opensea	IGR-opensea		rs549785220;rs561518993	9;2
cg11123060	-0.383162790065944	0.399882257956151	-6.42672524875788	2.23667359052773e-08	4.31759709311005e-07	9.0487071721379	0.56918674658994	0.186023956523997	0.383162790065944	4	80928405	F	II	ANTXR2	Body	opensea	Body-opensea		rs560371940;rs190762478;rs140164736;rs150317494;rs6811382	1;4;21;42;47
cg24292741	-0.391892975644327	0.4468104585026	-6.42660722457824	2.23770716773298e-08	4.31759709311005e-07	9.04826246125507	0.619972470996605	0.228079495352278	0.391892975644327	19	6077494	F	II	RFX2	5'UTR	opensea	5'UTR-opensea		rs560392828;rs532420105	35;45
cg01486979	-0.386678478967591	0.389708850721752	-6.42453859342761	2.2559001452706e-08	4.33717895264684e-07	9.04046815313714	0.560566783288827	0.173888304321236	0.386678478967591	5	126147721	R	II	LMNB1	Body	opensea	Body-opensea		rs17165328;rs140603017;rs577587280	47;14;2
cg25348888	-0.389730602438787	0.52219817883736	-6.4241101179878	2.2596867974783e-08	4.33717895264684e-07	9.03885377067228	0.69440472410101	0.304674121662223	0.389730602438787	5	102134979	F	II		IGR	opensea	IGR-opensea		rs148639404;rs191239718	1;25
cg00686823	-0.38778204694723	0.54768780703689	-6.42252212387236	2.27377588035896e-08	4.35282630673417e-07	9.03287078371865	0.719033362664736	0.331251315717506	0.387782046947229	3	127311038	F	II	TPRA1	TSS1500	shore	TSS1500-shore	chr3:127308568-127310132
cg03682581	-0.363119361700767	0.415465182948764	-6.42164199669219	2.28162216462643e-08	4.35647232058359e-07	9.02955488913029	0.575913273002591	0.212793911301824	0.363119361700767	2	85832389	R	II	C2orf68	3'UTR	shelf	3'UTR-shelf	chr2:85829266-85830237	rs144336312	1
cg16380497	-0.379234145769853	0.395391932954128	-6.4208122003449	2.2890443999721e-08	4.35929182872608e-07	9.02642868616367	0.56296050899197	0.183726363222117	0.379234145769853	8	142130411	R	II		IGR	opensea	IGR-opensea
cg24769698	-0.383117411080083	0.566651753610719	-6.42004699093241	2.29591019726198e-08	4.36103978402199e-07	9.02354586989733	0.735936191064709	0.352818779984627	0.383117411080082	10	99168651	R	II		IGR	opensea	IGR-opensea		rs7078782	49
cg25325699	-0.368708501407394	0.4373466152711	-6.41746452802283	2.31923266542536e-08	4.39395708085239e-07	9.01381723618823	0.600264325195297	0.231555823787903	0.368708501407394	4	140812198	F	II	MAML3	Body	opensea	Body-opensea		rs150228362;rs558168508;rs188047596	0;40;48
cg22033476	-0.411112979640805	0.608822946649464	-6.41482050737576	2.34335505667877e-08	4.40690502890887e-07	9.00385738091371	0.790477519048889	0.379364539408084	0.411112979640805	2	43532275	R	II	THADA	Body	opensea	Body-opensea
cg02499548	-0.380815263932881	0.459088677383712	-6.41457266163046	2.34562899050351e-08	4.40690502890887e-07	9.00292379722125	0.627355887028474	0.246540623095593	0.380815263932881	1	230798038	R	II	COG2	Body	opensea	Body-opensea		rs113274856	49
cg25576997	-0.385302362439528	0.398449300002219	-6.41394246319663	2.35142081530228e-08	4.40690502890887e-07	9.00054999723029	0.568699181080149	0.183396818640622	0.385302362439528	14	56257750	R	II	C14orf34	Body	opensea	Body-opensea		rs141106280;rs527821568	43;2
cg11557901	-0.414680843412124	0.570903078344523	-6.41362946086067	2.3543027376175e-08	4.40690502890887e-07	8.99937101020414	0.754134148689415	0.339453305277291	0.414680843412124	9	128022358	F	II		IGR	shore	IGR-shore	chr9:128023933-128024596
cg06724674	-0.384712628357399	0.433478436615395	-6.41242984530395	2.3653805691339e-08	4.40690502890887e-07	8.99485250342088	0.603467737517502	0.218755109160103	0.384712628357399	8	622346	F	II	ERICH1	Body	shore	Body-shore	chr8:623372-623710	rs552127160;rs565811953;rs373820735;rs548846300;rs140932959;rs80077351	0;1;15;18;26;31
cg08288126	-0.373853778939273	0.47403309122138	-6.41201129585442	2.36925783718019e-08	4.40690502890887e-07	8.99327601632475	0.639224295868966	0.265370516929693	0.373853778939273	3	12392792	F	II	PPARG	TSS1500	opensea	TSS1500-opensea		rs4135245;rs145806574	0;18
cg12529561	-0.36738842617259	0.445547742547862	-6.41145661943269	2.37440586372996e-08	4.40690502890887e-07	8.99118682694118	0.60788216341482	0.24049373724223	0.36738842617259	3	188535876	F	II	LPP	Body	opensea	Body-opensea		rs537504458;rs557194586;rs577134501;rs545911209;rs553229539;rs573249232	0;4;6;8;14;29
cg18862963	-0.370142558494288	0.372109177524021	-6.41139669036089	2.37496273861359e-08	4.40690502890887e-07	8.99096110584211	0.535660540579636	0.165517982085348	0.370142558494288	13	45923711	R	II	TPT1-AS1	Body	opensea	Body-opensea		rs114696903	21
cg18038331	-0.380249102615279	0.48712793504589	-6.41083789236837	2.38016147224211e-08	4.40690502890887e-07	8.98885642660239	0.655144980387525	0.274895877772246	0.380249102615279	3	170019477	R	II	PRKCI	Body	opensea	Body-opensea		rs562825295	21
cg10713461	-0.382472040442905	0.469380063572642	-6.40944732529474	2.39314765396678e-08	4.41057975801817e-07	8.98361907286388	0.638379337256716	0.255907296813812	0.382472040442905	17	3706833	F	II		IGR	opensea	IGR-opensea		rs369108310;rs185620696	0;44
cg20107506	-0.411548570712652	0.636173080791737	-6.40933739904608	2.39417722816589e-08	4.41057975801817e-07	8.98320506097544	0.818020123664769	0.406471552952117	0.411548570712652	4	100874826	F	II		IGR	shelf	IGR-shelf	chr4:100870377-100871994	rs189200787;rs567919564	27;40
cg04834758	-0.401696634959891	0.367585974487031	-6.40758327126072	2.41066616054074e-08	4.42982563636209e-07	8.97659870480436	0.545079836446053	0.143383201486162	0.401696634959891	10	82245726	R	II	TSPAN14	5'UTR	opensea	5'UTR-opensea		rs565689939	45
cg25684151	-0.385690877083493	0.482586096703721	-6.40337598474801	2.45067644240738e-08	4.49208991893272e-07	8.96075456319828	0.653007647042939	0.267316769959446	0.385690877083493	8	126588554	F	II		IGR	opensea	IGR-opensea		rs564832741	14
cg01272182	-0.413884585851306	0.520466238106137	-6.40152859570941	2.46845254461964e-08	4.49363760762125e-07	8.95379807220188	0.703345473714854	0.289460887863548	0.413884585851306	3	48408202	R	II		IGR	opensea	IGR-opensea		rs546403940	1
cg08389123	-0.352055683551367	0.417363782246469	-6.40129299149962	2.47072878996004e-08	4.49363760762125e-07	8.95291091021565	0.572923270327305	0.220867586775939	0.352055683551366	13	80540390	F	II		IGR	opensea	IGR-opensea		rs189231275;rs540408926;rs560551119	12;39;50
cg10318864	-0.364658074271026	0.427985367776408	-6.40088336123468	2.47469132282868e-08	4.49363760762125e-07	8.95136847050264	0.58911335408221	0.224455279811184	0.364658074271026	22	31613475	R	II	LIMK2	Body	opensea	Body-opensea		rs560740210;rs574081647;rs543143818	46;2;1
cg23386939	-0.391070013551629	0.546029776569339	-6.40074450244538	2.47603599765274e-08	4.49363760762125e-07	8.95084560934951	0.718828154650291	0.327758141098662	0.391070013551629	16	11328957	F	II		IGR	shore	IGR-shore	chr16:11327008-11327234	rs533358182;rs550492963	1;25
cg24015279	-0.384129151232128	0.397810274603922	-6.39981629339501	2.48504321948492e-08	4.49884861364529e-07	8.94735056533248	0.567541760032071	0.183412608799944	0.384129151232127	12	64646740	R	II		IGR	opensea	IGR-opensea		rs540776056;rs553598223	34;19
cg15004542	-0.362292306292187	0.399390657216243	-6.39916741075773	2.49135922667449e-08	4.49917385467422e-07	8.94490733783281	0.559473304182558	0.197180997890371	0.362292306292187	2	145214304	R	II	ZEB2	Body	opensea	Body-opensea		rs189899147	1
cg04581273	-0.401397412268275	0.5100655254079	-6.3973474150107	2.50915971854526e-08	4.52018650033756e-07	8.93805476169476	0.687427172689231	0.286029760420956	0.401397412268275	1	212263411	F	II	DTL	Body	opensea	Body-opensea
cg25807462	-0.379775732176745	0.557377343124102	-6.39501636510733	2.53214332486483e-08	4.53822519885829e-07	8.92927846991886	0.725185224783594	0.345409492606849	0.379775732176745	9	7844737	F	II		IGR	opensea	IGR-opensea		rs185945998;rs190320051;rs115556437;rs182540184	1;42;44;46
cg12961175	-0.389724288866489	0.500346387144693	-6.39445018450673	2.53775724163508e-08	4.53822519885829e-07	8.92714690935062	0.672550142690351	0.282825853823862	0.389724288866488	4	13615143	R	II	BOD1L1	ExonBnd	opensea	ExonBnd-opensea		rs141705285	2
cg22079412	-0.381287748609158	0.52628768163518	-6.39350052529796	2.5472012968406e-08	4.53822519885829e-07	8.92357169833047	0.694763663578761	0.313475914969604	0.381287748609158	12	90175156	F	II		IGR	opensea	IGR-opensea		rs149487078;rs552587865;rs559527588	0;26;38
cg25305879	-0.367216507380782	0.607890359259332	-6.39303010589856	2.55189239476536e-08	4.53822519885829e-07	8.92180072968237	0.77014881600898	0.402932308628198	0.367216507380782	2	106814630	R	II		IGR	shelf	IGR-shelf	chr2:106809942-106811175	rs563498788;rs187071305;rs546102143	49;31;1
cg19739596	-0.3760290539412	0.445703429625634	-6.39255308949731	2.55665804682019e-08	4.53822519885829e-07	8.92000494833743	0.611855802297327	0.235826748356126	0.3760290539412	11	59824161	F	II	MS4A3	1stExon	opensea	1stExon-opensea		rs182290812;rs536364773;rs554738835;rs186170251;rs145015818;rs561249120	1;11;21;25;26;27
cg23494744	-0.382923898679678	0.403155865078121	-6.39107957095373	2.5714352275629e-08	4.53822519885829e-07	8.91445786864884	0.572354797052862	0.189430898373185	0.382923898679678	16	30758329	F	II	PHKG2	TSS1500	shore	TSS1500-shore	chr16:30759403-30760320
cg03429763	-0.376528480602978	0.46964227384492	-6.39080352603628	2.57421296965057e-08	4.53822519885829e-07	8.91341871834108	0.636015323413678	0.2594868428107	0.376528480602978	4	57824462	F	II		IGR	opensea	IGR-opensea		rs180750910;rs572934219;rs545312792;rs565002965	0;1;11;42
cg17727709	-0.377786390856954	0.630897480690221	-6.39074849550214	2.57476707879628e-08	4.53822519885829e-07	8.91321156095852	0.797826351068875	0.420039960211921	0.377786390856954	9	95299530	F	II	ECM2	TSS1500	opensea	TSS1500-opensea
cg20847110	-0.357342878284128	0.443519147788855	-6.39073732747874	2.57487954545151e-08	4.53822519885829e-07	8.91316951999932	0.601414838193469	0.244071959909342	0.357342878284128	4	39482781	F	II	LOC401127	Body	shore	Body-shore	chr4:39481980-39482195
cg00439981	-0.411597920325929	0.633610810693227	-6.38963320445682	2.58602266055692e-08	4.54693480748281e-07	8.90901321636567	0.815479659209335	0.403881738883406	0.411597920325929	6	170684299	R	II	FAM120B	Body	shore	Body-shore	chr6:170686006-170687003
cg03931397	-0.351878771124377	0.411834745978376	-6.38578047564486	2.62528217271046e-08	4.60492078715624e-07	8.89451116954289	0.567316063451938	0.215437292327561	0.351878771124377	13	111180951	F	II	RAB20	Body	opensea	Body-opensea
cg09043230	-0.380768576740892	0.613045933979532	-6.37882476608564	2.69766711985276e-08	4.71646165461093e-07	8.86833302090483	0.781292514399926	0.400523937659034	0.380768576740891	16	71844102	F	II	AP1G1	TSS1500	shore	TSS1500-shore	chr16:71841923-71843101	rs115710854;rs138651905;rs547274735	13;34;50
cg07184321	-0.362536445052518	0.466645186777384	-6.37843916263708	2.70173744535814e-08	4.71646165461093e-07	8.86688192812379	0.626835709009892	0.264299263957374	0.362536445052518	1	155620312	F	II		IGR	opensea	IGR-opensea		rs114136216;rs527745250;rs149821629	30;39;50
cg13857354	-0.395032405192872	0.476029447035999	-6.37756117160028	2.71102806355388e-08	4.72143889833185e-07	8.86357795204561	0.650578649330523	0.255546244137652	0.395032405192872	2	241519705	F	II		IGR	opensea	IGR-opensea		rs115835704	45
cg15866669	-0.392370624230606	0.550412814759306	-6.37669639525501	2.72020988224651e-08	4.72620352052878e-07	8.86032378145232	0.723785881279806	0.331415257049201	0.392370624230606	3	122041309	R	II		IGR	opensea	IGR-opensea
cg19673549	-0.421993919267005	0.609360862652961	-6.37449959323084	2.7436737670549e-08	4.7557011962285e-07	8.85205751653037	0.795823292096521	0.373829372829517	0.421993919267005	5	54916621	F	II		IGR	opensea	IGR-opensea
cg08091497	-0.386785220137589	0.417070211542965	-6.36893523301461	2.8040100665228e-08	4.84882118107197e-07	8.83112181232537	0.587975308813062	0.201190088675474	0.386785220137588	3	16545999	F	II	RFTN1	5'UTR	opensea	5'UTR-opensea		rs113884042;rs148483083;rs576149640	0;1;2
cg24742525	-0.388317374563386	0.523153876194439	-6.36207469909744	2.88021897700765e-08	4.96323415468443e-07	8.80531370678192	0.694735971931749	0.306418597368363	0.388317374563386	7	97755587	R	II	LMTK2	Body	opensea	Body-opensea		rs62479794;rs531414735	31;21
cg02579959	-0.358497971715617	0.49871975182639	-6.36141647453765	2.88763805877844e-08	4.96323415468443e-07	8.80283784025901	0.657125832351895	0.298627860636279	0.358497971715617	15	100890963	F	II	FLJ42289	TSS1500	shore	TSS1500-shore	chr15:100890242-100890494	rs116193392	1
cg08843850	-0.378880008052357	0.482933216955623	-6.36116465462165	2.89048142941933e-08	4.96323415468443e-07	8.80189064885051	0.650345313536897	0.27146530548454	0.378880008052357	1	199092823	F	II		IGR	opensea	IGR-opensea		rs188171497;rs562830733	0;40
cg15090227	-0.371624320659683	0.536544862281419	-6.35903455933168	2.91464450540936e-08	4.98303781932028e-07	8.79387880684085	0.700750957456628	0.329126636796945	0.371624320659683	12	25982340	R	II		IGR	opensea	IGR-opensea		rs576843754;rs540673405;rs559262240;rs529640420;rs541748804	48;19;14;4;1
cg03322353	-0.400842031884916	0.469724089014122	-6.35895005386417	2.91560723470868e-08	4.98303781932028e-07	8.79356096957413	0.646840335660945	0.245998303776029	0.400842031884916	4	141069770	F	II	MAML3	Body	shore	Body-shore	chr4:141071523-141071820	rs144811097	28
cg20896049	-0.41127912618386	0.593467773920803	-6.3574097113003	2.93321107487267e-08	4.99221841382849e-07	8.78776764944552	0.77519575990902	0.36391663372516	0.41127912618386	12	10283565	R	II	CLEC7A	TSS1500	opensea	TSS1500-opensea		rs116436032;rs190240750;rs541024841;rs560821837	51;30;18;2
cg18455737	-0.373166989093594	0.56202740222049	-6.35728887832573	2.93459647621396e-08	4.99221841382849e-07	8.78731319991903	0.726915141587427	0.353748152493832	0.373166989093594	4	84071553	F	II		IGR	opensea	IGR-opensea		rs146464213;rs566993006;rs187759454	6;39;44
cg14428204	-0.376095185496777	0.507060047777493	-6.35453159518642	2.96638718758362e-08	5.0346182544822e-07	8.77694354840176	0.673241641369092	0.297146455872316	0.376095185496776	12	62605486	R	II		IGR	opensea	IGR-opensea		rs533388053;rs79388527;rs566959214	37;5;2
cg10355022	-0.370336375734426	0.560513146811587	-6.35147937023303	3.00197766761437e-08	5.08325641084262e-07	8.76546560296153	0.724150150043077	0.353813774308651	0.370336375734426	5	90442217	F	II	ADGRV1	Body	opensea	Body-opensea		rs532091800;rs551876874	0;23
cg06630192	-0.373874021069055	0.442625348428349	-6.35052683997705	3.01317127149303e-08	5.09045432317671e-07	8.76188379672304	0.607825497272815	0.233951476203761	0.373874021069055	21	39810663	F	II	ERG	Body	opensea	Body-opensea		rs546719301;rs566614108;rs534549111;rs147438616	0;1;17;26
cg26932981	-0.410098456703421	0.59257487817457	-6.34924549501113	3.02829436183758e-08	5.104242358849e-07	8.75706569692045	0.773781172997012	0.363682716293591	0.41009845670342	18	59768649	F	II	PIGN	Body	opensea	Body-opensea		rs141229831	1
cg02770745	-0.429155245277493	0.574974000553349	-6.34636795284482	3.0625319904905e-08	5.15011113630191e-07	8.74624622447016	0.764600736838753	0.33544549156126	0.429155245277493	11	3926837	R	II	STIM1	Body	opensea	Body-opensea		rs142228593;rs531782725	34;1
cg14330209	-0.363000538906715	0.429492495870214	-6.34456963774767	3.08412372891785e-08	5.17455267286629e-07	8.73948505791118	0.589888082828995	0.22688754392228	0.363000538906715	12	105061075	F	II	CHST11	Body	opensea	Body-opensea		rs184606520;rs563399251	0;27
cg27421385	-0.373941596381899	0.393062658645718	-6.34233120777498	3.11121117635228e-08	5.20808227055135e-07	8.73106966002713	0.558292666349348	0.184351069967449	0.373941596381899	5	158637502	F	II	RNF145	TSS1500	shore	TSS1500-shore	chr5:158636218-158636949
cg06430860	-0.402312276892226	0.535380311549225	-6.34089772264329	3.1286819264761e-08	5.22539769588218e-07	8.72568073896622	0.713146201338813	0.310833924446588	0.402312276892226	3	15651863	F	II	BTD	5'UTR	opensea	5'UTR-opensea		rs532099331;rs552284964;rs568683939;rs537664546;rs554400953;rs185140616	1;2;3;4;5;38
cg04261496	-0.381085009360361	0.618376939162603	-6.33941594397473	3.14684371063967e-08	5.24378592872955e-07	8.72011049698854	0.786763338647414	0.405678329287052	0.381085009360361	7	4753002	R	II	FOXK1	Body	opensea	Body-opensea		rs75222450;rs570210842;rs11982076;rs561347751;rs548865229;rs60814186	44;43;39;38;23;14
cg12163759	-0.37178709406536	0.438100112911682	-6.33791019751784	3.16540655793359e-08	5.25087591292357e-07	8.71445039579931	0.602378131219632	0.230591037154272	0.37178709406536	4	89885303	F	II	FAM13A	Body	opensea	Body-opensea		rs143440095	0
cg12507840	-0.386367426676186	0.377329217543535	-6.33790897690984	3.16542164963478e-08	5.25087591292357e-07	8.71444580763167	0.548049708400455	0.161682281724269	0.386367426676186	13	99930073	F	II	UBAC2	Body	opensea	Body-opensea		rs377433575;rs537666689;rs2149261	5;11;25
cg02722183	-0.396912836739807	0.647756588719533	-6.336005236971	3.18904686472605e-08	5.27812451742017e-07	8.70728999529845	0.823136679372006	0.426223842632199	0.396912836739807	22	26871186	F	II	HPS4	Body	opensea	Body-opensea		rs182013778;rs187132619	0;40
cg04743897	-0.384213512333261	0.498617772374894	-6.33260572417808	3.23167098351432e-08	5.30434426606204e-07	8.69451280846769	0.668386533638428	0.284173021305168	0.38421351233326	10	70719950	F	II	DDX21	Body	shelf	Body-shelf	chr10:70715938-70716494	rs148037952;rs190993673;rs528212201;rs141453413	0;5;26;47
cg00009088	-0.414254590102703	0.586066776319697	-6.33248385131657	3.23320952594606e-08	5.30434426606204e-07	8.6940547680707	0.76910950217903	0.354854912076328	0.414254590102702	11	60930188	R	II	VPS37C	TSS1500	shore	TSS1500-shore	chr11:60928560-60929262	rs151099306;rs181233614	29;16
cg06236715	-0.415483934520363	0.625856951030694	-6.3324815704674	3.23323832668514e-08	5.30434426606204e-07	8.69404619586523	0.809442875586203	0.39395894106584	0.415483934520363	1	171566880	R	II		IGR	opensea	IGR-opensea
cg26731058	-0.377736646927742	0.590313265730744	-6.33243496292667	3.23382690525059e-08	5.30434426606204e-07	8.69387102902752	0.7572201562337	0.379483509305958	0.377736646927742	5	81204782	F	II		IGR	opensea	IGR-opensea		rs192244943;rs184590688;rs138815569	3;27;29
cg22200569	-0.369586957902792	0.383761545081574	-6.3301989664031	3.26218935781616e-08	5.33892240435448e-07	8.68546767478431	0.547067410201412	0.177480452298621	0.369586957902791	15	80274248	R	II		IGR	opensea	IGR-opensea		rs544947215	25
cg15574823	-0.384462737938657	0.410758896021176	-6.32622151757251	3.31325332352723e-08	5.41041723120303e-07	8.67052089844538	0.580637780226629	0.196175042287972	0.384462737938657	17	442460	F	II	VPS53	Body	opensea	Body-opensea
cg00448525	-0.371026420504614	0.488734642890754	-6.32060858240142	3.38666790559962e-08	5.51801090752365e-07	8.64943106652552	0.652676549625351	0.281650129120737	0.371026420504614	1	247581408	F	II	NLRP3	5'UTR	opensea	5'UTR-opensea		rs201896158;rs202204798;rs191304686	9;30;48
cg02432022	-0.355065153121345	0.403809349323716	-6.32001925671458	3.39446913149512e-08	5.51845846388519e-07	8.64721695432019	0.560698603028496	0.205633449907151	0.355065153121345	6	139656042	F	II		IGR	opensea	IGR-opensea		rs148971434;rs66467133	30;36
cg05196796	-0.40150300143487	0.606453954569233	-6.31837199794854	3.4163696040424e-08	5.54177476478737e-07	8.64102835963995	0.783862257528827	0.382359256093957	0.401503001434869	1	31455827	F	II	PUM1	Body	opensea	Body-opensea		rs191626283;rs184231487;rs116532639	0;43;51
cg10237171	-0.386593178666664	0.442683448132186	-6.31735750608147	3.42992715588587e-08	5.55148474767222e-07	8.63721715690708	0.613503689868619	0.226910511201955	0.386593178666664	3	12392795	F	II	PPARG	TSS1500	opensea	TSS1500-opensea		rs145806574	15
cg09762808	-0.357624930113542	0.348364884427805	-6.31491124144695	3.46283895973938e-08	5.5924086459932e-07	8.62802758824283	0.506385202384951	0.14876027227141	0.357624930113541	4	144152055	R	II		IGR	opensea	IGR-opensea		rs17017390	9
cg06536039	-0.386789544505113	0.474317115725757	-6.31368840137135	3.47940833648064e-08	5.60681800507167e-07	8.62343414649321	0.645224123762899	0.258434579257787	0.386789544505112	19	35465641	F	II		IGR	opensea	IGR-opensea
cg06160853	-0.394636607937788	0.474026290165097	-6.31215185124323	3.50034014838665e-08	5.628178501748e-07	8.61766252490066	0.648400605300399	0.253763997362611	0.394636607937788	3	174155855	R	II		IGR	shelf	IGR-shelf	chr3:174158595-174159348
cg11816444	-0.389909627323036	0.643717377056131	-6.31146892858238	3.50968343722372e-08	5.63031061578954e-07	8.61509739950136	0.816003026338403	0.426093399015367	0.389909627323036	13	49326573	R	II		IGR	opensea	IGR-opensea		rs548184942	45
cg08428677	-0.37124296240417	0.314391407900542	-6.31093362899264	3.51702436174524e-08	5.63031061578954e-07	8.61308679673988	0.478428995939594	0.107186033535423	0.37124296240417	3	177167200	F	II	LINC00578	Body	opensea	Body-opensea		rs150619708;rs182761778	9;32
cg19502359	-0.376049020436387	0.563215973685495	-6.30835021208683	3.55266747935529e-08	5.6749799474146e-07	8.60338384011125	0.729377168762038	0.353328148325651	0.376049020436387	11	72912441	F	II		IGR	opensea	IGR-opensea		rs548951584;rs565940992	0;10
cg14572478	-0.353673894447012	0.383526392972944	-6.30755425605363	3.56372132874521e-08	5.68026190920868e-07	8.60039448699283	0.539800904472787	0.186127010025774	0.353673894447012	3	159726919	R	II	IL12A-AS1	Body	opensea	Body-opensea		rs556961266	28
cg22465490	-0.406536692492269	0.669288185260974	-6.30630327390426	3.58116343604818e-08	5.69568119590136e-07	8.5956963439185	0.848920677292441	0.442383984800172	0.406536692492269	14	91148491	F	II	TTC7B	Body	opensea	Body-opensea		rs188417076;rs184338998;rs187367691;rs553835006	0;1;20;31
cg12870052	-0.375719035553682	0.600806724520693	-6.30143986043336	3.64978202421418e-08	5.79225147219445e-07	8.5774331238585	0.766822112323483	0.391103076769801	0.375719035553682	15	91305264	R	II	BLM	Body	opensea	Body-opensea		rs111530633;rs569537049	11;3
cg26269881	-0.361450336468	0.301357291572647	-6.3001707405503	3.6679020504638e-08	5.80843581727875e-07	8.57266772095043	0.461067905360833	0.0996175688928335	0.361450336468	3	5023310	R	II	BHLHE40	Body	shore	Body-shore	chr3:5024760-5024967	rs550407447;rs570316014;rs185913903	43;6;3
cg17356733	-0.372233946215125	0.577581813647216	-6.29757939240639	3.70517830413144e-08	5.85462141588762e-07	8.56293805335269	0.742057278253899	0.369823332038775	0.372233946215124	21	34774627	R	II	IFNGR2	TSS1500	shore	TSS1500-shore	chr21:34775437-34776493	rs572068741;rs575509358	17;8
cg09535475	-0.398639053799789	0.544615978015937	-6.2970363605202	3.71303731367668e-08	5.85462141588762e-07	8.5608992400615	0.720758815741425	0.322119761941636	0.398639053799789	2	42444827	F	II	EML4	Body	opensea	Body-opensea		rs547970362;rs17029349;rs532283466	0;30;34
cg03727389	-0.390692599760017	0.61153683595993	-6.29607159353415	3.72704072739912e-08	5.86409068954728e-07	8.55727710309629	0.784168449807379	0.393475850047363	0.390692599760017	11	33998139	R	II		IGR	opensea	IGR-opensea		rs566937223	35
cg01800286	-0.37689787847543	0.520153336903157	-6.29533831441352	3.73771921104114e-08	5.86829919814853e-07	8.5545241371887	0.686689608787649	0.309791730312219	0.37689787847543	3	148717722	R	II	GYG1	Body	opensea	Body-opensea
cg00139956	-0.388093018826623	0.57341007866811	-6.29454092566044	3.74936579080129e-08	5.87400640558868e-07	8.55153055099396	0.744893040475222	0.356800021648599	0.388093018826623	16	56512336	R	II		IGR	opensea	IGR-opensea		rs145613314;rs575929862;rs537064104	23;2;1
cg26265624	-0.360964980244632	0.459891932424181	-6.29398641685959	3.75748613060542e-08	5.87417661185478e-07	8.54944883539248	0.619388086485763	0.258423106241131	0.360964980244632	20	58629939	R	II	C20orf197	TSS1500	opensea	TSS1500-opensea		rs79813406	1
cg12965020	-0.381279018148608	0.500681570642175	-6.29270805154823	3.77627338507162e-08	5.89098648071172e-07	8.54464977611186	0.669153694940397	0.287874676791789	0.381279018148608	6	135340186	R	II	HBS1L	Body	opensea	Body-opensea		rs541809008;rs556100437	27;1
cg13338124	-0.367236782293366	0.526772604853208	-6.29121456502409	3.798340320285e-08	5.91283040941181e-07	8.53904336997886	0.689040020285161	0.321803237991795	0.367236782293366	4	74710337	R	II		IGR	opensea	IGR-opensea		rs528375351;rs140923107	33;2
cg25731655	-0.388408768936569	0.494687037955012	-6.2905054570639	3.80886250138781e-08	5.9166482754609e-07	8.53638153348589	0.666309517252566	0.277900748315997	0.388408768936569	10	14602451	F	II	FAM107B	5'UTR	opensea	5'UTR-opensea		rs11259184	23
cg03062818	-0.383154339006723	0.4093788429666	-6.28934085940894	3.82620636906949e-08	5.93011592741551e-07	8.53201001011853	0.57867959741143	0.195525258404708	0.383154339006723	9	90020750	F	II		IGR	opensea	IGR-opensea		rs190095666;rs551907055;rs143067314;rs537491226	1;2;30;44
cg21768918	-0.360299986233683	0.412852548098159	-6.28883874462569	3.83370833278089e-08	5.93011592741551e-07	8.53012528026325	0.572054867596763	0.21175488136308	0.360299986233682	10	70833671	R	II		IGR	opensea	IGR-opensea		rs570763315;rs539618555;rs546495725	38;19;3
cg09599209	-0.373637784073819	0.538201202916235	-6.28753770431451	3.85321486389412e-08	5.94774134359403e-07	8.52524184798922	0.703296967972108	0.32965918389829	0.373637784073819	3	97636818	R	II	CRYBG3	Body	opensea	Body-opensea		rs145339609;rs147680460	44;28
cg00524900	-0.37292347372959	0.386248273326761	-6.28562353439079	3.88209339363729e-08	5.97972873154382e-07	8.51805738947763	0.551028412881696	0.178104939152106	0.37292347372959	5	118609965	R	II	TNFAIP8	Body	opensea	Body-opensea		rs73247096	26
cg26126272	-0.365450828663122	0.518923912897006	-6.28277383520554	3.9254846377169e-08	6.03388959407553e-07	8.50736236960089	0.680402186027222	0.314951357364101	0.365450828663121	16	84676858	R	II		IGR	opensea	IGR-opensea
cg25437886	-0.396280529147544	0.45096768871021	-6.28036797384896	3.96249246377341e-08	6.07803237330264e-07	8.498333800639	0.626068387635868	0.229787858488325	0.396280529147544	3	45677346	R	II	LIMD1	Body	opensea	Body-opensea		rs576516175	42
cg17640043	-0.387487332703276	0.430801870843646	-6.27774790423448	4.00318953030654e-08	6.12763791987632e-07	8.48850210763467	0.602017203898582	0.214529871195305	0.387487332703276	13	32622228	R	II	FRY	Body	opensea	Body-opensea
cg15620139	-0.381006225816228	0.537419746673278	-6.27378055751108	4.06560504440061e-08	6.21021170532193e-07	8.4736162981186	0.705771334824634	0.324765109008406	0.381006225816228	12	932695	R	II	WNK1	Body	opensea	Body-opensea		rs547299868	40
cg13901842	-0.37654056432157	0.485182535861425	-6.27216756403859	4.09125660599656e-08	6.23640196157313e-07	8.46756472573458	0.651560924747701	0.27502036042613	0.37654056432157	2	38964763	R	II		IGR	opensea	IGR-opensea		rs573942933;rs183102457;rs148838603;rs4625887	44;36;15;1
cg10453778	-0.383363024710187	0.445997587543764	-6.27128565277345	4.10534960246742e-08	6.24490109653343e-07	8.4642561271543	0.615390551950591	0.232027527240404	0.383363024710186	4	3061837	R	II		IGR	opensea	IGR-opensea		rs190779501	1
cg04489053	-0.375569045012854	0.63568390403868	-6.26892386698745	4.14332894583852e-08	6.28962480970767e-07	8.45539603389236	0.801633016951336	0.426063971938482	0.375569045012854	12	110783142	R	II	ATP2A2	Body	opensea	Body-opensea		rs189309753;rs117494432	45;1
cg22904288	-0.37451977521487	0.439226313143214	-6.26711462474594	4.17265878622147e-08	6.32106078937517e-07	8.44860920432656	0.604711795214901	0.230192020000031	0.37451977521487	17	62169667	R	II	ERN1	Body	opensea	Body-opensea		rs192220033	3
cg16851369	-0.390378656419308	0.501885621147591	-6.26650874118429	4.18252684416249e-08	6.32294573637101e-07	8.44633649754445	0.674378515844494	0.283999859425186	0.390378656419308	9	129571563	F	II	ZBTB43	5'UTR	shelf	5'UTR-shelf	chr9:129567144-129567803	rs531977826;rs551874350;rs565388707	0;13;32
cg20112357	-0.384940802072526	0.475296486297003	-6.26536138536782	4.20127742560059e-08	6.33822347417768e-07	8.44203280991988	0.645386608143003	0.260445806070477	0.384940802072526	2	169925953	F	II	DHRS9	ExonBnd	opensea	ExonBnd-opensea
cg12465678	-0.356318166450395	0.411515051259959	-6.26327051835406	4.23566217863946e-08	6.37697640529456e-07	8.43419043602357	0.56895796201711	0.212639795566716	0.356318166450395	1	27953336	F	II	FGR	TSS1500	opensea	TSS1500-opensea		rs186951425;rs142301533;rs56854702	1;5;38
cg24995144	-0.359231464721981	0.491881657442698	-6.26218481997782	4.25362679350957e-08	6.39089992828118e-07	8.43011842248436	0.650611839529155	0.291380374807174	0.359231464721981	12	14417999	R	II		IGR	opensea	IGR-opensea		rs140908237;rs561398473;rs184720323	32;21;1
cg14415410	-0.369333824623492	0.452567940535757	-6.26020217744072	4.28662823094029e-08	6.42691835183121e-07	8.42268268547393	0.615761956067068	0.246428131443575	0.369333824623492	3	171848481	R	II	FNDC3B	Body	opensea	Body-opensea		rs530760417;rs192367182;rs560931941;rs139044388	50;34;17;1
cg07120158	-0.392186659397429	0.559981042461639	-6.25969381277462	4.29513092252768e-08	6.42691835183121e-07	8.42077617867516	0.733272822195387	0.341086162797958	0.392186659397429	12	32638669	F	II	FGD4	TSS1500	opensea	TSS1500-opensea
cg06962502	-0.38091062632809	0.445122523158624	-6.25905164879026	4.30589542620448e-08	6.42990331261329e-07	8.41836793033044	0.613431869675687	0.232521243347597	0.38091062632809	10	32253680	R	II		IGR	opensea	IGR-opensea		rs534794975	1
cg18270446	-0.354797827345686	0.458558942003604	-6.25851699664443	4.31487815679613e-08	6.43022086293277e-07	8.41636290997922	0.615330075016814	0.260532247671128	0.354797827345686	12	12602874	F	II	LOH12CR1	Body	opensea	Body-opensea		rs186139982;rs555501905;rs573902400	11;26;38
cg10289324	-0.372539572007902	0.521971675449967	-6.2574370602041	4.33307903755442e-08	6.44424655240345e-07	8.41231309780326	0.686582184011598	0.314042612003697	0.372539572007901	18	60710970	F	II		IGR	opensea	IGR-opensea
cg22825487	-0.399405596609339	0.519252854700279	-6.25254552824096	4.41647851914243e-08	6.55498390735876e-07	8.39397131237207	0.695734397388126	0.296328800778787	0.399405596609339	6	133055183	R	II	VNN3	Body	opensea	Body-opensea		rs372545245;rs567414387;rs6942306;rs184715473	46;16;15;1
cg10293909	-0.383527976673213	0.415363240196063	-6.24993404623737	4.46165426499453e-08	6.60865637796766e-07	8.38418016963201	0.584829090353994	0.201301113680781	0.383527976673213	2	75185152	R	II	POLE4	TSS1500	shore	TSS1500-shore	chr2:75185567-75186177	rs112994704;rs187546926	49;46
cg19564590	-0.3814436449407	0.454659782870167	-6.2464842523769	4.52203594728156e-08	6.67713864122507e-07	8.37124718822212	0.623204649239314	0.241761004298614	0.3814436449407	1	8557499	R	II	RERE	Body	opensea	Body-opensea		rs200649907;rs145265480	39;1
cg25310288	-0.356314167115645	0.397991642472026	-6.2462535987236	4.52610188855546e-08	6.67713864122507e-07	8.37038253692261	0.555432786081264	0.199118618965619	0.356314167115645	11	3935409	R	II	STIM1	Body	opensea	Body-opensea		rs187114993	20
cg02889973	-0.368529429697146	0.445182318884117	-6.24497322154892	4.54873834518654e-08	6.69705814194934e-07	8.36558290021316	0.608020904099135	0.239491474401989	0.368529429697146	1	234977572	F	II		IGR	opensea	IGR-opensea
cg24571428	-0.408040327769843	0.620684708046829	-6.24293292622087	4.58504227422093e-08	6.73697995081921e-07	8.35793502141011	0.80098159706141	0.392941269291567	0.408040327769843	11	10482247	F	II	AMPD3	5'UTR	opensea	5'UTR-opensea		rs138847656;rs575348533;rs537818603	0;1;37
cg12081873	-0.361279810115824	0.46302879868207	-6.24145066559665	4.61159709898987e-08	6.7622271761905e-07	8.35237919525018	0.622664063616969	0.261384253501145	0.361279810115824	13	32692025	F	II	FRY	Body	opensea	Body-opensea		rs117590290;rs527328959;rs551965037	18;44;46
cg07197230	-0.393623329206414	0.385256778306102	-6.24094612470609	4.62067077914817e-08	6.7622271761905e-07	8.35048812807532	0.559183365629867	0.165560036423453	0.393623329206414	22	17956641	F	II	CECR2	1stExon	opensea	1stExon-opensea
cg01591037	-0.360115331718559	0.540062959317374	-6.23383560646304	4.75044765869043e-08	6.93830323376857e-07	8.32384041243617	0.69918368728604	0.339068355567481	0.360115331718559	12	15134481	R	II	PDE6H	3'UTR	opensea	3'UTR-opensea		rs144778897	2
cg26264340	-0.406215681540245	0.604120745324634	-6.23290802089664	4.76764204072448e-08	6.94957285140992e-07	8.32036458809153	0.783611395307533	0.377395713767288	0.406215681540245	10	3933940	F	II		IGR	opensea	IGR-opensea		rs538452305;rs547609631;rs565820389	0;1;6
cg12387740	-0.386361226468734	0.536181191178884	-6.23209004119261	4.78285594729674e-08	6.9579166280912e-07	8.31729956033478	0.706898942409255	0.320537715940521	0.386361226468733	16	48467843	F	II	MIR5095	Body	opensea	Body-opensea		rs374540935;rs146649114;rs141420848	0;8;43
cg06134744	-0.393878579475697	0.610386880525237	-6.22963802524401	4.82875127734117e-08	7.01077314167632e-07	8.30811215770701	0.784426252851708	0.390547673376011	0.393878579475697	13	77964626	F	II		IGR	opensea	IGR-opensea		rs190857872	26
cg27046536	-0.370995364448931	0.36351616213225	-6.22470688095906	4.92237723924674e-08	7.13258298777808e-07	8.28963792537263	0.527444346423638	0.156448981974707	0.370995364448931	18	46928041	F	II	DYM	Body	opensea	Body-opensea		rs546821573;rs116564078;rs186175189;rs78509572;rs568787986	0;1;16;26;43
cg09467433	-0.389195350031364	0.48228528330321	-6.22385408916875	4.93875070288737e-08	7.14219332417558e-07	8.28644328612029	0.654255321689162	0.265059971657798	0.389195350031364	3	171283606	R	II		IGR	opensea	IGR-opensea		rs545173872;rs563761052;rs575764066	48;46;9
cg04327799	-0.375589453987884	0.419720480468703	-6.22327694548904	4.94986243237912e-08	7.14417152641805e-07	8.28428130011885	0.585678611300558	0.210089157312674	0.375589453987884	21	46937803	F	II	SLC19A1	Body	opensea	Body-opensea		rs191176621;rs183831617;rs571049770	14;15;35
cg01366462	-0.376894095291509	0.417227901519896	-6.21754665274081	5.06154290959268e-08	7.28202753969863e-07	8.26281772483157	0.583762501764982	0.206868406473472	0.376894095291509	4	39307651	R	II	MIR1273H	Body	opensea	Body-opensea		rs567576700	2
cg15033199	-0.395203831728441	0.475004891353467	-6.21643290357255	5.08353786704819e-08	7.28202753969863e-07	8.25864648518975	0.649629840256732	0.254426008528291	0.395203831728441	5	36686237	F	II	SLC1A3	Body	shelf	Body-shelf	chr5:36690207-36690658	rs138085358;rs575531759	1;26
cg08628635	-0.364410238311851	0.577252856244645	-6.21631794627232	5.08581350441742e-08	7.28202753969863e-07	8.25821595287297	0.738271333638253	0.373861095326402	0.364410238311851	6	20483859	R	II	E2F3	Body	opensea	Body-opensea
cg24984452	-0.36752590749445	0.629231177448888	-6.2156079927281	5.09988981347e-08	7.28202753969863e-07	8.25555710561363	0.791626345876669	0.424100438382219	0.36752590749445	1	95261186	R	II	LINC01057	Body	opensea	Body-opensea
cg13663255	-0.392344761656313	0.566420619298704	-6.21546258688518	5.10277755527785e-08	7.28202753969863e-07	8.25501255361056	0.739782258170099	0.347437496513786	0.392344761656313	4	15081163	F	II	LOC101929095	Body	opensea	Body-opensea		rs75098554;rs559035870	14;23
cg11041857	-0.367963501278707	0.405200503247103	-6.21535237258816	5.10496747873035e-08	7.28202753969863e-07	8.25459979736267	0.567789027067927	0.19982552578922	0.367963501278707	17	55062814	F	II	SCPEP1	ExonBnd	opensea	ExonBnd-opensea		rs2287001	8
cg00373796	-0.381462648368563	0.50607443650588	-6.21001295319952	5.21218491240655e-08	7.42053199568249e-07	8.23460524310252	0.674627699738501	0.293165051369938	0.381462648368563	5	37309092	R	II	NUP155	Body	opensea	Body-opensea		rs140633215	1
cg26747686	-0.376981266360126	0.476555562836563	-6.2089827854218	5.23312681293581e-08	7.43590809931111e-07	8.23074796357241	0.643128680530572	0.266147414170446	0.376981266360126	4	39948511	F	II	PDS5A	Body	opensea	Body-opensea		rs115162380	8
cg11193767	-0.394993140526275	0.491580732126874	-6.20808912780163	5.25136128518436e-08	7.44738509535236e-07	8.22740192587485	0.666112584917554	0.271119444391279	0.394993140526274	4	83930905	R	II	LIN54	5'UTR	shore	5'UTR-shore	chr4:83931642-83932194	rs10024720;rs146406691	48;45
cg00747928	-0.378821317928228	0.570824306613582	-6.2066527919883	5.28080096031762e-08	7.47467811603258e-07	8.22202419199511	0.73821047034931	0.359389152421083	0.378821317928228	11	78181115	F	II	NARS2	Body	opensea	Body-opensea
cg15117322	-0.394062225271194	0.623933125434512	-6.20598793268296	5.29448357134271e-08	7.47960569269455e-07	8.21953500048074	0.798053643577598	0.403991418306404	0.394062225271194	12	26676849	R	II	ITPR2	Body	opensea	Body-opensea		rs115081286;rs191255254	18;12
cg07588571	-0.361654002908196	0.491340525983794	-6.20347078424231	5.34660529996877e-08	7.53871347295596e-07	8.21011144034671	0.651141131919974	0.289487129011778	0.361654002908196	11	129912137	R	II		IGR	shore	IGR-shore	chr11:129910305-129910950	rs575922873	33
cg26346730	-0.352202075582569	0.411479360160309	-6.2024832667358	5.36719229732893e-08	7.55321572437922e-07	8.20641463742999	0.567103533092142	0.214901457509573	0.352202075582569	18	74725828	F	II	MBP	3'UTR	opensea	3'UTR-opensea		rs141418719;rs3752069;rs534457262;rs117862091;rs147599766	11;26;34;45;50
cg13363801	-0.365380668229252	0.427123556007599	-6.19584848296692	5.50756391404196e-08	7.73591161259687e-07	8.18158019524609	0.588570828015874	0.223190159786622	0.365380668229252	13	111355635	F	II	CARS2	Body	shelf	Body-shelf	chr13:111358080-111358894
cg23251286	-0.368135887831517	0.458961485747909	-6.19381176501798	5.55138109735813e-08	7.78254803170742e-07	8.17395770172766	0.621626180371137	0.253490292539621	0.368135887831517	20	20733402	F	II		IGR	opensea	IGR-opensea		rs79170211	22
cg00160753	-0.368628747623387	0.554681928071343	-6.19046479093385	5.62413928052878e-08	7.86777599954114e-07	8.16143263011051	0.717564397951444	0.348935650328057	0.368628747623387	19	52483893	R	II	ZNF350-AS1	Body	opensea	Body-opensea		rs372207424;rs558798731	30;2
cg24093329	-0.408835800729458	0.445575681508935	-6.19003107282044	5.63363666088257e-08	7.86777599954114e-07	8.15980966763506	0.626224058575439	0.217388257845982	0.408835800729458	14	22889758	R	II		IGR	opensea	IGR-opensea		rs184537082	1
cg01763719	-0.38492166786208	0.495189756573234	-6.1892497487595	5.65078595396833e-08	7.87672293051251e-07	8.15688603067379	0.665271423768106	0.280349755906026	0.38492166786208	2	239463774	F	II		IGR	opensea	IGR-opensea		rs62194969;rs545982247	8;47
cg21962903	-0.375861818903038	0.456363649223904	-6.18832971398862	5.67104624302129e-08	7.88996414683721e-07	8.15344344836481	0.622442127343851	0.246580308440814	0.375861818903038	4	83151739	R	II		IGR	opensea	IGR-opensea		rs113763042	3
cg02763933	-0.361990395516936	0.451581126629482	-6.18678214417323	5.70528836429318e-08	7.91248504978457e-07	8.14765299328231	0.611530371160221	0.249539975643285	0.361990395516936	7	971351	F	II	ADAP1	Body	shore	Body-shore	chr7:973189-973888	rs558910238;rs185227170;rs544797205	2;21;31
cg11933664	-0.386678751242728	0.611101562259031	-6.18662319401288	5.70881695490458e-08	7.91248504978457e-07	8.14705827511693	0.781959615133724	0.395280863890997	0.386678751242728	5	133585491	F	II		IGR	opensea	IGR-opensea		rs574829748	42
cg24504349	-0.378177449627277	0.476365165121455	-6.18500932021854	5.74476676675646e-08	7.94728866676573e-07	8.14102008055674	0.643466828910251	0.265289379282974	0.378177449627277	4	120974344	R	II		IGR	opensea	IGR-opensea		rs554878971;rs574812742;rs543573181	23;22;1
cg10933959	-0.371704042316245	0.543736045831192	-6.18165723750815	5.82015551085649e-08	8.03641811781541e-07	8.1284795293938	0.707977366854649	0.336273324538404	0.371704042316245	15	100890907	R	II	FLJ42289	TSS1500	shore	TSS1500-shore	chr15:100890242-100890494
cg26132229	-0.416515198954604	0.524093700680476	-6.17763472336266	5.91191929319399e-08	8.14778049956736e-07	8.11343265106327	0.708135300218557	0.291620101263953	0.416515198954604	1	113675885	F	II		IGR	opensea	IGR-opensea		rs185738385;rs572106666;rs540648856	23;25;42
cg04403684	-0.363463600294816	0.436570663430603	-6.17633929356212	5.9417758805359e-08	8.17356486981036e-07	8.10858731015427	0.597170858909708	0.233707258614892	0.363463600294816	12	92502702	F	II	C12orf79	Body	opensea	Body-opensea
cg16402415	-0.383855920034493	0.421482066397335	-6.17440344657275	5.98667165328006e-08	8.21990197787442e-07	8.10134698429513	0.591092821761413	0.20723690172692	0.383855920034493	15	57021851	F	II	ZNF280D	5'UTR	shelf	5'UTR-shelf	chr15:57025347-57026150	rs555168094;rs542921775	9;36
cg08232510	-0.403209658718683	0.52334719355741	-6.17385086047604	5.99954876563599e-08	8.22218533638189e-07	8.09928032436135	0.701509600898224	0.298299942179541	0.403209658718683	20	52527051	F	II		IGR	opensea	IGR-opensea		rs192998426;rs139166727	0;31
cg02638724	-0.378884028224024	0.31894744285032	-6.17019409329875	6.08545923082839e-08	8.32436326127496e-07	8.08560505663267	0.486361315786517	0.107477287562493	0.378884028224024	10	52154700	R	II	SGMS1	5'UTR	opensea	5'UTR-opensea		rs715675	49
cg07315452	-0.379684866680789	0.464594486169909	-6.16912335079734	6.11084504426586e-08	8.34352250736635e-07	8.0816011013959	0.632362217959094	0.252677351278306	0.379684866680789	2	240262006	F	II	HDAC4	Body	opensea	Body-opensea		rs548384930;rs140628159	17;19
cg14218917	-0.341106493416096	0.408703617916962	-6.16809449799047	6.13533669861343e-08	8.36139194688358e-07	8.07775392470235	0.559425091751981	0.218318598335885	0.341106493416096	2	68512232	F	II	CNRIP1	Body	opensea	Body-opensea
cg12019801	-0.380012244046546	0.550451314928207	-6.16452404123859	6.2210887313272e-08	8.46252737997978e-07	8.06440399066247	0.718363701832495	0.33835145778595	0.380012244046545	18	74114708	F	II	ZNF516	Body	island	Body-island	chr18:74114551-74114791	rs556627902;rs576350325;rs543850383;rs117145635;rs73975413;rs141520495	1;11;19;26;35;49
cg04612941	-0.348882049589515	0.398273791277227	-6.16021628559735	6.32613284992518e-08	8.58948260289841e-07	8.04829943357294	0.552430975979571	0.203548926390056	0.348882049589516	2	169893745	F	II		IGR	opensea	IGR-opensea		rs542184131	49
cg23653587	-0.390794483900494	0.505457103483513	-6.15822496456266	6.37528394918589e-08	8.64021846865636e-07	8.04085566614624	0.678133735904661	0.287339252004167	0.390794483900494	8	132951124	F	II	EFR3A	Body	opensea	Body-opensea		rs569990434;rs537280040;rs555539424;rs573658922;rs541082767	1;20;41;46;51
cg14052988	-0.37706732678961	0.530797476767645	-6.1545968167186	6.46581235582475e-08	8.74674099500131e-07	8.02729455931274	0.697408621163054	0.320341294373443	0.37706732678961	4	39045278	R	II	KLHL5	TSS1500	shore	TSS1500-shore	chr4:39046186-39046924	rs532290814;rs142448502	24;22
cg01680244	-0.354355096957411	0.385584207435188	-6.15255784150788	6.51724683437874e-08	8.80008357084069e-07	8.01967411482509	0.542159715393113	0.187804618435703	0.354355096957411	8	59476467	R	II	SDCBP	5'UTR	opensea	5'UTR-opensea		rs530000509;rs189805150	39;12
cg10769093	-0.385247907726191	0.65666352398754	-6.15135602815086	6.54775329866902e-08	8.80929745090199e-07	8.01518271799929	0.826889343680507	0.441641435954317	0.38524790772619	19	32854504	R	II	ZNF507	Body	opensea	Body-opensea		rs146824151;rs4805755;rs567487348	37;36;1
cg00251905	-0.353231013953677	0.355858382265894	-6.15061267393011	6.56669324877545e-08	8.80929745090199e-07	8.01240475909971	0.511937202384961	0.158706188431284	0.353231013953677	12	116718617	R	II		IGR	opensea	IGR-opensea		rs148787098	46
cg14002061	-0.366683691711575	0.496605894030939	-6.14966971074005	6.59079727044809e-08	8.80929745090199e-07	8.00888095098139	0.658628920601169	0.291945228889595	0.366683691711574	5	17402424	F	II		IGR	opensea	IGR-opensea		rs145313604;rs532588673	21;26
cg05627557	-0.389719155954656	0.533484380852037	-6.1495456766995	6.59397435385628e-08	8.80929745090199e-07	8.00841745017423	0.705685868366885	0.315966712412229	0.389719155954656	2	37418009	F	II		IGR	opensea	IGR-opensea		rs528608001;rs533625514;rs62135023	35;41;51
cg23137881	-0.386070327590186	0.571316171760298	-6.14948664785071	6.59548688831031e-08	8.80929745090199e-07	8.00819686690994	0.741905386276891	0.355835058686706	0.386070327590185	4	159857583	F	II	C4orf45	Body	opensea	Body-opensea
cg15240213	-0.338366671713938	0.388962264575533	-6.14946039426275	6.5961597116001e-08	8.80929745090199e-07	8.00809876074969	0.5384731195189	0.200106447804963	0.338366671713938	14	45646416	F	II	FANCM	Body	opensea	Body-opensea		rs571958039;rs371008261;rs374399826	1;4;7
cg11862131	-0.354872722615967	0.475483395684128	-6.14899178203365	6.60818070264757e-08	8.80930562032945e-07	8.00634763408475	0.6322876219563	0.277414899340333	0.354872722615967	6	6884743	R	II		IGR	opensea	IGR-opensea		rs4960263;rs546243519;rs149750518	12;4;1
cg14310109	-0.386908740195855	0.464718928314476	-6.14836743956294	6.62423031196236e-08	8.81358971905913e-07	8.00401461273434	0.63567860421497	0.248769864019115	0.386908740195855	6	157297510	R	II	ARID1B	Body	opensea	Body-opensea		rs376331688;rs561143368;rs528213030;rs546364873	49;41;4;2
cg05600851	-0.3673527959886	0.436884512585861	-6.1479324264898	6.63543579503634e-08	8.81358971905913e-07	8.00238910035973	0.599203189883149	0.231850393894549	0.3673527959886	6	37224830	F	II	TMEM217	Body	shore	Body-shore	chr6:37225358-37225700
cg02554272	-0.426834218420413	0.680157477142932	-6.14706962801678	6.65771625284354e-08	8.8271926882186e-07	7.99916515479523	0.86875864342172	0.441924425001306	0.426834218420413	12	3835876	F	II	CRACR2A	5'UTR	opensea	5'UTR-opensea		rs141800905;rs190053867;rs181807023	0;19;44
cg14541992	-0.394609604749074	0.475080623564347	-6.14572353433848	6.69262539521053e-08	8.85746018008729e-07	7.994135511357	0.649443007058124	0.25483340230905	0.394609604749074	17	58471612	R	II		IGR	shore	IGR-shore	chr17:58468980-58469903	rs62082076;rs530252770;rs148210645;rs117677241	37;22;14;2
cg09093275	-0.337036674552056	0.491976736508636	-6.14193237609739	6.79192300343157e-08	8.97268098399284e-07	7.9799711966054	0.640899918287452	0.303863243735396	0.337036674552056	7	51392378	R	II		IGR	opensea	IGR-opensea		rs544204213;rs557780411	6;1
cg18659081	-0.348185079440927	0.424006801443152	-6.13832683768754	6.88771441715911e-08	9.07335906713173e-07	7.96650209741482	0.577856022591468	0.229670943150542	0.348185079440926	22	44588350	R	II	PARVG	Body	opensea	Body-opensea		rs74582648;rs577349495	36;12
cg19966540	-0.362521406215892	0.452522009985563	-6.13813375359663	6.89288188815109e-08	9.07335906713173e-07	7.96578084632091	0.612705887150724	0.250184480934832	0.362521406215892	21	35885635	R	II	KCNE1	TSS1500	opensea	TSS1500-opensea		rs183232338;rs41312975	15;1
cg24896703	-0.370993222041461	0.465733006708445	-6.13596961533355	6.95106408509608e-08	9.1335487225671e-07	7.95769719967177	0.629660244354672	0.258667022313211	0.370993222041461	5	150575512	F	II	CCDC69	Body	opensea	Body-opensea		rs548897279	48
cg07579732	-0.390024892575059	0.505782316175193	-6.1335956287453	7.01544846066129e-08	9.20165798096039e-07	7.94883040808482	0.678118896615335	0.288094004040276	0.390024892575059	12	883340	F	II	WNK1	Body	opensea	Body-opensea
cg27545615	-0.379620614850098	0.472452062420312	-6.13251128953231	7.04505307584883e-08	9.21493406448893e-07	7.94478066578769	0.640191403865705	0.260570789015607	0.379620614850098	10	6249748	R	II	PFKFB3	Body	shelf	Body-shelf	chr10:6242975-6246457	rs181462310;rs576328234;rs543609579	41;2;1
cg17009294	-0.388677518803086	0.524701998647936	-6.13221645615257	7.05312402056708e-08	9.21493406448893e-07	7.94367956141116	0.696443227886509	0.307765709083423	0.388677518803086	2	145170417	F	II	ZEB2	Body	opensea	Body-opensea
cg05701495	-0.374721777028747	0.41783984205787	-6.13184612767979	7.0632746102602e-08	9.21493406448893e-07	7.94229652399337	0.583414580744991	0.208692803716244	0.374721777028746	2	102647776	R	II		IGR	opensea	IGR-opensea		rs148575534	39
cg21932814	-0.355106115691178	0.455237576833539	-6.12848203326702	7.15614968466152e-08	9.31951855913646e-07	7.92973371294751	0.612144930278478	0.2570388145873	0.355106115691178	3	122044172	R	II	CSTA	1stExon	opensea	1stExon-opensea		rs553834864;rs191500425	46;17
cg00823094	-0.388487920599272	0.622772663921931	-6.12781444931306	7.17472371964972e-08	9.32714083554464e-07	7.92724087479223	0.794430117209981	0.405942196610709	0.388487920599272	2	60771364	F	II	BCL11A	Body	opensea	Body-opensea		rs180731208	19
cg05768065	-0.387339931368202	0.553684009875173	-6.12576081647104	7.23216183241087e-08	9.37012524268161e-07	7.91957272833984	0.724834212107634	0.337494280739432	0.387339931368202	3	71856140	F	II		IGR	opensea	IGR-opensea
cg04350675	-0.374302510103648	0.435113163484326	-6.12534867135382	7.24374396904388e-08	9.37012524268161e-07	7.91803386846444	0.600502644692914	0.226200134589266	0.374302510103648	6	111873161	F	II		IGR	opensea	IGR-opensea		rs73766000	0
cg24967811	-0.363127776865641	0.411697457381915	-6.12508893140315	7.25105265265128e-08	9.37012524268161e-07	7.9170640675794	0.572149265764407	0.209021488898766	0.363127776865641	12	123503709	F	II	PITPNM2	Body	opensea	Body-opensea		rs555841674	1
cg13939072	-0.385490832165784	0.559538880939624	-6.12467598805899	7.26268730675852e-08	9.37012524268161e-07	7.91552226349888	0.729872039338459	0.344381207172675	0.385490832165784	2	216698827	R	II	LINC00607	Body	opensea	Body-opensea		rs549320282;rs571233974	2;1
cg17583513	-0.352915697387478	0.360807607958934	-6.12392187634293	7.28398216729319e-08	9.37012524268161e-07	7.91270669853373	0.516747102153401	0.163831404765924	0.352915697387478	14	68429293	F	II	RAD51B	Body	opensea	Body-opensea		rs550643215;rs369794333	22;30
cg19826754	-0.363688322907271	0.494750233584067	-6.12390472363836	7.28446725085722e-08	9.37012524268161e-07	7.91264265775306	0.655449725101233	0.291761402193962	0.363688322907271	10	89822372	R	II		IGR	opensea	IGR-opensea
cg01239499	-0.394052366872982	0.519149956735768	-6.11870760410339	7.4329288581449e-08	9.54434927984561e-07	7.89324063262926	0.693266118842434	0.299213751969453	0.394052366872982	7	30210587	F	II		IGR	opensea	IGR-opensea		rs144948679	42
cg14659184	-0.387633445325926	0.426632063716156	-6.11785190186789	7.45765908669464e-08	9.55936301112677e-07	7.89004644144448	0.597911958162496	0.21027851283657	0.387633445325926	15	89929470	R	II	LINC00925	Body	opensea	Body-opensea		rs191168955;rs117382057	12;1
cg10053235	-0.36859088875322	0.400118854883702	-6.11712875864085	7.47862190956336e-08	9.56534903378929e-07	7.88734714545673	0.562984596425823	0.194393707672603	0.36859088875322	14	68431183	F	II	RAD51B	Body	opensea	Body-opensea		rs187068268;rs190262917;rs149082747	1;48;49
cg16872030	-0.357753493414756	0.530291192175461	-6.1159966743126	7.51155674363325e-08	9.56534903378929e-07	7.88312152205722	0.688368317172678	0.330614823757923	0.357753493414756	13	46927146	F	II	KIAA0226L	Body	opensea	Body-opensea		rs573455533;rs540662690	0;27
cg09454295	-0.340974595698252	0.479350918242676	-6.11580152135288	7.51724869410374e-08	9.56534903378929e-07	7.88239311020312	0.630014111690741	0.289039515992489	0.340974595698252	4	39172219	R	II	MIR1273H	Body	shore	Body-shore	chr4:39172242-39172522	rs183079298	2
cg03960698	-0.351049968929387	0.425844493782076	-6.11565188685451	7.52161592288083e-08	9.56534903378929e-07	7.88183460019817	0.580959596332271	0.229909627402884	0.351049968929387	2	20098914	F	II	TTC32	Body	shelf	Body-shelf	chr2:20101004-20102067	rs552199331;rs575983244	22;37
cg26006714	-0.396860207103311	0.59129761755541	-6.11487296312771	7.54439025089914e-08	9.56534903378929e-07	7.87892731890962	0.766654453252221	0.369794246148911	0.39686020710331	10	73989551	R	II	ANAPC16	Body	opensea	Body-opensea
cg13495130	-0.350940250367781	0.376163734328396	-6.11475931550807	7.54771881556542e-08	9.56534903378929e-07	7.87850314335937	0.531230356583927	0.180290106216146	0.350940250367781	1	230289718	R	II	GALNT2	Body	opensea	Body-opensea		rs76821325;rs111690050	18;2
cg27627524	-0.345628710912799	0.330744574789457	-6.11455688709937	7.55365124190398e-08	9.56534903378929e-07	7.87774760880944	0.483464237750926	0.137835526838128	0.345628710912799	8	131325625	R	II	ASAP1	Body	opensea	Body-opensea		rs532671375;rs544269152	2;1
cg16580038	-0.354228040015331	0.386353547476517	-6.11220800094512	7.6228275029026e-08	9.63630538815205e-07	7.8689811280267	0.542872913994919	0.188644873979588	0.354228040015331	21	38623464	R	II	DSCR3	Body	opensea	Body-opensea		rs563792509;rs532673619;rs189455314;rs79088352;rs527379315	39;19;14;12;2
cg19084396	-0.339998485863112	0.334084439091215	-6.111638467951	7.63969505836914e-08	9.64100588088856e-07	7.86685563433435	0.484316328193521	0.144317842330408	0.339998485863112	6	41237112	F	II		IGR	opensea	IGR-opensea		rs529906463	0
cg16814392	-0.362156116977238	0.57644520586848	-6.10864506496992	7.72895956780853e-08	9.73689545552786e-07	7.85568497671715	0.736467676160748	0.37431155918351	0.362156116977237	13	110040001	F	II		IGR	opensea	IGR-opensea		rs563393576;rs576634384;rs7332691;rs559622755;rs528406439	2;25;32;40;45
cg14187687	-0.365229909269226	0.459060601628696	-6.10734138248481	7.76815856789321e-08	9.7694920445614e-07	7.85082031868388	0.620441259212773	0.255211349943547	0.365229909269226	14	55249770	F	II	SAMD4A	Body	opensea	Body-opensea		rs577634939;rs142254026	0;34
cg26337227	-0.373983166467272	0.48112075714718	-6.10590798655706	7.81148539395864e-08	9.80715940214123e-07	7.84547189809367	0.646369133028067	0.272385966560796	0.373983166467271	2	88496339	F	II		IGR	opensea	IGR-opensea		rs564516752;rs531725553	0;8
cg08764162	-0.367066429916682	0.514679775151814	-6.10266423835931	7.91042009172798e-08	9.90055685093138e-07	7.83336952885929	0.676871918603371	0.309805488686689	0.367066429916681	10	31147088	F	II	ZNF438	Body	opensea	Body-opensea		rs79523820	33
cg06718986	-0.355928486696015	0.471529439660578	-6.10252507522669	7.91469227304741e-08	9.90055685093138e-07	7.83285034486296	0.628800166340212	0.272871679644198	0.355928486696015	11	57202626	F	II		IGR	opensea	IGR-opensea
cg13057273	-0.345722576622351	0.40233705284261	-6.10192837913316	7.93303625544221e-08	9.90055685093138e-07	7.83062424523438	0.55509819135016	0.20937561472781	0.345722576622351	14	71358414	F	II		IGR	opensea	IGR-opensea		rs574827610;rs542108640;rs559764229	0;4;35
cg08817610	-0.362592090654691	0.387065572099732	-6.10170578693	7.93989010958491e-08	9.90055685093138e-07	7.82979383057995	0.547280681923897	0.184688591269206	0.362592090654691	22	28837147	R	II	TTC28	Body	opensea	Body-opensea
cg02013714	-0.382984826901376	0.281767915038324	-6.10071900405706	7.9703450137961e-08	9.92165868270849e-07	7.82611256383948	0.450993768785444	0.0680089418840679	0.382984826901376	9	272268	R	II	DOCK8	TSS1500	opensea	TSS1500-opensea		rs149998554	13
cg00720159	-0.368188092695815	0.428003893798278	-6.09931256125397	8.01395214714957e-08	9.95903341405095e-07	7.82086594883383	0.590691655687126	0.222503562991311	0.368188092695815	2	65431864	F	II		IGR	opensea	IGR-opensea		rs113419906;rs116971203;rs561771278	0;1;47
cg02348818	-0.333933547887477	0.358952253869827	-6.09850911563777	8.03896930062891e-08	9.95923877441992e-07	7.81786888184107	0.506504286657317	0.172570738769839	0.333933547887477	4	140812270	F	II	MAML3	Body	opensea	Body-opensea
cg08919791	-0.38705695856821	0.435325250446517	-6.09843490586568	8.04128389860419e-08	9.95923877441992e-07	7.81759206389333	0.606350418185959	0.219293459617749	0.38705695856821	1	174135405	F	II	RABGAP1L	5'UTR	opensea	5'UTR-opensea
cg07302959	-0.401099057111475	0.456385434600018	-6.09204815651074	8.24298233913424e-08	1.01914989999857e-06	7.79377091434959	0.633615250532995	0.23251619342152	0.401099057111475	7	92198639	R	II	FAM133B	Body	opensea	Body-opensea		rs184661564	7
cg02806156	-0.373897615233882	0.46963649665682	-6.09153012614359	8.25956043059813e-08	1.01914989999857e-06	7.79183901637599	0.634847070829931	0.260949455596049	0.373897615233882	12	89728752	R	II		IGR	opensea	IGR-opensea		rs187058276	8
cg14723713	-0.355540521146222	0.429230073758101	-6.09118837141112	8.27051541870087e-08	1.01914989999857e-06	7.79056452534925	0.586329373799455	0.230788852653233	0.355540521146222	6	159513945	R	II		IGR	opensea	IGR-opensea
cg26381957	-0.370596247599088	0.362911932134378	-6.08972745161577	8.3175080596392e-08	1.02185229201431e-06	7.78511655778821	0.526663762468859	0.156067514869771	0.370596247599088	2	43644706	F	II	THADA	Body	opensea	Body-opensea		rs574649500	37
cg07409383	-0.358924355611659	0.467739664831354	-6.08964031163174	8.32031939897085e-08	1.02185229201431e-06	7.78479161006763	0.626334147543482	0.267409791931824	0.358924355611658	5	64071318	R	II	CWC27	Body	opensea	Body-opensea
cg16464494	-0.367931739721576	0.46330105685823	-6.08647386019408	8.42311828685617e-08	1.03274754647541e-06	7.77298450735347	0.625875546502647	0.257943806781071	0.367931739721576	14	78032088	R	II	SPTLC2	Body	opensea	Body-opensea		rs553648993	28
cg18377603	-0.372026366742512	0.572894738767025	-6.08490884747321	8.47439054837606e-08	1.03609332190423e-06	7.76714936801964	0.737278482211391	0.365252115468879	0.372026366742512	19	34656344	R	II		IGR	opensea	IGR-opensea		rs140390078;rs577162374;rs546217944	50;38;2
cg11168614	-0.371083934949593	0.5687056298175	-6.08477868602731	8.47866875535377e-08	1.03609332190423e-06	7.76666407684501	0.732672949911506	0.361589014961913	0.371083934949592	14	87179368	F	II		IGR	opensea	IGR-opensea		rs552080340;rs149257763;rs527928300	3;9;16
cg11107451	-0.376047250805819	0.482771696134925	-6.08356244759584	8.51874829698701e-08	1.03925894365239e-06	7.76212958990669	0.648932109281682	0.272884858475863	0.376047250805819	2	42542416	R	II	EML4	Body	opensea	Body-opensea		rs554611638;rs141260156;rs185617016	7;6;2
cg20078972	-0.368748022485647	0.386593761581036	-6.08203015884953	8.56951041340069e-08	1.04371512211053e-06	7.75641706120806	0.549528934307252	0.180780911821605	0.368748022485647	19	15391832	F	II	BRD4	TSS1500	opensea	TSS1500-opensea		rs554206100	1
cg24165874	-0.355629604720466	0.365839604403263	-6.0813600274338	8.59180489516342e-08	1.04469508277509e-06	7.75391884285288	0.522978266954167	0.167348662233701	0.355629604720466	18	74821541	F	II	MBP	5'UTR	shelf	5'UTR-shelf	chr18:74824149-74824414	rs556422315	36
cg10447327	-0.38322959062174	0.436155363971081	-6.08046455376206	8.62168605085262e-08	1.04523189907672e-06	7.75058065415786	0.605489369129525	0.222259778507785	0.38322959062174	2	211339074	R	II	LANCL1	Body	shelf	Body-shelf	chr2:211341181-211341536	rs567406191;rs114161477	20;1
cg18561265	-0.387719409795032	0.429187422980031	-6.08037346707735	8.62473130034668e-08	1.04523189907672e-06	7.75024110303907	0.600505301726672	0.212785891931641	0.387719409795031	2	38375714	F	II	CYP1B1-AS1	Body	opensea	Body-opensea		rs529282096;rs569712770;rs186409180;rs555369498	0;8;20;49
cg13619781	-0.379213943332105	0.551874025184459	-6.07718864446058	8.73188093056886e-08	1.05647113833219e-06	7.7383694930709	0.719433674563762	0.340219731231657	0.379213943332105	1	162200384	R	II	NOS1AP	Body	opensea	Body-opensea		rs149446638	34
cg11335355	-0.389042438777467	0.458729539981077	-6.07395297433233	8.84209299092612e-08	1.06804325880511e-06	7.72630975845819	0.63063201292926	0.241589574151793	0.389042438777467	2	102890476	F	II		IGR	opensea	IGR-opensea		rs534957226;rs139081820	0;17
cg07021587	-0.366474262962201	0.375039084543929	-6.07169388298249	8.91985784081503e-08	1.07566443567197e-06	7.71789069730244	0.536969572829552	0.170495309867351	0.366474262962201	2	112376721	F	II		IGR	opensea	IGR-opensea		rs142486489	0
cg00292334	-0.376725693911809	0.563298876390134	-6.07075677862079	8.95231449800039e-08	1.07780574547354e-06	7.71439855125956	0.729759066723259	0.35303337281145	0.376725693911808	5	100115829	R	II		IGR	opensea	IGR-opensea		rs539242192;rs112052198	32;1
cg08028554	-0.374986044601521	0.395202326621486	-6.06930794590062	9.00272551754215e-08	1.08054975323416e-06	7.70899967128998	0.560893834701228	0.185907790099707	0.374986044601521	13	28588650	F	II	FLT3	Body	opensea	Body-opensea
cg23433370	-0.376160360877407	0.386596891000725	-6.06925476427648	9.00458127695134e-08	1.08054975323416e-06	7.70880150259662	0.552807283016324	0.176646922138916	0.376160360877407	12	27396894	R	II	STK38L	TSS200	shore	TSS200-shore	chr12:27396982-27397646
cg04234104	-0.348727640044287	0.304636015556129	-6.06781909211675	9.05482227655472e-08	1.08480321783822e-06	7.70345195759036	0.458724972784999	0.109997332740713	0.348727640044286	10	6051242	R	II		IGR	opensea	IGR-opensea		rs41294679;rs188227707;rs551103943	32;19;2
cg06820437	-0.367919993467331	0.485704445659128	-6.06475037241794	9.16314526159238e-08	1.09598990306681e-06	7.69201836298044	0.648273745098181	0.28035375163085	0.367919993467331	3	15558921	F	II	COLQ	Body	opensea	Body-opensea		rs78868657;rs538797338;rs139534384;rs538533595	31;48;49;49
cg04342877	-0.354762958602588	0.396639557273104	-6.06421968931495	9.18200776515765e-08	1.09645734420417e-06	7.6900412475788	0.55339528316727	0.198632324564683	0.354762958602588	10	99171252	R	II		IGR	opensea	IGR-opensea		rs76009228	22
cg06726406	-0.365174447716059	0.454023790449566	-6.06376674575233	9.19813755756758e-08	1.09659747271684e-06	7.68835378959208	0.615379941765964	0.250205494049906	0.365174447716058	3	183493743	R	II	YEATS2	Body	opensea	Body-opensea		rs571881240	15
cg19960185	-0.362635192675909	0.426248746880887	-6.06161433245086	9.27517202276374e-08	1.10045160485718e-06	7.68033528010969	0.586482901784196	0.223847709108287	0.362635192675908	3	47124414	F	II	SETD2	Body	opensea	Body-opensea
cg07834069	-0.351542866928917	0.418759558153965	-6.06153191050917	9.27813457057648e-08	1.10045160485718e-06	7.68002824157733	0.574092452843487	0.22254958591457	0.351542866928917	17	72524918	R	II	CD300LB	Body	opensea	Body-opensea
cg15949485	-0.35119682698346	0.284302185315326	-6.06149863315693	9.27933094688805e-08	1.10045160485718e-06	7.6799042769228	0.439482178633599	0.0882853516501386	0.35119682698346	2	99273454	F	II	MGAT4A	Body	opensea	Body-opensea		rs574202626	36
cg04605532	-0.352805406029493	0.626388949392546	-6.06110820746385	9.29337883122231e-08	1.10045160485718e-06	7.67844987615013	0.782279710196275	0.429474304166782	0.352805406029493	1	234843592	F	II		IGR	opensea	IGR-opensea
cg01400750	-0.394592260607781	0.623832302563616	-6.06036915489006	9.32002839849549e-08	1.10045160485718e-06	7.67569683968901	0.798187022367054	0.403594761759273	0.394592260607781	4	145956168	F	II	ANAPC10	Body	opensea	Body-opensea		rs374682029;rs188760710	5;37
cg08472008	-0.351545704246367	0.414957524422596	-6.0603555714953	9.32051891184272e-08	1.10045160485718e-06	7.67564624104237	0.570291672810525	0.218745968564159	0.351545704246366	4	3531603	F	II	LRPAP1	Body	shelf	Body-shelf	chr4:3533643-3534788	rs77903343	38
cg16925948	-0.375271640143863	0.51274801933983	-6.05886341501753	9.37455867941928e-08	1.10505247970261e-06	7.67008805813872	0.678565720798746	0.303294080654883	0.375271640143863	2	55379723	F	II		IGR	opensea	IGR-opensea		rs553908234;rs10676292	13;24
cg00719771	-0.368899601884211	0.518852367274685	-6.05587877315061	9.48358395064368e-08	1.11440595618399e-06	7.65897139029064	0.681854516944452	0.312954915060242	0.368899601884211	6	23523214	F	II		IGR	opensea	IGR-opensea		rs572027620;rs534185169	0;45
cg25964609	-0.34778896478088	0.366175020894775	-6.05569259601217	9.49042627279084e-08	1.11440595618399e-06	7.65827799134655	0.519849214635164	0.172060249854284	0.34778896478088	12	76956058	R	II		IGR	shelf	IGR-shelf	chr12:76952707-76953830	rs558660647	39
cg18853017	-0.327918464681827	0.421998022946732	-6.05504201550297	9.51437465444135e-08	1.11440595618399e-06	7.65585500416938	0.56689222827126	0.238973763589433	0.327918464681827	17	28687290	F	II		IGR	opensea	IGR-opensea		rs545011560	12
cg16452651	-0.344701360204642	0.417725496641329	-6.05503306826122	9.51470442677548e-08	1.11440595618399e-06	7.65582168195056	0.570035399987566	0.225334039782924	0.344701360204642	21	35016873	F	II	ITSN1	5'UTR	shore	5'UTR-shore	chr21:35014823-35015792	rs572792611	51
cg20958815	-0.364679270836269	0.565966836265863	-6.05414346496397	9.54754955821166e-08	1.11646943159183e-06	7.65250858715217	0.727104188495843	0.362424917659573	0.364679270836269	1	236109438	F	II		IGR	opensea	IGR-opensea		rs187574604	11
cg14730017	-0.36079027359221	0.401846369430789	-6.05044337778409	9.68537120491992e-08	1.13078251074001e-06	7.63872975866151	0.561265327529672	0.200475053937462	0.36079027359221	9	96224366	R	II	FAM120A	Body	opensea	Body-opensea		rs547251301	42
cg24747236	-0.346362390204394	0.441800897247076	-6.04958640262587	9.71757226551718e-08	1.13273831241291e-06	7.63553872317909	0.594844744081576	0.248482353877182	0.346362390204394	3	101745767	F	II		IGR	opensea	IGR-opensea
cg13900692	-0.346287828187235	0.277862506730788	-6.04544801159195	9.87457338456384e-08	1.14921225485114e-06	7.620130437141	0.430873407557706	0.0845855793704711	0.346287828187235	15	50670790	R	II		IGR	opensea	IGR-opensea		rs138322981;rs551273997	47;1
cg08160072	-0.356828918744433	0.528152229774906	-6.0439944810703	9.9303116243091e-08	1.1538675884221e-06	7.61471913933564	0.68582082177826	0.328991903033827	0.356828918744433	2	40009501	R	II		IGR	shelf	IGR-shelf	chr2:40006090-40006463	rs74452415;rs145237872;rs563921571	15;7;1
cg18634760	-0.370475755272375	0.655894210536136	-6.04187811715314	1.0012025518537e-07	1.16152169465053e-06	7.60684073079399	0.819592800075092	0.449117044802718	0.370475755272374	13	46679242	R	II	CPB2	TSS200	opensea	TSS200-opensea		rs17844150;rs191719850;rs17844149;rs183179288	38;19;16;14
cg10338518	-0.388511552818593	0.531746447113945	-6.03796000866305	1.016506894587e-07	1.17741367316143e-06	7.59225677777451	0.703414342545416	0.314902789726823	0.388511552818593	4	87895137	F	II	AFF1	Body	opensea	Body-opensea		rs559180661;rs17012226	29;49
cg22110428	-0.365376188617806	0.446315529782098	-6.03609897835309	1.02385719218557e-07	1.18405692951177e-06	7.58533042074818	0.607760822427175	0.242384633809369	0.365376188617806	19	51980908	F	II	CEACAM18	TSS1500	opensea	TSS1500-opensea		rs62115067;rs191738087	37;47
cg15972391	-0.363687669930674	0.387431234255272	-6.03537494899132	1.02673102239223e-07	1.18551052853226e-06	7.58263586994636	0.548130437247895	0.184442767317221	0.363687669930674	8	28233086	F	II	ZNF395	5'UTR	opensea	5'UTR-opensea		rs139926816;rs546182929	20;31
cg11389756	-0.377787747310025	0.581924686551923	-6.03353999110306	1.03405023160783e-07	1.19208432360827e-06	7.57580721361984	0.748854156293562	0.371066408983537	0.377787747310025	6	28875354	R	II	TRIM27	Body	opensea	Body-opensea		rs114383995;rs569737523	24;19
cg11483312	-0.378780030723564	0.532663741659949	-6.02328700543802	1.07590900169333e-07	1.2358619700268e-06	7.53766027135274	0.700031662212222	0.321251631488658	0.378780030723564	1	100294047	F	II		IGR	opensea	IGR-opensea		rs553100014	1
cg07472373	-0.397747606351321	0.580788415911619	-6.02300909221405	1.07706668442188e-07	1.2358619700268e-06	7.53662648366735	0.7565373582529	0.35878975190158	0.397747606351321	10	50595181	F	II	DRGX	Body	opensea	Body-opensea		rs536625927;rs554911449	1;37
cg02830749	-0.360576055967389	0.378145498785819	-6.0230056543142	1.07708101315756e-07	1.2358619700268e-06	7.53661369536121	0.537469802585363	0.176893746617974	0.360576055967389	4	154451068	R	II	KIAA0922	Body	opensea	Body-opensea
cg13928613	-0.395039359226977	0.58649486170079	-6.02195400840496	1.08147302212462e-07	1.23896253097152e-06	7.53270185997739	0.761047136708059	0.366007777481082	0.395039359226977	12	27614991	F	II		IGR	opensea	IGR-opensea		rs181131063;rs544199358	1;14
cg14220416	-0.369335092576809	0.426287821103619	-6.02034464863039	1.08822861357044e-07	1.24475697265186e-06	7.5267157865591	0.589482396893372	0.220147304316563	0.369335092576809	8	117049539	R	II	LINC00536	Body	opensea	Body-opensea		rs4876631;rs529456080;rs182819883	38;18;12
cg04355430	-0.365280738041586	0.443515017061978	-6.01902080815952	1.09381702508854e-07	1.248239176346e-06	7.52179198976608	0.60491813387105	0.239637395829465	0.365280738041585	21	33634938	F	II		IGR	opensea	IGR-opensea
cg14414154	-0.384912716259467	0.546367540131728	-6.01881748611419	1.094677837412e-07	1.248239176346e-06	7.5210357905784	0.716445251967307	0.33153253570784	0.384912716259467	21	27538021	R	II	APP	Body	shelf	Body-shelf	chr21:27541893-27543524	rs548731165	45
cg09022294	-0.375141852188549	0.463220848445652	-6.01726913875738	1.10125519811989e-07	1.25378930320109e-06	7.51527734166365	0.628981201738267	0.253839349549718	0.375141852188549	12	72264347	R	II	TBC1D15	Body	opensea	Body-opensea		rs527510566;rs189810638;rs539195643	51;30;21
cg21223535	-0.343725698782185	0.401779359032639	-6.01685862559467	1.10300561247465e-07	1.25383521715723e-06	7.51375066223442	0.553658156168953	0.209932457386768	0.343725698782185	6	1973366	R	II	GMDS	Body	opensea	Body-opensea		rs560186339;rs186357649	28;14
cg11243561	-0.347109732297491	0.40161324650934	-6.0157060777652	1.10793479071293e-07	1.25748883676582e-06	7.50946451917426	0.554987314268696	0.207877581971205	0.347109732297491	20	48317237	F	II	B4GALT5	Body	opensea	Body-opensea		rs557955574;rs576507835;rs543448066	0;4;39
cg14973445	-0.348977573223122	0.367439594643595	-6.0145621711271	1.11284859893015e-07	1.2610115222523e-06	7.5052106994532	0.521638987463114	0.172661414239993	0.348977573223122	12	6753429	R	II	ACRBP	Body	shelf	Body-shelf	chr12:6756001-6756679	rs192361841;rs141591366	16;1
cg26031036	-0.343179901893759	0.373624636510988	-6.01380244316046	1.11612404510665e-07	1.2610115222523e-06	7.50238561991488	0.525262267580323	0.182082365686565	0.343179901893758	17	66495236	F	II	PRKAR1A	5'UTR	opensea	5'UTR-opensea		rs185057562;rs527237803;rs548909725;rs567216212	1;40;46;49
cg27434890	-0.348048451411155	0.502846033837275	-6.0137852821517	1.11619814231007e-07	1.2610115222523e-06	7.50232180695747	0.656634884460808	0.308586433049653	0.348048451411155	6	135517041	F	II	MYB	Body	opensea	Body-opensea		rs199722406;rs6927965	1;18
cg03202732	-0.367696046032537	0.546575920098616	-6.01251674342786	1.12168891604962e-07	1.26526509730397e-06	7.49760488148484	0.709046266019969	0.341350219987433	0.367696046032537	11	63655087	R	II	MARK2	TSS1500	opensea	TSS1500-opensea		rs556004773;rs569818804;rs538475964;rs143676267;rs186927733	35;14;8;2;1
cg10220544	-0.363104955468315	0.531086545540777	-6.0114574761418	1.12629437757958e-07	1.26850850636152e-06	7.49366628648789	0.691528270050032	0.328423314581717	0.363104955468315	1	60171660	F	II	FGGY	Body	opensea	Body-opensea		rs138983495	31
cg11759930	-0.330077143421171	0.380000287996762	-6.01062790270511	1.12991426213126e-07	1.2706336456973e-06	7.49058185769547	0.525848328113093	0.195771184691922	0.330077143421171	6	159541084	F	II		IGR	opensea	IGR-opensea		rs531383002	18
cg09200468	-0.340295967571063	0.394939488300315	-6.01021224498041	1.13173233875362e-07	1.27072917423301e-06	7.48903644203622	0.545302822808459	0.205006855237396	0.340295967571063	6	7130606	F	II	RREB1	5'UTR	opensea	5'UTR-opensea		rs375557598;rs146409703	1;39
cg13292942	-0.37192021734251	0.404306328045386	-6.00750395922029	1.14364950695653e-07	1.28101653201812e-06	7.47896764303964	0.568643168266495	0.196722950923985	0.37192021734251	1	236095453	R	II		IGR	opensea	IGR-opensea		rs78605267;rs11360877	41;35
cg04191452	-0.376033034696398	0.585162052982845	-6.00733688291717	1.14438874586998e-07	1.28101653201812e-06	7.47834652543178	0.751316184592881	0.375283149896484	0.376033034696397	10	29528675	F	II		IGR	opensea	IGR-opensea		rs72800441;rs534810049	22;32
cg00311702	-0.375800070088134	0.52273996928879	-6.00635580161599	1.14873916232205e-07	1.28392614910751e-06	7.47469936969792	0.688791163048663	0.31299109296053	0.375800070088134	10	89857116	F	II		IGR	opensea	IGR-opensea		rs537371477	8
cg27260684	-0.376924845170942	0.51106040552209	-6.00406578827982	1.15895766857857e-07	1.29162038491354e-06	7.46618681859778	0.677608592923204	0.300683747752262	0.376924845170942	16	85063742	F	II	KIAA0513	5'UTR	shore	5'UTR-shore	chr16:85061182-85061802	rs558964301	0
cg20537795	-0.364661318391074	0.372738082999638	-6.00402365903056	1.15914649928138e-07	1.29162038491354e-06	7.46603022076346	0.533867502753833	0.169206184362759	0.364661318391074	3	150593597	F	II		IGR	opensea	IGR-opensea		rs144284200	15
cg06819277	-0.379178455590811	0.509175320475679	-6.00303123296642	1.16360355701548e-07	1.29461931411798e-06	7.46234136689956	0.676719289225107	0.297540833634296	0.379178455590811	17	56584655	F	II	MTMR4	Body	opensea	Body-opensea		rs149852502;rs199731812;rs200275851	1;45;46
cg11352316	-0.364773405308669	0.416528257014842	-6.00241668818586	1.16637203290804e-07	1.29573329473966e-06	7.46005717157911	0.577707203546579	0.21293379823791	0.364773405308669	14	71348712	R	II		IGR	opensea	IGR-opensea		rs112681261;rs557826940	37;10
cg15908977	-0.329022001582777	0.284002276627909	-5.99986686644324	1.17792867858079e-07	1.3065919926406e-06	7.4505803492588	0.429384091280764	0.100362089697987	0.329022001582777	1	209923457	F	II		IGR	shelf	IGR-shelf	chr1:209920953-209921345	rs183195826	50
cg17006772	-0.359069614129318	0.623707030172287	-5.99791193472615	1.18686587061138e-07	1.31451670140826e-06	7.44331517018032	0.78236569688059	0.423296082751272	0.359069614129318	8	130982611	R	II	FAM49B	Body	opensea	Body-opensea		rs113859410;rs547379936	25;19
cg02485963	-0.331024149601205	0.355994786758849	-5.9923395974394	1.21271086084445e-07	1.34111554022798e-06	7.42260955523788	0.502261271466358	0.171237121865153	0.331024149601205	1	197433283	R	II	CRB1	Body	opensea	Body-opensea		rs546470226;rs568301716;rs141366645	44;39;27
cg27543741	-0.359549510036275	0.521144066033777	-5.99188718753851	1.214833492082e-07	1.34143963312429e-06	7.42092869540299	0.680014779770735	0.320465269734461	0.359549510036274	7	30467544	F	II	NOD1	Body	opensea	Body-opensea		rs572243055;rs11536450;rs564398976	4;20;31
cg26707879	-0.349216425556522	0.394744592614591	-5.98978980109829	1.22472227430203e-07	1.35032537070413e-06	7.41313656742059	0.54904952483724	0.199833099280718	0.349216425556522	1	173119232	F	II		IGR	opensea	IGR-opensea		rs74711383	22
cg15546356	-0.335989150666904	0.293804416745768	-5.98658640775377	1.23997982212144e-07	1.36509490327243e-06	7.40123668852595	0.442264739133469	0.106275588466565	0.335989150666904	2	10795765	F	II	NOL10	Body	opensea	Body-opensea		rs373551616;rs561914740;rs529186853;rs547619994	1;27;33;40
cg21412255	-0.348319799279318	0.375185247733331	-5.98493108611219	1.24793766508016e-07	1.37179594608212e-06	7.39508813418085	0.529093996252099	0.180774196972781	0.348319799279318	14	97273366	R	II	VRK1	5'UTR	opensea	5'UTR-opensea
cg02251680	-0.37319761942068	0.476084185284805	-5.98226503486501	1.26086103804759e-07	1.38238282676876e-06	7.38518615535668	0.640985458982314	0.267787839561635	0.37319761942068	12	32638839	F	II	FGD4	TSS200	opensea	TSS200-opensea		rs529236519	38
cg24650171	-0.340676671229019	0.441883784047678	-5.98216685310098	1.26133948596332e-07	1.38238282676876e-06	7.38482151850818	0.592415336451198	0.251738665222178	0.340676671229019	3	52230288	F	II		IGR	shore	IGR-shore	chr3:52231942-52232541	rs542997026;rs186870556	25;31
cg05660153	-0.340799737640707	0.440516580382681	-5.98113328047534	1.26638709915028e-07	1.3848103212164e-06	7.38098302353029	0.59110251096811	0.250302773327403	0.340799737640707	6	34763868	F	II	UHRF1BP1	Body	shelf	Body-shelf	chr6:34759534-34760309	rs9469889;rs570030519	32;49
cg08279189	-0.37841803479589	0.542377780000161	-5.98064785527927	1.26876465124015e-07	1.3848103212164e-06	7.37918029966874	0.709585748863462	0.331167714067571	0.37841803479589	6	28875370	F	II	TRIM27	Body	opensea	Body-opensea		rs141373885	0
cg00513954	-0.372291886203466	0.385012535736152	-5.9805548693951	1.26922058900358e-07	1.3848103212164e-06	7.37883498189496	0.549513601733033	0.177221715529567	0.372291886203466	7	112085539	R	II	IFRD1	5'UTR	opensea	5'UTR-opensea		rs572586399;rs140673747;rs150090335	40;6;1
cg25777459	-0.383978279587541	0.546179451847618	-5.97932953647627	1.27524395175462e-07	1.38931480746878e-06	7.37428463359326	0.715844273060717	0.331865993473176	0.383978279587541	2	232829998	F	II	DIS3L2	5'UTR	shelf	5'UTR-shelf	chr2:232826077-232826836	rs572886186;rs16828543	1;37
cg25605005	-0.358229922391974	0.376273577241704	-5.97826330712383	1.28050824988339e-07	1.39298019111944e-06	7.37032530633547	0.53456121736839	0.176331294976417	0.358229922391974	12	10324849	F	II	TMEM52B	5'UTR	opensea	5'UTR-opensea		rs185281413	0
cg14064277	-0.316227477312177	0.336118096123742	-5.97744548027715	1.28456069613792e-07	1.39531837393825e-06	7.36728850867073	0.475846516331448	0.159619039019271	0.316227477312177	19	35661763	R	II		IGR	opensea	IGR-opensea		rs550384575;rs553456624	34;1
cg21293813	-0.373131001767228	0.62332805467245	-5.97573988725155	1.29305307716572e-07	1.4024652606182e-06	7.36095552906746	0.788199892662621	0.415068890895393	0.373131001767228	4	147065211	F	II		IGR	opensea	IGR-opensea		rs151175968;rs561754429;rs140060743;rs150306381	0;1;13;33
cg18554789	-0.347384927319333	0.353780918563895	-5.97395961494358	1.30197663354346e-07	1.41005800253185e-06	7.35434571960348	0.5072765841236	0.159891656804267	0.347384927319333	7	139432178	F	II	HIPK2	Body	opensea	Body-opensea		rs189114199	0
cg17865849	-0.366954226892994	0.598773786249327	-5.97232631479985	1.3102171514788e-07	1.41688969832486e-06	7.34828200275301	0.76091635162065	0.393962124727655	0.366954226892994	14	88457175	F	II	GALC	Body	shore	Body-shore	chr14:88459118-88459689
cg08173915	-0.342915405238659	0.542436916294363	-5.96970124577037	1.32356985737187e-07	1.42743582643335e-06	7.33853711897479	0.693957676748654	0.351042271509995	0.342915405238659	21	34774164	R	II	IFNGR2	TSS1500	shore	TSS1500-shore	chr21:34775437-34776493
cg22846250	-0.366615008594607	0.617916339600418	-5.96964390756052	1.32386301414986e-07	1.42743582643335e-06	7.33832427726256	0.77990901781664	0.413294009222033	0.366615008594607	5	39020766	R	II	RICTOR	Body	opensea	Body-opensea
cg06512115	-0.343727467468403	0.376479163824815	-5.96914678222355	1.32640739730047e-07	1.42807915374552e-06	7.33647894876899	0.528358742473644	0.184631275005242	0.343727467468403	2	157262176	R	II		IGR	opensea	IGR-opensea		rs140483585;rs150010414;rs563504900	32;24;10
cg07968537	-0.348609032513325	0.413020745258996	-5.96639109286567	1.34059966031573e-07	1.44124291927199e-06	7.32625050137087	0.56705729450907	0.218448261995745	0.348609032513325	3	30221933	R	II		IGR	opensea	IGR-opensea		rs78756919;rs150977101	51;33
cg26532768	-0.37077964558353	0.411078071321311	-5.96516491994561	1.34696292365191e-07	1.44596371247669e-06	7.3216996101927	0.574910937974498	0.204131292390968	0.37077964558353	5	145419314	F	II	SH3RF2	Body	opensea	Body-opensea		rs183947896;rs575839946;rs372784508;rs564817017	0;27;31;50
cg13230994	-0.375819202015384	0.500574559392993	-5.96426424361573	1.35165606618655e-07	1.44888044989471e-06	7.31835692940489	0.66663420679514	0.290815004779756	0.375819202015384	11	66979798	F	II	KDM2A	Body	opensea	Body-opensea		rs575816805	39
cg00495456	-0.351622945091048	0.335241007396859	-5.95908478837422	1.37896073080124e-07	1.47599125229703e-06	7.29913676794513	0.490609285460345	0.138986340369297	0.351622945091048	13	51815959	R	II	FAM124A	Body	opensea	Body-opensea		rs149315136;rs561266564;rs528823613	38;25;1
cg15928459	-0.359689213134902	0.450639712146246	-5.95862490213388	1.38141137569872e-07	1.47645892224825e-06	7.2974303951475	0.609572155159342	0.24988294202444	0.359689213134902	7	148817871	R	II	ZNF425	Body	opensea	Body-opensea		rs147099656	1
cg13307717	-0.358476937630031	0.483966555384639	-5.95773277994524	1.38617763195908e-07	1.4777741250233e-06	7.29412033436434	0.642363341779303	0.283886404149273	0.358476937630031	3	39255117	R	II		IGR	opensea	IGR-opensea		rs541006724;rs564253058	43;1
cg15163119	-0.368745176311398	0.486784407730797	-5.95764024562531	1.38667293782874e-07	1.4777741250233e-06	7.29377700906075	0.649718322845135	0.280973146533737	0.368745176311398	9	3434640	R	II	RFX3	5'UTR	opensea	5'UTR-opensea		rs370941866;rs527815579	34;32
cg17884069	-0.320540839292006	0.398234709516316	-5.95659842485778	1.39226157652146e-07	1.48157647010963e-06	7.28991168409327	0.539869033854644	0.219328194562638	0.320540839292006	8	102715168	F	II	NCALD	Body	opensea	Body-opensea		rs529474839	30
cg18138635	-0.341318910044249	0.475792910498853	-5.95546198638876	1.39838321987074e-07	1.48593416928874e-06	7.28569549807368	0.626608242843986	0.285289332799737	0.341318910044249	8	67699885	F	II	SGK3	5'UTR	opensea	5'UTR-opensea		rs183286209;rs548911031	0;11
cg05876699	-0.379811662047242	0.514946103615403	-5.95462483786665	1.40290972925344e-07	1.48858670548281e-06	7.28258980184944	0.682769861264184	0.302958199216943	0.379811662047241	13	41773927	R	II	LOC101929140	Body	opensea	Body-opensea		rs181375036;rs551484496;rs571570017	34;2;1
cg10958452	-0.337898018436002	0.363632718105616	-5.954164113368	1.40540708188083e-07	1.48908160756506e-06	7.28088062764699	0.512936493693617	0.175038475257614	0.337898018436003	1	44114346	R	II	KDM4A	TSS1500	shore	TSS1500-shore	chr1:44115616-44116309	rs557567280;rs577433306	9;7
cg16644418	-0.379025724285614	0.513259907274749	-5.95336158832277	1.40976768207645e-07	1.49154641341768e-06	7.27790353410847	0.680736390098625	0.30171066581301	0.379025724285614	11	121330388	R	II	SORL1	Body	opensea	Body-opensea		rs572060111;rs511170;rs11218296;rs138014461	41;15;11;1
cg13099313	-0.385953304187571	0.659994630553324	-5.95229849365174	1.41556475676059e-07	1.49419825443643e-06	7.27395996580573	0.830532137054808	0.444578832867237	0.385953304187571	5	36940505	R	II	NIPBL	5'UTR	opensea	5'UTR-opensea		rs185044525;rs566008343	23;13
cg08507334	-0.356374618076393	0.410344856320517	-5.95128148517678	1.42113262152008e-07	1.49419825443643e-06	7.27018751459642	0.567812710819389	0.211438092742996	0.356374618076393	13	80354114	F	II		IGR	opensea	IGR-opensea		rs532076499;rs545063571	1;18
cg23445003	-0.358883247731282	0.437945168968024	-5.95122640200986	1.42143480651724e-07	1.49419825443643e-06	7.26998319572124	0.596521487733009	0.237638240001728	0.358883247731281	7	101535821	F	II	CUX1	Body	opensea	Body-opensea		rs554381956	0
cg14406157	-0.363256902104686	0.433478231219774	-5.95098920532923	1.4227367894633e-07	1.49419825443643e-06	7.26910337211212	0.593987094940449	0.230730192835763	0.363256902104686	17	71064722	F	II	SLC39A11	Body	opensea	Body-opensea
cg10125918	-0.335721129561603	0.350375655663734	-5.95080099970969	1.42377069884116e-07	1.49419825443643e-06	7.26840527501694	0.498717550121187	0.162996420559584	0.335721129561603	2	26497061	R	II	HADHB	Body	opensea	Body-opensea		rs115647254;rs148432325;rs567891705	38;37;1
cg16349093	-0.375353672344054	0.475681944960595	-5.95043086992844	1.42580618201581e-07	1.49419825443643e-06	7.2670323957756	0.641535893205642	0.266182220861588	0.375353672344054	5	90485840	F	II		IGR	opensea	IGR-opensea		rs191017447;rs547229960	19;47
cg09049060	-0.333683429590423	0.502515445315217	-5.95029764838552	1.42653952278437e-07	1.49419825443643e-06	7.2665382577043	0.649956960715637	0.316273531125214	0.333683429590423	9	108174687	R	II		IGR	opensea	IGR-opensea		rs368059441	2
cg08964365	-0.36330131792097	0.32872109240998	-5.94762689214043	1.44132023776562e-07	1.50752638848752e-06	7.25663260057164	0.489249581723897	0.125948263802927	0.36330131792097	8	38226231	R	II	WHSC1L1	5'UTR	opensea	5'UTR-opensea
cg14494199	-0.385767891408327	0.57554936140156	-5.9467161089651	1.44639537567992e-07	1.51067961459903e-06	7.2532548132204	0.746004941326169	0.360237049917842	0.385767891408327	14	102818026	R	II	CINP	Body	opensea	Body-opensea
cg14854503	-0.363968875613046	0.433091589237382	-5.94603132068511	1.45022286160252e-07	1.51252262037976e-06	7.2507152474165	0.593915045903611	0.229946170290565	0.363968875613046	8	19540272	F	II	CSGALNACT1	TSS200	opensea	TSS200-opensea		rs538139271;rs558001807;rs1552776;rs140804344;rs573107674;rs573451769	0;8;34;40;41;46
cg20453370	-0.336971950678199	0.460686114571392	-5.94409382155658	1.46110655726129e-07	1.52170927242042e-06	7.2435303365843	0.609580697429201	0.272608746751002	0.336971950678199	3	172366813	F	II	NCEH1	5'UTR	opensea	5'UTR-opensea		rs571552489;rs539120508;rs557215026	1;32;33
cg25858852	-0.354693612355272	0.474927800777138	-5.94185990644215	1.47375579178911e-07	1.53203843306994e-06	7.23524692115735	0.631652885306211	0.27695927295094	0.354693612355272	17	14255769	F	II		IGR	opensea	IGR-opensea		rs184218707;rs540889094;rs112239847;rs561387376	0;15;18;24
cg15451967	-0.37874310906057	0.376588487442044	-5.94160546382539	1.475203401183e-07	1.53203843306994e-06	7.234303489433	0.543940093771133	0.165196984710563	0.37874310906057	1	236026420	R	II	LYST	Body	shelf	Body-shelf	chr1:236029587-236030597	rs541933086;rs559958310;rs527518897	10;5;2
cg08043317	-0.360110297129616	0.557820230579199	-5.93978518064679	1.48560076412358e-07	1.54065414463283e-06	7.22755446367785	0.716938733962052	0.356828436832437	0.360110297129615	10	12233959	F	II	NUDT5	5'UTR	shelf	5'UTR-shelf	chr10:12237832-12238377	rs538952232;rs114449386;rs7901293;rs549824135;rs541307426;rs555121488	0;1;16;20;28;50
cg21862228	-0.349914358442427	0.388456621372042	-5.93894833924958	1.49040508284313e-07	1.5434533993511e-06	7.22445189372636	0.543069942544277	0.19315558410185	0.349914358442427	12	92500268	R	II	C12orf79	Body	opensea	Body-opensea		rs191483255;rs529231137;rs142091049	37;23;1
cg21534673	-0.352666873998636	0.572381631102044	-5.93724983861019	1.50020356581754e-07	1.55140938569452e-06	7.21815507057478	0.728211180078186	0.37554430607955	0.352666873998636	3	188802579	R	II		IGR	opensea	IGR-opensea		rs112735220;rs141661242	2;1
cg27285860	-0.376501444532113	0.51294208568085	-5.93587130242214	1.50820309261773e-07	1.55748522184129e-06	7.2130447700617	0.67930318907876	0.302801744546648	0.376501444532112	8	38024119	R	II	LSM1	Body	opensea	Body-opensea		rs192806409;rs536477445	51;1
cg20548986	-0.347207883432218	0.461798026759184	-5.93447751116713	1.51633409590619e-07	1.56367954868976e-06	7.20787821354685	0.615215463624582	0.268007580192365	0.347207883432217	1	104104336	F	II	AMY2B	5'UTR	opensea	5'UTR-opensea		rs578139009;rs193213698;rs557516470;rs79500591;rs543066376	0;1;21;49;51
cg03246353	-0.36647674428449	0.535495637079479	-5.93061138427612	1.53911598749246e-07	1.58385499751259e-06	7.1935486693503	0.697427221763323	0.330950477478834	0.366476744284489	11	35120604	R	II		IGR	opensea	IGR-opensea
cg08675225	-0.367770091228736	0.562777801219779	-5.93042563285105	1.54021905786481e-07	1.58385499751259e-06	7.19286025164885	0.725280864785965	0.357510773557229	0.367770091228736	14	58606095	F	II	C14orf37	5'UTR	opensea	5'UTR-opensea		rs200900234	31
cg04628648	-0.340914624797491	0.405026180121133	-5.92782077320125	1.55577054622162e-07	1.59760639284271e-06	7.18320687860807	0.555662874799094	0.214748250001603	0.340914624797491	12	26676779	F	II	ITPR2	Body	opensea	Body-opensea
cg11330406	-0.368715706630725	0.59235799624331	-5.92705265847225	1.56038595089922e-07	1.60010486601302e-06	7.18036051440773	0.75527888987084	0.386563183240115	0.368715706630725	20	1550119	R	II	SIRPB1	Body	opensea	Body-opensea		rs373053185	2
cg05480073	-0.354704584536844	0.433511373435824	-5.92613288932825	1.56593045249885e-07	1.6035477762181e-06	7.17695229152335	0.590241306138151	0.235536721601307	0.354704584536843	5	172202805	R	II		IGR	shelf	IGR-shelf	chr5:172197482-172199606	rs79043187;rs576317247;rs116326997	46;40;1
cg05749408	-0.34542724376167	0.470167144219084	-5.92313049075296	1.58416550261264e-07	1.61995836334113e-06	7.1658277511388	0.62279778681145	0.27737054304978	0.34542724376167	3	119030451	F	II	ARHGAP31	Body	opensea	Body-opensea		rs186220087	34
cg09002518	-0.329537475956339	0.46968547366412	-5.92243936461821	1.5883927399031e-07	1.62201888147208e-06	7.16326717526834	0.615295056063432	0.285757580107093	0.329537475956339	14	69906572	R	II	SLC39A9	5'UTR	opensea	5'UTR-opensea		rs574968142;rs542400522;rs115180156	40;32;1
cg17459233	-0.379297206227015	0.510350691220513	-5.9199058184776	1.60398480306946e-07	1.63566294521631e-06	7.1538811884233	0.677947131181288	0.298649924954272	0.379297206227015	12	12532985	F	II	LOH12CR1	Body	opensea	Body-opensea		rs374709521;rs148440844	0;18
cg08429353	-0.351704062913809	0.435762154917869	-5.91869833236789	1.61146921094388e-07	1.64101281314452e-06	7.14940818389331	0.591166275740249	0.239462212826441	0.351704062913809	3	117158774	F	II		IGR	opensea	IGR-opensea		rs76913836;rs147799983	29;49
cg21241410	-0.333615207617521	0.284635042035764	-5.91725482644202	1.62046194839771e-07	1.64788169287823e-06	7.14406116537369	0.432046412843505	0.0984312052259848	0.333615207617521	2	43267816	F	II		IGR	opensea	IGR-opensea		rs530879673;rs6746813;rs142107358	9;20;42
cg26298914	-0.396615322648739	0.586180881078779	-5.9168425010736	1.62303976162784e-07	1.64821710973065e-06	7.14253389367797	0.761429512016594	0.364814189367855	0.396615322648738	14	68798365	R	II	RAD51L1	Body	opensea	Body-opensea		rs551985987;rs183725904	16;15
cg12754495	-0.36577639691608	0.566923221981136	-5.91392056029102	1.64142414387483e-07	1.66458116499174e-06	7.13171164998515	0.728545350851032	0.362768953934952	0.36577639691608	3	151102703	R	II	P2RY12	TSS200	opensea	TSS200-opensea		rs549739083	4
cg14784845	-0.362195449426712	0.445965736234089	-5.91333291455058	1.64514634861977e-07	1.66605152321549e-06	7.12953529611559	0.606005585980776	0.243810136554064	0.362195449426711	5	88121200	R	II	MEF2C	TSS1500	opensea	TSS1500-opensea		rs304153	14
cg06690535	-0.350676046703731	0.591541632926317	-5.91167862128364	1.65566974814375e-07	1.67247642409404e-06	7.12340888744079	0.746491514027965	0.395815467324234	0.350676046703731	3	196352142	R	II		IGR	opensea	IGR-opensea		rs115810042;rs552506220;rs570808189	43;28;8
cg24471782	-0.386135604429549	0.551368375891386	-5.91161860779014	1.65605276035498e-07	1.67247642409404e-06	7.12318664514368	0.721986433662582	0.335850829233033	0.386135604429549	2	70170632	R	II		IGR	opensea	IGR-opensea		rs187628783;rs538049635	2;1
cg12319350	-0.384253567664014	0.603954751042465	-5.91095187003984	1.66031385526454e-07	1.67447334068771e-06	7.12071761601361	0.773741211173076	0.389487643509062	0.384253567664014	1	182764125	F	II	NPL	5'UTR	opensea	5'UTR-opensea		rs543874966;rs113778385;rs562573762	4;24;43
cg23151714	-0.365716965390319	0.336579511178388	-5.90853835284314	1.67582953415193e-07	1.68779974511016e-06	7.11178058226134	0.498175379606668	0.13245841421635	0.365716965390319	15	38943234	R	II		IGR	opensea	IGR-opensea
cg16860308	-0.365510859382241	0.426402429173741	-5.9070496925874	1.68547112697736e-07	1.6951816602192e-06	7.1062686627805	0.587907227505429	0.222396368123187	0.365510859382241	3	158537311	R	II	MFSD1	Body	opensea	Body-opensea		rs577963955;rs114418251;rs554006015	51;28;9
cg25596327	-0.365279802808013	0.431628231743422	-5.90589379597904	1.69299537914609e-07	1.70041672875331e-06	7.10198907427647	0.593030935309753	0.227751132501741	0.365279802808013	1	28483532	F	II	PTAFR	5'UTR	opensea	5'UTR-opensea		rs144635152	31
cg03315866	-0.361557107578623	0.328142896182872	-5.90487244999272	1.69967145428506e-07	1.70478674457155e-06	7.09820781962824	0.487900687903659	0.126343580325036	0.361557107578623	19	39147297	R	II	ACTN4	Body	opensea	Body-opensea		rs532541416;rs547566100	50;1
cg19997662	-0.362506125412747	0.443630414746868	-5.90423919419436	1.70382384558394e-07	1.70661699942916e-06	7.09586344498124	0.603807539929244	0.241301414516498	0.362506125412747	15	101784653	F	II	CHSY1	Body	opensea	Body-opensea		rs186798197;rs11247277;rs143438722	2;11;35
cg11031299	-0.382234353692527	0.656971181425552	-5.90175520229429	1.72020911004567e-07	1.72067847133081e-06	7.08666807198183	0.825865430731552	0.443631077039026	0.382234353692526	6	6871242	R	II		IGR	opensea	IGR-opensea		rs556060968;rs116395758;rs138852360	44;30;2
cg00690498	-0.370614528596565	0.500167853137749	-5.9010937331235	1.72459863239669e-07	1.72271896086274e-06	7.08421957356652	0.663927761122277	0.293313232525713	0.370614528596565	14	89345625	R	II		IGR	opensea	IGR-opensea		rs112088328;rs527862728;rs541749819	23;20;11
cg08944026	-0.355046576327469	0.442261869127292	-5.90018759233685	1.73062980916623e-07	1.72639153208256e-06	7.08086550874335	0.59914291448129	0.244096338153821	0.355046576327469	5	10626811	F	II	ANKRD33B	Body	opensea	Body-opensea		rs111861933;rs578045278;rs534001869	12;39;49
cg21609524	-0.364124971907949	0.48764832119868	-5.89664990472868	1.7543768747335e-07	1.74712321652351e-06	7.06777205426197	0.648540750646379	0.28441577873843	0.364124971907949	14	31080494	F	II	G2E3	Body	opensea	Body-opensea
cg08860835	-0.341481924915262	0.480209288227907	-5.89638350175503	1.75617813772207e-07	1.74712321652351e-06	7.06678614106948	0.631096650399767	0.289614725484505	0.341481924915262	7	50323153	F	II		IGR	opensea	IGR-opensea		rs4917129	21
cg15253080	-0.356276818616965	0.495372660074418	-5.89453645418651	1.76871726755247e-07	1.75721341540579e-06	7.05995083241717	0.652797300858659	0.296520482241694	0.356276818616965	14	31560390	R	II	AP4S1	Body	opensea	Body-opensea		rs562767067	10
cg02120356	-0.354482031876414	0.565009673354771	-5.89315072231573	1.7781828078635e-07	1.76422683995334e-06	7.05482305332539	0.721641268835047	0.367159236958633	0.354482031876414	9	97545709	R	II	C9orf3	Body	opensea	Body-opensea		rs118032095;rs562426970	38;1
cg14303343	-0.344548325377401	0.399043655691311	-5.89229435845208	1.78405744348409e-07	1.76766340211153e-06	7.05165430577658	0.551285938997605	0.206737613620204	0.3445483253774	10	17074429	R	II	CUBN	Body	opensea	Body-opensea		rs559412092;rs75552368;rs11254335;rs115178322;rs147566816	48;21;17;2;1
cg05642546	-0.351554781777013	0.461775682962628	-5.89135245992093	1.79054103811099e-07	1.77169323770982e-06	7.04816919380971	0.617113842352471	0.265559060575458	0.351554781777013	7	37298927	R	II	ELMO1	Body	opensea	Body-opensea		rs142772798;rs189550980	15;10
cg09416908	-0.39192361630386	0.56056011741285	-5.89090954025796	1.79359795198857e-07	1.77232617034774e-06	7.04653039849309	0.733735668802928	0.341812052499068	0.391923616303859	11	86384670	F	II	ME3	TSS1500	shore	TSS1500-shore	chr11:86382695-86383586	rs544714243	39
cg17141594	-0.350141756612721	0.44903419705541	-5.88790646586265	1.81446110272976e-07	1.79052877593737e-06	7.03541989347984	0.603747996488938	0.253606239876217	0.350141756612721	10	64519722	R	II		IGR	opensea	IGR-opensea		rs540877413	3
cg12074801	-0.343571632450588	0.393537020599916	-5.88715190650755	1.81974088559588e-07	1.79193124552144e-06	7.03262846739284	0.545347741915292	0.201776109464704	0.343571632450588	8	37967091	R	II	ASH2L	5'UTR	shelf	5'UTR-shelf	chr8:37962449-37963453	rs549419543	6
cg17558788	-0.363744367763922	0.51416383107317	-5.88700504162008	1.82077029175324e-07	1.79193124552144e-06	7.03208516414581	0.674888086596763	0.311143718832841	0.363744367763922	1	235091608	F	II		IGR	opensea	IGR-opensea		rs570850711	12
cg26312508	-0.370498599382717	0.609645343369457	-5.8864919995082	1.8243708362071e-07	1.79306795858853e-06	7.0301872734979	0.773354026817634	0.402855427434918	0.370498599382716	17	15897186	R	II	ZSWIM7	Body	opensea	Body-opensea
cg13823627	-0.349812926254076	0.377151134515827	-5.8831256105431	1.84817176003616e-07	1.81402882792304e-06	7.01773506865378	0.531719636814139	0.181906710560063	0.349812926254076	2	169442458	F	II	CERS6	Body	opensea	Body-opensea		rs569637584;rs183309095	6;30
cg00128590	-0.352652192474138	0.47208168423265	-5.88219482806587	1.85480662300629e-07	1.81610419996159e-06	7.01429244142973	0.627904746023549	0.275252553549411	0.352652192474138	9	101003021	F	II	TBC1D2	Body	opensea	Body-opensea		rs528058479;rs552991029	1;47
cg02208063	-0.359691157054514	0.496114006281676	-5.88213413096339	1.85524010607097e-07	1.81610419996159e-06	7.01406794962975	0.655047308235996	0.295356151181482	0.359691157054514	17	55656143	R	II	MSI2	Body	opensea	Body-opensea		rs188056312;rs143775822;rs193087180	41;17;1
cg20990473	-0.350305601200948	0.433962818610759	-5.87840342018716	1.8820773130377e-07	1.83843315899577e-06	7.00027082515988	0.588749014490248	0.2384434132893	0.350305601200948	14	91827651	F	II	CCDC88C	Body	opensea	Body-opensea		rs139771425;rs547760994;rs568059444	4;35;47
cg13779854	-0.376588935957291	0.657290114167063	-5.87826711775904	1.88306506056441e-07	1.83843315899577e-06	6.99976678594887	0.823689876566796	0.447100940609505	0.376588935957291	3	127496919	F	II	MGLL	Body	opensea	Body-opensea		rs549049152	1
cg17435610	-0.350336581909226	0.356745573271525	-5.87735688263371	1.88967446298096e-07	1.84243260140644e-06	6.99640086049961	0.511545458301183	0.161208876391957	0.350336581909226	22	38731297	F	II	LOC400927-CSNK1E	5'UTR	opensea	5'UTR-opensea		rs555884805;rs574295163	19;42
cg26646867	-0.356501175733909	0.497865332271006	-5.87533695189747	1.90442373540702e-07	1.85241428594797e-06	6.98893190557606	0.655389107595291	0.298887931861382	0.356501175733909	5	68785451	R	II		IGR	shelf	IGR-shelf	chr5:68788151-68789823	rs187102367;rs192441549	49;8
cg26459161	-0.379997993576809	0.496784526027778	-5.87526311373722	1.90496504583302e-07	1.85241428594797e-06	6.9886588918188	0.66469061621288	0.284692622636071	0.379997993576809	15	101748151	R	II	CHSY1	Body	opensea	Body-opensea		rs193017778;rs527271397	22;20
cg01990133	-0.364238308320327	0.474600664070091	-5.87428237760289	1.91216932463531e-07	1.85695701830809e-06	6.98503274058743	0.635543172397677	0.27130486407735	0.364238308320327	19	51898727	F	II		IGR	shore	IGR-shore	chr19:51897623-51897878	rs372493094;rs181189737;rs76742984	1;4;33
cg01581130	-0.354692449902892	0.457730462667484	-5.87156495911627	1.93227210988841e-07	1.87399723673304e-06	6.97498622624768	0.614455033554809	0.259762583651917	0.354692449902892	19	14727431	F	II		IGR	opensea	IGR-opensea		rs115126763;rs534678744	0;9
cg22262670	-0.363498871447614	0.289713890879222	-5.86680513629895	1.96798952438416e-07	1.90611614171528e-06	6.95739164080704	0.450329671286307	0.0868307998386929	0.363498871447614	2	68994821	R	II	ARHGAP25	Body	opensea	Body-opensea		rs563855263	30
cg07412002	-0.338436091398713	0.442175879103836	-5.86628213721711	1.97195370938729e-07	1.90743596269494e-06	6.95545860825883	0.591717407861406	0.253281316462694	0.338436091398713	6	75982956	F	II	TMEM30A	Body	opensea	Body-opensea		rs115098925;rs189966116	17;23
cg04599589	-0.328586402933128	0.403141793357039	-5.86323558632504	1.99520333278031e-07	1.92738219182414e-06	6.94419927147758	0.548331134187956	0.219744731254828	0.328586402933128	6	6901086	F	II		IGR	opensea	IGR-opensea		rs112626605	20
cg11239575	-0.338592133844894	0.381840576780173	-5.86229376816772	2.00244553447336e-07	1.93183298141562e-06	6.94071883635509	0.531451054525591	0.192858920680697	0.338592133844894	17	3705765	R	II	ITGAE	TSS1500	opensea	TSS1500-opensea
cg19803593	-0.385374615556882	0.680069046232781	-5.85941535437587	2.02474105477103e-07	1.95077548141671e-06	6.93008271332368	0.850350853106752	0.464976237549871	0.385374615556882	17	73304723	R	II		IGR	opensea	IGR-opensea		rs12936583	15
cg18954633	-0.339687178718122	0.36236648534401	-5.85906287256866	2.02748812870484e-07	1.95085865612387e-06	6.928780338335	0.512460820126436	0.172773641408315	0.339687178718122	1	116270684	R	II	CASQ2	Body	opensea	Body-opensea		rs566970278;rs183909056	2;1
cg04068159	-0.360710969172914	0.542501115396464	-5.8582910248691	2.0335164299763e-07	1.95202192636346e-06	6.9259285306791	0.701885032007751	0.341174062834837	0.360710969172914	3	195973977	F	II	PCYT1A	Body	opensea	Body-opensea		rs562180862;rs184771760;rs187598930	0;1;38
cg14912254	-0.342182364584609	0.4569649931674	-5.85822642714324	2.03402175633072e-07	1.95202192636346e-06	6.9256898606618	0.608161851937343	0.265979487352734	0.342182364584609	1	231799060	F	II	DISC1	Body	opensea	Body-opensea		rs78519011;rs540855636	10;12
cg02965391	-0.315247744496021	0.363071718631226	-5.85375960841975	2.06926731198315e-07	1.98325070999483e-06	6.90918789550771	0.502367233641096	0.187119489145075	0.315247744496021	12	54857032	F	II	GTSF1	Body	opensea	Body-opensea		rs146632979	25
cg11745838	-0.368214844291832	0.473060748451048	-5.8527705251129	2.07715307789681e-07	1.98820970850384e-06	6.90553432073721	0.635760330812555	0.267545486520723	0.368214844291832	1	224007693	F	II	TP53BP2	Body	opensea	Body-opensea		rs181358246;rs573009984	1;33
cg20571119	-0.353391404925374	0.429106394141467	-5.85242586564207	2.07990796239663e-07	1.98825100134186e-06	6.90426122061093	0.585256084689889	0.231864679764515	0.353391404925374	1	182118862	F	II		IGR	opensea	IGR-opensea		rs534433208;rs113018617;rs577691457	13;30;39
cg15053869	-0.331798469744931	0.421437218686372	-5.85138837670956	2.08822252224007e-07	1.99138437759972e-06	6.90042907006999	0.568045844852736	0.236247375107806	0.331798469744931	18	47815588	R	II	CXXC1	TSS1500	shore	TSS1500-shore	chr18:47813434-47814546	rs531941446;rs545657066	33;19
cg27105233	-0.371586962906275	0.45682257467164	-5.85133915328688	2.08861782102317e-07	1.99138437759972e-06	6.90024725893784	0.621012162932552	0.249425200026277	0.371586962906275	6	114293139	F	II	HDAC2	TSS1500	shore	TSS1500-shore	chr6:114291411-114292767	rs571112073	0
cg14985891	-0.356046986175531	0.455363438762566	-5.8496029351419	2.1026083564845e-07	2.00161667826299e-06	6.89383463442847	0.612686525677336	0.256639539501805	0.356046986175531	1	116270626	R	II	CASQ2	Body	opensea	Body-opensea
cg02476884	-0.351927501919003	0.373197016265633	-5.84933079334147	2.10480968213416e-07	2.00161667826299e-06	6.89282953857907	0.528699865950774	0.176772364031771	0.351927501919003	1	9338423	F	II		IGR	opensea	IGR-opensea		rs554934856;rs569929556;rs369839361	0;1;37
cg24636906	-0.375314016612942	0.581406947618595	-5.84847222180822	2.11176953581733e-07	2.00563396847314e-06	6.88965867293913	0.747243373563848	0.371929356950906	0.375314016612942	13	110324345	R	II		IGR	opensea	IGR-opensea		rs531264493;rs145574609	38;2
cg13508436	-0.366659477376743	0.447483373665956	-5.8473665704774	2.12076586009529e-07	2.0115724820464e-06	6.88557547294422	0.609495700878935	0.242836223502192	0.366659477376743	2	44474193	F	II		IGR	opensea	IGR-opensea
cg10834070	-0.344606828842527	0.398696372333404	-5.84676348344534	2.12568896001006e-07	2.01363713886224e-06	6.88334834072983	0.550964506008009	0.206357677165482	0.344606828842526	3	17426679	F	II	TBC1D5	Body	opensea	Body-opensea		rs567499191;rs529935692;rs2028874;rs566084363	28;30;36;47
cg07591518	-0.314739317697107	0.280393731954686	-5.8451731646862	2.13872530315166e-07	2.02337211905909e-06	6.87747575916096	0.419464593262709	0.104725275565603	0.314739317697107	18	60119756	R	II		IGR	opensea	IGR-opensea		rs60426222;rs571269362	33;8
cg19342782	-0.369173450546068	0.468225257701365	-5.84287746782645	2.15768352401176e-07	2.03838652063304e-06	6.86899915450314	0.631348410268232	0.262174959722165	0.369173450546068	1	70821806	R	II	HHLA3	Body	shore	Body-shore	chr1:70819733-70820719	rs7536099;rs114658109	51;1
cg23863319	-0.327397907322444	0.419717835380698	-5.84257955100754	2.16015592816677e-07	2.03838652063304e-06	6.86789919331382	0.564382026988289	0.236984119665845	0.327397907322444	7	36788955	R	II		IGR	opensea	IGR-opensea		rs532388919;rs551236285;rs571479038;rs537235375	40;25;15;1
cg13612623	-0.373513233372365	0.455871033422363	-5.84038173815676	2.17848236893428e-07	2.05303762583883e-06	6.85978493340448	0.620911764447362	0.247398531074997	0.373513233372364	17	28679114	R	II		IGR	opensea	IGR-opensea
cg08303418	-0.352282642604239	0.381599501512831	-5.83999918836166	2.18168794227714e-07	2.05341925452837e-06	6.85837265210637	0.537259273826332	0.184976631222093	0.352282642604239	2	136993321	R	II		IGR	opensea	IGR-opensea		rs555834225	2
cg24058365	-0.370505983495143	0.496216288530313	-5.83772067870009	2.20087763323555e-07	2.06844985217662e-06	6.8499614450709	0.659928234725841	0.289422251230698	0.370505983495143	1	110923328	R	II	SLC16A4	Body	opensea	Body-opensea		rs558084759	17
cg15893090	-0.335165894254569	0.408131006112036	-5.83739723751548	2.20361517155632e-07	2.06844985217662e-06	6.84876751873038	0.556227564038473	0.221061669783904	0.335165894254569	1	153619315	F	II		IGR	opensea	IGR-opensea		rs546952761;rs186982019	25;44
cg03506099	-0.374537750558652	0.694398470433042	-5.83710154270704	2.20612081887904e-07	2.06844985217662e-06	6.84767602836777	0.859891895098493	0.485354144539841	0.374537750558652	14	65099398	R	II		IGR	opensea	IGR-opensea		rs143803103;rs151263678;rs117719789	49;2;1
cg13192602	-0.350062221939381	0.324049914660344	-5.83563895562342	2.21855595868968e-07	2.07745239963126e-06	6.84227743191198	0.478728570866117	0.128666348926736	0.350062221939381	3	151976532	R	II		IGR	opensea	IGR-opensea
cg14622879	-0.360584122529604	0.379710744872494	-5.83481159057754	2.22562103588148e-07	2.08140987692385e-06	6.83922367791986	0.53903861296697	0.178454490437366	0.360584122529604	6	12234001	F	II		IGR	opensea	IGR-opensea		rs534204255;rs554018427	0;46
cg11839815	-0.395577146202126	0.634065014804309	-5.83357987983123	2.23618018945107e-07	2.08608422912325e-06	6.83467771822246	0.80885491661455	0.413277770412425	0.395577146202125	3	127539037	F	II	MGLL	Body	shelf	Body-shelf	chr3:127541270-127542048	rs77169725	0
cg10598545	-0.341252509568717	0.473612356574842	-5.83356481914658	2.23630960732525e-07	2.08608422912325e-06	6.83462213426917	0.624398349174973	0.283145839606256	0.341252509568716	2	47003075	R	II		IGR	opensea	IGR-opensea		rs573131660;rs192879631;rs76169189;rs574262652;rs560885697	46;45;24;2;1
cg10537627	-0.373366781371022	0.565456607365555	-5.83215103162574	2.24849148089012e-07	2.09129217075351e-06	6.82940448424606	0.730432627041122	0.357065845670101	0.373366781371021	4	81022430	R	II		IGR	opensea	IGR-opensea		rs528607378	2
cg22091870	-0.371474037028821	0.343563294333548	-5.83199467237315	2.24984277390338e-07	2.09129217075351e-06	6.82882745332143	0.507702985113724	0.136228948084904	0.371474037028821	12	65131511	F	II	GNS	Body	opensea	Body-opensea
cg04530445	-0.362845406587272	0.569053765553773	-5.83192450580836	2.2504494308845e-07	2.09129217075351e-06	6.82856851071819	0.72938080567373	0.366535399086458	0.362845406587272	9	123412776	F	II	MEGF9	Body	opensea	Body-opensea		rs535909670;rs557392259;rs144177743	26;28;34
cg09051789	-0.365485995481936	0.470819053789603	-5.82951307584705	2.27139721772273e-07	2.10808663295481e-06	6.81966986858787	0.632312865746737	0.266826870264801	0.365485995481935	7	97755633	R	II	LMTK2	Body	opensea	Body-opensea
cg09228833	-0.364722504400433	0.339750164488792	-5.82820702184907	2.28282318013709e-07	2.11601258619028e-06	6.8148506799813	0.500906619921541	0.136184115521109	0.364722504400433	20	52199778	F	II	ZNF217	TSS200	shore	TSS200-shore	chr20:52198058-52198400
cg10305928	-0.370584209803915	0.412846098692831	-5.82700984767193	2.29334656576627e-07	2.12161050227338e-06	6.81043349428638	0.576592610001538	0.206008400197623	0.370584209803915	10	62426219	F	II	ANK3	Body	opensea	Body-opensea		rs113186068;rs190679672	0;1
cg09091429	-0.318234235878909	0.366319865469649	-5.82681957734716	2.29502349294502e-07	2.12161050227338e-06	6.80973148024133	0.506934992951027	0.188700757072118	0.318234235878909	9	74307473	F	II	TMEM2	Body	opensea	Body-opensea		rs577442260;rs143428015	28;37
cg01440934	-0.371687049097475	0.541704913797648	-5.82653393065142	2.29754328805927e-07	2.12161050227338e-06	6.8086775805246	0.705938726189555	0.334251677092081	0.371687049097474	1	47051752	F	II	MKNK1	Body	opensea	Body-opensea		rs377649534	5
cg14022913	-0.357960997953394	0.441179785623536	-5.82412067557834	2.3189410617252e-07	2.13867620937977e-06	6.79977436528233	0.59934859867271	0.241387600719316	0.357960997953394	4	178229651	F	II	NEIL3	TSS1500	shore	TSS1500-shore	chr4:178230850-178231260	rs578221578	0
cg03594078	-0.349251764291118	0.421146474173346	-5.82312936825307	2.32778778764338e-07	2.144138198367e-06	6.79611741903598	0.575467021185701	0.226215256894583	0.349251764291117	8	22131675	F	II	PIWIL2	TSS1500	shore	TSS1500-shore	chr8:22132791-22133357	rs553451549	24
cg18490259	-0.3490450032188	0.377090266419362	-5.82203833266312	2.33756312807637e-07	2.15044075973098e-06	6.79209276331271	0.531319453888134	0.182274450669335	0.3490450032188	16	21652363	R	II	METTL9	Body	opensea	Body-opensea		rs528803134;rs144638064;rs143500893	35;19;1
cg05611939	-0.374226865531243	0.492188913333246	-5.81405604275199	2.41032841547802e-07	2.21460249903319e-06	6.76265342780018	0.657544970195888	0.283318104664645	0.374226865531243	17	7920947	F	II	GUCY2D	3'UTR	shore	3'UTR-shore	chr17:7919021-7919867	rs372543612	0
cg03794433	-0.352596195313728	0.461325136332722	-5.81269993895711	2.42291124699681e-07	2.22337737959708e-06	6.75765306798451	0.617123455192276	0.264527259878549	0.352596195313727	15	90548061	F	II	ZNF710	5'UTR	shelf	5'UTR-shelf	chr15:90545272-90545911	rs192783887;rs182497171	5;40
cg18327534	-0.337165673990907	0.384833198435543	-5.81053605684259	2.4431239079904e-07	2.2391230616732e-06	6.74967482845736	0.533813379966409	0.196647705975502	0.337165673990907	1	234694294	R	II		IGR	opensea	IGR-opensea
cg06779020	-0.369993421909025	0.428823555231626	-5.80907100518865	2.45690347274035e-07	2.24894085669566e-06	6.74427362629824	0.592309020726311	0.222315598817286	0.369993421909025	14	70183064	R	II		IGR	opensea	IGR-opensea		rs189590022;rs114161518;rs529280818;rs547521539	45;36;19;18
cg03211711	-0.383552952040575	0.554578264060752	-5.8070801915227	2.47575141582638e-07	2.26336775322182e-06	6.73693467854674	0.724055149846122	0.340502197805547	0.383552952040575	2	32491049	F	II	NLRC4	TSS1500	opensea	TSS1500-opensea		rs420225;rs557042044	3;37
cg00305108	-0.35114032056207	0.504536845283943	-5.80584058428884	2.48755954190085e-07	2.27133082954135e-06	6.73236532071122	0.659691870648578	0.308551550086509	0.351140320562069	3	14203919	F	II	XPC	Body	opensea	Body-opensea		rs546641740;rs566632479	1;34
cg00266128	-0.324645559398123	0.396269994867014	-5.80441376919401	2.50121994657048e-07	2.2809632647083e-06	6.72710621109605	0.539718032740603	0.21507247334248	0.324645559398123	7	139445706	F	II	HIPK2	Body	opensea	Body-opensea
cg06824443	-0.365470113150049	0.495637735991201	-5.79961525108733	2.54770802120266e-07	2.32047145483949e-06	6.70942184162091	0.657124530173781	0.291654417023732	0.365470113150049	2	9255593	F	II		IGR	opensea	IGR-opensea		rs530248842;rs187609218	0;1
cg11427511	-0.347316818418365	0.444251345177789	-5.7990416543802	2.55332191523614e-07	2.32269929063416e-06	6.70730818021591	0.597716916106834	0.250400097688469	0.347316818418365	2	11433357	F	II	ROCK2	Body	opensea	Body-opensea		rs537019804;rs180982280;rs574368733	17;28;50
cg15886450	-0.37684095152279	0.53076291786442	-5.79233279848673	2.61989834741307e-07	2.3803091305121e-06	6.68259069738775	0.697274035979141	0.320433084456351	0.37684095152279	1	167874526	F	II	ADCY10	5'UTR	opensea	5'UTR-opensea		rs181143584;rs545505976;rs111287254	2;29;32
cg13448633	-0.360711728187463	0.469511871923388	-5.79192727246249	2.62397724357945e-07	2.38106449875303e-06	6.68109686093042	0.628896123913197	0.268184395725734	0.360711728187463	5	95260620	F	II	ELL2	Body	opensea	Body-opensea		rs557603404	4
cg08005330	-0.336309034166392	0.40831867370319	-5.78993020773259	2.64415611783994e-07	2.39640947540203e-06	6.67374068210054	0.556920339962759	0.220611305796367	0.336309034166392	9	95338664	F	II	CENPP	Body	opensea	Body-opensea		rs559221869	0
cg20092944	-0.37941446866488	0.517613938522306	-5.78550241097223	2.68944487464022e-07	2.43444565689656e-06	6.65743334616103	0.685262192118416	0.305847723453536	0.37941446866488	10	94750225	F	II	EXOC6	Body	opensea	Body-opensea		rs72813194;rs527958378	0;42
cg24711925	-0.377382397124369	0.580092155023835	-5.78392854966717	2.70572692944107e-07	2.44616397616053e-06	6.65163770963957	0.746842516543905	0.369460119419536	0.377382397124368	10	126454007	R	II	METTL10	Body	opensea	Body-opensea		rs147429177;rs570264486;rs139714298;rs79266966;rs147182290	49;42;9;2;1
cg19344630	-0.364867642815081	0.43485122896981	-5.78193254506324	2.72651649161435e-07	2.46192351188626e-06	6.64428817119117	0.596071815329962	0.231204172514881	0.364867642815081	6	110740914	F	II		IGR	opensea	IGR-opensea		rs191400385;rs557081057	1;15
cg04784321	-0.335856820068137	0.378726043133131	-5.78082019702032	2.7381707347008e-07	2.46940563675599e-06	6.64019266390514	0.527127893860913	0.191271073792775	0.335856820068137	14	91828035	R	II	CCDC88C	Body	opensea	Body-opensea		rs543709135	47
cg24684972	-0.35733375735695	0.48555444274305	-5.77882284831771	2.75922107695733e-07	2.48533279315124e-06	6.63283924471054	0.643446102970539	0.286112345613589	0.35733375735695	12	27025721	F	II		IGR	opensea	IGR-opensea		rs527804407	0
cg07586235	-0.363763286003601	0.466711615760334	-5.77448316186109	2.80551095897164e-07	2.52392715965399e-06	6.61686466961898	0.627444230506111	0.26368094450251	0.363763286003601	1	200385219	R	II		IGR	opensea	IGR-opensea		rs527783428;rs548926044;rs187846571	26;4;1
cg14287688	-0.361350030147435	0.499568082259212	-5.77243551584969	2.82761837876449e-07	2.54069827856633e-06	6.60932832557146	0.659234374649939	0.297884344502505	0.361350030147435	2	42876149	F	II	MTA3	Body	opensea	Body-opensea		rs574895127;rs145250677	26;39
cg21335396	-0.380524391694617	0.509827392215759	-5.77004427187366	2.85365363529891e-07	2.56095329914462e-06	6.60052829130498	0.677966076918032	0.297441685223415	0.380524391694617	9	4904699	F	II		IGR	opensea	IGR-opensea		rs146440492;rs562167925	23;40
cg21301729	-0.341575982863971	0.349840211180544	-5.7663336808407	2.89452375515869e-07	2.59445576684884e-06	6.58687488306619	0.500769133841369	0.159193150977397	0.341575982863971	9	7974700	F	II		IGR	opensea	IGR-opensea		rs571744624;rs183436325	0;50
cg24423468	-0.366057779564582	0.421892919386803	-5.76548408256168	2.90396276313888e-07	2.59906769711913e-06	6.58374905689721	0.583639380124642	0.21758160056006	0.366057779564582	8	19540219	F	II	CSGALNACT1	TSS200	opensea	TSS200-opensea		rs189419825;rs150988763;rs11204064	21;41;43
cg06407843	-0.35570779757692	0.50926435845455	-5.76498829261749	2.90948503212804e-07	2.59906769711913e-06	6.581925013817	0.666437571337375	0.310729773760455	0.35570779757692	6	43279607	R	II		IGR	shelf	IGR-shelf	chr6:43276419-43276659	rs549566720;rs533834425;rs80119404;rs557788060	40;31;25;3
cg01804557	-0.337509045043908	0.425703680443153	-5.76474514652667	2.91219706659801e-07	2.59906769711913e-06	6.58103047935895	0.574835584067205	0.237326539023297	0.337509045043908	15	66093248	F	II		IGR	opensea	IGR-opensea		rs187402542;rs191824015;rs538424803	1;34;46
cg27266905	-0.345313113555381	0.504312779691203	-5.76459720671179	2.91384840020721e-07	2.59906769711913e-06	6.58048621382444	0.656892992657535	0.311579879102154	0.345313113555381	15	57576015	R	II	TCF12	3'UTR	opensea	3'UTR-opensea		rs141850936;rs543255766	43;15
cg17723491	-0.360980201294818	0.545637868598921	-5.76222789369687	2.94042167789968e-07	2.6195834437862e-06	6.57177011175122	0.705140748240817	0.344160546946	0.360980201294818	15	80244933	F	II		IGR	opensea	IGR-opensea
cg00168694	-0.35762517386014	0.432985416124992	-5.75915556546818	2.9752368759467e-07	2.64738310369432e-06	6.56046925373637	0.591005841784123	0.233380667923983	0.35762517386014	21	40193056	R	II	ETS2	Body	shore	Body-shore	chr21:40194644-40194849	rs535157069;rs139406249	22;2
cg19237150	-0.36762045548824	0.445772895570982	-5.7553488237582	3.01894029727782e-07	2.68297874815472e-06	6.54646931359815	0.608209841019275	0.240589385531034	0.36762045548824	10	71951559	F	II		IGR	opensea	IGR-opensea		rs575987131	0
cg09277541	-0.344449116620307	0.396220226509323	-5.75503604553025	3.02255925528614e-07	2.68297874815472e-06	6.5453191313484	0.548418673388063	0.203969556767756	0.344449116620307	21	34677002	F	II		IGR	opensea	IGR-opensea
cg03391567	-0.385997247823833	0.544030866401814	-5.75398769112597	3.0347204149323e-07	2.69051633401253e-06	6.54146413324306	0.714587789858857	0.328590542035023	0.385997247823833	12	121725125	R	II	CAMKK2	5'UTR	opensea	5'UTR-opensea
cg24406240	-0.319397507051926	0.364886987447121	-5.75346854939015	3.04076048353285e-07	2.69261544266459e-06	6.53955522197079	0.506016118470065	0.186618611418139	0.319397507051926	11	88153520	R	II		IGR	opensea	IGR-opensea		rs377331832	2
cg18882597	-0.373330712623488	0.455487659860547	-5.75312462540602	3.04476848806792e-07	2.69291225024295e-06	6.5382906215832	0.620447742182553	0.247117029559066	0.373330712623487	12	49673654	R	II		IGR	opensea	IGR-opensea		rs565233205;rs185752727;rs376886703	38;33;1
cg19131078	-0.338287346184179	0.45483819537547	-5.75278550403377	3.04872563959525e-07	2.69316342042318e-06	6.53704370063014	0.604313999503363	0.266026653319185	0.338287346184179	15	64382893	R	II	FAM96A	Body	shelf	Body-shelf	chr15:64385875-64386322	rs566216164	2
cg13402430	-0.330041049849568	0.398868485461055	-5.75223028990042	3.05521532470778e-07	2.69564846699849e-06	6.53500226827168	0.54470057725505	0.214659527405483	0.330041049849568	2	37117112	R	II	STRN	Body	opensea	Body-opensea		rs888083;rs142067479	41;32
cg20311471	-0.364932564828756	0.516154206086039	-5.7502195614168	3.0788324891809e-07	2.71048473531951e-06	6.52760959920165	0.67740347891735	0.312470914088594	0.364932564828756	15	52711232	R	II	MYO5A	Body	opensea	Body-opensea		rs190182726	19
cg01425249	-0.363834732011798	0.556971870022622	-5.74999413712326	3.08149145613069e-07	2.71048473531951e-06	6.52678084581839	0.717736053934812	0.353901321923014	0.363834732011798	1	35915735	F	II	KIAA0319L	Body	opensea	Body-opensea		rs531974339;rs147576233	4;9
cg16956116	-0.35530341657788	0.620149006311393	-5.7498560867711	3.08312093461057e-07	2.71048473531951e-06	6.52627331977079	0.777143539217898	0.421840122640018	0.355303416577879	6	82456876	F	II	FAM46A	3'UTR	opensea	3'UTR-opensea		rs41270571;rs532357313	28;33
cg03601962	-0.348387194539126	0.410381502537766	-5.74645658309467	3.12351694487494e-07	2.74270972932013e-06	6.51377649983567	0.56432003035738	0.215932835818253	0.348387194539126	2	75102263	R	II	HK2	Body	opensea	Body-opensea		rs78497933;rs555239562	26;1
cg18807159	-0.3511783719648	0.406681967165062	-5.74575906126772	3.13187002292914e-07	2.74675490527709e-06	6.51121261149301	0.561853805940206	0.210675433975407	0.3511783719648	6	133067475	F	II	VNN2	Body	opensea	Body-opensea		rs529938840	0
cg20708537	-0.35629130878941	0.66093680680583	-5.74444682620774	3.14764442843642e-07	2.75729139179161e-06	6.50638944813326	0.818367850224407	0.462076541434997	0.35629130878941	19	17938796	F	II	JAK3	Body	shelf	Body-shelf	chr19:17942061-17942567	rs546307715;rs566446426;rs12151305;rs549656274;rs115997950;rs7255931	1;21;26;36;40;48
cg20242427	-0.327698578685498	0.36965613482508	-5.74329365574397	3.1615715567255e-07	2.76618647421377e-06	6.5021511832234	0.514453181220997	0.186754602535499	0.327698578685498	11	61115736	F	II	DAK	3'UTR	opensea	3'UTR-opensea
cg18963652	-0.34072552792834	0.502988241175623	-5.74169643709441	3.18096226553858e-07	2.77983496197007e-06	6.49628128990705	0.653541381423029	0.312815853494689	0.34072552792834	6	138133095	F	II		IGR	opensea	IGR-opensea		rs368774252;rs143414155;rs151325067;rs564641199;rs530518749;rs550002671	1;8;14;19;28;34
cg22626169	-0.349071880915067	0.482283584092988	-5.74069894917055	3.19313167124028e-07	2.78562233722466e-06	6.49261567928118	0.636524647753134	0.287452766838067	0.349071880915067	6	6890951	F	II		IGR	opensea	IGR-opensea		rs543344177;rs187673504	0;13
cg23854572	-0.32992177137622	0.426265647337613	-5.74053115509173	3.19518328642382e-07	2.78562233722466e-06	6.49199907985957	0.572045034689897	0.242123263313676	0.32992177137622	10	64874001	F	II		IGR	opensea	IGR-opensea		rs182729967;rs117262906	1;15
cg09088279	-0.339742260387721	0.397429179438638	-5.73986853420043	3.20329788499591e-07	2.78938005852613e-06	6.48956416989902	0.547547852633212	0.207805592245491	0.339742260387721	17	25609077	F	II		IGR	opensea	IGR-opensea		rs4794872	20
cg09472569	-0.354832246053538	0.459288976341607	-5.73773173483384	3.22960465440964e-07	2.80895152148653e-06	6.48171267816604	0.616075317621077	0.261243071567539	0.354832246053538	1	154458617	R	II	SHE	Body	opensea	Body-opensea		rs528418906	1
cg23568192	-0.340694975847043	0.412081088585825	-5.73407972471549	3.27506107027397e-07	2.84511229469772e-06	6.46829554871278	0.562620729076379	0.221925753229336	0.340694975847043	10	44289380	F	II		IGR	opensea	IGR-opensea		rs189494897;rs554542879;rs571179983;rs12240856;rs550402989;rs147744329	0;8;37;44;46;47
cg24597564	-0.363460015304425	0.520324962836316	-5.73175043913526	3.3043834065164e-07	2.86718806350039e-06	6.45973922062647	0.680923574249899	0.317463558945474	0.363460015304425	5	58426442	F	II	PDE4D	Body	opensea	Body-opensea		rs115235991	33
cg08003251	-0.363262511815322	0.468644232373118	-5.73028661666821	3.32294347943782e-07	2.87988434884611e-06	6.4543625540633	0.629155574803144	0.265893062987822	0.363262511815323	6	137469991	F	II	IL22RA2	Body	opensea	Body-opensea		rs529893592	50
cg10217863	-0.353001489492078	0.491343028475802	-5.72835629626139	3.34757602624183e-07	2.89780725199588e-06	6.44727301080125	0.647320430809511	0.294318941317433	0.353001489492078	10	99188343	R	II	PGAM1	Body	shelf	Body-shelf	chr10:99185778-99186294	rs147537751;rs559307950	45;34
cg03253008	-0.35575739971944	0.499765226095292	-5.72083225683006	3.44532445743087e-07	2.97611808684761e-06	6.41964562413784	0.656960356203882	0.301202956484442	0.35575739971944	13	47221820	R	II	LRCH1	Body	opensea	Body-opensea		rs142153200	25
cg04936213	-0.365496417849911	0.648837498628926	-5.72076888269123	3.4461596504823e-07	2.97611808684761e-06	6.41941296491632	0.810335915818421	0.44483949796851	0.365496417849911	9	124009589	F	II		IGR	opensea	IGR-opensea		rs377190412;rs574461616;rs183891193;rs556925168	0;1;22;50
cg26323129	-0.355241279036486	0.559868713449725	-5.71634345992772	3.50497897312208e-07	3.02335362716836e-06	6.40316813493255	0.716835790233288	0.361594511196802	0.355241279036486	1	235112874	R	II		IGR	opensea	IGR-opensea		rs569065176;rs536446463	42;2
cg08701420	-0.351940480779078	0.451547585755915	-5.71236023320631	3.5587690234152e-07	3.0661450622421e-06	6.38854953757741	0.607056170286205	0.255115689507128	0.351940480779077	10	105044051	R	II	INA	Body	opensea	Body-opensea		rs570806585	34
cg23017345	-0.347987590557974	0.439674115657196	-5.70653420485038	3.63891736797785e-07	3.13151903075277e-06	6.3671729578591	0.593436074275835	0.245448483717861	0.347987590557974	1	241753107	R	II	KMO	Body	opensea	Body-opensea		rs138901265;rs186094083	40;2
cg05913121	-0.339284738090483	0.475082995102009	-5.70405595767835	3.67354901652721e-07	3.1576156376527e-06	6.3580817617127	0.624999507281525	0.285714769191041	0.339284738090483	10	26780426	R	II	APBB1IP	5'UTR	opensea	5'UTR-opensea		rs546507523;rs151305364	46;29
cg23965230	-0.344263394545468	0.406341701983323	-5.70091183225027	3.71795501835588e-07	3.19204287992802e-06	6.34654946804213	0.558458085619692	0.214194691074224	0.344263394545468	10	43468702	R	II		IGR	opensea	IGR-opensea		rs561651502;rs115319447	31;21
cg25028736	-0.356366403631607	0.450151517134399	-5.69841424283356	3.75360747089279e-07	3.21888303819719e-06	6.33738987954641	0.607615741994877	0.25124933836327	0.356366403631607	4	185556747	F	II	CASP3	Body	opensea	Body-opensea		rs570345139	1
cg26434859	-0.348698598245438	0.450416754379302	-5.69580606409731	3.79119927292941e-07	3.24732162022412e-06	6.32782593551684	0.604492879185426	0.255794280939988	0.348698598245438	6	14596742	R	II		IGR	opensea	IGR-opensea		rs529659760;rs543037129	11;7
cg20090290	-0.361299950739839	0.451947417531042	-5.69537577689323	3.79743668081825e-07	3.24886881490775e-06	6.32624823275378	0.611591581811436	0.250291631071597	0.361299950739839	11	46543695	F	II	AMBRA1	Body	opensea	Body-opensea		rs544539785	1
cg02050298	-0.316549830048331	0.373845499427772	-5.69108554524751	3.86018492931249e-07	3.29585149556068e-06	6.31051940858501	0.513716354565406	0.197166524517075	0.316549830048331	1	231939233	R	II	DISC1	Body	opensea	Body-opensea		rs577698866	1
cg03046465	-0.352449755181157	0.553289344464024	-5.6910070383421	3.86134265505541e-07	3.29585149556068e-06	6.31023161845597	0.709022957218488	0.356573202037332	0.352449755181156	5	131015863	F	II	FNIP1	Body	opensea	Body-opensea		rs576498904;rs572971880	16;24
cg12011397	-0.328609860909862	0.416204680664365	-5.68515198820128	3.94866010169871e-07	3.36646230995988e-06	6.28877140672296	0.561404386647793	0.232794525737931	0.328609860909862	1	206922233	R	II		IGR	opensea	IGR-opensea		rs577502777;rs116665167;rs147717951	27;23;7
cg06458042	-0.34052409541578	0.664742591943922	-5.68028527361106	4.02272125757211e-07	3.42554817098176e-06	6.2709385009028	0.815206727127639	0.474682631711859	0.34052409541578	6	140205113	F	II		IGR	opensea	IGR-opensea		rs182783732;rs142693202;rs547983959	0;2;30
cg26752773	-0.327723065508378	0.469096491140676	-5.67998676147134	4.02730840614604e-07	3.42554817098176e-06	6.26984481744678	0.613904357295541	0.286181291787163	0.327723065508378	3	171529090	R	II	PLD1	TSS1500	shore	TSS1500-shore	chr3:171527617-171528458	rs571950359	4
cg26177213	-0.354256183941034	0.46774224085842	-5.67917504075327	4.03980803711088e-07	3.43219843894519e-06	6.26687093297191	0.624274043064923	0.27001785912389	0.354256183941033	7	4754566	R	II	FOXK1	Body	shelf	Body-shelf	chr7:4757802-4758037	rs552434604;rs141722802;rs531530285;rs150145560	35;26;2;1
cg10834561	-0.354647877254286	0.46181234035021	-5.67788750942576	4.05971332427201e-07	3.44511783490305e-06	6.26215408130533	0.618517216346289	0.263869339092004	0.354647877254286	17	55504960	F	II	MSI2	Body	opensea	Body-opensea
cg01155092	-0.344084551250535	0.446780568260219	-5.67628835275975	4.084571351844e-07	3.46220545106592e-06	6.25629602282373	0.598817928115106	0.254733376864571	0.344084551250535	17	53810494	F	II	TMEM100	TSS1500	opensea	TSS1500-opensea		rs566434538;rs187987257;rs559253669	0;1;34
cg25278941	-0.368057388027567	0.400530723027956	-5.67546507224105	4.09742739549324e-07	3.4690921089788e-06	6.25328035236185	0.5631607316913	0.195103343663733	0.368057388027567	6	139795527	R	II		IGR	opensea	IGR-opensea		rs572338673	43
cg01477971	-0.382508448403576	0.474601522056281	-5.67100197183735	4.16782062506187e-07	3.52462062548485e-06	6.23693424111672	0.643616882978791	0.261108434575216	0.382508448403575	2	103405951	R	II	TMEM182	Body	opensea	Body-opensea
cg13388635	-0.333195412512472	0.426561897679208	-5.67018250911157	4.18087465664024e-07	3.53087807038207e-06	6.23393336064121	0.57378777762658	0.240592365114108	0.333195412512472	2	68618350	R	II	PLEK	Body	opensea	Body-opensea		rs528639263;rs552067447	16;5
cg03346852	-0.314857127611892	0.398238017950502	-5.66993337297427	4.18485139547466e-07	3.53087807038207e-06	6.23302104649056	0.537360934802268	0.222503807190376	0.314857127611892	11	3744503	F	II	NUP98	Body	opensea	Body-opensea		rs61751338;rs558735824;rs577074852;rs535003331;rs138493671	1;15;35;39;47
cg11940177	-0.354381005667697	0.427886001888932	-5.66660100099201	4.23840383025658e-07	3.57195136591278e-06	6.22081931299549	0.584472957881635	0.230091952213938	0.354381005667697	10	99188478	R	II	PGAM1	Body	shelf	Body-shelf	chr10:99185778-99186294	rs561430709;rs141338730	27;2
cg14703454	-0.377932269007589	0.521842324694359	-5.66263597180133	4.30300608280719e-07	3.62223198612427e-06	6.20630376080664	0.688835652860503	0.310903383852914	0.377932269007588	3	108065259	F	II	HHLA2	5'UTR	opensea	5'UTR-opensea		rs187808490	20
cg22345419	-0.357098658777756	0.553226339501335	-5.66143250380947	4.32280597880318e-07	3.63472631153497e-06	6.2018985742691	0.711014118961274	0.353915460183518	0.357098658777756	10	82251784	R	II	TSPAN14	Body	opensea	Body-opensea		rs7910643	17
cg09324018	-0.344138184681304	0.4627139631205	-5.66050363404013	4.33814961565981e-07	3.64344936792872e-06	6.19849871558859	0.614775021468053	0.270636836786749	0.344138184681303	2	16839610	F	II	FAM49A	5'UTR	opensea	5'UTR-opensea		rs372066270	1
cg03819732	-0.356389159866189	0.619958388547488	-5.65709488831649	4.3949198556246e-07	3.68690530680086e-06	6.18602337762612	0.777432668488362	0.421043508622173	0.356389159866189	5	16455898	R	II	ZNF622	Body	opensea	Body-opensea		rs187580140;rs540214745	45;12
cg23247275	-0.365362694168533	0.52698029012112	-5.65535017958772	4.42426011430164e-07	3.70305621861678e-06	6.17963893266988	0.688419620102565	0.323056925934032	0.365362694168532	8	28234388	R	II	ZNF395	5'UTR	opensea	5'UTR-opensea
cg18190776	-0.34589779234775	0.679282622269586	-5.65534939290804	4.42427338721808e-07	3.70305621861678e-06	6.17963605408765	0.832121181679057	0.486223389331308	0.345897792347749	5	32395364	R	II	MIR579	TSS1500	opensea	TSS1500-opensea		rs546988346	18
cg00446046	-0.324047471925281	0.528583039527537	-5.65397575243938	4.44750966285985e-07	3.71673587169253e-06	6.1746098696331	0.671766806192197	0.347719334266915	0.324047471925281	3	187686918	F	II		IGR	opensea	IGR-opensea		rs547977258;rs561500242;rs530306646	0;35;40
cg11559388	-0.361589604140839	0.582266663190074	-5.65378442244106	4.45075572196677e-07	3.71673587169253e-06	6.17390981665263	0.742038813856957	0.380449209716118	0.361589604140839	15	80955339	F	II		IGR	opensea	IGR-opensea		rs142713129;rs551523944	36;47
cg20609803	-0.34550425751472	0.482237450473969	-5.65270481461973	4.4691160079589e-07	3.72782236295275e-06	6.16995979352348	0.634902122399078	0.289397864884357	0.34550425751472	1	161184305	R	II	FCER1G	TSS1500	opensea	TSS1500-opensea		rs529401313;rs549077531;rs566039905;rs535053531	49;48;4;1
cg12057878	-0.300414432343782	0.360027071868368	-5.65145880491161	4.49039923512875e-07	3.74131899908682e-06	6.16540121965211	0.492768332671434	0.192353900327653	0.300414432343781	2	43241407	R	II		IGR	opensea	IGR-opensea		rs111794962	48
cg24732404	-0.329691459922963	0.473507766636179	-5.65097599646729	4.49867303110346e-07	3.74395807764478e-06	6.16363492541207	0.619185388462605	0.289493928539642	0.329691459922963	20	8225365	R	II	PLCB1	Body	opensea	Body-opensea		rs544211281;rs576773537	21;18
cg08866079	-0.371565079157903	0.488002490756606	-5.65067834887787	4.50378126411596e-07	3.74395966309503e-06	6.16254604091705	0.652182409454284	0.280617330296381	0.371565079157903	5	53922505	R	II		IGR	opensea	IGR-opensea		rs549185854;rs114613751	20;10
cg20175324	-0.330031177523575	0.319549238064366	-5.6489498312766	4.53355958579155e-07	3.76444607961763e-06	6.15622293412129	0.465376967667806	0.135345790144231	0.330031177523575	13	50858812	F	II	DLEU1	Body	opensea	Body-opensea		rs537811253	0
cg27111077	-0.330436102923288	0.451685340675879	-5.64753523741748	4.5580744067021e-07	3.7805205373235e-06	6.15104861531823	0.597691990804774	0.267255887881486	0.330436102923288	10	97549902	F	II	ENTPD1	Body	opensea	Body-opensea		rs576520972;rs563589387	0;39
cg06197537	-0.347512865611011	0.382270676508518	-5.64490735778375	4.60396352717743e-07	3.81317304640877e-06	6.14143733102776	0.535822872941289	0.188310007330279	0.34751286561101	15	90574686	R	II	ZNF710	5'UTR	opensea	5'UTR-opensea		rs74038919;rs190855974	32;19
cg12248682	-0.348304160663655	0.407070424088552	-5.64468631954793	4.60784413409461e-07	3.81317304640877e-06	6.14062895898115	0.560972262521329	0.212668101857675	0.348304160663654	6	106242435	R	II		IGR	opensea	IGR-opensea		rs545501232;rs553704814	11;1
cg07671185	-0.354378878933199	0.531703465402345	-5.64340221729907	4.63045217971741e-07	3.8273004299663e-06	6.13593297586985	0.688289481675153	0.333910602741955	0.354378878933199	8	61496552	F	II	RAB2A	Body	opensea	Body-opensea		rs547135001;rs559171917;rs529725588;rs116459888;rs375732516	8;10;13;23;24
cg09669125	-0.327081415842421	0.364848321712249	-5.64286482425973	4.63994607606484e-07	3.8273004299663e-06	6.13396781359158	0.509372668247272	0.182291252404851	0.327081415842421	5	149318703	F	II	PDE6A	Body	opensea	Body-opensea		rs139475902;rs529788997;rs149655061	0;21;40
cg13250850	-0.371410706784553	0.57107696987481	-5.64282922503053	4.64057567135848e-07	3.8273004299663e-06	6.13383763471675	0.735188677523799	0.363777970739247	0.371410706784552	1	76250734	R	II	RABGGTB	TSS1500	opensea	TSS1500-opensea		rs530984439	28
cg04869977	-0.389389267147994	0.580146184295328	-5.6405498207963	4.68106460207313e-07	3.85635569240451e-06	6.12550283559351	0.752201906988628	0.362812639840634	0.389389267147994	6	7166748	R	II	RREB1	5'UTR	opensea	5'UTR-opensea
cg06317209	-0.338857961909965	0.505424018127294	-5.63765139857317	4.7330534759103e-07	3.8948089882575e-06	6.11490598250786	0.655151954785185	0.316293992875221	0.338857961909964	12	58210878	R	II	AVIL	TSS1500	opensea	TSS1500-opensea		rs182373965	32
cg15342474	-0.349090522516264	0.545765674700141	-5.63684744581977	4.74757471681465e-07	3.8982958011644e-06	6.11196695345487	0.700014975346863	0.350924452830598	0.349090522516264	10	11682423	R	II		IGR	opensea	IGR-opensea		rs7084826;rs7101132;rs555602509;rs150415138	44;29;23;8
cg14833952	-0.376792886756845	0.498417402613661	-5.63682811743717	4.74792437321305e-07	3.8982958011644e-06	6.11189629574811	0.664907282808546	0.288114396051701	0.376792886756845	3	151036761	R	II	MED12L	Body	opensea	Body-opensea		rs546813258	37
cg15142192	-0.367973421936142	0.459489285337473	-5.63422401054481	4.79526682025537e-07	3.93276245258528e-06	6.10237725726847	0.622082192704606	0.254108770768464	0.367973421936142	1	36521401	F	II	EIF2C3	3'UTR	opensea	3'UTR-opensea		rs569965014	14
cg16640599	-0.34111102780879	0.490884669940498	-5.63187093686907	4.83844639267334e-07	3.96374178224368e-06	6.09377695891276	0.641608147344382	0.300497119535592	0.34111102780879	4	119732131	F	II	SEC24D	Body	opensea	Body-opensea		rs560302770	15
cg15198489	-0.369121144853918	0.640915898709826	-5.63015445624664	4.87018635941489e-07	3.98529089143192e-06	6.08750402639155	0.804015939459231	0.434894794605314	0.369121144853918	8	122132335	F	II		IGR	opensea	IGR-opensea		rs551199957;rs148954068;rs569193531;rs538177365	8;20;27;44
cg19205376	-0.336231836440627	0.365055840462625	-5.62678163185702	4.93315460195869e-07	4.03202971474674e-06	6.07517957899725	0.513623396099181	0.177391559658555	0.336231836440627	11	48037488	R	II	PTPRJ	Body	opensea	Body-opensea		rs546645672	29
cg26725604	-0.361231125824434	0.445317830783129	-5.62650782503109	4.93830153279129e-07	4.03202971474674e-06	6.074179172756	0.60493158405439	0.243700458229956	0.361231125824434	18	24269627	R	II	PCAT18	Body	opensea	Body-opensea
cg24408573	-0.350621232729155	0.411319021744859	-5.62551678762033	4.95697511193999e-07	4.04050060774624e-06	6.07055834618244	0.566244682718207	0.215623449989052	0.350621232729155	3	52510292	F	II	NISCH	Body	opensea	Body-opensea		rs535506060;rs113735882;rs555787853	9;25;27
cg16544318	-0.371710569180884	0.469446469475166	-5.62537258956679	4.95969796368197e-07	4.04050060774624e-06	6.07003152394072	0.633690674462068	0.261980105281184	0.371710569180884	6	76322352	F	II	SENP6	Body	opensea	Body-opensea		rs148978860;rs73453040	1;38
cg05353702	-0.361891637731157	0.532528795488312	-5.62487726449476	4.96906230745626e-07	4.04363649703322e-06	6.06822190261646	0.692434402857892	0.330542765126736	0.361891637731156	21	40125827	R	II	LINC00114	Body	opensea	Body-opensea		rs148918452;rs548238625	31;2
cg07431921	-0.354542485670699	0.619843314119502	-5.62434566548542	4.97913185637479e-07	4.04733866640133e-06	6.06627981054497	0.776501621741439	0.42195913607074	0.354542485670699	11	34486195	R	II	CAT	Body	opensea	Body-opensea		rs533189603	45
cg11462667	-0.344576131946893	0.507986746472405	-5.61839586113029	5.0932174843404e-07	4.13548954542456e-06	6.04454708953419	0.660241316402427	0.315665184455534	0.344576131946893	3	160698705	R	II	PPM1L	Body	opensea	Body-opensea
cg26823336	-0.323004446313794	0.404839072495156	-5.61720384506143	5.11638255364106e-07	4.14970319505489e-06	6.04019385992751	0.547561967377995	0.224557521064202	0.323004446313794	11	14916757	R	II		IGR	shelf	IGR-shelf	chr11:14912900-14913771	rs552954012;rs537803696	48;1
cg17446488	-0.348827443155018	0.420195545332911	-5.61653958987643	5.12933649081427e-07	4.15561272382875e-06	6.03776812648747	0.57432860161071	0.225501158455691	0.348827443155018	6	6772111	F	II		IGR	opensea	IGR-opensea
cg19369939	-0.352144005736977	0.579278397572339	-5.61460053875918	5.16733637826257e-07	4.18061070594745e-06	6.0306875695179	0.734876911735189	0.382732905998213	0.352144005736976	5	173343501	R	II	CPEB4	Body	opensea	Body-opensea
cg09794343	-0.361771839385934	0.513112604238923	-5.61438407722491	5.1715956223327e-07	4.18061070594745e-06	6.02989719292053	0.672965277455964	0.31119343807003	0.361771839385934	16	11461389	F	II		IGR	opensea	IGR-opensea		rs553819997;rs143747467	2;17
cg22257514	-0.313333120603313	0.407822352602822	-5.61347904851651	5.18944116851951e-07	4.19041659114373e-06	6.02659271563462	0.546271871008937	0.232938750405624	0.313333120603312	6	82672142	F	II		IGR	opensea	IGR-opensea		rs555712606;rs185603259	0;13
cg26655028	-0.365465677650144	0.59602975060811	-5.61184098094842	5.22189572311529e-07	4.21198453706065e-06	6.02061214121596	0.757514584918639	0.392048907268495	0.365465677650144	4	40564371	F	II	RBM47	5'UTR	opensea	5'UTR-opensea		rs186914561;rs72624135	16;31
cg01519847	-0.338113393748901	0.574031760639866	-5.60249803838493	5.41087348131545e-07	4.35961806208845e-06	5.9865110905385	0.723430702063798	0.385317308314898	0.3381133937489	11	48042101	R	II	PTPRJ	Body	opensea	Body-opensea		rs150385523	27
cg06577638	-0.350701250806476	0.571826799688793	-5.59619239601278	5.54221763628311e-07	4.46054222933345e-06	5.96350559209582	0.726787817487003	0.376086566680528	0.350701250806476	9	3511850	F	II	RFX3	5'UTR	opensea	5'UTR-opensea		rs151101459	0
cg08175413	-0.358291974318561	0.406075384589537	-5.59567511363904	5.55313112577985e-07	4.46416456350561e-06	5.96161868541283	0.564390443009367	0.206098468690806	0.358291974318561	5	96294187	R	II	LNPEP	Body	opensea	Body-opensea		rs188559907	34
cg20922407	-0.320414350260177	0.392278426351764	-5.59540229205394	5.55889558985355e-07	4.46416456350561e-06	5.96062352695059	0.533856860187656	0.213442509927479	0.320414350260177	2	225749057	R	II	DOCK10	Body	opensea	Body-opensea
cg26950588	-0.332125359750158	0.449573212059646	-5.59445350276454	5.578988661986e-07	4.473199468239e-06	5.95716278666043	0.596326277995762	0.264200918245604	0.332125359750157	9	71166379	F	II		IGR	opensea	IGR-opensea		rs554883466;rs576248562	0;34
cg16378063	-0.333676950322007	0.401441094065109	-5.59429520763979	5.58234794522461e-07	4.473199468239e-06	5.95658541716833	0.548879746532973	0.215202796210965	0.333676950322007	17	47329552	F	II		IGR	opensea	IGR-opensea		rs528022238	10
cg11389648	-0.330198758378446	0.387939004397777	-5.58921477753881	5.69123027093864e-07	4.55203469017683e-06	5.93805754965538	0.533840781355695	0.203642022977248	0.330198758378446	5	76975799	R	II		IGR	opensea	IGR-opensea		rs566702581;rs538343547	32;17
cg05116792	-0.348664470423504	0.483559377400643	-5.58912617841579	5.6931475871415e-07	4.55203469017683e-06	5.93773448177904	0.637620422471493	0.28895595204799	0.348664470423503	5	98277378	F	II		IGR	opensea	IGR-opensea		rs569439222;rs148344429;rs548346684	0;13;48
cg15589135	-0.360851914478163	0.300343497194053	-5.58821655079752	5.71286917435937e-07	4.5628275366452e-06	5.93441770479283	0.459789691963473	0.0989377774853106	0.360851914478163	5	96294128	F	II	LNPEP	TSS200	opensea	TSS200-opensea		rs188559907	27
cg04349497	-0.32437987871587	0.408400874614198	-5.58685343965688	5.74254906397976e-07	4.58154186475512e-06	5.92944769550348	0.551731518697955	0.227351639982085	0.32437987871587	5	80162419	R	II	MSH3	Body	opensea	Body-opensea		rs72767317;rs562207491	29;20
cg07093324	-0.329187933173074	0.300562275016081	-5.58559523313517	5.77007989907196e-07	4.59850280652127e-06	5.92486050218288	0.446017408278602	0.116829475105528	0.329187933173074	2	114652143	R	II	ACTR3	Body	shelf	Body-shelf	chr2:114647669-114648312	rs139133248;rs11889509	47;16
cg16262074	-0.336870192392737	0.440323068659138	-5.58486182985483	5.78618758654968e-07	4.60633304935747e-06	5.92218679081546	0.589172688553604	0.252302496160867	0.336870192392737	1	235094965	F	II	LOC101927851	Body	opensea	Body-opensea		rs74662812;rs75128353	32;43
cg02291020	-0.40218982048144	0.442433753807228	-5.58266716199571	5.83465461833866e-07	4.63941614068455e-06	5.91418649609929	0.62014553495019	0.21795571446875	0.40218982048144	10	81963408	F	II	ANXA11	5'UTR	shore	5'UTR-shore	chr10:81964681-81965558	rs577584011;rs545817454;rs550797987;rs556153468	23;24;39;47
cg11502375	-0.333391206204481	0.4941625190932	-5.58229054094398	5.84301211701605e-07	4.63941614068455e-06	5.91281368285536	0.641474912532389	0.308083706327908	0.33339120620448	19	4540550	F	II	LRG1	TSS1500	shelf	TSS1500-shelf	chr19:4543407-4544578
cg11627265	-0.349101989994245	0.555172900620893	-5.58212328770692	5.84672737860409e-07	4.63941614068455e-06	5.91220404070784	0.709427268292769	0.360325278298524	0.349101989994245	18	29250579	F	II	B4GALT6	Body	opensea	Body-opensea
cg24777950	-0.340977616604461	0.490899038427458	-5.57945710852711	5.90626817636069e-07	4.67739699540305e-06	5.90248650080397	0.641563566694545	0.300585950090084	0.340977616604461	14	25046121	F	II	CTSG	TSS1500	opensea	TSS1500-opensea
cg11922563	-0.363776803830842	0.505332646759947	-5.57940887505014	5.90735081525263e-07	4.67739699540305e-06	5.90231071512154	0.666071234499156	0.302294430668314	0.363776803830842	5	75016955	R	II		IGR	shelf	IGR-shelf	chr5:75012962-75013515	rs976013;rs368516662	14;2
cg26653677	-0.337180720255288	0.390818670267358	-5.57695148047402	5.9627690548839e-07	4.71618367965575e-06	5.89335541418062	0.539805500147602	0.202624779892314	0.337180720255288	17	33863922	R	II		IGR	opensea	IGR-opensea		rs529313907;rs549189405;rs190592146;rs528672733	44;16;15;2
cg04903759	-0.318192168266298	0.424688805938183	-5.57554439320633	5.99473192993317e-07	4.73250814708298e-06	5.88822821057831	0.565285345404687	0.247093177138389	0.318192168266298	3	167238645	F	II	WDR49	Body	opensea	Body-opensea
cg11427907	-0.324505144153944	0.384138844180724	-5.57525451453551	6.00133769037073e-07	4.73250814708298e-06	5.88717198743852	0.52752483810921	0.203019693955266	0.324505144153944	8	142148131	R	II	DENND3	ExonBnd	opensea	ExonBnd-opensea
cg25117333	-0.356016557816144	0.485537165920189	-5.57519160601407	6.00277219965517e-07	4.73250814708298e-06	5.88694277155378	0.642846807745928	0.286830249929783	0.356016557816144	2	48031924	R	II	MSH6	Body	opensea	Body-opensea		rs560350568;rs112347275;rs192684944;rs139887193	28;21;14;2
cg10239857	-0.326785762088118	0.410748198250294	-5.5728620196999	6.05613304170781e-07	4.76944870696043e-06	5.87845515695158	0.555141907079928	0.22835614499181	0.326785762088118	1	46536187	F	II	PIK3R3	Body	opensea	Body-opensea		rs151055301;rs186871009	10;25
cg23407020	-0.314196697233361	0.342184090614722	-5.57175900063357	6.08156157795558e-07	4.78179491850968e-06	5.87443679456752	0.481015189392254	0.166818492158893	0.314196697233361	8	82073599	F	II		IGR	opensea	IGR-opensea		rs532502025;rs147977377	2;21
cg06147190	-0.362053704282968	0.482844189801817	-5.5716165349277	6.08485359924922e-07	4.78179491850968e-06	5.87391780143582	0.642821407973361	0.280767703690393	0.362053704282968	9	127143971	F	II	PSMB7	Body	opensea	Body-opensea		rs564036245	0
cg07026750	-0.346172593767114	0.476882881262338	-5.57023129869371	6.11695475379528e-07	4.80187497375021e-06	5.8688716886938	0.629842864554784	0.283670270787669	0.346172593767114	4	8209196	R	II	SH3TC1	Body	opensea	Body-opensea		rs554279147;rs566154788	36;35
cg00278392	-0.343670757711679	0.409660949691134	-5.56725841599665	6.18641317346838e-07	4.85120656554761e-06	5.85804342085192	0.561515470540481	0.217844712828802	0.343670757711679	6	16802505	F	II		IGR	opensea	IGR-opensea		rs540772399;rs148609530	28;38
cg25046783	-0.342706319986223	0.55024723678379	-5.5669629938351	6.19335780029938e-07	4.85146361023452e-06	5.85696748760177	0.70167561073119	0.358969290744967	0.342706319986223	10	98405486	F	II	PIK3AP1	Body	opensea	Body-opensea		rs577729838	0
cg00612332	-0.348941027706434	0.233948835510237	-5.56636177353429	6.20751474416274e-07	4.85736372510151e-06	5.8547778855266	0.388132080310754	0.0391910526043202	0.348941027706434	9	272258	R	II	DOCK8	TSS1500	opensea	TSS1500-opensea		rs142455171;rs149998554	51;3
cg21199922	-0.322367222629231	0.277570113105927	-5.56464700133521	6.24806824287693e-07	4.87576293793153e-06	5.848533203301	0.420011444035122	0.0976442214058911	0.322367222629231	4	38622735	R	II	FLJ13197	Body	opensea	Body-opensea		rs184161790;rs576346501;rs189487153	42;28;1
cg07935482	-0.321294323219265	0.475397189992846	-5.56450166676359	6.25151733075597e-07	4.87576293793153e-06	5.84800396578381	0.61736444908973	0.296070125870465	0.321294323219265	12	42575257	F	II	YAF2	Body	opensea	Body-opensea		rs114039773;rs569927696;rs537336350	17;18;41
cg15860257	-0.350595099759757	0.478431175103461	-5.56445322285066	6.25266742192762e-07	4.87576293793153e-06	5.84782755765741	0.633345288950796	0.282750189191039	0.350595099759756	11	9660756	F	II		IGR	opensea	IGR-opensea		rs80104323;rs540845124;rs560739654	0;10;20
cg00593607	-0.343572352001577	0.568891019008211	-5.56424437080055	6.25762810228255e-07	4.87576293793153e-06	5.84706702995156	0.720702058264722	0.377129706263145	0.343572352001577	12	93530780	F	II		IGR	opensea	IGR-opensea		rs527835785;rs569194201;rs115736958	0;9;23
cg12836863	-0.36005993675892	0.573171788453461	-5.56358880571355	6.27322441837627e-07	4.88272626704191e-06	5.84467986857296	0.732268039579496	0.372208102820576	0.36005993675892	13	32889023	F	II	BRCA2	TSS1500	shore	TSS1500-shore	chr13:32889533-32889900
cg15732149	-0.357713152222034	0.418611756277424	-5.56318835382939	6.28277029975777e-07	4.88497050242036e-06	5.84322171362642	0.576671056096462	0.218957903874428	0.357713152222034	1	207509334	F	II	CD55	Body	opensea	Body-opensea		rs372689910;rs1507760;rs536317900	25;31;49
cg20981515	-0.299727916348101	0.267203595080712	-5.56249655134172	6.29929512617394e-07	4.88802146031968e-06	5.84070274716167	0.399641511606617	0.0999135952585156	0.299727916348101	5	149503227	F	II	PDGFRB	Body	opensea	Body-opensea		rs140748060;rs538980324	19;32
cg26770787	-0.333407651281584	0.382282425637956	-5.56246592572959	6.30002765957733e-07	4.88802146031968e-06	5.84059123649845	0.529602085506563	0.196194434224979	0.333407651281584	4	101986946	F	II	PPP3CA	Body	opensea	Body-opensea		rs548996556;rs10022217	1;26
cg09470277	-0.338768923398707	0.448935440219075	-5.5592705615193	6.37692141535852e-07	4.94028834090559e-06	5.82895765745006	0.598624034278968	0.259855110880261	0.338768923398707	12	122314441	F	II	HPD	5'UTR	opensea	5'UTR-opensea		rs532763723	27
cg10853746	-0.320219671338099	0.441425455860049	-5.55910755066809	6.38086887457391e-07	4.94028834090559e-06	5.82836422781361	0.582917868776883	0.262698197438784	0.320219671338099	14	50864245	F	II	CDKL1	TSS200	shore	TSS200-shore	chr14:50863088-50863563	rs556977302	12
cg16297769	-0.349975872353659	0.488287028883639	-5.55262204544246	6.53989375999585e-07	5.05806973083224e-06	5.80475854120086	0.642927530621303	0.292951658267644	0.349975872353659	5	169741779	R	II		IGR	opensea	IGR-opensea
cg20355779	-0.343940739279015	0.547031284439614	-5.55215414052383	6.55151694112961e-07	5.06105741525746e-06	5.80305580751103	0.699005099469876	0.355064360190862	0.343940739279014	14	102439006	F	II	DYNC1H1	Body	opensea	Body-opensea
cg12650721	-0.362375646632301	0.528640616827088	-5.55191110859403	6.55756211742306e-07	5.06105741525746e-06	5.8021714173936	0.688760088594849	0.326384441962548	0.362375646632301	3	177169008	F	II	LINC00578	Body	opensea	Body-opensea		rs537242878;rs557170901;rs567576513	3;9;24
cg19061132	-0.380743770812532	0.456674032243032	-5.54716816714219	6.67664635491673e-07	5.14754690580962e-06	5.78491430580198	0.624909651904383	0.244165881091851	0.380743770812531	22	19407598	F	II	HIRA	Body	opensea	Body-opensea		rs5993635	43
cg13285181	-0.358925478402777	0.498646373952093	-5.54668623615141	6.68886532917949e-07	5.15155048251513e-06	5.78316106315361	0.657241352781227	0.29831587437845	0.358925478402777	6	144294137	R	II	PLAGL1	5'UTR	opensea	5'UTR-opensea
cg10470429	-0.336694261672682	0.431122652154894	-5.5458319756472	6.7105786801246e-07	5.16285025001821e-06	5.78005341873174	0.579894535219568	0.243200273546886	0.336694261672682	9	79779034	R	II		IGR	opensea	IGR-opensea		rs575497372;rs184195208	32;26
cg03171795	-0.314435685817925	0.587157767424621	-5.54412446172389	6.75418849795221e-07	5.18733795509958e-06	5.77384223743571	0.726094465809285	0.41165877999136	0.314435685817925	3	70882921	F	II		IGR	opensea	IGR-opensea
cg20694518	-0.350281580933653	0.457887749499235	-5.54403202815083	6.75655721102033e-07	5.18733795509958e-06	5.77350602182865	0.612663331772244	0.262381750838591	0.350281580933653	6	32440836	F	II		IGR	opensea	IGR-opensea		rs115608589;rs9269078;rs67970757	16;43;44
cg17050687	-0.3501625656079	0.475212988920088	-5.54238233156344	6.79897068129144e-07	5.21444069406159e-06	5.76750574808766	0.629935983025904	0.279773417418004	0.3501625656079	7	75505981	R	II		IGR	shelf	IGR-shelf	chr7:75508166-75508759	rs189040406;rs561417504	5;1
cg21852792	-0.319831638884024	0.399913002705367	-5.53919088503882	6.88176958711109e-07	5.27242785921614e-06	5.75589939591704	0.541233959421563	0.22140232053754	0.319831638884024	2	71678463	F	II		IGR	shelf	IGR-shelf	chr2:71680558-71681276	rs557750147;rs191926552;rs540265215	0;3;30
cg07487971	-0.333265673051611	0.400133276196449	-5.53608063392209	6.96341922065895e-07	5.32941437639576e-06	5.74459032519661	0.547390201498324	0.214124528446713	0.333265673051611	19	29698063	R	II		IGR	opensea	IGR-opensea		rs552931979;rs571142299;rs538456934;rs187211851	22;19;10;2
cg10260093	-0.349771499619713	0.406394898991585	-5.52774712878386	7.18693087664557e-07	5.49474214677428e-06	5.71429892231005	0.56094509649797	0.211173596878257	0.349771499619713	22	50586318	R	II	MOV10L1	Body	opensea	Body-opensea		rs572994675;rs540287328	2;1
cg14716166	-0.360870202017966	0.564766154002752	-5.52587472637709	7.23811620519977e-07	5.5257711435849e-06	5.7074948988888	0.724220429313016	0.36335022729505	0.360870202017966	15	41548858	F	II	CHP1	Body	opensea	Body-opensea		rs531690992;rs6492999;rs139152236	34;35;44
cg27474147	-0.31547739334432	0.45005938888637	-5.52571173828302	7.24258874656995e-07	5.5257711435849e-06	5.70690265923034	0.589456376643162	0.273978983298843	0.315477393344319	5	179207533	F	II		IGR	opensea	IGR-opensea		rs1019443	14
cg02290163	-0.330757563657948	0.523326655447809	-5.52503028585155	7.26131797662939e-07	5.53430180921483e-06	5.7044265672725	0.669475346366437	0.338717782708489	0.330757563657948	2	178036284	R	II		IGR	opensea	IGR-opensea		rs535285286	39
cg14882828	-0.326406935006156	0.551044510349876	-5.52197350786641	7.34592105368953e-07	5.59296917608013e-06	5.69332078575541	0.695270830468875	0.368863895462719	0.326406935006156	5	14758150	F	II	ANKH	Body	opensea	Body-opensea		rs60927035	0
cg20071624	-0.345725489698347	0.589561655173706	-5.51856537410314	7.44139580974648e-07	5.6597836179524e-06	5.6809407420363	0.742324080854371	0.396598591156023	0.345725489698347	7	5258357	R	I	WIPI2	Body	opensea	Body-opensea		rs541611926;rs560418307;rs148405000;rs144017207	37;14;9;8
cg24827643	-0.34160838818148	0.475864917805973	-5.51693885727922	7.48739131170553e-07	5.68694769529398e-06	5.67503326649387	0.626808159095464	0.285199770913984	0.34160838818148	11	4470183	F	II	OR52K2	TSS1500	opensea	TSS1500-opensea		rs143926542;rs191189741;rs533966537;rs147260035	10;11;37;42
cg14536522	-0.341501770818863	0.325794489958031	-5.51675446250597	7.49262339560009e-07	5.68694769529398e-06	5.67436358301049	0.476690621250087	0.135188850431224	0.341501770818863	6	106970609	R	II	AIM1	Body	opensea	Body-opensea		rs187103425	13
cg25083411	-0.304582777855447	0.322925523098929	-5.51525053585187	7.53543126981586e-07	5.71352451605893e-06	5.66890189678817	0.457508610988545	0.152925833133099	0.304582777855446	7	36786142	R	II		IGR	opensea	IGR-opensea		rs368172206;rs114191093	20;19
cg20475797	-0.314051494890887	0.360831302430013	-5.51478223216845	7.54881030456287e-07	5.71775590424122e-06	5.66720129259473	0.499598242032962	0.185546747142076	0.314051494890887	4	26767989	F	II		IGR	opensea	IGR-opensea		rs565722709;rs534846873	1;44
cg26928972	-0.335185314754619	0.418826293069923	-5.51387601437342	7.57476676578168e-07	5.73149534847382e-06	5.66391057033637	0.566931432147545	0.231746117392926	0.335185314754619	3	122043799	F	II	CSTA	TSS1500	opensea	TSS1500-opensea		rs189308724;rs530670772	14;42
cg08358041	-0.317812625433394	0.407478357368913	-5.51327549570449	7.59201569278871e-07	5.73862464531204e-06	5.66173001817468	0.547907191862739	0.230094566429345	0.317812625433394	4	15691805	R	II	FAM200B	3'UTR	opensea	3'UTR-opensea		rs181328712;rs112445646	37;19
cg02897385	-0.34004095317889	0.660084722345012	-5.50920875233524	7.7098505319074e-07	5.82169146240423e-06	5.64696517605991	0.810335376075219	0.470294422896329	0.34004095317889	5	142528481	R	II	ARHGAP26	Body	opensea	Body-opensea		rs528709756;rs548491272	40;2
cg27388185	-0.32228206478878	0.390125468857216	-5.50772411487158	7.75331635339113e-07	5.8484892492864e-06	5.64157586249522	0.532529171903421	0.210247107114641	0.32228206478878	8	86987139	F	II		IGR	opensea	IGR-opensea		rs565436631;rs150718213	34;49
cg09333299	-0.322154197359968	0.291611514532152	-5.50729487487556	7.76592823249009e-07	5.85198209667188e-06	5.64001778377336	0.433958718016789	0.111804520656821	0.322154197359968	6	144462191	F	II		IGR	opensea	IGR-opensea		rs534635052;rs552671766;rs187114696;rs77403855;rs557028888	0;11;20;35;44
cg02694058	-0.367008900832908	0.385792747785876	-5.50363070708616	7.87441549514236e-07	5.92258922943443e-06	5.62671895029513	0.547959471409718	0.180950570576811	0.367008900832907	8	19540254	F	II	CSGALNACT1	TSS200	opensea	TSS200-opensea		rs150988763;rs11204064;rs538139271;rs558001807	6;8;18;26
cg04497719	-0.357982982304026	0.646661511380326	-5.50358481960591	7.87578354977982e-07	5.92258922943443e-06	5.62655242273543	0.804840038444895	0.44685705614087	0.357982982304025	6	7961211	R	II	BLOC1S5-TXNDC5	Body	opensea	Body-opensea		rs145873626;rs155476;rs186682207	40;24;23
cg09019636	-0.329897103977882	0.716627894130637	-5.50316942088279	7.88817860739313e-07	5.92583253579984e-06	5.62504494362125	0.862396381934817	0.532499277956935	0.329897103977882	2	62964766	F	II	EHBP1	Body	opensea	Body-opensea
cg06973778	-0.343466768933076	0.518460739353389	-5.50035754919411	7.97258942105298e-07	5.98311418988336e-06	5.61484162822788	0.670225125626143	0.326758356693068	0.343466768933076	9	2156946	R	II	SMARCA2	TSS1500	opensea	TSS1500-opensea		rs189739927;rs144993758;rs531928882	48;46;11
cg17725378	-0.335389924620725	0.655937098200176	-5.49874135936682	8.02150918172415e-07	6.01367130065455e-06	5.60897777927682	0.804132646288403	0.468742721667678	0.335389924620725	5	131130438	F	II	FNIP1	Body	shore	Body-shore	chr5:131131929-131133303
cg04748721	-0.355933060477343	0.519097495514505	-5.49572473573655	8.11361156892561e-07	6.07650664181436e-06	5.59803434927683	0.676370243167284	0.320437182689941	0.355933060477343	2	160418964	R	II	BAZ2B	5'UTR	opensea	5'UTR-opensea		rs138187481;rs181941055	6;2
cg11675009	-0.342450142795519	0.538390431512205	-5.48997112957061	8.29218017598608e-07	6.20390459697244e-06	5.57716724118894	0.689705610886969	0.347255468091451	0.342450142795518	3	141006210	R	II	PXYLP1	Body	opensea	Body-opensea		rs34601454;rs541579769;rs559589503;rs200023218;rs545061605	50;41;25;2;1
cg23505520	-0.346269168200171	0.700395010984559	-5.48688191126609	8.38965083815952e-07	6.27043016772534e-06	5.56596617650096	0.853397666700914	0.507128498500743	0.346269168200171	13	24855017	F	II	SPATA13	Body	opensea	Body-opensea		rs542059503	1
cg09565754	-0.341224470664323	0.469018159500383	-5.48470344461968	8.4590641909084e-07	6.31587155272306e-06	5.55806857765859	0.619791762817176	0.278567292152854	0.341224470664323	16	4104522	F	II	ADCY9	Body	opensea	Body-opensea		rs143695978;rs148108610;rs553423641	2;24;47
cg21326122	-0.350196531353814	0.465660648655623	-5.48383404181434	8.48692420176855e-07	6.33021177317619e-06	5.55491701003627	0.620398650881726	0.270202119527913	0.350196531353814	10	70766010	F	II	KIAA1279	Body	opensea	Body-opensea		rs534454808;rs547762811;rs76850258	0;1;14
cg09159058	-0.338327615079567	0.60006660121048	-5.48356581154567	8.495537895261e-07	6.33021177317619e-06	5.55394471297581	0.749560198571219	0.411232583491652	0.338327615079567	10	99077698	R	II	FRAT1	TSS1500	shore	TSS1500-shore	chr10:99078811-99081048	rs1932002	21
cg08539965	-0.371381594763715	0.480136608272654	-5.48329629599698	8.50420154830026e-07	6.33023408651142e-06	5.55296777227759	0.644235452470574	0.272853857706859	0.371381594763715	1	21396338	F	II	EIF4G3	5'UTR	opensea	5'UTR-opensea		rs145082765	6
cg06840062	-0.356087298892967	0.533344847198378	-5.4826631447668	8.52458867135506e-07	6.33897405054516e-06	5.55067278440208	0.690685746709224	0.334598447816256	0.356087298892967	2	25873395	R	II	DTNB	TSS1500	opensea	TSS1500-opensea		rs542469733	33
cg02585938	-0.344040774390169	0.485773427770975	-5.47478910376596	8.7821919784676e-07	6.52391404114736e-06	5.52213878754242	0.63779144436198	0.293750669971811	0.344040774390169	14	59800395	F	II	DAAM1	Body	opensea	Body-opensea		rs151123899;rs541932758	0;48
cg17520907	-0.326585399043346	0.356029493996719	-5.45377032416567	9.50803369851518e-07	7.05596184995074e-06	5.4460355602889	0.500334670318198	0.173749271274851	0.326585399043346	13	31256334	F	II		IGR	opensea	IGR-opensea		rs562021192;rs17609774	8;45
cg04183654	-0.304945195663161	0.314451354689587	-5.45331447351294	9.52441380139341e-07	7.0608180526888e-06	5.44438610067003	0.449194580680286	0.144249385017125	0.304945195663161	16	21622716	F	II	METTL9	Body	opensea	Body-opensea		rs537845191	18
cg03011556	-0.349767398104187	0.662797279301662	-5.4530525583141	9.53383779618373e-07	7.0608180526888e-06	5.44343840145475	0.817345664510489	0.467578266406302	0.349767398104186	5	68805174	R	II	OCLN	5'UTR	opensea	5'UTR-opensea		rs201378122	26
cg19084488	-0.338961041486753	0.468715551439256	-5.45069413142481	9.6191117874217e-07	7.1167838168896e-06	5.43490546895895	0.618489034886891	0.279527993400139	0.338961041486753	6	24687380	R	II	ACOT13	5'UTR	opensea	5'UTR-opensea		rs576226817	23
cg17465588	-0.352577892833414	0.474804474106458	-5.44130421838811	9.96614591389025e-07	7.36610704038743e-06	5.40094412074097	0.630594705823548	0.278016812990134	0.352577892833414	8	128453500	F	II	CASC8	Body	opensea	Body-opensea		rs10090459	29
cg26704043	-0.352038083557396	0.560400279314298	-5.43443498189038	1.02278107055066e-06	7.55189406775173e-06	5.37611165846134	0.715951990653612	0.363913907096217	0.352038083557396	6	5282702	F	II	FARS2	5'UTR	opensea	5'UTR-opensea		rs528976715	12
cg18118893	-0.309245207249183	0.382620159283647	-5.43155482368941	1.03395271750876e-06	7.62670153397808e-06	5.36570287563441	0.519263390393751	0.210018183144569	0.309245207249183	11	102327308	F	II		IGR	shelf	IGR-shelf	chr11:102322529-102323762	rs538554226	0
cg22471156	-0.321599306999547	0.481938278653116	-5.43017163459046	1.03936054908358e-06	7.65888597575959e-06	5.36070472696471	0.624040298025009	0.302440991025462	0.321599306999547	7	6473557	R	II	DAGLB	Body	opensea	Body-opensea		rs181595329	6
cg15736847	-0.359226349672365	0.577471651198426	-5.42932083274163	1.0427007555526e-06	7.67578508003178e-06	5.35763056557863	0.73619957314668	0.376973223474315	0.359226349672365	3	113473496	F	II	ATP6V1A	5'UTR	opensea	5'UTR-opensea		rs539905824	20
cg01976035	-0.330827461060219	0.379937409325712	-5.42825563370606	1.04689759646169e-06	7.69170608653205e-06	5.35378195658464	0.526116985143019	0.195289524082799	0.330827461060219	2	197848776	R	II		IGR	opensea	IGR-opensea
cg21814550	-0.315209273359524	0.473420855665192	-5.42823941388615	1.04696163043631e-06	7.69170608653205e-06	5.35372335561297	0.612699371800796	0.297490098441271	0.315209273359524	14	53170147	R	II		IGR	shelf	IGR-shelf	chr14:53173752-53174112	rs566149646	2
cg18553213	-0.329127197159736	0.393262585338941	-5.42502600626051	1.05972424648528e-06	7.77767585108118e-06	5.34211469671805	0.53869088175836	0.209563684598624	0.329127197159736	17	4065331	F	II		IGR	opensea	IGR-opensea		rs568434132;rs534187019	3;7
cg09589182	-0.300300746109874	0.332622025735967	-5.42391876202047	1.0641572924363e-06	7.80240126814292e-06	5.33811522467812	0.465313053086842	0.165012306976968	0.300300746109873	14	50770648	F	II	L2HGDH	Body	opensea	Body-opensea		rs578237434;rs543767593	0;31
cg02475699	-0.318792597483963	0.396538569841793	-5.42352914563226	1.06572153372159e-06	7.8060642210257e-06	5.33670795709271	0.537400415241684	0.218607817757721	0.318792597483963	9	35644696	F	II		IGR	shelf	IGR-shelf	chr9:35646744-35647265	rs541241462;rs528946244	1;24
cg16713785	-0.329334759484844	0.411626557844289	-5.42158522629468	1.07355995752012e-06	7.85563034784183e-06	5.32968715278053	0.55714656784922	0.227811808364376	0.329334759484844	12	46621654	F	II	SLC38A1	Body	opensea	Body-opensea		rs146986879;rs138360236;rs531759683	0;23;33
cg16934826	-0.34719913460612	0.529609835347899	-5.41906294740125	1.08381524673527e-06	7.92276509378162e-06	5.32057874130281	0.683023406452928	0.335824271846809	0.347199134606119	4	1294967	R	II	MAEA	Body	opensea	Body-opensea		rs574593060;rs535452763;rs73071916;rs572231834	31;16;14;9
cg03085538	-0.333361180906824	0.419006762085809	-5.41615643837957	1.0957525619015e-06	8.00204958551974e-06	5.31008454314416	0.56630588853301	0.232944707626187	0.333361180906823	15	81317493	R	II		IGR	opensea	IGR-opensea		rs191191050;rs552326105	48;1
cg09101941	-0.327294576080443	0.387013577330903	-5.41282492969434	1.10959485845928e-06	8.09507413156562e-06	5.29805814185153	0.531632110947843	0.2043375348674	0.327294576080443	5	133775258	R	II		IGR	opensea	IGR-opensea		rs142285408	1
cg10056026	-0.311831573137881	0.388579215795251	-5.4105999614522	1.11893536632796e-06	8.15510348500653e-06	5.29002760425025	0.526365259739896	0.214533686602015	0.311831573137881	10	60038269	R	II	CISD1	Body	opensea	Body-opensea		rs535078422;rs9888114;rs574981515;rs545523325	43;23;7;2
cg21875980	-0.367113101076058	0.49981088273138	-5.40802783119767	1.1298298832915e-06	8.22632840545512e-06	5.28074542804318	0.662023648323126	0.294910547247069	0.367113101076058	1	231553510	F	II	EGLN1	Body	shelf	Body-shelf	chr1:231556681-231558447	rs113502414;rs375790681;rs556312801	1;37;47
cg26503179	-0.345900382311382	0.444728380429159	-5.40650578496717	1.13632583075787e-06	8.26541764991738e-06	5.27525343431194	0.597568084241165	0.251667701929783	0.345900382311382	11	58991197	R	II		IGR	opensea	IGR-opensea
cg17457254	-0.349825293981857	0.612064557614915	-5.40411107299754	1.14662082317735e-06	8.3320355555365e-06	5.26661364597336	0.766638524723178	0.416813230741321	0.349825293981856	14	90599793	F	II	KCNK13	Body	opensea	Body-opensea		rs547809464	5
cg15931138	-0.334846978124705	0.383780525010297	-5.40340081486145	1.14969189712377e-06	8.34608018783314e-06	5.26405137843764	0.53173616650726	0.196889188382555	0.334846978124705	5	150476928	F	II		IGR	opensea	IGR-opensea
cg11842502	-0.323022240065157	0.487446452473325	-5.40308896339655	1.15104286650256e-06	8.3476224502441e-06	5.26292640478	0.630177209711418	0.307154969646261	0.323022240065157	6	111862202	R	II		IGR	opensea	IGR-opensea		rs563547510;rs145070488	34;8
cg23397030	-0.300662523530805	0.305938596126463	-5.40161237146263	1.1574608712361e-06	8.38587263626786e-06	5.25760003780631	0.438789478616818	0.138126955086013	0.300662523530805	14	91111400	F	II	LOC101928909	Body	opensea	Body-opensea		rs575957190;rs544812008;rs558526022	13;28;31
cg04756491	-0.343002669312031	0.471783142909896	-5.40100648617131	1.16010454389003e-06	8.39672903830375e-06	5.25541462705837	0.623342461908235	0.280339792596204	0.343002669312031	14	23385384	F	II	RBM23	5'UTR	shelf	5'UTR-shelf	chr14:23388092-23388857
cg14531540	-0.305906003822279	0.345680031747057	-5.39828405733543	1.1720570074188e-06	8.4669433530084e-06	5.24559591517794	0.480847800877831	0.174941797055552	0.305906003822279	3	69608177	F	II		IGR	opensea	IGR-opensea		rs527922798;rs548164891;rs77163875	9;38;40
cg08356637	-0.340970456837108	0.466512104037149	-5.39827090510563	1.17211504409486e-06	8.4669433530084e-06	5.24554848436019	0.617173468686103	0.276203011848995	0.340970456837108	11	8385767	R	I		IGR	opensea	IGR-opensea		rs537095506;rs550396018;rs74930572;rs539624218	31;23;22;4
cg12483340	-0.352457112746732	0.51152553807353	-5.39292718517051	1.1959310700079e-06	8.62761286814235e-06	5.22628065441166	0.667262401845342	0.31480528909861	0.352457112746731	15	42503039	R	II	TMEM87A	3'UTR	shelf	3'UTR-shelf	chr15:42500160-42500561	rs547335192	2
cg10991454	-0.326876019519161	0.646442576328786	-5.39275405076682	1.19671062287244e-06	8.62761286814235e-06	5.22565649125172	0.79087616634888	0.464000146829719	0.326876019519161	2	30834674	F	II	LCLAT1	Body	opensea	Body-opensea		rs188199838;rs535494481	1;46
cg25159832	-0.31462782025405	0.335192324817143	-5.39176369739808	1.2011794097654e-06	8.64863953629966e-06	5.22208631847476	0.474213919813118	0.159586099559069	0.314627820254049	1	179297012	F	II	SOAT1	5'UTR	opensea	5'UTR-opensea		rs538231555	1
cg24092822	-0.304745731486821	0.350789123456557	-5.39158526079843	1.20198631853374e-06	8.64863953629966e-06	5.2214430871179	0.485444214113524	0.180698482626704	0.304745731486821	11	19265869	R	II		IGR	shore	IGR-shore	chr11:19262473-19264397	rs553431329	2
cg25272883	-0.373496091250599	0.503470670640387	-5.39108474353731	1.20425256102145e-06	8.65645076216598e-06	5.2196388518938	0.668503827239489	0.29500773598889	0.373496091250599	2	43371609	R	II		IGR	opensea	IGR-opensea		rs575700425;rs112810815;rs539269824;rs556179616	51;26;13;1
cg12682382	-0.330343529597808	0.546767932345577	-5.3877132428347	1.21962813127663e-06	8.75838732470149e-06	5.2074869290908	0.692733677981818	0.36239014838401	0.330343529597808	8	74787918	R	II	UBE2W	Body	shelf	Body-shelf	chr8:74790342-74791412	rs201127244	23
cg27340480	-0.364724824908485	0.491813402217059	-5.38697041464832	1.22304168182114e-06	8.77430686018844e-06	5.20480989171418	0.652970882990576	0.288246058082091	0.364724824908484	19	44170526	R	II	PLAUR	Body	shelf	Body-shelf	chr19:44172916-44173252	rs4251826;rs550935709;rs4251825;rs142217735	43;39;21;2
cg02862467	-0.35589238708355	0.508885448223001	-5.38598024896156	1.22760647511802e-06	8.79844640817727e-06	5.20124168135773	0.666140223911082	0.310247836827532	0.35589238708355	1	19407897	F	II	UBR4	Body	opensea	Body-opensea		rs201737964;rs141281527	1;15
cg11394547	-0.344064901332814	0.491325898835026	-5.38247559904751	1.24389864403203e-06	8.90650865043245e-06	5.18861392368203	0.64335457616813	0.299289674835316	0.344064901332814	9	77763795	F	II		IGR	opensea	IGR-opensea		rs543433488;rs371457291	0;1
cg08185095	-0.379529468329629	0.539189606836514	-5.38215997872262	1.2453762923616e-06	8.9083892444832e-06	5.18747683412099	0.706888674237978	0.327359205908349	0.379529468329629	8	74527135	F	II	STAU2	Body	opensea	Body-opensea		rs531335938	15
cg21248089	-0.355628973077352	0.470857310971416	-5.38167581914784	1.24764635769134e-06	8.91592894209837e-06	5.18573258962308	0.6279956944242	0.272366721346848	0.355628973077352	6	138056102	R	II	LOC100507406	Body	opensea	Body-opensea		rs528140674;rs547682455	45;6
cg05398335	-0.345247239652126	0.428816091663511	-5.37911952850029	1.25969972632993e-06	8.99329931202635e-06	5.17652411488976	0.581367197556311	0.236119957904185	0.345247239652126	19	16787345	F	II	TMEM38A	Body	opensea	Body-opensea		rs549176188	1
cg20000185	-0.301729781467362	0.385217162891774	-5.3750032926376	1.27935006023774e-06	9.12470295881627e-06	5.16169938500444	0.518539624470376	0.216809843003014	0.301729781467362	6	75982940	R	II	TMEM30A	Body	opensea	Body-opensea		rs553409178;rs565653796	51;2
cg18795522	-0.314271655489795	0.439580039580779	-5.3745666582721	1.2814521256157e-06	9.13081339651534e-06	5.16012706006878	0.578444259448362	0.264172603958567	0.314271655489795	6	142196266	F	II		IGR	opensea	IGR-opensea		rs530739057;rs140051395;rs183585414	0;1;12
cg14476968	-0.335387817970342	0.340201725574189	-5.36831550276998	1.3119224657978e-06	9.33885001866937e-06	5.1376213262811	0.488396342816898	0.153008524846557	0.335387817970342	10	14594283	F	II	FAM107B	5'UTR	opensea	5'UTR-opensea		rs530292824;rs550527591	18;50
cg03778647	-0.304330100635612	0.453873219722929	-5.36746500798875	1.316122860424e-06	9.3596632518223e-06	5.13456001720678	0.588344659538665	0.284014558903053	0.304330100635612	5	142875362	F	II		IGR	opensea	IGR-opensea		rs552670316	21
cg24597363	-0.336414127443013	0.454163694953561	-5.36653142738344	1.32074885106544e-06	9.38345986047655e-06	5.13119983485591	0.602811797777218	0.266397670334205	0.336414127443013	4	1294996	R	II	MAEA	Body	opensea	Body-opensea		rs535452763;rs73071916;rs572231834	45;43;38
cg25780687	-0.315708098939482	0.373948654168003	-5.3650632496897	1.32805624998206e-06	9.42624242484844e-06	5.12591590991366	0.513447581606378	0.197739482666897	0.315708098939481	2	160563271	F	II	BAZ2B	Body	opensea	Body-opensea		rs6432551;rs150526658	17;33
cg09599062	-0.32155517013976	0.345987416841627	-5.36095312401714	1.34872561349781e-06	9.56369071389359e-06	5.11112631276726	0.488069933880126	0.166514763740366	0.321555170139759	3	141995701	F	II		IGR	opensea	IGR-opensea		rs565179911	9
cg20046808	-0.325541388125673	0.642426220772437	-5.34997386891048	1.40550566241328e-06	9.95668359112478e-06	5.07163826519785	0.786270089944246	0.460728701818574	0.325541388125673	2	165531675	F	II		IGR	opensea	IGR-opensea		rs183129456	0
cg08253808	-0.365732183686067	0.615654935871832	-5.34650831480617	1.42391215889182e-06	1.0077339719107e-05	5.05917978530136	0.77725752866335	0.411525344977283	0.365732183686067	14	102676957	F	II	WDR20	Body	shelf	Body-shelf	chr14:102680287-102680519	rs557659503	1
cg19628360	-0.336096784117308	0.600977058987478	-5.34602296604929	1.4265088593961e-06	1.00859816365402e-05	5.05743520368086	0.749484940341638	0.41338815622433	0.336096784117308	1	246751091	F	II	CNST	5'UTR	opensea	5'UTR-opensea		rs574732857;rs540267654	1;15
cg25409990	-0.343787020833753	0.342421587914859	-5.34456044890583	1.43436181675843e-06	1.01317349137503e-05	5.05217852795041	0.494327480841401	0.150540460007648	0.343787020833753	2	198162738	R	II	ANKRD44-IT1	Body	opensea	Body-opensea
cg25818097	-0.321781663044709	0.27920347432263	-5.342366704615	1.44622098222399e-06	1.02056710699387e-05	5.04429455334575	0.421386069621455	0.0996044065767464	0.321781663044709	2	134975778	R	II		IGR	opensea	IGR-opensea		rs139390876	16
cg13062455	-0.359198219925021	0.450013920678615	-5.34195643595213	1.44844954869529e-06	1.02115693183018e-05	5.04282023524929	0.608729413203624	0.249531193278604	0.359198219925021	14	81978021	R	II	SEL1L	Body	opensea	Body-opensea		rs183669486;rs571024753	39;1
cg01459845	-0.362688105413674	0.391411398305472	-5.33757147911735	1.47248077055568e-06	1.03710173003979e-05	5.0270651372942	0.5516689332557	0.188980827842026	0.362688105413674	3	69255721	R	II	FRMD4B	Body	opensea	Body-opensea		rs549546533;rs569551290;rs189733718	51;26;17
cg03450844	-0.348530470668173	0.584377604756897	-5.33300093384137	1.49794701938225e-06	1.05402567621024e-05	5.01064796779969	0.738379440633532	0.389848969965359	0.348530470668173	7	150416671	F	II	GIMAP1	Body	shore	Body-shore	chr7:150417414-150418018	rs189512093;rs73163557;rs146221004;rs543030008	20;24;25;38
cg16457662	-0.31748616097067	0.39433275484478	-5.33227343014227	1.50204035579188e-06	1.05589260677527e-05	5.00803525873792	0.534617337599263	0.217131176628592	0.31748616097067	11	74701311	F	II	NEU3	Body	shore	Body-shore	chr11:74699815-74700186	rs550146210	18
cg03746834	-0.331165123607168	0.538244472600254	-5.33193291619962	1.50396005738423e-06	1.05622941961122e-05	5.00681240159769	0.684573248147607	0.353408124540439	0.331165123607168	8	28196926	R	II	PNOC	Body	opensea	Body-opensea		rs147679588;rs142337272;rs147012260	18;11;1
cg03516004	-0.32459149670193	0.368277684104882	-5.33056504013784	1.51169605440695e-06	1.06064645654658e-05	5.00190034306602	0.511701833810387	0.187110337108456	0.32459149670193	18	77442923	R	II	CTDP1	5'UTR	shelf	5'UTR-shelf	chr18:77439094-77440398	rs575457075;rs560832024	15;1
cg07807826	-0.324173284964793	0.657075452683167	-5.33007162308424	1.51449617123347e-06	1.06159521295256e-05	5.00012858371414	0.800314811155982	0.47614152619119	0.324173284964792	20	52530856	R	II		IGR	opensea	IGR-opensea
cg22957691	-0.338300740435724	0.460570555572031	-5.32828858029271	1.5246574922832e-06	1.06690544627113e-05	4.99372651594224	0.610052278090142	0.271751537654418	0.338300740435723	2	36790185	R	II	FEZ2	Body	opensea	Body-opensea		rs542957341	17
cg23670353	-0.271093001598744	0.307989659031819	-5.32823180568711	1.52498214360631e-06	1.06690544627113e-05	4.99352267721977	0.427774938808008	0.156681937209263	0.271093001598744	1	59833489	F	II	FGGY	Body	opensea	Body-opensea		rs547551697;rs188085102;rs75055449	3;37;47
cg02664515	-0.3268818936336	0.363075728436316	-5.32715123055775	1.53117413486583e-06	1.07021627805875e-05	4.98964321537132	0.507511913995348	0.180630020361749	0.326881893633599	15	51850888	R	II	DMXL2	Body	opensea	Body-opensea
cg26598162	-0.314563398013772	0.413190926307146	-5.32170097251156	1.56278494961468e-06	1.09127040481665e-05	4.97007995146109	0.552184055662068	0.237620657648297	0.314563398013771	20	4804909	F	II	RASSF2	TSS1500	shore	TSS1500-shore	chr20:4803013-4804146
cg22820233	-0.340829263936151	0.448990838529026	-5.3135793084542	1.61108532195725e-06	1.12392745771556e-05	4.94094080090063	0.599589815617092	0.258760551680942	0.34082926393615	19	55385581	F	II	FCAR	1stExon	opensea	1stExon-opensea		rs3816051;rs559946949;rs143210491	23;43;48
cg18578954	-0.346834303212232	0.522635149864417	-5.31311015219395	1.61391991102779e-06	1.12483467563267e-05	4.93925802139615	0.675887516400055	0.329053213187823	0.346834303212232	6	28887247	F	II	TRIM27	Body	shelf	Body-shelf	chr6:28890951-28892013	rs540372060	38
cg04590344	-0.32913174183839	0.461308105667103	-5.30964596781787	1.63500265727337e-06	1.13844629469405e-05	4.92683421677068	0.606738410200345	0.277606668361956	0.32913174183839	8	146027637	R	II	ZNF517	5'UTR	shelf	5'UTR-shelf	chr8:146023902-146024734	rs2976648;rs190775006	10;7
cg16346806	-0.301722166313595	0.325936522232938	-5.30832642707958	1.64310438908267e-06	1.14236376353107e-05	4.92210261565023	0.459255618976154	0.15753345266256	0.301722166313595	7	139432152	R	II	HIPK2	Body	opensea	Body-opensea
cg02241675	-0.362650851564235	0.526136285748714	-5.30814642447858	1.64421263031422e-06	1.14236376353107e-05	4.92145719527287	0.686377359695701	0.323726508131467	0.362650851564235	13	113357454	R	II	ATP11A	Body	opensea	Body-opensea		rs78280008;rs551974827	6;2
cg24918667	-0.350426331660738	0.505031996547414	-5.30796944674663	1.64530296547847e-06	1.14236376353107e-05	4.92082262837456	0.659871538444019	0.309445206783281	0.350426331660738	19	55385662	F	II	FCAR	5'UTR	opensea	5'UTR-opensea
cg20043649	-0.301213242450632	0.540456500977111	-5.30631731243402	1.65551593644943e-06	1.14836734588904e-05	4.91489913404022	0.67355072438553	0.372337481934898	0.301213242450631	2	47537239	F	II		IGR	opensea	IGR-opensea		rs545186748;rs368919081	0;1
cg15830029	-0.339378127359949	0.396650182364777	-5.30513093535502	1.66288821933051e-06	1.15239096636402e-05	4.91064594441282	0.546607959570335	0.207229832210386	0.339378127359949	18	22907666	F	II	ZNF521	5'UTR	opensea	5'UTR-opensea		rs201794924;rs375596992	0;9
cg14611767	-0.332314834902257	0.592588219924362	-5.30319608430741	1.67498100279248e-06	1.15967523252828e-05	4.90371017232479	0.739425007439313	0.407110172537056	0.332314834902256	9	134127575	F	II		IGR	opensea	IGR-opensea		rs370600165;rs373190724	0;7
cg20766052	-0.316215056958525	0.34699913268625	-5.3000685336097	1.69471145605665e-06	1.1722287165856e-05	4.89250085928373	0.486722064830714	0.170507007872189	0.316215056958525	6	14744370	F	II		IGR	opensea	IGR-opensea		rs546686299	0
cg16416659	-0.301022784517153	0.341098174801064	-5.29689842186038	1.71494386960204e-06	1.18510541488428e-05	4.88114137323243	0.474108242378411	0.173085457861258	0.301022784517153	16	11444071	R	II	RMI2	Body	opensea	Body-opensea		rs72773852;rs542129040;rs562087975;rs9940779	45;27;25;17
cg05261452	-0.350557316893854	0.614765222903455	-5.2932174912247	1.73873491889665e-06	1.20041472931735e-05	4.86795446327088	0.769662641996088	0.419105325102234	0.350557316893854	3	43567899	F	II	ANO10	Body	opensea	Body-opensea		rs182416491;rs549768339	1;37
cg24443230	-0.337118280741288	0.538525421208451	-5.29251837754402	1.74329009017183e-06	1.20242736981561e-05	4.8654502575896	0.687484661535997	0.35036638079471	0.337118280741288	17	8761973	R	II	PIK3R6	Body	opensea	Body-opensea		rs533772100;rs73973235;rs188905431	28;23;7
cg00198785	-0.331903906732484	0.602549624336816	-5.2914119983118	1.75052287200682e-06	1.20628136255207e-05	4.86148747612517	0.749204838939541	0.417300932207058	0.331903906732483	13	46269339	F	II	LINC01055	Body	opensea	Body-opensea		rs540204765	7
cg25821633	-0.338285826300851	0.492285167128574	-5.29094265359334	1.75360005578122e-06	1.2072671933322e-05	4.85980648560844	0.641760299680113	0.303474473379262	0.338285826300851	11	33079630	F	II	TCP11L1	Body	opensea	Body-opensea		rs200534855	20
cg04977356	-0.318807341689043	0.450465544595095	-5.27987424405402	1.82773156627415e-06	1.2571226870471e-05	4.82017947692669	0.591333904876301	0.272526563187257	0.318807341689043	11	34888103	F	II		IGR	opensea	IGR-opensea
cg13602831	-0.309029758453442	0.396840512815531	-5.27955384947138	1.82992274227824e-06	1.25745019178857e-05	4.81903284064856	0.53338854562054	0.224358787167098	0.309029758453442	15	34563890	R	II	SLC12A6	Body	opensea	Body-opensea
cg10456459	-0.354136387592948	0.553031705932169	-5.27902646271345	1.83353516788116e-06	1.25875279502852e-05	4.81714546920881	0.709510574868587	0.35537418727564	0.354136387592947	12	22843015	F	II	ETNK1	3'UTR	opensea	3'UTR-opensea		rs373083641;rs558762857	1;47
cg03388745	-0.319153350183426	0.484906739317791	-5.27756996856074	1.84354817036869e-06	1.2644429546439e-05	4.8119334263949	0.625927987073259	0.306774636889833	0.319153350183426	11	116843673	F	II	SIK3	Body	opensea	Body-opensea		rs182796499;rs188307152	0;1
cg04281750	-0.322862138142796	0.505670451377012	-5.27683875760899	1.84859531894828e-06	1.26671970827372e-05	4.80931699111824	0.648330465905224	0.325468327762428	0.322862138142796	20	22392636	F	II	LOC284788	Body	opensea	Body-opensea		rs544090904;rs568566265;rs59664353;rs547832036	4;29;34;35
cg08358676	-0.340890946534406	0.492215605096277	-5.27501661336516	1.86123182624565e-06	1.27418783847181e-05	4.80279751388117	0.642841837285899	0.301950890751493	0.340890946534406	8	93969144	F	II	TRIQK	5'UTR	opensea	5'UTR-opensea		rs532661856;rs541577713	0;1
cg06466659	-0.296399726510709	0.290708519919884	-5.27306009486997	1.87489486611473e-06	1.28234413790608e-05	4.79579814730881	0.421675840936243	0.125276114425535	0.296399726510708	2	213990963	R	II	IKZF2	Body	opensea	Body-opensea
cg21352991	-0.347957512143968	0.48913079562606	-5.27280610683468	1.87667577469651e-06	1.28236596272831e-05	4.79488958294997	0.642879463782697	0.294921951638729	0.347957512143968	7	28123378	F	II	JAZF1	Body	opensea	Body-opensea		rs555678225;rs41445946;rs185991958;rs148191344	14;21;23;38
cg25270819	-0.334498708931307	0.746596665604908	-5.27184234460167	1.88344862126422e-06	1.28579565094127e-05	4.7914421604558	0.89439842071409	0.559899711782784	0.334498708931306	11	58377413	R	II	ZFP91-CNTF	Body	opensea	Body-opensea		rs147433078;rs139714444;rs145670467;rs202023024	26;11;10;1
cg08183317	-0.33271154233375	0.387374774312163	-5.26929937568581	1.90143504052255e-06	1.29666605634487e-05	4.78234691820435	0.534386851157309	0.201675308823558	0.33271154233375	13	114261934	R	II	TFDP1	Body	shore	Body-shore	chr13:114260191-114260565	rs531005482;rs549345645;rs567812108;rs181552586;rs552020684	51;49;46;34;2
cg08305085	-0.318359487950918	0.41616945350994	-5.26909207266112	1.90290872425952e-06	1.29666605634487e-05	4.78160554220717	0.556839924930114	0.238480436979195	0.318359487950918	8	37662390	F	II	ADGRA2	Body	opensea	Body-opensea		rs188866600;rs140340487;rs374822003;rs527672850	0;1;7;42
cg25464662	-0.327860039340199	0.591708399841414	-5.26698248268237	1.9179695231147e-06	1.30571518509536e-05	4.77406162489699	0.736576789317316	0.408716749977117	0.327860039340199	10	33250646	R	II		IGR	shelf	IGR-shelf	chr10:33246271-33247707	rs558386591	1
cg24209015	-0.32112673828951	0.391782572606227	-5.2667335584502	1.91975436358346e-06	1.30571790294935e-05	4.77317154007875	0.533675782548104	0.212549044258594	0.32112673828951	13	31289017	R	II	ALOX5AP	Body	opensea	Body-opensea		rs576199143;rs138665430	29;2
cg20661985	-0.344303711369535	0.481605852947255	-5.26471914893169	1.93425837479299e-06	1.31436352214849e-05	4.76596911580844	0.633740050994258	0.289436339624724	0.344303711369535	20	24969842	F	II	C20orf3	Body	shelf	Body-shelf	chr20:24972665-24973700	rs185248403;rs548049002	1;5
cg05567143	-0.324168324567272	0.391361051866898	-5.26333974353938	1.94425241995211e-06	1.31993136510082e-05	4.76103768539819	0.534598218536157	0.210429893968886	0.324168324567271	22	50980910	F	II		IGR	shore	IGR-shore	chr22:50982570-50982994	rs192130742;rs77392662;rs139004517	0;7;15
cg26861460	-0.329144020852289	0.495969962521382	-5.25858629100429	1.97908286417156e-06	1.34233446439462e-05	4.74404743678099	0.641405692665417	0.312261671813128	0.329144020852289	22	44575455	R	II	PARVG	TSS1500	opensea	TSS1500-opensea		rs148500042;rs185949371	36;1
cg02841912	-0.326804782936229	0.377425306149622	-5.25651932050432	1.99441924298359e-06	1.35148631141919e-05	4.73666118496203	0.521827419540049	0.195022636603819	0.326804782936229	6	152955983	R	II	SYNE1	5'UTR	shore	5'UTR-shore	chr6:152957810-152958472	rs561573363;rs144515361;rs114887259;rs536193042	22;19;2;1
cg15226786	-0.359481068941458	0.562892272329498	-5.25510688476352	2.0049663404156e-06	1.35640467476681e-05	4.73161449012649	0.721732744652467	0.36225167571101	0.359481068941458	3	71592297	F	II	MIR1284	TSS1500	opensea	TSS1500-opensea		rs144559813;rs549053006	31;47
cg06141694	-0.299283011692569	0.324848333260743	-5.25491393149878	2.00641143662792e-06	1.35640467476681e-05	4.73092509739152	0.457089664008622	0.157806652316053	0.299283011692569	2	127494476	R	II		IGR	opensea	IGR-opensea		rs116507712	1
cg07000116	-0.310687473416589	0.50743368201866	-5.25480505266792	2.00722732149754e-06	1.35640467476681e-05	4.7305360938561	0.644714193528315	0.334026720111726	0.310687473416589	16	30616649	R	II	ZNF689	Body	shore	Body-shore	chr16:30615777-30616286
cg23317319	-0.294818567466419	0.383764037336596	-5.24915514962257	2.05001591275139e-06	1.38404389247635e-05	4.71035402565048	0.514032706682222	0.219214139215804	0.294818567466418	2	70154518	F	II	MXD1	Body	opensea	Body-opensea		rs75332799;rs4852383;rs4852384	10;17;21
cg02769451	-0.322986011202013	0.419528464381916	-5.24705000810658	2.06618727485783e-06	1.39367848199242e-05	4.70283622636441	0.562243213517689	0.239257202315676	0.322986011202013	1	39826512	F	II	MACF1	Body	opensea	Body-opensea		rs138390862;rs147189398;rs142917322;rs148404744;rs530204751	9;11;32;34;41
cg04170334	-0.346216611396885	0.457160336806238	-5.24474927498845	2.08400469470392e-06	1.4044046343354e-05	4.69462117928755	0.610139769749048	0.263923158352163	0.346216611396885	2	113013820	F	II	ZC3H8	TSS1500	shore	TSS1500-shore	chr2:113012108-113012784	rs559945043;rs139746448;rs142633276;rs192808116	0;1;32;42
cg23141170	-0.313794220906165	0.452575285990943	-5.24207720268898	2.1048876352489e-06	1.41717503596372e-05	4.68508185000437	0.591228546391341	0.277434325485177	0.313794220906165	1	98372526	R	II	DPYD	Body	opensea	Body-opensea		rs139354815;rs545728175	22;1
cg25392168	-0.339046733383173	0.669945765349282	-5.23621311498058	2.15144131166819e-06	1.44718969698635e-05	4.66415314002802	0.819757112658126	0.480710379274953	0.339046733383173	1	204140956	F	II		IGR	opensea	IGR-opensea
cg24827600	-0.327905318972251	0.470375320108533	-5.23548379757019	2.15730155597409e-06	1.4498015589736e-05	4.66155082546374	0.615263716863713	0.287358397891463	0.32790531897225	2	169355957	F	II	LASS6	Body	opensea	Body-opensea		rs114388308;rs536802013;rs141098689;rs146939491	0;6;19;48
cg09278322	-0.309706558262736	0.428590087351642	-5.22768213583471	2.22098057709963e-06	1.49122981605261e-05	4.63372153666686	0.565437171235177	0.25573061297244	0.309706558262736	2	163199399	R	II	GCA	TSS1500	shore	TSS1500-shore	chr2:163200575-163201025	rs531589626;rs192585773;rs571621591;rs146776073;rs547148910	51;46;40;5;2
cg02609911	-0.301626975754813	0.351651833399042	-5.22546146404563	2.23944183678656e-06	1.50224954687274e-05	4.62580293741769	0.48492886919768	0.183301893442867	0.301626975754813	8	134190531	R	II		IGR	opensea	IGR-opensea		rs536270360	2
cg23372523	-0.3640874926165	0.469101232574842	-5.22475625767197	2.24533599149719e-06	1.50482664439281e-05	4.62328852778559	0.629977101405388	0.265889608788889	0.364087492616499	12	122760960	F	II	CLIP1	Body	opensea	Body-opensea		rs574821941	22
cg08171914	-0.301222917998778	0.442901171141528	-5.21438417955542	2.33380952750882e-06	1.56269328362508e-05	4.5863212206228	0.575999669792151	0.274776751793373	0.301222917998778	18	39628295	R	II	PIK3C3	Body	opensea	Body-opensea		rs553128530	9
cg13864101	-0.321193306169	0.508916727236387	-5.21300547257702	2.34582506966684e-06	1.56929178043006e-05	4.58140936561497	0.650839350892457	0.329646044723457	0.321193306169	1	90032391	R	II	LRRC8B	5'UTR	opensea	5'UTR-opensea		rs76312219	9
cg17105949	-0.325590916297547	0.554728853411108	-5.21276297479187	2.34794473967782e-06	1.56929178043006e-05	4.58054547918074	0.698594607123977	0.373003690826431	0.325590916297547	17	8698109	R	II		IGR	opensea	IGR-opensea		rs78369089;rs559588234;rs190813359	27;11;1
cg14220104	-0.317106327738147	0.459356473178357	-5.21235373333124	2.35152618650927e-06	1.57025409831384e-05	4.57908760993213	0.59947322264405	0.282366894905903	0.317106327738147	11	18103045	R	II	SAAL1	ExonBnd	opensea	ExonBnd-opensea		rs28930681;rs36125091	33;30
cg11902347	-0.28561161657894	0.361971404978748	-5.20430489807389	2.42306693847643e-06	1.61557903521412e-05	4.55042320722518	0.488171886722931	0.202560270143991	0.28561161657894	17	3706841	F	II		IGR	opensea	IGR-opensea		rs185620696	36
cg05206633	-0.303115571825153	0.768571858619378	-5.20422261429633	2.42380924541126e-06	1.61557903521412e-05	4.55013025302075	0.902506646170026	0.599391074344874	0.303115571825152	5	177913434	R	II	COL23A1	Body	opensea	Body-opensea		rs147813081;rs141336143	48;46
cg11943574	-0.342723936818128	0.490823424629835	-5.20051457728174	2.45749367996425e-06	1.63654347515876e-05	4.5369303279745	0.642259582758775	0.299535645940647	0.342723936818128	10	90170867	F	II	RNLS	Body	opensea	Body-opensea		rs563439647;rs530785879;rs545831618;rs147730805	0;8;35;46
cg14093189	-0.336470627350151	0.467713871893235	-5.19899981581187	2.47138607893258e-06	1.6443015182154e-05	4.53153905294089	0.616386939792138	0.279916312441988	0.336470627350151	17	53751663	F	II		IGR	opensea	IGR-opensea		rs563677274;rs7213174;rs549662998;rs561652219	19;23;34;41
cg25273381	-0.316813689559268	0.336980202565417	-5.19704942703236	2.48938754313075e-06	1.65477692350269e-05	4.52459816300591	0.47696764678928	0.160153957230012	0.316813689559268	1	108479606	F	II	VAV3	Body	opensea	Body-opensea		rs540843570	28
cg00995854	-0.322470040339676	0.376406748782974	-5.19679128354672	2.49177976557855e-06	1.65486677909619e-05	4.52367957418111	0.518893510793528	0.196423470453852	0.322470040339676	1	157802305	R	II	CD5L	Body	opensea	Body-opensea		rs559659858;rs533710548;rs147789193;rs562986676	50;38;32;31
cg17925976	-0.324426412754417	0.442987398252415	-5.19568849944838	2.50202477398512e-06	1.66016702650307e-05	4.51975556938916	0.586338603888088	0.26191219113367	0.324426412754417	9	107969333	R	II		IGR	opensea	IGR-opensea		rs7029837;rs150960012	28;1
cg22713444	-0.29466007033716	0.338358982745409	-5.19121629886588	2.54399834410714e-06	1.68649148815493e-05	4.50384541612524	0.468557618475782	0.173897548138622	0.29466007033716	1	145512660	R	II	GNRHR2	Body	shelf	Body-shelf	chr1:145516038-145516637	rs190665108	34
cg05030067	-0.28710618655578	0.352774300707427	-5.18831644630058	2.57158393001146e-06	1.70323878724878e-05	4.4935317006671	0.479635173836726	0.192528987280945	0.28710618655578	14	75765449	R	II		IGR	opensea	IGR-opensea		rs541198858	44
cg13298466	-0.305806571067866	0.530377678869335	-5.17125800186362	2.73991105440101e-06	1.81308915621554e-05	4.43290432353931	0.665501512596997	0.359694941529131	0.305806571067866	12	6658164	F	II	IFFO1	Body	shore	Body-shore	chr12:6657727-6657973	rs73264803;rs570383183	29;37
cg01742370	-0.343319407426827	0.597239800629919	-5.17021607461438	2.75053632663302e-06	1.81847902135918e-05	4.4292036192107	0.748939073678981	0.405619666252155	0.343319407426827	1	228352412	R	II	C1orf69	TSS1500	shore	TSS1500-shore	chr1:228353108-228353986	rs565632955;rs534628578;rs141881584	51;47;7
cg19040264	-0.345180858208773	0.427830580803816	-5.16645223916455	2.78925732189408e-06	1.84241753911057e-05	4.41583759315914	0.580352355361181	0.235171497152408	0.345180858208773	12	122760981	F	II	CLIP1	Body	opensea	Body-opensea		rs574821941	1
cg06052655	-0.324142176202283	0.390459715583783	-5.165842413006	2.79558123098491e-06	1.84493263596592e-05	4.41367233792814	0.533685328324327	0.209543152122044	0.324142176202283	6	114016878	F	II		IGR	opensea	IGR-opensea		rs142653954;rs576186132;rs543247592	13;38;48
cg18263381	-0.322406562280901	0.656120338175747	-5.15524926214595	2.90770790644797e-06	1.91720452968314e-05	4.37607545333087	0.798579051741726	0.476172489460826	0.3224065622809	8	82217138	R	II		IGR	opensea	IGR-opensea
cg17741362	-0.334764846008161	0.465383589617253	-5.15171235820991	2.94612067103007e-06	1.94078677088881e-05	4.36352883134384	0.613302940178998	0.278538094170837	0.334764846008161	12	112211680	F	II	ALDH2	Body	opensea	Body-opensea
cg21122051	-0.319028505388628	0.394135339929375	-5.15142037858	2.94931392636572e-06	1.94114629336746e-05	4.36249322322405	0.535101423705745	0.216072918317118	0.319028505388628	10	97515319	F	II	ENTPD1	TSS1500	opensea	TSS1500-opensea
cg22984446	-0.323177683897951	0.424352576748753	-5.14750755572759	2.99243640617519e-06	1.96776176951359e-05	4.34861715713585	0.567152018471104	0.243974334573153	0.323177683897951	13	43354782	R	II	FAM216B	TSS1500	opensea	TSS1500-opensea		rs530510604	13
cg16151423	-0.30909856159606	0.382540146401044	-5.14387616251621	3.03301131875347e-06	1.99131788487981e-05	4.3357426818688	0.519118580594652	0.210020018998592	0.30909856159606	14	91504953	F	II	RPS6KA5	Body	opensea	Body-opensea		rs528621363	47
cg11363999	-0.309362005001699	0.389899554416088	-5.14381575932717	3.0336907766104e-06	1.99131788487981e-05	4.33552856181174	0.526594393835443	0.217232388833745	0.309362005001698	21	36880976	R	II	LOC100506403	Body	opensea	Body-opensea		rs7276825;rs563630600	36;11
cg14222620	-0.330090933974649	0.361085945644402	-5.14161827212394	3.05851162877984e-06	2.00581460306027e-05	4.32773945168169	0.506940079261107	0.176849145286459	0.330090933974649	3	169745585	R	II		IGR	opensea	IGR-opensea
cg19927678	-0.340291682586077	0.520688802451159	-5.14110169315213	3.064375349362e-06	2.00786416993049e-05	4.32590859258617	0.671050243593844	0.330758561007767	0.340291682586077	17	2117809	F	II	SMG6	Body	opensea	Body-opensea		rs560767825	23
cg25693439	-0.316491619420743	0.40017230535631	-5.13919078377768	3.08616236739818e-06	2.0200898335415e-05	4.31913655232622	0.540017439518964	0.223525820098221	0.316491619420743	16	4104417	R	II	ADCY9	Body	opensea	Body-opensea		rs11076804;rs184355384	30;2
cg17351890	-0.35455927271105	0.598253295331871	-5.13886895188526	3.08984664282126e-06	2.0200898335415e-05	4.3179961112561	0.754919020483265	0.400359747772215	0.35455927271105	12	122720373	R	II	VPS33A	Body	opensea	Body-opensea
cg04205769	-0.294254235047961	0.362549900829582	-5.13874214436733	3.091299499773e-06	2.0200898335415e-05	4.31754676451026	0.492569213990309	0.198314978942348	0.294254235047961	1	101488098	R	II	DPH5	Body	shelf	Body-shelf	chr1:101491317-101491680	rs561304338;rs530653973;rs180821850	18;2;1
cg26438215	-0.349942627850178	0.545156738432191	-5.13674600951109	3.11425822574006e-06	2.0332806154164e-05	4.31047394579702	0.699782550738083	0.349839922887906	0.349942627850177	6	166774694	F	II		IGR	opensea	IGR-opensea		rs112094516;rs575838615	0;38
cg13072055	-0.324695719625616	0.47482845871496	-5.13428876753934	3.14275057248132e-06	2.0500575798428e-05	4.30176873518435	0.61829866041	0.293602940784384	0.324695719625616	18	60648732	R	II		IGR	opensea	IGR-opensea
cg19538090	-0.324979350571006	0.415540598560954	-5.13237287462299	3.16514339476757e-06	2.06282945514985e-05	4.29498244404265	0.559136125557445	0.23415677498644	0.324979350571005	6	36323716	F	II	ETV7	Body	opensea	Body-opensea		rs181238393;rs529637770	1;9
cg09491380	-0.345353167221777	0.480076469196332	-5.13178562334206	3.17203848226109e-06	2.06548722486131e-05	4.29290253156767	0.632674380294326	0.28732121307255	0.345353167221777	4	1294962	R	II	MAEA	Body	opensea	Body-opensea		rs574593060;rs535452763;rs73071916;rs572231834	26;11;9;4
cg11200845	-0.323930591736308	0.528024309056773	-5.13117273606984	3.17925030728507e-06	2.06834634010773e-05	4.29073191847779	0.671156430986769	0.347225839250462	0.323930591736308	2	161726241	F	II		IGR	opensea	IGR-opensea		rs184911695;rs569620610	1;45
cg16139963	-0.336401136715913	0.460329977138718	-5.12896680321148	3.20534103256161e-06	2.08347167116504e-05	4.28292015999442	0.608972339873656	0.272571203157743	0.336401136715913	19	33181245	F	II		IGR	shore	IGR-shore	chr19:33182609-33183562	rs565251354;rs531068602	1;35
cg04714581	-0.340703891532759	0.544439037473316	-5.12345938408273	3.27140185808461e-06	2.12452776115822e-05	4.26342259055163	0.694982617452907	0.354278725920148	0.340703891532759	8	81047040	F	II	TPD52	Body	opensea	Body-opensea		rs536667453;rs111366082	0;14
cg26246049	-0.315085970112982	0.653195356029332	-5.11946954299004	3.32009317042384e-06	2.15424098456173e-05	4.24930259146472	0.792419389335068	0.477333419222087	0.315085970112981	10	30843592	R	II		IGR	opensea	IGR-opensea
cg18447488	-0.358896779483686	0.454926863676336	-5.1098687071407	3.44019659629309e-06	2.23019641414862e-05	4.21534257575472	0.613509161587732	0.254612382104046	0.358896779483686	1	150295033	R	II	PRPF3	5'UTR	shore	5'UTR-shore	chr1:150293835-150294140	rs367740351	23
cg14851700	-0.30121468212928	0.607490926126665	-5.10896258564119	3.45174986579466e-06	2.23570936537159e-05	4.21213870883971	0.740585785672161	0.439371103542881	0.30121468212928	1	182362230	F	II	GLUL	TSS1500	shore	TSS1500-shore	chr1:182359697-182361563	rs141169539;rs4652707	7;29
cg27405812	-0.319261130657332	0.471738382540443	-5.10836819004295	3.45934924430156e-06	2.23865389754802e-05	4.21003716154755	0.612807254226241	0.293546123568909	0.319261130657332	17	80180987	F	II		IGR	shore	IGR-shore	chr17:80179930-80180182	rs541303063;rs559991292	34;38
cg15523936	-0.289760422607247	0.469304709008964	-5.10639120295248	3.48474354156013e-06	2.25309873427856e-05	4.20304799343028	0.597338384114491	0.307577961507244	0.289760422607247	13	51289714	F	II	DLEU7	Body	opensea	Body-opensea		rs561795038;rs79593898	25;42
cg05661278	-0.292782073810465	0.399961720504227	-5.10605294929306	3.48910669747362e-06	2.25393218553979e-05	4.20185228200061	0.529330543815828	0.236548470005363	0.292782073810465	13	115091427	F	II	CHAMP1	Body	opensea	Body-opensea		rs112961928	41
cg10866482	-0.288008451216535	0.281470949138653	-5.10559931462351	3.49496658471291e-06	2.25573019358407e-05	4.20024875164008	0.40873049735061	0.120722046134075	0.288008451216535	16	67524410	R	II		IGR	opensea	IGR-opensea		rs187862732;rs550868468	22;1
cg17854886	-0.305525580530223	0.325946107439881	-5.1028539376146	3.5306371859605e-06	2.27674862334762e-05	4.19054542446981	0.460945782557887	0.155420202027664	0.305525580530223	14	89953623	F	II	FOXN3	5'UTR	opensea	5'UTR-opensea
cg02098075	-0.295885314128108	0.532151635856712	-5.09769776969324	3.59860011952056e-06	2.31853568333258e-05	4.17232676543598	0.662891658378434	0.367006344250326	0.295885314128107	8	49643972	R	II	EFCAB1	Body	shelf	Body-shelf	chr8:49647702-49647988	rs202243723;rs572033911;rs545899149;rs74697155;rs201706002	36;35;26;14;13
cg15364336	-0.310981457537164	0.458877536177942	-5.09601263766989	3.62108899919494e-06	2.330976693775e-05	4.16637410540144	0.596287947647851	0.285306490110688	0.310981457537163	2	223656902	F	II		IGR	opensea	IGR-opensea
cg04560884	-0.32379986066921	0.544372005021105	-5.09391229120247	3.64931240525261e-06	2.34504635517444e-05	4.15895577991101	0.687446362060988	0.363646501391778	0.32379986066921	8	74789311	R	II	UBE2W	Body	shore	Body-shore	chr8:74790342-74791412	rs532915894;rs575963799	17;6
cg15299926	-0.321057923272486	0.46416565337803	-5.09391006312623	3.64934245942994e-06	2.34504635517444e-05	4.15894791107646	0.606028456684477	0.284970533411991	0.321057923272486	8	117069367	R	II	LINC00536	Body	opensea	Body-opensea		rs111674373	47
cg04876252	-0.356473465030521	0.531594669494977	-5.09155029484165	3.68130984511793e-06	2.36351696886205e-05	4.1506147295106	0.689106200554975	0.332632735524454	0.356473465030521	9	91929619	R	II	CKS2	Body	shelf	Body-shelf	chr9:91925372-91926639	rs3211679;rs3211680;rs191791043;rs3211681	48;18;2;1
cg03614362	-0.321239324660385	0.486601891263772	-5.08789079272605	3.73142914984937e-06	2.39359917118946e-05	4.13769467708185	0.628544848671849	0.307305524011465	0.321239324660384	4	89379578	F	II	HERC5	Body	shore	Body-shore	chr4:89378223-89378948	rs188618128	0
cg03156546	-0.326715583735282	0.455358778513682	-5.08185965000328	3.81549551564095e-06	2.44538576229715e-05	4.11640928047925	0.59972147830369	0.273005894568408	0.326715583735282	16	24759640	R	II	TNRC6A	Body	opensea	Body-opensea
cg09972723	-0.334299484241702	0.384068768575073	-5.08084690360898	3.82979309347871e-06	2.452405498811e-05	4.11283600763137	0.531782494170243	0.197483009928541	0.334299484241702	1	66733475	F	II	PDE4B	Body	opensea	Body-opensea		rs575157544;rs552772723;rs117598690;rs147970145	1;10;11;42
cg14690837	-0.296444161136977	0.401416539642644	-5.07787571523354	3.87204346941309e-06	2.47628896183189e-05	4.1023543604277	0.532403494563634	0.235959333426656	0.296444161136977	12	92464984	R	II	C12orf79	Body	opensea	Body-opensea		rs577128781;rs540146646	51;2
cg00394026	-0.299452025652285	0.37927791701725	-5.07774970703951	3.87384538900871e-06	2.47628896183189e-05	4.10190988609558	0.51159392835198	0.212141902699695	0.299452025652285	13	113357420	R	II	ATP11A	Body	opensea	Body-opensea
cg14240440	-0.323312549335505	0.439980276905714	-5.07732171977232	3.87997176450689e-06	2.47804468443942e-05	4.10040025950249	0.58283931033303	0.259526760997526	0.323312549335505	8	62570021	R	II	ASPH	Body	opensea	Body-opensea		rs564144353;rs528055397	46;15
cg13202594	-0.307419340555734	0.519412949035472	-5.07392638912308	3.92891209704858e-06	2.50711779769889e-05	4.08842576608327	0.655249401839169	0.347830061283435	0.307419340555734	6	11144163	R	II		IGR	opensea	IGR-opensea		rs535944847;rs556382845;rs578023137	41;36;30
cg08848776	-0.32870085091379	0.413722284247082	-5.06490974186658	4.06183896528415e-06	2.58968724290986e-05	4.05664143445244	0.558962195115965	0.230261344202176	0.328700850913789	19	15980907	F	II		IGR	opensea	IGR-opensea		rs184981005;rs568783359	8;24
cg00112952	-0.326448558199624	0.614715154465609	-5.06311118457181	4.08887730833607e-06	2.60466102734318e-05	4.05030403197852	0.758959866228233	0.43251130802861	0.326448558199624	1	247616523	F	II	OR2B11	TSS1500	shore	TSS1500-shore	chr1:247614695-247614944	rs531499090;rs550097079	5;20
cg16506970	-0.309841169747618	0.407876572993113	-5.05822877978062	4.1631701780334e-06	2.64968435289418e-05	4.03310481700105	0.544783136369968	0.23494196662235	0.309841169747618	4	6809109	F	II	KIAA0232	5'UTR	opensea	5'UTR-opensea		rs144543939;rs533574085	12;23
cg00308680	-0.3391361529157	0.396948729045874	-5.05690149057964	4.18359483527992e-06	2.6580758609188e-05	4.02843030839327	0.546799587310951	0.207663434395251	0.3391361529157	18	2963259	F	II	LPIN2	5'UTR	opensea	5'UTR-opensea
cg23839180	-0.362200719003094	0.444243094016003	-5.05690080000395	4.18360548758905e-06	2.6580758609188e-05	4.02842787641705	0.604285272180161	0.242084553177067	0.362200719003093	2	16805111	F	II	FAM49A	5'UTR	opensea	5'UTR-opensea		rs189865179;rs561376187	30;31
cg00810583	-0.31784353023557	0.594473453030372	-5.05666235439455	4.1872851650521e-06	2.6581103749058e-05	4.02758815865323	0.734915943134461	0.417072412898891	0.31784353023557	2	169402543	R	II	CERS6	Body	opensea	Body-opensea		rs550260527	32
cg00018276	-0.33209151820494	0.5081514274734	-5.05620323478538	4.19437921912347e-06	2.66031041821914e-05	4.02597135195497	0.654889540168606	0.322798021963667	0.332091518204939	9	107954218	F	II		IGR	opensea	IGR-opensea		rs568126019;rs28565252;rs116898550	0;39;47
cg04790775	-0.315233580844986	0.658593775468179	-5.05483980500077	4.2155157651952e-06	2.67140549614617e-05	4.02117032311834	0.797883032120614	0.482649451275629	0.315233580844985	2	171600940	R	II	LOC101926913	Body	opensea	Body-opensea		rs192159269;rs575588922;rs147098308;rs536660797;rs555139604	42;41;40;5;1
cg22015766	-0.346053601779231	0.391520755957786	-5.05338818124656	4.23813444779811e-06	2.68341984207735e-05	4.01605929675566	0.544428161395121	0.19837455961589	0.346053601779231	6	34624127	F	II	C6orf106	Body	opensea	Body-opensea		rs571507672;rs6900426;rs538778540;rs566401730	0;21;39;46
cg16280762	-0.293792664845579	0.365771036809667	-5.05135314544295	4.27004432055894e-06	2.70129119571511e-05	4.00889510439727	0.495586400346086	0.201793735500507	0.293792664845579	2	118855435	F	II	INSIG2	Body	opensea	Body-opensea		rs74335158;rs150033960	7;43
cg15935770	-0.301669610888567	0.514008773405975	-5.04905121405715	4.30642346448207e-06	2.72195662427435e-05	4.00079269393901	0.647304647984644	0.345635037096077	0.301669610888567	14	70160160	F	II	KIAA0247	Body	opensea	Body-opensea		rs537398432;rs548896204;rs180684579	0;41;42
cg11288428	-0.314682171663211	0.568900602658454	-5.04676348909388	4.34287942572803e-06	2.74263496549853e-05	3.99274172819542	0.707946213393362	0.393264041730151	0.314682171663211	6	90033604	R	II		IGR	opensea	IGR-opensea
cg03437769	-0.319534225952792	0.455373268642457	-5.04331324165801	4.39843429277529e-06	2.77532876373739e-05	3.98060233140106	0.596562810342527	0.277028584389736	0.319534225952791	2	28937060	R	II		IGR	opensea	IGR-opensea		rs544016863;rs189602103	49;42
cg09328789	-0.313125344686676	0.415097407104085	-5.03534244055269	4.52945824777319e-06	2.85554495895727e-05	3.95257029758598	0.553455117547035	0.240329772860359	0.313125344686676	1	8607931	R	II	RERE	Body	opensea	Body-opensea		rs185235173	25
cg08054094	-0.324438960043665	0.439240563096206	-5.02751393244785	4.66186860582387e-06	2.93649661665813e-05	3.92505578299531	0.582597312882942	0.258158352839276	0.324438960043665	3	170969647	F	II	TNIK	Body	opensea	Body-opensea		rs13090306	19
cg05252264	-0.325308264865636	0.38670526188206	-5.02366491815101	4.72835576346883e-06	2.97582012512905e-05	3.91153405669438	0.53044612310176	0.205137858236124	0.325308264865636	19	55385587	F	II	FCAR	1stExon	opensea	1stExon-opensea		rs3816051;rs559946949;rs143210491	17;37;42
cg23592078	-0.321229869774542	0.434162330885172	-5.02066422042425	4.78083382332086e-06	3.00626703195442e-05	3.90099535637933	0.576101110552992	0.254871240778451	0.321229869774541	19	46760301	F	II	RNU6-66P	Body	opensea	Body-opensea		rs561128648	29
cg15312943	-0.322594595892503	0.482327053587277	-5.01761616839826	4.83472498532294e-06	3.03754957946768e-05	3.89029291320674	0.624868851772336	0.302274255879834	0.322594595892503	11	17843855	R	II	SERGEF	Body	opensea	Body-opensea		rs149838260	1
cg07394019	-0.33291756251791	0.491903629921687	-5.0138892465394	4.90142927148599e-06	3.07682186802528e-05	3.87721032004396	0.639006738941229	0.306089176423319	0.33291756251791	11	61146265	F	II		IGR	opensea	IGR-opensea		rs561823860	36
cg06117741	-0.309624591109002	0.610898006966665	-5.01062835773647	4.96053248387371e-06	3.1112595527598e-05	3.86576682721307	0.747708872805526	0.438084281696524	0.309624591109001	14	51223245	R	II	NIN	Body	opensea	Body-opensea
cg18338496	-0.328903978583625	0.515696739459353	-5.01007032067309	4.97071665833605e-06	3.11498243922392e-05	3.86380879668727	0.661026404414908	0.332122425831283	0.328903978583625	6	132778076	F	II		IGR	opensea	IGR-opensea		rs79193884	0
cg01487368	-0.313984576113646	0.442596979058745	-5.00921429486348	4.9863790029228e-06	3.12212902215456e-05	3.86080535823083	0.581334349899658	0.267349773786013	0.313984576113646	12	10180687	F	II	LOC102724020	ExonBnd	opensea	ExonBnd-opensea
cg26959689	-0.303194402946447	0.393238808380414	-4.99947057271993	5.16810314450016e-06	3.23315121633747e-05	3.82663319802862	0.527208428286984	0.224014025340537	0.303194402946447	1	36949065	F	II	CSF3R	TSS200	opensea	TSS200-opensea		rs117353394;rs537001535	0;1
cg27141751	-0.316239206964395	0.590610467633869	-4.99404139540865	5.27216123453474e-06	3.2954378662923e-05	3.80760416171031	0.73034407071116	0.414104863746765	0.316239206964395	10	50231850	F	II	C10orf72	Body	opensea	Body-opensea		rs577938686;rs573475832;rs74471192;rs12569955;rs144300553	1;19;22;30;32
cg27658459	-0.280870790966005	0.356792614072281	-4.99125275104131	5.32640568302453e-06	3.32650821703031e-05	3.79783332036947	0.480898312406097	0.200027521440093	0.280870790966005	1	180129682	F	II	QSOX1	Body	opensea	Body-opensea		rs574484620	33
cg13218791	-0.321809241296048	0.505071617967731	-4.99066191630523	5.33796862043692e-06	3.33089241915264e-05	3.79576343856797	0.64726639900552	0.325457157709472	0.321809241296048	4	48197546	R	II	TEC	Body	opensea	Body-opensea		rs60185675	20
cg03857198	-0.309686332495359	0.468336038361862	-4.98528115511156	5.44441218601002e-06	3.39442433229809e-05	3.77691747840441	0.605174185278416	0.295487852783057	0.309686332495359	3	152927597	F	II		IGR	opensea	IGR-opensea		rs547489335	28
cg03418231	-0.287556471696214	0.340901024092254	-4.98460225276119	5.45798941404125e-06	3.39999816344524e-05	3.7745402266009	0.467960860423139	0.180404388726925	0.287556471696214	12	32638773	R	II	FGD4	TSS200	opensea	TSS200-opensea		rs564264110	40
cg18587674	-0.321420868991237	0.663528295485363	-4.98264305018966	5.49735754343049e-06	3.42161506862753e-05	3.76768059650365	0.805551470155909	0.484130601164672	0.321420868991237	3	23919329	F	II	UBE2E1	Body	opensea	Body-opensea		rs567643848;rs114029591	0;28
cg06911348	-0.325980052079462	0.650638405935382	-4.98069058132561	5.53686734878399e-06	3.44328340977814e-05	3.76084562937763	0.794676103365842	0.46869605128638	0.325980052079462	13	49001082	R	II	LPAR6	TSS200	opensea	TSS200-opensea		rs144235954	37
cg02769705	-0.33832157787145	0.564667828671362	-4.97945692131758	5.56197487911026e-06	3.45596608590139e-05	3.75652754123479	0.714158758428515	0.375837180557065	0.338321577871449	1	202975059	R	II	TMEM183B	TSS1500	shore	TSS1500-shore	chr1:202976328-202977028	rs553410071	41
cg09408138	-0.32706314173235	0.474679218188279	-4.97913555835519	5.56853358727286e-06	3.45711162251351e-05	3.75540276963265	0.619195490116527	0.292132348384177	0.32706314173235	3	185422584	F	II	IGF2BP2	Body	opensea	Body-opensea		rs114792305;rs545277832	1;51
cg12523066	-0.303901071326298	0.426713532794929	-4.97724423543999	5.60728760073339e-06	3.47822611578488e-05	3.74878372891203	0.560995401520502	0.257094330194204	0.303901071326298	8	127989753	R	II		IGR	opensea	IGR-opensea		rs544708938;rs183718965;rs578218683	38;37;5
cg00454592	-0.281465341080544	0.505678903068074	-4.97032832329089	5.7512622022554e-06	3.56451855172752e-05	3.72458889168291	0.630047309592035	0.348581968511492	0.281465341080543	2	12013993	R	II		IGR	opensea	IGR-opensea		rs113062061	1
cg23054181	-0.29519802710236	0.392908523906564	-4.96756030669008	5.80989662774254e-06	3.59781774278786e-05	3.71490901487584	0.523344861463421	0.228146834361061	0.29519802710236	15	99048945	F	II	FAM169B	5'UTR	opensea	5'UTR-opensea		rs537835904;rs556109281;rs577970719	29;33;45
cg20026393	-0.301678575327636	0.334531419879103	-4.94606001589094	6.28573070202655e-06	3.88919641411466e-05	3.63979664542765	0.467831255488989	0.166152680161353	0.301678575327636	14	62070628	R	II	FLJ22447	Body	opensea	Body-opensea		rs186648120	1
cg04959182	-0.326852618780774	0.450988556879977	-4.94376943808255	6.33862205486411e-06	3.91861525347923e-05	3.63180227535993	0.595411807038924	0.26855918825815	0.326852618780774	2	86770055	R	II	CHMP3	Body	opensea	Body-opensea		rs116397573	48
cg17290817	-0.332151830935058	0.631944112515421	-4.94212103767114	6.37695465566138e-06	3.93899170474383e-05	3.62605011878568	0.77870887502161	0.446557044086552	0.332151830935058	8	82191838	R	II	FABP5	TSS1500	shore	TSS1500-shore	chr8:82192378-82193685	rs564295849;rs79370435;rs550283473;rs112853534	41;40;35;24
cg21563567	-0.272748657708712	0.514985793634952	-4.94020579841509	6.42177783823444e-06	3.96333965571843e-05	3.61936781041316	0.635502642389964	0.362753984681252	0.272748657708712	3	16295454	R	II		IGR	opensea	IGR-opensea
cg03116459	-0.323263147450169	0.597468576923444	-4.93067664695591	6.64942321090609e-06	4.10038443922317e-05	3.58613630605225	0.740305781610728	0.417042634160559	0.323263147450169	2	169402526	R	II	CERS6	Body	opensea	Body-opensea		rs550260527	15
cg24834394	-0.314732371341258	0.429879984655199	-4.92790878953907	6.71701488171396e-06	4.13858429518712e-05	3.57648878736421	0.568947776643197	0.254215405301939	0.314732371341258	12	12620789	R	II		IGR	opensea	IGR-opensea		rs888202;rs147183294;rs533658564	45;43;1
cg21224147	-0.301908225334279	0.623162202047085	-4.92228264926284	6.85648807608562e-06	4.2209591002966e-05	3.55688549080165	0.75656351091572	0.454655285581441	0.301908225334279	9	102007464	F	II		IGR	opensea	IGR-opensea		rs181104759	7
cg21326139	-0.301660791793897	0.392017386071921	-4.92205364521162	6.8622248329972e-06	4.2209591002966e-05	3.55608776333011	0.525309363841318	0.223648572047421	0.301660791793897	4	1294783	F	II	MAEA	Body	opensea	Body-opensea		rs567020930	1
cg08192135	-0.280457642406881	0.370039946407558	-4.92031487736773	6.90593621289228e-06	4.24223259570187e-05	3.55003133041957	0.493963090726878	0.213505448319997	0.280457642406881	1	28116469	R	II	STX12	Body	opensea	Body-opensea		rs192335403	19
cg11216153	-0.295999034237257	0.340597774058895	-4.92021790475681	6.90838205028373e-06	4.24223259570187e-05	3.54969358401626	0.471388045000939	0.175389010763682	0.295999034237256	4	108921304	R	II	HADH	Body	opensea	Body-opensea		rs574755965;rs78345005	39;9
cg00573079	-0.322571605779066	0.42882166623975	-4.91710427045949	6.98736665465845e-06	4.28714412652349e-05	3.53885056280525	0.571353306002593	0.248781700223528	0.322571605779066	10	114292138	F	II	VTI1A	Body	opensea	Body-opensea		rs572683271	47
cg13350370	-0.32216896112652	0.501875166329563	-4.91505878279119	7.03973605521638e-06	4.3156642773283e-05	3.53172884507891	0.644228893338955	0.322059932212435	0.32216896112652	8	97873804	R	II	CPQ	Body	opensea	Body-opensea		rs114702127	2
cg17479790	-0.313508036434089	0.376305579011917	-4.91397917847485	7.06753136474127e-06	4.3290843747939e-05	3.52797051433741	0.514832385808375	0.201324349374286	0.313508036434089	17	32563557	F	II		IGR	opensea	IGR-opensea		rs565184182	7
cg14276379	-0.299557901068749	0.502647723441286	-4.91238136487319	7.10886582411501e-06	4.35076829903266e-05	3.52240881916582	0.635010516936779	0.33545261586803	0.299557901068749	9	97663142	F	II	C9orf3	Body	opensea	Body-opensea
cg21651000	-0.323401639802455	0.301627468648865	-4.91110686673123	7.14200602482424e-06	4.36740518548885e-05	3.51797306645986	0.444525867631345	0.12112422782889	0.323401639802455	8	71129472	F	II	NCOA2	5'UTR	opensea	5'UTR-opensea		rs188102890;rs73684226	3;17
cg17789193	-0.315050699738303	0.515866536258677	-4.90979058447751	7.17639158882294e-06	4.38477526077082e-05	3.51339239287163	0.655074984980253	0.34002428524195	0.315050699738303	19	14533491	R	II		IGR	shelf	IGR-shelf	chr19:14529731-14530505	rs75355836;rs72620564;rs61235470	42;40;18
cg24941342	-0.310440253426664	0.40184113168724	-4.90819760353221	7.21822237444058e-06	4.40666165273924e-05	3.50784949114654	0.539012406457161	0.228572153030497	0.310440253426664	11	95093809	R	II		IGR	opensea	IGR-opensea
cg09661417	-0.312359512428111	0.440075367634909	-4.90066537804003	7.41927138997698e-06	4.52563209911075e-05	3.48165071208422	0.578094687079889	0.265735174651777	0.312359512428111	12	114298934	R	II	RBM19	Body	opensea	Body-opensea
cg27345637	-0.319056368590927	0.584570508410579	-4.9001646212438	7.43283027091166e-06	4.53013396062546e-05	3.47990956428781	0.725548903834477	0.40649253524355	0.319056368590927	17	56297348	F	II	MKS1	TSS1500	shore	TSS1500-shore	chr17:56296488-56296842
cg12669464	-0.282946387193934	0.528911616607506	-4.89710178663261	7.51629175791978e-06	4.57719694095248e-05	3.46926161174573	0.653934438855988	0.370988051662055	0.282946387193934	4	124265176	F	II		IGR	opensea	IGR-opensea		rs569104902;rs72682784;rs190477889;rs72917639	5;17;18;24
cg19695597	-0.333774933534696	0.448842637213472	-4.88246016526602	7.92812452933717e-06	4.82398415345229e-05	3.41839866555074	0.596324584589268	0.262549651054572	0.333774933534696	14	62036992	F	II	FLJ22447	TSS1500	opensea	TSS1500-opensea
cg07381651	-0.309739825274689	0.485243042005706	-4.88014418983668	7.99526011557165e-06	4.86079993095948e-05	3.41035917277647	0.622104825266615	0.312364999991927	0.309739825274689	12	12628106	F	II	DUSP16	3'UTR	opensea	3'UTR-opensea		rs556552789	1
cg03719830	-0.323664699411517	0.477999391622543	-4.86669779652731	8.3961852794712e-06	5.10031735452219e-05	3.36371434694105	0.621014026246236	0.297349326834719	0.323664699411517	20	30699752	F	II	TM9SF4	Body	opensea	Body-opensea		rs75546298	0
cg03377528	-0.303720033102765	0.616871797802554	-4.86364962685993	8.48977217614982e-06	5.15289814532537e-05	3.35314800337688	0.751073672894473	0.447353639791708	0.303720033102765	2	20555894	F	II		IGR	opensea	IGR-opensea		rs181156687	16
cg22459179	-0.304048233074401	0.493658277656513	-4.85961621031706	8.61517995873025e-06	5.22468978142351e-05	3.33917067610169	0.628005171340551	0.32395693826615	0.304048233074401	16	75540808	R	II		IGR	opensea	IGR-opensea		rs571040257;rs540108002;rs556871641;rs150173165;rs535838099	46;45;43;15;1
cg23589035	-0.340931712128303	0.48203051805941	-4.85673788068896	8.70578056993049e-06	5.27527133377937e-05	3.32919918711079	0.632674762953312	0.291743050825009	0.340931712128303	1	155484600	R	II	ASH1L	Body	opensea	Body-opensea
cg08036492	-0.318070692194102	0.543358184020122	-4.85431510138575	8.78276433524811e-06	5.31752502940042e-05	3.32080782934774	0.683901048012865	0.365830355818763	0.318070692194102	17	13976536	F	II	COX10	Body	shelf	Body-shelf	chr17:13972630-13973085	rs189492534;rs181765228;rs541640775;rs116204106;rs142153160	7;10;18;24;45
cg17178175	-0.300903135130288	0.695185090771724	-4.84292595845995	9.15367500964323e-06	5.53752022860596e-05	3.28138524167569	0.828142290015339	0.527239154885051	0.300903135130288	2	178109973	R	II	NFE2L2	Body	opensea	Body-opensea		rs13402068;rs568109385;rs373013655	14;7;6
cg14189634	-0.303181203950095	0.554810650866919	-4.83780435510613	9.32542698667503e-06	5.63571102747398e-05	3.2636701732182	0.688774438658821	0.385593234708727	0.303181203950095	16	4566306	F	II	CDIP1	5'UTR	opensea	5'UTR-opensea		rs149444770;rs189027898	20;40
cg06305891	-0.321545740472961	0.702881084950524	-4.83762908672809	9.33136004821797e-06	5.63571102747398e-05	3.26306408148678	0.844959435392064	0.523413694919104	0.32154574047296	3	195897904	R	II		IGR	opensea	IGR-opensea		rs530823301;rs185550954	12;6
cg25088079	-0.314539244689462	0.268602431501961	-4.8332103998229	9.48216486567233e-06	5.72207677326004e-05	3.24778703850352	0.40758488845777	0.0930456437683076	0.314539244689462	14	22897135	R	II		IGR	opensea	IGR-opensea
cg02190353	-0.308004416284103	0.50794754932543	-4.8307374267768	9.56760287008906e-06	5.76888686212936e-05	3.23923967524072	0.644042523962592	0.336038107678489	0.308004416284103	8	23405296	F	II	SLC25A37	Body	opensea	Body-opensea		rs538953800	27
cg16636885	-0.293703402147542	0.433690041009164	-4.81670802169671	1.0066749210745e-05	6.06486484907003e-05	3.19078546244566	0.563465962888311	0.269762560740769	0.293703402147542	1	159252119	R	II		IGR	opensea	IGR-opensea		rs575324788	2
cg20623690	-0.305530113009283	0.411083223290073	-4.8161043402667	1.00887895960846e-05	6.07315314601741e-05	3.18870185989608	0.546084901131385	0.240554788122101	0.305530113009283	1	116520317	R	II	LOC101928977	TSS1500	shore	TSS1500-shore	chr1:116518757-116519537	rs569438086	21
cg15955909	-0.291473658294909	0.702342349010282	-4.81303910503868	1.02014316962223e-05	6.13592265764577e-05	3.17812396831181	0.831133035233614	0.539659376938706	0.291473658294908	3	193411652	R	II	OPA1	3'UTR	opensea	3'UTR-opensea		rs535850857;rs142430247;rs113727730	33;25;2
cg18053568	-0.328389263596781	0.436734464887971	-4.81025562698692	1.03047850293511e-05	6.19300687173787e-05	3.16852093227387	0.581836697640037	0.253447434043256	0.328389263596781	21	15865384	R	II	SAMSN1	Body	opensea	Body-opensea		rs113115613;rs553114582;rs181446969;rs185987787	39;28;19;1
cg07514306	-0.303453712267111	0.546368377949033	-4.80512396556012	1.04980205242284e-05	6.30397104698137e-05	3.15082296464477	0.68045257639264	0.376998864125529	0.303453712267111	7	129934352	R	II	CPA4	Body	opensea	Body-opensea		rs149378831;rs568471393;rs187120277	40;9;2
cg14481502	-0.288533849651659	0.222077062169567	-4.80325535325374	1.05692608038284e-05	6.34155648229702e-05	3.14438057585724	0.349568763178439	0.0610349135267808	0.288533849651659	18	51787171	F	II		IGR	opensea	IGR-opensea		rs189473783;rs559361670	34;36
cg02606840	-0.309980675323062	0.513279512970722	-4.79990398239316	1.06982172730294e-05	6.41368185166405e-05	3.13282883754073	0.650247718346028	0.340267043022967	0.309980675323061	2	99280930	R	II	MGAT4A	TSS1500	opensea	TSS1500-opensea
cg21893651	-0.315231947327082	0.480157066634342	-4.79892625866752	1.07361279463917e-05	6.43115115220129e-05	3.12945941417868	0.619445601499797	0.304213654172715	0.315231947327082	6	30001368	R	II	NCRNA00171	Body	opensea	Body-opensea		rs147784207	51
cg26402346	-0.307097424303937	0.626914984439437	-4.79588139149388	1.08550346499168e-05	6.49707053495427e-05	3.11896813872322	0.762609195178386	0.455511770874449	0.307097424303937	12	101864876	R	II		IGR	opensea	IGR-opensea		rs77580089;rs147886114;rs117615016	45;15;2
cg24915409	-0.321967298919217	0.517293594856079	-4.79236333597825	1.09940244112305e-05	6.57489290237701e-05	3.10685008880192	0.659558215308756	0.337590916389539	0.321967298919217	4	78794450	F	II	MRPL1	Body	opensea	Body-opensea		rs528442515;rs191161741;rs571278297	0;6;19
cg13365252	-0.31118917308327	0.390240185493899	-4.79150426580948	1.10282276877684e-05	6.58997273078385e-05	3.1038915863943	0.527742378251623	0.216553205168353	0.31118917308327	3	172241791	R	II	TNFSF10	TSS1500	opensea	TSS1500-opensea		rs3136586;rs569690611;rs537108071	34;6;1
cg04057956	-0.312487052290462	0.639785675249547	-4.78518873044188	1.12828909322067e-05	6.73665768036966e-05	3.08214901254021	0.777861349517425	0.465374297226964	0.312487052290462	12	6339200	F	II	CD9	Body	opensea	Body-opensea		rs535607116	24
cg00761971	-0.311922807512261	0.411733521075103	-4.78387085744269	1.13367526088663e-05	6.76330920489889e-05	3.07761354092901	0.549559877882846	0.237637070370586	0.31192280751226	16	55367877	F	II		IGR	shore	IGR-shore	chr16:55365814-55366022	rs570400902;rs534603986;rs181192714	1;8;21
cg10768932	-0.344144133134421	0.529449265236023	-4.77691395314452	1.16252760170623e-05	6.92979867943906e-05	3.05368039428273	0.681512951969837	0.337368818835416	0.344144133134421	1	198590738	R	II		IGR	opensea	IGR-opensea		rs572175297	1
cg16054434	-0.309400297759296	0.341300667415778	-4.7765871031329	1.16390066007423e-05	6.93234739209116e-05	3.05255634159342	0.478012426890815	0.168612129131519	0.309400297759296	12	58328727	R	II	LOC100506844	Body	shore	Body-shore	chr12:58329723-58330004	rs574146333	23
cg04214459	-0.317589030626695	0.487422328445458	-4.77265328199078	1.1805510798929e-05	7.02581210858339e-05	3.03903040288018	0.627752365233998	0.310163334607303	0.317589030626695	1	198637612	F	II	PTPRC	Body	opensea	Body-opensea		rs190864247;rs74677706	1;14
cg17069914	-0.281236723004264	0.333146936045021	-4.76985906009387	1.19251922680742e-05	7.09128221488401e-05	3.02942581552566	0.457414325279464	0.1761776022752	0.281236723004264	3	174162456	R	II		IGR	shelf	IGR-shelf	chr3:174158595-174159348	rs12638397;rs527589013;rs547433997	41;34;25
cg27141099	-0.308882332219384	0.384365215649506	-4.76576297348826	1.2102781612112e-05	7.19105306158875e-05	3.0153508152678	0.520848106630164	0.21196577441078	0.308882332219384	5	17302937	R	II		IGR	opensea	IGR-opensea
cg18797673	-0.31013444578154	0.51484238168264	-4.7642019118186	1.21711410136713e-05	7.22581424390591e-05	3.00998809181599	0.651878532144251	0.34174408636271	0.31013444578154	8	104039561	F	II	ATP6V1C1	5'UTR	opensea	5'UTR-opensea		rs143217056	40
cg06953293	-0.281401802564812	0.334443836890196	-4.76245977266733	1.22478755691474e-05	7.26548735218357e-05	3.0040042299964	0.458784168256044	0.177382365691232	0.281401802564812	10	62569076	R	II		IGR	opensea	IGR-opensea		rs187412074	26
cg00471371	-0.313902836678578	0.711195739243218	-4.75854396520885	1.24220821166253e-05	7.36287033784126e-05	2.99055783823521	0.849896992659333	0.535994155980756	0.313902836678577	18	74114728	F	II	ZNF516	Body	island	Body-island	chr18:74114551-74114791	rs117145635;rs73975413;rs141520495;rs561098254;rs690240	6;15;29;39;40
cg15878879	-0.297556658637	0.350870635589292	-4.75448285550138	1.26053110591312e-05	7.46543947379242e-05	2.97661767970519	0.482349159173083	0.184792500536083	0.297556658637	22	40882228	R	II	MKL1	5'UTR	opensea	5'UTR-opensea		rs188804744	19
cg20995910	-0.33811413433784	0.348785628234992	-4.75135274328909	1.27483355238366e-05	7.54405133662387e-05	2.96587686967828	0.498184896895898	0.160070762558058	0.33811413433784	8	101239364	F	II	SPAG1	Body	opensea	Body-opensea		rs539194590	0
cg15232451	-0.309031394785809	0.638690611281945	-4.74830706218551	1.28890240794393e-05	7.62115520568136e-05	2.95542880058285	0.775239367117535	0.466207972331726	0.309031394785809	8	61764676	F	II	CHD7	Body	opensea	Body-opensea		rs535347450	25
cg14806614	-0.302987874172553	0.527457320064002	-4.74791857588216	1.29070781169524e-05	7.62568064089404e-05	2.95409633061951	0.661335683070478	0.358347808897926	0.302987874172552	18	3008771	R	II	LPIN2	5'UTR	shelf	5'UTR-shelf	chr18:3012547-3013173	rs545498776;rs57997738;rs576006832;rs75747086	45;34;27;18
cg10315612	-0.28747935475142	0.573907478594636	-4.74674737468828	1.29616567969946e-05	7.64743216703975e-05	2.9500795191163	0.700933239996426	0.413453885245006	0.28747935475142	5	71839375	R	II		IGR	opensea	IGR-opensea		rs72762828;rs548810554	50;45
cg17767949	-0.263213267981917	0.291423516903117	-4.7466540783879	1.29660141474216e-05	7.64743216703975e-05	2.94975956433711	0.407727053918382	0.144513785936466	0.263213267981917	16	17265537	F	II	XYLT1	Body	opensea	Body-opensea		rs558967445;rs187242119	0;44
cg26849382	-0.277745228598535	0.384058823828898	-4.74645781984927	1.29751849642627e-05	7.64743216703975e-05	2.94908651509722	0.506783459721274	0.229038231122739	0.277745228598535	5	140901022	F	II	DIAPH1	Body	opensea	Body-opensea		rs113618207	0
cg16396933	-0.316445990681186	0.530857962807381	-4.74289948665108	1.31425632886474e-05	7.73986136806128e-05	2.93688571517712	0.670682935433951	0.354236944752765	0.316445990681186	10	104954103	R	II	NT5C2	TSS1500	shore	TSS1500-shore	chr10:104952242-104953232	rs184473166;rs534588190	31;19
cg26307396	-0.287013531365779	0.397552185114648	-4.74092433797531	1.32363799314418e-05	7.78885534970553e-05	2.93011509452167	0.524372117578596	0.237358586212818	0.287013531365778	3	11315858	R	II	ATG7	5'UTR	shore	5'UTR-shore	chr3:11313889-11314137	rs527844170;rs552511284;rs571131689	39;5;1
cg01736264	-0.323037859839835	0.655952357610765	-4.73731087703113	1.34097107711512e-05	7.87932021873052e-05	2.91773175668112	0.798690016609761	0.475652156769927	0.323037859839834	1	26448411	F	II	PDIK1L	Body	opensea	Body-opensea		rs535312036;rs17257107	18;36
cg17816488	-0.260118439917822	0.302943604523262	-4.73727155991909	1.34116088829456e-05	7.87932021873052e-05	2.91759704006976	0.417879659370671	0.157761219452849	0.260118439917822	4	122138797	F	II	TNIP3	TSS1500	opensea	TSS1500-opensea		rs146249785;rs35449703;rs182491782	1;23;45
cg14647416	-0.293786116024583	0.47469320140639	-4.73599724210423	1.34732714666041e-05	7.90920947903451e-05	2.91323097339699	0.604505671277718	0.310719555253135	0.293786116024582	5	179027133	R	II	RUFY1	Body	opensea	Body-opensea		rs146702597	34
cg08617194	-0.303895517497293	0.513495327873995	-4.73407496237033	1.35668125689571e-05	7.9577495804475e-05	2.90664585452217	0.647774742582101	0.343879225084808	0.303895517497293	12	123875771	R	II	SETD8	Body	shore	Body-shore	chr12:123873794-123874597	rs181237310;rs76909472;rs184883228;rs572615632	43;30;23;10
cg03751915	-0.314754706781636	0.591538474781563	-4.73024482281049	1.37550887929478e-05	8.06173549399625e-05	2.89352858450255	0.730616135917634	0.415861429135998	0.314754706781636	13	51461416	F	II	RNASEH2B-AS1	Body	opensea	Body-opensea		rs146823536;rs140626257;rs556349003	22;30;48
cg26431787	-0.284049096595966	0.35610105259043	-4.71622567831787	1.44662431547743e-05	8.4717647612464e-05	2.84555719744596	0.481611118528182	0.197562021932216	0.284049096595966	13	25079722	F	II	PARP4	5'UTR	opensea	5'UTR-opensea		rs574343725	34
cg03999208	-0.306639259990773	0.37165834474523	-4.71122338166049	1.47285913056335e-05	8.61851807285754e-05	2.82845562286986	0.507150110787665	0.200510850796891	0.306639259990773	19	14189493	F	II		IGR	shelf	IGR-shelf	chr19:14185107-14185601	rs533821842;rs547540970	45;50
cg10056106	-0.310501311646773	0.462707044592378	-4.69971243991102	1.53500648028496e-05	8.97501396606805e-05	2.78913382744108	0.599905298575836	0.289403986929064	0.310501311646772	11	102631359	F	II		IGR	opensea	IGR-opensea		rs531336982;rs12271419;rs562005356;rs527624359	1;14;28;36
cg25801976	-0.311715871288438	0.388186751969366	-4.69868132954375	1.54069679492879e-05	9.00110669356006e-05	2.78561364404853	0.525921671841002	0.214205800552564	0.311715871288438	8	48648112	F	II	KIAA0146	3'UTR	shore	3'UTR-shore	chr8:48649766-48651653
cg00774089	-0.3281751609791	0.278811704013146	-4.688838136731	1.59606509235207e-05	9.31715705185139e-05	2.75202691624514	0.423819333282981	0.0956441723038812	0.3281751609791	5	118676727	R	II	TNFAIP8	Body	opensea	Body-opensea		rs141553720;rs143684768	13;2
cg04468621	-0.283216628508134	0.261920440762303	-4.68407216568586	1.62356735582647e-05	9.47016376525033e-05	2.73577609818868	0.387062671963572	0.103846043455438	0.283216628508134	4	185734598	F	II	ACSL1	TSS1500	opensea	TSS1500-opensea		rs566577150	29
cg01495416	-0.298924028841908	0.417075203317796	-4.68189428574741	1.63628843372763e-05	9.53677805730604e-05	2.72835256001282	0.549157913736313	0.250233884894405	0.298924028841908	8	59085270	F	II		IGR	opensea	IGR-opensea		rs572551098;rs541739165	1;4
cg05928745	-0.305480571013801	0.501172061259546	-4.68040061889373	1.64506920247625e-05	9.58033946986168e-05	2.72326214725635	0.636151848451691	0.33067127743789	0.305480571013801	9	85803451	F	II		IGR	opensea	IGR-opensea		rs370174127;rs113099284	1;15
cg26942829	-0.249155906388474	0.278712442328652	-4.67574365201875	1.67274229864086e-05	9.73376709018636e-05	2.70739598341546	0.388804587011931	0.139648680623457	0.249155906388474	6	13408158	F	II	GFOD1	Body	opensea	Body-opensea
cg13241645	-0.302920949577849	0.628870904067487	-4.6740034135651	1.6831995301846e-05	9.78685087653727e-05	2.70146889194199	0.76271969574142	0.459798746163572	0.302920949577848	3	52235959	F	II	ALAS1	Body	shelf	Body-shelf	chr3:52231942-52232541	rs190033525;rs538944262;rs142841088	15;28;31
cg26561681	-0.293400956813364	0.327435640747566	-4.67369671990675	1.68504907996655e-05	9.78984140595461e-05	2.70042442639633	0.45707792399068	0.163676967177316	0.293400956813364	1	21376633	R	II	EIF4G3	5'UTR	opensea	5'UTR-opensea
cg15704521	-0.28637141858091	0.661675325905895	-4.67297748656429	1.68939428114177e-05	9.80731501926481e-05	2.69797515281849	0.788211534116065	0.501840115535155	0.28637141858091	7	2773877	F	II	GNA12	Body	shore	Body-shore	chr7:2774444-2774655	rs529915110;rs193021278	0;8
cg13300301	-0.311924220231449	0.441258459142212	-4.66962265760893	1.70980718947691e-05	9.91796385541513e-05	2.68655291818945	0.579085440174713	0.267161219943264	0.311924220231449	11	94279068	R	II	FUT4	1stExon	shore	1stExon-shore	chr11:94276894-94278913
cg11776255	-0.290700024387995	0.743153917601052	-4.66780076877691	1.72099339430393e-05	9.97495934153077e-05	2.68035148377207	0.871602765586445	0.58090274119845	0.290700024387995	17	32548316	F	II		IGR	opensea	IGR-opensea
cg09456758	-0.274825667080898	0.366580143572264	-4.66749086020593	1.72290329637194e-05	9.97814136571805e-05	2.67929671235732	0.488014740654521	0.213189073573624	0.274825667080897	14	61329252	F	II	MNAT1	Body	opensea	Body-opensea		rs557304072;rs577163594;rs188554525;rs60175838	1;30;31;33
cg25153741	-0.296099716158781	0.64699898383276	-4.66124921271768	1.76181268320042e-05	0.000101954306181732	2.65806016586502	0.777833742135478	0.481734025976697	0.296099716158781	5	177913468	F	I	COL23A1	Body	opensea	Body-opensea		rs549696549;rs567298297;rs189275868;rs148117650	1;35;36;44
cg03662858	-0.28248080593469	0.358011812737133	-4.65187095354736	1.82189252367706e-05	0.000105347917851737	2.62617623989442	0.482828913033856	0.200348107099166	0.28248080593469	1	90032648	F	II	LRRC8B	5'UTR	opensea	5'UTR-opensea		rs527530446;rs181053633;rs560991581	0;8;28
cg11638399	-0.296773197426262	0.429650049854931	-4.65046969409452	1.83103939981129e-05	0.000105793387544652	2.62141482452172	0.560782392903745	0.264009195477483	0.296773197426262	8	29441416	F	II		IGR	opensea	IGR-opensea		rs537644426;rs554879338	15;20
cg01561304	-0.298851902033384	0.589271953803129	-4.64792046305286	1.84779484627023e-05	0.000106677415849239	2.61275435463865	0.721322794236484	0.4224708922031	0.298851902033384	5	177913485	R	I	COL23A1	Body	opensea	Body-opensea		rs531565469;rs549696549	45;18
cg24121905	-0.308403875658803	0.59774829971489	-4.63008179158898	1.96930296260071e-05	0.00011360290575758	2.55221288808218	0.734019779657151	0.425615903998349	0.308403875658803	6	2794679	R	II		IGR	opensea	IGR-opensea		rs184934141	1
cg04213647	-0.292935271964307	0.736204066031722	-4.62950833730156	1.97333564704768e-05	0.000113746045315673	2.55026847526033	0.865640581550835	0.572705309586528	0.292935271964307	13	99499944	R	II	DOCK9	Body	opensea	Body-opensea		rs142574525	4
cg26365743	-0.305152960209957	0.693314324280507	-4.62341292284167	2.016701230856e-05	0.000116154386682138	2.5296076773239	0.828149353210488	0.522996393000531	0.305152960209958	7	106873292	R	II	COG5	Body	opensea	Body-opensea
cg08636882	-0.272745046143347	0.325872044770711	-4.61927483876305	2.04666977107515e-05	0.000117696001513244	2.51558861696383	0.446387297717771	0.173642251574424	0.272745046143347	2	208839085	F	II	PLEKHM3	Body	opensea	Body-opensea		rs144933074;rs534987558;rs182106778;rs577921582;rs147946883;rs570965438	0;1;21;27;31;48
cg05731788	-0.300982462424287	0.411494094838587	-4.61927376492301	2.046677604056e-05	0.000117696001513244	2.51558497975443	0.544486345677226	0.243503883252939	0.300982462424287	1	90032655	R	II	LRRC8B	5'UTR	opensea	5'UTR-opensea		rs527530446;rs181053633	9;1
cg04534699	-0.290312324848478	0.50539264257749	-4.59753542939133	2.21138559467217e-05	0.000127068018653106	2.44203622327086	0.633670181464027	0.343357856615549	0.290312324848478	15	52305944	F	II		IGR	opensea	IGR-opensea
cg26869364	-0.273948872537996	0.682672174811791	-4.59711189820111	2.21471966124671e-05	0.000127159941709169	2.44060488207939	0.80371935104951	0.529770478511514	0.273948872537996	17	79879227	F	II	MAFG	3'UTR	shore	3'UTR-shore	chr17:79880449-79880872	rs534688910	0
cg18210893	-0.313040524058483	0.646767123335415	-4.58956138502776	2.27498693284878e-05	0.00013049558389981	2.41509805165896	0.78508735489614	0.472046830837658	0.313040524058483	19	33468395	R	II	FAAP24	3'UTR	opensea	3'UTR-opensea		rs575855677;rs79327584;rs13345481	45;40;1
cg23954865	-0.30163176134009	0.467351426790211	-4.58938972770875	2.27637550201661e-05	0.00013049558389981	2.41451839620662	0.600630577149786	0.298998815809696	0.30163176134009	16	30497246	R	II	ITGAL	Body	opensea	Body-opensea		rs573775166	25
cg10925265	-0.277955820914721	0.478133609126118	-4.58878081477645	2.28130778325322e-05	0.000130676161459473	2.41246229095801	0.600951297437274	0.322995476522553	0.277955820914721	7	127681482	R	II	SND1	Body	opensea	Body-opensea		rs563766731;rs116237524	43;1
cg12685166	-0.312507953368221	0.493776931030822	-4.58713191474096	2.29471647158394e-05	0.000131341617249441	2.40689512772025	0.631861840658641	0.31935388729042	0.312507953368221	2	175455876	F	II	WIPF1	5'UTR	opensea	5'UTR-opensea		rs549528774	0
cg06095916	-0.314588971642276	0.585862452241809	-4.58443844396129	2.31678492708485e-05	0.000132501303318145	2.39780322775633	0.724866881572117	0.410277909929841	0.314588971642275	10	5819013	R	II	GDI2	Body	opensea	Body-opensea		rs560732649	12
cg14994855	-0.322257589296489	0.528649937796461	-4.57730195753036	2.37626144747015e-05	0.000135796951931809	2.37372601575132	0.671042826090258	0.348785236793769	0.322257589296489	19	45070431	F	II		IGR	opensea	IGR-opensea		rs181257642	2
cg10283505	-0.266790572082311	0.517007653695616	-4.55429375858869	2.57832547279682e-05	0.000147229613446622	2.29622211812965	0.634891859964544	0.368101287882234	0.266790572082311	11	94278912	F	II	FUT4	1stExon	island	1stExon-island	chr11:94276894-94278913	rs541825961	32
cg26197008	-0.248079762152215	0.334568120738442	-4.5419045138215	2.69396774950772e-05	0.000153713397193701	2.25456593306085	0.444184759828956	0.196104997676741	0.248079762152215	3	12392024	R	II	PPARG	TSS1500	opensea	TSS1500-opensea		rs142349123;rs563680079	47;22
cg00534516	-0.307470045332646	0.531291770924288	-4.54078939508957	2.70462081514193e-05	0.000154201242741995	2.25081925822806	0.667150628164294	0.359680582831648	0.307470045332646	5	118193625	F	II	DTWD2	Body	opensea	Body-opensea		rs145114434;rs540835146	0;42
cg16949361	-0.282537601884317	0.421706712607975	-4.53670908547941	2.7439521523009e-05	0.00015632212261593	2.23711364583422	0.546548908789418	0.2640113069051	0.282537601884317	11	8796038	F	II	LOC102724784	Body	opensea	Body-opensea		rs141003830;rs568128395	2;42
cg00579751	-0.313077425565723	0.637842949740734	-4.53190516371695	2.7909729887351e-05	0.000158877437526442	2.22098505597986	0.776179486618612	0.463102061052889	0.313077425565723	3	4790361	R	II	ITPR1	Body	opensea	Body-opensea		rs569810547;rs538503210;rs183754083	38;26;14
cg09391405	-0.31678338947158	0.475037937975421	-4.52659041992457	2.84390824817305e-05	0.000161765207723854	2.20315105247857	0.615011993788445	0.298228604316865	0.31678338947158	2	106413010	R	II	NCK2	5'UTR	opensea	5'UTR-opensea		rs200549046;rs550380678;rs568737219	23;19;7
cg03095503	-0.307635014788337	0.49785046892588	-4.52198340634089	2.89058457120072e-05	0.000164292760279408	2.18770007539663	0.633782219646308	0.326147204857971	0.307635014788336	22	50979643	F	II		IGR	shelf	IGR-shelf	chr22:50982570-50982994
cg02172262	-0.267779871023372	0.382189845906012	-4.52061448260811	2.9045971179837e-05	0.000164961317343582	2.18311045424474	0.500511184265176	0.232731313241804	0.267779871023372	12	58288057	R	II		IGR	shelf	IGR-shelf	chr12:58290232-58290466	rs147348295	29
cg07839071	-0.284399535186333	0.671521408291104	-4.51957991650198	2.91523098352053e-05	0.00016543710194406	2.17964228801501	0.797186319187391	0.512786784001058	0.284399535186333	6	126267697	R	II		IGR	opensea	IGR-opensea		rs138135097	24
cg09328678	-0.300752592663254	0.378569180272645	-4.51482341064191	2.96461086289664e-05	0.000168109256355438	2.16370205145031	0.511459860751757	0.210707268088504	0.300752592663254	5	169761251	R	II	LINC01366	Body	opensea	Body-opensea		rs140210552	7
cg02318232	-0.267279314008424	0.602760845987034	-4.50921918410506	3.0238369630609e-05	0.000171218653011313	2.14493135152829	0.720861007990756	0.453581693982333	0.267279314008423	5	88599237	F	II		IGR	opensea	IGR-opensea		rs558000810	21
cg26144749	-0.265900738465217	0.618673543950358	-4.50919307188142	3.02411559805851e-05	0.000171218653011313	2.14484391822375	0.736164567923361	0.470263829458144	0.265900738465216	20	42568264	F	II	TOX2	Body	opensea	Body-opensea		rs143244631	26
cg25479497	-0.321452076507342	0.581757472378507	-4.50529495216377	3.0659927610812e-05	0.000173455701575983	2.13179434757588	0.723794436416635	0.402342359909293	0.321452076507341	4	2665187	R	II	FAM193A	Body	opensea	Body-opensea		rs561310184	34
cg16870156	-0.294270930170296	0.574121025986427	-4.50076567569971	3.11535967190462e-05	0.000176112699417152	2.11663878677117	0.704147716061674	0.409876785891378	0.294270930170296	6	130197180	R	II		IGR	opensea	IGR-opensea		rs75512698	19
cg23512567	-0.291868728785894	0.699940609946506	-4.49898531283586	3.13497587594986e-05	0.000177085077985088	2.11068349194128	0.828905862200738	0.537037133414845	0.291868728785893	1	236349007	R	II	GPR137B	Body	opensea	Body-opensea
cg00364028	-0.263170400423715	0.398606003647765	-4.49659332293227	3.16152042039286e-05	0.000178447018647579	2.10268412234976	0.514890599183826	0.25172019876011	0.263170400423715	5	150862717	R	II	SLC36A1	Body	opensea	Body-opensea		rs538811400;rs557697718;rs575976006;rs189342064	45;35;9;2
cg13366774	-0.289032057258413	0.652608983772978	-4.49458483286055	3.18397802560953e-05	0.000179496554440464	2.09596887072254	0.780320823026696	0.491288765768282	0.289032057258413	12	10336861	F	II	C12orf59	Body	opensea	Body-opensea		rs73262629;rs565504108	26;37
cg01313002	-0.290969520077778	0.422414753132621	-4.49449276796686	3.18501114739558e-05	0.000179496554440464	2.09566109308879	0.550982680608849	0.260013160531071	0.290969520077778	7	38918245	F	II	VPS41	Body	opensea	Body-opensea		rs191113803;rs182681184;rs146012887;rs138308367	11;13;31;41
cg27054809	-0.278335271206125	0.363847598330159	-4.48699772971791	3.27022150476121e-05	0.000184157174139087	2.07061515037486	0.486832950723562	0.208497679517438	0.278335271206125	17	71966312	F	II		IGR	opensea	IGR-opensea		rs372130830;rs552146551	0;35
cg25664353	-0.276380123004788	0.412876891377756	-4.47538464447435	3.40664838488749e-05	0.000191692601366041	2.03184857227007	0.534998341077546	0.258618218072759	0.276380123004788	6	114019348	R	II		IGR	opensea	IGR-opensea		rs549220956;rs142854819	22;21
cg17008497	-0.282753378182007	0.427505359207963	-4.46215404131643	3.5688303615497e-05	0.00020066460284419	1.98774274485515	0.552442898404664	0.269689520222657	0.282753378182007	2	173916484	R	II	RAPGEF4	Body	opensea	Body-opensea
cg08131295	-0.282610676613692	0.346394171393149	-4.46139431582188	3.57836774808918e-05	0.000201011489038751	1.98521206553006	0.471268656408502	0.18865797979481	0.282610676613692	1	113541717	F	II		IGR	opensea	IGR-opensea		rs74111385	46
cg01398143	-0.293193165109115	0.439202731506316	-4.46122609640615	3.58048287894994e-05	0.000201011489038751	1.98465174801471	0.568753199810344	0.275560034701229	0.293193165109115	1	205675961	F	II		IGR	opensea	IGR-opensea
cg05080429	-0.281116320104538	0.553089077059552	-4.45883203083728	3.61071714249326e-05	0.000202553772676056	1.97667855274376	0.67730326501272	0.396186944908182	0.281116320104537	1	160809639	R	II	CD244	Body	opensea	Body-opensea		rs186922522	1
cg10824823	-0.260949746135589	0.645404502510771	-4.4548901932863	3.66103982231242e-05	0.000205219755177329	1.96355527631605	0.760707878710217	0.499758132574629	0.260949746135588	20	36326008	R	II	CTNNBL1	5'UTR	shelf	5'UTR-shelf	chr20:36322168-36322586
cg15463358	-0.274397638179381	0.632151304829258	-4.45372060597801	3.67610190335188e-05	0.000205906639842445	1.9596625600849	0.753396772862008	0.478999134682627	0.27439763817938	12	1156014	F	II	ERC1	Body	opensea	Body-opensea
cg07624399	-0.235072122710392	0.735005461035774	-4.43632066392773	3.90742642532345e-05	0.000218581095447728	1.90181067084983	0.838874538512459	0.603802415802068	0.235072122710391	6	119632160	F	II	MAN1A1	Body	opensea	Body-opensea		rs543245747	40
cg20516595	-0.283340194978766	0.655285818296392	-4.43625362623948	3.9083444644295e-05	0.000218581095447728	1.90158799992114	0.780482648635847	0.497142453657081	0.283340194978766	14	92465770	R	II	TRIP11	ExonBnd	opensea	ExonBnd-opensea		rs35007347;rs186047255	23;13
cg17828921	-0.274884585560693	0.575768221607746	-4.43386569440757	3.94118282546043e-05	0.000220249637776493	1.89365739286906	0.697228852436889	0.422344266876196	0.274884585560693	14	91096751	F	II	TTC7B	Body	opensea	Body-opensea		rs547245533	32
cg17252095	-0.301366599089374	0.490120497088079	-4.42751351591285	4.02984804642873e-05	0.000225033098830278	1.87257143701937	0.623282482732222	0.321915883642847	0.301366599089374	5	124201716	F	II		IGR	opensea	IGR-opensea		rs544139057;rs562245394;rs529446928	22;35;45
cg23257256	-0.31571992387023	0.426509472413284	-4.41408426868951	4.22372603302712e-05	0.000235680055358865	1.82804313799786	0.56601362482106	0.25029370095083	0.31571992387023	12	14538000	F	II	ATF7IP	5'UTR	opensea	5'UTR-opensea		rs184984703	1
cg22240755	-0.266474873473651	0.326908402801702	-4.4126911746278	4.24434958729552e-05	0.000236650731361603	1.82342784730316	0.444653114336571	0.17817824086292	0.266474873473651	12	104483890	R	II	HCFC2	Body	opensea	Body-opensea		rs570834805	16
cg02108681	-0.264073792965893	0.645956899205719	-4.41110606536352	4.2679348030466e-05	0.000237784939026882	1.81817730573824	0.762640668190648	0.498566875224756	0.264073792965892	2	61095484	F	II	LINC01185	Body	opensea	Body-opensea		rs538814601;rs842640;rs575404521	8;21;35
cg15397930	-0.273016253128545	0.646249733063276	-4.40983814998106	4.28689205914735e-05	0.000238659776595812	1.81397812578815	0.766884821654958	0.493868568526414	0.273016253128545	12	76844748	R	II	OSBPL8	ExonBnd	opensea	ExonBnd-opensea		rs200979388;rs202014462	2;1
cg07264216	-0.303722156909841	0.481878994199078	-4.40778641569863	4.31774207444207e-05	0.0002401948777679	1.80718432178756	0.61608180771738	0.312359650807539	0.303722156909841	16	20886098	F	II	DCUN1D3	5'UTR	opensea	5'UTR-opensea		rs530605965;rs532931106	45;46
cg07641772	-0.299200186622762	0.503701547728191	-4.39863828186835	4.45793954061595e-05	0.000247806009945384	1.77691197807809	0.635906281352202	0.33670609472944	0.299200186622762	6	137579488	R	II		IGR	opensea	IGR-opensea		rs75130531;rs192213481;rs575645454	50;49;47
cg18958185	-0.28838215327867	0.374159135809668	-4.39640303086976	4.49286203445615e-05	0.000249558063913883	1.76952007689522	0.501583808188616	0.213201654909945	0.28838215327867	4	38025402	R	II	TBC1D1	Body	opensea	Body-opensea		rs566333228	1
cg24907772	-0.269718270960698	0.393179823772237	-4.38735553196344	4.63695087888686e-05	0.000257366569598777	1.73961973397555	0.51235766442929	0.242639393468592	0.269718270960698	9	6974012	F	II	KDM4C	Body	opensea	Body-opensea		rs7857411;rs113939123	32;38
cg07811690	-0.293563160210881	0.458849968505201	-4.38587608249152	4.66093544860396e-05	0.000258502108238761	1.73473339293505	0.588563923016985	0.295000762806104	0.293563160210881	14	71806671	F	II		IGR	opensea	IGR-opensea		rs563116255;rs529717752	1;22
cg12459502	-0.281056393319436	0.511609381516807	-4.38452171187828	4.68299789202607e-05	0.00025952940698666	1.73026089715307	0.635797090192837	0.354740696873401	0.281056393319436	18	60904237	F	II	BCL2	Body	opensea	Body-opensea		rs190687388;rs144266251	14;37
cg13387131	-0.291865988307675	0.479233047690094	-4.38252152429241	4.71576621222033e-05	0.000261148020151053	1.72365702341632	0.608197089035346	0.316331100727671	0.291865988307675	13	36915978	R	II	SPG20	5'UTR	shelf	5'UTR-shelf	chr13:36919737-36921004	rs574652550	14
cg07195224	-0.285584332138174	0.376891529941504	-4.37695730812076	4.80809855856154e-05	0.000266060216085836	1.70529411663195	0.50307995577	0.217495623631826	0.285584332138174	1	159047034	F	II	AIM2	TSS1500	opensea	TSS1500-opensea
cg04517263	-0.295837241738592	0.409662374156206	-4.37641470346395	4.81719590884542e-05	0.000266362597312629	1.70350405974869	0.540381155389537	0.244543913650946	0.295837241738591	9	123689193	F	II	TRAF1	TSS200	shore	TSS200-shore	chr9:123690771-123691675	rs565333191;rs117295642;rs45621834	1;11;45
cg12162100	-0.281767564790132	0.392079702212607	-4.37558805378125	4.83108772309243e-05	0.000266929428679078	1.700777153427	0.516581649445455	0.234814084655324	0.281767564790132	8	87529647	R	II	CPNE3	5'UTR	shelf	5'UTR-shelf	chr8:87526560-87527272	rs576773970	19
cg09248826	-0.268732817273668	0.435446796201265	-4.37531999727553	4.83560074988204e-05	0.000266977595618488	1.69989295976745	0.554189203833817	0.285456386560148	0.268732817273668	9	130860839	R	II	SLC25A25	5'UTR	opensea	5'UTR-opensea		rs116892997;rs139240119	27;4
cg14486847	-0.25397279833659	0.314981766757899	-4.368827937947	4.9461606261734e-05	0.000272876220550063	1.67848711289	0.427202305557788	0.173229507221198	0.25397279833659	1	184899589	F	II	FAM129A	Body	opensea	Body-opensea		rs149616646	0
cg25216836	-0.302049893520923	0.454081294672806	-4.36703833166914	4.97706676076165e-05	0.000274374838269958	1.67258921233455	0.587545201112284	0.285495307591361	0.302049893520923	14	61969968	R	II	PRKCH	Body	opensea	Body-opensea		rs143303837;rs539397296	11;1
cg15620642	-0.280582084991512	0.643823777599371	-4.36527948223003	5.00762441299568e-05	0.000275852007483729	1.66679387824136	0.767801908177016	0.487219823185504	0.280582084991512	2	180097911	F	II	SESTD1	5'UTR	opensea	5'UTR-opensea		rs550871011;rs561509837	0;29
cg02898678	-0.25944721033883	0.291800346951198	-4.36476603197011	5.01657922433629e-05	0.000276137829375628	1.66510230648627	0.406439811984634	0.146992601645804	0.25944721033883	10	104748915	R	II	CNNM2	Body	opensea	Body-opensea		rs576023770;rs543216363;rs142789814	40;15;2
cg12815829	-0.308145275328591	0.572841339933432	-4.36049800809032	5.09161980027378e-05	0.000280058187363896	1.65104515937681	0.708998554613507	0.400853279284916	0.308145275328591	10	14614200	F	II	FAM107B	TSS200	opensea	TSS200-opensea		rs538128913;rs558119219;rs191913066	1;8;13
cg05409848	-0.270674520840774	0.319604526830426	-4.35548519414605	5.18114757840059e-05	0.00028476892087581	1.63454396894171	0.439204896504256	0.168530375663482	0.270674520840774	11	503669	F	II	RNH1	5'UTR	shore	5'UTR-shore	chr11:504189-504659	rs191938085;rs12419766	32;41
cg23756272	-0.273487297341116	0.607806339261142	-4.35250043009161	5.23517876249388e-05	0.000287493773516588	1.62472334041165	0.728649563667682	0.455162266326566	0.273487297341116	18	60904418	F	II	BCL2	Body	opensea	Body-opensea		rs528931255;rs542613506;rs559145729	1;37;44
cg24011073	-0.297460056345066	0.51428306018831	-4.3523142947975	5.23856630412114e-05	0.000287493773516588	1.62411102267947	0.645718899038456	0.34825884269339	0.297460056345066	2	11917787	R	I	LPIN1	Body	opensea	Body-opensea		rs540597837;rs558940632;rs532802128;rs551043251	34;12;11;2
cg02904191	-0.239253653410957	0.269487937174009	-4.34854737268763	5.30758090641802e-05	0.000291063449557643	1.61172210329233	0.375204667750944	0.135951014339987	0.239253653410957	2	136901698	R	II		IGR	opensea	IGR-opensea		rs546498861;rs566483813;rs535527625	36;2;1
cg27441294	-0.25723346132725	0.365259022438638	-4.34711867333659	5.33398659794013e-05	0.000292292897878154	1.60702473811286	0.478920319304167	0.221686857976917	0.25723346132725	12	92625874	R	II		IGR	opensea	IGR-opensea		rs539673691	29
cg00918179	-0.291028000581246	0.319938895459486	-4.32517949346624	5.75584759996881e-05	0.000315070283694816	1.53499176222408	0.448532663158176	0.15750466257693	0.291028000581246	19	8517024	R	II	HNRNPM	5'UTR	opensea	5'UTR-opensea		rs544147515;rs7253907	37;12
cg16970323	-0.269040977920507	0.5051927806443	-4.32505956559048	5.75824031848137e-05	0.000315070283694816	1.53459852049938	0.624071352283594	0.355030374363087	0.269040977920506	20	42697667	F	II	TOX2	3'UTR	opensea	3'UTR-opensea		rs181082783;rs146249443	47;50
cg00560093	-0.283915717571899	0.681044422313319	-4.31775005581248	5.90591080922953e-05	0.000322909306884943	1.51064142246762	0.80649555333346	0.522579835761561	0.283915717571899	1	154687335	R	II	KCNN3	ExonBnd	opensea	ExonBnd-opensea		rs538167150;rs556303736;rs374897716;rs202168998	41;39;35;10
cg16853390	-0.270937673446505	0.683703203842071	-4.31645130229863	5.93253049588021e-05	0.00032412305212961	1.50638692662407	0.803419850248666	0.532482176802161	0.270937673446505	9	21832180	R	II	MTAP	Body	opensea	Body-opensea		rs78831809;rs553566762;rs567158850	45;5;2
cg15137734	-0.292232285543536	0.633682389193625	-4.30983072492092	6.07004726800726e-05	0.00033138932664951	1.48470938390054	0.762808282805885	0.470575997262349	0.292232285543536	3	11703398	F	II	VGLL4	Body	opensea	Body-opensea		rs183139489;rs17035036	0;21
cg27290532	-0.278056739781856	0.38296499899918	-4.29943532484319	6.29223151410965e-05	0.000343263701350089	1.45070705294896	0.505827279367907	0.227770539586051	0.278056739781856	13	37662928	R	II		IGR	opensea	IGR-opensea		rs534105717	30
cg01115209	-0.252248591110495	0.737414737065747	-4.29755769291959	6.33319504366474e-05	0.000345241532045724	1.44457007490161	0.848873416858757	0.596624825748262	0.252248591110494	15	48255762	R	II		IGR	opensea	IGR-opensea		rs148151322	25
cg13816228	-0.281594835753013	0.559555713269447	-4.296938800343	6.34675375214485e-05	0.000345723614492764	1.44254755199133	0.683981338369615	0.402386502616602	0.281594835753013	1	90022780	R	II	LRRC8B	TSS1500	opensea	TSS1500-opensea		rs188309619	17
cg15235987	-0.289985964230461	0.466378893946594	-4.29173322124879	6.4619172306709e-05	0.00035173553923741	1.4255419038191	0.594512226978658	0.304526262748197	0.289985964230461	12	132469937	R	II	EP400	Body	opensea	Body-opensea		rs572923829;rs144659960	2;1
cg18390025	-0.312421024870079	0.462197901567802	-4.28791381133346	6.54770046589168e-05	0.000356140503085443	1.41307147786238	0.600244400928999	0.287823376058921	0.312421024870079	10	103986736	R	II	ELOVL3	Body	shore	Body-shore	chr10:103985852-103986246	rs575013269;rs535927815	36;14
cg27263538	-0.284565276703205	0.459177862360228	-4.28115184697243	6.70228820540224e-05	0.00036417965498597	1.39100786046401	0.584916007880249	0.300350731177044	0.284565276703205	19	49272430	R	II		IGR	opensea	IGR-opensea		rs190783292;rs551823507	37;30
cg04114389	-0.290760231141343	0.569054188017725	-4.28101575262113	6.70543554597735e-05	0.00036417965498597	1.39056398590423	0.697529638987155	0.406769407845813	0.290760231141343	1	229171235	F	II		IGR	opensea	IGR-opensea		rs528455738;rs477580	1;41
cg22378924	-0.285457294603919	0.571185896718053	-4.27710239830937	6.79655184758235e-05	0.000368855056598621	1.37780367407413	0.697318189682575	0.411860895078656	0.285457294603919	8	130501851	R	II	CCDC26	Body	opensea	Body-opensea
cg21696012	-0.28051512370847	0.506159317019915	-4.26808123703087	7.01119097916832e-05	0.000380222280024128	1.3484117078884	0.63010786005389	0.34959273634542	0.28051512370847	1	24131000	F	II	HMGCL	Body	shelf	Body-shelf	chr1:24126799-24127549
cg07038690	-0.281928266616759	0.469836276581262	-4.26581734434805	7.06607815723134e-05	0.000382915632289876	1.34104082818704	0.59440923159797	0.312480964981211	0.281928266616759	19	48167405	R	II	GLTSCR1	5'UTR	opensea	5'UTR-opensea		rs544110820;rs112500701	16;13
cg06455993	-0.284118162844643	0.553655609882385	-4.25961592638957	7.21857026750904e-05	0.000390849023609699	1.32086057063636	0.679196193464902	0.395078030620259	0.284118162844643	11	109602416	F	II		IGR	opensea	IGR-opensea		rs543171876	1
cg08221563	-0.270718852299239	0.5024281880876	-4.25943216249586	7.22313730211596e-05	0.000390849023609699	1.32026281486409	0.622048146080288	0.351329293781048	0.270718852299239	18	6021507	R	II	L3MBTL4	Body	opensea	Body-opensea		rs550192844	13
cg10584828	-0.255293161698349	0.424102935177344	-4.25423910623228	7.35336269486039e-05	0.000397602177571655	1.30337624668845	0.536906890346382	0.281613728648033	0.255293161698349	1	176177834	F	II	RFWD2	TSS1500	shore	TSS1500-shore	chr1:176175711-176176811	rs565290842;rs188436546	1;42
cg18036273	-0.296889053314899	0.393197819450206	-4.24705166239217	7.53735999370654e-05	0.000407250725673223	1.2800224416007	0.524381354635859	0.22749230132096	0.296889053314899	13	49228883	F	II	CYSLTR2	5'UTR	opensea	5'UTR-opensea		rs139902294;rs531861639	24;26
cg19981738	-0.282007086387688	0.397909631716444	-4.24423810043082	7.61059478136695e-05	0.000410904866988089	1.27088618845222	0.522517414073794	0.240510327686106	0.282007086387688	8	62630938	R	II		IGR	shelf	IGR-shelf	chr8:62626556-62627511
cg08876401	-0.243985018003669	0.339527496787049	-4.24334032559192	7.63410787355157e-05	0.000411871073796027	1.26797159423562	0.447334830323554	0.203349812319885	0.243985018003669	21	34865077	F	II	DNAJC28	TSS1500	shore	TSS1500-shore	chr21:34863644-34864268	rs543300706;rs565068993;rs532338882;rs188715392	16;19;37;46
cg11671940	-0.286545763230756	0.500916517826326	-4.24230911202322	7.66120262090546e-05	0.000413028953062345	1.26462420078396	0.627529762044568	0.340983998813811	0.286545763230756	10	28781637	R	II		IGR	opensea	IGR-opensea		rs374007423	35
cg25570328	-0.286912471666385	0.529783311598095	-4.24141930072839	7.68465692451503e-05	0.000413989012274388	1.2617361573455	0.656558589776265	0.36964611810988	0.286912471666385	2	108903952	F	II	SULT1C2	TSS1500	opensea	TSS1500-opensea		rs150411873;rs543856360;rs73952181	1;13;19
cg24561419	-0.275167014918053	0.645608307187387	-4.23946034212335	7.73653797625157e-05	0.000416477947444027	1.25537913996419	0.767193732383736	0.492026717465683	0.275167014918053	5	79553606	F	II		IGR	shore	IGR-shore	chr5:79551369-79552294	rs558006788;rs140558869	27;45
cg10670119	-0.26981369153319	0.526775624238432	-4.23228792480921	7.9294029216605e-05	0.000426547191647944	1.23211728813813	0.645995627474028	0.376181935940838	0.26981369153319	6	1553971	R	II		IGR	shore	IGR-shore	chr6:1555262-1555581	rs368194111;rs184890396;rs545410131;rs146657793	26;16;11;10
cg19913861	-0.276734881830683	0.406233877137088	-4.23135027368373	7.95495778160652e-05	0.000427608141163775	1.22907781672971	0.528512080736692	0.25177719890601	0.276734881830683	11	121449141	F	II	SORL1	Body	opensea	Body-opensea		rs543337734;rs561983142	0;39
cg24473995	-0.287033519041487	0.51456743850059	-4.22858560492417	8.03077155452273e-05	0.000431367157785792	1.22011801562243	0.641396202728223	0.354362683686736	0.287033519041487	21	37539151	R	II	DOPEY2	Body	opensea	Body-opensea		rs557457924;rs140992285;rs541385047;rs144820735	50;29;16;7
cg09841889	-0.274385833007968	0.388192014442789	-4.22666900763626	8.08373936932693e-05	0.000433894414757724	1.21390850129427	0.509432266237008	0.235046433229039	0.274385833007968	2	113552033	F	II		IGR	opensea	IGR-opensea		rs191989180	36
cg11201708	-0.235751051904775	0.383976445091368	-4.20546561971399	8.6927640530148e-05	0.000466242472836171	1.1453131849751	0.488145514537664	0.252394462632889	0.235751051904775	10	73010487	R	II	UNC5B	Body	opensea	Body-opensea		rs117716665	1
cg13828018	-0.238692876370622	0.389584527606057	-4.19760785394169	8.92955447632928e-05	0.000478592788161157	1.11993959057762	0.495053472979122	0.2563605966085	0.238692876370622	2	17941268	F	II	GEN1	Body	opensea	Body-opensea		rs147110059;rs181124955	26;27
cg14834568	-0.293540594185968	0.582439802381973	-4.19614218242869	8.9744073421262e-05	0.000480645395416138	1.11520960910487	0.712143785859494	0.418603191673526	0.293540594185968	10	14614421	F	II	FAM107B	5'UTR	opensea	5'UTR-opensea		rs183113034;rs531243907	0;35
cg17491368	-0.267669344184291	0.552838731289817	-4.1843453141044	9.34344417852301e-05	0.000500044764357158	1.0771715699964	0.671111232208457	0.403441888024166	0.267669344184291	1	211779938	R	I		IGR	opensea	IGR-opensea
cg23007087	-0.257424792449099	0.511864111178504	-4.18207059470846	9.416272561525e-05	0.000503574838957705	1.06984359564547	0.625609949702524	0.368185157253425	0.257424792449098	15	90380258	F	II	AP3S2	Body	opensea	Body-opensea		rs148132283;rs141951130;rs540994541;rs535768266;rs146089516	1;13;16;37;49
cg24107088	-0.296800680517553	0.536066133630791	-4.18077698662717	9.45793391773368e-05	0.000505434194495797	1.06567722101881	0.667210620371105	0.370409939853552	0.296800680517553	14	35399820	F	II		IGR	opensea	IGR-opensea		rs184496972;rs370320297	27;30
cg19497358	-0.251424184718476	0.64837700083986	-4.17821042139388	9.54112006390917e-05	0.000509508319800306	1.05741305465506	0.759471408041047	0.508047223322571	0.251424184718476	7	20547849	R	II		IGR	opensea	IGR-opensea		rs564483657	10
cg16471179	-0.271671414215204	0.385502368647924	-4.17516908417507	9.64061074953301e-05	0.000514147428193611	1.04762372440527	0.505543226091851	0.233871811876647	0.271671414215203	10	104914352	F	II	NT5C2	Body	opensea	Body-opensea		rs183351723	24
cg27387279	-0.285629962352231	0.542112247915567	-4.17512630304901	9.64201737269797e-05	0.000514147428193611	1.0474860499269	0.66832083593167	0.382690873579438	0.285629962352231	14	94492008	F	II	OTUB2	TSS1500	shore	TSS1500-shore	chr14:94492639-94493297	rs537069678	50
cg08619842	-0.274670471968261	0.402946835861	-4.16508075786852	9.97786493269179e-05	0.000531669372721629	1.01517962270969	0.524312858358604	0.249642386390343	0.274670471968261	17	66292963	R	II	ARSG	5'UTR	opensea	5'UTR-opensea		rs543838124;rs183515916	25;5
cg02758289	-0.273630033698271	0.468842347292744	-4.16108126400033	0.000101147030334233	0.0005385693728472	1.00232908066024	0.589748641252445	0.316118607554174	0.273630033698271	16	29685813	F	II		IGR	opensea	IGR-opensea		rs565260098;rs532633460;rs550971951;rs114796694	0;15;26;39
cg25218152	-0.279161049254642	0.46767393037683	-4.15359338692693	0.000103757872025479	0.000552070187003494	0.978288358699398	0.591024161442835	0.311863112188193	0.279161049254642	11	128554586	F	II		IGR	opensea	IGR-opensea
cg20912449	-0.2980113714504	0.542193402771059	-4.14714337324371	0.000106058971616124	0.000563904553944466	0.957598829904152	0.673872845970073	0.375861474519673	0.2980113714504	10	104954118	F	II	NT5C2	TSS1500	shore	TSS1500-shore	chr10:104952242-104953232	rs79871942;rs577715891	1;22
cg18527651	-0.267654885071988	0.340271758735355	-4.14345116671104	0.000107398321743259	0.000570445958699954	0.945763379812045	0.458537870743908	0.19088298567192	0.267654885071988	3	10284280	F	II	IRAK2	3'UTR	opensea	3'UTR-opensea		rs546779373;rs571390071	9;35
cg02688118	-0.263683660800463	0.651064658881138	-4.14332361760769	0.000107444881200851	0.000570445958699954	0.945354621748971	0.767576043885993	0.503892383085531	0.263683660800462	13	114918456	R	II		IGR	shelf	IGR-shelf	chr13:114914536-114914753	rs116339452;rs536805096;rs2987457;rs370918284;rs538921548	49;47;34;17;1
cg25988214	-0.265493796215737	0.379155577393395	-4.13532273450441	0.000110404778680958	0.000585736495867427	0.919727928759928	0.496466789674767	0.23097299345903	0.265493796215737	17	79265759	F	II	SLC38A10	Body	shelf	Body-shelf	chr17:79268367-79269467	rs575818259	5
cg02746822	-0.263618804332505	0.53284527741952	-4.12879249773267	0.000112878880975247	0.00059842946877116	0.898831908990254	0.649328004915278	0.385709200582773	0.263618804332504	8	10664645	F	II	PINX1	Body	opensea	Body-opensea		rs371054780;rs113775577;rs547149696	1;23;49
cg09391368	-0.245603320897616	0.582843383560892	-4.12146676226031	0.000115718142486409	0.000613038598779155	0.875412076352736	0.691365781166815	0.4457624602692	0.245603320897615	17	38431760	R	II	WIPF2	Body	opensea	Body-opensea		rs543847204;rs149652263;rs577854184	50;28;21
cg21820712	-0.23423058186387	0.480534867273601	-4.11672781267557	0.000117591458795018	0.000622513051180559	0.860274256769783	0.584032101120428	0.349801519256558	0.23423058186387	8	62526276	F	II	ASPH	Body	opensea	Body-opensea		rs182949339;rs563086713;rs545992684	4;42;49
cg27588075	-0.280007044949431	0.600339315321184	-4.10552708519081	0.000122136314945977	0.000646106393350578	0.824533695392561	0.724063358438374	0.444056313488943	0.28000704494943	5	96078437	F	II	CAST	TSS1500	opensea	TSS1500-opensea		rs377565522;rs139285603;rs200811625;rs144157006	0;1;3;19
cg25753291	-0.271378393260421	0.67833100206755	-4.10474567680112	0.000122459636362301	0.000647349714353562	0.822042305543078	0.798242385136108	0.526863991875687	0.271378393260421	5	108723938	R	II	PJA2	5'UTR	opensea	5'UTR-opensea		rs148513653;rs558763963;rs185264940;rs146278774	44;42;38;32
cg00600584	-0.268509416412997	0.592754419966841	-4.10258153234304	0.000123359409985537	0.000651636306926481	0.815143669366861	0.711398115591189	0.442888699178192	0.268509416412997	3	189347814	R	II	TP63	TSS1500	opensea	TSS1500-opensea		rs2178413;rs535232037;rs555145347	40;32;1
cg06763776	-0.284707613037014	0.525738422978702	-4.09425019571118	0.000126883254040638	0.000669768191955334	0.788604801555065	0.651539461297382	0.366831848260369	0.284707613037014	4	141923701	R	II	RNF150	Body	opensea	Body-opensea		rs56370801;rs562966685;rs1364892;rs117179373	46;39;24;2
cg11184120	-0.25376082311349	0.425620187906392	-4.09123903374461	0.000128180620302594	0.000676129718027782	0.779020362377473	0.537747063235608	0.283986240122119	0.25376082311349	12	62642805	R	II		IGR	opensea	IGR-opensea		rs553646698	20
cg13597043	-0.269043544999249	0.417315782565521	-4.08505752544506	0.000130884191820052	0.00068989424473373	0.759357144251387	0.536195488495422	0.267151943496173	0.269043544999248	1	90165225	F	II	LRRC8C	Body	opensea	Body-opensea		rs558721724	29
cg21890024	-0.286759653448868	0.520245696936962	-4.08009619247823	0.000133093845493022	0.000701037410312382	0.743587300411341	0.646953450786462	0.360193797337594	0.286759653448868	2	238977979	F	II	SCLY	Body	opensea	Body-opensea		rs574084245	17
cg21724915	-0.296950971568832	0.55866786979505	-4.07985363014458	0.000133202794929071	0.000701107604034422	0.742816579021963	0.689878764209185	0.392927792640353	0.296950971568832	16	54114835	F	II	FTO	Body	opensea	Body-opensea		rs185175608;rs549913300;rs190032887	0;21;33
cg19851816	-0.248406351793317	0.376062314740429	-4.07571616628132	0.000135074492063764	0.000710449193552024	0.729674090133373	0.485823260881661	0.237416909088345	0.248406351793317	22	50657907	R	I	TUBGCP6	Body	island	Body-island	chr22:50657480-50657937	rs76633938;rs572258765;rs201730639;rs79022493;rs543188207	34;31;30;25;19
cg09459451	-0.270539680247761	0.483932241156109	-4.07056329569398	0.000137441050830269	0.0007223783402778	0.713316661261377	0.603473030102794	0.332933349855034	0.27053968024776	2	39063259	F	II	DHX57	Body	opensea	Body-opensea
cg17333269	-0.29020460997426	0.464671591403303	-4.06888344671704	0.000138221167446441	0.00072595816598661	0.707986609110202	0.592901535345418	0.302696925371158	0.29020460997426	3	71137113	F	II	FOXP1	Body	opensea	Body-opensea		rs548786211;rs146857336;rs537793792;rs140704190	0;29;36;48
cg00064250	-0.237698308670556	0.264892935452838	-4.06268926522914	0.000141134820531233	0.000740730496875449	0.688343562863836	0.369922420679362	0.132224112008807	0.237698308670555	9	130860681	R	II	SLC25A25	TSS200	opensea	TSS200-opensea		rs7856792;rs534863013;rs546161349	48;42;29
cg21875396	-0.28455703874703	0.447917989078984	-4.06125948258502	0.000141815740340985	0.000743771822732549	0.683811815209342	0.573652494571857	0.289095455824827	0.28455703874703	6	136886949	R	II	MAP3K5	Body	opensea	Body-opensea		rs572877486;rs571589687	50;33
cg00964035	-0.250847827081576	0.597507711928011	-4.05689945676162	0.000143911786570859	0.000754225317467859	0.669998105619647	0.708347449475684	0.457499622394108	0.250847827081575	6	73449067	F	II	KCNQ5	Body	opensea	Body-opensea		rs574030353;rs541343835	38;50
cg27140216	-0.266242822678368	0.361779919089199	-4.05146655695332	0.000146565458282657	0.000767584242948888	0.652796962941403	0.479422096551734	0.213179273873365	0.266242822678368	10	14612432	F	II	FAM107B	5'UTR	opensea	5'UTR-opensea		rs148842113;rs545896901	1;39
cg01586609	-0.273901010030578	0.552601826368673	-4.04405637957635	0.000150261125941415	0.000786377284370059	0.629356550750141	0.673627854056603	0.399726844026025	0.273901010030578	11	113846937	R	II	HTR3A	Body	opensea	Body-opensea		rs11604247;rs557326872;rs562443975	35;20;16
cg15978561	-0.260231016167759	0.307677363508819	-4.03473523398679	0.000155037620807405	0.000810795888559124	0.599905746724652	0.422663161350387	0.162432145182628	0.260231016167759	2	240196996	F	II	HDAC4	Body	island	Body-island	chr2:240196768-240196997	rs79076415;rs560511803	23;28
cg07831612	-0.285465760889106	0.522234421260166	-4.01919651780604	0.000163327441652726	0.000853540129863	0.550895982120411	0.648370455141399	0.362904694252293	0.285465760889105	15	67437033	R	II	SMAD3	5'UTR	opensea	5'UTR-opensea		rs138838792;rs192798109	10;2
cg12511848	-0.248721522744168	0.24829778557099	-4.01418857564574	0.000166089031208501	0.000867353829644396	0.535123691374289	0.358197993295157	0.109476470550989	0.248721522744168	19	2478005	R	II	GADD45B	3'UTR	shore	3'UTR-shore	chr19:2477134-2477377	rs146720529	22
cg13217238	-0.260209007953342	0.448747160506138	-4.01351080136535	0.00016646622450804	0.000868704881204944	0.53298993418281	0.563723233787848	0.303514225834506	0.260209007953342	4	122085777	F	II	TNIP3	TSS1500	opensea	TSS1500-opensea		rs114481941	0
cg08926477	-0.259689570596005	0.647770298003978	-4.01104733736849	0.000167844151486008	0.000875272630651072	0.525236233991071	0.762516852453376	0.502827281857371	0.259689570596005	3	171918983	F	II	FNDC3B	Body	opensea	Body-opensea		rs547943305	47
cg02924917	-0.253360917513186	0.576876814879767	-4.00735933230276	0.000169927585825936	0.000885507504815754	0.513633406115954	0.688826987734431	0.435466070221245	0.253360917513186	6	149950158	F	II	KATNA1	Body	opensea	Body-opensea		rs377246380	16
cg08853920	-0.234300238327173	0.60572805468303	-4.00490939752325	0.000171325360126683	0.000892157344068779	0.505929046697564	0.70925606696713	0.474955828639957	0.234300238327173	8	105424060	F	II	DPYS	Body	opensea	Body-opensea
cg26514961	-0.261529126984126	0.335423328623198	-4.00399129927752	0.000171852016125209	0.000894264714144805	0.503042579695911	0.450982710313859	0.189453583329732	0.261529126984126	12	94566784	R	II	PLXNC1	Body	opensea	Body-opensea		rs116177079	42
cg15546286	-0.28268787683358	0.560696200191685	-3.99994779707414	0.000174190144872933	0.000905788753339252	0.490334472382925	0.685604796932105	0.402916920098524	0.28268787683358	11	19099094	R	II		IGR	opensea	IGR-opensea		rs538964820	36
cg19642375	-0.263828934538201	0.53724803810761	-3.99276135368218	0.000178421510006271	0.000925830597567685	0.467766772355044	0.653823613833792	0.389994679295591	0.263828934538201	12	95398578	R	II	NDUFA12	TSS1500	shore	TSS1500-shore	chr12:95397382-95397611	rs183866809;rs142738157	2;1
cg15721134	-0.27411923519667	0.620886428217756	-3.99276090057136	0.00017842177989315	0.000925830597567685	0.467765350179152	0.742008880979075	0.467889645782405	0.27411923519667	10	133806677	R	II		IGR	opensea	IGR-opensea
cg07045797	-0.259325622223063	0.603568577001835	-3.9927585777517	0.000178423163442872	0.000925830597567685	0.467758059562123	0.718154317053886	0.458828694830823	0.259325622223063	6	116708165	F	II	DSE	5'UTR	opensea	5'UTR-opensea		rs117071823	16
cg15734589	-0.279300399782016	0.465048270394672	-3.98438062563503	0.000183481177093371	0.000951403104984865	0.441478123897695	0.588460074949517	0.309159675167501	0.279300399782016	9	128585454	F	II	PBX3	Body	opensea	Body-opensea		rs529885308;rs147288714;rs560125261;rs181382780	1;5;26;39
cg24675644	-0.240769344210645	0.325577805052276	-3.98220574208555	0.000184816629266514	0.000957650548255886	0.434661154378595	0.431964259470933	0.191194915260288	0.240769344210645	3	157163881	R	II	VEPH1	Body	opensea	Body-opensea		rs181519981	1
cg11387709	-0.248220893964949	0.688424465970033	-3.97909766510226	0.000186741352705632	0.000966940394094417	0.424922903294965	0.798103465628964	0.549882571664015	0.248220893964948	16	65636127	R	II		IGR	opensea	IGR-opensea
cg27342941	-0.267440187976169	0.569887658955554	-3.97846492076321	0.000187135547132042	0.000968297693417173	0.422940921354158	0.688058904805489	0.42061871682932	0.267440187976169	21	34619110	F	II	IFNAR2	Body	opensea	Body-opensea		rs146101901;rs140084698;rs141399727;rs150825310	15;16;33;34
cg08828848	-0.278295975470201	0.49302568972373	-3.97236284317977	0.000190978443949099	0.000987485155877854	0.403836374044796	0.615993678884981	0.33769770341478	0.278295975470201	18	53132359	F	II	TCF4	Body	opensea	Body-opensea		rs185481922;rs548748927;rs144868649	28;29;41
cg17591980	-0.23569245288635	0.327600295384189	-3.97074709252308	0.00019200864843757	0.000992112339918435	0.398780577734805	0.431743472240949	0.196051019354599	0.23569245288635	9	93960152	R	II		IGR	shelf	IGR-shelf	chr9:93955500-93956420	rs565548796	2
cg26759486	-0.278095195135024	0.35894531328535	-3.95709214494294	0.000200931347307001	0.0010374849566584	0.356100903231471	0.481824585554314	0.20372939041929	0.278095195135024	6	139795461	F	II	LOC645434	Body	opensea	Body-opensea		rs572338673	25
cg12371233	-0.24805692655531	0.672913985926326	-3.9528158842481	0.000203806764293184	0.00105159127079354	0.342752646674689	0.78252053486937	0.53446360831406	0.248056926555309	3	71230013	R	II	FOXP1	Body	opensea	Body-opensea		rs73839424;rs182974723	15;1
cg20184271	-0.253752389943785	0.456324343138342	-3.95153943375712	0.000204672714344642	0.0010553166959036	0.338769860236259	0.56844749218327	0.314695102239485	0.253752389943785	12	14413090	F	II		IGR	opensea	IGR-opensea		rs16909794;rs12425125	21;33
cg17570354	-0.263542708780998	0.513948311058561	-3.95029174653725	0.000205522572633635	0.00105895397227675	0.334877544463605	0.630397414938537	0.366854706157539	0.263542708780998	12	27374821	F	II		IGR	opensea	IGR-opensea		rs572924452	19
cg21184369	-0.256852412649745	0.406492411475128	-3.94692728717701	0.000207831222646249	0.00107009727840049	0.324385261215195	0.519985337994782	0.263132925345038	0.256852412649745	8	38831148	F	II	HTRA4	TSS1500	shore	TSS1500-shore	chr8:38831592-38832353	rs540016125;rs62504411	20;45
cg11373212	-0.239614769039404	0.328362917228644	-3.94435863295313	0.000209610578891528	0.00107850158907557	0.316378254155867	0.434239210525125	0.194624441485721	0.239614769039404	3	37941764	F	II	CTDSPL	Body	opensea	Body-opensea		rs147903964;rs551550573;rs571395308;rs537312109;rs114370608	0;2;42;48;49
cg07276867	-0.257300878628516	0.510246147134864	-3.93545613311386	0.000215891644349262	0.0011100403480847	0.288650931576508	0.623937233040488	0.366636354411972	0.257300878628516	9	32426364	R	II	ACO1	Body	opensea	Body-opensea		rs75981550	20
cg07920381	-0.277094635405717	0.611267062344934	-3.93118956845622	0.000218965678869463	0.00112505701294387	0.275375462920719	0.733704226826529	0.456609591420813	0.277094635405716	12	132303685	F	II		IGR	opensea	IGR-opensea		rs188219157	51
cg04266202	-0.234568195155571	0.619092035059696	-3.92659601566195	0.0002223223615737	0.0011415038900969	0.261091991059879	0.722738446872622	0.488170251717052	0.23456819515557	17	56352895	F	II	MPO	Body	shelf	Body-shelf	chr17:56355207-56355502	rs182011210;rs150146528;rs531757804	1;25;47
cg27518156	-0.265495607837905	0.49977004042439	-3.92092628377193	0.000226533722420924	0.00116231298305823	0.243475682947858	0.617082053189976	0.351586445352071	0.265495607837905	6	6751984	F	II		IGR	opensea	IGR-opensea		rs114068856;rs185917349	0;46
cg23506375	-0.226339751739288	0.31252415601915	-3.92018244053121	0.000227091893878551	0.00116436207406821	0.241165611234882	0.412534743996974	0.186194992257687	0.226339751739287	18	19383644	R	II	MIB1	Body	opensea	Body-opensea		rs146924020;rs532674601;rs147975978;rs187573930	29;18;16;15
cg23031748	-0.248711020976217	0.357943549881167	-3.91339508670708	0.000232246505211013	0.00118948216428667	0.220098773942966	0.467839117289263	0.219128096313047	0.248711020976217	14	75614844	F	II	TMED10	Body	opensea	Body-opensea		rs7150807	44
cg19541712	-0.263059702088233	0.553518811297194	-3.91330500802095	0.000232315665474429	0.00118948216428667	0.219819328749322	0.66975449361525	0.406694791527017	0.263059702088233	10	6114676	F	II		IGR	opensea	IGR-opensea		rs139384342;rs573753210	17;25
cg09531498	-0.262398567731457	0.517625516525211	-3.90915739493297	0.000235521637055442	0.00120505557773238	0.206956561736436	0.633569069708877	0.371170501977421	0.262398567731456	22	27672057	R	II		IGR	opensea	IGR-opensea		rs565993164;rs139983896;rs115138339	16;10;1
cg25865108	-0.237715989517017	0.421034054152997	-3.8999483027411	0.000242792724888377	0.00124139209127028	0.178425653210488	0.526071351846563	0.288355362329546	0.237715989517016	6	45559104	F	II		IGR	opensea	IGR-opensea
cg17415382	-0.26094341265963	0.415394926661397	-3.89672963960395	0.00024538454954548	0.00125376969844422	0.168463205344449	0.53069550434821	0.26975209168858	0.26094341265963	2	97472472	R	II	CNNM4	Body	opensea	Body-opensea
cg03458265	-0.279307202266622	0.450697994382527	-3.89056265232526	0.000250424978328183	0.00127863227096256	0.149388656652669	0.574112804686383	0.294805602419761	0.279307202266621	14	81408650	F	II		IGR	shore	IGR-shore	chr14:81407710-81408133	rs17111256	21
cg10148702	-0.270585418335052	0.616186944922368	-3.88986182385074	0.000251004038120082	0.00128069701287157	0.147222119294564	0.735747943721577	0.465162525386526	0.270585418335052	6	144076558	R	II	PHACTR2	Body	opensea	Body-opensea		rs563651778;rs111484218;rs146622134;rs571002859;rs189519357	49;39;14;9;7
cg25197500	-0.258356941865291	0.432282195929713	-3.87978359080215	0.000259474797191503	0.00132299667107657	0.116091920740702	0.54643991442833	0.288082972563039	0.25835694186529	17	80581805	F	II	WDR45L	Body	opensea	Body-opensea		rs562444392;rs111575195	29;36
cg22028323	-0.263075365036192	0.501396863979484	-3.86303465763665	0.000274162980637638	0.00139691659071241	0.0644631482611828	0.61763946713501	0.354564102098818	0.263075365036192	10	98486758	R	II		IGR	opensea	IGR-opensea		rs189668792	1
cg16346954	-0.260362009466253	0.542705624787464	-3.86099423760559	0.000276005983313731	0.00140533046503908	0.0581826304115198	0.657749303388831	0.397387293922578	0.260362009466253	4	154371810	F	II		IGR	opensea	IGR-opensea		rs11942261	43
cg00772428	-0.272676409159089	0.435734413211521	-3.84438718462615	0.000291455044909059	0.0014829621022021	0.00713910529356365	0.556219338188793	0.283542929029704	0.272676409159089	15	76194729	R	II	FBXO22	TSS1500	shore	TSS1500-shore	chr15:76196103-76196950	rs572804086	24
cg00344085	-0.247707133553331	0.694498087876905	-3.84057400864193	0.000295117733458064	0.00150055701921951	-0.00456247275012345	0.8039500771214	0.556242943568069	0.247707133553331	11	10661003	F	II	MRVI1	5'UTR	opensea	5'UTR-opensea		rs564917248;rs193047815;rs58056814;rs561020408;rs529965129;rs80117010	0;19;26;27;39;51
cg12256630	-0.25782625909474	0.589258282003305	-3.83646894550631	0.000299110150382032	0.00151980292626546	-0.0171519741975477	0.703181512766097	0.445355253671357	0.257826259094739	16	57027256	R	II		IGR	shelf	IGR-shelf	chr16:57023190-57023768
cg08084103	-0.255973656086528	0.399265643043116	-3.8357790437591	0.000299786187294555	0.00152218305072277	-0.0192669862400194	0.512370281779024	0.256396625692496	0.255973656086528	22	31692449	F	II		IGR	opensea	IGR-opensea
cg21320567	-0.280811455770685	0.582335061678101	-3.81665473548745	0.000319120532351225	0.00161923304027625	-0.0778045542378178	0.706414542134915	0.425603086364231	0.280811455770684	8	67975880	R	II	CSPP1	TSS1500	shore	TSS1500-shore	chr8:67976440-67977448
cg10718056	-0.240683133237423	0.41169755080536	-3.80896227764089	0.000327230004777093	0.00165923263833032	-0.10130052300394	0.518045912003291	0.277362778765868	0.240683133237423	6	28884599	F	II	TRIM27	Body	opensea	Body-opensea		rs544752050	41
cg16902078	-0.232067855262685	0.581976561171794	-3.80506292440813	0.000331415848218499	0.00167929578378579	-0.113199802324219	0.684518171636701	0.452450316374016	0.232067855262685	7	17448340	F	II	KCCAT333	Body	opensea	Body-opensea		rs544427741	9
cg11723077	-0.260215564618676	0.653654062207994	-3.80374239005291	0.000332845003809353	0.00168537262978603	-0.117227873886859	0.768633032620897	0.508417468002222	0.260215564618675	6	158508188	R	II	SYNJ2	Body	shore	Body-shore	chr6:158507719-158508126
cg25059899	-0.228051241180049	0.768031180896222	-3.80340346227265	0.000333212761975086	0.00168607037322383	-0.118261580196591	0.868798008394383	0.640746767214334	0.228051241180049	18	60904328	R	II	BCL2	Body	opensea	Body-opensea		rs374007779;rs535933652;rs148452281	40;28;25
cg26766847	-0.23946412363517	0.549611332601419	-3.7967581379881	0.000340502543227741	0.00172176872203158	-0.138518058818926	0.655421061649517	0.415956938014347	0.23946412363517	10	112424957	R	II	RBM20	Body	opensea	Body-opensea		rs546682039;rs190868537;rs535658088;rs550348021	13;9;2;1
cg22138494	-0.239386999098738	0.578555652372195	-3.78922589165007	0.000348950078498207	0.00176326807412051	-0.161452029681693	0.684331303136754	0.444944304038016	0.239386999098738	13	77949107	R	II		IGR	opensea	IGR-opensea		rs546153461	1
cg01283625	-0.257394234193116	0.564660934905035	-3.78739807208073	0.000351030087233622	0.00177255688677474	-0.167013141122288	0.678393270943854	0.420999036750738	0.257394234193116	10	13568099	F	II		IGR	shelf	IGR-shelf	chr10:13570128-13570864
cg11098603	-0.251133482836584	0.533575571446886	-3.78392995516904	0.000355009411723037	0.00179141707278273	-0.177560333841932	0.64454152897933	0.393408046142746	0.251133482836584	3	122212432	F	II	KPNA1	Body	opensea	Body-opensea		rs563430936	1
cg00359365	-0.242904939232093	0.289585235087976	-3.77460224064989	0.000365927646431426	0.00184524174940524	-0.205898383632648	0.39691532451611	0.154010385284017	0.242904939232093	1	26880547	F	II	MIR1976	TSS1500	opensea	TSS1500-opensea		rs573439065;rs545658875;rs529238707;rs41286645	0;9;28;36
cg22286382	-0.257736417091572	0.448928871677793	-3.77006100952544	0.000371358948924525	0.00187134282715781	-0.219679382135546	0.562812404811278	0.305075987719707	0.257736417091571	6	25875233	R	II	SLC17A3	TSS1500	opensea	TSS1500-opensea		rs1165200;rs541061706	23;1
cg00796466	-0.250875472537789	0.440526966713522	-3.76745949194783	0.00037450505549997	0.00188590045805342	-0.227569472375846	0.551378919695336	0.300503447157547	0.250875472537789	2	43386412	F	II		IGR	opensea	IGR-opensea		rs547099869;rs570067253	0;1
cg26933978	-0.216530909867008	0.364563422574547	-3.76218754979019	0.000380959056130109	0.00191708428246119	-0.243548398868855	0.460239871120435	0.243708961253427	0.216530909867008	8	38831295	F	II	HTRA4	TSS1500	shore	TSS1500-shore	chr8:38831592-38832353	rs112114509	37
cg14191466	-0.229174677990929	0.502906360027024	-3.76120348957285	0.000382175496731511	0.0019218866543453	-0.24652950323676	0.60416958983697	0.374994911846041	0.229174677990929	14	103440432	F	I	CDC42BPB	Body	opensea	Body-opensea		rs201875902;rs200810382;rs144883325;rs149124468;rs143474150;rs8009219	9;10;14;15;21;41
cg23664795	-0.24082564629773	0.497693607603011	-3.76089321465194	0.000382559811976625	0.0019225007137852	-0.247469348397444	0.604104939688055	0.363279293390325	0.24082564629773	10	94510970	R	II		IGR	opensea	IGR-opensea		rs575334794;rs544367127	48;32
cg24910303	-0.235531312535699	0.65997170524218	-3.75355326971884	0.000391759938269593	0.00196738621054291	-0.269688676864963	0.764043680548651	0.528512368012953	0.235531312535698	12	88828573	F	II		IGR	opensea	IGR-opensea		rs193240587	10
cg03307177	-0.26218009863437	0.450926145334924	-3.74845611392856	0.000398273097751175	0.00199872577187653	-0.285102968504118	0.566773165661739	0.304593067027369	0.26218009863437	3	196347230	F	II		IGR	opensea	IGR-opensea		rs6583331;rs563733374;rs184380308;rs36122430;rs542701922	23;34;40;41;50
cg16933118	-0.233921224513942	0.515708778198344	-3.74018508529445	0.000409062923842261	0.00205147014884505	-0.31008788285854	0.619069319262644	0.385148094748702	0.233921224513942	3	159640407	R	II	IL12A-AS1	Body	opensea	Body-opensea		rs534706957;rs544694166;rs574472561	19;2;1
cg11410857	-0.268841227605884	0.51283954452199	-3.73349199951776	0.000417998493847818	0.00209484959459481	-0.330281237035301	0.631629854394357	0.362788626788473	0.268841227605884	15	91279302	R	II	BLM	5'UTR	opensea	5'UTR-opensea
cg13098633	-0.242714766073436	0.678798861842469	-3.72337888882788	0.000431855081841658	0.00216281520496109	-0.360750494823653	0.786044921270266	0.543330155196831	0.242714766073436	9	140259748	F	II	EXD3	Body	shelf	Body-shelf	chr9:140262925-140263236	rs569512140;rs536730444	1;5
cg13842661	-0.226049295746898	0.587594112249711	-3.72073369076392	0.00043555128938013	0.00217983757934137	-0.368711618810903	0.687476359207643	0.461427063460745	0.226049295746898	17	56352875	R	II	MPO	Body	shelf	Body-shelf	chr17:56355207-56355502	rs200314144;rs375733081	8;3
cg25119028	-0.247450743180394	0.627353699619472	-3.71432843844575	0.000444627277451932	0.0022237429729042	-0.38797463953114	0.736692400094529	0.489241656914136	0.247450743180394	17	47910989	F	II		IGR	opensea	IGR-opensea		rs183118250;rs575244058;rs544201541	1;18;48
cg03906910	-0.254741299700922	0.395773900591386	-3.71340900141776	0.000445944834310016	0.00222862334230369	-0.390738041992292	0.508334009761561	0.253592710060639	0.254741299700922	5	142814388	R	II	NR3C1	1stExon	opensea	1stExon-opensea		rs368434006	16
cg11669285	-0.242256500890763	0.558812534091323	-3.71322357578534	0.000446211001977881	0.00222862334230369	-0.39129529413123	0.665856104252358	0.423599603361595	0.242256500890763	17	40558061	R	II	PTRF	Body	island	Body-island	chr17:40558005-40558274	rs563971457;rs144153882;rs545768833;rs564111363	51;35;21;10
cg22877957	-0.249417648737142	0.327421191133351	-3.69499058256509	0.000473138399046939	0.0023615049297564	-0.446005464529565	0.437628989412553	0.188211340675411	0.249417648737142	4	25163346	F	II	SEPSECS	TSS1500	shore	TSS1500-shore	chr4:25161781-25162290	rs112577706;rs79635023	0;34
cg02012974	-0.251814538018751	0.526100729862113	-3.69122210888273	0.00047889431898687	0.00238860758286512	-0.457292228329582	0.637367618754119	0.385553080735368	0.251814538018751	3	66492992	F	II	LRIG1	Body	opensea	Body-opensea		rs539806367	51
cg09798788	-0.24536967223076	0.441563430874676	-3.68643309860847	0.000486305588511558	0.00242392425218677	-0.471625150035017	0.549982588371988	0.304612916141229	0.24536967223076	4	25880545	F	II		IGR	opensea	IGR-opensea		rs187396691;rs576938074;rs74547041	0;46;48
cg09447675	-0.239297854099369	0.364506338705489	-3.68560159146028	0.000487603509355424	0.00242874248002308	-0.474112561890919	0.470242599819164	0.230944745719795	0.239297854099369	12	46877466	R	II		IGR	opensea	IGR-opensea		rs7964767;rs570097668;rs149830418	39;36;1
cg06735326	-0.256210921479534	0.544909696897563	-3.67544962913094	0.000503719236784925	0.00250731123157303	-0.504453265312867	0.65811917383038	0.401908252350847	0.256210921479533	5	94419559	F	II	MCTP1	Body	opensea	Body-opensea		rs186182784;rs140128347	9;10
cg13273540	-0.255476662848882	0.548954706303266	-3.66916270664988	0.000513953174208292	0.00255651606058019	-0.523216339771785	0.661839743376028	0.406363080527146	0.255476662848882	3	176850227	R	II	TBL1XR1	5'UTR	opensea	5'UTR-opensea		rs144762382	49
cg21850879	-0.22364813699484	0.406342166248756	-3.66745516322828	0.000516766843387681	0.00256876914963965	-0.528308946678522	0.505163436083685	0.281515299088846	0.22364813699484	17	29621943	F	II	NF1	Body	opensea	Body-opensea		rs534747200	24
cg00185804	-0.248565253532379	0.614739660196422	-3.66343876330953	0.000523443123694339	0.00260019307786375	-0.540281641306512	0.724570818733985	0.476005565201606	0.248565253532379	8	22907738	R	II	TNFRSF10B	Body	opensea	Body-opensea		rs180741643;rs76294576	29;19
cg25581222	-0.253003154728212	0.553918547777241	-3.66117607906244	0.000527240467010479	0.00261728307658824	-0.547022953152797	0.665710639401334	0.412707484673122	0.253003154728212	15	64539239	R	II	CSNK1G1	Body	opensea	Body-opensea		rs186506878;rs553527683	50;20
cg14390012	-0.231768399407919	0.683329003535559	-3.65897234505601	0.000530964150569417	0.00263398454125505	-0.553586107089833	0.785738296297198	0.553969896889279	0.231768399407919	4	145816012	F	II		IGR	opensea	IGR-opensea		rs141731343	19
cg11284147	-0.247718166227153	0.395034024326377	-3.65573243670987	0.000536484295877024	0.00265956920714695	-0.563230663735138	0.504490888473258	0.256772722246106	0.247718166227153	8	144437914	F	II		IGR	shelf	IGR-shelf	chr8:144441870-144442438	rs553721889;rs572038646	6;9
cg06766034	-0.236508397612801	0.558553963206251	-3.64869652948479	0.000548661321707614	0.00271809784510826	-0.584156554615348	0.663057673779349	0.426549276166549	0.2365083976128	22	47082260	F	II	CERK	3'UTR	shore	3'UTR-shore	chr22:47081750-47082045	rs113076938;rs183275015	1;41
cg14123700	-0.242213632084233	0.615447714238224	-3.64458728589625	0.000555894732704693	0.00275207304536854	-0.596366291327118	0.722472342368467	0.480258710284234	0.242213632084233	3	71084623	R	II	FOXP1	Body	opensea	Body-opensea
cg18387515	-0.252301444631419	0.630632195284394	-3.62235334707358	0.000596637714929163	0.00295178658964954	-0.662278183779126	0.742114228958741	0.489812784327323	0.252301444631418	12	46049237	R	II		IGR	opensea	IGR-opensea		rs560769020;rs116452094	11;1
cg26485048	-0.256239514016246	0.764482518764404	-3.61934955843646	0.000602355693664323	0.00297806604581714	-0.671163154479305	0.877704629608792	0.621465115592545	0.256239514016246	7	7951246	F	II		IGR	opensea	IGR-opensea		rs527403646	0
cg24441176	-0.234771118200857	0.718674194314461	-3.61003537962103	0.000620420141445205	0.00306531029452577	-0.69868385955588	0.822410269798561	0.587639151597704	0.234771118200857	12	88210067	F	II		IGR	opensea	IGR-opensea		rs117985061;rs546015516	0;35
cg25194937	-0.237380748111175	0.515276406444239	-3.59708505275208	0.000646396723799811	0.00319150220801361	-0.736872951663161	0.620165574214293	0.382784826103118	0.237380748111174	4	74854993	R	II	PPBP	TSS1500	opensea	TSS1500-opensea
cg13396713	-0.212976506302776	0.310864388014396	-3.59658735278439	0.000647415438533698	0.00319438088514742	-0.738338859683207	0.40497028614818	0.191993779845404	0.212976506302776	17	505019	R	II	VPS53	Body	opensea	Body-opensea		rs10521105;rs373299523;rs150501103;rs373128347;rs377602671;rs201167971	43;30;24;10;9;2
cg10789050	-0.206555218185693	0.251184702858358	-3.59183897618954	0.000657211856994317	0.00324053620409034	-0.752318017239211	0.342453287638082	0.135898069452389	0.206555218185693	3	31713847	R	II	OSBPL10	Body	opensea	Body-opensea		rs551209167	42
cg04272229	-0.252083569243234	0.445371334159897	-3.58876992155296	0.00066361861826627	0.00326992722387654	-0.761346964024402	0.556757097313883	0.30467352807065	0.252083569243233	4	102958798	F	II	BANK1	Body	opensea	Body-opensea		rs528277673;rs78003929;rs76863995	0;37;40
cg19213703	-0.227023629528764	0.640634335207708	-3.5881077567333	0.000665008692983643	0.00327457604899669	-0.763294356817503	0.740947101743674	0.51392347221491	0.227023629528764	3	177554561	R	II		IGR	opensea	IGR-opensea		rs113671646;rs541128749	24;1
cg23679982	-0.240835372036594	0.678878477135298	-3.58597180161592	0.000669511607407702	0.00329453631242501	-0.769574516954829	0.785294106639839	0.544458734603245	0.240835372036594	17	1686737	F	II	SMYD4	Body	opensea	Body-opensea		rs138315300;rs142820824;rs530674372;rs139673522;rs367969992	11;19;22;31;43
cg13753423	-0.213784081638742	0.324993137454829	-3.57115975238767	0.000701546054842425	0.00344985625359132	-0.813058810569737	0.41945587120218	0.205671789563438	0.213784081638742	8	22546240	F	II	EGR3	3'UTR	shore	3'UTR-shore	chr8:22547486-22553427
cg24742520	-0.238406539838415	0.409283785245062	-3.56723454389114	0.000710276765596707	0.003490448555868	-0.824562731116709	0.514626209824827	0.276219669986412	0.238406539838415	1	19506481	F	II	UBR4	Body	opensea	Body-opensea		rs550820168	41
cg23529896	-0.236343369107012	0.674864261789401	-3.5588524602466	0.000729268288495185	0.00358137648442512	-0.849101383254657	0.779295052790173	0.542951683683161	0.236343369107012	2	182247492	R	II		IGR	opensea	IGR-opensea		rs537027020	8
cg00901138	-0.226448247824416	0.665008794063672	-3.5581467860172	0.000730889023922939	0.00358693328206358	-0.851165548060763	0.765067322172135	0.538619074347719	0.226448247824415	7	29329370	F	II	CHN2	Body	opensea	Body-opensea		rs549859944;rs73686719	3;51
cg05575639	-0.268249354854131	0.58518037067424	-3.54968182793776	0.000750599771013932	0.00368120235523355	-0.875905679366712	0.703709155377229	0.435459800523097	0.268249354854131	8	61593696	F	II	CHD7	5'UTR	shore	5'UTR-shore	chr8:61590807-61593180	rs563437551;rs530803609;rs552175101;rs117229666;rs111263403	14;18;27;31;44
cg04253214	-0.214111226670277	0.623473559409771	-3.54817257760178	0.000754166787289882	0.00369622385321485	-0.880312677883949	0.718080845612917	0.50396961894264	0.214111226670276	1	78942099	F	II		IGR	opensea	IGR-opensea		rs189958707;rs78579376;rs140698185	2;23;50
cg27049094	-0.237459936869343	0.682670337857578	-3.54258710371702	0.000767508483743332	0.00375909966787316	-0.89661162481078	0.787594496009148	0.550134559139805	0.237459936869343	2	75067716	R	II	HK2	Body	opensea	Body-opensea		rs564570699;rs528561686;rs186759881	35;9;2
cg04195774	-0.235109351875879	0.426885624845917	-3.54191797724629	0.000769121764189177	0.00376448649868828	-0.898563080319382	0.53077115241898	0.295661800543101	0.235109351875879	5	118677172	F	II	TNFAIP8	Body	opensea	Body-opensea		rs141844225	1
cg05603736	-0.238253460660415	0.59499905100161	-3.53077054571056	0.000796477613163513	0.00389577975964968	-0.931038392486393	0.700273835944584	0.462020375284169	0.238253460660415	1	40860592	R	II	SMAP2	Body	opensea	Body-opensea		rs547054030;rs553122783	37;3
cg14422240	-0.235307739045217	0.707407715108086	-3.5279867373229	0.00080345208486659	0.00392727379082789	-0.939137923446978	0.811380902128066	0.576073163082849	0.235307739045216	6	37425031	F	II	FTSJD2	Body	opensea	Body-opensea		rs372047134;rs532689926	32;46
cg20287234	-0.236329580767523	0.475990684008285	-3.52115619528964	0.000820811979220542	0.00400945598377416	-0.958993808927566	0.580415382486957	0.344085801719435	0.236329580767523	2	231789465	R	II	GPR55	5'UTR	opensea	5'UTR-opensea		rs542740120;rs2918008	31;18
cg18276112	-0.233181381667853	0.388498247841579	-3.51198603276652	0.000844679313875793	0.00412329475987837	-0.985611220207683	0.491531881601793	0.258350499933941	0.233181381667853	7	4755032	R	II	FOXK1	Body	shelf	Body-shelf	chr7:4757802-4758037	rs148643826	6
cg25344401	-0.241299679494284	0.412126563787125	-3.50648354426904	0.000859315784679542	0.00419195165220918	-1.001560969044	0.518747352400878	0.277447672906594	0.241299679494284	7	4755415	F	II	FOXK1	Body	shelf	Body-shelf	chr7:4757802-4758037	rs574308740;rs142905562;rs76028975	0;16;23
cg26794999	-0.209683916053821	0.236918034176845	-3.49820849895333	0.000881781627909967	0.00429868543606109	-1.02551645689047	0.329569066851789	0.119885150797968	0.209683916053821	3	11624030	F	II	VGLL4	TSS200	opensea	TSS200-opensea		rs192882159;rs183541253;rs539650654	31;34;47
cg22938623	-0.218471543398377	0.68231471223473	-3.49376811426274	0.00089406566482521	0.00435567405614514	-1.03835561683173	0.778848650015407	0.560377106617031	0.218471543398377	16	21127930	F	II	DNAH3	Body	opensea	Body-opensea		rs557109625;rs575782021	1;25
cg14602393	-0.228495210753361	0.621301910588523	-3.48814916701547	0.000909843154190343	0.00442959495785099	-1.05458714330522	0.722264910688845	0.493769699935484	0.228495210753361	12	133343405	F	II		IGR	shelf	IGR-shelf	chr12:133340880-133341114	rs549183805	19
cg04947350	-0.235207482507489	0.541762181476681	-3.4736730387181	0.000951717611757143	0.00463038721261007	-1.09632509067002	0.645691069096269	0.41048358658878	0.235207482507489	6	42336360	R	II	TRERF1	5'UTR	opensea	5'UTR-opensea
cg15648345	-0.229596556943236	0.640399627577611	-3.4712059543152	0.000959034017154866	0.004662889531684	-1.10342680837256	0.741849269017645	0.512252712074409	0.229596556943236	17	56297360	F	II	MKS1	TSS1500	shore	TSS1500-shore	chr17:56296488-56296842	rs574302590	51
cg00844231	-0.256696675399643	0.465737622448932	-3.46841582357878	0.000967372760401767	0.00470031615590839	-1.11145441822358	0.57916173483482	0.322465059435178	0.256696675399643	1	247486775	F	II	ZNF496	Body	opensea	Body-opensea		rs183967756;rs142385251	8;50
cg26706803	-0.226275906745426	0.289573221602485	-3.4513472305506	0.00101990181979315	0.00495226499518105	-1.1604699829645	0.389555599001627	0.163279692256201	0.226275906745426	16	50293530	R	II		IGR	opensea	IGR-opensea
cg04838382	-0.242570900361945	0.512323833913645	-3.44838607131096	0.00102928589338742	0.00499452294527901	-1.16895713050057	0.619506324771249	0.376935424409304	0.242570900361945	2	235400052	R	II		IGR	opensea	IGR-opensea		rs3105850;rs76547394;rs371053670	21;2;1
cg06502279	-0.225828272155208	0.428475328768734	-3.4438707420784	0.00104375296514074	0.00506137350556341	-1.18188943605675	0.52825991413964	0.302431641984432	0.225828272155208	16	474467	F	II	RAB11FIP3	TSS1500	shore	TSS1500-shore	chr16:474922-476815	rs149153937	32
cg23276715	-0.228666207969036	0.491430943436105	-3.44271401137631	0.00104749002019866	0.00507613802253574	-1.18520059943575	0.592469500445679	0.363803292476643	0.228666207969035	8	61831044	F	II		IGR	shelf	IGR-shelf	chr8:61834699-61835871
cg12912139	-0.237077858056489	0.47362184689559	-3.43786498694582	0.00106329426416802	0.00514932202435928	-1.19907295060472	0.578377179525202	0.341299321468713	0.237077858056489	11	111300077	F	II		IGR	opensea	IGR-opensea		rs548613399;rs190035516;rs10789834	0;1;49
cg07110356	-0.232789467538607	0.463734293766138	-3.43366795797792	0.00107715570516537	0.00521300701668151	-1.21106950166612	0.566594756166918	0.333805288628312	0.232789467538607	17	56355431	R	I	MPO	Body	island	Body-island	chr17:56355207-56355502	rs146342260;rs555802990;rs28730837	49;46;36
cg20293950	-0.241371288557582	0.658312283165278	-3.43009819110379	0.00108908010582751	0.00526723966749823	-1.22126541683084	0.764964712993046	0.523593424435465	0.241371288557582	7	80273190	R	II	CD36	5'UTR	opensea	5'UTR-opensea		rs3212159;rs377422261;rs550422859;rs570232338	49;43;34;1
cg11833768	-0.219275146892557	0.322743644050399	-3.42733653332251	0.00109839081464586	0.0053087682616898	-1.22914835764836	0.419632662444784	0.200357515552227	0.219275146892557	14	63940209	F	II	PPP2R5E	Body	opensea	Body-opensea		rs187364266;rs544030202	1;46
cg12536109	-0.228089557220415	0.544825926202577	-3.42441826573705	0.00110831145187035	0.00535318811931054	-1.23747371229987	0.645609684044156	0.417520126823741	0.228089557220415	2	178774963	R	II	PDE11A	Body	opensea	Body-opensea		rs573818372	4
cg25281674	-0.22877420110652	0.516535946532059	-3.41339630523226	0.00114655163408655	0.0055337360523842	-1.26887474036426	0.617622221439591	0.388848020333071	0.22877420110652	8	125828024	F	II		IGR	opensea	IGR-opensea		rs540640504;rs78540721	2;31
cg05103220	-0.223918100144801	0.622934329954071	-3.41321212057331	0.00114720114561156	0.0055337360523842	-1.26939889657481	0.721874885832006	0.497956785687205	0.223918100144801	8	124294898	R	II		IGR	opensea	IGR-opensea
cg17067918	-0.221796568475736	0.389260850881843	-3.41117626235263	0.00115440367645845	0.00556481772241507	-1.27519131550315	0.487263985789726	0.26546741731399	0.221796568475736	22	18243402	F	II	BID	5'UTR	opensea	5'UTR-opensea		rs150115505;rs551226437;rs567845794;rs183530161	1;28;30;50
cg04664516	-0.220299865633868	0.357520944821829	-3.41061171398892	0.001156408526495	0.00557081952448183	-1.27679715608049	0.454862745915864	0.234562880281996	0.220299865633867	10	89638807	F	II	PTEN	5'UTR	opensea	5'UTR-opensea		rs183154323;rs117501237	7;14
cg20775007	-0.187880506547914	0.195854811627356	-3.40050060589322	0.00119287867417009	0.00574273567893311	-1.30552762566651	0.278871779636899	0.0909912730889855	0.187880506547914	6	12052395	F	II	HIVEP1	Body	opensea	Body-opensea		rs554860118;rs150503288	7;49
cg20373822	-0.236027662437293	0.611089217854808	-3.39651742794863	0.00120754252808722	0.00580951562725428	-1.31682996127646	0.715380510559658	0.479352848122366	0.236027662437293	5	75919288	R	II	F2RL2	TSS200	opensea	TSS200-opensea
cg22018621	-0.225302735218947	0.674206274870806	-3.39328126296618	0.00121958174015752	0.00586358906153111	-1.32600605995091	0.77375864624662	0.548455911027674	0.225302735218946	2	72441974	F	II	EXOC6B	Body	opensea	Body-opensea		rs148424134;rs142547554;rs571879693	15;16;36
cg12005819	-0.217523172903704	0.498140628656585	-3.38794609273381	0.00123967802448785	0.00595630358816836	-1.341120970012	0.594255519009384	0.37673234610568	0.217523172903704	3	37995561	F	II	CTDSPL	Body	opensea	Body-opensea		rs544876558	40
cg27630863	-0.220391670584254	0.47099279758205	-3.37316083724674	0.00129702031067205	0.00622773603002455	-1.38292457568554	0.568375163654162	0.347983493069908	0.220391670584254	18	45428160	R	II	SMAD2	5'UTR	opensea	5'UTR-opensea		rs190127714	29
cg11949518	-0.244863095358233	0.620452499346717	-3.35702292038762	0.00136246793768814	0.00653770609890672	-1.42841109900054	0.728647820551517	0.483784725193284	0.244863095358233	17	78912765	F	I	RPTOR	Body	shelf	Body-shelf	chr17:78915562-78915882	rs149593112;rs552695401	19;42
cg19131699	-0.223013615964988	0.458146937790613	-3.35538425942165	0.00136928537457296	0.00656612188774946	-1.43302155410649	0.556687837868167	0.333674221903178	0.223013615964988	17	202988	F	II	RPH3AL	TSS1500	shelf	TSS1500-shelf	chr17:205475-206667	rs7223403	17
cg18213786	-0.201261718992227	0.283458294082835	-3.35288923925174	0.00137972752257027	0.0066118707160034	-1.44003847575483	0.372387890846843	0.171126171854616	0.201261718992227	2	33359521	R	II	LTBP1	TSS200	opensea	TSS200-opensea		rs562037296;rs531198025	34;15
cg22073152	-0.228777881722622	0.363761107330702	-3.34611000922341	0.00140848120477203	0.0067452542086143	-1.45908622029512	0.464849008556976	0.236071126834355	0.228777881722622	1	198633497	F	II	PTPRC	Body	opensea	Body-opensea
cg25269587	-0.217797468726986	0.665619866299992	-3.3456775334526	0.00141033460172743	0.00674972147510802	-1.4603004644593	0.761855957132846	0.544058488405861	0.217797468726985	13	51289912	R	II	DLEU7	Body	opensea	Body-opensea		rs148757599;rs568882286	46;40
cg02146895	-0.219631235800003	0.519768045037639	-3.34132222562986	0.0014291283639923	0.00683520493463246	-1.47252270860325	0.616814405042291	0.397183169242288	0.219631235800003	11	121292461	F	II		IGR	opensea	IGR-opensea		rs149334699;rs537229283	0;39
cg20010551	-0.234777363272953	0.617698464334397	-3.33970316476105	0.00143617495832587	0.00686442946182875	-1.47706348610551	0.721437299268957	0.486659935996004	0.234777363272953	2	218993870	F	II	CXCR2	5'UTR	opensea	5'UTR-opensea		rs374270986;rs147280515;rs564704734;rs528647420	0;1;7;19
cg12893409	-0.21888661809781	0.544892630225677	-3.32844458280884	0.00148609040739759	0.00709682043221829	-1.50859739312452	0.641609973106105	0.422723355008295	0.21888661809781	10	97802590	F	II	CCNJ	TSS1500	shore	TSS1500-shore	chr10:97802871-97804262	rs145204259;rs550084444	0;27
cg03834968	-0.210437111953176	0.554513332278218	-3.32830229307332	0.00148673161264148	0.00709682043221829	-1.50899546275938	0.647497172443574	0.437060060490399	0.210437111953175	8	71381197	R	II		IGR	opensea	IGR-opensea		rs10096078;rs142276729	33;3
cg19956971	-0.205691272441449	0.442428747468849	-3.32752964094791	0.00149021800428663	0.0071088343574688	-1.51115683009828	0.533315588780186	0.327624316338738	0.205691272441449	17	2083120	R	II	SMG6	Body	opensea	Body-opensea
cg08768473	-0.233278652533043	0.578992225522936	-3.30658015164153	0.00158774143664654	0.00756912887743332	-1.56962824235155	0.682068839432886	0.448790186899843	0.233278652533043	3	71440781	F	II	FOXP1	5'UTR	opensea	5'UTR-opensea		rs184168911;rs144015369;rs548674621;rs567371064;rs115080424	1;6;11;14;38
cg03757430	-0.221869854209006	0.49677421997237	-3.30422858404259	0.00159905666337656	0.00761811790505323	-1.5761757670061	0.594809736948443	0.372939882739437	0.221869854209006	11	93269784	F	II	SMCO4	5'UTR	opensea	5'UTR-opensea
cg27583581	-0.204172060345946	0.351755333406912	-3.29623719380596	0.00163808048048033	0.00779896498888428	-1.59840238139873	0.44197089495512	0.237798834609174	0.204172060345946	8	82062126	R	II		IGR	opensea	IGR-opensea		rs536016276;rs554708617;rs115540495;rs540249979	38;36;4;1
cg24164865	-0.226948907502109	0.489644719613531	-3.2931567760391	0.00165336128367736	0.00786660930040388	-1.60696009156169	0.589924469440045	0.362975561937936	0.226948907502109	7	101705309	R	II	CUX1	Body	opensea	Body-opensea
cg05710391	-0.20527591389145	0.437312757563258	-3.28707136550936	0.00168394454150332	0.00800692696387961	-1.62384972358955	0.528016068352503	0.322740154461053	0.20527591389145	4	82736925	R	II		IGR	opensea	IGR-opensea		rs551294513;rs571458114;rs537240191	41;35;2
[truncated: 5,790 more rows]
