# Supplementary material for: Leukemia stemness and co-occurring mutations drive resistance to IDH inhibitors in acute myeloid leukemia
Source: Nat Commun. 2021 May 10;12:2607. doi: 10.1038/s41467-021-22874-x (PMC8110775; doi:10.1038/s41467-021-22874-x)
Supplement: Supplementary file 6 — Source Data [file 41467_2021_22874_MOESM6_ESM.zip › source data files/Figure4/Fig4F_Non_responders.txt]

ID	logFC	AveExpr	t	P.Value	adj.P.Val	B	BL_AVG	NR_AVG	deltaBeta	CHR	MAPINFO	Strand	Type	gene	feature	cgi	feat.cgi	UCSC_Islands_Name	SNP_ID	SNP_DISTANCE
cg24984452	-0.37157014508962	0.556743045246589	-4.75313118915683	3.74397904772806e-06	0.0148349730383972	4.05648420233205	0.703642870049462	0.332072724959842	0.37157014508962	1	95261186	R	II	LINC01057	Body	opensea	Body-opensea
cg18507018	-0.362006960077739	0.634480091071356	-4.71724529937663	4.39187881816791e-06	0.0148349730383972	3.9142979847224	0.777599121799765	0.415592161722026	0.362006960077739	8	92035517	R	II	TMEM55A	Body	opensea	Body-opensea		rs560085481;rs563244134;rs542651202;rs377397344	20;17;2;1
cg09019636	-0.362057312622099	0.692518169601678	-4.64280544648857	6.09829693741614e-06	0.0148349730383972	3.62207932820797	0.83565710714995	0.473599794527851	0.362057312622099	2	62964766	F	II	EHBP1	Body	opensea	Body-opensea
cg07349477	-0.365335674504209	0.546581856326605	-4.54637951099501	9.2765213184744e-06	0.0148349730383972	3.249074690448	0.69101689043292	0.325681215928711	0.365335674504209	12	46956898	F	II	LOC100288798	Body	opensea	Body-opensea		rs140486002	0
cg14052988	-0.348153439688907	0.496750459139946	-4.52451910074425	1.01927776331067e-05	0.0148349730383972	3.16538661961144	0.634392516691374	0.286239077002467	0.348153439688907	4	39045278	R	II	KLHL5	TSS1500	shore	TSS1500-shore	chr4:39046186-39046924	rs532290814;rs142448502	24;22
cg25270819	-0.349124825924214	0.621855933921635	-4.45292250008819	1.38435090051819e-05	0.0148349730383972	2.89357721007406	0.759882027891673	0.410757201967459	0.349124825924214	11	58377413	R	II	ZFP91-CNTF	Body	opensea	Body-opensea		rs147433078;rs139714444;rs145670467;rs202023024	26;11;10;1
cg00471371	-0.346536047059112	0.668647141524053	-4.41938065908637	1.59584200409518e-05	0.0148349730383972	2.76744947177827	0.805649764779981	0.459113717720869	0.346536047059112	18	74114728	F	II	ZNF516	Body	island	Body-island	chr18:74114551-74114791	rs117145635;rs73975413;rs141520495;rs561098254;rs690240	6;15;29;39;40
cg13877316	-0.346388172216018	0.628947302642565	-4.4160214820358	1.61865499600624e-05	0.0148349730383972	2.7548606856181	0.765891463751223	0.419503291535205	0.346388172216018	4	113107409	F	II	C4orf32	Body	opensea	Body-opensea		rs556585853;rs578093843	1;6
cg07322196	-0.341944397235337	0.533018789009395	-4.32526401240587	2.36796872229902e-05	0.0177080807491956	2.41770365818686	0.668206108846621	0.326261711611284	0.341944397235337	2	202104460	R	II	CASP8	5'UTR	opensea	5'UTR-opensea		rs563973984	33
cg17948174	-0.329020764970235	0.689840676785412	-4.30279349999442	2.59947771315047e-05	0.0177080807491956	2.33511491289532	0.81991865363411	0.490897888663875	0.329020764970235	2	48492921	F	II		IGR	opensea	IGR-opensea		rs546469217	27
cg12019801	-0.335230781171643	0.533130656993012	-4.2920133603775	2.71809426065198e-05	0.0177080807491956	2.29561901337445	0.665663756525987	0.330432975354344	0.335230781171643	18	74114708	F	II	ZNF516	Body	island	Body-island	chr18:74114551-74114791	rs556627902;rs576350325;rs543850383;rs117145635;rs73975413;rs141520495	1;11;19;26;35;49
cg10253029	-0.332085422482509	0.406388540725794	-4.24605632556888	3.28448530924054e-05	0.0177080807491956	2.12816101265222	0.537678126358413	0.205592703875905	0.332085422482509	11	72828309	F	II	FCHSD2	Body	opensea	Body-opensea
cg27293155	-0.335984296934904	0.517253834794827	-4.23343702431592	3.45877956860547e-05	0.0177080807491956	2.08243984615269	0.650084835908626	0.314100538973723	0.335984296934904	2	38044012	F	II		IGR	opensea	IGR-opensea		rs549573559;rs568190059;rs535442062;rs182505647;rs113866829;rs573183277	0;2;10;27;33;51
cg07461953	-0.330130143207259	0.54704362356987	-4.22123523344442	3.63569696238915e-05	0.0177080807491956	2.03833862643217	0.6775601918146	0.347430048607341	0.330130143207259	7	151503602	R	II	PRKAG2	5'UTR	opensea	5'UTR-opensea		rs73731303	1
cg17725378	-0.325913646244291	0.582998397766665	-4.21821923599331	3.68074264466062e-05	0.0177080807491956	2.02745411008988	0.711847978839989	0.385934332595698	0.325913646244291	5	131130438	F	II	FNIP1	Body	shore	Body-shore	chr5:131131929-131133303
cg11925568	-0.333278699848197	0.530369460240009	-4.19434742910844	4.05659671010668e-05	0.0177080807491956	1.94153046723658	0.662130806691621	0.328852106843425	0.333278699848197	21	34774103	F	II	IFNGR2	TSS1500	shore	TSS1500-shore	chr21:34775437-34776493
cg02093418	-0.327050362276494	0.527987322865609	-4.17419050648334	4.40226646883303e-05	0.0177080807491956	1.86929395854013	0.657286303300502	0.330235941024008	0.327050362276495	9	126232853	F	II	DENND1A	Body	opensea	Body-opensea		rs10739634;rs186201982	21;22
cg26731058	-0.325815528256587	0.649394774952021	-4.15577428299926	4.74254014666274e-05	0.0177080807491956	1.80354911549409	0.778205565192997	0.452390036936411	0.325815528256587	5	81204782	F	II		IGR	opensea	IGR-opensea		rs192244943;rs184590688;rs138815569	3;27;29
cg25046783	-0.323949017184725	0.502710558673062	-4.15021808620271	4.85003906057315e-05	0.0177080807491956	1.78376144070033	0.630783425932139	0.306834408747414	0.323949017184725	10	98405486	F	II	PIK3AP1	Body	opensea	Body-opensea		rs577729838	0
cg15117322	-0.328348557667202	0.64356453002626	-4.14193261767088	5.01467458171532e-05	0.0177080807491956	1.75429488005037	0.77337675049934	0.445028192832138	0.328348557667202	12	26676849	R	II	ITPR2	Body	opensea	Body-opensea		rs115081286;rs191255254	18;12
cg03506099	-0.313640347602585	0.723284222091356	-4.13911475427346	5.07187255500693e-05	0.0177080807491956	1.74428459994413	0.84728156881796	0.533641221215374	0.313640347602585	14	65099398	R	II		IGR	opensea	IGR-opensea		rs143803103;rs151263678;rs117719789	49;2;1
cg03388745	-0.318719152006675	0.520014287094374	-4.0692910930841	6.70514606701879e-05	0.0222211334901704	1.49806406619591	0.646019533236548	0.327300381229873	0.318719152006675	11	116843673	F	II	SIK3	Body	opensea	Body-opensea		rs182796499;rs188307152	0;1
cg00691123	-0.314358760062919	0.69203066441701	-4.05581548500444	7.07338017637807e-05	0.0222211334901704	1.45094981441364	0.816312034674443	0.501953274611525	0.314358760062918	3	11632974	F	II	VGLL4	Body	opensea	Body-opensea		rs571771954	40
cg03253008	-0.312371767396216	0.43714362575324	-4.04417546369477	7.40689174145824e-05	0.0222211334901704	1.41035916604103	0.560639440770348	0.248267673374133	0.312371767396216	13	47221820	R	II	LRCH1	Body	opensea	Body-opensea		rs142153200	25
cg26246049	-0.314284932373235	0.617254285890697	-4.03843729457137	7.57676401056001e-05	0.0222211334901704	1.39038540950774	0.741506468456859	0.427221536083624	0.314284932373235	10	30843592	R	II		IGR	opensea	IGR-opensea
cg09126588	-0.319556502780838	0.514458237221518	-4.02736799483417	7.91499712206919e-05	0.0223202918842351	1.35192230822641	0.640794529018593	0.321238026237756	0.319556502780838	5	79799917	R	II	FAM151B	Body	opensea	Body-opensea		rs190604078;rs569406991	15;1
cg27105233	-0.314077367548264	0.529672735753176	-3.99955424158744	8.82946780679339e-05	0.0227261459251067	1.25566983767986	0.653842857807141	0.339765490258877	0.314077367548264	6	114293139	F	II	HDAC2	TSS1500	shore	TSS1500-shore	chr6:114291411-114292767	rs571112073	0
cg05021121	-0.3142153530173	0.552845119821146	-3.99603742037943	8.95201207122597e-05	0.0227261459251067	1.2435396623779	0.677069794269846	0.362854441252546	0.3142153530173	1	40863166	R	II	SMAP2	5'UTR	opensea	5'UTR-opensea		rs545625978	1
cg13099313	-0.308938391569145	0.720154372823235	-3.99499083021588	8.98879203257083e-05	0.0227261459251067	1.23993151993849	0.842292806699409	0.533354415130263	0.308938391569146	5	36940505	R	II	NIPBL	5'UTR	opensea	5'UTR-opensea		rs185044525;rs566008343	23;13
cg15648345	-0.31327065115901	0.613469741351948	-3.97551061561281	9.70019223651634e-05	0.0235165566102986	1.17291914112971	0.737320929019464	0.424050277860454	0.31327065115901	17	56297360	F	II	MKS1	TSS1500	shore	TSS1500-shore	chr17:56296488-56296842	rs574302590	51
cg13977192	-0.307067459448628	0.546960778085097	-3.96917457118396	9.94289763937883e-05	0.0235165566102986	1.15118283028172	0.668359541122927	0.361292081674299	0.307067459448628	17	55982935	F	II	CUEDC1	5'UTR	opensea	5'UTR-opensea		rs189021909	0
cg26298914	-0.307362490248861	0.670547619836288	-3.96075337210923	0.000102744240506067	0.0235412741059525	1.12233874412629	0.79206302295793	0.484700532709069	0.307362490248861	14	68798365	R	II	RAD51L1	Body	opensea	Body-opensea		rs551985987;rs183725904	16;15
cg04869336	-0.307288348571233	0.646404284865308	-3.93495207031717	0.000113568317336311	0.0240601761492948	1.0342886850114	0.767890376160912	0.460602027589679	0.307288348571232	3	71259822	F	II	FOXP1	5'UTR	opensea	5'UTR-opensea		rs6763124;rs552044558;rs529588721	13;26;39
cg02084029	-0.303255051912813	0.624327536566217	-3.93489886949862	0.000113591716301173	0.0240601761492948	1.03410763610445	0.744219068717794	0.440964016804981	0.303255051912813	19	52154849	F	II		IGR	opensea	IGR-opensea		rs190122971;rs531825542	23;46
cg08519107	-0.312773108608453	0.568744188209746	-3.93204524279697	0.000114853541356426	0.0240601761492948	1.02439944553881	0.692398673008437	0.379625564399984	0.312773108608453	8	128887845	R	II		IGR	opensea	IGR-opensea		rs551887741;rs146167532;rs148647895;rs537690574;rs556088004;rs574344221	51;26;13;10;8;2
cg11933664	-0.304632289414027	0.695518242247119	-3.92004889608431	0.000120305239277855	0.0244021284709226	0.983652794247899	0.815954263643363	0.511321974229336	0.304632289414027	5	133585491	F	II		IGR	opensea	IGR-opensea		rs574829748	42
cg09140723	-0.308646835790047	0.593142992663502	-3.91400896522024	0.000123142219506838	0.0244021284709226	0.963177760936601	0.715166160301428	0.406519324511381	0.308646835790047	10	72594465	R	II	SGPL1	Body	opensea	Body-opensea		rs573947912;rs191105372;rs7912398	46;42;9
cg17356733	-0.307856534936461	0.630865368356791	-3.87854843012125	0.000141122369863082	0.0272291898904241	0.843511716663158	0.752576091471206	0.444719556534745	0.307856534936461	21	34774627	R	II	IFNGR2	TSS1500	shore	TSS1500-shore	chr21:34775437-34776493	rs572068741;rs575509358	17;8
cg20780105	-0.307270587218796	0.540484984049894	-3.85882531553249	0.000152173400390943	0.0286085992734974	0.777356324370503	0.661964053415465	0.354693466196669	0.307270587218795	5	60455790	R	II	C5orf43	Body	shelf	Body-shelf	chr5:60457840-60458654	rs143222866;rs143525064	2;1
cg25730852	-0.307781333616611	0.608907268748417	-3.83211214264737	0.000168454546477525	0.0289199745470675	0.688215349596879	0.730588261108472	0.422806927491861	0.307781333616611	1	153707429	R	II	INTS3	Body	opensea	Body-opensea
cg09972723	-0.295275926873655	0.531561157201084	-3.82532766052259	0.000172845035723119	0.0289199745470675	0.665660305730015	0.648298151546483	0.353022224672828	0.295275926873655	1	66733475	F	II	PDE4B	Body	opensea	Body-opensea		rs575157544;rs552772723;rs117598690;rs147970145	1;10;11;42
cg06678147	-0.294898017585853	0.626108410857511	-3.79871523257849	0.000191135761156418	0.0289199745470675	0.577518592353376	0.742695999205406	0.447797981619553	0.294898017585853	3	15446547	R	II		IGR	opensea	IGR-opensea		rs571994259;rs568571323;rs531099568;rs577722740	43;41;39;2
cg04256521	-0.29982714188045	0.634445405752288	-3.79527219392756	0.000193631834052866	0.0289199745470675	0.566153718866204	0.752981717658512	0.453154575778062	0.29982714188045	22	31620013	R	II	LIMK2	Body	opensea	Body-opensea
cg16402415	-0.295915364660639	0.564057854470916	-3.79362817169142	0.000194834542094748	0.0289199745470675	0.560730213708957	0.681047649801866	0.385132285141227	0.295915364660639	15	57021851	F	II	ZNF280D	5'UTR	shelf	5'UTR-shelf	chr15:57025347-57026150	rs555168094;rs542921775	9;36
cg19787543	-0.296332706099737	0.690851825344747	-3.7893375736673	0.000198006783748272	0.0289199745470675	0.546585379456868	0.808006616128364	0.511673910028626	0.296332706099737	16	17416019	F	II	XYLT1	Body	opensea	Body-opensea		rs564165050;rs78477699;rs138472249;rs141473693;rs188483875	0;3;4;5;36
cg11943574	-0.290581651279982	0.553007003600851	-3.78841586896825	0.000198694592106644	0.0289199745470675	0.543548588832765	0.667888121548751	0.377306470268769	0.290581651279982	10	90170867	F	II	RNLS	Body	opensea	Body-opensea		rs563439647;rs530785879;rs545831618;rs147730805	0;8;35;46
cg20078972	-0.299970705314498	0.513256516637572	-3.78782824788466	0.000199134275143378	0.0289199745470675	0.541612853589001	0.631849586180513	0.331878880866015	0.299970705314497	19	15391832	F	II	BRD4	TSS1500	opensea	TSS1500-opensea		rs554206100	1
cg07624399	-0.299935770978537	0.554281360694937	-3.78188075662108	0.000203636564091206	0.0289199745470675	0.522035239765042	0.672860618988777	0.37292484801024	0.299935770978536	6	119632160	F	II	MAN1A1	Body	opensea	Body-opensea		rs543245747	40
cg08428726	-0.29475365444641	0.679691363440165	-3.78178480291641	0.000203709985065547	0.0289199745470675	0.52171960194702	0.796221877988746	0.501468223542336	0.29475365444641	8	48318959	F	II	SPIDR	Body	opensea	Body-opensea		rs554784475;rs573091925	28;48
cg18892778	-0.294608043575725	0.536730985377929	-3.78178430788496	0.000203710363914096	0.0289199745470675	0.521717973568734	0.6532039328381	0.358595889262374	0.294608043575726	7	151503515	F	II	PRKAG2	5'UTR	opensea	5'UTR-opensea		rs185061336;rs58825093	15;33
cg19369939	-0.298540014271461	0.54475620905788	-3.78151941635796	0.000203913181571849	0.0289199745470675	0.520846654015873	0.662783656560551	0.36424364228909	0.298540014271461	5	173343501	R	II	CPEB4	Body	opensea	Body-opensea
cg25198994	-0.297470377404619	0.563901062322164	-3.77996629006924	0.000205106202461472	0.0289199745470675	0.515738943832683	0.681505630133292	0.384035252728673	0.297470377404619	2	238585595	R	II	LRRFIP1	Body	opensea	Body-opensea
cg26300092	-0.290638802946506	0.589638991201478	-3.77297172799695	0.000210561325931195	0.0290205546802166	0.492758582548968	0.704542703994282	0.413903901047777	0.290638802946505	2	11421556	F	II	ROCK2	Body	opensea	Body-opensea		rs146286404;rs569672959;rs193105766	13;47;50
cg11543559	-0.295058598677088	0.574817723373364	-3.76596065955168	0.000216166857732668	0.0290205546802166	0.469760804942356	0.691468797268956	0.396410198591869	0.295058598677088	2	102772623	F	II	IL1R1	5'UTR	opensea	5'UTR-opensea		rs189426493;rs3771202	14;46
cg22152931	-0.292210071804689	0.632067090125877	-3.76408072310789	0.000217693740781767	0.0290205546802166	0.463600488828474	0.747592002234707	0.455381930430018	0.292210071804689	7	102065448	R	II	PRKRIP1	Body	opensea	Body-opensea		rs557218595;rs570116589;rs537188823;rs112698409;rs200275795;rs149734660	48;37;25;18;10;1
cg04605532	-0.295954679839853	0.644178933863178	-3.74851694374278	0.000230732214084745	0.029192344991918	0.412701879949295	0.761184272404515	0.465229592564663	0.295954679839853	1	234843592	F	II		IGR	opensea	IGR-opensea
cg27345637	-0.295828287458923	0.525795134152088	-3.74829596912849	0.000230922542655793	0.029192344991918	0.411980531918093	0.642750503612593	0.34692221615367	0.295828287458923	17	56297348	F	II	MKS1	TSS1500	shore	TSS1500-shore	chr17:56296488-56296842
cg07839071	-0.296953053880215	0.60266283357989	-3.74827061725802	0.000230944388069042	0.029192344991918	0.411897775792171	0.720062878137185	0.423109824256969	0.296953053880215	6	126267697	R	II		IGR	opensea	IGR-opensea		rs138135097	24
cg19728949	-0.289097124197458	0.56646803991604	-3.74370745000486	0.000234908395325036	0.029192344991918	0.397010100202474	0.680762251808059	0.391665127610601	0.289097124197458	16	89520128	F	II	LOC101927817	Body	opensea	Body-opensea		rs4785670	24
cg17006772	-0.294278701551297	0.602569886187849	-3.73333324435633	0.000244161033211663	0.0298364782584652	0.363221784833458	0.718912628661617	0.42463392711032	0.294278701551297	8	130982611	R	II	FAM49B	Body	opensea	Body-opensea		rs113859410;rs547379936	25;19
cg04581273	-0.288717924686591	0.552992166088056	-3.7202664600378	0.000256305559525802	0.0303485116542069	0.320779240410578	0.667136461894382	0.378418537207792	0.288717924686591	1	212263411	F	II	DTL	Body	opensea	Body-opensea
cg15449594	-0.297893639596642	0.456024968565882	-3.71992595666652	0.000256629531173053	0.0303485116542069	0.319674964221237	0.573796872592461	0.27590323299582	0.297893639596641	8	108343968	F	II	ANGPT1	Body	opensea	Body-opensea		rs112937285;rs548899374	0;26
cg04628648	-0.294380956239852	0.551337604834525	-3.70206806877662	0.000274172908253707	0.0306886411761555	0.261883262370964	0.667720773580513	0.373339817340661	0.294380956239852	12	26676779	F	II	ITPR2	Body	opensea	Body-opensea
cg00598446	-0.291508696270794	0.621255508456595	-3.70152033982932	0.000274728482585705	0.0306886411761555	0.26011450998342	0.736503132563653	0.444994436292859	0.291508696270794	9	80464087	F	II	GNAQ	Body	opensea	Body-opensea		rs574207075;rs543163356;rs562932943	1;6;27
cg06719445	-0.289172630711432	0.66942960403203	-3.70149354438046	0.000274755689086842	0.0306886411761555	0.260027986663926	0.78375366733655	0.494581036625118	0.289172630711432	14	89925468	F	II	FOXN3	5'UTR	opensea	5'UTR-opensea		rs150222710;rs555249992;rs575545097;rs557531002	0;1;19;36
cg04495279	-0.292589127308676	0.592633820408264	-3.70002760577021	0.000276247997494035	0.0306886411761555	0.255295253552717	0.708308591669834	0.415719464361158	0.292589127308676	4	166209671	R	II	KLHL2	Body	opensea	Body-opensea		rs555181958	2
cg05196796	-0.290609447365137	0.673145638060989	-3.69248198610288	0.000284051160689644	0.0310845240324846	0.230960191182662	0.788037745158834	0.497428297793697	0.290609447365136	1	31455827	F	II	PUM1	Body	opensea	Body-opensea		rs191626283;rs184231487;rs116532639	0;43;51
cg10269619	-0.289695313288975	0.665191894185914	-3.68836238039043	0.000288398694941382	0.0310961651663267	0.217692405739393	0.779722599439694	0.490027286150719	0.289695313288975	5	32395298	R	II	MIR579	TSS1500	opensea	TSS1500-opensea		rs564521735;rs77829878	42;9
cg07811690	-0.287730450172104	0.524526487988835	-3.6778238087146	0.000299807852777894	0.0312741616746407	0.183809910225018	0.638280386894086	0.350549936721982	0.287730450172104	14	71806671	F	II		IGR	opensea	IGR-opensea		rs563116255;rs529717752	1;22
cg08748811	-0.293257071654066	0.576585894713142	-3.67298616389711	0.000305186519451263	0.0312741616746407	0.168284617725592	0.692524736994982	0.399267665340916	0.293257071654066	4	47467252	F	II		IGR	shore	IGR-shore	chr4:47465510-47465819	rs556943468;rs75763792	1;34
cg00463844	-0.286390964551667	0.531298566983036	-3.6712218410588	0.000307170708065859	0.0312741616746407	0.16262685217288	0.644522901805788	0.358131937254122	0.286390964551667	15	85549099	F	II	PDE8A	5'UTR	opensea	5'UTR-opensea
cg11335355	-0.286272288573245	0.544597618283534	-3.66471892783051	0.000314589561605918	0.0312741616746407	0.141793946051778	0.657775034696213	0.371502746122968	0.286272288573245	2	102890476	F	II		IGR	opensea	IGR-opensea		rs534957226;rs139081820	0;17
cg05941378	-0.290096393825428	0.61625115298709	-3.66144587913869	0.000318387233393983	0.0312741616746407	0.131320464915423	0.730940424964585	0.440844031139157	0.290096393825428	15	64456365	F	II	PPIB	TSS1500	shore	TSS1500-shore	chr15:64454890-64455577	rs142543311	34
cg13132858	-0.295253949735147	0.577552462515873	-3.66129272010436	0.000318565996026253	0.0312741616746407	0.130830568109709	0.694280768225117	0.39902681848997	0.295253949735147	1	197433347	R	II	CRB1	Body	opensea	Body-opensea		rs566301152;rs145156659;rs139040249;rs1345529;rs571074838	49;43;25;20;1
cg07431921	-0.286086699661173	0.57325614754641	-3.65668112843813	0.000323993040001781	0.0312741616746407	0.116088206967779	0.686360191598502	0.400273491937329	0.286086699661173	11	34486195	R	II	CAT	Body	opensea	Body-opensea		rs533189603	45
cg26704043	-0.280860105507128	0.644708335725961	-3.65444595878553	0.00032665469641724	0.0312741616746407	0.108948618694344	0.755746051856686	0.474885946349558	0.280860105507128	6	5282702	F	II	FARS2	5'UTR	opensea	5'UTR-opensea		rs528976715	12
cg11031299	-0.283743182554339	0.697779450369725	-3.65295764075047	0.000328438413658938	0.0312741616746407	0.104196733053786	0.80995698765865	0.526213805104311	0.283743182554339	6	6871242	R	II		IGR	opensea	IGR-opensea		rs556060968;rs116395758;rs138852360	44;30;2
cg20516595	-0.28505978460644	0.613824752748199	-3.6432757304408	0.000340268009090529	0.0317101940585773	0.0733255565138418	0.726522807127489	0.441463022521049	0.28505978460644	14	92465770	R	II	TRIP11	ExonBnd	opensea	ExonBnd-opensea		rs35007347;rs186047255	23;13
cg11627265	-0.285571653276922	0.534623167657841	-3.63996763166128	0.000344401137780609	0.0317101940585773	0.062793893168454	0.64752358872081	0.361951935443888	0.285571653276922	18	29250579	F	II	B4GALT6	Body	opensea	Body-opensea
cg03131587	-0.283844588218284	0.588784161319343	-3.63677471579841	0.000348435181856072	0.0317101940585773	0.0526368277292502	0.701001789219594	0.417157201001311	0.283844588218284	3	171774986	F	II	FNDC3B	5'UTR	opensea	5'UTR-opensea
cg00686823	-0.283826307073038	0.502927402911736	-3.6351818638554	0.000350464252097403	0.0317101940585773	0.0475726688195577	0.615137803382472	0.331311496309434	0.283826307073038	3	127311038	F	II	TPRA1	TSS1500	shore	TSS1500-shore	chr3:127308568-127310132
cg06305891	-0.283985009656086	0.675580538549641	-3.62078149462094	0.000369320322568815	0.0317101940585773	0.00187729239341561	0.787853681902047	0.503868672245961	0.283985009656086	3	195897904	R	II		IGR	opensea	IGR-opensea		rs530823301;rs185550954	12;6
cg09436262	-0.278250124252377	0.6168372243726	-3.6200405812483	0.00037031587368583	0.0317101940585773	-0.000469502843843728	0.726843087449122	0.448592963196745	0.278250124252377	2	48373252	R	II		IGR	opensea	IGR-opensea		rs546892462;rs561741130	12;5
cg02241675	-0.290408476013346	0.542797177534828	-3.61534734685619	0.000376681021676817	0.0317101940585773	-0.0153252879449299	0.657609830842429	0.367201354829084	0.290408476013346	13	113357454	R	II	ATP11A	Body	opensea	Body-opensea		rs78280008;rs551974827	6;2
cg08628635	-0.281575080105922	0.630929814333598	-3.61187191098446	0.000381460773883826	0.0317101940585773	-0.0263154636560081	0.74225019484059	0.460675114734669	0.281575080105921	6	20483859	R	II	E2F3	Body	opensea	Body-opensea
cg05353702	-0.289305591087845	0.560783694762231	-3.61055907879925	0.000383281119100566	0.0317101940585773	-0.0304645588585384	0.675160323796961	0.385854732709116	0.289305591087845	21	40125827	R	II	LINC00114	Body	opensea	Body-opensea		rs148918452;rs548238625	31;2
cg16152137	-0.278553980602035	0.701688828635363	-3.60106570144307	0.000396689849292902	0.0317101940585773	-0.0604283834405654	0.8118148209664	0.533260840364365	0.278553980602035	17	29700948	R	II	NF1	Body	opensea	Body-opensea		rs543635461;rs561792639	8;2
cg23505520	-0.292088282849935	0.611108939013547	-3.60084465689094	0.000397007256249745	0.0317101940585773	-0.0611252428137794	0.726585702000731	0.434497419150796	0.292088282849935	13	24855017	F	II	SPATA13	Body	opensea	Body-opensea		rs542059503	1
cg12655939	-0.285120674429509	0.541246651798338	-3.60033431994492	0.000397740983164741	0.0317101940585773	-0.0627339752426659	0.653968778898377	0.368848104468867	0.285120674429509	19	32895224	F	II	DPY19L3	TSS1500	shore	TSS1500-shore	chr19:32895975-32897233	rs151005741	42
cg03116459	-0.28585372687207	0.572094153913348	-3.59939498455068	0.000399094831366015	0.0317101940585773	-0.065694516511198	0.685106092444166	0.399252365572096	0.28585372687207	2	169402526	R	II	CERS6	Body	opensea	Body-opensea		rs550260527	15
cg18190776	-0.280513921776819	0.71101654336282	-3.59648934460562	0.000403310186528324	0.0317101940585773	-0.0748480666695341	0.821917396158306	0.541403474381487	0.280513921776819	5	32395364	R	II	MIR579	TSS1500	opensea	TSS1500-opensea		rs546988346	18
cg15232451	-0.28479703225968	0.617158419748739	-3.59507866829103	0.000405371798184402	0.0317101940585773	-0.0792897488305178	0.729752595293264	0.444955563033583	0.28479703225968	8	61764676	F	II	CHD7	Body	opensea	Body-opensea		rs535347450	25
cg05275150	-0.279860070241175	0.654418020852284	-3.59445869317201	0.000406280984412055	0.0317101940585773	-0.0812413325931418	0.765060374203446	0.485200303962271	0.279860070241175	1	150824976	F	II	ARNT	Body	opensea	Body-opensea
cg01730970	0.290566903640003	0.540006678020366	3.59137509933834	0.000410831611440605	0.0317101940585773	-0.0909436290909476	0.425131390534783	0.715698294174787	-0.290566903640003	1	27687074	F	II	MAP3K6	Body	island	Body-island	chr1:27687024-27687743	rs150814911	27
cg10951027	-0.277972040143432	0.536586154432244	-3.58828688096378	0.000415437091625487	0.0317101940585773	-0.100653181383805	0.646482077279647	0.368510037136216	0.277972040143432	11	3964589	R	II	STIM1	Body	opensea	Body-opensea
cg17422574	-0.275381621534723	0.659197526124191	-3.58760193207718	0.000416465119814726	0.0317101940585773	-0.102805714237399	0.768069329986756	0.492687708452033	0.275381621534723	2	55245098	F	II	RTN4	Body	opensea	Body-opensea		rs183053240;rs532180200	17;48
cg15549391	-0.284740894080873	0.515661745066473	-3.57774439942139	0.000431527691909094	0.0317101940585773	-0.133744370530112	0.628233726447283	0.34349283236641	0.284740894080873	1	249086797	R	II		IGR	opensea	IGR-opensea		rs566872595;rs146768923	21;20
cg14000730	-0.283289792617981	0.668468849139807	-3.57417566676694	0.000437106014074783	0.0317101940585773	-0.144926761694632	0.780467139244591	0.497177346626609	0.283289792617981	3	171529077	F	II	PLD1	TSS1500	shore	TSS1500-shore	chr3:171527617-171528458	rs571950359;rs4894773	11;24
cg16834953	-0.275108366240734	0.725370391347748	-3.57322024230284	0.000438610913487215	0.0317101940585773	-0.147918864599913	0.834134164047573	0.559025797806839	0.275108366240734	16	50748861	R	II	NOD2	Body	opensea	Body-opensea		rs148567369	2
cg01591037	-0.279004506576227	0.591594780909656	-3.57306707385043	0.00043885262339169	0.0317101940585773	-0.148398477141727	0.701898888160722	0.422894381584495	0.279004506576227	12	15134481	R	II	PDE6H	3'UTR	opensea	3'UTR-opensea		rs144778897	2
cg12081873	-0.279806976963908	0.439809921775179	-3.57267095021349	0.000439478313483909	0.0317101940585773	-0.149638765723669	0.55043128476091	0.270624307797002	0.279806976963908	13	32692025	F	II	FRY	Body	opensea	Body-opensea		rs117590290;rs527328959;rs551965037	18;44;46
cg04170334	-0.279677949007783	0.516954507013982	-3.57162139394414	0.000441140179210977	0.0317101940585773	-0.152924411944126	0.627524858947292	0.347846909939509	0.279677949007783	2	113013820	F	II	ZC3H8	TSS1500	shore	TSS1500-shore	chr2:113012108-113012784	rs559945043;rs139746448;rs142633276;rs192808116	0;1;32;42
cg16283604	-0.279968059914632	0.402906908941925	-3.56493723049195	0.00045186329333242	0.0321656472496437	-0.173829418855648	0.513591955884919	0.233623895970287	0.279968059914632	13	108919855	F	II		IGR	opensea	IGR-opensea		rs559025962;rs566247796	38;51
cg01474011	-0.273897640019033	0.682199039219182	-3.55873518141782	0.000462031683823527	0.0325732337095586	-0.193195914616055	0.790484152715079	0.516586512696045	0.273897640019033	2	225435131	F	II	CUL3	Body	opensea	Body-opensea		rs149365342;rs538653001	1;11
cg20461680	-0.28161674570207	0.571921578553228	-3.54868967391007	0.000478958961076395	0.0334024165882089	-0.224501276514591	0.683258431505209	0.401641685803139	0.28161674570207	12	96390366	R	II	HAL	TSS1500	shore	TSS1500-shore	chr12:96389405-96389675	rs2070614;rs7134860;rs531077225	32;10;2
cg00747928	-0.274225305861751	0.517329231941344	-3.5463961472369	0.000482904549693146	0.0334024165882089	-0.231637839044613	0.625743887747152	0.351518581885402	0.27422530586175	11	78181115	F	II	NARS2	Body	opensea	Body-opensea
cg00297832	0.283088673713934	0.577366468944703	3.54103193275367	0.000492252230959702	0.0336660576440767	-0.248313385169163	0.465447690964775	0.74853636467871	-0.283088673713934	1	1565541	F	II	MIB2	Body	island	Body-island	chr1:1564421-1570006
cg06577638	-0.276822951656366	0.536335933258158	-3.53896491166041	0.000495899376099329	0.0336660576440767	-0.254733150364738	0.645777565308349	0.368954613651983	0.276822951656366	9	3511850	F	II	RFX3	5'UTR	opensea	5'UTR-opensea		rs151101459	0
cg13864101	-0.275440808636974	0.644286766784788	-3.52984101887782	0.000512303319266729	0.0344606232739785	-0.283030869763931	0.753181970199405	0.477741161562431	0.275440808636974	1	90032391	R	II	LRRC8B	5'UTR	opensea	5'UTR-opensea		rs76312219	9
cg18377603	-0.271918458600366	0.614564233687345	-3.5241591820404	0.000522774744409178	0.0347997702517945	-0.300620653507875	0.722066880110745	0.45014842151038	0.271918458600365	19	34656344	R	II		IGR	opensea	IGR-opensea		rs140390078;rs577162374;rs546217944	50;38;2
cg15397930	-0.278832923650527	0.532180410646103	-3.51922999117097	0.000532021499078076	0.0347997702517945	-0.315860235510458	0.642416682787009	0.363583759136482	0.278832923650527	12	76844748	R	II	OSBPL8	ExonBnd	opensea	ExonBnd-opensea		rs200979388;rs202014462	2;1
cg00185804	-0.281895306078948	0.498898441786878	-3.51589352132314	0.000538367322144709	0.0347997702517945	-0.326164962534276	0.61034542325995	0.328450117181003	0.281895306078948	8	22907738	R	II	TNFRSF10B	Body	opensea	Body-opensea		rs180741643;rs76294576	29;19
cg00810583	-0.277283863011635	0.562274825211915	-3.51451928324976	0.000541001661510268	0.0347997702517945	-0.330406815111661	0.671898678030468	0.394614815018834	0.277283863011635	2	169402543	R	II	CERS6	Body	opensea	Body-opensea		rs550260527	32
cg25392168	-0.283258622875429	0.649255269198782	-3.51448026992384	0.000541076624209571	0.0347997702517945	-0.330527216035019	0.761241236382092	0.477982613506663	0.283258622875429	1	204140956	F	II		IGR	opensea	IGR-opensea
cg19502359	-0.270169600797953	0.711237040342567	-3.50941948737274	0.0005508838042497	0.035003387419044	-0.34613557970254	0.818048277867339	0.547878677069386	0.270169600797953	11	72912441	F	II		IGR	opensea	IGR-opensea		rs548951584;rs565940992	0;10
cg12974006	-0.276674991514493	0.638915859468054	-3.50793571766579	0.000553790635653179	0.035003387419044	-0.350708042669956	0.748298995648202	0.471624004133709	0.276674991514493	8	117664615	F	II	EIF3H	Body	opensea	Body-opensea		rs550666618;rs114834841;rs16888619;rs117957532	1;8;12;24
cg03662858	-0.278800784104394	0.523697383702759	-3.49898934498885	0.000571624555355273	0.0351014471064384	-0.378241604438435	0.633920949511473	0.355120165407079	0.278800784104394	1	90032648	F	II	LRRC8B	5'UTR	opensea	5'UTR-opensea		rs527530446;rs181053633;rs560991581	0;8;28
cg01742370	-0.276479048616692	0.557307939110682	-3.49743200698126	0.000574783511190565	0.0351014471064384	-0.383028180869138	0.666613609494025	0.390134560877334	0.276479048616691	1	228352412	R	II	C1orf69	TSS1500	shore	TSS1500-shore	chr1:228353108-228353986	rs565632955;rs534628578;rs141881584	51;47;7
cg26554423	-0.265564126231199	0.668443927703072	-3.49345165846445	0.000582931940484728	0.0351014471064384	-0.395253508427422	0.773434396213081	0.507870269981882	0.265564126231198	6	87808954	R	II		IGR	opensea	IGR-opensea		rs549859759	40
cg04489053	-0.280606676417189	0.599779366155222	-3.49178028158262	0.000586385712947518	0.0351014471064384	-0.400383357074693	0.710716889389925	0.430110212972736	0.280606676417189	12	110783142	R	II	ATP2A2	Body	opensea	Body-opensea		rs189309753;rs117494432	45;1
cg03418002	-0.271604960172111	0.708074835893376	-3.49147368155942	0.000587021357548957	0.0351014471064384	-0.401324149995928	0.815453541077699	0.543848580905588	0.271604960172111	4	140655478	F	II	MAML3	Body	shore	Body-shore	chr4:140655962-140657135
cg21962903	-0.270392021169711	0.602159577617651	-3.48950460189018	0.000591119087050752	0.0351014471064384	-0.407364477557893	0.70905874877777	0.438666727608059	0.270392021169711	4	83151739	R	II		IGR	opensea	IGR-opensea		rs113763042	3
cg26655028	-0.269113246554382	0.722806781529685	-3.48949945124788	0.000591129840816113	0.0351014471064384	-0.407380273677441	0.829200390632581	0.560087144078199	0.269113246554382	4	40564371	F	II	RBM47	5'UTR	opensea	5'UTR-opensea		rs186914561;rs72624135	16;31
cg04063756	-0.268849222184065	0.686093643613186	-3.48517094796007	0.000600232240135101	0.0351014471064384	-0.420647775553002	0.792382870988282	0.523533648804217	0.268849222184065	16	20892998	F	II	DCUN1D3	5'UTR	opensea	5'UTR-opensea		rs550993106;rs536807395;rs558837849	1;45;46
cg16872030	-0.270861821212781	0.625967114052517	-3.4847209057604	0.000601186136872745	0.0351014471064384	-0.422026388773697	0.733052020113384	0.462190198900603	0.270861821212781	13	46927146	F	II	KIAA0226L	Body	opensea	Body-opensea		rs573455533;rs540662690	0;27
cg23800226	-0.277742777654399	0.50377974724308	-3.47558054994114	0.000620870020935962	0.0351014471064384	-0.449992064818116	0.613585031432028	0.33584225377763	0.277742777654398	22	18112710	R	II	ATP6V1E1	TSS1500	shore	TSS1500-shore	chr22:18111132-18111672	rs566005444	9
cg26598162	-0.272879726351709	0.500939050894015	-3.465751132026	0.000642710905918258	0.0351014471064384	-0.479993707953589	0.608821733405156	0.335942007053447	0.272879726351708	20	4804909	F	II	RASSF2	TSS1500	shore	TSS1500-shore	chr20:4803013-4804146
cg18187326	-0.278974753458697	0.594624263445234	-3.46311370133174	0.000648692571721351	0.0351014471064384	-0.488030997927823	0.704916607835882	0.425941854377185	0.278974753458697	10	120873428	F	II	FAM45A	Body	opensea	Body-opensea
cg09049060	-0.275369195470273	0.505351948144964	-3.45832111746055	0.000659695797733367	0.0351014471064384	-0.502622066598006	0.614218839377397	0.338849643907125	0.275369195470272	9	108174687	R	II		IGR	opensea	IGR-opensea		rs368059441	2
cg18634760	-0.27153627988313	0.702358610500116	-3.45736404974694	0.000661913952200543	0.0351014471064384	-0.505533732079304	0.809710163012051	0.538173883128921	0.27153627988313	13	46679242	R	II	CPB2	TSS200	opensea	TSS200-opensea		rs17844150;rs191719850;rs17844149;rs183179288	38;19;16;14
cg26264340	-0.264413137645962	0.651864092228339	-3.45642410808428	0.000664099211608953	0.0351014471064384	-0.508392602882385	0.756399518739533	0.491986381093571	0.264413137645962	10	3933940	F	II		IGR	opensea	IGR-opensea		rs538452305;rs547609631;rs565820389	0;1;6
cg07413155	-0.271354865091629	0.575966812874427	-3.45527692374391	0.000666775442525133	0.0351014471064384	-0.511880880756551	0.683246643259489	0.41189177816786	0.271354865091629	2	64242795	R	II	VPS54	5'UTR	shelf	5'UTR-shelf	chr2:64245934-64246893
cg16441068	-0.265812567179638	0.697432192052913	-3.45375804608154	0.000670334325958948	0.0351014471064384	-0.516497804662038	0.802520881403003	0.536708314223365	0.265812567179638	14	103112066	R	II	RCOR1	Body	opensea	Body-opensea		rs149894812;rs563027522;rs144950482	44;2;1
cg17479424	-0.275888880263344	0.567841951344784	-3.45140148663374	0.000675891209139483	0.0351014471064384	-0.523657476920788	0.676914299355874	0.40102541909253	0.275888880263344	2	69861533	R	II	AAK1	Body	opensea	Body-opensea		rs145617976	1
cg22345419	-0.275856831561547	0.571720401638347	-3.44960058058813	0.00068016687973827	0.0351014471064384	-0.529126059755729	0.680780079232448	0.4049232476709	0.275856831561547	10	82251784	R	II	TSPAN14	Body	opensea	Body-opensea		rs7910643	17
cg15553418	-0.265312995273526	0.644525388894433	-3.44905355184129	0.000681470629315624	0.0351014471064384	-0.530786653328523	0.749416573072338	0.484103577798812	0.265312995273526	1	16696547	R	II	C1orf144	Body	shelf	Body-shelf	chr1:16693621-16694270
cg07588571	-0.271221054975479	0.516180963343177	-3.44799573758521	0.000683998388563603	0.0351014471064384	-0.533997158417795	0.623407892054413	0.352186837078934	0.271221054975479	11	129912137	R	II		IGR	shore	IGR-shore	chr11:129910305-129910950	rs575922873	33
cg08232510	-0.272467344684941	0.67353859707053	-3.44791183304377	0.000684199262662378	0.0351014471064384	-0.53425177454116	0.781258244969228	0.508790900284287	0.272467344684941	20	52527051	F	II		IGR	opensea	IGR-opensea		rs192998426;rs139166727	0;31
cg12244957	-0.279701166003506	0.652224599651652	-3.44590536422625	0.000689019391896009	0.0351014471064384	-0.540338959861463	0.762804130397224	0.483102964393718	0.279701166003506	8	144536872	F	II	ZC3H3	Body	opensea	Body-opensea
cg24561419	-0.272111576125156	0.588274730996033	-3.44542573703274	0.000690176296245374	0.0351014471064384	-0.541793579708504	0.695853726208304	0.423742150083148	0.272111576125156	5	79553606	F	II		IGR	shore	IGR-shore	chr5:79551369-79552294	rs558006788;rs140558869	27;45
cg23393544	-0.261459001016329	0.597584757099052	-3.44438440074558	0.000692694357043493	0.0351014471064384	-0.544951142603413	0.700952269128764	0.439493268112435	0.261459001016329	11	14561830	F	II	PSMA1	Body	opensea	Body-opensea
cg14972478	-0.272989351456504	0.578038197589326	-3.44435078249861	0.000692775792632336	0.0351014471064384	-0.54505306654095	0.685964220258176	0.412974868801672	0.272989351456504	3	72987896	F	II	GXYLT2	Body	opensea	Body-opensea		rs141759068;rs146230175	1;19
cg12387740	-0.269927913456554	0.523839931637677	-3.44263768282183	0.000696937425947526	0.0351014471064384	-0.550245685310864	0.630555618353058	0.360627704896505	0.269927913456553	16	48467843	F	II	MIR5095	Body	opensea	Body-opensea		rs374540935;rs146649114;rs141420848	0;8;43
cg17122582	-0.272337041981446	0.517259689450475	-3.44110458448026	0.000700681613300703	0.0351014471064384	-0.55489076178279	0.62492782232686	0.352590780345414	0.272337041981446	2	102380604	F	II	MAP4K4	Body	opensea	Body-opensea		rs67268513;rs146892509	16;44
cg04353863	-0.265122829563113	0.676366053101714	-3.4383035071074	0.000707571175778694	0.0351014471064384	-0.563372916545684	0.781182055487131	0.516059225924018	0.265122829563113	8	125557455	F	II	NDUFB9	Body	opensea	Body-opensea		rs571569771	1
cg26853987	0.285236918376677	0.498385456828597	3.43774521912417	0.000708951903379297	0.0351014471064384	-0.565062780922575	0.385617372819213	0.67085429119589	-0.285236918376677	5	176790272	R	I	RGS14	Body	island	Body-island	chr5:176789978-176790296	rs539771217	3
cg08244182	-0.269598823868969	0.60590868225214	-3.43769772079967	0.000709069489983268	0.0351014471064384	-0.565206540912625	0.712494263781732	0.442895439912763	0.269598823868969	5	79710089	R	II	ZFYVE16	5'UTR	opensea	5'UTR-opensea		rs562215671;rs150403434;rs551188777	50;41;2
cg05888181	-0.270343981565993	0.576408369853387	-3.43688972912969	0.000711072548252914	0.0351014471064384	-0.567651766039845	0.683288548612036	0.412944567046043	0.270343981565993	8	1952319	F	II	KBTBD11	3'UTR	shore	3'UTR-shore	chr8:1949245-1951390	rs77578914	0
cg21991396	-0.272819477504193	0.6065459107916	-3.43598276204474	0.000713327280259045	0.0351014471064384	-0.570395915074115	0.714404773990933	0.44158529648674	0.272819477504193	1	247581417	F	II	NLRP3	5'UTR	opensea	5'UTR-opensea		rs201896158;rs202204798;rs191304686	0;21;39
cg26892222	-0.265873316740209	0.714707304531742	-3.43221061819051	0.00072277685440378	0.0353265805914338	-0.581802164867443	0.819820011149964	0.553946694409756	0.265873316740209	1	38316406	F	II	MTF1	Body	opensea	Body-opensea		rs534849024;rs553319083	1;35
cg09278322	-0.268530025261546	0.566860152784508	-3.42949046779659	0.000729663637167779	0.0353265805914338	-0.590020508734467	0.673023186027445	0.404493160765899	0.268530025261546	2	163199399	R	II	GCA	TSS1500	shore	TSS1500-shore	chr2:163200575-163201025	rs531589626;rs192585773;rs571621591;rs146776073;rs547148910	51;46;40;5;2
cg17709911	-0.269868928365958	0.623364044761462	-3.42843323780291	0.000732356826227215	0.0353265805914338	-0.593213144172964	0.730056411789864	0.460187483423907	0.269868928365958	3	171853630	F	II	FNDC3B	Body	opensea	Body-opensea		rs549538983	11
cg16261498	-0.262216095232839	0.686157229465091	-3.42257233628628	0.000747456356428069	0.0358192810805922	-0.610896164856846	0.789824057812957	0.527607962580118	0.262216095232839	10	114672470	F	II		IGR	opensea	IGR-opensea		rs561077179;rs144503189;rs79924951;rs565060889	0;12;19;29
cg01736264	-0.271630799812972	0.652127855329136	-3.40616777625129	0.000791282320239491	0.0372498065082523	-0.660248198591622	0.759516776185427	0.487885976372455	0.271630799812972	1	26448411	F	II	PDIK1L	Body	opensea	Body-opensea		rs535312036;rs17257107	18;36
cg11941236	-0.269830354185792	0.514198689726776	-3.4048328218628	0.000794952468117267	0.0372498065082523	-0.664255078435739	0.620875806497903	0.351045452312111	0.269830354185792	11	66686439	F	II	PC	5'UTR	opensea	5'UTR-opensea		rs558429505	1
cg06911348	-0.264885777712986	0.562178482929713	-3.40344623934558	0.000798781399497779	0.0372498065082523	-0.668415446938206	0.666900767141824	0.402014989428838	0.264885777712986	13	49001082	R	II	LPAR6	TSS200	opensea	TSS200-opensea		rs144235954	37
cg18421604	-0.268778291953094	0.526714830709889	-3.39993545684952	0.0008085533521956	0.0372498065082523	-0.678942650563224	0.632976015900647	0.364197723947553	0.268778291953094	12	27379083	F	II		IGR	opensea	IGR-opensea		rs555793233	1
cg12074801	-0.272048541295453	0.474287637495508	-3.39844122276837	0.000812746222956585	0.0372498065082523	-0.683420241571114	0.581841711961153	0.309793170665699	0.272048541295453	8	37967091	R	II	ASH2L	5'UTR	shelf	5'UTR-shelf	chr8:37962449-37963453	rs549419543	6
cg00448525	-0.270769542453267	0.555275074237115	-3.3948736285413	0.000822839329276404	0.0372498065082523	-0.694103763143989	0.662323497997709	0.391553955544442	0.270769542453267	1	247581408	F	II	NLRP3	5'UTR	opensea	5'UTR-opensea		rs201896158;rs202204798;rs191304686	9;30;48
cg08003251	-0.264002145480323	0.631321232454958	-3.39455486502239	0.000823746822628702	0.0372498065082523	-0.695057848475019	0.735694173691365	0.471692028211042	0.264002145480323	6	137469991	F	II	IL22RA2	Body	opensea	Body-opensea		rs529893592	50
cg13296847	-0.267485672266468	0.46256090473942	-3.39148530239299	0.00083253360580541	0.0372498065082523	-0.704241234385131	0.568311054240117	0.300825381973649	0.267485672266468	5	118352190	F	II		IGR	opensea	IGR-opensea		rs188092423;rs574574663;rs543438355	0;33;45
cg16314013	-0.263253544203777	0.628703498515003	-3.38641266407591	0.000847246484204664	0.0372498065082523	-0.719401182699742	0.732780481107194	0.469526936903417	0.263253544203777	5	126184892	F	II		IGR	opensea	IGR-opensea
cg01374870	-0.270266401678525	0.517214668454712	-3.3863003442933	0.000847574992930443	0.0372498065082523	-0.719736630699376	0.624064176095059	0.353797774416534	0.270266401678525	6	32905127	F	II	HLA-DMB	Body	opensea	Body-opensea		rs145745508;rs148929307;rs143633244	0;3;45
cg14806614	-0.267095792893395	0.500087971171894	-3.38541459089699	0.000850169783695717	0.0372498065082523	-0.72238162647421	0.605683982315794	0.338588189422399	0.267095792893395	18	3008771	R	II	LPIN2	5'UTR	shelf	5'UTR-shelf	chr18:3012547-3013173	rs545498776;rs57997738;rs576006832;rs75747086	45;34;27;18
cg16860308	-0.267821710951704	0.508740794442417	-3.3852131394106	0.000850760965267598	0.0372498065082523	-0.722983105868285	0.614623796446579	0.346802085494876	0.267821710951703	3	158537311	R	II	MFSD1	Body	opensea	Body-opensea		rs577963955;rs114418251;rs554006015	51;28;9
cg10293909	-0.271244678654379	0.563357356500411	-3.38214824476218	0.000859802731985143	0.0372498065082523	-0.73213013036551	0.670593624805631	0.399348946151252	0.271244678654379	2	75185152	R	II	POLE4	TSS1500	shore	TSS1500-shore	chr2:75185567-75186177	rs112994704;rs187546926	49;46
cg15935770	-0.268717465964367	0.481141081961607	-3.37902032982886	0.000869122897735411	0.0372498065082523	-0.741457652928839	0.58737821966845	0.318660753704083	0.268717465964367	14	70160160	F	II	KIAA0247	Body	opensea	Body-opensea		rs537398432;rs548896204;rs180684579	0;41;42
cg01763719	-0.257104282269813	0.687884233397753	-3.37881224107399	0.000869746269566303	0.0372498065082523	-0.742077907126982	0.789530112434656	0.532425830164842	0.257104282269813	2	239463774	F	II		IGR	opensea	IGR-opensea		rs62194969;rs545982247	8;47
cg05116792	-0.26447915187027	0.642041243153412	-3.37704775977484	0.000875048935838462	0.0372498065082523	-0.747335967799361	0.746602768311426	0.482123616441156	0.26447915187027	5	98277378	F	II		IGR	opensea	IGR-opensea		rs569439222;rs148344429;rs548346684	0;13;48
cg14730017	-0.265905379180669	0.561406137105326	-3.37556935651505	0.000879515101845817	0.0372498065082523	-0.751739653338046	0.666531519572102	0.400626140391433	0.265905379180668	9	96224366	R	II	FAM120A	Body	opensea	Body-opensea		rs547251301	42
cg03857198	-0.270807454574505	0.518825086680258	-3.37478522775096	0.000881892536956141	0.0372498065082523	-0.754074624566146	0.6258884989539	0.355081044379395	0.270807454574505	3	152927597	F	II		IGR	opensea	IGR-opensea		rs547489335	28
cg07484151	-0.272083769339753	0.568054993340912	-3.37462366891597	0.000882383119395158	0.0372498065082523	-0.754555653085655	0.675622995172907	0.403539225833154	0.272083769339753	11	72916863	F	II		IGR	opensea	IGR-opensea		rs112190291	1
cg19306296	-0.263671144023608	0.585082203105318	-3.37323993158277	0.000886595365345175	0.0372498065082523	-0.758674782663282	0.689324283300698	0.42565313927709	0.263671144023608	11	71708191	R	II	RNF121	3'UTR	opensea	3'UTR-opensea
cg26770787	-0.26547030683856	0.469454303907032	-3.37320182408225	0.000886711633907343	0.0372498065082523	-0.758788200400303	0.574407681029254	0.308937374190694	0.26547030683856	4	101986946	F	II	PPP3CA	Body	opensea	Body-opensea		rs548996556;rs10022217	1;26
cg02485174	-0.264735873065673	0.615844366878421	-3.371766804168	0.000891100353220635	0.0372498065082523	-0.763058360941772	0.720507386462524	0.455771513396852	0.264735873065672	10	26792038	F	II	APBB1IP	Body	opensea	Body-opensea		rs189390747	41
cg19733025	-0.263872293635729	0.662088636163605	-3.37077093491517	0.000894157930367212	0.0372498065082523	-0.766020800819173	0.766410240624242	0.502537946988514	0.263872293635729	17	245079	F	II		IGR	opensea	IGR-opensea		rs531808124	0
cg01400750	-0.25701281541305	0.704971643006455	-3.36205452967623	0.000921340693244458	0.0376282256168674	-0.791916545481868	0.806581360727893	0.549568545314843	0.25701281541305	4	145956168	F	II	ANAPC10	Body	opensea	Body-opensea		rs374682029;rs188760710	5;37
cg14528056	-0.272412823205805	0.596977540222573	-3.36187040042653	0.000921923146299665	0.0376282256168674	-0.792462936097935	0.704675633117891	0.432262809912087	0.272412823205805	1	155194782	R	II	GBAP1	Body	shelf	Body-shelf	chr1:155197116-155197534
cg23363263	-0.262725550362436	0.664072275975391	-3.36018340298068	0.000927275618852175	0.0376282256168674	-0.797467744179532	0.767940516816355	0.505214966453919	0.262725550362436	2	224751989	F	II	WDFY1	Body	opensea	Body-opensea		rs563439773;rs571238887;rs527604383	1;40;47
cg00292334	-0.264360590635175	0.680010394309971	-3.35948709118473	0.000929493307316336	0.0376282256168674	-0.79953283829352	0.784525046421552	0.520164455786376	0.264360590635175	5	100115829	R	II		IGR	opensea	IGR-opensea		rs539242192;rs112052198	32;1
cg24448340	-0.26616252164775	0.490055131166337	-3.35919970084167	0.000930410061122269	0.0376282256168674	-0.800385058331849	0.595282174608471	0.329119652960721	0.26616252164775	1	179921042	F	II		IGR	shelf	IGR-shelf	chr1:179923716-179924419	rs548672362;rs181851923	37;47
cg20184271	-0.267285076922889	0.526116507585236	-3.35701527405321	0.000937405851101104	0.0376282256168674	-0.806860583276547	0.631787351950098	0.36450227502721	0.267285076922888	12	14413090	F	II		IGR	opensea	IGR-opensea		rs16909794;rs12425125	21;33
cg12870052	-0.258691168140114	0.707678053739858	-3.35646805781644	0.000939166023988916	0.0376282256168674	-0.808482166984636	0.809951306260368	0.551260138120255	0.258691168140114	15	91305264	R	II	BLM	Body	opensea	Body-opensea		rs111530633;rs569537049	11;3
cg26402346	-0.266669603811096	0.524320036502148	-3.3540025546308	0.00094713486607704	0.0377412654243307	-0.815785357241523	0.62974755428793	0.363077950476834	0.266669603811096	12	101864876	R	II		IGR	opensea	IGR-opensea		rs77580089;rs147886114;rs117615016	45;15;2
cg17009294	-0.262111679211058	0.600326389753126	-3.34941106864819	0.000962143570453663	0.0381320900463041	-0.829373305218672	0.703951937348195	0.441840258137137	0.262111679211058	2	145170417	F	II	ZEB2	Body	opensea	Body-opensea
cg01804557	-0.266925117088295	0.571757224818682	-3.34317138707621	0.000982895740231878	0.0386066495826748	-0.847812341185497	0.677285759481496	0.410360642393201	0.266925117088295	15	66093248	F	II		IGR	opensea	IGR-opensea		rs187402542;rs191824015;rs538424803	1;34;46
cg02554272	-0.253809570762569	0.709731479463737	-3.34264998923546	0.000984648591374821	0.0386066495826748	-0.849351751423839	0.810074798137311	0.556265227374741	0.253809570762569	12	3835876	F	II	CRACR2A	5'UTR	opensea	5'UTR-opensea		rs141800905;rs190053867;rs181807023	0;19;44
cg24981221	-0.261348570656893	0.677331041775023	-3.33671761014424	0.0010047985928007	0.0390486680708369	-0.866851856645591	0.780654895290539	0.519306324633646	0.261348570656893	8	28874992	F	II	HMBOX1	Body	opensea	Body-opensea
cg19329986	-0.261921755662077	0.471189272635658	-3.33620033330113	0.00100657368595038	0.0390486680708369	-0.868376475376915	0.574739734176479	0.312817978514403	0.261921755662077	8	124751904	R	II		IGR	opensea	IGR-opensea		rs139888134;rs556261662;rs575623511	36;9;2
cg05355225	0.263945398705249	0.479280075806216	3.32834175866007	0.00103390342734632	0.0394165937195191	-0.891512895768617	0.37492956934135	0.638874968046599	-0.263945398705249	8	86350568	F	I	CA3	TSS1500	shore	TSS1500-shore	chr8:86350765-86351196	rs559286138;rs575756672;rs544574624	10;22;43
cg11492019	-0.259530541892457	0.67447704322369	-3.32603295850833	0.00104206324072498	0.0394165937195191	-0.898300992681774	0.777082141181173	0.517551599288716	0.259530541892457	15	91305449	R	II	BLM	Body	opensea	Body-opensea		rs554241710	40
cg22465490	-0.267179722238896	0.640652829135638	-3.3257564986624	0.00104304432513004	0.0394165937195191	-0.89911353011137	0.746282021648689	0.479102299409793	0.267179722238896	14	91148491	F	II	TTC7B	Body	opensea	Body-opensea		rs188417076;rs184338998;rs187367691;rs553835006	0;1;20;31
cg19678611	-0.261075325923934	0.518394057112139	-3.32409550892174	0.00104895689446325	0.0394165937195191	-0.903994043601732	0.621609883640206	0.360534557716272	0.261075325923934	3	184523366	R	II		IGR	opensea	IGR-opensea
cg22033476	-0.265788190320642	0.597214815104142	-3.32348254478497	0.00105114672166874	0.0394165937195191	-0.905794577305645	0.702293867091373	0.436505676770731	0.265788190320642	2	43532275	R	II	THADA	Body	opensea	Body-opensea
cg15285436	-0.258813799262522	0.682798443567243	-3.31794708040846	0.00107111613777121	0.0394165937195191	-0.922041159874274	0.785120178159403	0.526306378896881	0.258813799262522	17	59226714	F	II	BCAS3	Body	opensea	Body-opensea		rs571164899	0
cg13088432	-0.254566087314759	0.592542884011245	-3.31698978540953	0.00107460526505103	0.0394165937195191	-0.924848370824261	0.693185290624056	0.438619203309297	0.254566087314759	8	9522664	R	II	TNKS	Body	opensea	Body-opensea		rs185517918;rs190406992;rs548639718	24;7;1
cg13823627	-0.264267777225191	0.552254192343828	-3.31512672422097	0.00108142608709095	0.0394165937195191	-0.930309616642593	0.656732150781694	0.392464373556504	0.26426777722519	2	169442458	F	II	CERS6	Body	opensea	Body-opensea		rs569637584;rs183309095	6;30
cg06720805	-0.263207877562277	0.589760905132965	-3.31488647448891	0.00108230859145954	0.0394165937195191	-0.931013668540494	0.69381983347154	0.430611955909263	0.263207877562277	12	125352394	F	II		IGR	shelf	IGR-shelf	chr12:125347784-125348688	rs146151422;rs137949032;rs7315481;rs180691504;rs115653561;rs7315489	0;1;22;23;35;36
cg00772428	-0.262189292285189	0.496284770945528	-3.31409063685856	0.00108523671994779	0.0394165937195191	-0.933345545868834	0.599941002779207	0.337751710494019	0.262189292285189	15	76194729	R	II	FBXO22	TSS1500	shore	TSS1500-shore	chr15:76196103-76196950	rs572804086	24
cg02769705	-0.252193030367183	0.70352134335976	-3.30589939551359	0.00111580666918122	0.0394165937195191	-0.95731760686893	0.803225564667716	0.551032534300533	0.252193030367183	1	202975059	R	II	TMEM183B	TSS1500	shore	TSS1500-shore	chr1:202976328-202977028	rs553410071	41
cg03246353	-0.262136381297659	0.505981509076034	-3.30507058972947	0.00111894407165839	0.0394165937195191	-0.959740197887164	0.609616822612318	0.347480441314659	0.262136381297659	11	35120604	R	II		IGR	opensea	IGR-opensea
cg09794343	-0.253873478327474	0.610850654091394	-3.30200515909483	0.00113061962899099	0.0394165937195191	-0.968695710225242	0.711219238546442	0.457345760218968	0.253873478327473	16	11461389	F	II		IGR	opensea	IGR-opensea		rs553819997;rs143747467	2;17
cg23586766	-0.260451823151087	0.470307399675018	-3.29971396904463	0.00113942024548513	0.0394165937195191	-0.975384470706993	0.573276725106842	0.312824901955756	0.260451823151086	2	47141297	F	II	MCFD2	Body	shore	Body-shore	chr2:47142466-47143261
cg18455737	-0.257262094462978	0.680853934549161	-3.29957958559004	0.00113993839645713	0.0394165937195191	-0.975776652888277	0.782562204453129	0.525300109990152	0.257262094462978	4	84071553	F	II		IGR	opensea	IGR-opensea		rs146464213;rs566993006;rs187759454	6;39;44
cg11776255	-0.260459177622447	0.673555206420449	-3.2990750994562	0.00114188553459492	0.0394165937195191	-0.977248808615164	0.776527439433974	0.516068261811528	0.260459177622447	17	32548316	F	II		IGR	opensea	IGR-opensea
cg23494744	-0.262375574691171	0.556357822484122	-3.29773482336314	0.00114707357824869	0.0394165937195191	-0.981158931203598	0.660087700850399	0.397712126159228	0.262375574691171	16	30758329	F	II	PHKG2	TSS1500	shore	TSS1500-shore	chr16:30759403-30760320
cg27543741	-0.261741925157932	0.558902451072901	-3.2964519918904	0.00115205980744436	0.0394165937195191	-0.98490013602959	0.662381816833013	0.400639891675082	0.261741925157932	7	30467544	F	II	NOD1	Body	opensea	Body-opensea		rs572243055;rs11536450;rs564398976	4;20;31
cg26126272	-0.260245322328169	0.621191123170573	-3.29280960106977	0.00116632759060345	0.0394165937195191	-0.995515591663769	0.724078808742175	0.463833486414006	0.260245322328169	16	84676858	R	II		IGR	opensea	IGR-opensea
cg11703212	-0.262833935358065	0.605653852582015	-3.29055352471022	0.00117524728312377	0.0394165937195191	-1.00208548784991	0.709564943304971	0.446731007946906	0.262833935358065	13	114271629	R	II	TFDP1	Body	opensea	Body-opensea		rs73577465;rs188259024;rs569023055	22;19;1
cg14541992	-0.264220820533949	0.612405755971537	-3.28974308801133	0.00117846692074971	0.0394165937195191	-1.00444456998107	0.716865150136122	0.452644329602173	0.264220820533949	17	58471612	R	II		IGR	shore	IGR-shore	chr17:58468980-58469903	rs62082076;rs530252770;rs148210645;rs117677241	37;22;14;2
cg08303418	-0.259802715268913	0.603881187244999	-3.28826198937918	0.0011843721294792	0.0394165937195191	-1.00875452564421	0.706593888630383	0.44679117336147	0.259802715268913	2	136993321	R	II		IGR	opensea	IGR-opensea		rs555834225	2
cg18938128	-0.252532063820697	0.610885965760153	-3.28805637762485	0.00118519408648974	0.0394165937195191	-1.00935271303373	0.710724223549731	0.458192159729034	0.252532063820697	16	3331537	F	II		IGR	shore	IGR-shore	chr16:3332472-3333847
cg16626067	0.262021916318448	0.53074049113289	3.28499481014428	0.00119749603203726	0.0394165937195191	-1.0182557937129	0.427150431193038	0.689172347511486	-0.262021916318448	16	66613266	R	I	CMTM2	TSS200	island	TSS200-island	chr16:66612749-66613412	rs577711713	51
cg14454680	-0.248746426264859	0.695173916640823	-3.28431676228226	0.00120023657735316	0.0394165937195191	-1.02022656380011	0.793515527024604	0.544769100759745	0.248746426264859	3	99794010	R	II	C3orf26	Body	opensea	Body-opensea		rs185136284;rs529990491	47;1
cg02111865	-0.258544691650314	0.601077022676016	-3.28152229079789	0.00121159302412206	0.0394165937195191	-1.02834495659639	0.703292365886606	0.444747674236292	0.258544691650314	2	30371990	F	II	YPEL5	5'UTR	shore	5'UTR-shore	chr2:30369311-30370921	rs536401429	14
cg10283362	-0.259636319912197	0.617299168397786	-3.28111097461511	0.00121327298683809	0.0394165937195191	-1.02953937529836	0.719946085572375	0.460309765660178	0.259636319912197	21	37501846	F	II		IGR	shore	IGR-shore	chr21:37502377-37502826	rs550247317;rs184239327;rs187860383	21;36;39
cg25348888	-0.252042757263225	0.641511436329178	-3.28056215777553	0.0012155179266833	0.0394165937195191	-1.0311328729373	0.74115624734022	0.489113490076995	0.252042757263225	5	102134979	F	II		IGR	opensea	IGR-opensea		rs148639404;rs191239718	1;25
cg14302446	-0.259774481631973	0.648444647739991	-3.27904840307965	0.00122172999870791	0.0394165937195191	-1.03552684650561	0.751146186989841	0.491371705357869	0.259774481631973	12	116491851	R	II	MED13L	Body	opensea	Body-opensea		rs143474844;rs61939676	44;1
cg03947738	-0.257825514225246	0.604221498050493	-3.27901109110059	0.00122188349008381	0.0394165937195191	-1.03563512903784	0.706152515302334	0.448327001077089	0.257825514225246	11	116855085	F	II	SIK3	Body	opensea	Body-opensea		rs549684151;rs117280875	26;51
cg26472673	-0.260355904743914	0.61762162408514	-3.27499032983898	0.00123852933967193	0.0394165937195191	-1.04729726346464	0.720553028286222	0.460197123542308	0.260355904743914	17	26384317	F	II	NLK	Body	opensea	Body-opensea		rs554734387;rs572642397	0;1
cg02475699	-0.25692921686298	0.565726489778349	-3.27493178002352	0.00123877328519621	0.0394165937195191	-1.04746699146658	0.667303156910225	0.410373940047246	0.256929216862979	9	35644696	F	II		IGR	shelf	IGR-shelf	chr9:35646744-35647265	rs541241462;rs528946244	1;24
cg26725604	-0.255326841490695	0.564986326187688	-3.27462928252306	0.00124003434132681	0.0394165937195191	-1.04834384760982	0.665929496079358	0.410602654588663	0.255326841490695	18	24269627	R	II	PCAT18	Body	opensea	Body-opensea
cg22666015	-0.261960301268254	0.545282649274285	-3.27313345870331	0.00124628772369778	0.0394165937195191	-1.05267876018427	0.648848349775688	0.386888048507434	0.261960301268254	2	233981885	R	II	INPP5D	Body	opensea	Body-opensea		rs529216086	27
cg08403131	-0.261154345357454	0.557265651305509	-3.27272602967543	0.00124799608092214	0.0394165937195191	-1.05385918667023	0.660512718074735	0.399358372717282	0.261154345357453	5	40485321	R	II		IGR	opensea	IGR-opensea		rs552377245	43
cg14428204	-0.258779816838384	0.613419579825218	-3.27268079960237	0.00124818586568361	0.0394165937195191	-1.0539902216978	0.715727879505509	0.456948062667126	0.258779816838384	12	62605486	R	II		IGR	opensea	IGR-opensea		rs533388053;rs79388527;rs566959214	37;5;2
cg24827643	-0.25772535788516	0.583215168409494	-3.2724712081294	0.0012490656590451	0.0394165937195191	-1.05459740329734	0.685106588968743	0.427381231083583	0.25772535788516	11	4470183	F	II	OR52K2	TSS1500	opensea	TSS1500-opensea		rs143926542;rs191189741;rs533966537;rs147260035	10;11;37;42
cg05670158	-0.262109417300425	0.609840842141327	-3.27087332540556	0.00125579200831142	0.0394165937195191	-1.05922528875633	0.713465495492658	0.451356078192233	0.262109417300425	2	69981407	F	II	ANXA4	5'UTR	opensea	5'UTR-opensea		rs573743648;rs143647656	13;14
cg11471350	-0.251514538278527	0.667707982304123	-3.27015662658356	0.00125881990968963	0.0394165937195191	-1.06130037880099	0.767143962553774	0.515629424275246	0.251514538278527	14	89925446	F	II	FOXN3	5'UTR	opensea	5'UTR-opensea		rs554149644;rs573047166;rs150222710;rs555249992;rs575545097	8;15;22;23;41
cg20375030	-0.251941967063383	0.565100228408484	-3.26848732951418	0.00126589868007282	0.0394165937195191	-1.06613199176383	0.664705192131216	0.412763225067834	0.251941967063382	6	138050130	F	II		IGR	opensea	IGR-opensea		rs557997914;rs577793511	1;9
cg13448633	-0.26032468056961	0.601663176695681	-3.26790826410101	0.00126836288234182	0.0394165937195191	-1.06780752290616	0.704582236455759	0.444257555886149	0.26032468056961	5	95260620	F	II	ELL2	Body	opensea	Body-opensea		rs557603404	4
cg01861537	-0.25445026485034	0.655374038529552	-3.26746713627246	0.00127024308620141	0.0394165937195191	-1.06908375211983	0.755970654865733	0.501520390015393	0.25445026485034	11	121507724	R	II		IGR	opensea	IGR-opensea
cg06030535	-0.254541637144186	0.634652419965017	-3.26449416815531	0.00128298241268047	0.0394165937195191	-1.07768084091564	0.735285160231322	0.480743523087137	0.254541637144185	5	158637684	F	II		IGR	shore	IGR-shore	chr5:158636218-158636949
cg04244170	-0.257801415709431	0.63832326839818	-3.26372430511431	0.00128630062594042	0.0394165937195191	-1.07990595290339	0.740244758329815	0.482443342620384	0.257801415709431	3	100116021	R	II	TOMM70A	Body	shelf	Body-shelf	chr3:100119504-100120857	rs530955652;rs565054898;rs140181407	34;29;2
cg09159058	-0.255864688092448	0.491437397567447	-3.26361227856582	0.0012867841398968	0.0394165937195191	-1.0802297007202	0.592593204487717	0.336728516395269	0.255864688092448	10	99077698	R	II	FRAT1	TSS1500	shore	TSS1500-shore	chr10:99078811-99081048	rs1932002	21
cg03304706	-0.255082949609885	0.469521692982745	-3.2628705132575	0.00128998991380685	0.0394165937195191	-1.08237309252041	0.570368440502932	0.315285490893047	0.255082949609884	15	58808165	R	II	LIPC	Body	opensea	Body-opensea
cg18674980	0.259321966454808	0.46776075924688	3.26282127053556	0.00129020299444153	0.0394165937195191	-1.08251536797586	0.365238121346142	0.62456008780095	-0.259321966454808	8	86350581	F	II	CA3	TSS1500	shore	TSS1500-shore	chr8:86350765-86351196	rs575756672;rs544574624	9;30
cg21696012	-0.26338987340009	0.593557133478673	-3.26216294664776	0.00129305480522322	0.0394165937195191	-1.0844172579875	0.697688013660104	0.434298140260014	0.263389873400091	1	24131000	F	II	HMGCL	Body	shelf	Body-shelf	chr1:24126799-24127549
cg18637746	-0.257365156093545	0.544363018277704	-3.26214502127181	0.00129313253852944	0.0394165937195191	-1.08446903938501	0.646112033477478	0.388746877383933	0.257365156093545	2	225435124	R	II	CUL3	TSS1500	opensea	TSS1500-opensea		rs567497149;rs536021650	20;8
cg00593607	-0.255100996732091	0.573355817085319	-3.26184014688561	0.00129445529030232	0.0394165937195191	-1.08534969721278	0.674209699514285	0.419108702782194	0.255100996732091	12	93530780	F	II		IGR	opensea	IGR-opensea		rs527835785;rs569194201;rs115736958	0;9;23
cg09002518	-0.256812300116218	0.595613554787558	-3.26177836157691	0.00129472351010099	0.0394165937195191	-1.08552816080623	0.697143999019551	0.440331698903333	0.256812300116218	14	69906572	R	II	SLC39A9	5'UTR	opensea	5'UTR-opensea		rs574968142;rs542400522;rs115180156	40;32;1
cg08944026	-0.251685826117549	0.584438780501876	-3.26135878566877	0.00129654632270564	0.0394165937195191	-1.08674000356035	0.683942479199511	0.432256653081962	0.251685826117549	5	10626811	F	II	ANKRD33B	Body	opensea	Body-opensea		rs111861933;rs578045278;rs534001869	12;39;49
cg21263566	-0.254303968121006	0.631348310882153	-3.26033957600065	0.00130098413531419	0.0394165937195191	-1.08968316107665	0.731887088976505	0.477583120855498	0.254303968121006	1	95561502	F	II		IGR	opensea	IGR-opensea
cg00335124	-0.252811074503907	0.673481731456849	-3.25524991695367	0.00132335746233514	0.0394367463452181	-1.10436817240847	0.773430295795603	0.520619221291696	0.252811074503907	5	58652808	R	II	PDE4D	Body	opensea	Body-opensea		rs181099351	26
cg14602393	-0.255924740693132	0.51577146545335	-3.25509393679561	0.00132404874050094	0.0394367463452181	-1.10481789194607	0.616951014099472	0.36102627340634	0.255924740693132	12	133343405	F	II		IGR	shelf	IGR-shelf	chr12:133340880-133341114	rs549183805	19
cg26771391	-0.258192913276345	0.498202254127216	-3.25465232594575	0.00132600770704208	0.0394367463452181	-1.10609103273813	0.600278522166701	0.342085608890356	0.258192913276345	6	12208704	F	II		IGR	opensea	IGR-opensea		rs558950742	5
cg07302959	-0.2540334515463	0.656570139024794	-3.25369825913772	0.00133024910543389	0.0394367463452181	-1.10884102891388	0.75700196870589	0.50296851715959	0.254033451546299	7	92198639	R	II	FAM133B	Body	opensea	Body-opensea		rs184661564	7
cg17716500	-0.248145282440458	0.74060650838743	-3.25356078234335	0.00133086131036847	0.0394367463452181	-1.10923723164281	0.838710457259239	0.590565174818782	0.248145282440458	22	40600549	F	II	TNRC6B	Body	opensea	Body-opensea		rs560880094;rs112387455;rs149032509	11;23;51
cg14310109	-0.256776692141557	0.473016817604544	-3.25287444575511	0.00133392158941818	0.0394367463452181	-1.11121500249315	0.57453318426516	0.317756492123602	0.256776692141557	6	157297510	R	II	ARID1B	Body	opensea	Body-opensea		rs376331688;rs561143368;rs528213030;rs546364873	49;41;4;2
cg14406157	-0.262137443545658	0.540500507124676	-3.24656828586916	0.00136234754336369	0.0400629271703298	-1.1293695521077	0.644136240619471	0.381998797073813	0.262137443545658	17	71064722	F	II	SLC39A11	Body	opensea	Body-opensea
cg01685428	-0.256962547459107	0.55781271855369	-3.24513387417894	0.00136889145515432	0.0400629271703298	-1.13349461567204	0.659402562897988	0.402440015438881	0.256962547459107	20	10472978	R	II	SLX4IP	Body	opensea	Body-opensea		rs564002430;rs182597796;rs111354845;rs566651924	49;27;2;1
cg14216745	-0.253961623894402	0.558800405084664	-3.24348908235741	0.00137643107481758	0.0400629271703298	-1.13822267722858	0.659203837787102	0.4052422138927	0.253961623894402	15	73074167	R	II	ADPGK-AS1	TSS1500	shore	TSS1500-shore	chr15:73075586-73076663	rs59686861;rs532497786;rs556950945;rs143159679	47;36;29;2
cg13048113	-0.246281813615481	0.756539148668964	-3.24008450214816	0.00139216017344593	0.0400629271703298	-1.14800253936543	0.853906377307642	0.607624563692161	0.246281813615481	2	176326848	R	II		IGR	opensea	IGR-opensea		rs59730981;rs148679654;rs192362314	47;2;1
cg13184651	-0.252823774226942	0.664905831863571	-3.23986371862062	0.00139318593172698	0.0400629271703298	-1.14863643549063	0.764859417023059	0.512035642796117	0.252823774226942	20	37390401	F	II	ACTR5	Body	opensea	Body-opensea
cg26434859	-0.25947985757499	0.590462043825891	-3.23958638255013	0.00139447542734864	0.0400629271703298	-1.14943264591323	0.693047103797398	0.433567246222409	0.259479857574989	6	14596742	R	II		IGR	opensea	IGR-opensea		rs529659760;rs543037129	11;7
cg25965774	0.25598420825719	0.586415580939904	3.23894671889382	0.00139745382142422	0.0400629271703298	-1.15126883783661	0.48521252186148	0.741196730118671	-0.255984208257191	10	126841033	F	II	CTBP2	5'UTR	island	5'UTR-island	chr10:126839791-126841034	rs192366394;rs1715861;rs552999833;rs571518022	21;37;42;49
cg18958185	-0.256010388106603	0.559300966956776	-3.23453165614588	0.00141817285782464	0.0400629271703298	-1.16393366745214	0.660514376208224	0.404503988101621	0.256010388106603	4	38025402	R	II	TBC1D1	Body	opensea	Body-opensea		rs566333228	1
cg06588645	0.252247816288877	0.565503271931864	3.23406323789394	0.00142038771223806	0.0400629271703298	-1.16527643981831	0.465777391073471	0.718025207362348	-0.252247816288877	7	47577090	F	II	TNS3	5'UTR	island	5'UTR-island	chr7:47576519-47577210	rs188578145;rs567501382	12;14
cg06407843	-0.251193439394079	0.593538686396005	-3.23322810932755	0.00142434447859973	0.0400629271703298	-1.16766999492168	0.69284772057506	0.441654281180981	0.251193439394079	6	43279607	R	II		IGR	shelf	IGR-shelf	chr6:43276419-43276659	rs549566720;rs533834425;rs80119404;rs557788060	40;31;25;3
cg08764162	-0.254582309883089	0.695059772314953	-3.23258850943485	0.00142738176548297	0.0400629271703298	-1.16950277200853	0.79570859250129	0.541126282618201	0.254582309883089	10	31147088	F	II	ZNF438	Body	opensea	Body-opensea		rs79523820	33
cg09586210	-0.247245548088924	0.763736049549456	-3.23016633621797	0.00143893860512386	0.0400629271703298	-1.17644057499151	0.861484289491589	0.614238741402665	0.247245548088924	7	37753356	R	II		IGR	opensea	IGR-opensea
cg26459161	-0.255976370110134	0.629503136172397	-3.23010833947297	0.00143921638518371	0.0400629271703298	-1.17660663721919	0.730703096448496	0.474726726338362	0.255976370110134	15	101748151	R	II	CHSY1	Body	opensea	Body-opensea		rs193017778;rs527271397	22;20
cg01581130	-0.247620044980254	0.622076993208555	-3.23002567505	0.00143961239911922	0.0400629271703298	-1.17684332584906	0.719973290061214	0.472353245080959	0.247620044980254	19	14727431	F	II		IGR	opensea	IGR-opensea		rs115126763;rs534678744	0;9
cg25367905	0.265244684636322	0.500806984329604	3.22960461053054	0.00144163113028361	0.0400629271703298	-1.17804885308222	0.395942806682686	0.661187491319008	-0.265244684636322	5	176790350	F	I	RGS14	Body	shore	Body-shore	chr5:176789978-176790296	rs573483458;rs73336265;rs564503749	27;32;45
cg06666025	0.256682369931945	0.496877886998212	3.22905287217095	0.00144428033601166	0.0400629271703298	-1.17962829216798	0.395398810513489	0.652081180445434	-0.256682369931945	16	66613278	R	I	CMTM2	TSS200	island	TSS200-island	chr16:66612749-66613412
cg11107451	-0.25482335798131	0.644981299237888	-3.22828148513668	0.00144799177579615	0.0400629271703298	-1.18183610479462	0.745725417509569	0.490902059528259	0.25482335798131	2	42542416	R	II	EML4	Body	opensea	Body-opensea		rs554611638;rs141260156;rs185617016	7;6;2
cg13876590	-0.255608597799865	0.56633655551478	-3.22593364870459	0.00145934267767059	0.0402251898972962	-1.18855301360456	0.667391117435657	0.411782519635792	0.255608597799865	11	123345118	R	II		IGR	opensea	IGR-opensea		rs574562133;rs541991064	36;13
cg04936213	-0.253797277668196	0.6942016671478	-3.22464492753626	0.00146560821504127	0.0402465896355152	-1.19223804298362	0.794540125760807	0.540742848092612	0.253797277668195	9	124009589	F	II		IGR	opensea	IGR-opensea		rs377190412;rs574461616;rs183891193;rs556925168	0;1;22;50
cg11723077	-0.260876854594079	0.582176618790776	-3.21977494495802	0.00148951137457353	0.0406081643368148	-1.2061515656237	0.685313979909365	0.424437125315286	0.260876854594079	6	158508188	R	II	SYNJ2	Body	shore	Body-shore	chr6:158507719-158508126
cg05742928	-0.253966720634037	0.532842557500324	-3.21970603519	0.00148985218311555	0.0406081643368148	-1.20634830515162	0.633248005192851	0.379281284558813	0.253966720634037	16	17442446	F	II	XYLT1	Body	opensea	Body-opensea		rs558236359;rs142988442	0;1
cg16830475	-0.255314407863965	0.574246505514337	-3.2161172392718	0.00150770172174544	0.0408273188519425	-1.21658920395848	0.675184759786137	0.419870351922172	0.255314407863965	21	45059858	F	II	HSF2BP	Body	opensea	Body-opensea
cg06147190	-0.253604655897824	0.650082679746356	-3.21585188062206	0.00150902937927938	0.0408273188519425	-1.21734601766033	0.750344985566426	0.496740329668602	0.253604655897824	9	127143971	F	II	PSMB7	Body	opensea	Body-opensea		rs564036245	0
cg08185095	-0.253424747147711	0.528045693049208	-3.21159718416391	0.00153046540011569	0.0412550452707656	-1.22947292767026	0.628236872154117	0.374812125006406	0.253424747147711	8	74527135	F	II	STAU2	Body	opensea	Body-opensea		rs531335938	15
cg00191409	-0.254029356146242	0.646120761033507	-3.20533826847788	0.00156251295774731	0.0415454461059994	-1.2472861329094	0.746550971602951	0.492521615456709	0.254029356146242	12	65093708	R	II		IGR	opensea	IGR-opensea		rs184163442	2
cg23251286	-0.255423945926095	0.585440962885992	-3.20339512187123	0.00157258837199534	0.0415454461059994	-1.25281007965535	0.686422522903286	0.430998576977191	0.255423945926095	20	20733402	F	II		IGR	opensea	IGR-opensea		rs79170211	22
cg05661278	-0.254100058591817	0.533373192136557	-3.20021657228315	0.00158919945348889	0.0415454461059994	-1.26183952070348	0.633831354835647	0.379731296243831	0.254100058591817	13	115091427	F	II	CHAMP1	Body	opensea	Body-opensea		rs112961928	41
cg25149599	-0.256100306877268	0.556700902189849	-3.20007560252432	0.00158993991503068	0.0415454461059994	-1.26223979291078	0.657949860722722	0.401849553845455	0.256100306877268	3	195820386	R	II		IGR	opensea	IGR-opensea
cg10408283	-0.243322168909632	0.753154294074837	-3.19862359768052	0.0015975853943328	0.0415454461059994	-1.26636172060851	0.849351430620505	0.606029261710874	0.243322168909632	1	11990755	R	II		IGR	shelf	IGR-shelf	chr1:11994694-11994969
cg11123060	-0.250937683967188	0.352691512757504	-3.19856221983903	0.00159790932684999	0.0415454461059994	-1.26653592198039	0.451899434325928	0.200961750358739	0.250937683967188	4	80928405	F	II	ANTXR2	Body	opensea	Body-opensea		rs560371940;rs190762478;rs140164736;rs150317494;rs6811382	1;4;21;42;47
cg12379940	0.260491868888885	0.430945692096478	3.19693092341998	0.00160654113604177	0.0415454461059994	-1.2711647337809	0.327960534628779	0.588452403517665	-0.260491868888885	13	44947923	R	I	SERP2	TSS200	island	TSS200-island	chr13:44947371-44948443	rs541058939	42
cg24406240	-0.256020091750111	0.459042975725498	-3.19659220265477	0.00160833884785792	0.0415454461059994	-1.2721255894918	0.560260221301123	0.304240129551012	0.256020091750111	11	88153520	R	II		IGR	opensea	IGR-opensea		rs377331832	2
cg19739596	-0.256030171730957	0.591996256434733	-3.19644332138497	0.00160912960370019	0.0415454461059994	-1.27254789489553	0.693217487119065	0.437187315388108	0.256030171730956	11	59824161	F	II	MS4A3	1stExon	opensea	1stExon-opensea		rs182290812;rs536364773;rs554738835;rs186170251;rs145015818;rs561249120	1;11;21;25;26;27
cg02856860	-0.249955587633589	0.59656722198853	-3.19495202588369	0.00161707026092588	0.0415454461059994	-1.27677701568406	0.695386872913437	0.445431285279848	0.249955587633589	6	35228552	F	II	ZNF76	5'UTR	shore	5'UTR-shore	chr6:35226897-35227851	rs576738957;rs536633323	22;49
cg16590910	0.258227403979781	0.483517605004674	3.19428528683878	0.00162063216480398	0.0415454461059994	-1.27866722716999	0.381427701105691	0.639655105085472	-0.258227403979781	6	42928470	R	II	GNMT	TSS200	island	TSS200-island	chr6:42928218-42928810	rs527633313;rs547669927;rs10948059	29;28;11
cg08173915	-0.252779217581966	0.509923699903141	-3.19378665694255	0.00162330073542974	0.0415454461059994	-1.28008061578052	0.609859669644848	0.357080452062883	0.252779217581966	21	34774164	R	II	IFNGR2	TSS1500	shore	TSS1500-shore	chr21:34775437-34776493
cg10506318	-0.252259442631437	0.520284350050339	-3.19346843650656	0.00162500591828671	0.0415454461059994	-1.28098252203517	0.620014827369744	0.367755384738308	0.252259442631436	5	60239580	R	II	ERCC8	Body	shore	Body-shore	chr5:60240779-60241490	rs537020465	21
cg21168718	-0.250282169577202	0.670846356032235	-3.19292576676706	0.00162791764247717	0.0415454461059994	-1.2825203802434	0.769795120748803	0.519512951171601	0.250282169577202	1	36714441	F	II	THRAP3	5'UTR	opensea	5'UTR-opensea		rs148564194;rs553022725;rs189462799;rs114998796	1;22;31;40
cg11075416	0.26543990652201	0.476988465271771	3.19284236434664	0.00162836557125404	0.0415454461059994	-1.28275671144103	0.372047106879348	0.637487013401358	-0.26543990652201	11	128557265	R	II		IGR	shelf	IGR-shelf	chr11:128560103-128560537
cg19948478	-0.254655431624345	0.670272598738872	-3.19204713195276	0.00163264226190522	0.0415454461059994	-1.2850098231331	0.770950327520589	0.516294895896245	0.254655431624344	1	235010536	F	II		IGR	opensea	IGR-opensea		rs567484372;rs146560341;rs546962791	12;13;44
cg25310288	-0.256191397474594	0.566795429083283	-3.18896525395597	0.00164931488414005	0.0415454461059994	-1.29373686062558	0.66808040017789	0.411889002703296	0.256191397474593	11	3935409	R	II	STIM1	Body	opensea	Body-opensea		rs187114993	20
cg00560093	-0.250321962267819	0.60077055469723	-3.18873170732031	0.00165058475641813	0.0415454461059994	-1.29439789188629	0.699735051407763	0.449413089139944	0.250321962267819	1	154687335	R	II	KCNN3	ExonBnd	opensea	ExonBnd-opensea		rs538167150;rs556303736;rs374897716;rs202168998	41;39;35;10
cg04834758	-0.252686693573631	0.439814335615285	-3.18571351359394	0.00166707743048841	0.0415454461059994	-1.30293668013508	0.539713726097884	0.287027032524253	0.252686693573631	10	82245726	R	II	TSPAN14	5'UTR	opensea	5'UTR-opensea		rs565689939	45
cg11519751	-0.250402083707855	0.638782850913165	-3.18358719008693	0.0016787881013374	0.0415454461059994	-1.30894790533634	0.737779023541851	0.487376939833997	0.250402083707855	8	144438377	F	II	TOP1MT	5'UTR	shelf	5'UTR-shelf	chr8:144441870-144442438	rs34869758;rs571505044	14;50
cg11559388	-0.245300736126801	0.629847861658777	-3.18126589213537	0.00169165959049105	0.0415454461059994	-1.31550620952102	0.726827222453094	0.481526486326293	0.245300736126801	15	80955339	F	II		IGR	opensea	IGR-opensea		rs142713129;rs551523944	36;47
cg09854734	0.251166431079316	0.553468589572595	3.1808319899859	0.0016940756773973	0.0415454461059994	-1.31673162467064	0.454170233099377	0.705336664178693	-0.251166431079316	16	66613273	R	I	CMTM2	TSS200	island	TSS200-island	chr16:66612749-66613412
cg08701420	-0.251044353829461	0.560566076314107	-3.18034045951698	0.0016968165167118	0.0415454461059994	-1.31811961048238	0.659816169688545	0.408771815859084	0.251044353829461	10	105044051	R	II	INA	Body	opensea	Body-opensea		rs570806585	34
cg10447327	-0.249898116674692	0.640247029207592	-3.17983722670978	0.0016996268656053	0.0415454461059994	-1.31954044139412	0.739043959055726	0.489145842381034	0.249898116674692	2	211339074	R	II	LANCL1	Body	shelf	Body-shelf	chr2:211341181-211341536	rs567406191;rs114161477	20;1
cg15072832	0.251138860990745	0.568521552706805	3.17875783302766	0.00170566938726344	0.0415454461059994	-1.32258732623395	0.469234096036045	0.72037295702679	-0.251138860990745	1	27902739	R	II	AHDC1	5'UTR	shore	5'UTR-shore	chr1:27901660-27902688
cg06962502	-0.251614628905675	0.555955341022614	-3.17859933064579	0.00170655836865611	0.0415454461059994	-1.32303466429313	0.655430891985322	0.403816263079648	0.251614628905674	10	32253680	R	II		IGR	opensea	IGR-opensea		rs534794975	1
cg04906352	-0.264774633555164	0.519859136061022	-3.17798569257048	0.0017100040874197	0.0415454461059994	-1.32476633324703	0.624537479559576	0.359762846004411	0.264774633555165	8	54857865	F	II	RGS20	Body	opensea	Body-opensea		rs183580184	11
cg15801020	-0.249294009075416	0.605794571281594	-3.17782484795535	0.00171090833236765	0.0415454461059994	-1.32522018233	0.704352667892805	0.455058658817389	0.249294009075416	6	18391480	R	II	RNF144B	5'UTR	shelf	5'UTR-shelf	chr6:18387450-18387846	rs74528288;rs529757271	49;2
cg03429763	-0.248187141787912	0.568695581652138	-3.17733617660247	0.0017136582893215	0.0415454461059994	-1.3265989206997	0.66681607956829	0.418628937780377	0.248187141787912	4	57824462	F	II		IGR	opensea	IGR-opensea		rs180750910;rs572934219;rs545312792;rs565002965	0;1;11;42
cg11216153	-0.251651594395454	0.486896590801907	-3.17627966370134	0.0017196177281851	0.0415454461059994	-1.32957911592506	0.586386756028016	0.334735161632563	0.251651594395454	4	108921304	R	II	HADH	Body	opensea	Body-opensea		rs574755965;rs78345005	39;9
cg02251680	-0.253547697293915	0.613677024839177	-3.17598821046617	0.00172126509438911	0.0415454461059994	-1.3304010856678	0.713916812141422	0.460369114847508	0.253547697293914	12	32638839	F	II	FGD4	TSS200	opensea	TSS200-opensea		rs529236519	38
cg19960185	-0.252449531922111	0.518549983724948	-3.17286046256312	0.00173903615910773	0.0415454461059994	-1.33921782820833	0.618355612624387	0.365906080702276	0.252449531922111	3	47124414	F	II	SETD2	Body	opensea	Body-opensea
cg17141594	-0.247353823245439	0.604906876821298	-3.172620041999	0.00174040917641911	0.0415454461059994	-1.33989522091071	0.702697923220657	0.455344099975219	0.247353823245438	10	64519722	R	II		IGR	opensea	IGR-opensea		rs540877413	3
cg21190228	-0.243757817641037	0.630402400021998	-3.17112149664518	0.00174898987271078	0.0415454461059994	-1.34411637881343	0.726771769787058	0.483013952146022	0.243757817641036	2	240132342	R	II	HDAC4	Body	opensea	Body-opensea		rs533326788	4
cg10824823	-0.254705232197579	0.576257414680638	-3.17009176367824	0.00175490883408583	0.0415454461059994	-1.34701592754302	0.676954832061076	0.422249599863497	0.254705232197579	20	36326008	R	II	CTNNBL1	5'UTR	shelf	5'UTR-shelf	chr20:36322168-36322586
cg12331769	-0.247294409420424	0.563892190011662	-3.16964624153489	0.00175747546431932	0.0415454461059994	-1.34827017745609	0.661659747224388	0.414365337803964	0.247294409420424	5	173285610	F	II		IGR	opensea	IGR-opensea
cg05660153	-0.247442928225214	0.595291240702986	-3.16890304871922	0.00176176469728641	0.0415454461059994	-1.35036208716833	0.693117514652489	0.445674586427275	0.247442928225214	6	34763868	F	II	UHRF1BP1	Body	shelf	Body-shelf	chr6:34759534-34760309	rs9469889;rs570030519	32;49
cg27260684	-0.244641471967067	0.578078823336478	-3.16811338350113	0.00176633275957835	0.0415454461059994	-1.35258432138624	0.67479754481183	0.430156072844763	0.244641471967067	16	85063742	F	II	KIAA0513	5'UTR	shore	5'UTR-shore	chr16:85061182-85061802	rs558964301	0
cg13663255	-0.242002303924857	0.677448410458053	-3.16737269075772	0.00177062749171014	0.0415454461059994	-1.3546682864094	0.773123739916717	0.53112143599186	0.242002303924857	4	15081163	F	II	LOC101929095	Body	opensea	Body-opensea		rs75098554;rs559035870	14;23
cg03960698	-0.248603493891328	0.564446134736555	-3.16694412391724	0.00177311684919673	0.0415454461059994	-1.35587387378488	0.662731236972661	0.414127743081333	0.248603493891328	2	20098914	F	II	TTC32	Body	shelf	Body-shelf	chr2:20101004-20102067	rs552199331;rs575983244	22;37
cg18635253	-0.246795540874698	0.4745262167421	-3.16686829525924	0.00177355764200461	0.0415454461059994	-1.35608716960337	0.572096546855353	0.325301005980655	0.246795540874698	2	160580561	R	II	MARCH7	5'UTR	opensea	5'UTR-opensea		rs546399414;rs561801198	31;27
cg20099461	-0.241577421420138	0.715885431290352	-3.16438261446753	0.00178806323108483	0.0416372658386257	-1.36307650791393	0.811392783944825	0.569815362524687	0.241577421420137	12	51718966	F	II	BIN2	TSS1500	opensea	TSS1500-opensea
cg18807159	-0.24412239605261	0.556941571179523	-3.16425087561225	0.00178883507080839	0.0416372658386257	-1.36344679860823	0.653455076595671	0.409332680543061	0.24412239605261	6	133067475	F	II	VNN2	Body	opensea	Body-opensea		rs529938840	0
cg25967384	-0.249579637560641	0.547411316543738	-3.16250997827791	0.00179906376059262	0.0417428338375476	-1.36833879653259	0.646082336044457	0.396502698483816	0.249579637560641	1	220965460	F	II	MARC1	Body	opensea	Body-opensea		rs4131748	14
cg14303343	-0.247172556103529	0.511710919951853	-3.16095192004555	0.00180826406158291	0.0417859444410355	-1.37271495132085	0.609430302597434	0.362257746493905	0.247172556103529	10	17074429	R	II	CUBN	Body	opensea	Body-opensea		rs559412092;rs75552368;rs11254335;rs115178322;rs147566816	48;21;17;2;1
cg21248089	-0.251951171931147	0.617717131242326	-3.15959838613684	0.00181629198372551	0.0417859444410355	-1.37651507626159	0.717325734098825	0.465374562167679	0.251951171931147	6	138056102	R	II	LOC100507406	Body	opensea	Body-opensea		rs528140674;rs547682455	45;6
cg09370153	-0.251463918604084	0.617263062091189	-3.15930790727094	0.00181801913211816	0.0417859444410355	-1.37733042133741	0.716679029911408	0.465215111307324	0.251463918604084	5	39215190	F	II	FYB	5'UTR	opensea	5'UTR-opensea		rs560630374;rs528207346	30;41
cg06636971	0.251766792841317	0.604552046546905	3.1569185813754	0.00183228353063707	0.0419061466706193	-1.38403445604173	0.505016337749175	0.756783130590492	-0.251766792841317	6	24911553	R	II	FAM65B	TSS1500	shore	TSS1500-shore	chr6:24910626-24911285	rs530443605;rs2493332;rs567084792;rs557568084	50;30;14;10
cg10054437	-0.242280029212731	0.718086101287287	-3.15633645097655	0.00183577453704673	0.0419061466706193	-1.38566712046232	0.813871229115576	0.571591199902845	0.242280029212731	5	158637265	R	II	RNF145	TSS1500	shore	TSS1500-shore	chr5:158636218-158636949	rs535449713	33
cg17727709	-0.249318676534544	0.623248452958012	-3.15471870386318	0.0018455084342588	0.0419061466706193	-1.39020288845934	0.721816301820506	0.472497625285962	0.249318676534544	9	95299530	F	II	ECM2	TSS1500	opensea	TSS1500-opensea
cg06779020	-0.244200294904619	0.423952457291982	-3.154107951974	0.00184919569931338	0.0419061466706193	-1.39191474251164	0.520496759928692	0.276296465024073	0.244200294904619	14	70183064	R	II		IGR	opensea	IGR-opensea		rs189590022;rs114161518;rs529280818;rs547521539	45;36;19;18
cg05631664	-0.245474149541493	0.735318008006732	-3.1510012804588	0.00186805723042683	0.0419061466706193	-1.40061769154867	0.832365927592904	0.586891778051411	0.245474149541493	5	55967501	F	II		IGR	opensea	IGR-opensea		rs145706766;rs112947954;rs569027371;rs181236639	0;1;4;33
cg03202732	-0.245856593364001	0.533386351127552	-3.15034475155363	0.00187206592979799	0.0419061466706193	-1.4024558847049	0.63058546943425	0.384728876070249	0.245856593364001	11	63655087	R	II	MARK2	TSS1500	opensea	TSS1500-opensea		rs556004773;rs569818804;rs538475964;rs143676267;rs186927733	35;14;8;2;1
cg09160477	0.256400299161067	0.495925949298891	3.15012167056712	0.00187342985056282	0.0419061466706193	-1.40308040301116	0.394558389165445	0.650958688326513	-0.256400299161067	9	95820913	R	I	SUSD3	TSS200	island	TSS200-island	chr9:95820744-95821526	rs559833468;rs555324853;rs576461820	33;27;1
cg19609580	-0.239602657121901	0.741159170588665	-3.14953274776039	0.00187703495287931	0.0419061466706193	-1.40472890891787	0.835885802474068	0.596283145352167	0.239602657121901	22	22139150	F	II	MAPK1	Body	opensea	Body-opensea		rs570691732;rs118185703	2;32
cg08519290	-0.255434965086126	0.639145425167379	-3.14720886729457	0.00189132335790408	0.0419061466706193	-1.41123117538635	0.740131341596778	0.484696376510652	0.255434965086126	7	156700702	R	II		IGR	opensea	IGR-opensea		rs148648355;rs566477688;rs535204723;rs56363462	25;24;17;16
cg26747686	-0.24557706797476	0.620936035235424	-3.14719371956181	0.00189141682311048	0.0419061466706193	-1.41127354486038	0.718024643504515	0.472447575529755	0.24557706797476	4	39948511	F	II	PDS5A	Body	opensea	Body-opensea		rs115162380	8
cg16087015	-0.243954521440033	0.673879890778068	-3.14665009282957	0.00189477396246266	0.0419061466706193	-1.41279399248203	0.770327027161336	0.526372505721304	0.243954521440032	2	37267004	R	II	HEATR5B	Body	opensea	Body-opensea		rs113756737	1
cg06197537	-0.25040643361522	0.418003282599907	-3.14585840731595	0.00189967283649259	0.0419061466706193	-1.41500780190129	0.517001174959413	0.266594741344193	0.250406433615219	15	90574686	R	II	ZNF710	5'UTR	opensea	5'UTR-opensea		rs74038919;rs190855974	32;19
cg09855037	-0.247828091801947	0.597493778363905	-3.14544934188082	0.00190220868283949	0.0419061466706193	-1.41615148459589	0.695472326285605	0.447644234483658	0.247828091801947	1	77999814	R	II	AK5	Body	opensea	Body-opensea		rs183432304;rs186576735;rs150309555;rs560953620	18;4;2;1
cg26197008	-0.259664181903339	0.507980219655499	-3.14329551100601	0.00191561226812761	0.0419061466706193	-1.42217104419527	0.610638152035889	0.35097397013255	0.259664181903339	3	12392024	R	II	PPARG	TSS1500	opensea	TSS1500-opensea		rs142349123;rs563680079	47;22
cg24910303	-0.247927016494721	0.521460388720784	-3.14169335243972	0.00192563932393638	0.0419061466706193	-1.42664636853723	0.619478046404744	0.371551029910023	0.247927016494721	12	88828573	F	II		IGR	opensea	IGR-opensea		rs193240587	10
cg10338518	-0.246101531767947	0.65933878003643	-3.14155199174826	0.00192652635159219	0.0419061466706193	-1.42704113382226	0.756634734456316	0.510533202688369	0.246101531767948	4	87895137	F	II	AFF1	Body	opensea	Body-opensea		rs559180661;rs17012226	29;49
cg08617194	-0.247327774859665	0.523909071779204	-3.14005877845134	0.00193591925950094	0.0419061466706193	-1.43121011731114	0.621689819979537	0.374362045119872	0.247327774859665	12	123875771	R	II	SETD8	Body	shore	Body-shore	chr12:123873794-123874597	rs181237310;rs76909472;rs184883228;rs572615632	43;30;23;10
cg14494199	-0.241833322596581	0.704433764434675	-3.14002669094026	0.00193612156681617	0.0419061466706193	-1.4312996845489	0.800042287321695	0.558208964725115	0.241833322596581	14	102818026	R	II	CINP	Body	opensea	Body-opensea
cg27135715	-0.246964807122901	0.607711578618111	-3.13991782369911	0.00193680810541417	0.0419061466706193	-1.43160356416538	0.705348827945769	0.458384020822868	0.246964807122901	8	131340369	R	II	ASAP1	Body	opensea	Body-opensea		rs576470206	45
cg03794433	-0.249522666782072	0.533558431488346	-3.13894128693857	0.00194297641653566	0.0419061466706193	-1.43432893246651	0.632206927658002	0.38268426087593	0.249522666782072	15	90548061	F	II	ZNF710	5'UTR	shelf	5'UTR-shelf	chr15:90545272-90545911	rs192783887;rs182497171	5;40
cg18659081	-0.245778629388021	0.562043101304735	-3.13847304553995	0.00194594051075714	0.0419061466706193	-1.43563545291624	0.659211396644185	0.413432767256164	0.245778629388021	22	44588350	R	II	PARVG	Body	opensea	Body-opensea		rs74582648;rs577349495	36;12
cg13977235	-0.246423372813301	0.613702899845662	-3.13799197334661	0.00194899018203507	0.0419061466706193	-1.43697759154651	0.711126093748595	0.464702720935295	0.246423372813301	19	33172072	F	II		IGR	shelf	IGR-shelf	chr19:33165266-33168099
cg21124310	-0.247152685486553	0.534004759413899	-3.13610801738453	0.00196097577945656	0.0420405684648405	-1.44223183427401	0.631716286234164	0.384563600747611	0.247152685486553	5	55444106	F	II	ANKRD55	Body	opensea	Body-opensea		rs78213348;rs566753644	14;30
cg01924292	-0.242854442842951	0.677798424156465	-3.13347881806867	0.00197781651542587	0.042082284486285	-1.44955975539487	0.773810645745539	0.530956202902588	0.24285444284295	12	1815334	F	II	ADIPOR2	5'UTR	opensea	5'UTR-opensea		rs533239935;rs551318681	0;1
cg11842502	-0.247956995226434	0.507280455513905	-3.1332756861585	0.00197912317924611	0.042082284486285	-1.45012567959132	0.605309965254588	0.357352970028155	0.247956995226434	6	111862202	R	II		IGR	opensea	IGR-opensea		rs563547510;rs145070488	34;8
cg08924923	-0.246353509276564	0.578387306851528	-3.13222948315767	0.001985865621807	0.042082284486285	-1.45303986978221	0.675782880286449	0.429429371009885	0.246353509276564	13	20535864	F	II	ZMYM2	5'UTR	shelf	5'UTR-shelf	chr13:20531548-20533630
cg22212560	-0.264195456669865	0.618295108591329	-3.13222729215763	0.00198587976435551	0.042082284486285	-1.45304597187347	0.72274447518174	0.458549018511875	0.264195456669865	11	65175482	R	II	FRMD8	Body	shelf	Body-shelf	chr11:65172369-65172596	rs537307159;rs112010145	29;2
cg20090290	-0.243277517454206	0.618823069286284	-3.12935717011283	0.00200448609550092	0.0423057346366576	-1.46103615668347	0.715002552930971	0.471725035476764	0.243277517454206	11	46543695	F	II	AMBRA1	Body	opensea	Body-opensea		rs544539785	1
cg04885832	0.257106043043949	0.492388807685913	3.12818850244362	0.00201210835887537	0.0423057346366576	-1.46428773665217	0.390742232529003	0.647848275572952	-0.257106043043949	5	176560265	R	II	NSD1	TSS1500	island	TSS1500-island	chr5:176558852-176561652	rs529527436	46
cg09043230	-0.247746812962516	0.664185320949098	-3.12793970676229	0.0020137345046636	0.0423057346366576	-1.46497981838908	0.762131735376139	0.514384922413624	0.247746812962516	16	71844102	F	II	AP1G1	TSS1500	shore	TSS1500-shore	chr16:71841923-71843101	rs115710854;rs138651905;rs547274735	13;34;50
cg02769451	-0.245327835346964	0.575083867212975	-3.12591576372798	0.00202700834250308	0.0424180395605037	-1.47060802858148	0.672073941652473	0.426746106305509	0.245327835346964	1	39826512	F	II	MACF1	Body	opensea	Body-opensea		rs138390862;rs147189398;rs142917322;rs148404744;rs530204751	9;11;32;34;41
cg24257831	-0.237364484832335	0.804207045418053	-3.12497516504908	0.0020332046529431	0.0424180395605037	-1.47322253905712	0.898048818491302	0.660684333658967	0.237364484832335	8	121805543	F	II	SNTB1	Body	opensea	Body-opensea		rs536901064	45
cg05625314	-0.244700646265049	0.631656622104196	-3.12448567353868	0.00203643616002418	0.0424180395605037	-1.47458286011287	0.728398738069447	0.483698091804399	0.244700646265049	4	70579593	R	II		IGR	opensea	IGR-opensea		rs11936860;rs534520757;rs181857552	30;26;1
cg27506975	-0.235661069927166	0.720214684126422	-3.12314365619639	0.00204532020308774	0.0424234070409584	-1.47831140507897	0.813383014097627	0.577721944170461	0.235661069927166	1	180023244	R	II	CEP350	Body	opensea	Body-opensea		rs140839505;rs575476944	41;1
cg22850788	-0.246469838961326	0.544848699850603	-3.12269985976839	0.00204826597006264	0.0424234070409584	-1.47954409229366	0.642290264091127	0.395820425129801	0.246469838961326	8	56885496	R	II	LYN	Body	opensea	Body-opensea		rs556700479	34
cg02770745	-0.238000739673366	0.755479510919546	-3.11807318685115	0.00207921057573887	0.0428513080126934	-1.49238569368125	0.849572826604366	0.611572086930999	0.238000739673366	11	3926837	R	II	STIM1	Body	opensea	Body-opensea		rs142228593;rs531782725	34;1
cg16457662	-0.248146658515014	0.555346023162283	-3.11516196165132	0.002098902544383	0.0428513080126934	-1.50045714892329	0.653450516063568	0.405303857548553	0.248146658515015	11	74701311	F	II	NEU3	Body	shore	Body-shore	chr11:74699815-74700186	rs550146210	18
cg13808022	-0.244278749828501	0.643830676937478	-3.11396889947948	0.00210702225582228	0.0428513080126934	-1.5037629791871	0.740405996637118	0.496127246808617	0.244278749828501	21	36616995	R	II		IGR	opensea	IGR-opensea		rs533043663	27
cg02205401	-0.242768360402514	0.666927491857568	-3.11339692455159	0.00211092526910355	0.0428513080126934	-1.50534744622222	0.76290568085391	0.520137320451396	0.242768360402514	4	83803759	F	II	SEC31A	5'UTR	opensea	5'UTR-opensea
cg01495416	-0.24464508737434	0.543313606008078	-3.11328653463995	0.00211167931054894	0.0428513080126934	-1.50565321460647	0.640033756830491	0.395388669456151	0.24464508737434	8	59085270	F	II		IGR	opensea	IGR-opensea		rs572551098;rs541739165	1;4
cg00343906	-0.242310703086242	0.684378752757157	-3.11298195462524	0.00211376109869759	0.0428513080126934	-1.50649681821571	0.780176007465671	0.537865304379429	0.242310703086242	1	1696692	R	II	NADK	Body	opensea	Body-opensea		rs5021859;rs201617066;rs150021026	35;19;1
cg19342782	-0.247445701050468	0.567915966732997	-3.11280114154356	0.00211499784303875	0.0428513080126934	-1.506997585864	0.66574333691574	0.418297635865272	0.247445701050468	1	70821806	R	II	HHLA3	Body	shore	Body-shore	chr1:70819733-70820719	rs7536099;rs114658109	51;1
cg06536039	-0.244134939127261	0.660436806059739	-3.11181928117877	0.00212172535220529	0.0428513080126934	-1.50971642060949	0.756955270365866	0.512820331238605	0.244134939127261	19	35465641	F	II		IGR	opensea	IGR-opensea
cg05080429	-0.246092711829882	0.578181639729906	-3.11089856538005	0.00212805186329866	0.0428513080126934	-1.51226523753096	0.675474107197534	0.429381395367652	0.246092711829882	1	160809639	R	II	CD244	Body	opensea	Body-opensea		rs186922522	1
cg16262074	-0.246738015797686	0.461997332790608	-3.11015132037607	0.00213319920873366	0.0428513080126934	-1.51433333401561	0.559544920431554	0.312806904633868	0.246738015797686	1	235094965	F	II	LOC101927851	Body	opensea	Body-opensea		rs74662812;rs75128353	32;43
cg10593922	-0.239671405771626	0.553087439173593	-3.10958606069355	0.00213710059752589	0.0428513080126934	-1.51589746430636	0.647841250757724	0.408169844986098	0.239671405771626	10	30711382	F	II		IGR	opensea	IGR-opensea		rs577667045;rs12268358	14;31
cg09277541	-0.247376402823005	0.414546079508334	-3.10921399230612	0.00213967218667042	0.0428513080126934	-1.51692687458617	0.512346052717429	0.264969649894424	0.247376402823005	21	34677002	F	II		IGR	opensea	IGR-opensea
cg03128303	-0.237577759220361	0.68683144912111	-3.10724625245158	0.00215332001140184	0.0428513080126934	-1.5223692138934	0.780757539975671	0.543179780755311	0.237577759220361	20	34229823	F	II	CPNE1	Body	opensea	Body-opensea		rs140906321;rs550087685	0;36
cg23017345	-0.247806732127361	0.445520154257558	-3.10659609341023	0.00215784701532721	0.0428513080126934	-1.52416672714988	0.543490257656748	0.295683525529386	0.247806732127361	1	241753107	R	II	KMO	Body	opensea	Body-opensea		rs138901265;rs186094083	40;2
cg11328838	-0.24246622518039	0.642897578518666	-3.10613195689778	0.00216108413436918	0.0428513080126934	-1.52544973048868	0.738756318706263	0.496290093525872	0.24246622518039	3	171495665	R	II	PLD1	5'UTR	opensea	5'UTR-opensea		rs572983080;rs556232109;rs568216931	49;42;1
cg17067696	-0.242327266863299	0.657411729033115	-3.1059382543426	0.00216243643817465	0.0428513080126934	-1.52598512733306	0.753215532211629	0.510888265348329	0.242327266863299	6	17930180	F	II	KIF13A	Body	opensea	Body-opensea		rs569880364;rs537437074	3;48
cg03723688	-0.23942971603435	0.673083065947574	-3.10509566714155	0.00216832792463951	0.0428522381225253	-1.52831369992161	0.767741325775108	0.528311609740758	0.23942971603435	10	70846761	R	II	SRGN	TSS1500	opensea	TSS1500-opensea
cg05876699	-0.239184729636967	0.671139218189766	-3.10373285290842	0.0021778882909758	0.042925475670523	-1.53207876139042	0.765700622929962	0.526515893292996	0.239184729636966	13	41773927	R	II	LOC101929140	Body	opensea	Body-opensea		rs181375036;rs551484496;rs571570017	34;2;1
cg11200845	-0.247053853649861	0.558758012383401	-3.10006858479222	0.00220378707523813	0.0433194821330992	-1.54219465879252	0.656430466151951	0.40937661250209	0.247053853649861	2	161726241	F	II		IGR	opensea	IGR-opensea		rs184911695;rs569620610	1;45
cg12319350	-0.236235610486134	0.733741874581599	-3.09648793740299	0.0022293692185807	0.0437051740926035	-1.55206925972671	0.827137348494721	0.590901738008588	0.236235610486134	1	182764125	F	II	NPL	5'UTR	opensea	5'UTR-opensea		rs543874966;rs113778385;rs562573762	4;24;43
cg06724674	-0.245967427562588	0.549020526218415	-3.09415148232899	0.00224620964311185	0.0437121352340529	-1.55850709616527	0.646263462696647	0.400296035134059	0.245967427562588	8	622346	F	II	ERICH1	Body	shore	Body-shore	chr8:623372-623710	rs552127160;rs565811953;rs373820735;rs548846300;rs140932959;rs80077351	0;1;15;18;26;31
cg07710974	-0.257438115572124	0.552146293462088	-3.09404364571328	0.00224698972218834	0.0437121352340529	-1.55880412151536	0.653924153106881	0.396486037534757	0.257438115572124	8	54857892	F	II	RGS20	Body	opensea	Body-opensea		rs186932892	49
cg15893090	-0.243759105340174	0.554282441323434	-3.0939266643513	0.00224783623614708	0.0437121352340529	-1.5591263245734	0.650652320178852	0.406893214838678	0.243759105340173	1	153619315	F	II		IGR	opensea	IGR-opensea		rs546952761;rs186982019	25;44
cg03936701	-0.239592605485556	0.712511113378585	-3.0928003674659	0.00225600154638934	0.0437121352340529	-1.56222793232361	0.807233771361247	0.567641165875691	0.239592605485556	6	2225962	F	II	GMDS	Body	opensea	Body-opensea		rs568058452	37
cg17723491	-0.240513314513579	0.682081160624169	-3.09231435311401	0.00225953344976896	0.0437121352340529	-1.5635660078124	0.777167819850467	0.536654505336889	0.240513314513579	15	80244933	F	II		IGR	opensea	IGR-opensea
cg10355022	-0.241846920352775	0.678770987881691	-3.09115530855145	0.00226797691938083	0.0437406248148406	-1.5667562751006	0.774384886625811	0.532537966273037	0.241846920352774	5	90442217	F	II	ADGRV1	Body	opensea	Body-opensea		rs532091800;rs551876874	0;23
cg08356637	-0.239743772875801	0.624962700054297	-3.09047621389185	0.00227293754152404	0.0437406248148406	-1.56862497840841	0.719745121888916	0.480001349013115	0.239743772875801	11	8385767	R	I		IGR	opensea	IGR-opensea		rs537095506;rs550396018;rs74930572;rs539624218	31;23;22;4
cg09324018	-0.244725579395351	0.400191354886783	-3.08728023524321	0.00229641810521599	0.0437771220172999	-1.57741454230735	0.496943328136108	0.252217748740757	0.244725579395351	2	16839610	F	II	FAM49A	5'UTR	opensea	5'UTR-opensea		rs372066270	1
cg01956297	-0.248170354147947	0.603619824165972	-3.08592057685773	0.00230647508223188	0.0437771220172999	-1.58115137066358	0.701733685108184	0.453563330960237	0.248170354147947	18	54111551	F	II		IGR	opensea	IGR-opensea		rs372435454	44
cg12410551	0.242883740970572	0.453878120374831	3.08586229183133	0.00230690710561564	0.0437771220172999	-1.58131152547524	0.35785431580507	0.600738056775642	-0.242883740970572	17	43221928	R	I		IGR	island	IGR-island	chr17:43221927-43222388	rs114438402	42
cg12965020	-0.244357685822458	0.676043483569473	-3.08571707182367	0.00230798383785008	0.0437771220172999	-1.58171054714288	0.772650010522538	0.52829232470008	0.244357685822458	6	135340186	R	II	HBS1L	Body	opensea	Body-opensea		rs541809008;rs556100437	27;1
cg04590344	-0.240750323603416	0.638789941319733	-3.08370576358603	0.00232294441772464	0.0437771220172999	-1.58723527877091	0.733970301814107	0.493219978210691	0.240750323603416	8	146027637	R	II	ZNF517	5'UTR	shelf	5'UTR-shelf	chr8:146023902-146024734	rs2976648;rs190775006	10;7
cg08917944	-0.245323570252951	0.654923328396666	-3.08268437999571	0.00233057590805966	0.0437771220172999	-1.59003960164984	0.751911716636204	0.506588146383254	0.245323570252951	16	69430710	F	II		IGR	opensea	IGR-opensea		rs573458052;rs186180023	11;38
cg07628474	-0.241578205393672	0.700448170694512	-3.08127496084371	0.00234114466812817	0.0437771220172999	-1.59390793769964	0.79595583329201	0.554377627898338	0.241578205393672	14	25046090	R	II	CTSG	TSS1500	opensea	TSS1500-opensea		rs185867624;rs535952636	45;3
cg21875396	-0.243547240617995	0.484820587892228	-3.08114408168652	0.00234212832664303	0.0437771220172999	-1.59426707142536	0.581106706276086	0.337559465658091	0.243547240617995	6	136886949	R	II	MAP3K5	Body	opensea	Body-opensea		rs572877486;rs571589687	50;33
cg17262810	-0.242095199752785	0.536864298243334	-3.08079765149326	0.00234473385881012	0.0437771220172999	-1.59521761266138	0.632576353959552	0.390481154206767	0.242095199752785	10	35676874	R	II	CCNY	Body	opensea	Body-opensea		rs565232491;rs192185498	2;1
cg02806156	-0.240946843490615	0.65767126137659	-3.07970065310546	0.00235300212737857	0.0437771220172999	-1.59822693727322	0.752929315779856	0.511982472289241	0.240946843490615	12	89728752	R	II		IGR	opensea	IGR-opensea		rs187058276	8
cg08493294	0.249155798745347	0.392480600680635	3.07896560533641	0.00235855734748927	0.0437771220172999	-1.60024280290047	0.293977145362707	0.543132944108054	-0.249155798745347	2	25500416	F	II	DNMT3A	Body	island	Body-island	chr2:25499763-25500429
cg18053568	-0.244389628121699	0.522028910986484	-3.07773647576583	0.00236787368638211	0.0437771220172999	-1.60361271182263	0.618648066290411	0.374258438168713	0.244389628121698	21	15865384	R	II	SAMSN1	Body	opensea	Body-opensea		rs113115613;rs553114582;rs181446969;rs185987787	39;28;19;1
cg06763171	-0.248308121604516	0.535443103058412	-3.07678882421924	0.00237507968392639	0.0437771220172999	-1.60621005904126	0.633611430204383	0.385303308599868	0.248308121604516	21	34431478	R	II	LINC00945	Body	opensea	Body-opensea		rs185010804;rs527460979	47;1
cg10598545	-0.243656903352385	0.528743615357645	-3.07650065928281	0.00237727491318998	0.0437771220172999	-1.60699972504043	0.625073088776029	0.381416185423645	0.243656903352385	2	47003075	R	II		IGR	opensea	IGR-opensea		rs573131660;rs192879631;rs76169189;rs574262652;rs560885697	46;45;24;2;1
cg24686420	-0.2510443297208	0.602219562733	-3.07641912338438	0.00237789639000125	0.0437771220172999	-1.60722314785481	0.701469646576107	0.450425316855307	0.2510443297208	8	48540511	R	II	SPIDR	Body	opensea	Body-opensea		rs78599602;rs145019818;rs181252796;rs564546561	24;21;18;1
cg02318232	-0.248650188299192	0.541535946547637	-3.07547841087051	0.00238507746200424	0.0437771220172999	-1.60980047878053	0.639839509363597	0.391189321064405	0.248650188299192	5	88599237	F	II		IGR	opensea	IGR-opensea		rs558000810	21
cg24408573	-0.255274266979991	0.434569475457572	-3.07546000632253	0.00238521815515109	0.0437771220172999	-1.60985089578672	0.535491860077568	0.280217593097577	0.255274266979991	3	52510292	F	II	NISCH	Body	opensea	Body-opensea		rs535506060;rs113735882;rs555787853	9;25;27
cg15224833	-0.240518433981027	0.552836038666545	-3.07542759604459	0.0023854659333853	0.0437771220172999	-1.60993967911089	0.647924721868347	0.40740628788732	0.240518433981027	14	89951037	F	II	FOXN3	5'UTR	opensea	5'UTR-opensea
cg15620139	-0.241172115395515	0.399234651935643	-3.07447223682361	0.0023927803732504	0.0437771220172999	-1.61255636825768	0.494581767324567	0.253409651929052	0.241172115395515	12	932695	R	II	WNK1	Body	opensea	Body-opensea		rs547299868	40
cg24058365	-0.234482830903338	0.648338783813598	-3.0742808776822	0.00239424794448135	0.0437771220172999	-1.6130804044086	0.741041298356778	0.506558467453441	0.234482830903337	1	110923328	R	II	SLC16A4	Body	opensea	Body-opensea		rs558084759	17
cg04869977	-0.237239695595191	0.737321762295584	-3.07215204112611	0.00241063048200854	0.0438358166567534	-1.61890821984451	0.831114200089032	0.593874504493841	0.23723969559519	6	7166748	R	II	RREB1	5'UTR	opensea	5'UTR-opensea
cg10318864	-0.248893194441207	0.449180557715966	-3.07197482143604	0.00241199893173365	0.0438358166567534	-1.61939320419168	0.547580192727606	0.298686998286399	0.248893194441207	22	31613475	R	II	LIMK2	Body	opensea	Body-opensea		rs560740210;rs574081647;rs543143818	46;2;1
cg12928379	0.246951259843134	0.569051237319071	3.07153552675023	0.00241539415293622	0.0438358166567534	-1.6205952809336	0.471419343892716	0.718370603735849	-0.246951259843134	11	637175	R	I	DRD4	TSS200	island	TSS200-island	chr11:636906-640628	rs148649503;rs111993165	29;11
cg15226786	-0.242232362491471	0.57114718893737	-3.07070861739542	0.00242179712650727	0.0438434976087687	-1.62285759554351	0.666913471782835	0.424681109291364	0.242232362491471	3	71592297	F	II	MIR1284	TSS1500	opensea	TSS1500-opensea		rs144559813;rs549053006	31;47
cg08043317	-0.246300290939924	0.560943173200358	-3.06689385079621	0.0024515389538206	0.0441330435923323	-1.63328714165573	0.65831770682777	0.412017415887846	0.246300290939924	10	12233959	F	II	NUDT5	5'UTR	shelf	5'UTR-shelf	chr10:12237832-12238377	rs538952232;rs114449386;rs7901293;rs549824135;rs541307426;rs555121488	0;1;16;20;28;50
cg08160072	-0.240509198233616	0.588230356069493	-3.06543053957669	0.00246303672807299	0.0441330435923323	-1.63728470503106	0.683315387929295	0.442806189695679	0.240509198233616	2	40009501	R	II		IGR	shelf	IGR-shelf	chr2:40006090-40006463	rs74452415;rs145237872;rs563921571	15;7;1
cg06630192	-0.243651333971471	0.567097009081324	-3.06377577602106	0.00247609868140083	0.0441330435923323	-1.64180320512629	0.66342428065144	0.419772946679969	0.243651333971471	21	39810663	F	II	ERG	Body	opensea	Body-opensea		rs546719301;rs566614108;rs534549111;rs147438616	0;1;17;26
cg03931397	-0.244467081906353	0.509206588248156	-3.06261140706608	0.00248532791323345	0.0441330435923323	-1.64498130659639	0.605856364815783	0.361389282909431	0.244467081906353	13	111180951	F	II	RAB20	Body	opensea	Body-opensea
cg05731788	-0.245219425251587	0.566065178262282	-3.06114703736574	0.00249698006918352	0.0441330435923323	-1.64897669326587	0.66301239289663	0.417792967645044	0.245219425251587	1	90032655	R	II	LRRC8B	5'UTR	opensea	5'UTR-opensea		rs527530446;rs181053633	9;1
cg20932630	-0.234825274642852	0.72516935889636	-3.06074311489625	0.00250020297232143	0.0441330435923323	-1.65007845044658	0.818007258173767	0.583181983530915	0.234825274642852	4	113192453	R	II		IGR	opensea	IGR-opensea		rs538826202;rs146297798	37;13
cg17231969	-0.237843943457905	0.60313371466995	-3.05996325840691	0.00250643630542941	0.0441330435923323	-1.65220524911487	0.697165041153308	0.459321097695403	0.237843943457905	1	90134719	F	II	LRRC8C	5'UTR	opensea	5'UTR-opensea		rs561843968;rs140107971;rs556681940	1;49;51
cg09472569	-0.239097360589422	0.642267853730903	-3.05902652431298	0.00251394247794267	0.0441330435923323	-1.65475922920051	0.736794717219744	0.497697356630322	0.239097360589421	1	154458617	R	II	SHE	Body	opensea	Body-opensea		rs528418906	1
cg00009088	-0.232654923783473	0.758898182399857	-3.05851250463252	0.00251807018030935	0.0441330435923323	-1.65616038846227	0.850878035988672	0.6182231122052	0.232654923783473	11	60930188	R	II	VPS37C	TSS1500	shore	TSS1500-shore	chr11:60928560-60929262	rs151099306;rs181233614	29;16
cg22139830	-0.238613724693504	0.632579502075726	-3.05782198022885	0.00252362508737451	0.0441330435923323	-1.65804234329516	0.726915160675483	0.488301435981979	0.238613724693504	2	64642025	F	II		IGR	opensea	IGR-opensea		rs572536888;rs541545142	1;30
cg04592811	-0.234648663157516	0.662167256199372	-3.05745922229512	0.0025265478062953	0.0441330435923323	-1.65903084909758	0.754935332331414	0.520286669173898	0.234648663157516	17	16200581	R	II	PIGL	Body	opensea	Body-opensea		rs80106814	50
cg07665923	-0.243784402653437	0.604068500254919	-3.05723529015448	0.00252835357053437	0.0441330435923323	-1.65964100515828	0.70044838037372	0.456663977720283	0.243784402653437	7	1174784	F	II	C7orf50	5'UTR	shelf	5'UTR-shelf	chr7:1177726-1178255	rs191832482;rs144266418;rs537682896	1;15;35
cg23756272	-0.242698793611367	0.468212018279524	-3.05674966576008	0.00253227367840426	0.0441330435923323	-1.66096406431712	0.564162704125878	0.321463910514511	0.242698793611367	18	60904418	F	II	BCL2	Body	opensea	Body-opensea		rs528931255;rs542613506;rs559145729	1;37;44
cg11648875	-0.234747823984557	0.726346988635269	-3.0565975764401	0.0025335025406361	0.0441330435923323	-1.6613783847798	0.819154267884978	0.584406443900421	0.234747823984557	7	74106815	F	II	LOC101926943	Body	opensea	Body-opensea		rs181015870	5
cg00349233	-0.238312608836091	0.71072954423578	-3.05633806371107	0.00253560063883584	0.0441330435923323	-1.66208530401174	0.804946157031444	0.566633548195353	0.238312608836091	8	130695977	F	II		IGR	opensea	IGR-opensea		rs563284194	0
cg24570371	-0.241764494743685	0.425668270428965	-3.05524955733119	0.00254441840138676	0.0441330435923323	-1.66504982957298	0.521249582304375	0.27948508756069	0.241764494743685	4	36258130	R	II	LOC439933	TSS200	opensea	TSS200-opensea		rs191931308;rs112969594;rs111387459;rs539353868	43;28;18;1
cg14997111	-0.239385176080496	0.652480532704948	-3.05504560834302	0.00254607368843713	0.0441330435923323	-1.66560517401006	0.747121183713517	0.507736007633021	0.239385176080496	18	22040005	R	II	HRH4	TSS1500	opensea	TSS1500-opensea
cg00874051	-0.237094143561381	0.601886595934657	-3.05503779405745	0.00254613713032686	0.0441330435923323	-1.66562645130875	0.695621489900784	0.458527346339403	0.237094143561381	21	35570816	R	II		IGR	shelf	IGR-shelf	chr21:35574323-35574549	rs5843644	12
cg21301729	-0.240735420637552	0.408877447882617	-3.05285064010137	0.00256395134551592	0.0442419677893322	-1.67157984985449	0.504051916506765	0.263316495869213	0.240735420637552	9	7974700	F	II		IGR	opensea	IGR-opensea		rs571744624;rs183436325	0;50
cg20995910	-0.245051055235551	0.510570834347021	-3.0527847975752	0.00256448940404612	0.0442419677893322	-1.67175901217373	0.607451484091308	0.362400428855757	0.245051055235551	8	101239364	F	II	SPAG1	Body	opensea	Body-opensea		rs539194590	0
cg26676034	0.241693284472444	0.425101747723548	3.04755895236256	0.00260752770622923	0.0448788571410158	-1.68596773121963	0.32954858874607	0.571241873218515	-0.241693284472445	2	74669048	F	I	RTKN	1stExon	island	1stExon-island	chr2:74667593-74669403
cg06819277	-0.236774930561721	0.661832059292575	-3.04652225400062	0.00261614427230877	0.0449217091441871	-1.68878381682562	0.755440752770465	0.518665822208744	0.236774930561721	17	56584655	F	II	MTMR4	Body	opensea	Body-opensea		rs149852502;rs199731812;rs200275851	1;45;46
cg20548986	-0.238749355742337	0.567730486550305	-3.04515856058226	0.00262751860220989	0.0449376529332972	-1.69248682640056	0.662119766727508	0.423370410985171	0.238749355742337	1	104104336	F	II	AMY2B	5'UTR	opensea	5'UTR-opensea		rs578139009;rs193213698;rs557516470;rs79500591;rs543066376	0;1;21;49;51
cg11862131	-0.239573144310262	0.580231765772391	-3.04494179955414	0.00262933075673547	0.0449376529332972	-1.69307528643018	0.67494672980203	0.435373585491768	0.239573144310262	6	6884743	R	II		IGR	opensea	IGR-opensea		rs4960263;rs546243519;rs149750518	12;4;1
cg01272182	-0.233386513412677	0.727542995220959	-3.04313918603083	0.00264444551181533	0.0449399763141895	-1.69796752472094	0.819812081918994	0.586425568506317	0.233386513412677	3	48408202	R	II		IGR	opensea	IGR-opensea		rs546403940	1
cg07283015	-0.234099686793683	0.727882178218892	-3.0428601034349	0.00264679273312507	0.0449399763141895	-1.69872471120786	0.820433217183836	0.586333530390153	0.234099686793683	18	22039857	R	II	HRH4	TSS1500	opensea	TSS1500-opensea		rs560907397;rs529415718;rs549204503	47;21;1
cg20958815	-0.236327253104504	0.661422832751444	-3.04237716224918	0.00265085903700298	0.0449399763141895	-1.70003484291553	0.754854537467178	0.518527284362674	0.236327253104504	1	236109438	F	II		IGR	opensea	IGR-opensea		rs187574604	11
cg11193767	-0.231148758510704	0.607750447203859	-3.03998157586558	0.00267111472702717	0.0449399763141895	-1.70653084148623	0.69913484010344	0.467986081592736	0.231148758510704	4	83930905	R	II	LIN54	5'UTR	shore	5'UTR-shore	chr4:83931642-83932194	rs10024720;rs146406691	48;45
cg23653587	-0.236026090246033	0.708820294400166	-3.03867321544681	0.00268223752782976	0.0449399763141895	-1.71007669824724	0.802132934729993	0.56610684448396	0.236026090246033	8	132951124	F	II	EFR3A	Body	opensea	Body-opensea		rs569990434;rs537280040;rs555539424;rs573658922;rs541082767	1;20;41;46;51
cg04261496	-0.23983411181096	0.70825031866807	-3.03787418916782	0.00268905126448315	0.0449399763141895	-1.71224149963637	0.803068455895659	0.563234344084699	0.23983411181096	7	4753002	R	II	FOXK1	Body	opensea	Body-opensea		rs75222450;rs570210842;rs11982076;rs561347751;rs548865229;rs60814186	44;43;39;38;23;14
cg20112357	-0.240132836215157	0.52674250298415	-3.03533906393285	0.00271077527448582	0.0449399763141895	-1.7191064889539	0.621678740557584	0.381545904342427	0.240132836215157	2	169925953	F	II	DHRS9	ExonBnd	opensea	ExonBnd-opensea
cg13508175	0.243282584395239	0.498727934440771	3.0351339435848	0.00271254003714252	0.0449399763141895	-1.71966171664447	0.40254644758684	0.645829031982079	-0.243282584395239	10	88296364	F	II		IGR	island	IGR-island	chr10:88296170-88296619
cg10456459	-0.236833417015546	0.702163687318732	-3.03447764824234	0.00271819361138623	0.0449399763141895	-1.72143797320352	0.795795503348134	0.558962086332588	0.236833417015546	12	22843015	F	II	ETNK1	3'UTR	opensea	3'UTR-opensea		rs373083641;rs558762857	1;47
cg13647878	-0.234457453243145	0.625564423933584	-3.03444050592511	0.00271851389323136	0.0449399763141895	-1.72153848806555	0.718256905448315	0.48379945220517	0.234457453243145	12	49639383	F	II	TUBA1C	5'UTR	opensea	5'UTR-opensea
cg00533683	-0.243098201604608	0.441990555575937	-3.03429465853084	0.00271977188559154	0.0449399763141895	-1.72193317073911	0.538099146907992	0.295000945303383	0.243098201604609	14	45712025	F	II	MIS18BP1	Body	opensea	Body-opensea		rs143423441;rs147987700	9;14
cg00251905	-0.241696633566569	0.495238500122023	-3.03416878405898	0.00272085803415511	0.0449399763141895	-1.72227379013862	0.590792983159969	0.349096349593401	0.241696633566568	12	116718617	R	II		IGR	opensea	IGR-opensea		rs148787098	46
cg02353165	0.248159743347348	0.542967776961477	3.03396258827609	0.00272263812366325	0.0449399763141895	-1.7228317332262	0.444858110986944	0.693017854334292	-0.248159743347348	6	42928485	R	I	GNMT	TSS200	island	TSS200-island	chr6:42928218-42928810	rs527633313;rs547669927;rs10948059;rs376137577;rs200161633	44;43;26;11;2
cg04348689	-0.243639479876162	0.549503602062172	-3.03351634516797	0.00272649421339393	0.0449399763141895	-1.72403909997511	0.645826187129492	0.40218670725333	0.243639479876162	14	93765993	R	II	BTBD7	5'UTR	opensea	5'UTR-opensea		rs544092698	38
cg16464494	-0.240750140446901	0.596070039974155	-3.03346148423477	0.00272696862614511	0.0449399763141895	-1.72418752197729	0.691250328057813	0.450500187610913	0.240750140446901	14	78032088	R	II	SPTLC2	Body	opensea	Body-opensea		rs553648993	28
cg09734418	-0.260285206711791	0.630847348197316	-3.03339595567348	0.00272753538731783	0.0449399763141895	-1.72436480122362	0.733750802013606	0.473465595301815	0.260285206711791	2	9549336	F	II	ITGB1BP1	Body	opensea	Body-opensea		rs572761926	0
cg20164175	-0.241496665646647	0.563819632873905	-3.03153411113747	0.00274368397693538	0.0450788049469504	-1.72940033226334	0.659295058827231	0.417798393180583	0.241496665646648	6	64615115	R	II	EYS	Body	opensea	Body-opensea		rs117657381	18
cg02613871	0.250346515186195	0.409806342027808	3.0305329310848	0.00275240397691166	0.0450788049469504	-1.73210695477522	0.310832138349545	0.56117865353574	-0.250346515186195	1	45097931	R	II	RNF220	Body	island	Body-island	chr1:45097281-45098049	rs111993242	2
cg20537764	-0.241245903031049	0.522317327051218	-3.02991048433433	0.00275783816265781	0.0450788049469504	-1.73378928780845	0.617693614296051	0.376447711265003	0.241245903031049	3	130791369	R	II	NEK11	Body	opensea	Body-opensea		rs146302502	25
cg14994855	-0.233856619329252	0.555597680690942	-3.0289412907171	0.00276631922904129	0.0450788049469504	-1.73640817402904	0.64805262321646	0.414196003887208	0.233856619329252	19	45070431	F	II		IGR	opensea	IGR-opensea		rs181257642	2
cg20071624	-0.243555056461401	0.502221182182668	-3.02889756397132	0.00276670243127765	0.0450788049469504	-1.73652631138388	0.598510390551129	0.354955334089728	0.243555056461401	7	5258357	R	I	WIPI2	Body	opensea	Body-opensea		rs541611926;rs560418307;rs148405000;rs144017207	37;14;9;8
cg05873889	0.249557522582693	0.363100433904287	3.02727979115872	0.00278091426574349	0.0451367953816359	-1.74089598828719	0.264438157534385	0.513995680117078	-0.249557522582693	13	44948152	R	II	SERP2	1stExon	island	1stExon-island	chr13:44947371-44948443
cg10827754	-0.229341332005963	0.722112431769561	-3.02709137159019	0.00278257385604193	0.0451367953816359	-1.74140478001184	0.812782260702151	0.583440928696189	0.229341332005963	2	101038262	F	II		IGR	shelf	IGR-shelf	chr2:101033606-101034296
cg13864586	0.247863927032954	0.398487427555619	3.02199323606852	0.00282782529581229	0.0454712839036263	-1.75516040987934	0.300494712217009	0.548358639249963	-0.247863927032954	1	45097962	R	II	RNF220	Body	island	Body-island	chr1:45097281-45098049	rs111993242;rs374630875	33;28
cg14330209	-0.240805453887602	0.537286302805476	-3.02186945750658	0.00282893233239713	0.0454712839036263	-1.75549412316777	0.632488458993598	0.391683005105996	0.240805453887602	12	105061075	F	II	CHST11	Body	opensea	Body-opensea		rs184606520;rs563399251	0;27
cg22471156	-0.236926692496814	0.614654665266278	-3.02131945995621	0.00283385615980287	0.0454712839036263	-1.75697679416383	0.708323357648739	0.471396665151925	0.236926692496814	7	6473557	R	II	DAGLB	Body	opensea	Body-opensea		rs181595329	6
cg15268405	-0.22996233937069	0.767976439939762	-3.0210164912144	0.00283657183885199	0.0454712839036263	-1.75779342563194	0.858891783411895	0.628929444041205	0.22996233937069	2	26296252	R	II	RAB10	Body	opensea	Body-opensea		rs556060386;rs115561797;rs529390631	24;13;1
cg08860835	-0.23824872801134	0.375471732974541	-3.02088659162464	0.00283773693477755	0.0454712839036263	-1.75814353825699	0.46966309056042	0.23141436254908	0.23824872801134	7	50323153	F	II		IGR	opensea	IGR-opensea		rs4917129	21
cg19673549	-0.23343725725052	0.740398726472139	-3.02058932848751	0.00284040480467278	0.0454712839036263	-1.75894468694156	0.832687874687461	0.599250617436941	0.23343725725052	5	54916621	F	II		IGR	opensea	IGR-opensea
cg04192631	-0.230559846463791	0.771296451678292	-3.01937114571204	0.00285136183399862	0.0454999258332835	-1.76222704105466	0.862448018884907	0.631888172421116	0.230559846463791	1	225968461	R	II	SRP9	Body	shelf	Body-shelf	chr1:225965330-225965734	rs554365410	16
cg05600851	-0.239966875956063	0.571180426966699	-3.01901137141565	0.00285460527595614	0.0454999258332835	-1.7631962109248	0.666051052344678	0.426084176388615	0.239966875956063	6	37224830	F	II	TMEM217	Body	shore	Body-shore	chr6:37225358-37225700
cg00778525	-0.231918108030795	0.712837699197308	-3.01727723627257	0.00287028651529067	0.0456110180967211	-1.76786619830327	0.804526253535064	0.572608145504269	0.231918108030795	5	158770074	F	II	LOC285626	Body	opensea	Body-opensea		rs73816546;rs573590125;rs188272147;rs28523545	0;1;11;21
cg12961175	-0.230553212635131	0.71451128471176	-3.01621705036677	0.00287991241876552	0.0456110180967211	-1.77072005312342	0.805660229241928	0.575107016606797	0.230553212635131	4	13615143	R	II	BOD1L1	ExonBnd	opensea	ExonBnd-opensea		rs141705285	2
cg27388185	-0.23812549867892	0.556113879854546	-3.01612406203067	0.00288075811588828	0.0456110180967211	-1.77097031967522	0.650256518867142	0.412131020188223	0.23812549867892	8	86987139	F	II		IGR	opensea	IGR-opensea		rs565436631;rs150718213	34;49
cg07115878	-0.244022650696864	0.551455460457715	-3.0150662972668	0.00289039420978054	0.0456110180967211	-1.77381666804238	0.647929531663452	0.403906880966587	0.244022650696864	1	243894772	R	II	AKT3	Body	opensea	Body-opensea		rs115967540;rs145685744;rs74366611	37;34;1
cg24180402	0.24265422489361	0.51838494199636	3.01481595412559	0.00289267913461202	0.0456110180967211	-1.77449018564601	0.422451876340747	0.665106101234357	-0.24265422489361	17	43221464	F	I	ACBD4	3'UTR	shore	3'UTR-shore	chr17:43221927-43222388	rs530597475	11
cg11330406	-0.238221619038933	0.624866812936966	-3.01410403295828	0.00289918604087717	0.0456155194242734	-1.77640524439171	0.719047453022125	0.480825833983193	0.238221619038932	20	1550119	R	II	SIRPB1	Body	opensea	Body-opensea		rs373053185	2
cg10756982	-0.239281269850408	0.637987619502251	-3.01203512939015	0.00291817211736844	0.0457915943129386	-1.78196823263162	0.732587191303575	0.493305921453167	0.239281269850408	9	36598003	F	II	MELK	5'UTR	opensea	5'UTR-opensea		rs115333720;rs115367565;rs563238184	0;1;17
cg03171795	-0.240367386526856	0.50429852014517	-3.01095783242595	0.00292810353140612	0.0457915943129386	-1.78486355521436	0.599327486911601	0.358960100384745	0.240367386526856	3	70882921	F	II		IGR	opensea	IGR-opensea
cg22110428	-0.231450120262578	0.593733500233512	-3.01084850181939	0.00292911316595311	0.0457915943129386	-1.78515733736812	0.685237036151275	0.453786915888698	0.231450120262578	19	51980908	F	II	CEACAM18	TSS1500	opensea	TSS1500-opensea		rs62115067;rs191738087	37;47
cg06043346	-0.230645259823278	0.703424909729986	-3.00747942556439	0.00296038285853766	0.0461819725931874	-1.79420561923477	0.794610245008956	0.563964985185678	0.230645259823278	3	186048659	F	II	DGKG	5'UTR	opensea	5'UTR-opensea		rs558386873;rs6803127;rs79371872	3;26;35
cg05475858	-0.231008301145809	0.640126234450868	-3.00385511044183	0.00299436384946985	0.0465925413111591	-1.80392909686931	0.73145509769456	0.500446796548752	0.231008301145809	3	38109650	R	II	DLEC1	Body	opensea	Body-opensea		rs530410954;rs547025169	20;2
cg14632793	-0.231978905688888	0.59937717151362	-3.00283018954147	0.00300403814617471	0.0465925413111591	-1.80667686524395	0.691089762134809	0.459110856445921	0.231978905688888	2	75374207	F	II	TACR1	Body	opensea	Body-opensea		rs117310549;rs560173801	1;23
cg02302574	-0.229945321879574	0.740992355205796	-3.0006520951576	0.00302469276313348	0.0465925413111591	-1.8125134064192	0.831900970832604	0.601955648953031	0.229945321879573	13	29280140	R	II	SLC46A3	Body	opensea	Body-opensea		rs151062908;rs577119058	43;7
cg20609803	-0.236466449847441	0.588226354633653	-3.0005910953981	0.00302527309054187	0.0465925413111591	-1.81267680920826	0.681713090619851	0.44524664077241	0.23646644984744	1	161184305	R	II	FCER1G	TSS1500	opensea	TSS1500-opensea		rs529401313;rs549077531;rs566039905;rs535053531	49;48;4;1
cg24292741	-0.23761886041624	0.570839912976257	-2.99911766866075	0.0030393218007965	0.0465925413111591	-1.81662282443918	0.664782253140818	0.427163392724578	0.23761886041624	19	6077494	F	II	RFX2	5'UTR	opensea	5'UTR-opensea		rs560392828;rs532420105	35;45
cg21645341	-0.240967847422786	0.661972522071159	-2.99903778320387	0.00304008519633119	0.0465925413111591	-1.81683671692539	0.757238880354586	0.5162710329318	0.240967847422786	13	49230980	F	II	CYSLTR2	5'UTR	opensea	5'UTR-opensea		rs553227637	48
cg05500904	-0.235162437815322	0.680269764205213	-2.99875376385753	0.00304280074782236	0.0465925413111591	-1.81759713377714	0.773240960550806	0.538078522735484	0.235162437815322	2	10266949	R	II	RRM2	Body	shelf	Body-shelf	chr2:10262173-10263481	rs535628678	30
cg06452419	0.248017067897616	0.42272751959954	2.99828695379048	0.00304726883028393	0.0465925413111591	-1.8188468013682	0.324674260198156	0.572691328095773	-0.248017067897617	17	55938940	F	II		IGR	shore	IGR-shore	chr17:55939088-55939591	rs183683622;rs117875355;rs111757699	3;9;17
cg20745684	0.237221553386236	0.606725879382711	2.99827408149883	0.003047392123045	0.0465925413111591	-1.81888125845262	0.512940614090478	0.750162167476714	-0.237221553386236	7	29923339	R	II	WIPF3	Body	shore	Body-shore	chr7:29923882-29924264
cg16925948	-0.233673669815849	0.617516690484399	-2.99763340791972	0.00305353438491234	0.0465925413111591	-1.8205960698454	0.709899304132525	0.476225634316676	0.233673669815849	2	55379723	F	II		IGR	opensea	IGR-opensea		rs553908234;rs10676292	13;24
cg07834069	-0.24174625266198	0.518028700241565	-2.99731378860502	0.00305660288743419	0.0465925413111591	-1.82145143037874	0.613602800131185	0.371856547469204	0.24174625266198	17	72524918	R	II	CD300LB	Body	opensea	Body-opensea
cg05206633	-0.240996357222023	0.722377040753129	-2.99630390725552	0.00306631686836359	0.0466014586730576	-1.82415351416288	0.817654670352533	0.576658313130511	0.240996357222023	5	177913434	R	II	COL23A1	Body	opensea	Body-opensea		rs147813081;rs141336143	48;46
cg22154482	0.245260273132751	0.477861241837516	2.99593217279489	0.00306989969163759	0.0466014586730576	-1.82514793470577	0.380897878040847	0.626158151173599	-0.245260273132752	9	95820922	R	I	SUSD3	TSS200	island	TSS200-island	chr9:95820744-95821526	rs559833468;rs555324853;rs576461820	42;36;10
cg25025545	-0.238067100120868	0.613631810543316	-2.994490038088	0.00308383559206646	0.0467162862831225	-1.82900470103833	0.707751361753891	0.469684261633023	0.238067100120868	6	14136628	F	II	CD83	3'UTR	opensea	3'UTR-opensea		rs552590571;rs566301923	41;50
cg25938803	-0.238717221397609	0.606727098109242	-2.99297038206723	0.00309858346549868	0.0467549064641447	-1.83306695566226	0.701103674010622	0.462386452613013	0.238717221397609	2	43767347	F	II	THADA	Body	opensea	Body-opensea		rs183844032;rs189228924;rs77520767	0;1;31
cg00358895	-0.232066900295534	0.322550370782693	-2.99291330493645	0.00309913864451368	0.0467549064641447	-1.83321949426977	0.414297749969299	0.182230849673766	0.232066900295533	4	36258205	R	II	LOC439933	Body	opensea	Body-opensea		rs573090317;rs540468049;rs7686575;rs573820977	23;16;10;2
cg14417099	-0.239657477248725	0.576074615954319	-2.99024297634627	0.00312521479613741	0.0470514884707998	-1.84035298365613	0.670822920913117	0.431165443664392	0.239657477248725	6	150073879	F	II	PCMT1	Body	shelf	Body-shelf	chr6:150070513-150071285	rs190626542;rs10782316;rs536419832	1;12;46
cg26869364	-0.237817967720643	0.5672822935753	-2.98650671793366	0.00316203814806095	0.047333221255548	-1.85032424847498	0.661303350581135	0.423485382860493	0.237817967720642	17	79879227	F	II	MAFG	3'UTR	shore	3'UTR-shore	chr17:79880449-79880872	rs534688910	0
cg14036830	0.238565180991166	0.348576955742424	2.98641078204634	0.00316298888513513	0.047333221255548	-1.85058013097729	0.25426048883894	0.492825669830106	-0.238565180991166	19	42503207	R	I	GRIK5	Body	island	Body-island	chr19:42502730-42503484
cg26561681	-0.246072322820227	0.487121300971948	-2.98637990581339	0.00316329492842587	0.047333221255548	-1.85066248321366	0.584405707668317	0.33833338484809	0.246072322820227	1	21376633	R	II	EIF4G3	5'UTR	opensea	5'UTR-opensea
cg10227246	0.241121588807232	0.35647146562165	2.98297181515621	0.00319724330878771	0.0475839049611898	-1.8597476779488	0.261144325860651	0.502265914667883	-0.241121588807231	20	33146341	F	I	MAP1LC3A	TSS200	island	TSS200-island	chr20:33146135-33147318	rs554924165;rs573327467	27;44
cg01023672	-0.227189025659891	0.663951565566	-2.98273689285403	0.00319959567340362	0.0475839049611898	-1.8603735789959	0.753770482687352	0.526581457027461	0.227189025659891	12	47477223	R	II		IGR	shelf	IGR-shelf	chr12:47473177-47474120	rs182612560	1
cg24165874	-0.236402946594538	0.504773047167446	-2.98229838636677	0.00320399085328469	0.0475839049611898	-1.86154176704261	0.598234677216449	0.361831730621911	0.236402946594538	18	74821541	F	II	MBP	5'UTR	shelf	5'UTR-shelf	chr18:74824149-74824414	rs556422315	36
cg23958868	0.235927466089061	0.591550551888029	2.98209734256143	0.00320600778107307	0.0475839049611898	-1.86207729849165	0.498276902503982	0.734204368593043	-0.235927466089062	4	979079	R	II	SLC26A1	Body	shore	Body-shore	chr4:980603-981248	rs3806755;rs563733157;rs184914092;rs542965678	51;32;20;2
cg22904288	-0.233991656049867	0.582048244240301	-2.97985728779181	0.00322855960632045	0.0478218162293768	-1.86804202911979	0.674556573376295	0.440564917326428	0.233991656049867	17	62169667	R	II	ERN1	Body	opensea	Body-opensea		rs192220033	3
cg20387122	-0.235746009642277	0.57005811275071	-2.97874866130424	0.00323977451557841	0.0478911829601228	-1.87099252476892	0.663260023539517	0.42751401389724	0.235746009642277	6	134679535	R	II		IGR	opensea	IGR-opensea		rs376128371	1
cg26521143	-0.232225189691346	0.671677310042772	-2.97732490292969	0.00325422975135032	0.0480080735148905	-1.87478024313308	0.763487268757955	0.531262079066609	0.232225189691346	12	6402009	R	II		IGR	shore	IGR-shore	chr12:6399262-6400771	rs139950809;rs553818878	16;1
cg18451588	0.240728090086065	0.487763920020863	2.97457078102883	0.00328236010784861	0.0482742594371737	-1.88210252823911	0.392592349521721	0.633320439607786	-0.240728090086065	7	29606289	F	II	PRR15	Body	island	Body-island	chr7:29605827-29606290	rs112093295;rs367964733	27;30
cg05808565	-0.2293528264927	0.694472470647478	-2.97418306258682	0.00328633809644987	0.0482742594371737	-1.88313284506904	0.785146843912033	0.555794017419334	0.2293528264927	12	56914385	F	II	RBMS2	TSS1500	opensea	TSS1500-opensea		rs536510876	32
cg08866079	-0.22643561518218	0.662384277036694	-2.97327358749245	0.00329568666852221	0.0482742594371737	-1.88554918903431	0.751905334201742	0.525469719019562	0.22643561518218	5	53922505	R	II		IGR	opensea	IGR-opensea		rs549185854;rs114613751	20;10
cg10453778	-0.235716970533797	0.63650683603688	-2.97241035230095	0.003304582500592	0.0482742594371737	-1.88784205669469	0.729697266247916	0.493980295714119	0.235716970533797	4	3061837	R	II		IGR	opensea	IGR-opensea		rs190779501	1
cg00789535	-0.225070868749133	0.800043869951846	-2.97235114698391	0.00330519343118674	0.0482742594371737	-1.88799929164805	0.889025376201503	0.66395450745237	0.225070868749133	5	32539013	R	II		IGR	opensea	IGR-opensea		rs187474320;rs554120497;rs192419956;rs142135098;rs564030582;rs532550239	41;36;25;16;14;5
cg14784845	-0.234626972463453	0.525268789292846	-2.97038857175623	0.00332550368681647	0.0484279542611754	-1.8932097980559	0.618028290034212	0.383401317570758	0.234626972463454	5	88121200	R	II	MEF2C	TSS1500	opensea	TSS1500-opensea		rs304153	14
cg06973778	-0.234438209440087	0.567610900794256	-2.97002335986733	0.0033292957950396	0.0484279542611754	-1.89417906478308	0.660295774293825	0.425857564853738	0.234438209440086	9	2156946	R	II	SMARCA2	TSS1500	opensea	TSS1500-opensea		rs189739927;rs144993758;rs531928882	48;46;11
cg09416908	-0.228197871898983	0.693680090435765	-2.9686105478184	0.00334400284388503	0.0484279542611754	-1.89792762224744	0.783897853744665	0.555699981845682	0.228197871898983	11	86384670	F	II	ME3	TSS1500	shore	TSS1500-shore	chr11:86382695-86383586	rs544714243	39
cg02190353	-0.236999124507978	0.487370841355948	-2.96782979477878	0.00335215584641344	0.0484279542611754	-1.89999846476909	0.5810681696498	0.344069045141823	0.236999124507977	8	23405296	F	II	SLC25A37	Body	opensea	Body-opensea		rs538953800	27
cg18270446	-0.23216417703347	0.615155937734821	-2.96779445547772	0.00335252530751009	0.0484279542611754	-1.90009218575879	0.706941775166658	0.474777598133188	0.23216417703347	12	12602874	F	II	LOH12CR1	Body	opensea	Body-opensea		rs186139982;rs555501905;rs573902400	11;26;38
cg00964035	-0.233343693129395	0.439621573429765	-2.96710132642606	0.00335977930474502	0.0484279542611754	-1.90193018096285	0.531873731178595	0.2985300380492	0.233343693129395	6	73449067	F	II	KCNQ5	Body	opensea	Body-opensea		rs574030353;rs541343835	38;50
cg19131078	-0.23409731047821	0.359413803375694	-2.96671040407705	0.00336387688024139	0.0484279542611754	-1.9029666310172	0.45196390286708	0.217866592388869	0.23409731047821	15	64382893	R	II	FAM96A	Body	shelf	Body-shelf	chr15:64385875-64386322	rs566216164	2
cg07033722	-0.223497571141406	0.807291920185789	-2.96626448122841	0.0033685565566284	0.0484279542611754	-1.90414875140996	0.895651425055647	0.672153853914241	0.223497571141406	1	40539032	R	II	PPT1	3'UTR	opensea	3'UTR-opensea		rs115291745;rs368715899	17;9
cg26381957	-0.239408748200601	0.537383494330766	-2.96437654484003	0.00338843547326379	0.0486184127005286	-1.90915178484048	0.632033464549609	0.392624716349007	0.239408748200601	2	43644706	F	II	THADA	Body	opensea	Body-opensea		rs574649500	37
cg16452651	-0.237435329206852	0.517321525514688	-2.96278717358156	0.00340525401158597	0.0487643015877896	-1.91336136647422	0.611191306829025	0.373755977622173	0.237435329206852	21	35016873	F	II	ITSN1	5'UTR	shore	5'UTR-shore	chr21:35014823-35015792	rs572792611	51
cg24079361	0.240811115538168	0.481050568705048	2.9608637344883	0.00342570997845485	0.0489132390109484	-1.91845299855285	0.385846174189958	0.626657289728126	-0.240811115538168	13	44948039	R	I	SERP2	1stExon	island	1stExon-island	chr13:44947371-44948443	rs548267501	44
cg24995144	-0.233554711318553	0.581793422106102	-2.95975115975765	0.00343759369589687	0.0489132390109484	-1.92139677297811	0.674129005650646	0.440574294332093	0.233554711318553	12	14417999	R	II		IGR	opensea	IGR-opensea		rs140908237;rs561398473;rs184720323	32;21;1
cg01306540	-0.235229770411793	0.488266956451548	-2.95948492125651	0.00344044306163383	0.0489132390109484	-1.92210106675905	0.581264772660861	0.346035002249069	0.235229770411793	14	103432476	F	II	CDC42BPB	Body	shore	Body-shore	chr14:103430534-103430787	rs142996632;rs17101110;rs151118821;rs534728234	0;1;11;12
cg20701745	-0.227551407150267	0.688088985067719	-2.95930785822612	0.00344233924299637	0.0489132390109484	-1.92256942826327	0.778051169289917	0.55049976213965	0.227551407150267	7	36773182	R	II		IGR	opensea	IGR-opensea		rs543776573;rs190448267;rs181071133	46;2;1
cg07409383	-0.232623661849711	0.563743418307772	-2.95618643232944	0.00347592454610663	0.0492949299266031	-1.93082192368031	0.655710912527425	0.423087250677714	0.232623661849711	5	64071318	R	II	CWC27	Body	opensea	Body-opensea
cg25430838	-0.231270906132584	0.58717356637649	-2.95307340119453	0.00350971844356247	0.0496175681424593	-1.93904430393658	0.678606250196348	0.447335344063765	0.231270906132583	10	89823823	R	II		IGR	opensea	IGR-opensea		rs144829627;rs184578986	23;1
cg18830993	-0.224171958282722	0.702236041955441	-2.95284504568621	0.00351220920157343	0.0496175681424593	-1.93964714281805	0.790862164997447	0.566690206714726	0.224171958282722	14	56672508	R	II	PELI2	Body	opensea	Body-opensea		rs558542330;rs12878509;rs144096326;rs79145464	34;14;2;1
cg13597043	-0.226931269847361	0.235293878103289	-2.95090803112127	0.00353340218101683	0.0498209707523373	-1.94475898207079	0.325010891763874	0.0980796219165132	0.226931269847361	1	90165225	F	II	LRRC8C	Body	opensea	Body-opensea		rs558721724	29
cg22855405	0.236458519129932	0.56200616363569	2.94871489362197	0.00355753883606293	0.0499247271324538	-1.95054303879438	0.468522563049438	0.70498108217937	-0.236458519129932	1	32042037	R	II	TINAGL1	TSS200	opensea	TSS200-opensea		rs78525162;rs186998943	37;2
cg02763933	-0.236875543598102	0.48925886569342	-2.94833882254266	0.00356169284278969	0.0499247271324538	-1.95153447279688	0.582907336418251	0.34603179282015	0.236875543598101	7	971351	F	II	ADAP1	Body	shore	Body-shore	chr7:973189-973888	rs558910238;rs185227170;rs544797205	2;21;31
cg05306070	0.245034703266274	0.614912317164849	2.94799554653743	0.00356548848118175	0.0499247271324538	-1.9524393484839	0.518038132152601	0.763072835418875	-0.245034703266274	21	45770298	R	I		IGR	opensea	IGR-opensea		rs567341762;rs11910460;rs561188587	40;36;15
cg07671185	-0.23101467110578	0.700466296734155	-2.94776220001386	0.00356807073354024	0.0499247271324538	-1.95305439505816	0.791797678334114	0.560783007228334	0.23101467110578	8	61496552	F	II	RAB2A	Body	opensea	Body-opensea		rs547135001;rs559171917;rs529725588;rs116459888;rs375732516	8;10;13;23;24
cg03594078	-0.230918013064868	0.520429396140908	-2.9467992446074	0.00357874509883953	0.0499247271324538	-1.95559204858488	0.611722564096786	0.380804551031918	0.230918013064868	8	22131675	F	II	PIWIL2	TSS1500	shore	TSS1500-shore	chr8:22132791-22133357	rs553451549	24
cg07104583	-0.228726285795802	0.620121318781422	-2.94654072912885	0.00358161572172268	0.0499247271324538	-1.95627317930892	0.710547989909995	0.481821704114193	0.228726285795802	2	65459346	F	II	ACTR2	Body	shelf	Body-shelf	chr2:65454553-65455444	rs544864763;rs563360164;rs28377971	1;16;39
cg02476884	-0.230445546687718	0.500100473803421	-2.9446695887376	0.00360245632861862	0.050119942697214	-1.9612015897656	0.591206852726472	0.360761306038754	0.230445546687718	1	9338423	F	II		IGR	opensea	IGR-opensea		rs554934856;rs569929556;rs369839361	0;1;37
cg06840062	-0.224751908922215	0.720529078097201	-2.94398092186167	0.00361015457055294	0.0501319191501783	-1.96301475432801	0.809384483950169	0.584632575027955	0.224751908922215	2	25873395	R	II	DTNB	TSS1500	opensea	TSS1500-opensea		rs542469733	33
cg24870738	0.237565233599366	0.5042252432428	2.94278100559485	0.0036236038126288	0.0502235598377965	-1.96617304186059	0.410304104377934	0.6478693379773	-0.237565233599366	1	45097499	R	I	RNF220	Body	island	Body-island	chr1:45097281-45098049	rs535541271	49
cg19476597	0.230247545767232	0.468843792096872	2.94120093587784	0.00364138401083757	0.0503643698211627	-1.97033013253682	0.377815692607501	0.608063238374733	-0.230247545767232	18	47794792	F	II		IGR	island	IGR-island	chr18:47794450-47794996
cg06458042	-0.240334350772298	0.51185668798071	-2.94065893529304	0.0036475014150351	0.0503643698211627	-1.97175564108453	0.606872594099991	0.366538243327693	0.240334350772298	6	140205113	F	II		IGR	opensea	IGR-opensea		rs182783732;rs142693202;rs547983959	0;2;30
cg22626169	-0.225817658765646	0.647389716173741	-2.93914761177904	0.0036646090396284	0.050437203723094	-1.97572928467253	0.736666464988066	0.51084880622242	0.225817658765646	6	6890951	F	II		IGR	opensea	IGR-opensea		rs543344177;rs187673504	0;13
cg05552183	0.238715949310717	0.520929385788092	2.938433626023	0.0036727166271584	0.050437203723094	-1.97760588050947	0.426553312804785	0.665269262115502	-0.238715949310717	6	42928497	R	I	GNMT	TSS200	island	TSS200-island	chr6:42928218-42928810	rs10948059;rs376137577;rs200161633	38;23;14
cg14723713	-0.232818760674534	0.579712963685587	-2.93815584219877	0.00367587540762554	0.050437203723094	-1.97833587765059	0.671757589998775	0.438938829324241	0.232818760674534	6	159513945	R	II		IGR	opensea	IGR-opensea
cg20311471	-0.229452342519173	0.643824029874824	-2.93697400927401	0.00368934228762272	0.050437203723094	-1.98144094960923	0.734537746684729	0.505085404165557	0.229452342519172	15	52711232	R	II	MYO5A	Body	opensea	Body-opensea		rs190182726	19
cg17252095	-0.231685773500528	0.399571643018265	-2.93667029046329	0.00369281042602402	0.050437203723094	-1.98223873645619	0.491168344169637	0.259482570669109	0.231685773500528	5	124201716	F	II		IGR	opensea	IGR-opensea		rs544139057;rs562245394;rs529446928	22;35;45
cg04965987	0.230425819141104	0.473632461779861	2.93656175400719	0.00369405051818078	0.050437203723094	-1.9825238139617	0.382533882119424	0.612959701260529	-0.230425819141105	21	38378539	R	II	DSCR6	TSS1500	island	TSS1500-island	chr21:38377937-38379437	rs544137132	20
cg25576997	-0.235534985275047	0.478824054538772	-2.93514640608034	0.00371025663964816	0.0505643153938668	-1.98624042823748	0.571942537089371	0.336407551814325	0.235534985275046	14	56257750	R	II	C14orf34	Body	opensea	Body-opensea		rs141106280;rs527821568	43;2
cg15090227	-0.230480751767967	0.606064552473878	-2.9319127325155	0.00374752765580314	0.0508964861968969	-1.99472570320956	0.69718484968447	0.466704097916503	0.230480751767967	12	25982340	R	II		IGR	opensea	IGR-opensea		rs576843754;rs540673405;rs559262240;rs529640420;rs541748804	48;19;14;4;1
cg27421385	-0.227312514284483	0.546635889841206	-2.93171558182891	0.00374981104451484	0.0508964861968969	-1.99524275701958	0.636503628046699	0.409191113762216	0.227312514284483	5	158637502	F	II	RNF145	TSS1500	shore	TSS1500-shore	chr5:158636218-158636949
cg13397359	0.235608629502278	0.472576581906485	2.93122871175793	0.00375545540541751	0.0508964861968969	-1.99651950209919	0.379428984196282	0.615037613698561	-0.235608629502278	6	42928475	R	II	GNMT	TSS200	island	TSS200-island	chr6:42928218-42928810	rs527633313;rs547669927;rs10948059;rs376137577	34;33;16;1
cg06637938	0.234602335751054	0.477299727521184	2.9291008887359	0.00378021498357859	0.0510149080082084	-2.00209712878205	0.384549966875418	0.619152302626472	-0.234602335751054	14	75390232	R	I	RPS6KL1	TSS1500	shore	TSS1500-shore	chr14:75389712-75390133
cg11389756	-0.225046676511605	0.690166732489487	-2.92853444164955	0.00378683136001711	0.0510149080082084	-2.00358132262816	0.779138674366168	0.554091997854563	0.225046676511605	6	28875354	R	II	TRIM27	Body	opensea	Body-opensea		rs114383995;rs569737523	24;19
cg10834561	-0.23677184474751	0.56198145814841	-2.92841126891952	0.00378827147955598	0.0510149080082084	-2.00390402271106	0.655588931653239	0.418817086905729	0.23677184474751	17	55504960	F	II	MSI2	Body	opensea	Body-opensea
cg15163119	-0.226417639548633	0.702885357669476	-2.92809046182908	0.00379202466782237	0.0510149080082084	-2.00474444653283	0.792399308188703	0.56598166864007	0.226417639548633	9	3434640	R	II	RFX3	5'UTR	opensea	5'UTR-opensea		rs370941866;rs527815579	34;32
cg16380497	-0.226027172205679	0.54771859881119	-2.92562735798395	0.00382095460696896	0.0511119638188837	-2.01119427593321	0.637078178520412	0.411051006314733	0.226027172205679	8	142130411	R	II		IGR	opensea	IGR-opensea
cg08113064	-0.222945950452066	0.602593477077348	-2.92481474447275	0.00383054323563293	0.0511119638188837	-2.01332107840068	0.690734899349094	0.467788948897029	0.222945950452065	2	178117066	F	II	NFE2L2	Body	opensea	Body-opensea		rs190952229;rs146047420	9;51
cg11335335	0.231000595119396	0.670052660586259	2.92472326821866	0.00383162400958456	0.0511119638188837	-2.01356045962483	0.578726843911149	0.809727439030544	-0.231000595119396	11	637885	F	II	DRD4	Body	island	Body-island	chr11:636906-640628	rs562014301;rs527815615;rs72844728	21;43;48
cg02335176	-0.240771905844295	0.62219084527459	-2.92463451092392	0.00383267292630826	0.0511119638188837	-2.01379271914555	0.717379738282799	0.476607832438505	0.240771905844294	3	169867099	R	II	PHC3	Body	opensea	Body-opensea
cg06397009	-0.225581351745261	0.656241758470253	-2.92451426451805	0.003834094394488	0.0511119638188837	-2.01410736888429	0.745425083578844	0.519843731833583	0.225581351745261	3	53305431	R	II		IGR	opensea	IGR-opensea		rs527286583;rs547371515	11;2
cg11288428	-0.235312189636652	0.568999344091132	-2.92327515247284	0.00384877043042385	0.0511912172529217	-2.01734907390568	0.662029744645157	0.426717555008505	0.235312189636652	6	90033604	R	II		IGR	opensea	IGR-opensea
cg15463358	-0.234005761998236	0.567443581902318	-2.9228343848297	0.00385400326290409	0.0511912172529217	-2.018501885815	0.659957487808598	0.425951725810362	0.234005761998236	12	1156014	F	II	ERC1	Body	opensea	Body-opensea
cg25731655	-0.229269290921228	0.512522566753716	-2.92222216212603	0.00386128242706171	0.0511951586893606	-2.02010286836248	0.603163914327224	0.373894623405996	0.229269290921228	10	14602451	F	II	FAM107B	5'UTR	opensea	5'UTR-opensea		rs11259184	23
cg09491380	-0.234510847315478	0.597298972994791	-2.92132796362004	0.00387193681584249	0.0512437558371067	-2.02244067546392	0.690012563793933	0.455501716478455	0.234510847315478	4	1294962	R	II	MAEA	Body	opensea	Body-opensea		rs574593060;rs535452763;rs73071916;rs572231834	26;11;9;4
cg04832566	-0.229466163087902	0.660290896659421	-2.92048754203622	0.0038819749666636	0.0512488150964764	-2.0246372904529	0.751010077415103	0.521543914327202	0.229466163087902	9	111665937	R	II	IKBKAP	ExonBnd	opensea	ExonBnd-opensea		rs138192941;rs141915722;rs150638391;rs558485897;rs200535861;rs139891858	50;39;21;11;2;1
cg22200569	-0.232314063721626	0.463541432309292	-2.9201261696975	0.00388629858069297	0.0512488150964764	-2.02558163370642	0.555386527269005	0.323072463547378	0.232314063721626	15	80274248	R	II		IGR	opensea	IGR-opensea		rs544947215	25
cg25153741	-0.235471242681387	0.574955931699639	-2.91702740259853	0.00392355483388355	0.0516472244919824	-2.0336749845772	0.668049213689955	0.432577971008568	0.235471242681387	5	177913468	F	I	COL23A1	Body	opensea	Body-opensea		rs549696549;rs567298297;rs189275868;rs148117650	1;35;36;44
cg25238537	0.236540474305858	0.402322980015451	2.91459256228588	0.00395305765094674	0.0518547998241638	-2.04002877510224	0.308806978545693	0.545347452851551	-0.236540474305858	19	2302871	R	II	LINGO3	5'UTR	island	5'UTR-island	chr19:2302466-2302999	rs573520553;rs183020812	32;2
cg17558788	-0.229489223468397	0.42815380683905	-2.91455874968973	0.00395346878092029	0.0518547998241638	-2.04011697591664	0.518882104489347	0.28939288102095	0.229489223468397	1	235091608	F	II		IGR	opensea	IGR-opensea		rs570850711	12
cg06373940	-0.238968355632433	0.513869767335754	-2.91345318966529	0.00396693293508558	0.0519384862143704	-2.04300033467987	0.608345628864855	0.369377273232422	0.238968355632433	2	128052778	F	II	ERCC3	TSS1500	shore	TSS1500-shore	chr2:128051347-128051857
cg10053235	-0.235718992916776	0.519617362585934	-2.91028424889323	0.00400575886762607	0.0522625034673875	-2.05125954898357	0.612808592343729	0.377089599426954	0.235718992916776	14	68431183	F	II	RAD51B	Body	opensea	Body-opensea		rs187068268;rs190262917;rs149082747	1;48;49
cg14220416	-0.220929419494981	0.605212706496677	-2.91026980946512	0.00400593657237749	0.0522625034673875	-2.05129716364682	0.692556895599344	0.471627476104363	0.220929419494981	8	117049539	R	II	LINC00536	Body	opensea	Body-opensea		rs4876631;rs529456080;rs182819883	38;18;12
cg13612623	-0.228479457781407	0.613988096461075	-2.9095806705264	0.00401442613076181	0.0522802351523013	-2.05309216962616	0.704317184421166	0.475837726639759	0.228479457781407	17	28679114	R	II		IGR	opensea	IGR-opensea
cg22257514	-0.230405034867723	0.58625338445665	-2.90839925945259	0.00402901831547715	0.0522920161232283	-2.05616849522964	0.677343747078773	0.44693871221105	0.230405034867723	6	82672142	F	II		IGR	opensea	IGR-opensea		rs555712606;rs185603259	0;13
cg09606588	-0.231858785392661	0.655708505823076	-2.90835266615284	0.00402959480491326	0.0522920161232283	-2.05628979801544	0.747373607024826	0.515514821632165	0.231858785392661	7	92618408	F	II		IGR	opensea	IGR-opensea
cg16934826	-0.229496487985389	0.639220515648054	-2.90758614592035	0.00403908963726329	0.0522951280000774	-2.05828513074325	0.729951685316696	0.500455197331307	0.229496487985388	4	1294967	R	II	MAEA	Body	opensea	Body-opensea		rs574593060;rs535452763;rs73071916;rs572231834	31;16;14;9
cg00272608	-0.222550923371244	0.765506711554032	-2.90703167177619	0.00404597061506786	0.0522951280000774	-2.05972818496623	0.85349196032871	0.630941036957466	0.222550923371244	17	25886429	R	II	KSR1	5'UTR	opensea	5'UTR-opensea		rs148714949	2
cg07394645	-0.223764568936117	0.591844039803463	-2.90660829046095	0.0040512319563617	0.0522951280000774	-2.06082989204593	0.680309101940997	0.456544533004881	0.223764568936117	3	71891449	F	II		IGR	opensea	IGR-opensea		rs184628751;rs533058985	0;7
cg10220544	-0.226947347677503	0.622046152511249	-2.90596335513362	0.00405925856252233	0.0523066498777042	-2.062507836256	0.711769522523285	0.484822174845782	0.226947347677503	1	60171660	F	II	FGGY	Body	opensea	Body-opensea		rs138983495	31
cg10237171	-0.231132531571276	0.617318055773858	-2.90503810747793	0.00407079921637581	0.0523118613468549	-2.06491448035768	0.708696033371804	0.477563501800528	0.231132531571276	3	12392795	F	II	PPARG	TSS1500	opensea	TSS1500-opensea		rs145806574	15
cg08909938	-0.221886063505766	0.739624259724035	-2.90478731982437	0.00407393246441	0.0523118613468549	-2.06556667843311	0.827346656923989	0.605460593418224	0.221886063505766	12	721073	F	II	NINJ2	Body	shelf	Body-shelf	chr12:718174-718505	rs113313723;rs146991784;rs568215771	19;42;43
cg00128590	-0.229725634353108	0.599693244496966	-2.90220932953615	0.0041062689741272	0.0526349023047214	-2.07226800656854	0.690515006915636	0.460789372562528	0.229725634353108	9	101003021	F	II	TBC1D2	Body	opensea	Body-opensea		rs528058479;rs552991029	1;47
cg11427511	-0.233501493258748	0.601072553921462	-2.90062583902885	0.00412624730862001	0.0527154370292592	-2.07638149083724	0.693387097767944	0.459885604509196	0.233501493258748	2	11433357	F	II	ROCK2	Body	opensea	Body-opensea		rs537019804;rs180982280;rs574368733	17;28;50
cg19503687	-0.232409416452716	0.661638602860064	-2.90012519495696	0.00413258221619507	0.0527154370292592	-2.07768160208749	0.753521395411138	0.521111978958422	0.232409416452716	22	29237423	F	II		IGR	opensea	IGR-opensea		rs564433623;rs528772345	20;49
cg01239499	-0.22510442993347	0.68340196414077	-2.90000076846623	0.00413415802725709	0.0527154370292592	-2.07800469051988	0.772396738765631	0.547292308832161	0.22510442993347	7	30210587	F	II		IGR	opensea	IGR-opensea		rs144948679	42
cg15243027	-0.222006568384405	0.771239839734079	-2.8991511936208	0.00414493223286022	0.0527154370292592	-2.08021037491523	0.859009878397681	0.637003310013276	0.222006568384405	2	32784469	F	II	BIRC6-AS2	Body	opensea	Body-opensea		rs186965572;rs577748092	0;17
cg26950588	-0.229386355910452	0.518378877324214	-2.89887025500309	0.00414850070456663	0.0527154370292592	-2.08093962347644	0.60906650640509	0.379680150494639	0.229386355910452	9	71166379	F	II		IGR	opensea	IGR-opensea		rs554883466;rs576248562	0;34
cg19813868	-0.228070994466419	0.673115967634291	-2.89622988644622	0.0041821760174428	0.0530149737443998	-2.08779021573185	0.763283570097759	0.53521257563134	0.228070994466419	4	17515091	F	II	QDPR	TSS1500	shore	TSS1500-shore	chr4:17513309-17513981	rs554492369;rs75558035;rs543580910;rs193214016	1;18;20;46
cg06820437	-0.227908043962684	0.47971270230738	-2.89588958582358	0.00418653434233599	0.0530149737443998	-2.08867272961634	0.569815882478674	0.34190783851599	0.227908043962684	3	15558921	F	II	COLQ	Body	opensea	Body-opensea		rs78868657;rs538797338;rs139534384;rs538533595	31;48;49;49
cg03779251	-0.23952826144135	0.645447977269948	-2.89526774490518	0.00419450915455179	0.053024381243403	-2.09028512659238	0.740145196909552	0.500616935468202	0.23952826144135	6	35801652	F	II	SRPK1	3'UTR	opensea	3'UTR-opensea		rs551949523;rs112328397	37;41
cg01990133	-0.226168074926549	0.443286748031422	-2.89423633507633	0.00420776710148401	0.0531004275182113	-2.09295881192046	0.5327020334675	0.306533958540951	0.226168074926549	19	51898727	F	II		IGR	shore	IGR-shore	chr19:51897623-51897878	rs372493094;rs181189737;rs76742984	1;4;33
cg16378063	-0.228422290081283	0.485318608028064	-2.89336654572647	0.00421897729286801	0.0531504149678836	-2.09521285581633	0.575625094804385	0.347202804723102	0.228422290081283	17	47329552	F	II		IGR	opensea	IGR-opensea		rs528022238	10
cg23357130	0.239656023986138	0.582191957336284	2.8927916202271	0.00422640213327033	0.0531526251134443	-2.09670242428206	0.487444226923159	0.727100250909298	-0.239656023986138	11	3181928	F	I	OSBPL5	5'UTR	island	5'UTR-island	chr11:3181574-3182120	rs550004138	6
cg08042254	-0.22450617433258	0.585203000524393	-2.88999928077766	0.00426263370672737	0.0535164903043237	-2.1039332076657	0.673961255493087	0.449455081160508	0.224506174332579	1	21399544	F	II	EIF4G3	5'UTR	opensea	5'UTR-opensea
cg21159128	-0.226793790622177	0.558824097520466	-2.88917633500202	0.00427336571584199	0.0535595169718862	-2.10606301030591	0.648486758929234	0.421692968307057	0.226793790622177	1	54693933	R	I	SSBP3	Body	opensea	Body-opensea		rs139138239;rs114408769;rs200431838;rs199631322;rs145221324	45;37;22;6;1
cg12199360	0.224980924500915	0.477834359196701	2.88843504667106	0.00428305395531385	0.0535893372019815	-2.10798100548614	0.38888841230099	0.613869336801906	-0.224980924500916	19	50312091	R	II	FUZ	ExonBnd	island	ExonBnd-island	chr19:50312011-50312821	rs548889142;rs11557714	47;45
cg19070139	0.233422533328314	0.518650693333595	2.88658060916458	0.00430737838779032	0.0538018711060964	-2.11277716477919	0.426367366203797	0.659789899532111	-0.233422533328314	6	42928517	R	I	GNMT	1stExon	island	1stExon-island	chr6:42928218-42928810	rs376137577;rs200161633;rs370044528	43;34;2
cg15207422	0.224510487022828	0.619944410466463	2.8853276833848	0.00432388421002384	0.053855708785159	-2.11601602641832	0.531184450480693	0.755694937503522	-0.224510487022828	19	19280969	F	II	LOC729991-MEF2B	Body	shore	Body-shore	chr19:19280998-19281560	rs543146043;rs112219830	9;48
cg06690535	-0.230358472497175	0.455878041094889	-2.88513867169562	0.00432637922455792	0.053855708785159	-2.11650451700983	0.546949995337959	0.316591522840784	0.230358472497175	3	196352142	R	II		IGR	opensea	IGR-opensea		rs115810042;rs552506220;rs570808189	43;28;8
cg24471782	-0.233219731018559	0.548719903149905	-2.88321076384785	0.00435190342399768	0.054081620177544	-2.12148541518209	0.640923052622358	0.407703321603799	0.233219731018559	2	70170632	R	II		IGR	opensea	IGR-opensea		rs187628783;rs538049635	2;1
cg07807826	-0.23413087177557	0.595208368511993	-2.88187090505927	0.0043697231564019	0.0542111847423667	-2.12494524471359	0.687771736423264	0.453640864647694	0.23413087177557	20	52530856	R	II		IGR	opensea	IGR-opensea
cg22994808	0.231488897472759	0.3810480923563	2.88047287837698	0.00438838750599544	0.0543507722870922	-2.1285537047268	0.289529225913581	0.52101812338634	-0.231488897472759	20	33146521	R	I	MAP1LC3A	1stExon	island	1stExon-island	chr20:33146135-33147318
cg22667178	0.23686139440885	0.355827220224646	2.8790407799158	0.00440758217042423	0.0544494802874665	-2.1322484422678	0.262184343365333	0.499045737774183	-0.23686139440885	13	44947976	R	II	SERP2	TSS200	island	TSS200-island	chr13:44947371-44948443	rs559297527	27
cg00690498	-0.223002925976718	0.636214145090368	-2.87858444541288	0.00441371458441242	0.0544494802874665	-2.13342540676466	0.724378092569535	0.501375166592818	0.223002925976718	14	89345625	R	II		IGR	opensea	IGR-opensea		rs112088328;rs527862728;rs541749819	23;20;11
cg16268734	-0.21555458582148	0.789554998736172	-2.87821862760024	0.00441863622081868	0.0544494802874665	-2.13436878967469	0.874774253595827	0.659219667774347	0.215554585821479	12	56690194	R	II	CS	Body	shelf	Body-shelf	chr12:56693680-56694345	rs544122914	27
cg26877303	-0.224432795734334	0.657962684225275	-2.87727838768579	0.00443130900665914	0.0545140228805785	-2.13679300631935	0.746691929050477	0.522259133316143	0.224432795734334	17	3738968	R	II	C17orf85	Body	opensea	Body-opensea		rs578153004;rs139585541;rs144395794;rs529475646	50;36;14;1
cg15523936	-0.234188792991519	0.451781711356938	-2.87643725078409	0.00444267416433709	0.0545622897368837	-2.13896109019263	0.544367978353585	0.310179185362067	0.234188792991519	13	51289714	F	II	DLEU7	Body	opensea	Body-opensea		rs561795038;rs79593898	25;42
cg11167537	0.230182598160908	0.48168700395185	2.87581901587953	0.00445104450300786	0.0545736760803573	-2.14055425911193	0.390684581423119	0.620867179584027	-0.230182598160908	1	32827430	R	I	LOC100128071	Body	island	Body-island	chr1:32826944-32828017	rs557187759;rs575648868	49;18
cg03959515	0.239315400034441	0.444304064341014	2.87520934215106	0.00445931302537484	0.0545837781336366	-2.14212505843969	0.349690999211119	0.58900639924556	-0.239315400034441	8	127569677	F	II	FAM84B	5'UTR	island	5'UTR-island	chr8:127568676-127570873	rs190825769	14
cg12641240	0.235063161607552	0.444743947046427	2.87354629404778	0.0044819389585142	0.0547177700217484	-2.14640827968634	0.351811999434139	0.586875161041691	-0.235063161607552	8	638330	F	I	ERICH1	Body	shore	Body-shore	chr8:637393-638251	rs71512848;rs572090635;rs370576051;rs532207698;rs527904720	7;17;19;20;39
cg18413131	0.23019864578883	0.5091139247209	2.87330829912126	0.00448518545868396	0.0547177700217484	-2.14702105544402	0.41810515778113	0.64830380356996	-0.23019864578883	3	131080697	F	I	NUDT16P	TSS200	island	TSS200-island	chr3:131080578-131081191	rs538859707;rs575095979	14;34
cg19515035	0.229417614860605	0.626132186856185	2.87138693900883	0.00451147352674935	0.0548130716876316	-2.15196635780129	0.535432199585713	0.764849814446318	-0.229417614860604	2	74669516	F	II	RTKN	TSS1500	shore	TSS1500-shore	chr2:74667593-74669403
cg13645732	0.231237333900933	0.540988020093666	2.87130145180552	0.00451264642391171	0.0548130716876316	-2.15218631891775	0.449568609016553	0.680805942917486	-0.231237333900933	19	45901649	F	I	PPP1R13L	5'UTR	island	5'UTR-island	chr19:45901452-45901688
cg16851369	-0.225332873006072	0.675203514546293	-2.8710990227164	0.0045154248907978	0.0548130716876316	-2.15270715101505	0.764288603874275	0.538955730868203	0.225332873006072	9	129571563	F	II	ZBTB43	5'UTR	shelf	5'UTR-shelf	chr9:129567144-129567803	rs531977826;rs551874350;rs565388707	0;13;32
cg19951303	0.237915128724525	0.501894796526895	2.87009256895717	0.00452926229201566	0.054824959971785	-2.15529616690936	0.407835327031152	0.645750455755677	-0.237915128724525	8	144651002	R	I	MROH6	Body	shore	Body-shore	chr8:144649331-144649742	rs564722176;rs532467231	50;1
cg01976035	-0.230175505414778	0.58519250938552	-2.86994029579952	0.00453135921207061	0.054824959971785	-2.15568780396624	0.676192127805316	0.446016622390538	0.230175505414778	2	197848776	R	II		IGR	opensea	IGR-opensea
cg03964681	-0.22626388214434	0.665363485216952	-2.86804347229824	0.00455755429585359	0.0550510512309696	-2.16056471688692	0.75481664792518	0.528552765780839	0.22626388214434	13	32699995	F	II	FRY	Body	opensea	Body-opensea		rs574201922;rs186697362	0;20
cg18853017	-0.232094924809553	0.465420516856536	-2.86582134128276	0.00458841755514113	0.0552187387107867	-2.16627426096865	0.557178975502173	0.32508405069262	0.232094924809553	17	28687290	F	II		IGR	opensea	IGR-opensea		rs545011560	12
cg18138635	-0.225068735452811	0.620465937267684	-2.86507830592323	0.004598780059076	0.0552187387107867	-2.16818250975295	0.709446600121121	0.484377864668309	0.225068735452811	8	67699885	F	II	SGK3	5'UTR	opensea	5'UTR-opensea		rs183286209;rs548911031	0;11
cg17125270	0.225568038994576	0.675589238698381	2.86495497185334	0.00460050216242481	0.0552187387107867	-2.16849920991635	0.586411176770292	0.811979215764868	-0.225568038994576	19	40871421	R	II	PLD3	5'UTR	shore	5'UTR-shore	chr19:40871617-40871824	rs73933271;rs528388702;rs546540282	48;42;2
cg16041412	-0.218289443790951	0.757987856686517	-2.86311273119932	0.00462629532783849	0.0552187387107867	-2.17322826927287	0.844288334464335	0.625998890673384	0.218289443790951	19	2460037	F	II		IGR	shelf	IGR-shelf	chr19:2462064-2462442	rs567350316;rs370646262	0;7
cg05701495	-0.229982449176083	0.400192848435258	-2.86200214877444	0.00464190822034519	0.0552187387107867	-2.17607780139649	0.49111614229557	0.261133693119487	0.229982449176083	2	102647776	R	II		IGR	opensea	IGR-opensea		rs148575534	39
cg27640833	0.241618146179624	0.377880325165956	2.86120534005952	0.0046531395819477	0.0552187387107867	-2.17812162746485	0.282356872025174	0.523975018204799	-0.241618146179624	3	128713016	R	I	KIAA1257	TSS200	island	TSS200-island	chr3:128712404-128713058	rs537249983;rs558584441	21;16
cg06160395	-0.224624227108973	0.600395373083894	-2.86094806506225	0.0046567712731981	0.0552187387107867	-2.17878142998949	0.689200300080465	0.464576072971492	0.224624227108973	2	158951468	F	II	UPP2	Body	opensea	Body-opensea		rs141210090;rs150769589	1;28
cg04650604	-0.222284355616211	0.694481647208759	-2.86068042565445	0.00466055201149654	0.0552187387107867	-2.17946775505336	0.782361508731447	0.560077153115236	0.222284355616211	5	150588702	R	II	CCDC69	Body	opensea	Body-opensea
cg06134744	-0.221781436815557	0.718556758156673	-2.86062548396887	0.00466132847711188	0.0552187387107867	-2.17960863827977	0.806237791316312	0.584456354500755	0.221781436815556	13	77964626	F	II		IGR	opensea	IGR-opensea		rs190857872	26
cg03751915	-0.232254123071622	0.549840483819046	-2.86019162316525	0.00466746417802292	0.0552187387107867	-2.18072107072221	0.641661881312478	0.409407758240856	0.232254123071622	13	51461416	F	II	RNASEH2B-AS1	Body	opensea	Body-opensea		rs146823536;rs140626257;rs556349003	22;30;48
cg06825142	0.229803143846313	0.498220289051718	2.86016576599537	0.00466783008504135	0.0552187387107867	-2.18078736440758	0.407367883345036	0.637171027191349	-0.229803143846313	11	637170	R	II	DRD4	TSS200	island	TSS200-island	chr11:636906-640628	rs148649503;rs111993165	24;6
cg22079412	-0.21941591048474	0.695020404755161	-2.85973896641584	0.00467387354300315	0.0552187387107867	-2.1818815313536	0.781766229830523	0.562350319345783	0.21941591048474	12	90175156	F	II		IGR	opensea	IGR-opensea		rs149487078;rs552587865;rs559527588	0;26;38
cg19997662	-0.223672367738742	0.516009904719905	-2.85943867687123	0.00467812990134584	0.0552187387107867	-2.18265128031151	0.604438515221268	0.380766147482526	0.223672367738742	15	101784653	F	II	CHSY1	Body	opensea	Body-opensea		rs186798197;rs11247277;rs143438722	2;11;35
cg03011556	-0.223773115334532	0.681556321789937	-2.85921441498963	0.00468131093510753	0.0552187387107867	-2.18322609488602	0.770024762736148	0.546251647401616	0.223773115334532	5	68805174	R	II	OCLN	5'UTR	opensea	5'UTR-opensea		rs201378122	26
cg10933959	-0.229518778250572	0.659655599402657	-2.85781470227652	0.00470120971912771	0.0552187387107867	-2.18681281852073	0.75039558150172	0.520876803251148	0.229518778250572	15	100890907	R	II	FLJ42289	TSS1500	shore	TSS1500-shore	chr15:100890242-100890494
cg23592078	-0.227576818547954	0.575710936172191	-2.85742311036033	0.00470679051106555	0.0552187387107867	-2.18781597274677	0.665683166760917	0.438106348212963	0.227576818547954	19	46760301	F	II	RNU6-66P	Body	opensea	Body-opensea		rs561128648	29
cg03046465	-0.229510006501395	0.546189252621649	-2.8571804771965	0.00471025144011018	0.0552187387107867	-2.18843747094731	0.636925766819875	0.40741576031848	0.229510006501395	5	131015863	F	II	FNIP1	Body	opensea	Body-opensea		rs576498904;rs572971880	16;24
cg25059899	-0.230753341692583	0.617812810644388	-2.85676009589362	0.00471625326886505	0.0552187387107867	-2.18951415136705	0.709040875964711	0.478287534272129	0.230753341692583	18	60904328	R	II	BCL2	Body	opensea	Body-opensea		rs374007779;rs535933652;rs148452281	40;28;25
cg14881178	0.232411998089172	0.348498976140017	2.85606430594263	0.00472620245950846	0.0552187387107867	-2.19129588850039	0.256615162941972	0.489027161031144	-0.232411998089172	3	128713151	R	II	KIAA1257	TSS200	shore	TSS200-shore	chr3:128712404-128713058
cg26898932	-0.224681940224288	0.678726828110071	-2.85600087023382	0.00472711048610401	0.0552187387107867	-2.19145831102181	0.767554571919673	0.542872631695385	0.224681940224288	17	28442480	F	II	CCDC55	TSS1500	shore	TSS1500-shore	chr17:28443746-28444011	rs75589684;rs549248748	0;46
cg04349497	-0.22589625320874	0.536809929667106	-2.85578311290664	0.00473022870172646	0.0552187387107867	-2.19201583761379	0.62611775070312	0.40022149749438	0.22589625320874	5	80162419	R	II	MSH3	Body	opensea	Body-opensea		rs72767317;rs562207491	29;20
cg25684151	-0.225658541925821	0.606289361355272	-2.85528038323988	0.00473743479428339	0.0552187387107867	-2.19330283300143	0.695503203511991	0.469844661586171	0.22565854192582	8	126588554	F	II		IGR	opensea	IGR-opensea		rs564832741	14
cg03614362	-0.229559108578622	0.609438261201976	-2.8534379790044	0.0047639293220321	0.0552187387107867	-2.19801763562241	0.700194187849338	0.470635079270716	0.229559108578622	4	89379578	F	II	HERC5	Body	shore	Body-shore	chr4:89378223-89378948	rs188618128	0
cg04645556	-0.226776214291278	0.685242014682971	-2.8533096610975	0.00476577960799839	0.0552187387107867	-2.19834590327036	0.774897727309755	0.548121513018477	0.226776214291278	20	8638980	F	II	PLCB1	Body	opensea	Body-opensea		rs554643272	32
cg00689492	0.230225698656236	0.591462489084186	2.85274367907248	0.00477394863171785	0.0552187387107867	-2.19979365769729	0.500443026824744	0.730668725480979	-0.230225698656236	4	1303491	R	II	MAEA	Body	island	Body-island	chr4:1303490-1303835	rs554615274	1
cg14292280	0.23503865452223	0.480605772677462	2.85268062335824	0.00477485952749684	0.0552187387107867	-2.19995493480149	0.387683513912859	0.622722168435089	-0.23503865452223	15	90455799	R	I	C15orf38	Body	island	Body-island	chr15:90455562-90456263	rs79013985	8
cg13353002	-0.221792915285973	0.666107554106946	-2.85230191085372	0.00478033369995204	0.0552187387107867	-2.2009234958764	0.753793125266517	0.532000209980544	0.221792915285973	17	27582351	R	II		IGR	opensea	IGR-opensea		rs149145689;rs370333770	46;42
cg15860257	-0.223700164111395	0.552267196170801	-2.85207622163607	0.00478359868782305	0.0552187387107867	-2.20150064214964	0.640706795935771	0.417006631824376	0.223700164111395	11	9660756	F	II		IGR	opensea	IGR-opensea		rs80104323;rs540845124;rs560739654	0;10;20
cg02160684	-0.221036560791815	0.727477676733868	-2.8516450842892	0.0047898414920977	0.0552187387107867	-2.2026030562878	0.814864224023655	0.593827663231841	0.221036560791814	8	126448033	R	II	TRIB1	Body	shelf	Body-shelf	chr8:126444232-126444440	rs532077566;rs191155552;rs144784930	39;36;2
cg04701118	-0.224163354598246	0.612767170675028	-2.84926184727454	0.00482448458844321	0.0555308022016729	-2.20869420753266	0.701389892260381	0.477226537662135	0.224163354598246	22	26873008	F	II	HPS4	Body	opensea	Body-opensea		rs141684342;rs147060589;rs147680141;rs149126501	1;6;37;43
cg02786012	0.230840261184109	0.552982486974101	2.84859738158319	0.00483418398967766	0.0555552304268286	-2.21039163519129	0.461720058133871	0.692560319317981	-0.230840261184109	4	57371589	R	II	ARL9	5'UTR	island	5'UTR-island	chr4:57371582-57372022	rs557103633;rs573429265	46;16
cg08586366	0.22553471395834	0.635356204269309	2.84745437055134	0.00485091044566448	0.0556602118741971	-2.21331069161253	0.546191317355547	0.771726031313887	-0.22553471395834	11	128555301	R	II		IGR	opensea	IGR-opensea
cg21421707	-0.221015940760408	0.729942956264923	-2.84517797458227	0.00488437970082768	0.0559081279617975	-2.21912101301089	0.81732135144927	0.596305410688862	0.221015940760408	11	47517145	F	II	CELF1	TSS1500	opensea	TSS1500-opensea		rs558304952;rs578096145;rs186838010	0;14;33
cg12057878	-0.227151056781353	0.532885828228432	-2.84494835968068	0.00488776732453794	0.0559081279617975	-2.2197068497851	0.622689734397804	0.395538677616451	0.227151056781353	2	43241407	R	II		IGR	opensea	IGR-opensea		rs111794962	48
cg20574018	-0.21497267203241	0.774929819801073	-2.84340243031089	0.00491063097845183	0.0560803142186224	-2.22364998438564	0.859919015720863	0.644946343688452	0.21497267203241	15	58971062	R	II	ADAM10	Body	opensea	Body-opensea		rs558306939;rs578088474;rs540735182	42;17;1
cg04281750	-0.232169199498524	0.526716741587566	-2.84289761143777	0.0049181181181907	0.0560803142186224	-2.22493717707147	0.618504564645122	0.386335365146598	0.232169199498524	20	22392636	F	II	LOC284788	Body	opensea	Body-opensea		rs544090904;rs568566265;rs59664353;rs547832036	4;29;34;35
cg15142192	-0.223203667113872	0.644383639876086	-2.84155925274199	0.00493801813249672	0.0562197965022763	-2.22834872164949	0.732626950130407	0.509423283016535	0.223203667113872	1	36521401	F	II	EIF2C3	3'UTR	opensea	3'UTR-opensea		rs569965014	14
cg14306819	-0.227558853967294	0.511152637944772	-2.83901423865914	0.00497606236229249	0.0565650995974086	-2.23483201700352	0.601117766257422	0.373558912290129	0.227558853967294	2	128052889	F	II	ERCC3	TSS1500	shore	TSS1500-shore	chr2:128051347-128051857	rs115768437	1
cg14871290	-0.222628156942556	0.650273587047283	-2.83683448803358	0.00500885848212883	0.0568497684070721	-2.24038057460994	0.738289370024573	0.515661213082017	0.222628156942556	13	41230707	R	II	FOXO1	Body	opensea	Body-opensea		rs184917921	47
cg17896599	0.226459971920158	0.523806997422861	2.83521528954221	0.00503334793772837	0.0569160420687311	-2.24449970875684	0.434276310849776	0.660736282769933	-0.226459971920157	6	24911555	R	I	FAM65B	TSS200	shore	TSS200-shore	chr6:24910626-24911285	rs2493332;rs567084792;rs557568084	32;16;12
cg15736847	-0.226916930832922	0.598793864393998	-2.83502529665669	0.0050362286083345	0.0569160420687311	-2.24498289631785	0.688505209141897	0.461588278308975	0.226916930832922	3	113473496	F	II	ATP6V1A	5'UTR	opensea	5'UTR-opensea		rs539905824	20
cg03719830	-0.221403677948662	0.630540648255649	-2.83459377067129	0.00504277698012791	0.0569160420687311	-2.24608023722363	0.718072334886515	0.496668656937853	0.221403677948662	20	30699752	F	II	TM9SF4	Body	opensea	Body-opensea		rs75546298	0
cg10958452	-0.225660041060693	0.518758729378839	-2.83335679657148	0.00506159095237936	0.0569160420687311	-2.24922492574053	0.607973164216788	0.382313123156095	0.225660041060693	1	44114346	R	II	KDM4A	TSS1500	shore	TSS1500-shore	chr1:44115616-44116309	rs557567280;rs577433306	9;7
cg10537627	-0.216018213883067	0.707023771884081	-2.83315207536052	0.00506471085230682	0.0569160420687311	-2.24974525498528	0.792426321558782	0.576408107675715	0.216018213883068	4	81022430	R	II		IGR	opensea	IGR-opensea		rs528607378	2
cg25437886	-0.223015555595209	0.656112833864518	-2.83290272445137	0.00506851326285345	0.0569160420687311	-2.25037897049023	0.74428177444867	0.521266218853462	0.223015555595209	3	45677346	R	II	LIMD1	Body	opensea	Body-opensea		rs576516175	42
cg03778647	-0.230849623987986	0.60005615650425	-2.83286842674501	0.00506903647993473	0.0569160420687311	-2.25046613274431	0.691322286918105	0.460472662930119	0.230849623987986	5	142875362	F	II		IGR	opensea	IGR-opensea		rs552670316	21
cg06512115	-0.223258379393261	0.499182082522546	-2.83205717371842	0.00508142662434049	0.0569679205040742	-2.25252752230794	0.587447023212905	0.364188643819643	0.223258379393261	2	157262176	R	II		IGR	opensea	IGR-opensea		rs140483585;rs150010414;rs563504900	32;24;10
cg23579490	-0.226854265792259	0.501397485568784	-2.82987358423278	0.00511491337198161	0.0572557936539988	-2.25807331258709	0.591084055765724	0.364229789973465	0.226854265792259	11	88078288	R	II		IGR	opensea	IGR-opensea		rs535781012;rs555619108	47;1
cg21172540	0.230789609321853	0.397337163181834	2.82590819689039	0.00517623925458287	0.0577539437526946	-2.26813437456241	0.30609475949645	0.536884368818303	-0.230789609321853	1	32827840	R	II	LOC100128071	1stExon	island	1stExon-island	chr1:32826944-32828017	rs533449204;rs551630866;rs570127953	38;37;15
cg19642375	-0.223104424497134	0.618284755859772	-2.82445656797905	0.00519885594061585	0.0577539437526946	-2.27181423056092	0.706488830660964	0.48338440616383	0.223104424497134	12	95398578	R	II	NDUFA12	TSS1500	shore	TSS1500-shore	chr12:95397382-95397611	rs183866809;rs142738157	2;1
cg15448681	-0.219440113338064	0.670536377668556	-2.82442033169666	0.00519942165834052	0.0577539437526946	-2.27190606669207	0.757291771313838	0.537851657975773	0.219440113338064	2	160219747	F	II	BAZ2B	Body	opensea	Body-opensea		rs144603273	47
cg03740978	0.228351299537323	0.496079766404218	2.82420809421314	0.00520273621685474	0.0577539437526946	-2.2724439331328	0.405801345656904	0.634152645194227	-0.228351299537323	18	24127875	R	I	KCTD1	5'UTR	island	5'UTR-island	chr18:24126780-24131138	rs138966931	42
cg09364688	0.220977675307741	0.577800047171947	2.8241799588543	0.00520317575714442	0.0577539437526946	-2.27251523285006	0.490436780189816	0.711414455497557	-0.220977675307741	1	36038877	F	II	TFAP2E	TSS200	shore	TSS200-shore	chr1:36038927-36040051	rs532215566;rs541141107;rs115802918	15;33;41
cg24828620	0.230427256385425	0.451967879956869	2.82395590922252	0.00520667714409863	0.0577539437526946	-2.27308298885433	0.360868732083562	0.591295988468987	-0.230427256385425	7	50132903	R	I	ZPBP	TSS200	island	TSS200-island	chr7:50132572-50132921	rs565823878;rs534667310;rs554610466	31;16;13
cg04599589	-0.227738130507901	0.380770683017723	-2.82315948435139	0.00521914082171255	0.0578047439649493	-2.27510084444691	0.470806688102242	0.243068557594341	0.227738130507901	6	6901086	F	II		IGR	opensea	IGR-opensea		rs112626605	20
cg13495130	-0.224811943392245	0.473541301137889	-2.81870530143647	0.00528934861291171	0.0584939728957295	-2.2863764899391	0.562420441548777	0.337608498156532	0.224811943392244	1	230289718	R	II	GALNT2	Body	opensea	Body-opensea		rs76821325;rs111690050	18;2
cg07113006	0.224303966068657	0.615264937419853	2.81782918029134	0.0053032589376627	0.058548978388107	-2.28859243804537	0.526586625253174	0.750890591321831	-0.224303966068657	1	45097282	R	II	RNF220	Body	island	Body-island	chr1:45097281-45098049
cg12621279	-0.223252429151802	0.486960701149609	-2.81736845905902	0.00531058723174946	0.058548978388107	-2.28975747256959	0.575223289418926	0.351970860267125	0.223252429151801	12	27174428	R	II	MED21	TSS1500	shore	TSS1500-shore	chr12:27175342-27175843
cg05697976	-0.220469330368107	0.580885667474856	-2.81667494241828	0.00532163577272702	0.058548978388107	-2.29151085049297	0.668047960876201	0.447578630508094	0.220469330368107	12	29376483	F	II	FAR2	TSS200	opensea	TSS200-opensea		rs371862663	39
cg00677574	0.222601509661087	0.525707531984065	2.81638480989424	0.00532626412777787	0.058548978388107	-2.29224425780552	0.437702283978519	0.660303793639606	-0.222601509661087	17	43221327	R	II	ACBD4	3'UTR	shore	3'UTR-shore	chr17:43221927-43222388	rs1053578	44
cg20877250	-0.216250020366512	0.773145338432934	-2.81577524960827	0.00533600010218574	0.0585681927383621	-2.29378489934303	0.858639532531323	0.642389512164811	0.216250020366512	5	179136518	F	II	CANX	Body	opensea	Body-opensea
cg20065768	0.223376154539461	0.664310192010384	2.81498887525777	0.00534858408575874	0.0586185628053559	-2.29577197836759	0.575998689052923	0.799374843592383	-0.223376154539461	16	29796685	F	II		IGR	island	IGR-island	chr16:29796361-29796757	rs571978339;rs192081565;rs557710672	13;26;29
cg14390012	-0.228285484758929	0.637609675148164	-2.81377695663445	0.00536803072152435	0.0586249193351093	-2.29883335871604	0.727862076099369	0.49957659134044	0.228285484758929	4	145816012	F	II		IGR	opensea	IGR-opensea		rs141731343	19
cg12865675	-0.217342686438962	0.656207195334377	-2.81292484354969	0.00538174234140324	0.0586249193351093	-2.30098512136735	0.742133373693966	0.524790687255004	0.217342686438962	5	179156985	F	II	CANX	3'UTR	shelf	3'UTR-shelf	chr5:179159467-179160534	rs555502467;rs12054833;rs573515559	0;40;51
cg00556112	0.22551399947044	0.503019169935426	2.81277617068478	0.005384137944354	0.0586249193351093	-2.30136048974943	0.413862472470368	0.639376471940809	-0.22551399947044	11	637173	R	II	DRD4	TSS200	island	TSS200-island	chr11:636906-640628	rs148649503;rs111993165	27;9
cg11816444	-0.218156077936492	0.695633708421064	-2.81275101744268	0.00538454334072475	0.0586249193351093	-2.30142399470096	0.781881460163398	0.563725382226906	0.218156077936492	13	49326573	R	II		IGR	opensea	IGR-opensea		rs548184942	45
cg13057273	-0.219929452096472	0.582420139758468	-2.81221869650459	0.00539312930355273	0.0586249193351093	-2.30276783457775	0.669368992912887	0.449439540816416	0.219929452096472	14	71358414	F	II		IGR	opensea	IGR-opensea		rs574827610;rs542108640;rs559764229	0;4;35
cg25596327	-0.226087693746842	0.577004519397545	-2.81177710958285	0.00540026123688487	0.0586249193351093	-2.30388243938315	0.666388026227692	0.44030033248085	0.226087693746842	1	28483532	F	II	PTAFR	5'UTR	opensea	5'UTR-opensea		rs144635152	31
cg13556511	0.227739733814596	0.457775310687702	2.81094690327549	0.005413692866656	0.0586249193351093	-2.30597751770205	0.367738671737746	0.595478405552342	-0.227739733814596	15	90455728	R	I	C15orf38	Body	island	Body-island	chr15:90455562-90456263	rs562804977;rs574761878	50;10
cg04977356	-0.221476048131837	0.634946160225294	-2.81052471235775	0.00542053499864672	0.0586249193351093	-2.30704272468061	0.722506458323928	0.501030410192091	0.221476048131837	11	34888103	F	II		IGR	opensea	IGR-opensea
cg09509305	-0.223330996171198	0.546887544687679	-2.8104882720022	0.00542112592869669	0.0586249193351093	-2.30713465845302	0.635181194336757	0.411850198165559	0.223330996171198	3	52235276	F	II	ALAS1	Body	shelf	Body-shelf	chr3:52231942-52232541	rs111428372	1
cg11026555	0.22560975333226	0.55152976511689	2.80756987695153	0.00546864233430533	0.059046962431079	-2.31449378346401	0.462335211473904	0.687944964806164	-0.22560975333226	12	124247223	F	I	DNAH10	Body	island	Body-island	chr12:124246524-124247254	rs142426734;rs138129021	16;44
cg23372523	-0.234738682499294	0.502300402743357	-2.80710418811212	0.00547625947260416	0.059046962431079	-2.31566742871139	0.595104067917496	0.360365385418203	0.234738682499294	12	122760960	F	II	CLIP1	Body	opensea	Body-opensea		rs574821941	22
cg13230994	-0.221862314267712	0.665897625575433	-2.80644547457221	0.00548705033286822	0.0590563911557874	-2.31732723521703	0.753610633541738	0.531748319274025	0.221862314267713	11	66979798	F	II	KDM2A	Body	opensea	Body-opensea		rs575816805	39
cg03682581	-0.222684674312563	0.571467990522233	-2.80606797415013	0.00549324314896986	0.0590563911557874	-2.31827828760488	0.659506117576036	0.436821443263474	0.222684674312563	2	85832389	R	II	C2orf68	3'UTR	shelf	3'UTR-shelf	chr2:85829266-85830237	rs144336312	1
cg01561304	-0.227857442460142	0.530929823343602	-2.80325767846095	0.00553954555959525	0.059412336233834	-2.32535467579767	0.621012998269705	0.393155555809563	0.227857442460142	5	177913485	R	I	COL23A1	Body	opensea	Body-opensea		rs531565469;rs549696549	45;18
cg26578923	0.222947716497295	0.4583237927015	2.80247331888866	0.00555253183520694	0.059412336233834	-2.32732854456414	0.370181672225825	0.59312938872312	-0.222947716497295	6	42928546	R	I	GNMT	1stExon	island	1stExon-island	chr6:42928218-42928810	rs370044528	31
cg26752773	-0.218848063369817	0.648297888601378	-2.80167139074716	0.00556583758727627	0.059412336233834	-2.32934609894248	0.734819215980143	0.515971152610326	0.218848063369817	3	171529090	R	II	PLD1	TSS1500	shore	TSS1500-shore	chr3:171527617-171528458	rs571950359	4
cg11908131	-0.233665206032325	0.562636594507141	-2.80143868649543	0.00556970408393636	0.059412336233834	-2.32993145512354	0.655015862008293	0.421350655975967	0.233665206032325	2	106685045	R	II	C2orf40	Body	shelf	Body-shelf	chr2:106681982-106682403	rs548503494;rs115687274;rs538269081	40;21;9
cg05642143	0.22352125112293	0.455947982750733	2.80124492667444	0.00557292536194963	0.059412336233834	-2.33041881429969	0.367579116027714	0.591100367150644	-0.22352125112293	6	42928409	F	II	GNMT	TSS200	island	TSS200-island	chr6:42928218-42928810	rs527633313;rs547669927	34;35
cg07000116	-0.226052439634488	0.550271611462893	-2.80112193477037	0.00557497099411863	0.059412336233834	-2.33072815660445	0.639641180620714	0.413588740986226	0.226052439634488	16	30616649	R	II	ZNF689	Body	shore	Body-shore	chr16:30615777-30616286
cg23745290	-0.216841366964611	0.715991136589941	-2.8003461032023	0.00558789055665604	0.0594635900746039	-2.33267919587846	0.801719118878276	0.584877751913665	0.216841366964611	4	106392021	F	II	PPA2	Body	shelf	Body-shelf	chr4:106394551-106395322
cg23317319	-0.222178647823097	0.566845097839339	-2.79958316852832	0.00560062188253068	0.0595126951343695	-2.33459731659416	0.654683167908936	0.432504520085838	0.222178647823097	2	70154518	F	II	MXD1	Body	opensea	Body-opensea		rs75332799;rs4852383;rs4852384	10;17;21
cg14082278	-0.228429981819609	0.623012238465481	-2.7976811402812	0.00563247647128543	0.0597645694464035	-2.33937717446828	0.713321766161606	0.484891784341996	0.228429981819609	3	169866910	R	II	PHC3	Body	opensea	Body-opensea
cg23386939	-0.217074962846074	0.639030244850071	-2.79609330570777	0.00565919502838219	0.0597864751957119	-2.34336515997036	0.724850578998519	0.507775616152445	0.217074962846074	16	11328957	F	II		IGR	shore	IGR-shore	chr16:11327008-11327234	rs533358182;rs550492963	1;25
cg22976979	0.224100572499524	0.34650137493447	2.79497951373607	0.00567800551530496	0.0597864751957119	-2.34616130034679	0.257903474178844	0.482004046678368	-0.224100572499525	20	33146263	R	I	MAP1LC3A	TSS1500	island	TSS1500-island	chr20:33146135-33147318	rs539578072;rs557670006	16;1
cg25605005	-0.221446524686821	0.506032249878493	-2.79426342236727	0.00569012934259916	0.0597864751957119	-2.34795848313312	0.593580875917469	0.372134351230648	0.221446524686821	12	10324849	F	II	TMEM52B	5'UTR	opensea	5'UTR-opensea		rs185281413	0
cg04756491	-0.218777886102691	0.626555304341625	-2.7941213651773	0.00569253724395044	0.0597864751957119	-2.34831495523224	0.713048887219433	0.494271001116742	0.218777886102691	14	23385384	F	II	RBM23	5'UTR	shelf	5'UTR-shelf	chr14:23388092-23388857
cg24101359	0.226787847058344	0.497541618406825	2.79411410743183	0.00569266028922179	0.0597864751957119	-2.34833316705261	0.407881306779107	0.634669153837451	-0.226787847058344	6	42928495	R	II	GNMT	TSS200	island	TSS200-island	chr6:42928218-42928810	rs10948059;rs376137577;rs200161633	36;21;12
cg16638238	0.217177180298377	0.631372565965691	2.79402829342537	0.00569411533298299	0.0597864751957119	-2.34854849635489	0.545511820266332	0.762689000564709	-0.217177180298377	1	32042050	R	II	TINAGL1	TSS200	opensea	TSS200-opensea		rs78525162;rs186998943;rs192702930	50;15;2
cg16886987	0.228154222176288	0.497555435096496	2.79381760499294	0.0056976891537339	0.0597864751957119	-2.3490771416824	0.407354928654708	0.635509150830996	-0.228154222176288	21	38378634	F	II	DSCR6	TSS1500	island	TSS1500-island	chr21:38377937-38379437	rs544965024;rs564861570	21;40
cg10769093	-0.218014522401286	0.746041922273805	-2.79347407783487	0.0057035206329887	0.0597864751957119	-2.34993901822744	0.832233710199894	0.614219187798608	0.218014522401286	19	32854504	R	II	ZNF507	Body	opensea	Body-opensea		rs146824151;rs4805755;rs567487348	37;36;1
cg12880814	-0.223597305317115	0.551670859409824	-2.79321461903989	0.00570792861933965	0.0597864751957119	-2.35058991056817	0.640069794070079	0.416472488752964	0.223597305317114	13	32497965	F	II	EEF1DP3	Body	opensea	Body-opensea		rs140941719;rs71963826;rs549234269	37;42;49
cg04518342	0.221873820901491	0.636422401608667	2.79162030754266	0.00573508263009237	0.0598709619250465	-2.35458826262689	0.548704844508078	0.770578665409569	-0.221873820901491	5	131593106	R	I	PDLIM4	TSS1500	island	TSS1500-island	chr5:131593039-131593813
cg02898678	-0.225342563809208	0.401612510257051	-2.79159890966806	0.00573544787127969	0.0598709619250465	-2.35464191174775	0.490701430832785	0.265358867023576	0.225342563809208	10	104748915	R	II	CNNM2	Body	opensea	Body-opensea		rs576023770;rs543216363;rs142789814	40;15;2
cg10239857	-0.223643614575813	0.50489711019762	-2.7911468278407	0.00574316941467543	0.0598709619250465	-2.3557752904689	0.593314353169453	0.36967073859364	0.223643614575813	1	46536187	F	II	PIK3R3	Body	opensea	Body-opensea		rs151055301;rs186871009	10;25
cg18361093	0.219816443530116	0.650066098824725	2.79082584307121	0.00574865755526906	0.0598709619250465	-2.35657990332064	0.56316192347561	0.782978367005726	-0.219816443530116	10	135193212	F	II	PAOX	Body	island	Body-island	chr10:135191594-135193307	rs144496317;rs4617507;rs547200092	30;37;50
cg27543538	0.216404804360657	0.714988650919737	2.78729055689592	0.00580941917753761	0.0604179594463912	-2.36543616204952	0.629433263149244	0.845838067509902	-0.216404804360657	1	27902687	F	II	AHDC1	5'UTR	island	5'UTR-island	chr1:27901660-27902688
cg19023589	-0.216690139115146	0.704875086158551	-2.78649441760132	0.00582318277848503	0.060475320300074	-2.36742914508198	0.790543280692445	0.5738531415773	0.216690139115146	13	114182159	R	II	TMCO3	Body	shelf	Body-shelf	chr13:114185709-114186062	rs539364795;rs558503589	2;1
cg10375078	0.221313178906676	0.446842269301778	2.78555059341271	0.00583953790115038	0.0605593944713361	-2.36979114871056	0.359346361361929	0.580659540268605	-0.221313178906676	10	22624374	F	I		IGR	island	IGR-island	chr10:22623350-22625875	rs565175194	51
cg07481273	-0.214231350701611	0.620947811224371	-2.78417112669132	0.00586351712324436	0.0607134057235395	-2.37324205840382	0.705643926618032	0.49141257591642	0.214231350701611	14	93653027	R	II	C14orf109	3'UTR	shore	3'UTR-shore	chr14:93650745-93651652
cg15004542	-0.220580385181325	0.453519111103451	-2.78374457692504	0.00587094989879835	0.0607134057235395	-2.37430880712725	0.540725309896067	0.320144924714743	0.220580385181325	2	145214304	R	II	ZEB2	Body	opensea	Body-opensea		rs189899147	1
cg00446046	-0.221429305066801	0.635318810222041	-2.78265430138987	0.00588998721559276	0.0608244876967973	-2.37703476735876	0.722860628504265	0.501431323437463	0.221429305066801	3	187686918	F	II		IGR	opensea	IGR-opensea		rs547977258;rs561500242;rs530306646	0;35;40
cg04205769	-0.22374579413748	0.517828802013166	-2.7816548487452	0.00590748788891761	0.0609194109726356	-2.37953278214339	0.60628644155589	0.38254064741841	0.22374579413748	1	101488098	R	II	DPH5	Body	shelf	Body-shelf	chr1:101491317-101491680	rs561304338;rs530653973;rs180821850	18;2;1
cg13098633	-0.223227803231707	0.591652530365561	-2.78079152374643	0.00592264291619893	0.060989912726925	-2.38168989525958	0.679905382806003	0.456677579574296	0.223227803231707	9	140259748	F	II	EXD3	Body	shelf	Body-shelf	chr9:140262925-140263236	rs569512140;rs536730444	1;5
cg08017142	-0.215155452892467	0.700713443907964	-2.77959360984212	0.00594372986351285	0.0611212164926735	-2.38468199227994	0.785774902028241	0.570619449135775	0.215155452892466	2	136862706	R	II		IGR	opensea	IGR-opensea
cg04138112	0.227348263852353	0.471292778322948	2.77828236592042	0.00596688987009878	0.0612734405147959	-2.38795579611257	0.381410906567366	0.608759170419719	-0.227348263852353	1	167090618	R	I	DUSP27	Body	island	Body-island	chr1:167090575-167091010	rs557770477	1
cg03214819	-0.215787395095652	0.69708283655499	-2.77581459854314	0.00601069936616164	0.0615274269935251	-2.39411324406614	0.78239413229048	0.566606737194829	0.215787395095651	17	73304757	R	II		IGR	opensea	IGR-opensea		rs12936583;rs533828526	49;16
cg08651937	-0.219263143115376	0.660928714519031	-2.77556236810236	0.00601519353592279	0.0615274269935251	-2.39474231217508	0.747614143192551	0.528351000077175	0.219263143115376	3	156530506	F	II	PA2G4P4	TSS1500	shelf	TSS1500-shelf	chr3:156533839-156535131	rs547880598;rs79939258	13;46
cg08926477	-0.224034691680916	0.688323256277501	-2.77532222235222	0.00601947521759955	0.0615274269935251	-2.39534119177199	0.776895111128096	0.552860419447181	0.224034691680915	3	171918983	F	II	FNDC3B	Body	opensea	Body-opensea		rs547943305	47
cg20694425	-0.221641153477298	0.486138483146639	-2.7746342974279	0.00603175589709794	0.0615274269935251	-2.39705648599241	0.573764055451617	0.35212290197432	0.221641153477298	4	55235418	F	II		IGR	opensea	IGR-opensea		rs530099971;rs150669593;rs190586870	1;39;49
cg24186951	-0.223662375350504	0.577075205632252	-2.77453213800709	0.00603358156142178	0.0615274269935251	-2.39731118011644	0.665499865654544	0.44183749030404	0.223662375350504	2	59504985	F	II	LOC101927285	Body	opensea	Body-opensea		rs140205805;rs142264587;rs181921641;rs530894647;rs549386981	14;15;22;33;50
cg26503179	-0.217811358329624	0.611964194099343	-2.77393010479226	0.00604435052769215	0.0615516362069984	-2.39881193607571	0.698075661345939	0.480264303016315	0.217811358329623	11	58991197	R	II		IGR	opensea	IGR-opensea
cg03211711	-0.211822827809633	0.763664214547483	-2.77272255868444	0.00606600329404869	0.0616075478759789	-2.4018212158487	0.847408123216407	0.635585295406775	0.211822827809633	2	32491049	F	II	NLRC4	TSS1500	opensea	TSS1500-opensea		rs420225;rs557042044	3;37
cg16601494	0.229160283266992	0.477062136767784	2.77268119835171	0.00606674617998322	0.0616075478759789	-2.40192426693626	0.386463885243625	0.615624168510617	-0.229160283266992	1	1475737	R	I	C1orf70	5'UTR	shore	5'UTR-shore	chr1:1476093-1476669	rs561063770	23
cg08288126	-0.219142685927205	0.619595166251287	-2.77221926582357	0.00607504870626469	0.0616075478759789	-2.40307509570291	0.706232972315531	0.487090286388326	0.219142685927205	3	12392792	F	II	PPARG	TSS1500	opensea	TSS1500-opensea		rs4135245;rs145806574	0;18
cg01680244	-0.221290034743485	0.564899019585732	-2.77024317457152	0.00611068240578982	0.0618168014405981	-2.40799620279694	0.652385777507575	0.43109574276409	0.221290034743485	8	59476467	R	II	SDCBP	5'UTR	opensea	5'UTR-opensea		rs530000509;rs189805150	39;12
cg22486242	-0.213299734800574	0.642578277455729	-2.76982605127918	0.00611822834010207	0.0618168014405981	-2.4090345607092	0.726906079586188	0.513606344785614	0.213299734800574	6	5122548	F	II	LOC100129461	Body	opensea	Body-opensea
cg08919791	-0.216579128640203	0.490830248019283	-2.76940037810836	0.00612593765915731	0.0618168014405981	-2.41009405324809	0.576454554690991	0.359875426050788	0.216579128640203	1	174135405	F	II	RABGAP1L	5'UTR	opensea	5'UTR-opensea
cg23589035	-0.220720648712248	0.502331788796075	-2.76920895659779	0.00612940734415096	0.0618168014405981	-2.41057044878546	0.589593440612545	0.368872791900298	0.220720648712247	1	155484600	R	II	ASH1L	Body	opensea	Body-opensea
cg26312508	-0.22322861537012	0.582401518991025	-2.76762093488466	0.00615826045937169	0.0619841229208221	-2.41452142589266	0.670654692509444	0.447426077139324	0.22322861537012	17	15897186	R	II	ZSWIM7	Body	opensea	Body-opensea
cg13671044	0.227742065968387	0.528628630712152	2.76736589284793	0.00616290583869057	0.0619841229208221	-2.41515577206103	0.438591069747906	0.666333135716293	-0.227742065968387	8	144650918	R	I	MROH6	Body	shore	Body-shore	chr8:144649331-144649742	rs560599830;rs200226654	39;35
cg26144749	-0.223460907646591	0.559665369437544	-2.76526626546482	0.00620126976415451	0.0621990858135325	-2.42037595970123	0.648010379437359	0.424549471790768	0.223460907646591	20	42568264	F	II	TOX2	Body	opensea	Body-opensea		rs143244631	26
cg24827600	-0.21495394987581	0.666879668080752	-2.76506975242759	0.00620487146788626	0.0621990858135325	-2.42086435193826	0.7518614622177	0.53690751234189	0.21495394987581	2	169355957	F	II	LASS6	Body	opensea	Body-opensea		rs114388308;rs536802013;rs141098689;rs146939491	0;6;19;48
cg03445932	-0.219976868479182	0.560283668039858	-2.76480490019603	0.00620972869824138	0.0621990858135325	-2.42152253629384	0.647251267206046	0.427274398726864	0.219976868479182	3	137942206	R	II	ARMC8	Body	opensea	Body-opensea		rs200183090	2
cg14659184	-0.219698006136397	0.567711702711122	-2.76411454375395	0.00622240563162415	0.0622410342306524	-2.42323786755871	0.654569053974349	0.434871047837952	0.219698006136397	15	89929470	R	II	LINC00925	Body	opensea	Body-opensea		rs191168955;rs117382057	12;1
cg16636885	-0.223306080811813	0.429282487359789	-2.76310007708872	0.00624107674736542	0.0623427448388055	-2.42575779878917	0.517566286750506	0.294260205938693	0.223306080811813	1	159252119	R	II		IGR	opensea	IGR-opensea		rs575324788	2
cg14768782	0.225237334271189	0.345288724216453	2.76096950558233	0.0062804551007252	0.0626507439435608	-2.43104734821643	0.256241406016216	0.481478740287405	-0.225237334271189	3	128712993	R	I	KIAA1257	TSS200	island	TSS200-island	chr3:128712404-128713058	rs554979921;rs115978811	45;44
cg24777950	-0.217648735398372	0.641077859815791	-2.76038415794314	0.00629131318256362	0.062655228363442	-2.4324999251101	0.727125034275612	0.50947629887724	0.217648735398372	14	25046121	F	II	CTSG	TSS1500	opensea	TSS1500-opensea
cg02579959	-0.217751776725789	0.606847424344616	-2.76002437426232	0.00629799554062421	0.062655228363442	-2.43339260968928	0.692935336073416	0.475183559347627	0.217751776725789	15	100890963	F	II	FLJ42289	TSS1500	shore	TSS1500-shore	chr15:100890242-100890494	rs116193392	1
cg09067944	0.219784748865469	0.503430020927078	2.75803035473255	0.00633514779476699	0.0629047384729311	-2.43833816260213	0.416538376026776	0.636323124892245	-0.219784748865469	1	235105948	F	II		IGR	opensea	IGR-opensea
cg15574823	-0.220818510152327	0.586444286445364	-2.75665908531083	0.00636081223939753	0.0629047384729311	-2.4417372585971	0.673744627668376	0.45292611751605	0.220818510152326	17	442460	F	II	VPS53	Body	opensea	Body-opensea
cg24658778	-0.218572669349953	0.559222769328726	-2.75654271100557	0.0063629946134821	0.0629047384729311	-2.44202565475245	0.645635220001963	0.42706255065201	0.218572669349953	6	152897280	R	II	SYNE1	Body	opensea	Body-opensea		rs564710641;rs79982259;rs187401876	47;36;1
cg07941301	0.220572989488322	0.44309170758085	2.75649080588967	0.00636396821197136	0.0629047384729311	-2.44215428120153	0.355888432666862	0.576461422155184	-0.220572989488322	6	42928277	R	I	GNMT	TSS1500	island	TSS1500-island	chr6:42928218-42928810	rs34401625	41
cg19040264	-0.229974166407794	0.460029882807455	-2.75638393410261	0.00636597326062669	0.0629047384729311	-2.44241911391374	0.550949902084955	0.320975735677161	0.229974166407794	12	122760981	F	II	CLIP1	Body	opensea	Body-opensea		rs574821941	1
cg10260093	-0.21948836825308	0.598984080605327	-2.75509011701889	0.00639029235735583	0.0629286711101948	-2.44562449340645	0.68575855177515	0.466270183522069	0.21948836825308	22	50586318	R	II	MOV10L1	Body	opensea	Body-opensea		rs572994675;rs540287328	2;1
cg23975840	-0.228741434126358	0.657718577353179	-2.75445620308809	0.0064022383613806	0.0629286711101948	-2.44719448187831	0.748151237356623	0.519409803230265	0.228741434126358	12	117042895	R	II		IGR	opensea	IGR-opensea		rs533163347	3
cg18610423	0.21744013767008	0.512613377778215	2.7542516784605	0.00640609691066325	0.0629286711101948	-2.4477009483418	0.426648672187718	0.644088809857798	-0.21744013767008	6	24911193	R	II	FAM65B	1stExon	island	1stExon-island	chr6:24910626-24911285
cg09702859	-0.21740748543518	0.310597232482802	-2.75406304819945	0.00640965746592656	0.0629286711101948	-2.44816802460924	0.396549029050198	0.179141543615019	0.217407485435179	1	198901839	R	II	MIR181A1HG	Body	opensea	Body-opensea		rs191489758;rs145664484;rs566367040;rs570214264;rs555179385	50;46;34;14;2
cg24441176	-0.223275815140535	0.628254292421366	-2.75397558779327	0.00641130896335455	0.0629286711101948	-2.44838457940519	0.716526126314135	0.493250311173601	0.223275815140535	12	88210067	F	II		IGR	opensea	IGR-opensea		rs117985061;rs546015516	0;35
cg16673748	-0.21483243347965	0.619701186426671	-2.75260498987783	0.00643724011482548	0.0629349805022199	-2.45177739388951	0.704634939197696	0.489802505718046	0.21483243347965	8	130696161	F	II		IGR	opensea	IGR-opensea		rs565470957	11
cg05749408	-0.22168062185332	0.51425471342651	-2.75188435470859	0.00645091232678509	0.0629349805022199	-2.45356064714921	0.601895889508055	0.380215267654735	0.22168062185332	3	119030451	F	II	ARHGAP31	Body	opensea	Body-opensea		rs186220087	34
cg23257256	-0.214355964031437	0.355575667656378	-2.75161737501568	0.0064559842611476	0.0629349805022199	-2.45422119422065	0.440321048785086	0.225965084753649	0.214355964031437	12	14538000	F	II	ATF7IP	5'UTR	opensea	5'UTR-opensea		rs184984703	1
cg09849405	0.222047101321076	0.43839163244746	2.7515390280749	0.00645747333916846	0.0629349805022199	-2.45441502484547	0.350605569134476	0.572652670455552	-0.222047101321076	16	66612955	F	I	CMTM1	3'UTR	island	3'UTR-island	chr16:66612749-66613412
cg11638399	-0.213904971396318	0.591579573273939	-2.7514532774883	0.00645910348911966	0.0629349805022199	-2.45462716627025	0.676146654988763	0.462241683592445	0.213904971396318	8	29441416	F	II		IGR	opensea	IGR-opensea		rs537644426;rs554879338	15;20
cg25464662	-0.221091473159901	0.429804838629546	-2.75122455565759	0.00646345339855041	0.0629349805022199	-2.45519297944902	0.517213095460205	0.296121622300304	0.221091473159901	10	33250646	R	II		IGR	shelf	IGR-shelf	chr10:33246271-33247707	rs558386591	1
cg26645498	-0.217797508806832	0.512937012449233	-2.75062367655022	0.00647489377128767	0.0629627601207973	-2.45667922995387	0.599043004303097	0.381245495496265	0.217797508806831	14	102322505	R	II	PPP2R5C	Body	opensea	Body-opensea
cg03391567	-0.209501255302454	0.739628580405544	-2.74858819801928	0.00651378452371686	0.0631743117822545	-2.46171167467795	0.822454658083259	0.612953402780805	0.209501255302454	12	121725125	R	II	CAMKK2	5'UTR	opensea	5'UTR-opensea
cg01823541	0.217837616414204	0.410708340217493	2.74849792614505	0.00651551418883405	0.0631743117822545	-2.46193477989045	0.324586491867691	0.542424108281896	-0.217837616414205	19	2579285	R	II	GNG7	5'UTR	island	5'UTR-island	chr19:2578956-2579746
cg13350370	-0.221901779778684	0.35381249677499	-2.74793811302526	0.00652624985015699	0.0631743117822545	-2.4633181960486	0.441541107385167	0.219639327606484	0.221901779778684	8	97873804	R	II	CPQ	Body	opensea	Body-opensea		rs114702127	2
cg11557901	-0.211629962558161	0.75404514759807	-2.74728014807458	0.00653888827580135	0.0631743117822545	-2.46494383299106	0.837712807214087	0.626082844655926	0.211629962558161	9	128022358	F	II		IGR	shore	IGR-shore	chr9:128023933-128024596
cg25801976	-0.220182784076208	0.467378480067426	-2.74705794926085	0.00654316135545249	0.0631743117822545	-2.46549273929365	0.554427487725462	0.334244703649254	0.220182784076208	8	48648112	F	II	KIAA0146	3'UTR	shore	3'UTR-shore	chr8:48649766-48651653
cg09467433	-0.213432774964284	0.696503255017304	-2.74654945971424	0.00655294957877774	0.0631743117822545	-2.46674872618132	0.780883654421788	0.567450879457504	0.213432774964284	3	171283606	R	II		IGR	opensea	IGR-opensea		rs545173872;rs563761052;rs575764066	48;46;9
cg25738505	-0.219423030703702	0.513015068466185	-2.74624583900634	0.00655880048046349	0.0631743117822545	-2.46749857739552	0.599763708511835	0.380340677808133	0.219423030703702	3	101757700	F	II		IGR	opensea	IGR-opensea		rs557731844	0
cg11409096	0.217127181261154	0.39813950343953	2.74589438560082	0.00656557904774658	0.0631743117822545	-2.46836646517394	0.312298524801399	0.529425706062553	-0.217127181261154	6	42928337	R	II	GNMT	TSS200	island	TSS200-island	chr6:42928218-42928810	rs565173816	1
cg14013195	0.217308455427758	0.471761194395322	2.74313326713585	0.0066190545699686	0.0634905080697353	-2.47518126646049	0.385848549226209	0.603157004653967	-0.217308455427758	2	26624767	F	II	C2orf39	TSS200	island	TSS200-island	chr2:26624603-26625057	rs563153740;rs114557669	22;51
cg00849335	-0.215488286869435	0.669905542457004	-2.74308173643141	0.00662005632159688	0.0634905080697353	-2.47530839070688	0.755098586103059	0.539610299233625	0.215488286869434	1	66736380	F	II	PDE4B	Body	opensea	Body-opensea		rs562659832;rs533451657	0;20
cg05439349	-0.216128190263067	0.544942072113182	-2.74285741001413	0.00662441880432999	0.0634905080697353	-2.47586176953143	0.630388100821836	0.414259910558769	0.216128190263067	3	5032114	F	II		IGR	shelf	IGR-shelf	chr3:5028409-5028903	rs372038822;rs527371482	0;21
cg06196147	0.230092910656627	0.352877876438611	2.73994370434816	0.00668131873372929	0.0636265461000309	-2.48304563136009	0.26191091176041	0.492003822417037	-0.230092910656627	3	128713057	F	II	KIAA1257	TSS200	island	TSS200-island	chr3:128712404-128713058
cg05480073	-0.215584569808169	0.557511225596649	-2.73975714623339	0.00668497694096342	0.0636265461000309	-2.48350535754184	0.642742334590576	0.427157764782408	0.215584569808168	5	172202805	R	II		IGR	shelf	IGR-shelf	chr5:172197482-172199606	rs79043187;rs576317247;rs116326997	46;40;1
cg24742525	-0.211032205020903	0.667792586775726	-2.73956782080619	0.00668869126638475	0.0636265461000309	-2.48397187347618	0.751223923644454	0.540191718623552	0.211032205020902	7	97755587	R	II	LMTK2	Body	opensea	Body-opensea		rs62479794;rs531414735	31;21
cg12076818	-0.2148135814948	0.530017314070881	-2.7390245745684	0.00669935944647682	0.0636265461000309	-2.48531031854281	0.614943613731616	0.400130032236816	0.2148135814948	2	65652596	F	II	SPRED2	Body	opensea	Body-opensea		rs149572572	19
cg24301690	0.216009765079419	0.559802833111952	2.73828732877556	0.00671386199927647	0.0636265461000309	-2.48712634520483	0.474403623661949	0.690413388741368	-0.216009765079419	3	128712676	R	II	KIAA1257	5'UTR	island	5'UTR-island	chr3:128712404-128713058	rs531419937;rs549803668	49;28
cg26248173	0.221217116634765	0.575727258934353	2.73740385762196	0.00673127842604115	0.0636265461000309	-2.48930196698344	0.488269329102005	0.709486445736769	-0.221217116634765	1	166853578	R	I		IGR	island	IGR-island	chr1:166853253-166853790	rs565526635;rs532703731;rs114685113;rs566472661;rs527314484;rs549084991;rs191310966	41;35;32;13;7;4;1
cg00278392	-0.214568027257555	0.599032287624205	-2.73658160240173	0.00674752480412113	0.0636265461000309	-2.49132625586355	0.683861507702773	0.469293480445218	0.214568027257555	6	16802505	F	II		IGR	opensea	IGR-opensea		rs540772399;rs148609530	28;38
cg07026750	-0.216542895882477	0.604938715011127	-2.73608788933444	0.00675729679085149	0.0636265461000309	-2.49254144497633	0.690548697104199	0.474005801221722	0.216542895882477	4	8209196	R	II	SH3TC1	Body	opensea	Body-opensea		rs554279147;rs566154788	36;35
cg11759930	-0.21923310623039	0.49344025556332	-2.73484964333964	0.00678186158744067	0.0636265461000309	-2.49558828041821	0.580113809189288	0.360880702958898	0.21923310623039	6	159541084	F	II		IGR	opensea	IGR-opensea		rs531383002	18
cg19826754	-0.220975663602458	0.423457938302273	-2.73423973922446	0.00679399078707063	0.0636265461000309	-2.49708854503745	0.510820409959058	0.289844746356601	0.220975663602458	10	89822372	R	II		IGR	opensea	IGR-opensea
cg16578537	0.228471873422242	0.35602292222963	2.7339214869092	0.0068003276830917	0.0636265461000309	-2.49787127088216	0.265696832737116	0.494168706159358	-0.228471873422242	3	194408556	R	I	FAM43A	1stExon	island	1stExon-island	chr3:194406440-194409045	rs202084135;rs200918957	21;20
cg27658459	-0.221815379158305	0.526539027479948	-2.73329871749592	0.00681274346560705	0.0636265461000309	-2.49940269758619	0.614233479705325	0.39241810054702	0.221815379158305	1	180129682	F	II	QSOX1	Body	opensea	Body-opensea		rs574484620	33
cg22061818	-0.212102339033278	0.724362193554576	-2.73325830025501	0.00681354994859593	0.0636265461000309	-2.49950207480884	0.808216606660756	0.596114267627479	0.212102339033277	9	115258067	R	II	KIAA1958	5'UTR	opensea	5'UTR-opensea		rs540056319;rs560253262	17;7
cg17025232	0.219599393173239	0.421417410991586	2.73266649126796	0.00682536876670835	0.0636265461000309	-2.50095704892701	0.334599046248677	0.554198439421916	-0.219599393173239	11	67183330	F	I	ATPGD1	5'UTR	island	5'UTR-island	chr11:67182965-67183393	rs368225452;rs183628051	0;13
cg13338124	-0.220997206370722	0.5226320913555	-2.73255056948403	0.00682768597370699	0.0636265461000309	-2.50124201078237	0.610003079920669	0.389005873549947	0.220997206370722	4	74710337	R	II		IGR	opensea	IGR-opensea		rs528375351;rs140923107	33;2
cg24121905	-0.210432718664883	0.740208347747265	-2.7321099036696	0.00683650111858048	0.0636265461000309	-2.50232516452307	0.823402678382219	0.612969959717336	0.210432718664883	6	2794679	R	II		IGR	opensea	IGR-opensea		rs184934141	1
cg15955909	-0.219413834062391	0.611786895897361	-2.73203106396658	0.0068380793256467	0.0636265461000309	-2.50251893495855	0.698531900061562	0.479118065999172	0.21941383406239	3	193411652	R	II	OPA1	3'UTR	opensea	3'UTR-opensea		rs535850857;rs142430247;rs113727730	33;25;2
cg26322951	0.21930665680619	0.486704256726249	2.73199144941648	0.00683887245110085	0.0636265461000309	-2.50261629674886	0.400001624965662	0.619308281771853	-0.21930665680619	15	91499786	R	II	RCCD1	5'UTR	shore	5'UTR-shore	chr15:91497994-91498615	rs539374572;rs557526773	26;6
cg05180443	0.213920861475827	0.497029592943938	2.73194613148148	0.00683977986648962	0.0636265461000309	-2.50272767430605	0.412456229104657	0.626377090580485	-0.213920861475827	17	48546554	F	I	CHAD	TSS1500	island	TSS1500-island	chr17:48545570-48546900	rs139996035;rs184584933;rs189020590;rs563392881	0;26;33;40
cg17583513	-0.218906127315224	0.473124954565574	-2.73178897348859	0.00684292753508134	0.0636265461000309	-2.50311390710966	0.559669237457639	0.340763110142415	0.218906127315224	14	68429293	F	II	RAD51B	Body	opensea	Body-opensea		rs550643215;rs369794333	22;30
cg08843850	-0.212977528891177	0.616972983160273	-2.73094918617482	0.00685976960458146	0.0636265461000309	-2.50517742696648	0.70117340155911	0.488195872667933	0.212977528891177	1	199092823	F	II		IGR	opensea	IGR-opensea		rs188171497;rs562830733	0;40
cg18818299	-0.215403938597583	0.507990549104203	-2.73062137324123	0.00686635411912081	0.0636265461000309	-2.50598276741743	0.593150245759061	0.377746307161478	0.215403938597583	16	30726576	R	II	SRCAP	Body	opensea	Body-opensea		rs143455502;rs546054226;rs564683979;rs532113376	43;35;7;1
cg13816228	-0.217409684374973	0.667401402273422	-2.73009059014188	0.00687702766095323	0.0636265461000309	-2.50728655645427	0.753354068189109	0.535944383814137	0.217409684374972	1	90022780	R	II	LRRC8B	TSS1500	opensea	TSS1500-opensea		rs188309619	17
cg21352991	-0.213618380352307	0.680370152756437	-2.72998995065667	0.00687905311749375	0.0636265461000309	-2.5075337357937	0.764823931035256	0.551205550682949	0.213618380352306	7	28123378	F	II	JAZF1	Body	opensea	Body-opensea		rs555678225;rs41445946;rs185991958;rs148191344	14;21;23;38
cg07734159	-0.211256264085259	0.71348594756865	-2.72946228085988	0.00688968176591763	0.0636265461000309	-2.50882960073823	0.797005865927938	0.58574960184268	0.211256264085258	10	75772918	F	II	VCL	Body	opensea	Body-opensea		rs118123696	1
cg02862467	-0.210438467857003	0.663497677329439	-2.72946227485822	0.00688968188689125	0.0636265461000309	-2.50882961547597	0.746694280900812	0.536255813043809	0.210438467857003	1	19407897	F	II	UBR4	Body	opensea	Body-opensea		rs201737964;rs141281527	1;15
cg09912228	-0.218654906295473	0.425877212257134	-2.72934148871856	0.0068921169245404	0.0636265461000309	-2.50912621254902	0.512322175211159	0.293667268915685	0.218654906295473	1	243634599	R	II	SDCCAG8	Body	shelf	Body-shelf	chr1:243637639-243638142	rs559860378;rs79745684	36;2
cg14338887	0.219436076303247	0.523369292820783	2.72889107606131	0.00690120407111206	0.0636265461000309	-2.5102321187259	0.436615495212523	0.656051571515769	-0.219436076303246	6	42928500	R	I	GNMT	1stExon	island	1stExon-island	chr6:42928218-42928810	rs10948059;rs376137577;rs200161633	41;26;17
cg04612941	-0.217201168342533	0.499766306758351	-2.72868423812809	0.00690538069042025	0.0636265461000309	-2.51073991496738	0.585636536103074	0.36843536776054	0.217201168342533	2	169893745	F	II		IGR	opensea	IGR-opensea		rs542184131	49
cg09652652	0.229316152105761	0.420107233547015	2.72842217455971	0.00691067574991153	0.0636265461000309	-2.51138324141384	0.329447359458691	0.558763511564452	-0.229316152105761	3	194408845	F	I	FAM43A	3'UTR	island	3'UTR-island	chr3:194406440-194409045	rs190421742;rs530650379;rs556168852	19;37;50
cg25381253	-0.219384249429392	0.525870776103762	-2.72810941742291	0.00691699989403482	0.0636265461000309	-2.51215093805331	0.612604084017708	0.393219834588316	0.219384249429392	5	77178418	F	II		IGR	opensea	IGR-opensea		rs79612977;rs186518025	0;1
cg11862731	0.23161466617497	0.354595558691613	2.72789785755416	0.00692128073501066	0.0636265461000309	-2.51267018873063	0.263026969738718	0.494641635913688	-0.23161466617497	3	194408516	R	II	FAM43A	1stExon	island	1stExon-island	chr3:194406440-194409045	rs148102584;rs143934965	50;26
cg11427907	-0.220074348404177	0.54603660874397	-2.72763065563257	0.00692669089947724	0.0636265461000309	-2.51332595350525	0.633042746485156	0.412968398080979	0.220074348404177	8	142148131	R	II	DENND3	ExonBnd	opensea	ExonBnd-opensea
cg04583111	-0.210826198437635	0.697455684401002	-2.72717263727054	0.00693597351667801	0.0636265461000309	-2.51444988011752	0.780805576806578	0.569979378368944	0.210826198437635	19	56649661	F	II		IGR	shelf	IGR-shelf	chr19:56652191-56652684	rs551753942;rs562174704;rs531868884;rs75342253	0;1;30;50
cg21122051	-0.212262927704286	0.563434074030652	-2.72685882588298	0.00694234000000337	0.0636265461000309	-2.51521983783962	0.647351975681183	0.435089047976898	0.212262927704286	10	97515319	F	II	ENTPD1	TSS1500	opensea	TSS1500-opensea
cg20107506	-0.205616213590735	0.804617979233117	-2.72615026080602	0.00695673454345579	0.0636739243937571	-2.51695804909368	0.885908110187594	0.680291896596859	0.205616213590735	4	100874826	F	II		IGR	shelf	IGR-shelf	chr4:100870377-100871994	rs189200787;rs567919564	27;40
cg24459409	0.220450303371394	0.538824993916351	2.72536250609149	0.0069727695226162	0.0636739243937571	-2.51889003294766	0.451670222816032	0.672120526187426	-0.220450303371394	19	46504412	R	II	CCDC61	Body	shore	Body-shore	chr19:46504108-46504330	rs188961676	12
cg20891765	-0.207201919635135	0.781329392306097	-2.72532358487383	0.0069735626415967	0.0636739243937571	-2.51898547459574	0.863246430301383	0.656044510666248	0.207201919635135	2	112670316	R	II	MERTK	Body	opensea	Body-opensea		rs113322271	23
cg05030067	-0.222202778608877	0.445576743406396	-2.72443098795549	0.0069917739902869	0.0637608045979895	-2.52117393240341	0.533424353554092	0.311221574945215	0.222202778608876	14	75765449	R	II		IGR	opensea	IGR-opensea		rs541198858	44
cg06922635	0.2175853606866	0.629981178087998	2.72268037865991	0.00702761605416022	0.0639813927770514	-2.52546412675599	0.543959058746784	0.761544419433385	-0.217585360686601	4	57371607	R	II	ARL9	5'UTR	island	5'UTR-island	chr4:57371582-57372022	rs573429265	34
cg27348043	0.220843149517581	0.511990887848481	2.72207623115185	0.00704002392232647	0.0639813927770514	-2.5269441102221	0.424680805481066	0.645523954998647	-0.220843149517581	3	121741090	F	I	ILDR1	TSS200	opensea	TSS200-opensea		rs529531378;rs562324854;rs543208046	27;28;31
cg09669125	-0.220931092146157	0.475179180136775	-2.72184631240203	0.00704475115339168	0.0639813927770514	-2.52750726355756	0.56252403052014	0.341592938373983	0.220931092146157	5	149318703	F	II	PDE6A	Body	opensea	Body-opensea		rs139475902;rs529788997;rs149655061	0;21;40
cg20139501	-0.214631232557647	0.487871723967181	-2.72148255656985	0.00705223599847038	0.0639813927770514	-2.52839814185908	0.572725932187646	0.358094699629999	0.214631232557647	15	101057936	R	II	CERS3	5'UTR	opensea	5'UTR-opensea
cg13901842	-0.21220048400054	0.64430984317193	-2.72039661535628	0.00707462374395353	0.0639813927770514	-2.53105707622763	0.728203057776795	0.516002573776255	0.21220048400054	2	38964763	R	II		IGR	opensea	IGR-opensea		rs573942933;rs183102457;rs148838603;rs4625887	44;36;15;1
cg14085017	0.220435650428625	0.326900424773565	2.7200398064592	0.00708199372714511	0.0639813927770514	-2.53193051073188	0.239751446697132	0.460187097125757	-0.220435650428625	11	63775226	F	II	MACROD1	Body	shore	Body-shore	chr11:63775346-63775613
cg22048292	-0.215559587319771	0.556656440604984	-2.72002415200329	0.00708231723305982	0.0639813927770514	-2.53196882893305	0.641877672801173	0.426318085481402	0.215559587319771	4	105979020	R	II		IGR	opensea	IGR-opensea		rs115686981	44
cg25997500	0.21740794723913	0.432230926982081	2.71936988194	0.00709584995654556	0.0639813927770514	-2.53357013613007	0.346278947841029	0.563686895080159	-0.21740794723913	2	160919253	R	II	PLA2R1	TSS200	shore	TSS200-shore	chr2:160918674-160919177	rs925408;rs571159460	47;45
cg25964609	-0.213013635162196	0.584174333977928	-2.71880189010889	0.00710761708447409	0.0639813927770514	-2.53495999055363	0.668389026949028	0.455375391786832	0.213013635162196	12	76956058	R	II		IGR	shelf	IGR-shelf	chr12:76952707-76953830	rs558660647	39
cg03826564	0.220039018423266	0.554235774833468	2.71837981546505	0.00711637266077888	0.0639813927770514	-2.53599261703262	0.467243604759153	0.687282623182419	-0.220039018423266	15	101629310	R	II		IGR	island	IGR-island	chr15:101629128-101629458
cg14187466	-0.208000919753424	0.756897873745155	-2.71734655114695	0.0071378480201654	0.0639813927770514	-2.53851992260625	0.839130795508137	0.631129875754713	0.208000919753424	15	75919788	F	II	SNUPN	TSS1500	shore	TSS1500-shore	chr15:75917646-75918212	rs185110153;rs188897293	24;49
cg10713461	-0.218659002206431	0.517670068401664	-2.71678599361874	0.00714952314731539	0.0639813927770514	-2.53989064200261	0.604116650669323	0.385457648462891	0.218659002206431	17	3706833	F	II		IGR	opensea	IGR-opensea		rs369108310;rs185620696	0;44
cg23965230	-0.213843075965325	0.555998452061521	-2.71640790300943	0.00715740765507877	0.0639813927770514	-2.54081503101398	0.640541063489673	0.426697987524348	0.213843075965325	10	43468702	R	II		IGR	opensea	IGR-opensea		rs561651502;rs115319447	31;21
cg14531540	-0.216782675962422	0.464608891032714	-2.71637591066228	0.00715807516770865	0.0639813927770514	-2.54089324323619	0.550313669901578	0.333530993939156	0.216782675962422	3	69608177	F	II		IGR	opensea	IGR-opensea		rs527922798;rs548164891;rs77163875	9;38;40
cg15155922	-0.212231970971227	0.730031358004738	-2.71591195676159	0.00716776178324711	0.0639813927770514	-2.54202738313644	0.813937020946851	0.601705049975624	0.212231970971227	21	37501939	R	II		IGR	shore	IGR-shore	chr21:37502377-37502826	rs115799761	28
cg05901357	0.216912525964313	0.548493066612147	2.71589851941899	0.00716804250998751	0.0639813927770514	-2.54206022817965	0.462736951696023	0.679649477660336	-0.216912525964314	2	27529325	R	II	TRIM54	Body	island	Body-island	chr2:27529083-27531465	rs558088378	9
cg07579732	-0.21133857928225	0.677272751495588	-2.7148623982796	0.00718971863107745	0.0639813927770514	-2.54459237711247	0.760825213072291	0.549486633790041	0.21133857928225	12	883340	F	II	WNK1	Body	opensea	Body-opensea
cg10296410	0.22525418428464	0.397807498351076	2.71481397518962	0.00719073311190617	0.0639813927770514	-2.54471069512519	0.308753518517614	0.534007702802254	-0.22525418428464	22	42095368	F	II	MEI1	TSS200	shore	TSS200-shore	chr22:42095414-42096189	rs567520847;rs534931586;rs190556908	35;47;48
cg03562940	-0.205451673254651	0.773031803616317	-2.71457646688974	0.00719571086892676	0.0639813927770514	-2.54529099967141	0.854256883740248	0.648805210485598	0.20545167325465	3	72092096	R	II	LINC00877	Body	opensea	Body-opensea		rs112568975;rs570916311;rs528569199;rs141939737	43;41;22;2
cg21006745	-0.214703914439923	0.553088834177315	-2.71457397072655	0.00719576320066333	0.0639813927770514	-2.54529709830261	0.637971777095424	0.423267862655501	0.214703914439923	3	185516191	R	II	IGF2BP2	Body	opensea	Body-opensea		rs534361479	1
cg18391344	-0.215978913371351	0.349953492696661	-2.71405209146115	0.00720671189046773	0.0639813927770514	-2.54657204075795	0.435340504959753	0.219361591588402	0.215978913371351	1	198902062	R	II	MIR181A1HG	Body	opensea	Body-opensea		rs559261222	51
cg00790395	0.226678877664675	0.381504338505543	2.71344752575476	0.00721941411506542	0.0639813927770514	-2.54804870093309	0.291887107800904	0.51856598546558	-0.226678877664675	10	94822172	R	II	CYP26C1	Body	island	Body-island	chr10:94820026-94823252
cg21170682	-0.213364212768674	0.670638572791112	-2.71313690323436	0.00722594831545927	0.0639813927770514	-2.54880728226161	0.754991866211286	0.541627653442612	0.213364212768674	11	122205382	R	II		IGR	opensea	IGR-opensea		rs549785220;rs561518993	9;2
cg09459451	-0.218884539207282	0.597089504399654	-2.71299830399281	0.00722886558910572	0.0639813927770514	-2.54914573400623	0.683625252458347	0.464740713251065	0.218884539207282	2	39063259	F	II	DHX57	Body	opensea	Body-opensea
cg27340480	-0.208458081135458	0.708485036326092	-2.71249098685562	0.00723955281772839	0.0639813927770514	-2.55038443800901	0.790898696309877	0.58244061517442	0.208458081135458	19	44170526	R	II	PLAUR	Body	shelf	Body-shelf	chr19:44172916-44173252	rs4251826;rs550935709;rs4251825;rs142217735	43;39;21;2
cg21862228	-0.212517703509405	0.57994608665154	-2.71233473859412	0.00724284724562911	0.0639813927770514	-2.55076590238903	0.663964713620375	0.45144701011097	0.212517703509405	12	92500268	R	II	C12orf79	Body	opensea	Body-opensea		rs191483255;rs529231137;rs142091049	37;23;1
cg19966540	-0.212458938205291	0.580355781908421	-2.71152035388221	0.00726004014808367	0.0640560943029476	-2.55275381099229	0.664351176082606	0.451892237877315	0.212458938205291	21	35885635	R	II	KCNE1	TSS1500	opensea	TSS1500-opensea		rs183232338;rs41312975	15;1
cg01800033	0.218357804781816	0.546830283490373	2.71003809880431	0.00729142751118541	0.0641872703191853	-2.55637056804091	0.460502779274306	0.678860584056122	-0.218357804781816	6	139117182	R	I	ECT2L	TSS200	island	TSS200-island	chr6:139116946-139117469	rs369003534;rs551744722;rs4895547	27;20;12
cg11352316	-0.212758022502582	0.499113892762651	-2.70826538203781	0.00732912653494246	0.0641872703191853	-2.56069365608167	0.583227529565997	0.370469507063415	0.212758022502582	14	71348712	R	II		IGR	opensea	IGR-opensea		rs112681261;rs557826940	37;10
cg08848776	-0.218106432961233	0.437404139243089	-2.70816524260437	0.0073312613712075	0.0641872703191853	-2.5609377858481	0.523632263902182	0.305525830940949	0.218106432961233	19	15980907	F	II		IGR	opensea	IGR-opensea		rs184981005;rs568783359	8;24
cg09109411	-0.214030494412853	0.6371004486204	-2.70801749821156	0.00733441210649818	0.0641872703191853	-2.56129795639486	0.721717155713853	0.507686661301001	0.214030494412853	5	149319112	R	II	PDE6A	Body	opensea	Body-opensea		rs74522110;rs187210435;rs114685698	29;27;21
cg00510842	-0.222922072749822	0.482447507805171	-2.70797141049488	0.00733539520427857	0.0641872703191853	-2.56141030507567	0.5705794900551	0.347657417305279	0.222922072749821	12	8744022	F	II		IGR	opensea	IGR-opensea		rs74059919	3
cg13388635	-0.214675286643582	0.558433534955996	-2.70779324116695	0.00733919685700006	0.0641872703191853	-2.56184461430925	0.64330515990811	0.428629873264528	0.214675286643582	2	68618350	R	II	PLEK	Body	opensea	Body-opensea		rs528639263;rs552067447	16;5
cg19936032	0.212323241811217	0.518925822485825	2.70757460007956	0.0073438645008433	0.0641872703191853	-2.56237754215317	0.434984075723251	0.647307317534468	-0.212323241811217	6	24911414	F	II	FAM65B	TSS1500	shore	TSS1500-shore	chr6:24910626-24911285
cg20931042	0.213272390834457	0.552272740291281	2.7075241135893	0.00734494268927939	0.0641872703191853	-2.56250059504152	0.46795574856603	0.681228139400487	-0.213272390834457	11	637162	R	I	DRD4	TSS200	island	TSS200-island	chr11:636906-640628	rs148649503	16
cg13226230	-0.222673132304327	0.665087371875685	-2.70496669014603	0.00739974647086088	0.0645846929931965	-2.56873113084734	0.753120935809954	0.530447803505627	0.222673132304327	6	154583468	F	II	IPCEF1	Body	opensea	Body-opensea		rs557264583;rs117363044	1;50
cg07381000	0.223072291861103	0.51380645531029	2.703827216817	0.00742428334510576	0.0645846929931965	-2.57150542116592	0.425615084109389	0.648687375970492	-0.223072291861103	3	53190613	R	I		IGR	island	IGR-island	chr3:53190509-53190764	rs555182056;rs575330366	50;48
cg05958749	0.214322395012242	0.536637028948214	2.70318506809703	0.00743814343019702	0.0645846929931965	-2.57306839155397	0.451904919292211	0.666227314304454	-0.214322395012242	3	129147694	R	II	C3orf25	TSS1500	shore	TSS1500-shore	chr3:129147229-129147617	rs141875591;rs59832119;rs533767640;rs555128770;rs571631017	37;34;24;15;4
cg25774643	0.210886035541246	0.689316206239791	2.70268972519945	0.00744885083595262	0.0645846929931965	-2.57427380595186	0.60594265730488	0.816828692846126	-0.210886035541246	11	627175	R	I	SCT	TSS200	island	TSS200-island	chr11:626728-628037	rs569463275	7
cg15368992	-0.223482012153262	0.600932549640219	-2.70264898720383	0.00744973205388897	0.0645846929931965	-2.57437293254247	0.689285903282207	0.465803891128945	0.223482012153261	11	109618832	R	II		IGR	opensea	IGR-opensea		rs75659798;rs143829569;rs148154093	41;31;21
cg19564590	-0.21162285574219	0.645671198074457	-2.70230755227725	0.00745712145624617	0.0645846929931965	-2.57520368185987	0.729336048019044	0.517713192276854	0.21162285574219	1	8557499	R	II	RERE	Body	opensea	Body-opensea		rs200649907;rs145265480	39;1
cg16306898	0.217494364722249	0.400403911712936	2.70087542488277	0.00748818802361197	0.0645846929931965	-2.57868714787684	0.314417767520419	0.531912132242668	-0.217494364722249	1	1475675	F	I	C1orf70	1stExon	shore	1stExon-shore	chr1:1476093-1476669	rs561063770	41
cg20537795	-0.2147809477527	0.463002941159959	-2.7006661165645	0.00749273824372395	0.0645846929931965	-2.57919612011193	0.5479163391087	0.333135391356001	0.2147809477527	3	150593597	F	II		IGR	opensea	IGR-opensea		rs144284200	15
cg15033199	-0.212929088913342	0.664412061638892	-2.70017934315843	0.00750333002493652	0.0645846929931965	-2.58037965907624	0.748593329348818	0.535664240435476	0.212929088913341	5	36686237	F	II	SLC1A3	Body	shelf	Body-shelf	chr5:36690207-36690658	rs138085358;rs575531759	1;26
cg21768918	-0.216663747783569	0.524792128194301	-2.70016105863751	0.00750372814418408	0.0645846929931965	-2.58042411213511	0.610449888945945	0.393786141162376	0.216663747783569	10	70833671	R	II		IGR	opensea	IGR-opensea		rs570763315;rs539618555;rs546495725	38;19;3
cg17062279	0.214300900565281	0.610382061576301	2.70006365791027	0.00750584922701499	0.0645846929931965	-2.58066090665066	0.525658449724911	0.739959350290191	-0.214300900565281	17	3658505	R	I	ITGAE	Body	island	Body-island	chr17:3658426-3658685	rs535587704	34
cg18963652	-0.217229882571349	0.564078791822365	-2.69939379151108	0.00752045149477811	0.0645846929931965	-2.58228922915214	0.649960373304061	0.432730490732712	0.217229882571348	6	138133095	F	II		IGR	opensea	IGR-opensea		rs368774252;rs143414155;rs151325067;rs564641199;rs530518749;rs550002671	1;8;14;19;28;34
cg05103220	-0.214778927578072	0.412452653291081	-2.69932554843009	0.00752194054958074	0.0645846929931965	-2.58245509455675	0.497365252566133	0.282586324988061	0.214778927578072	8	124294898	R	II		IGR	opensea	IGR-opensea
cg11678461	0.216153930133645	0.538727711292159	2.6990482848712	0.00752799314206987	0.0645846929931965	-2.58312894607496	0.453271506355601	0.669425436489247	-0.216153930133645	11	3181822	F	I	OSBPL5	5'UTR	island	5'UTR-island	chr11:3181574-3182120	rs561201432	0
cg24504349	-0.215372514771305	0.65180501990494	-2.69904260875207	0.00752811709622978	0.0645846929931965	-2.58314274044322	0.736952293186619	0.521579778415314	0.215372514771305	4	120974344	R	II		IGR	opensea	IGR-opensea		rs554878971;rs574812742;rs543573181	23;22;1
cg20996351	0.209081273158826	0.625095966682672	2.69828606522548	0.00754465487548099	0.0645846929931965	-2.58498108695108	0.54243592845709	0.751517201615916	-0.209081273158826	1	27687232	F	I	MAP3K6	Body	island	Body-island	chr1:27687024-27687743	rs148643990;rs55869163;rs563940711	12;16;45
cg05191879	0.216465144978693	0.512209526634748	2.69811444848261	0.00754841092055327	0.0645846929931965	-2.58539803683825	0.426630283271079	0.643095428249772	-0.216465144978693	8	144650730	R	I	C8orf73	Body	shore	Body-shore	chr8:144651572-144652288	rs35592735;rs112047855;rs538192506	24;24;16
cg13939072	-0.211501461391732	0.585644788081907	-2.6980799745018	0.00754916562999467	0.0645846929931965	-2.5854817898171	0.669261644911197	0.457760183519465	0.211501461391732	2	216698827	R	II	LINC00607	Body	opensea	Body-opensea		rs549320282;rs571233974	2;1
cg00160753	-0.209213781115544	0.706934246778196	-2.69768655647826	0.0075577832226081	0.0645846929931965	-2.58643751086029	0.789646671870388	0.580432890754844	0.209213781115544	19	52483893	R	II	ZNF350-AS1	Body	opensea	Body-opensea		rs372207424;rs558798731	30;2
cg06052655	-0.214413895859336	0.592851110810399	-2.69690712161095	0.00757488252912672	0.0646554583277731	-2.58833059182226	0.677619395219903	0.463205499360568	0.214413895859336	6	114016878	F	II		IGR	opensea	IGR-opensea		rs142653954;rs576186132;rs543247592	13;38;48
cg07687273	-0.210875549302196	0.67008351944284	-2.69645269103815	0.00758486797876206	0.0646654093259109	-2.58943407263277	0.753452922655337	0.54257737335314	0.210875549302196	2	208004404	R	II	KLF7	Body	opensea	Body-opensea
cg19157853	0.211109801760928	0.589723657540853	2.69547119119911	0.0076064755793626	0.0647266653895004	-2.59181683232485	0.506261642891183	0.717371444652111	-0.211109801760928	11	126286452	R	II		IGR	island	IGR-island	chr11:126286451-126286870	rs568136875;rs533581811	39;24
cg03601962	-0.212235563492624	0.609731043988441	-2.69532453856683	0.00760970888785452	0.0647266653895004	-2.59217278774061	0.693638127229711	0.481402563737087	0.212235563492624	2	75102263	R	II	HK2	Body	opensea	Body-opensea		rs78497933;rs555239562	26;1
cg04403684	-0.213645683849819	0.564167611005071	-2.6948798127447	0.00761952152287679	0.0647350310611038	-2.59325211689047	0.648632183689883	0.434986499840064	0.213645683849818	12	92502702	F	II	C12orf79	Body	opensea	Body-opensea
cg01614237	0.217713014240676	0.351459923186972	2.6934299539469	0.00765159126109008	0.0648507521045726	-2.59676971065473	0.265387336161588	0.483100350402264	-0.217713014240675	4	6660771	R	I		IGR	island	IGR-island	chr4:6660372-6660817
cg10635205	-0.215305639283497	0.530488872880656	-2.69326540549862	0.00765523863298314	0.0648507521045726	-2.59716882108269	0.615609707015992	0.400304067732495	0.215305639283497	21	34760799	R	II		IGR	opensea	IGR-opensea		rs150407394;rs138137944;rs533967220	45;27;1
cg18039556	0.222824397354878	0.354892424231066	2.69235146103456	0.00767552566195492	0.0648507521045726	-2.59938517157151	0.266799057834951	0.489623455189829	-0.222824397354878	22	23487411	F	I	RAB36	TSS200	island	TSS200-island	chr22:23487368-23487970	rs530678044;rs190569085;rs181928128	21;40;47
cg08485187	0.218071893328455	0.469548706803011	2.69178499603309	0.00768812396257123	0.0648507521045726	-2.6007585207749	0.383334237347575	0.60140613067603	-0.218071893328455	2	25500046	F	II	DNMT3A	Body	island	Body-island	chr2:25499763-25500429	rs567353642;rs186498702;rs189810215	1;4;32
cg02108681	-0.214603894980209	0.506938969895675	-2.69135135314727	0.00769778088286297	0.0648507521045726	-2.60180967222657	0.591782370236688	0.377178475256479	0.214603894980209	2	61095484	F	II	LINC01185	Body	opensea	Body-opensea		rs538814601;rs842640;rs575404521	8;21;35
cg11675009	-0.207234705229495	0.702525357591671	-2.6907295368494	0.0077116474001695	0.0648507521045726	-2.60331668239063	0.784455357333564	0.577220652104069	0.207234705229495	3	141006210	R	II	PXYLP1	Body	opensea	Body-opensea		rs34601454;rs541579769;rs559589503;rs200023218;rs545061605	50;41;25;2;1
cg15210526	-0.21447315743797	0.578065330809768	-2.69035934950382	0.00771991328958368	0.0648507521045726	-2.60421370087925	0.662857044215477	0.448383886777507	0.21447315743797	1	167733310	R	II	MPZL1	Body	opensea	Body-opensea		rs541672974	16
cg12650721	-0.205323993751148	0.734654167978956	-2.68993532765404	0.00772939107208419	0.0648507521045726	-2.60524102763973	0.815828770159642	0.610504776408494	0.205323993751148	3	177169008	F	II	LINC00578	Body	opensea	Body-opensea		rs537242878;rs557170901;rs567576513	3;9;24
cg00018276	-0.216115484419537	0.578200579953572	-2.68988965712076	0.00773041253109938	0.0648507521045726	-2.60535166996078	0.663641585421761	0.447526101002224	0.216115484419537	9	107954218	F	II		IGR	opensea	IGR-opensea		rs568126019;rs28565252;rs116898550	0;39;47
cg14516183	-0.207436269055485	0.720568485408648	-2.68968232849516	0.00773505113845777	0.0648507521045726	-2.60585392640568	0.802578173174771	0.595141904119285	0.207436269055485	3	122928186	F	II	SEC22A	Body	opensea	Body-opensea		rs575305854;rs544597225	1;51
cg05434837	-0.215413820489067	0.455637078256518	-2.68931911951702	0.00774318334609268	0.0648507521045726	-2.60673371858462	0.540800681705685	0.325386861216617	0.215413820489068	11	12063890	F	II		IGR	opensea	IGR-opensea		rs34144909	35
cg16640599	-0.209082520078244	0.661810327464037	-2.68923790533376	0.0077450027777389	0.0648507521045726	-2.60693042662691	0.744470858657761	0.535388338579517	0.209082520078244	4	119732131	F	II	SEC24D	Body	opensea	Body-opensea		rs560302770	15
cg07038690	-0.216509468433923	0.482586763797902	-2.68909853985301	0.00774812586519444	0.0648507521045726	-2.60726796949011	0.568183530388057	0.351674061954135	0.216509468433922	19	48167405	R	II	GLTSCR1	5'UTR	opensea	5'UTR-opensea		rs544110820;rs112500701	16;13
cg03423149	0.221966261011876	0.383176224796846	2.68754858275561	0.00778293606472538	0.0650678303609652	-2.61102086805035	0.295422121606105	0.51738838261798	-0.221966261011876	11	63768040	R	I	MACROD1	Body	island	Body-island	chr11:63766058-63768666	rs554366492;rs574252520	47;13
cg21609524	-0.212869721116034	0.545585293473012	-2.68688700148211	0.00779783732819987	0.0651115877725835	-2.61262213816114	0.629743090193304	0.41687336907727	0.212869721116034	14	31080494	F	II	G2E3	Body	opensea	Body-opensea
cg09599209	-0.205664468516494	0.725870817891438	-2.68652814202292	0.00780593094000285	0.0651115877725835	-2.61349055709336	0.807180026374703	0.601515557858209	0.205664468516494	3	97636818	R	II	CRYBG3	Body	opensea	Body-opensea		rs145339609;rs147680460	44;28
cg22233844	0.216381262915681	0.487773453569444	2.68549483556297	0.00782927819151399	0.0652063089721724	-2.61599049730244	0.402227372881849	0.61860863579753	-0.216381262915681	17	3658293	F	I	ITGAE	Body	shore	Body-shore	chr17:3658426-3658685	rs570911101	24
cg00134449	0.214966049025949	0.51952241304986	2.68515008857316	0.00783708165428535	0.0652063089721724	-2.61682436582779	0.434535835527973	0.649501884553922	-0.214966049025949	14	75390205	F	II	RPS6KL1	TSS1500	shore	TSS1500-shore	chr14:75389712-75390133
cg16688437	0.218073489490875	0.493512477446049	2.68478219419021	0.00784541680620768	0.0652063089721724	-2.61771411334085	0.407297376949656	0.625370866440532	-0.218073489490875	2	208632990	R	II	FZD5	Body	island	Body-island	chr2:208631558-208634934	rs527499934	2
cg00847359	-0.203349033037187	0.776552839850039	-2.68421850262094	0.00785820353015049	0.0652063089721724	-2.61907717421325	0.856946643608927	0.65359761057174	0.203349033037187	3	38055958	R	II	PLCD1	Body	opensea	Body-opensea		rs59197998;rs60847280	51;23
cg22713444	-0.215320305404157	0.566064507582542	-2.6838072891384	0.00786754331513079	0.0652063089721724	-2.62007136074998	0.651191139951627	0.435870834547471	0.215320305404157	1	145512660	R	II	GNRHR2	Body	shelf	Body-shelf	chr1:145516038-145516637	rs190665108	34
cg27392990	-0.206227126962577	0.722827858827497	-2.68343676474524	0.00787596751635134	0.0652063089721724	-2.62096705264781	0.804359513673167	0.59813238671059	0.206227126962577	4	77943181	F	II	SEPT11	Body	opensea	Body-opensea		rs72860203	1
cg20721738	0.213397087576089	0.619928410961772	2.68242646891828	0.00789897885384057	0.0652063089721724	-2.62340872118484	0.535562120524713	0.748959208100802	-0.213397087576089	22	23487104	F	II	RAB36	TSS1500	shore	TSS1500-shore	chr22:23487368-23487970
cg24209015	-0.214002091639355	0.517068167223701	-2.68240272193308	0.00789952046377836	0.0652063089721724	-2.62346610229656	0.601673645313679	0.387671553674323	0.214002091639355	13	31289017	R	II	ALOX5AP	Body	opensea	Body-opensea		rs576199143;rs138665430	29;2
cg20922407	-0.216047235260618	0.579581158845342	-2.68129503405899	0.00792482134203672	0.0652063089721724	-2.62614214396034	0.664995182087912	0.448947946827294	0.216047235260618	2	225749057	R	II	DOCK10	Body	opensea	Body-opensea
cg26323129	-0.218070154973041	0.463015381605243	-2.68103602432778	0.00793074796048261	0.0652063089721724	-2.62676773258177	0.549229163803887	0.331159008830846	0.218070154973041	1	235112874	R	II		IGR	opensea	IGR-opensea		rs569065176;rs536446463	42;2
cg06095753	-0.210000822453743	0.620331085923001	-2.68078165715879	0.00793657223975229	0.0652063089721724	-2.6273820533916	0.703354666893086	0.493353844439342	0.210000822453743	13	39614547	F	II	NHLRC3	Body	shore	Body-shore	chr13:39612417-39612930
cg10800464	0.222094430607512	0.450866203282142	2.68071396735542	0.0079381227921554	0.0652063089721724	-2.62754552156616	0.3630614283908	0.585155858998312	-0.222094430607512	12	109162641	R	I		IGR	island	IGR-island	chr12:109162408-109162722	rs535555386;rs551787990	49;1
cg24496021	-0.20727626952043	0.720597104641425	-2.68058934160732	0.0079409782758979	0.0652063089721724	-2.62784647775653	0.802543536777408	0.595267267256979	0.207276269520429	11	72662461	R	II	FCHSD2	Body	opensea	Body-opensea		rs141562392;rs146370009;rs139719199;rs55949049	39;31;18;17
cg07120158	-0.20771144005707	0.693246079994912	-2.68055374546813	0.00794179404148254	0.0652063089721724	-2.6279324357666	0.775364556296544	0.567653116239474	0.207711440057069	12	32638669	F	II	FGD4	TSS1500	opensea	TSS1500-opensea
cg12011397	-0.210280277643261	0.570237233841226	-2.6798135351075	0.00795877476603295	0.0652636945868821	-2.6297196651023	0.653371297095538	0.443091019452277	0.210280277643261	1	206922233	R	II		IGR	opensea	IGR-opensea		rs577502777;rs116665167;rs147717951	27;23;7
cg06620529	-0.215011243658985	0.535107578647365	-2.67947352348251	0.00796658574130654	0.0652636945868821	-2.63054046568188	0.62011202381487	0.405100780155886	0.215011243658985	14	51544703	F	II	TRIM9	Body	opensea	Body-opensea
cg00720159	-0.213474633327466	0.623935221513667	-2.67896762538113	0.00797822037048094	0.0652860622280873	-2.63176154340878	0.708332169573363	0.494857536245897	0.213474633327466	2	65431864	F	II		IGR	opensea	IGR-opensea		rs113419906;rs116971203;rs561771278	0;1;47
cg23125542	0.217143597519108	0.389962695032437	2.67695212869237	0.0080247250112299	0.0655553143444321	-2.63662418904578	0.304115226245813	0.52125882376492	-0.217143597519108	11	67183148	R	I	ATPGD1	1stExon	island	1stExon-island	chr11:67182965-67183393	rs568214379	35
cg04197657	-0.217401739799209	0.667790558828053	-2.67644676293418	0.00803642385638078	0.0655553143444321	-2.63784291640024	0.75374008386495	0.536338344065741	0.217401739799209	16	12131034	R	II	SNX29	Body	opensea	Body-opensea		rs562232866;rs368464638	39;1
cg11041857	-0.21328215131292	0.425582077760171	-2.67602183041947	0.00804627263240703	0.0655553143444321	-2.63886750765554	0.509902928279232	0.296620776966313	0.21328215131292	17	55062814	F	II	SCPEP1	ExonBnd	opensea	ExonBnd-opensea		rs2287001	8
cg23696834	0.212123545089498	0.421176072186069	2.67599529496195	0.008046888012819	0.0655553143444321	-2.63893148456466	0.337313275290221	0.549436820379719	-0.212123545089498	6	42928345	R	II	GNMT	TSS200	island	TSS200-island	chr6:42928218-42928810	rs565173816	9
cg23092885	-0.215510395485299	0.482349126872208	-2.67501149477758	0.00806973317538059	0.06563688768979	-2.64130300819793	0.567550911133838	0.352040515648539	0.215510395485299	6	109269765	R	II	ARMC2	Body	opensea	Body-opensea
cg17039883	-0.202470568297732	0.813562704272706	-2.67468545262025	0.00807731720558347	0.06563688768979	-2.64208877849964	0.893609208018321	0.691138639720589	0.202470568297732	17	3738423	F	II	C17orf85	Body	opensea	Body-opensea		rs78751881;rs114667899;rs541689929	1;36;49
cg22877509	0.229452150064337	0.4782838305502	2.67403603265293	0.00809244244396687	0.06563688768979	-2.64365363300379	0.38757018982709	0.617022339891427	-0.229452150064337	1	155290607	R	II	RUSC1	TSS200	island	TSS200-island	chr1:155290606-155291001	rs145119331;rs16836822;rs111493759	48;22;13
cg26823336	-0.213883332267899	0.455275071723087	-2.67402457367973	0.00809270955695174	0.06563688768979	-2.64368124159255	0.539833598433652	0.325950266165753	0.213883332267899	11	14916757	R	II		IGR	shelf	IGR-shelf	chr11:14912900-14913771	rs552954012;rs537803696	48;1
cg07472373	-0.201245334612732	0.75272305430881	-2.67201400092629	0.00813970001969279	0.0659450613750139	-2.64852369904504	0.832285163341751	0.631039828729019	0.201245334612731	10	50595181	F	II	DRGX	Body	opensea	Body-opensea		rs536625927;rs554911449	1;37
cg27306268	-0.209570886422224	0.356963037564341	-2.67101923022938	0.00816304032498481	0.0660611607757049	-2.6509183501696	0.43981664382429	0.230245757402066	0.209570886422224	16	84721415	R	II		IGR	opensea	IGR-opensea		rs374925626;rs545270544;rs12925758;rs527478497;rs540766593	51;49;16;9;1
cg08279189	-0.206313618316764	0.718610063494477	-2.67015308540127	0.00818341180053066	0.0661530047645984	-2.65300269371594	0.800175912596453	0.593862294279689	0.206313618316764	6	28875370	F	II	TRIM27	Body	opensea	Body-opensea		rs141373885	0
cg07422843	-0.209749878613765	0.648487811897983	-2.66716909910221	0.00825394567646695	0.0666497023126164	-2.66017873253869	0.731412182512727	0.521662303898962	0.209749878613765	17	27264560	R	II	PHF12	Body	opensea	Body-opensea
cg09248826	-0.212123046719836	0.566066237282637	-2.66615093615403	0.00827813755204072	0.0667715121359324	-2.66262555626263	0.649928837148619	0.437805790428782	0.212123046719837	9	130860839	R	II	SLC25A25	5'UTR	opensea	5'UTR-opensea		rs116892997;rs139240119	27;4
cg14093189	-0.20738625860097	0.657314550708618	-2.66382330489028	0.00833368300106558	0.0671456744657284	-2.6682160019085	0.739304466899699	0.531918208298729	0.20738625860097	17	53751663	F	II		IGR	opensea	IGR-opensea		rs563677274;rs7213174;rs549662998;rs561652219	19;23;34;41
cg02208063	-0.210555462060233	0.571017440829606	-2.66331995852192	0.00834573868646803	0.0671689967609041	-2.66942432994976	0.654260297923187	0.443704835862954	0.210555462060233	17	55656143	R	II	MSI2	Body	opensea	Body-opensea		rs188056312;rs143775822;rs193087180	41;17;1
cg00305108	-0.209158354065784	0.673625041808096	-2.6622989153893	0.00837024204559799	0.0672923406560575	-2.67187478384602	0.756315553880615	0.547157199814831	0.209158354065784	3	14203919	F	II	XPC	Body	opensea	Body-opensea		rs546641740;rs566632479	1;34
cg01477971	-0.208297407781732	0.64166665233401	-2.6614327796218	0.00839107867582274	0.0673377121034605	-2.67395278326281	0.724016790294229	0.515719382512497	0.208297407781732	2	103405951	R	II	TMEM182	Body	opensea	Body-opensea
cg20787382	0.20686059178171	0.624658389349474	2.66130096642151	0.00839425380013133	0.0673377121034605	-2.67426896931669	0.542876294924147	0.749736886705857	-0.20686059178171	11	627170	R	I	SCT	1stExon	island	1stExon-island	chr11:626728-628037	rs569463275	2
cg14664412	-0.217450634327257	0.610513670792539	-2.66039109007175	0.0084162004958058	0.067364010454816	-2.67645113241405	0.696482526224245	0.479031891896988	0.217450634327257	3	122044043	R	II	CSTA	1stExon	opensea	1stExon-opensea		rs552778865;rs75762356	18;1
cg19619882	-0.209716669104455	0.563481743238923	-2.6597705144728	0.00843119874222375	0.067364010454816	-2.67793906571359	0.646392984512777	0.436676315408322	0.209716669104455	8	123922703	R	II	ZHX2	5'UTR	opensea	5'UTR-opensea		rs572714761;rs534680543;rs554521119;rs574533783	43;19;15;12
cg18320766	0.211455756690452	0.54313159972643	2.65964991524102	0.00843411621118598	0.067364010454816	-2.67822818501685	0.459532812197647	0.670988568888098	-0.211455756690452	19	55598782	R	I	EPS8L1	Body	island	Body-island	chr19:55597977-55598887	rs554576602;rs184296169;rs113016082;rs367919817	29;26;16;5
cg27037400	-0.206483552682842	0.689976967461248	-2.65964302949553	0.00843428281471919	0.067364010454816	-2.67824469223314	0.771609999917256	0.565126447234414	0.206483552682842	8	48420053	F	II	SPIDR	Body	opensea	Body-opensea		rs373523131;rs201439976;rs548132751	1;48;49
cg00373796	-0.203754839695329	0.716116090762097	-2.65849615812822	0.00846207325728753	0.067512427771961	-2.68099353594455	0.796670329711413	0.592915490016084	0.203754839695329	5	37309092	R	II	NUP155	Body	opensea	Body-opensea		rs140633215	1
cg12163759	-0.210950856848934	0.583513490885714	-2.65638546633565	0.00851343420328349	0.0678209719943452	-2.68604960367738	0.666912666849246	0.455961810000312	0.210950856848934	4	89885303	F	II	FAM13A	Body	opensea	Body-opensea		rs143440095	0
cg18671743	-0.206909722763051	0.624264564350354	-2.6559874439425	0.00852315096683957	0.0678209719943452	-2.68700263027473	0.706066082652026	0.499156359888975	0.206909722763051	11	72673325	F	II	FCHSD2	Body	opensea	Body-opensea		rs566634366;rs561593891	16;29
cg21917740	0.208819095261496	0.643195186017447	2.65576865294068	0.00852849647828509	0.0678209719943452	-2.68752644789787	0.560638799518716	0.769457894780212	-0.208819095261496	2	8597923	F	II		IGR	shore	IGR-shore	chr2:8596907-8597573	rs183209922;rs114967789	24;48
cg05913121	-0.207121368791893	0.646339990382796	-2.65388654331907	0.00857460511096015	0.0681137645434017	-2.69203083687556	0.72822518269587	0.521103813903977	0.207121368791893	10	26780426	R	II	APBB1IP	5'UTR	opensea	5'UTR-opensea		rs546507523;rs151305364	46;29
cg16562724	0.207416261205173	0.609678122151623	2.65306999090346	0.00859467904765041	0.068199336339148	-2.69398414082795	0.527676344465857	0.735092605671029	-0.207416261205173	16	68270631	R	II	ESRP2	TSS1500	island	TSS1500-island	chr16:68269010-68272143	rs536096069	33
cg19622662	0.214493236786082	0.408875002626534	2.65183611493395	0.00862509265890109	0.0682267577353065	-2.69693467920005	0.324075350873897	0.53856858765998	-0.214493236786082	1	167090972	R	II	DUSP27	Body	island	Body-island	chr1:167090575-167091010
cg22152796	0.214113644018821	0.522929098074044	2.65126669471674	0.00863916085646687	0.0682267577353065	-2.69829589001088	0.438279517880557	0.652393161899378	-0.214113644018821	12	57869941	F	II	ARHGAP9	Body	island	Body-island	chr12:57869075-57870182	rs573555231;rs544002494;rs201544948	34;37;38
cg19196676	-0.206952682077785	0.697071341821348	-2.65086604540849	0.00864907174801504	0.0682267577353065	-2.69925348760684	0.778889844038147	0.571937161960362	0.206952682077785	12	45598674	R	II	PLEKHA8P1	Body	opensea	Body-opensea		rs574939165;rs535900703;rs144112576	38;16;1
cg00513954	-0.211612159676834	0.576635143990529	-2.6507473814043	0.00865200911247161	0.0682267577353065	-2.6995370823029	0.660295765258114	0.44868360558128	0.211612159676834	7	112085539	R	II	IFRD1	5'UTR	opensea	5'UTR-opensea		rs572586399;rs140673747;rs150090335	40;6;1
cg07859288	-0.210362621688026	0.602839374699933	-2.65068956676779	0.00865344055975294	0.0682267577353065	-2.69967524902842	0.686005992576594	0.475643370888568	0.210362621688025	8	132003249	R	II	ADCY8	Body	opensea	Body-opensea		rs78367429;rs77832766;rs570562028	49;33;2
cg27049094	-0.216764650131743	0.466887479898624	-2.65044850295644	0.00865941141813197	0.0682267577353065	-2.70025131858176	0.552585132276289	0.335820482144546	0.216764650131743	2	75067716	R	II	HK2	Body	opensea	Body-opensea		rs564570699;rs528561686;rs186759881	35;9;2
cg06430860	-0.205652921905951	0.724578028937464	-2.64948760030131	0.0086832486875638	0.0682267577353065	-2.70254710108925	0.805882672481677	0.600229750575726	0.205652921905951	3	15651863	F	II	BTD	5'UTR	opensea	5'UTR-opensea		rs532099331;rs552284964;rs568683939;rs537664546;rs554400953;rs185140616	1;2;3;4;5;38
cg08472008	-0.20921926312979	0.533118996710986	-2.64889285382329	0.00869803224009163	0.0682267577353065	-2.70396767782706	0.615833589111136	0.406614325981346	0.20921926312979	4	3531603	F	II	LRPAP1	Body	shelf	Body-shelf	chr4:3533643-3534788	rs77903343	38
cg02499548	-0.204983537247321	0.634016468430711	-2.64875714896278	0.00870140861500205	0.0682267577353065	-2.70429177299344	0.715056471528489	0.510072934281169	0.204983537247321	1	230798038	R	II	COG2	Body	opensea	Body-opensea		rs113274856	49
cg02360980	0.212129213529044	0.43235188375275	2.64872773762249	0.00870214053291863	0.0682267577353065	-2.70436201216522	0.348486845845919	0.560616059374963	-0.212129213529044	15	41804283	F	I	LTK	Body	island	Body-island	chr15:41803443-41805531
cg07651551	-0.212145021883693	0.58928304175968	-2.64844996425298	0.00870905581485833	0.0682267577353065	-2.70502534540186	0.67315432948114	0.461009307597447	0.212145021883693	5	96191390	R	II		IGR	opensea	IGR-opensea		rs139551659;rs188219924;rs74554728	35;17;16
cg01398143	-0.211387228497528	0.462566857953773	-2.64817254794056	0.00871596714441492	0.0682267577353065	-2.70568776141681	0.546138552941168	0.33475132444364	0.211387228497528	1	205675961	F	II		IGR	opensea	IGR-opensea
cg01555014	0.211391331638301	0.424090879740405	2.64762988557425	0.00872950087921401	0.0682267577353065	-2.7069833467091	0.340517562581076	0.551908894219377	-0.211391331638301	1	32827710	F	II	LOC100128071	1stExon	island	1stExon-island	chr1:32826944-32828017	rs544444958;rs187403580	24;47
cg10834070	-0.213353685538619	0.579400983727907	-2.64684577810047	0.00874908954931582	0.0682267577353065	-2.70885493672442	0.663750115219919	0.4503964296813	0.213353685538619	3	17426679	F	II	TBC1D5	Body	opensea	Body-opensea		rs567499191;rs529935692;rs2028874;rs566084363	28;30;36;47
cg06726406	-0.216069971935316	0.421613236434743	-2.64678265663296	0.00875066817696059	0.0682267577353065	-2.70900557925047	0.507036248595217	0.290966276659901	0.216069971935316	3	183493743	R	II	YEATS2	Body	opensea	Body-opensea		rs571881240	15
cg16580038	-0.220415774701973	0.474358808310259	-2.64665569544348	0.00875384417177097	0.0682267577353065	-2.70930856833592	0.561499928541272	0.341084153839299	0.220415774701973	21	38623464	R	II	DSCR3	Body	opensea	Body-opensea		rs563792509;rs532673619;rs189455314;rs79088352;rs527379315	39;19;14;12;2
cg14486847	-0.214376341997858	0.417845707602152	-2.64655653004711	0.00875632556313739	0.0682267577353065	-2.70954521419139	0.502599145136189	0.28822280313833	0.214376341997858	1	184899589	F	II	FAM129A	Body	opensea	Body-opensea		rs149616646	0
cg00453717	-0.202979159170493	0.719305643490788	-2.64598870616794	0.00877054627538369	0.0682650162326043	-2.71090009631829	0.799553218046564	0.596574058876071	0.202979159170493	11	74344629	F	II	POLD3	Body	opensea	Body-opensea		rs546224211;rs114922788;rs189864190	1;12;39
cg00810208	0.21793067063833	0.453508631956956	2.6455123737789	0.00878249168176085	0.068285502662429	-2.71203646248332	0.367349994727848	0.585280665366179	-0.21793067063833	4	997012	R	I	IDUA	Body	island	Body-island	chr4:995482-997541	rs538040010;rs572565537;rs188458034;rs574894559;rs113289555	45;44;28;27;16
cg21207028	0.219136519018551	0.472885703933642	2.64220047759052	0.00886595263581466	0.0687718730482256	-2.71993225371604	0.386250335949564	0.605386854968115	-0.219136519018551	20	327619	R	II	NRSN2	1stExon	island	1stExon-island	chr20:327376-328977
cg04740599	0.211672642225448	0.490063457768396	2.64143070294235	0.00888545315143491	0.0687718730482256	-2.72176613258577	0.406378924795544	0.618051567020992	-0.211672642225448	3	128712882	F	I	KIAA1257	1stExon	island	1stExon-island	chr3:128712404-128713058	rs536935893	12
cg08032924	0.212421633649837	0.473963907962674	2.64136715342382	0.00888706475922077	0.0687718730482256	-2.72191750808706	0.389983262101111	0.602404895750948	-0.212421633649837	16	66613096	R	I	CMTM2	TSS1500	island	TSS1500-island	chr16:66612749-66613412	rs72790415	22
cg03103218	0.217046211453312	0.407242939053522	2.64105096402922	0.00889508719263326	0.0687718730482256	-2.72267062359653	0.321433971734771	0.538480183188083	-0.217046211453312	11	63828672	R	II	MACROD1	Body	opensea	Body-opensea		rs530354716	29
cg01454215	0.215974434536108	0.494008918778663	2.64087284535236	0.00889960933104445	0.0687718730482256	-2.72309483852844	0.408623677217876	0.624598111753984	-0.215974434536108	2	27530363	F	I	UCN	3'UTR	island	3'UTR-island	chr2:27529083-27531465	rs182106011;rs540566814	1;46
cg16396933	-0.215463827106782	0.464305243935023	-2.64080532924379	0.00890132399383062	0.0687718730482256	-2.72325563077661	0.549488617442356	0.334024790335574	0.215463827106782	10	104954103	R	II	NT5C2	TSS1500	shore	TSS1500-shore	chr10:104952242-104953232	rs184473166;rs534588190	31;19
cg13596415	-0.209945115393795	0.564378748531661	-2.63953273879534	0.00893369879403736	0.0688832352895869	-2.72628563932718	0.64738030578037	0.437435190386575	0.209945115393795	8	48273211	R	II	SPIDR	Body	opensea	Body-opensea		rs530423508;rs548571309;rs567268353	50;30;1
cg10826999	-0.204891994732649	0.733028412969273	-2.63950021241755	0.0089345276541731	0.0688832352895869	-2.72636306607831	0.81403222484032	0.609140230107671	0.204891994732649	1	225862288	F	II		IGR	shelf	IGR-shelf	chr1:225865068-225865328	rs557313270;rs111562103	19;34
cg17865849	-0.206813381819514	0.69619088318957	-2.63872333492939	0.008954345165134	0.068963507091137	-2.72821210445593	0.777954313211238	0.571140931391724	0.206813381819514	14	88457175	F	II	GALC	Body	shore	Body-shore	chr14:88459118-88459689
cg19899223	0.211234908615487	0.435028049878298	2.63741786789181	0.00898773563037669	0.0689647156889122	-2.73131809322368	0.351516574379152	0.562751482994639	-0.211234908615487	14	75390063	R	II	RPS6KL1	TSS1500	island	TSS1500-island	chr14:75389712-75390133	rs569469115	2
cg23860337	0.206134243601658	0.709306009936294	2.63737881974805	0.00898873610356213	0.0689647156889122	-2.7314109751887	0.627811076419359	0.833945320021017	-0.206134243601658	19	42434572	R	II		IGR	shelf	IGR-shelf	chr19:42437218-42437432	rs3745221;rs183614111;rs533909669	45;22;6
cg24769698	-0.203798980590615	0.721338113509446	-2.6371875585108	0.00899363795619652	0.0689647156889122	-2.73186590073025	0.801909803510386	0.598110822919771	0.203798980590615	10	99168651	R	II		IGR	opensea	IGR-opensea		rs7078782	49
cg27223543	0.20961808456422	0.430774271869846	2.63695895520756	0.00899950000652487	0.0689647156889122	-2.73240960619521	0.34790200587934	0.55752009044356	-0.20961808456422	1	45098125	F	II	RNF220	Body	shore	Body-shore	chr1:45097281-45098049	rs371084669;rs538065128;rs551251436;rs571551415;rs533822471	22;30;31;33;35
cg05768065	-0.200869401458014	0.767241692893977	-2.63687974295263	0.00900153203959206	0.0689647156889122	-2.73259799278805	0.846655177191331	0.645785775733317	0.200869401458014	3	71856140	F	II		IGR	opensea	IGR-opensea
cg22825487	-0.201896229801601	0.69512014833243	-2.63646810539772	0.00901209842951543	0.0689735967486504	-2.73357688528052	0.774939588021435	0.573043358219834	0.201896229801601	6	133055183	R	II	VNN3	Body	opensea	Body-opensea		rs372545245;rs567414387;rs6942306;rs184715473	46;16;15;1
cg06317209	-0.212171724862984	0.499525811747787	-2.63582569941742	0.00902861074194738	0.0690279186235226	-2.73510427130474	0.58340765646106	0.371235931598075	0.212171724862984	12	58210878	R	II	AVIL	TSS1500	opensea	TSS1500-opensea		rs182373965	32
cg20777128	0.211582601101388	0.453025075313224	2.63460921926933	0.00905995354250611	0.069117375117537	-2.73799562866834	0.369376139994071	0.580958741095459	-0.211582601101388	17	1945076	R	II	DPH1	Body	island	Body-island	chr17:1944947-1945621	rs78689689;rs7216804;rs563174255;rs573588613	49;37;27;2
cg10508760	0.212890818546066	0.498809568987916	2.63412443673274	0.00907247128314376	0.069117375117537	-2.73914752463029	0.414643431423192	0.627534249969258	-0.212890818546066	1	166853789	F	II		IGR	island	IGR-island	chr1:166853253-166853790
cg04400594	-0.216549807020729	0.572436466595597	-2.63380813867822	0.00908064690875311	0.069117375117537	-2.73989897683629	0.658049180999141	0.441499373978412	0.216549807020729	4	39642189	F	II		IGR	shore	IGR-shore	chr4:39640156-39640923
cg07032245	0.210019281485997	0.427844398139914	2.63362796221575	0.00908530704481687	0.069117375117537	-2.74032699757484	0.344813519412892	0.554832800898889	-0.210019281485997	16	2070748	F	I	NPW	3'UTR	island	3'UTR-island	chr16:2069718-2070865	rs540842451;rs560728287	35;49
cg06193952	-0.199812269622611	0.696773584355939	-2.63354531437366	0.00908744539188566	0.069117375117537	-2.74052332370706	0.77576913281139	0.575956863188779	0.199812269622611	1	36710180	F	II	THRAP3	5'UTR	opensea	5'UTR-opensea		rs184927183;rs553714007	1;27
cg11749010	0.207153390517219	0.622282554960324	2.63278165782602	0.00910722489330034	0.0691960341115835	-2.74233708334926	0.540384702895377	0.747538093412596	-0.207153390517219	18	47794623	R	I		IGR	island	IGR-island	chr18:47794450-47794996	rs140134993	22
cg05611939	-0.205224782145384	0.676648085997872	-2.63178401894506	0.00913312309919571	0.0692297887596323	-2.74470583667803	0.757783464985581	0.552558682840198	0.205224782145384	17	7920947	F	II	GUCY2D	3'UTR	shore	3'UTR-shore	chr17:7919021-7919867	rs372543612	0
cg03289761	-0.207087839076561	0.316174834805068	-2.63155877849483	0.00913897938355762	0.0692297887596323	-2.74524052287063	0.398046771184174	0.190958932107612	0.207087839076561	8	96098361	F	II		IGR	opensea	IGR-opensea		rs557240066;rs966459	0;36
cg16218494	-0.212500398198035	0.534698646092856	-2.63143522453495	0.00914219323821835	0.0692297887596323	-2.7455338028841	0.618710431426963	0.406210033228927	0.212500398198035	11	34426751	F	II		IGR	opensea	IGR-opensea		rs148436829;rs571055852;rs540080511;rs546992207;rs142551022;rs11032656;rs555879565	1;12;26;28;35;46;51
cg06117741	-0.220594600656031	0.472899649402807	-2.63115692279995	0.00914943607584339	0.0692297887596323	-2.74619436072386	0.560111468266819	0.339516867610788	0.220594600656031	14	51223245	R	II	NIN	Body	opensea	Body-opensea
cg02965391	-0.209954627988891	0.511940548702037	-2.62915992758102	0.00920155963685266	0.0695524074818595	-2.75093238383725	0.594945866744156	0.384991238755266	0.209954627988891	12	54857032	F	II	GTSF1	Body	opensea	Body-opensea		rs146632979	25
cg00311702	-0.202662842433931	0.716614106889672	-2.62874531463332	0.00921241485363402	0.0695627453211582	-2.75191566486795	0.796736625991459	0.594073783557528	0.20266284243393	10	89857116	F	II		IGR	opensea	IGR-opensea		rs537371477	8
cg19411998	-0.204806773190408	0.673994266279132	-2.62803637225439	0.00923100274981295	0.0696313911127866	-2.75359663250135	0.754964385912549	0.550157612722141	0.204806773190408	11	59823702	F	II	MS4A3	TSS1500	opensea	TSS1500-opensea		rs576323647;rs543722074	29;37
cg01490904	0.214426879715221	0.500242017014404	2.62742600299574	0.00924703313873679	0.0696806238162571	-2.75504353610973	0.415468599452572	0.629895479167793	-0.214426879715221	1	169429525	R	II	CCDC181	1stExon	opensea	1stExon-opensea
cg14123700	-0.210808330814616	0.462020996331404	-2.62685352037271	0.00926209123122767	0.0697224362498576	-2.75640034368858	0.545363824792996	0.33455549397838	0.210808330814616	3	71084623	R	II	FOXP1	Body	opensea	Body-opensea
cg12558012	0.20476988469079	0.59212794686764	2.62640673006684	0.00927385852956854	0.0697394161423554	-2.75745906404446	0.511172411059653	0.715942295750444	-0.204769884690791	19	19281197	R	I	LOC729991-MEF2B	Body	island	Body-island	chr19:19280998-19281560	rs559605153;rs1858846;rs542070668	33;12;8
cg15721134	-0.214155289353584	0.537753599136488	-2.62494561027231	0.00931243451896849	0.0699007385725581	-2.76092018271157	0.622419643764649	0.408264354411065	0.214155289353584	10	133806677	R	II		IGR	opensea	IGR-opensea
cg02746822	-0.209016243220696	0.424334501886566	-2.62477977564657	0.00931682192868326	0.0699007385725581	-2.7613129005271	0.506968830601725	0.297952587381029	0.209016243220696	8	10664645	F	II	PINX1	Body	opensea	Body-opensea		rs371054780;rs113775577;rs547149696	1;23;49
cg06455993	-0.210667737186403	0.473063331325176	-2.62417780558964	0.0093327635857079	0.0699007385725581	-2.76273824927921	0.556350576259336	0.345682839072933	0.210667737186403	11	109602416	F	II		IGR	opensea	IGR-opensea		rs543171876	1
cg05136476	0.214432638844261	0.370598314681696	2.62415207318233	0.00933344558954369	0.0699007385725581	-2.76279917186299	0.285822620254895	0.500255259099156	-0.214432638844261	3	53190709	R	I		IGR	island	IGR-island	chr3:53190509-53190764	rs564123216;rs577987782;rs540524796	14;11;10
cg04439806	0.213523225080937	0.384153508631547	2.61984772175914	0.00944815911154869	0.0706876557202806	-2.77298208097709	0.299737349878619	0.513260574959555	-0.213523225080937	16	66612774	F	II	CMTM2	TSS1500	island	TSS1500-island	chr16:66612749-66613412
cg09022294	-0.203646322103371	0.611365923036959	-2.6189517604342	0.00947219568670192	0.0707373252068155	-2.77509972125075	0.691877259682478	0.488230937579107	0.203646322103371	12	72264347	R	II	TBC1D15	Body	opensea	Body-opensea		rs527510566;rs189810638;rs539195643	51;30;21
cg17736443	0.215081884820335	0.537840214248157	2.61842781219197	0.00948627745109059	0.0707373252068155	-2.77633778121572	0.452807841179653	0.667889725999988	-0.215081884820335	6	27783054	F	I	HIST1H2AJ	TSS1500	shore	TSS1500-shore	chr6:27782247-27782485	rs533753852;rs183563161	16;31
cg02722183	-0.200995167173777	0.752227924091442	-2.61817690542329	0.0094930275411106	0.0707373252068155	-2.77693057798535	0.831691129718285	0.630695962544508	0.200995167173777	22	26871186	F	II	HPS4	Body	opensea	Body-opensea		rs182013778;rs187132619	0;40
cg22539431	-0.20436484898682	0.605699010536649	-2.6180100496206	0.00949751881470226	0.0707373252068155	-2.77732476516722	0.686494415950043	0.482129566963222	0.204364848986821	7	127423253	R	II	SND1	Body	opensea	Body-opensea		rs532559446;rs551006985	35;1
cg23445003	-0.211393022278916	0.60032603036775	-2.61780514982042	0.0095030367333215	0.0707373252068155	-2.77780879708592	0.683900015919879	0.472506993640964	0.211393022278916	7	101535821	F	II	CUX1	Body	opensea	Body-opensea		rs554381956	0
cg26271127	0.205737834873058	0.47350051419696	2.61729070125853	0.00951690344393972	0.0707686978204523	-2.77902391619456	0.392162300409937	0.597900135282996	-0.205737834873058	19	50312505	R	II	FUZ	Body	island	Body-island	chr19:50312011-50312821	rs369021547;rs527949286	50;47
cg15846316	0.21541997881396	0.424646334616557	2.61684951369939	0.00952880991394688	0.070785445075034	-2.78006581684487	0.339480296480806	0.554900275294766	-0.21541997881396	4	57371719	R	I	ARL9	5'UTR	island	5'UTR-island	chr4:57371582-57372022	rs141027701;rs144645569;rs564042171	28;27;5
cg03287198	0.213299600619841	0.494689465950662	2.61635461977783	0.0095421816953792	0.0707958355577948	-2.78123435480726	0.410361716868399	0.623661317488241	-0.213299600619841	12	8025435	F	I	SLC2A14	5'UTR	island	5'UTR-island	chr12:8025364-8025908
cg26928972	-0.214178467900186	0.525207118147185	-2.6159611889957	0.00955282401702721	0.0707958355577948	-2.78216317227501	0.609882326386794	0.395703858486608	0.214178467900186	3	122043799	F	II	CSTA	TSS1500	opensea	TSS1500-opensea		rs189308724;rs530670772	14;42
cg07917901	-0.205973600934191	0.6066059234393	-2.61572655939979	0.0095591758322718	0.0707958355577948	-2.78271702752048	0.688037347064445	0.482063746130254	0.205973600934191	14	35870184	R	II		IGR	shelf	IGR-shelf	chr14:35873047-35873990	rs187949373;rs547294850;rs190861574	23;10;1
cg16108430	-0.204107808841881	0.526181665615338	-2.61483727989023	0.0095832845623601	0.0709027673170779	-2.78481579755918	0.606875450506314	0.402767641664433	0.204107808841882	14	22681178	R	II		IGR	opensea	IGR-opensea		rs568605553;rs183194199;rs537833886	13;4;2
cg00364028	-0.213936362317261	0.51487723980403	-2.61284354187619	0.00963753417337764	0.0712322586282307	-2.78951876120252	0.599456731882947	0.385520369565686	0.213936362317261	5	150862717	R	II	SLC36A1	Body	opensea	Body-opensea		rs538811400;rs557697718;rs575976006;rs189342064	45;35;9;2
cg15061530	0.206621900821735	0.473460032802262	2.61229807923148	0.00965242417677518	0.0712704673354639	-2.79080485307313	0.391772304570413	0.598394205392148	-0.206621900821736	1	32827834	R	I	LOC100128071	1stExon	island	1stExon-island	chr1:32826944-32828017	rs533449204;rs551630866;rs570127953	32;31;9
cg23854572	-0.205334599348038	0.570500148739666	-2.61190593168953	0.00966314175485306	0.0712778222802642	-2.79172930401702	0.651678943830751	0.446344344482713	0.205334599348038	10	64874001	F	II		IGR	opensea	IGR-opensea		rs182729967;rs117262906	1;15
cg12064008	0.209802526431043	0.356233487043856	2.61107241784235	0.00968595758334266	0.0713743125638879	-2.7936938050313	0.27328830217577	0.483090828606812	-0.209802526431043	1	32827730	F	II	LOC100128071	1stExon	island	1stExon-island	chr1:32826944-32828017	rs544444958;rs187403580	4;27
cg04471507	0.207247727752795	0.545497165186529	2.60987463290231	0.00971882932461826	0.0715446351486959	-2.79651583027434	0.463562017005191	0.670809744757986	-0.207247727752795	1	26233376	F	II	STMN1	TSS1500	island	TSS1500-island	chr1:26231950-26233624	rs550297058	11
cg02675308	0.214111287771872	0.428368448001931	2.60904604682288	0.00974162742482429	0.0715787053048109	-2.79846730350915	0.343719799347935	0.557831087119807	-0.214111287771872	4	76556042	R	I	CDKL2	TSS1500	island	TSS1500-island	chr4:76555366-76556079
cg22074576	0.206292755128765	0.55869452801034	2.60899685108039	0.00974298252785069	0.0715787053048109	-2.79858315041029	0.47713692714548	0.683429682274244	-0.206292755128765	11	3181726	F	I	OSBPL5	5'UTR	island	5'UTR-island	chr11:3181574-3182120	rs138473284	4
cg25083411	-0.206681806359609	0.485407611284782	-2.60832123815028	0.00976160949956553	0.0716437646154299	-2.80017388835469	0.567119023101372	0.360437216741762	0.206681806359609	7	36786142	R	II		IGR	opensea	IGR-opensea		rs368172206;rs114191093	20;19
cg27596538	0.213213794971751	0.353789365180678	2.60767449292748	0.00977947051645308	0.071703077826634	-2.80169629733671	0.269495539261614	0.482709334233365	-0.213213794971751	9	114287528	R	I	ZNF483	1stExon	island	1stExon-island	chr9:114287380-114287695	rs528654317;rs537773178;rs12339085;rs12339019;rs549781407	43;41;18;17;15
cg11642412	0.211737615690726	0.44436275093542	2.60636614822573	0.00981569250161483	0.0717952278870224	-2.80477500583157	0.360652530778621	0.572390146469347	-0.211737615690727	11	63768412	R	II	MACROD1	Body	island	Body-island	chr11:63766058-63768666	rs540739394;rs320156	40;17
cg14287688	-0.209393326695208	0.54965122751426	-2.60631061059341	0.00981723274143621	0.0717952278870224	-2.80490566138514	0.632434635742599	0.42304130904739	0.209393326695208	2	42876149	F	II	MTA3	Body	opensea	Body-opensea		rs574895127;rs145250677	26;39
cg19516515	0.22248411637524	0.485736734540537	2.60615985300824	0.00982141483506321	0.0717952278870224	-2.80526031441004	0.397777897834046	0.620262014209286	-0.22248411637524	1	155290614	R	II	RUSC1	TSS200	island	TSS200-island	chr1:155290606-155291001	rs16836822;rs111493759	29;20
cg15487867	0.211610710582692	0.469366597768436	2.60514674825034	0.00984956038916479	0.0718227941846558	-2.80764311923799	0.385706549398535	0.597317259981227	-0.211610710582692	1	1475742	R	I	C1orf70	TSS200	shore	TSS200-shore	chr1:1476093-1476669	rs561063770	28
cg04714581	-0.204201083155531	0.653824922115368	-2.60476228778622	0.00986026020503296	0.0718227941846558	-2.8085471375862	0.734555582897787	0.530354499742256	0.204201083155531	8	81047040	F	II	TPD52	Body	opensea	Body-opensea		rs536667453;rs111366082	0;14
cg25858852	-0.20566174802085	0.599605848803626	-2.60472158797859	0.0098613935208278	0.0718227941846558	-2.80864283162498	0.680913981742101	0.475252233721251	0.20566174802085	17	14255769	F	II		IGR	opensea	IGR-opensea		rs184218707;rs540889094;rs112239847;rs561387376	0;15;18;24
cg21223535	-0.206365765304933	0.597376362408228	-2.60459743865817	0.00986485127131121	0.0718227941846558	-2.80893472488447	0.678962827761341	0.472597062456408	0.206365765304933	6	1973366	R	II	GMDS	Body	opensea	Body-opensea		rs560186339;rs186357649	28;14
cg06824443	-0.20285370842233	0.676858503565308	-2.60411807694185	0.00987821244980929	0.0718227941846558	-2.81006165288879	0.757056481313671	0.554202772891341	0.20285370842233	2	9255593	F	II		IGR	opensea	IGR-opensea		rs530248842;rs187609218	0;1
cg07045797	-0.209325796699841	0.559840444462526	-2.60376734336095	0.00988799868109155	0.0718227941846558	-2.81088606746669	0.642597154785719	0.433271358085878	0.209325796699841	6	116708165	F	II	DSE	5'UTR	opensea	5'UTR-opensea		rs117071823	16
cg02609911	-0.20962096294871	0.494260485121198	-2.60334607365515	0.00989976452425632	0.0718227941846558	-2.81187614347241	0.577133889077665	0.367512926128955	0.20962096294871	8	134190531	R	II		IGR	opensea	IGR-opensea		rs536270360	2
cg00577668	-0.203002125782332	0.681780183147945	-2.60321055262513	0.00990355222595294	0.0718227941846558	-2.81219461580945	0.762036837527007	0.559034711744674	0.203002125782332	8	96060712	F	II	NDUFAF6	Body	opensea	Body-opensea		rs569186576;rs531605410	1;30
cg12983204	-0.202911006939566	0.622933486831009	-2.60257603752602	0.00992130370666361	0.0718804335743652	-2.81368551098815	0.703154117481535	0.500243110541969	0.202911006939566	8	130696056	F	II		IGR	opensea	IGR-opensea		rs141866944;rs542269200	1;16
cg11161828	0.205150410003548	0.396656269612613	2.60159368686775	0.00994884271428664	0.0720088003762583	-2.8159930334764	0.315550293564698	0.520700703568246	-0.205150410003548	11	128556865	R	I		IGR	shelf	IGR-shelf	chr11:128560103-128560537	rs139737211;rs117999451	22;8
cg26173997	0.215573234835952	0.413004921937096	2.60078750772064	0.0099714941864236	0.0721015733479861	-2.81788612587833	0.327778294211255	0.543351529047207	-0.215573234835952	4	76555856	F	I	CDKL2	TSS200	island	TSS200-island	chr4:76555366-76556079	rs552154779;rs570759845;rs538016704	1;11;44
cg09279763	0.202617374200288	0.757113192127573	2.59969763146333	0.0100021903454491	0.0722522754806233	-2.82044453425518	0.677008648839088	0.879626023039375	-0.202617374200288	7	2847477	R	II	GNA12	Body	opensea	Body-opensea
cg16226866	-0.208630597807475	0.62095079845951	-2.5985947862722	0.0100333380394885	0.0723880974396941	-2.82303236869647	0.703432662708977	0.494802064901502	0.208630597807475	6	110418140	F	II		IGR	opensea	IGR-opensea
cg08576643	0.204076846446398	0.638475897392376	2.59811457961832	0.0100469277036182	0.0723880974396941	-2.82415885726575	0.557794353448451	0.761871199894849	-0.204076846446398	6	24911545	R	I	FAM65B	TSS1500	shore	TSS1500-shore	chr6:24910626-24911285	rs530443605;rs2493332;rs567084792;rs557568084	42;22;6;2
cg13298466	-0.211519770807248	0.562028571467289	-2.59798451031388	0.0100506114557568	0.0723880974396941	-2.82446394579674	0.645652666902712	0.434132896095465	0.211519770807247	12	6658164	F	II	IFFO1	Body	shore	Body-shore	chr12:6657727-6657973	rs73264803;rs570383183	29;37
cg17675611	-0.208343561512102	0.474855998487326	-2.59726437104793	0.01007102878095	0.0723940986016632	-2.826152835538	0.55722438327118	0.348880821759078	0.208343561512102	2	106419929	R	II	NCK2	5'UTR	opensea	5'UTR-opensea
cg24597564	-0.199176959852589	0.682070928242464	-2.59677024924	0.0100850595925292	0.0723940986016632	-2.82731141060413	0.760815307719069	0.56163834786648	0.199176959852589	5	58426442	F	II	PDE4D	Body	opensea	Body-opensea		rs115235991	33
cg15123562	0.211490632546064	0.492230843899792	2.59659200264745	0.0100901252865132	0.0723940986016632	-2.82772929771038	0.408618268242046	0.62010890078811	-0.211490632546064	6	44044507	F	I		IGR	shelf	IGR-shelf	chr6:44041014-44041468	rs564083819;rs531322147;rs543465600	11;19;47
cg18148870	-0.20036249548365	0.742196580863011	-2.59469525927494	0.0101441714684268	0.0723940986016632	-2.83217442787793	0.821409660472826	0.621047164989176	0.20036249548365	14	64933964	R	II	AKAP5	5'UTR	shore	5'UTR-shore	chr14:64931879-64932542
cg17064907	0.212256580609119	0.387358684336911	2.59451268162851	0.0101493875457386	0.0723940986016632	-2.83260214957068	0.303443292003073	0.515699872612192	-0.212256580609119	3	194407750	F	II	FAM43A	1stExon	island	1stExon-island	chr3:194406440-194409045	rs148231976;rs553464240;rs199523319;rs200658340;rs148446706	0;4;9;18;30
cg27627524	-0.20534043955798	0.545299884173769	-2.59437172483239	0.0101534161984026	0.0723940986016632	-2.8329323475736	0.626480988185064	0.421140548627084	0.20534043955798	8	131325625	R	II	ASAP1	Body	opensea	Body-opensea		rs532671375;rs544269152	2;1
cg06484167	0.205186178218328	0.684965737824198	2.59436435611949	0.0101536268412721	0.0723940986016632	-2.83294960867414	0.603845620854161	0.809031799072489	-0.205186178218328	6	27832180	R	II	HIST1H2AL	TSS1500	shore	TSS1500-shore	chr6:27833120-27833406
cg11243561	-0.206570747246655	0.553180984325585	-2.59425148934883	0.010156853753454	0.0723940986016632	-2.83321399169493	0.634848489051007	0.428277741804353	0.206570747246655	20	48317237	F	II	B4GALT5	Body	opensea	Body-opensea		rs557955574;rs576507835;rs543448066	0;4;39
cg26959689	-0.205821182846694	0.532719519383391	-2.59416845851347	0.0101592282298304	0.0723940986016632	-2.83340847914309	0.614090684694875	0.408269501848181	0.205821182846694	1	36949065	F	II	CSF3R	TSS200	opensea	TSS200-opensea		rs117353394;rs537001535	0;1
cg15253080	-0.201567943058114	0.678854878523131	-2.59396853862099	0.0101649474863657	0.0723940986016632	-2.83387673810044	0.758544530429828	0.556976587371714	0.201567943058114	14	31560390	R	II	AP4S1	Body	opensea	Body-opensea		rs562767067	10
cg24571428	-0.195000878833171	0.820532408866563	-2.59387176243565	0.0101677170714347	0.0723940986016632	-2.83410339838133	0.897625779568049	0.702624900734878	0.195000878833171	11	10482247	F	II	AMPD3	5'UTR	opensea	5'UTR-opensea		rs138847656;rs575348533;rs537818603	0;1;37
cg00622815	-0.204046601735413	0.686795903116303	-2.59348208208615	0.0101788759713143	0.0723940986016632	-2.83501599205092	0.767465489848908	0.563418888113496	0.204046601735413	20	46084231	R	II		IGR	opensea	IGR-opensea		rs541321276	40
cg06645921	0.206717756672034	0.562792281388441	2.59344972622414	0.010179803008499	0.0723940986016632	-2.83509176059967	0.481066656657637	0.687784413329671	-0.206717756672034	12	8025394	F	I	SLC2A14	5'UTR	island	5'UTR-island	chr12:8025364-8025908
cg04355430	-0.203528528056279	0.598903442540321	-2.59268365513104	0.0102017740622294	0.0724488070075579	-2.83688543133173	0.679368209446292	0.475839681390013	0.203528528056279	21	33634938	F	II		IGR	opensea	IGR-opensea
cg21199922	-0.207032228457634	0.495267025164289	-2.59218815540242	0.0102160077182551	0.0724488070075579	-2.83804532594686	0.577116975949866	0.370084747492232	0.207032228457634	4	38622735	R	II	FLJ13197	Body	opensea	Body-opensea		rs184161790;rs576346501;rs189487153	42;28;1
cg16644418	-0.203008668890156	0.603619967383646	-2.59209708133091	0.0102186258357284	0.0724488070075579	-2.83825849494285	0.683879208572777	0.480870539682622	0.203008668890156	11	121330388	R	II	SORL1	Body	opensea	Body-opensea		rs572060111;rs511170;rs11218296;rs138014461	41;15;11;1
cg12418947	0.203584355165974	0.487443674734204	2.59180520031814	0.0102270206291356	0.0724488070075579	-2.83894162785865	0.40695683664533	0.610541191811304	-0.203584355165974	17	7255037	R	II	KCTD11	TSS200	island	TSS200-island	chr17:7254622-7255808
cg05506665	-0.203490269666415	0.581927758177289	-2.59112927578614	0.0102464846479492	0.0725166268713935	-2.84052331997662	0.662377399673314	0.458887130006899	0.203490269666415	1	234899375	R	II		IGR	opensea	IGR-opensea		rs546709577;rs79522782;rs558066282;rs557167449	48;21;2;1
cg05103231	0.209108190712147	0.497414777467966	2.59039499655547	0.0102676666893277	0.0725327549468753	-2.84224112853287	0.414744097418978	0.623852288131125	-0.209108190712146	6	30881664	R	I	VARS2	TSS1500	island	TSS1500-island	chr6:30881533-30882296	rs546540965	7
cg03377528	-0.212585594655456	0.611047193640587	-2.59011058047265	0.01027588189436	0.0725327549468753	-2.84290638334398	0.695092661295069	0.482507066639614	0.212585594655456	2	20555894	F	II		IGR	opensea	IGR-opensea		rs181156687	16
cg20904977	-0.200899519299457	0.607397612521535	-2.59002201005352	0.0102784414061379	0.0725327549468753	-2.84311353738404	0.686823003872483	0.485923484573027	0.200899519299457	9	34185915	F	II	UBAP1	5'UTR	opensea	5'UTR-opensea		rs539682585	42
cg08636882	-0.207845019552792	0.502089699967988	-2.58808277006967	0.0103346250884526	0.0728591068735907	-2.84764749709989	0.584260986767929	0.376415967215137	0.207845019552792	2	208839085	F	II	PLEKHM3	Body	opensea	Body-opensea		rs144933074;rs534987558;rs182106778;rs577921582;rs147946883;rs570965438	0;1;21;27;31;48
cg13394762	-0.19579604529807	0.78190712948133	-2.58637189832554	0.0103844208903175	0.0728663564511539	-2.85164489961452	0.859314868320102	0.663518823022032	0.19579604529807	14	103871452	R	II	MARK3	Body	opensea	Body-opensea		rs200657300;rs575340739;rs181004032;rs200852191	31;20;16;1
cg07412002	-0.209412846722758	0.551188536451737	-2.58622048426353	0.0103888382159675	0.0728663564511539	-2.85199855542743	0.633979661900269	0.424566815177511	0.209412846722759	6	75982956	F	II	TMEM30A	Body	opensea	Body-opensea		rs115098925;rs189966116	17;23
cg24941342	-0.205344402655665	0.565301021506648	-2.58558279108463	0.0104074606464231	0.0728663564511539	-2.85348779492924	0.646483692324004	0.441139289668339	0.205344402655665	11	95093809	R	II		IGR	opensea	IGR-opensea
cg24423468	-0.204503104916899	0.46654770646105	-2.58536976395679	0.0104136882996444	0.0728663564511539	-2.85398521240018	0.547397771195638	0.342894666278739	0.204503104916899	8	19540219	F	II	CSGALNACT1	TSS200	opensea	TSS200-opensea		rs189419825;rs150988763;rs11204064	21;41;43
cg20990473	-0.209344167266043	0.556777660312122	-2.5852466480095	0.0104172890044177	0.0728663564511539	-2.85427267019802	0.639541633417301	0.430197466151259	0.209344167266042	14	91827651	F	II	CCDC88C	Body	opensea	Body-opensea		rs139771425;rs547760994;rs568059444	4;35;47
cg09613192	-0.208507434312458	0.571576843750107	-2.58511665630734	0.0104210920116053	0.0728663564511539	-2.85457616802041	0.654010015455032	0.445502581142575	0.208507434312458	2	181388538	R	II		IGR	opensea	IGR-opensea		rs569682615;rs186696988;rs556879820	38;10;1
cg18578954	-0.202635887344895	0.544618537506177	-2.58503964963492	0.0104233454878402	0.0728663564511539	-2.85475595245305	0.624730399944856	0.422094512599961	0.202635887344895	6	28887247	F	II	TRIM27	Body	shelf	Body-shelf	chr6:28890951-28892013	rs540372060	38
cg05567143	-0.20505899174817	0.509054612171506	-2.58503200764048	0.0104235691423168	0.0728663564511539	-2.85477379364271	0.590124446118457	0.385065454370287	0.20505899174817	22	50980910	F	II		IGR	shore	IGR-shore	chr22:50982570-50982994	rs192130742;rs77392662;rs139004517	0;7;15
cg13363801	-0.202166137320469	0.611029781116868	-2.5849083275748	0.0104271894238262	0.0728663564511539	-2.85506253334734	0.690955928429612	0.488789791109143	0.202166137320469	13	111355635	F	II	CARS2	Body	shelf	Body-shelf	chr13:111358080-111358894
cg20165381	0.216226094578281	0.428043398116357	2.58464044125011	0.0104350346799934	0.0728663564511539	-2.8556878883879	0.342558663050525	0.558784757628806	-0.216226094578281	1	27709912	R	I	CD164L2	TSS200	shore	TSS200-shore	chr1:27709600-27709831	rs540633781;rs560243459;rs577289106	46;23;6
cg07516252	0.20262019856228	0.492521845680227	2.58389814665622	0.0104568009896569	0.0729382635368787	-2.85742038829935	0.412416185783512	0.615036384345792	-0.20262019856228	14	24641201	F	II	REC8	TSS200	island	TSS200-island	chr14:24641053-24642220	rs560646682;rs147559914;rs181408262	28;44;46
cg20912449	-0.21180625275706	0.453255102911475	-2.58345208384208	0.0104699004551644	0.0729382635368787	-2.85846126614945	0.536992458652638	0.325186205895578	0.21180625275706	10	104954118	F	II	NT5C2	TSS1500	shore	TSS1500-shore	chr10:104952242-104953232	rs79871942;rs577715891	1;22
cg06267773	-0.204013521043718	0.601333956248136	-2.58327257733878	0.0104751761462539	0.0729382635368787	-2.85888009334582	0.681990464567745	0.477976943524027	0.204013521043718	2	47073778	R	II	LINC01119	Body	opensea	Body-opensea		rs185918439	1
cg04552418	-0.21061940425013	0.549706052568801	-2.58285944793327	0.010487327059022	0.072938724146855	-2.85984390974731	0.632974189132806	0.422354784882676	0.21061940425013	1	31958245	R	II		IGR	opensea	IGR-opensea		rs563376127	16
cg01726103	0.201098235979367	0.610099468629617	2.5825940934087	0.0104951382944534	0.072938724146855	-2.86046289667581	0.530595514870332	0.731693750849699	-0.201098235979367	6	24911615	F	II	FAM65B	TSS1500	shore	TSS1500-shore	chr6:24910626-24911285
cg15053869	-0.205069599210715	0.568581064727874	-2.57915403883769	0.0105968760195808	0.07357603690868	-2.86848206804135	0.649655092322807	0.444585493112093	0.205069599210715	18	47815588	R	II	CXXC1	TSS1500	shore	TSS1500-shore	chr18:47813434-47814546	rs531941446;rs545657066	33;19
cg11709544	0.203014714862141	0.615027920777103	2.57836164205974	0.0106204355476752	0.073669851878481	-2.87032782452069	0.534766289319978	0.737781004182119	-0.203014714862141	1	26233404	F	II	STMN1	TSS1500	island	TSS1500-island	chr1:26231950-26233624	rs566902220	41
cg22984446	-0.20287035170699	0.491294627493185	-2.57788147017118	0.0106347348307447	0.0736993154811151	-2.87144604748863	0.571499185144785	0.368628833437795	0.20287035170699	13	43354782	R	II	FAM216B	TSS1500	opensea	TSS1500-opensea		rs530510604	13
cg03322353	-0.202425189656878	0.622169219575723	-2.5770726124931	0.0106588612116888	0.0737967614769614	-2.87332927349774	0.702197782928443	0.499772593271565	0.202425189656878	4	141069770	F	II	MAML3	Body	shore	Body-shore	chr4:141071523-141071820	rs144811097	28
cg23246292	-0.199738497854744	0.74237940361637	-2.57657768268148	0.0106736480053342	0.0738294218633115	-2.87448132371356	0.821345786489175	0.621607288634432	0.199738497854744	11	59826201	F	II	MS4A3	5'UTR	opensea	5'UTR-opensea		rs550823930;rs569036067;rs369481016;rs147150333;rs572650659	1;6;29;43;45
cg17900356	0.208810750132495	0.559915803152241	2.57537182896553	0.0107097516928797	0.0740093302659697	-2.87728732986983	0.477362715890557	0.686173466023052	-0.208810750132495	3	53190593	R	I		IGR	island	IGR-island	chr3:53190509-53190764	rs555182056;rs575330366	30;28
cg08429353	-0.203807132165774	0.60075781254473	-2.57455356011223	0.0107343132021259	0.0741092131807787	-2.87919073269645	0.681332725261432	0.477525593095658	0.203807132165774	3	117158774	F	II		IGR	opensea	IGR-opensea		rs76913836;rs147799983	29;49
cg15931138	-0.201029899770075	0.540598471735175	-2.57331269562173	0.010771655779291	0.0741439527624313	-2.88207607213936	0.620075408853576	0.419045509083501	0.201029899770075	5	150476928	F	II		IGR	opensea	IGR-opensea
cg26438215	-0.197719099762029	0.741549464580937	-2.57315315756979	0.0107764653474944	0.0741439527624313	-2.8824469462636	0.819717480765925	0.621998381003897	0.197719099762028	6	166774694	F	II		IGR	opensea	IGR-opensea		rs112094516;rs575838615	0;38
cg08713365	0.209735811096163	0.480492117176088	2.57308091439527	0.0107786438834194	0.0741439527624313	-2.88261488110567	0.39757330813807	0.607309119234233	-0.209735811096163	20	327623	R	II	NRSN2	1stExon	island	1stExon-island	chr20:327376-328977
cg18537222	-0.204422712200738	0.576462247107648	-2.57275008323306	0.010788625332833	0.0741439527624313	-2.8833838674748	0.657280528675382	0.452857816474643	0.204422712200738	3	12435731	R	II	PPARG	Body	opensea	Body-opensea		rs147552552	2
cg10776862	0.204369464924199	0.60085610192413	2.57252517356056	0.0107954157685257	0.0741439527624313	-2.88390659644969	0.52005887160526	0.724428336529459	-0.204369464924199	19	50313003	F	II	FUZ	Body	shore	Body-shore	chr19:50312011-50312821	rs78389728;rs112600852;rs547906240;rs568704232;rs533882929;rs144634493	9;16;17;30;41;43
cg25585899	-0.207030841647231	0.608744375956759	-2.57237276936392	0.0108000193058206	0.0741439527624313	-2.88426078590899	0.690593778468455	0.483562936821225	0.207030841647231	18	55405050	F	II	ATP8B1	5'UTR	opensea	5'UTR-opensea
cg15458313	-0.201875448383151	0.673834113518775	-2.57138270140821	0.0108299682270783	0.0742800065864716	-2.88656124048852	0.753645337298159	0.551769888915009	0.20187544838315	6	24490221	F	II	GPLD1	TSS1500	opensea	TSS1500-opensea		rs558405706;rs575266868	25;34
cg14423778	0.199973441899616	0.572752886314242	2.5705105820059	0.0108564108542414	0.0743917797974744	-2.8885869528776	0.493693618586487	0.693667060486103	-0.199973441899616	3	151985433	F	II	MBNL1	TSS1500	shore	TSS1500-shore	chr3:151986327-151987325	rs569390265	45
cg22381196	-0.195357341460679	0.766471319217378	-2.56877192107432	0.0109092995311594	0.0745705569858714	-2.89262350702863	0.843705617004158	0.648348275543479	0.195357341460679	16	72041376	R	II	DHODH	TSS1500	shore	TSS1500-shore	chr16:72042347-72042888
cg08694699	0.201815992397903	0.640933576899039	2.56870534181716	0.0109113293963528	0.0745705569858714	-2.89277802975475	0.561145858974286	0.762961851372189	-0.201815992397903	16	68270282	F	II	ESRP2	TSS200	island	TSS200-island	chr16:68269010-68272143	rs12932327;rs528074428;rs546654552	7;18;45
cg11839815	-0.201617782385071	0.697300274077614	-2.56865014470997	0.0109130124994326	0.0745705569858714	-2.89290613299671	0.77700962990427	0.575391847519199	0.201617782385071	3	127539037	F	II	MGLL	Body	shelf	Body-shelf	chr3:127541270-127542048	rs77169725	0
cg18118893	-0.202849917919146	0.550591240647638	-2.56664915991451	0.0109741848571509	0.0749187368460244	-2.89754834786584	0.630787719824975	0.427937801905829	0.202849917919146	11	102327308	F	II		IGR	shelf	IGR-shelf	chr11:102322529-102323762	rs538554226	0
cg27518156	-0.203918613070528	0.363047016801631	-2.56630947439403	0.0109845998439383	0.074920080051866	-2.89833607096785	0.443666003364398	0.23974739029387	0.203918613070528	6	6751984	F	II		IGR	opensea	IGR-opensea		rs114068856;rs185917349	0;46
cg03346852	-0.206975663648128	0.551723070177736	-2.56541333948359	0.0110121184098219	0.0750379667107938	-2.90041372044802	0.633550658131647	0.42657499448352	0.206975663648127	11	3744503	F	II	NUP98	Body	opensea	Body-opensea		rs61751338;rs558735824;rs577074852;rs535003331;rs138493671	1;15;35;39;47
cg14761876	0.213792995650148	0.367255120435748	2.56392568230923	0.0110579377244307	0.0752802222799685	-2.90386129195546	0.282732308201969	0.496525303852117	-0.213792995650148	11	67182724	F	II	ATPGD1	TSS1500	shore	TSS1500-shore	chr11:67182965-67183393	rs546191883;rs564405283	1;34
cg01415562	0.206606886400079	0.467995375920219	2.56338747869854	0.0110745561823415	0.0753234192290613	-2.90510809194071	0.386313583622514	0.592920470022592	-0.206606886400079	22	27152635	F	II		IGR	shore	IGR-shore	chr22:27152697-27153133	rs573884088	38
cg02432022	-0.206692272722607	0.558226087457511	-2.56067457217117	0.0111586650462909	0.0757603625643294	-2.91138907615216	0.639941637138541	0.433249364415934	0.206692272722607	6	139656042	F	II		IGR	opensea	IGR-opensea		rs148971434;rs66467133	30;36
cg17431280	0.207095420743995	0.591712264785502	2.5606488833229	0.0111594642075117	0.0757603625643294	-2.91144852187614	0.509837331002992	0.716932751746987	-0.207095420743995	19	47507461	R	I	GRLF1	3'UTR	island	3'UTR-island	chr19:47507306-47507692	rs537442389;rs1052667;rs571213149;rs542104286;rs553262722	36;29;26;19;3
cg02830749	-0.202214558313985	0.567392803929041	-2.5601276929438	0.0111756891194395	0.0758003262014158	-2.91265447117753	0.647338094425268	0.445123536111283	0.202214558313985	4	154451068	R	II	KIAA0922	Body	opensea	Body-opensea
cg17854886	-0.210166770017784	0.477747795149987	-2.55966990330235	0.0111899577406215	0.0758269594771137	-2.91371353235469	0.560836983296553	0.350670213278769	0.210166770017784	14	89953623	F	II	FOXN3	5'UTR	opensea	5'UTR-opensea
cg18301423	0.208403257902822	0.459027289405307	2.55683280597309	0.0112787498631111	0.0763580738654948	-2.92027299267854	0.376635303722795	0.585038561625618	-0.208403257902823	5	131593218	R	II	PDLIM4	TSS200	island	TSS200-island	chr5:131593039-131593813	rs111823001;rs550088832	27;21
cg04903759	-0.202030131972329	0.609716098256529	-2.55583449304068	0.0113101434426408	0.0764999739127696	-2.92257950763806	0.689588476013031	0.487558344040702	0.202030131972328	3	167238645	F	II	WDR49	Body	opensea	Body-opensea
cg14690837	-0.204074866552737	0.530002518737381	-2.5543360205376	0.0113574120481124	0.0767488895269676	-2.92604001775094	0.610683279932649	0.406608413379913	0.204074866552737	12	92464984	R	II	C12orf79	Body	opensea	Body-opensea		rs577128781;rs540146646	51;2
cg17789193	-0.205255700459122	0.457963065619022	-2.55345648404754	0.0113852388118041	0.0767941422306845	-2.92807029946098	0.539110668126117	0.333854967666995	0.205255700459122	19	14533491	R	II		IGR	shelf	IGR-shelf	chr19:14529731-14530505	rs75355836;rs72620564;rs61235470	42;40;18
cg19051105	0.201662609727682	0.426933241385679	2.55307418569088	0.011397352958227	0.0767941422306845	-2.92895257571976	0.347206163121246	0.548868772848929	-0.201662609727682	6	42928407	F	I	GNMT	TSS200	island	TSS200-island	chr6:42928218-42928810	rs527633313;rs547669927	36;37
cg20092944	-0.199994182323796	0.578614458575098	-2.55298542149639	0.0114001673373821	0.0767941422306845	-2.92915740995052	0.657681926005436	0.45768774368164	0.199994182323796	10	94750225	F	II	EXOC6	Body	opensea	Body-opensea		rs72813194;rs527958378	0;42
cg01101380	0.197244024754642	0.612707089060877	2.5528014002247	0.0114060039401549	0.0767941422306845	-2.92958204033035	0.534726893227646	0.731970917982289	-0.197244024754643	1	36039173	F	II	TFAP2E	5'UTR	island	5'UTR-island	chr1:36038927-36040051	rs199603491;rs547898577;rs566139197;rs111338925	3;18;45;51
cg23947326	0.210568564563251	0.53903858260586	2.55225032640836	0.011423498332545	0.0768413667653394	-2.93085347593734	0.455790545452947	0.666359110016198	-0.210568564563251	19	46504128	R	I	CCDC61	Body	island	Body-island	chr19:46504108-46504330
cg02583525	0.203420121873965	0.468867360130577	2.55112071707431	0.0114594339258447	0.0770124377124592	-2.93345890475615	0.38844545148273	0.591865573356696	-0.203420121873966	2	26624612	R	II	C2orf39	TSS200	island	TSS200-island	chr2:26624603-26625057
cg06313676	0.204616167510036	0.538736257750155	2.5505823552003	0.0114765960475256	0.0770571448905287	-2.9347002498893	0.457841493850839	0.662457661360875	-0.204616167510036	16	87978974	R	II		IGR	opensea	IGR-opensea		rs185162975;rs568332506;rs74732810	37;17;13
cg18862963	-0.195522184083097	0.567282501671445	-2.54992586094446	0.0114975551333105	0.0771272408393713	-2.93621365116628	0.644581969797321	0.449059785714224	0.195522184083097	13	45923711	R	II	TPT1-AS1	Body	opensea	Body-opensea		rs114696903	21
cg17105949	-0.202836220950311	0.646610386761473	-2.54921472418779	0.0115202973241528	0.077138860723509	-2.93785260767079	0.726801450858108	0.523965229907797	0.202836220950311	17	8698109	R	II		IGR	opensea	IGR-opensea		rs78369089;rs559588234;rs190813359	27;11;1
cg08934272	-0.195046878641399	0.725268329198221	-2.54920285760055	0.0115206771590882	0.077138860723509	-2.93787995296331	0.802379885870401	0.607333007229003	0.195046878641398	8	38206041	R	II	WHSC1L1	5'UTR	opensea	5'UTR-opensea		rs193174163	24
cg01204305	0.203069277203868	0.500492173067308	2.54818050442335	0.0115534434910488	0.077138860723509	-2.94023541076254	0.420208970451825	0.623278247655693	-0.203069277203868	3	49756497	R	II	AMIGO3	1stExon	island	1stExon-island	chr3:49755763-49757317
cg17104258	0.203132571066321	0.436000199699206	2.54800722191077	0.0115590054289305	0.077138860723509	-2.94063455868783	0.3556919739288	0.558824544995121	-0.203132571066321	1	167090646	R	I	DUSP27	Body	island	Body-island	chr1:167090575-167091010	rs557770477;rs186353409;rs190134419	29;18;17
cg20331595	0.206856010616534	0.431368204667083	2.54758828510569	0.0115724621473789	0.077138860723509	-2.94159945461605	0.349587921400081	0.556443932016615	-0.206856010616533	20	327607	R	I	NRSN2	1stExon	island	1stExon-island	chr20:327376-328977
cg16544318	-0.200566478835881	0.44173274114178	-2.54735386907114	0.011579997960241	0.077138860723509	-2.94213929729045	0.521026465332709	0.320459986496828	0.200566478835881	6	76322352	F	II	SENP6	Body	opensea	Body-opensea		rs148978860;rs73453040	1;38
cg01560354	-0.203338656432438	0.606089826275289	-2.54711056379417	0.0115878241753358	0.077138860723509	-2.94269956211336	0.686479527655555	0.483140871223117	0.203338656432438	2	43767446	F	II	THADA	Body	opensea	Body-opensea		rs528367072;rs184654086	12;35
cg14912254	-0.202540733806998	0.589234016580508	-2.54708680452261	0.0115885886749811	0.077138860723509	-2.94275427046936	0.669308260178623	0.466767526371625	0.202540733806998	1	231799060	F	II	DISC1	Body	opensea	Body-opensea		rs78519011;rs540855636	10;12
cg20708537	-0.202777204450542	0.722573212239891	-2.54691944771244	0.0115939749750828	0.077138860723509	-2.94313961455699	0.802740944231966	0.599963739781425	0.202777204450541	19	17938796	F	II	JAK3	Body	shelf	Body-shelf	chr19:17942061-17942567	rs546307715;rs566446426;rs12151305;rs549656274;rs115997950;rs7255931	1;21;26;36;40;48
cg09535475	-0.191545069772979	0.750927451606259	-2.54556195867707	0.0116377478662669	0.0772536440417746	-2.94626439914046	0.82665457221418	0.635109502441202	0.191545069772978	2	42444827	F	II	EML4	Body	opensea	Body-opensea		rs547970362;rs17029349;rs532283466	0;30;34
cg05252264	-0.198403354987197	0.523228822193117	-2.54527950535304	0.0116468742505802	0.0772536440417746	-2.94691437865033	0.60166735788573	0.403264002898533	0.198403354987197	19	55385587	F	II	FCAR	1stExon	opensea	1stExon-opensea		rs3816051;rs559946949;rs143210491	17;37;42
cg06644488	0.204821555416754	0.471202808239218	2.54467309665136	0.0116664896056526	0.0772536440417746	-2.94830961408603	0.390226844469803	0.595048399886558	-0.204821555416754	22	38092896	F	II	TRIOBP	TSS200	opensea	TSS200-opensea		rs528830374	34
cg26337227	-0.203019430010627	0.487282039806246	-2.54460858534042	0.0116685780736564	0.0772536440417746	-2.94845802451265	0.567545535391842	0.364526105381216	0.203019430010627	2	88496339	F	II		IGR	opensea	IGR-opensea		rs564516752;rs531725553	0;8
cg21727049	0.200173682389465	0.646661044099269	2.54402473168579	0.0116874947594616	0.0772536440417746	-2.94980103935949	0.567522611526689	0.767696293916155	-0.200173682389465	12	54746176	F	II	LOC102724050	TSS1500	opensea	TSS1500-opensea
cg19131699	-0.203701097032487	0.444357845105394	-2.54391204046572	0.0116911490750127	0.0772536440417746	-2.95006022521891	0.524890836955447	0.32118973992296	0.203701097032487	17	202988	F	II	RPH3AL	TSS1500	shelf	TSS1500-shelf	chr17:205475-206667	rs7223403	17
cg14765959	0.204610645278618	0.46073366638054	2.54347207138498	0.0117054260303535	0.0772536440417746	-2.95107203592023	0.379841085688993	0.584451730967611	-0.204610645278618	6	106429316	R	I		IGR	island	IGR-island	chr6:106429111-106429772	rs533175891;rs549827293	24;15
cg11410857	-0.197070130073234	0.43268690875651	-2.5434565809878	0.0117059289760551	0.0772536440417746	-2.95110765669057	0.510598355529649	0.313528225456416	0.197070130073234	15	91279302	R	II	BLM	5'UTR	opensea	5'UTR-opensea
cg26191576	0.203383599554011	0.600637712566422	2.54345268588873	0.0117060554460463	0.0772536440417746	-2.95111661359035	0.520230242975302	0.723613842529313	-0.203383599554011	14	75389716	R	I	RPS6KL1	TSS1500	island	TSS1500-island	chr14:75389712-75390133
cg16471179	-0.202560717349277	0.496180729143074	-2.54255370541972	0.0117352771250024	0.077273585366525	-2.95318350366059	0.576262873211393	0.373702155862116	0.202560717349277	10	104914352	F	II	NT5C2	Body	opensea	Body-opensea		rs183351723	24
cg26365743	-0.208444677328346	0.66141848581945	-2.54244963873871	0.0117386640548258	0.077273585366525	-2.95342272434488	0.74382684662368	0.535382169295334	0.208444677328346	7	106873292	R	II	COG5	Body	opensea	Body-opensea
cg21814550	-0.203045095666278	0.58778263413837	-2.54238725573537	0.0117406947760923	0.077273585366525	-2.95356612132663	0.668056276611085	0.465011180944807	0.203045095666278	14	53170147	R	II		IGR	shelf	IGR-shelf	chr14:53173752-53174112	rs566149646	2
cg18749015	0.196403278537852	0.546633083458998	2.54164179795888	0.0117649855688708	0.0773125231281285	-2.95527941674952	0.468985275664963	0.665388554202816	-0.196403278537852	6	45631363	R	I		IGR	island	IGR-island	chr6:45630986-45631814
cg00650809	0.210645073820856	0.42874511793331	2.54129321588356	0.0117763595380457	0.0773125231281285	-2.9560804063039	0.345466832934367	0.556111906755222	-0.210645073820856	19	17439339	F	II	ANO8	Body	island	Body-island	chr19:17438054-17440318	rs374436675;rs539903863;rs558737027;rs73511896	1;17;29;39
cg08358676	-0.198973880225957	0.631756605741127	-2.54123547726	0.0117782444536442	0.0773125231281285	-2.9562130711205	0.710420697923482	0.511446817697525	0.198973880225957	8	93969144	F	II	TRIQK	5'UTR	opensea	5'UTR-opensea		rs532661856;rs541577713	0;1
cg07394019	-0.199875542747102	0.678201059193621	-2.54005395028322	0.0118168754192859	0.0774967178660146	-2.95892722167754	0.757221622605265	0.557346079858164	0.199875542747102	11	61146265	F	II		IGR	opensea	IGR-opensea		rs561823860	36
cg09908110	0.20569110117433	0.290655733468689	2.53919698811313	0.0118449652551316	0.0776115149692806	-2.960895057989	0.209335995795117	0.415027096969447	-0.20569110117433	11	63828713	R	II	MACROD1	Body	opensea	Body-opensea		rs550433568;rs139438142	7;3
cg04342877	-0.198239209631739	0.561825543144302	-2.53844791669935	0.0118695674419602	0.0777032754325466	-2.96261463682446	0.640199184161501	0.441959974529762	0.198239209631739	10	99171252	R	II		IGR	opensea	IGR-opensea		rs76009228	22
cg24918667	-0.197757206276887	0.653640395665792	-2.53785583848018	0.0118890456941249	0.0777613586345442	-2.96397348410895	0.731823477217119	0.534066270940232	0.197757206276887	19	55385662	F	II	FCAR	5'UTR	opensea	5'UTR-opensea
cg20293950	-0.203483836507889	0.407688649273346	-2.53706676540438	0.0119150490788055	0.077861978472194	-2.96578398296591	0.488135747427628	0.284651910919738	0.203483836507889	7	80273190	R	II	CD36	5'UTR	opensea	5'UTR-opensea		rs3212159;rs377422261;rs550422859;rs570232338	49;43;34;1
cg13215970	0.206386802047837	0.487872344083395	2.53637295550931	0.0119379550803618	0.0779421964819348	-2.96737546889812	0.406277561878436	0.612664363926274	-0.206386802047837	4	74864596	R	II	CXCL5	TSS200	shore	TSS200-shore	chr4:74864113-74864329	rs352046;rs538963777;rs557177711;rs575312490;rs542809513	48;33;31;22;15
cg18411800	0.206488012262417	0.435742059387565	2.53598210742269	0.0119508761648395	0.0779571388261592	-2.96827183091566	0.354107263841958	0.560595276104375	-0.206488012262417	6	30881789	R	I	GTF2H4	3'UTR	island	3'UTR-island	chr6:30881533-30882296	rs111748487;rs571682355	25;1
cg12754495	-0.202693157772224	0.44226885780595	-2.53565300371992	0.0119617657195911	0.0779588144498153	-2.96902648957257	0.52240336204148	0.319710204269256	0.202693157772224	3	151102703	R	II	P2RY12	TSS200	opensea	TSS200-opensea		rs549739083	4
cg18512948	0.19604313498368	0.615086940729697	2.53442412959061	0.0120025057026636	0.0780927655881436	-2.97184357729133	0.537581515271033	0.733624650254713	-0.19604313498368	14	24641706	R	II	REC8	1stExon	island	1stExon-island	chr14:24641053-24642220
cg09470277	-0.197871429220108	0.616623217309604	-2.53413824224738	0.012012001266868	0.0780927655881436	-2.97249876614276	0.694851456768716	0.496980027548608	0.197871429220108	12	122314441	F	II	HPD	5'UTR	opensea	5'UTR-opensea		rs532763723	27
cg02849689	-0.201319437893331	0.615644119267227	-2.53406991729868	0.0120142716289452	0.0780927655881436	-2.97265534116806	0.695235524945986	0.493916087052655	0.201319437893331	11	59390857	R	II		IGR	opensea	IGR-opensea
cg26532768	-0.202392846774905	0.537061305826186	-2.53366463174065	0.0120277466961577	0.0781111060905476	-2.97358402168795	0.617077082458125	0.41468423568322	0.202392846774905	5	145419314	F	II	SH3RF2	Body	opensea	Body-opensea		rs183947896;rs575839946;rs372784508;rs564817017	0;27;31;50
cg17742416	0.207570546927267	0.483808646994128	2.53288701205757	0.0120536390400873	0.0782099835769203	-2.97536548795385	0.401745872627534	0.609316419554801	-0.207570546927267	2	25499619	F	II	DNMT3A	Body	shore	Body-shore	chr2:25499763-25500429	rs577677985;rs539257039;rs375797262	0;2;12
cg10290724	0.202645451814182	0.412725877310956	2.53246208656337	0.0120678087685575	0.0782326913272002	-2.97633874307282	0.332610233570466	0.535255685384648	-0.202645451814182	19	50312544	R	II	FUZ	Body	island	Body-island	chr19:50312011-50312821	rs552515373;rs571012342	34;1
cg04057956	-0.201926644162931	0.612441411972792	-2.53105576534352	0.0121148106076986	0.0784680135827263	-2.97955871075479	0.692272875944183	0.490346231781252	0.201926644162931	12	6339200	F	II	CD9	Body	opensea	Body-opensea		rs535607116	24
cg15766075	0.198032701112847	0.53149037353575	2.53035376284362	0.0121383339124693	0.0785509834476831	-2.98116541674512	0.453198375421369	0.651231076534216	-0.198032701112847	2	241497417	F	II	ANKMY1	TSS200	island	TSS200-island	chr2:241496576-241497600
cg04137949	-0.199208367680348	0.543672749829029	-2.52958217502186	0.0121642359683322	0.0786339013411737	-2.98293090482589	0.622429546353818	0.42322117867347	0.199208367680348	4	164086069	R	II	NAF1	Body	shore	Body-shore	chr4:164087461-164088146	rs542413597;rs148068184	46;36
cg07184321	-0.198664392127662	0.587250418112847	-2.52933343698982	0.0121725965660437	0.0786339013411737	-2.98349994072403	0.665792154535411	0.467127762407749	0.198664392127662	1	155620312	F	II		IGR	opensea	IGR-opensea		rs114136216;rs527745250;rs149821629	30;39;50
cg03879673	0.203528267326994	0.573335315082466	2.52823916188957	0.0122094383529047	0.0787739329838303	-2.98600268274614	0.492870651255515	0.696398918582509	-0.203528267326994	1	66999751	R	II	SGIP1	5'UTR	shore	5'UTR-shore	chr1:66998728-66999060	rs188888306;rs193237755;rs539524620	42;21;2
cg25203031	0.203773664090061	0.519919573565684	2.52805165421659	0.012215761293319	0.0787739329838303	-2.98643143419471	0.4393578924138	0.643131556503861	-0.203773664090061	1	66999813	R	I	SGIP1	TSS200	shore	TSS200-shore	chr1:66998728-66999060
cg15886450	-0.193098402228591	0.726934883730581	-2.52684653956858	0.0122564687211193	0.0789561712403087	-2.98918631597304	0.803276112518629	0.610177710290038	0.193098402228591	1	167874526	F	II	ADCY10	5'UTR	opensea	5'UTR-opensea		rs181143584;rs545505976;rs111287254	2;29;32
cg03062818	-0.201042271614929	0.573589020188513	-2.52657791440535	0.0122655590620174	0.0789561712403087	-2.98980022324933	0.653070848501392	0.452028576886463	0.201042271614929	9	90020750	F	II		IGR	opensea	IGR-opensea		rs190095666;rs551907055;rs143067314;rs537491226	1;2;30;44
cg21852792	-0.201538576445616	0.584110349128411	-2.52461308834856	0.0123322324019058	0.0793150608432656	-2.99428871585134	0.663788390979003	0.462249814533387	0.201538576445616	2	71678463	F	II		IGR	shelf	IGR-shelf	chr2:71680558-71681276	rs557750147;rs191926552;rs540265215	0;3;30
cg22451358	0.208373353582453	0.399846471815372	2.52429823148265	0.0123429465933123	0.0793150608432656	-2.99500767809001	0.317466308771147	0.525839662353599	-0.208373353582452	17	55938871	R	I		IGR	shore	IGR-shore	chr17:55939088-55939591	rs557173614;rs551046377	46;36
cg00454592	-0.207686742327672	0.553397074321127	-2.52378057811827	0.0123605797527094	0.079358818517395	-2.99618953505976	0.63550578640416	0.427819044076488	0.207686742327672	2	12013993	R	II		IGR	opensea	IGR-opensea		rs113062061	1
cg08036492	-0.192613688190012	0.728888782455544	-2.52341947781817	0.0123728934481591	0.079368376869556	-2.99701383061708	0.80503838011206	0.612424691922048	0.192613688190012	17	13976536	F	II	COX10	Body	shelf	Body-shelf	chr17:13972630-13973085	rs189492534;rs181765228;rs541640775;rs116204106;rs142153160	7;10;18;24;45
cg04361443	0.203293370146154	0.645046270313198	2.52260840876953	0.0124005912022269	0.0793950154415819	-2.99886488217797	0.564674472813556	0.76796784295971	-0.203293370146154	8	38831681	R	II	HTRA4	5'UTR	island	5'UTR-island	chr8:38831592-38832353	rs527395785	37
cg21412255	-0.197796227343389	0.515115537952222	-2.52250877718702	0.0124039974015182	0.0793950154415819	-2.99909222661911	0.593314046436817	0.395517819093428	0.197796227343389	14	97273366	R	II	VRK1	5'UTR	opensea	5'UTR-opensea
cg15176829	0.203824182931633	0.405901108953046	2.52220500332766	0.0124143879588848	0.0793950154415819	-2.99978534146618	0.325319455235889	0.529143638167522	-0.203824182931633	1	246952215	R	II	LOC149134	TSS1500	island	TSS1500-island	chr1:246952214-246952511	rs551818714;rs565153248;rs530869156	49;9;1
cg05928745	-0.199477381601127	0.49942262635897	-2.52181186578859	0.0124278467194807	0.0793950154415819	-3.00068223966347	0.578285777224532	0.378808395623405	0.199477381601127	9	85803451	F	II		IGR	opensea	IGR-opensea		rs370174127;rs113099284	1;15
cg25159832	-0.206921534805233	0.473280426654791	-2.52149169613479	0.0124388170956768	0.0793950154415819	-3.001412573304	0.555086614833604	0.348165080028371	0.206921534805233	1	179297012	F	II	SOAT1	5'UTR	opensea	5'UTR-opensea		rs538231555	1
cg13584406	-0.193272841022508	0.710227846735251	-2.52139833830173	0.0124420175589713	0.0793950154415819	-3.00162551394875	0.786638039697637	0.59336519867513	0.193272841022508	12	76412183	F	II		IGR	opensea	IGR-opensea		rs572798871;rs545663038;rs565475031	8;28;39
cg01487368	-0.194133633410697	0.637725965139926	-2.52047273291729	0.0124737886327047	0.0795120277235994	-3.0037363354781	0.714476471372062	0.520342837961365	0.194133633410697	12	10180687	F	II	LOC102724020	ExonBnd	opensea	ExonBnd-opensea
cg04525943	0.210692780304486	0.340642268709469	2.52023257936313	0.0124820436320053	0.0795120277235994	-3.00428388151985	0.257345123007696	0.468037903312181	-0.210692780304486	19	2579529	R	II	GNG7	5'UTR	island	5'UTR-island	chr19:2578956-2579746	rs117586948;rs576255183	44;6
cg23407020	-0.199174239223714	0.517364433605953	-2.51959508689736	0.0125039803349547	0.0795826248401804	-3.00573711663586	0.596107737485095	0.396933498261382	0.199174239223714	8	82073599	F	II		IGR	opensea	IGR-opensea		rs532502025;rs147977377	2;21
cg19305681	0.203820846679814	0.481620806147352	2.51911257240908	0.0125206069590037	0.0795845721816859	-3.0068368333267	0.401040471413472	0.604861318093287	-0.203820846679814	10	94821657	R	II	CYP26C1	Body	island	Body-island	chr10:94820026-94823252	rs543297361;rs7907583	42;39
cg20661985	-0.193556707888455	0.643021722924694	-2.51868617942011	0.0125353161405689	0.0795845721816859	-3.00780847729829	0.719544142322455	0.525987434434	0.193556707888455	20	24969842	F	II	C20orf3	Body	shelf	Body-shelf	chr20:24972665-24973700	rs185248403;rs548049002	1;5
cg17239923	0.196218663749813	0.518393365049925	2.51864175441974	0.0125368495458057	0.0795845721816859	-3.00790970200861	0.440818544497673	0.637037208247486	-0.196218663749813	11	128556611	R	I		IGR	shelf	IGR-shelf	chr11:128560103-128560537	rs79811806;rs535642912;rs142795171	41;35;32
cg04074321	0.201565122678353	0.459903500864201	2.51732357477314	0.0125824249734325	0.0798047923055424	-3.0109124832567	0.380214963991364	0.581780086669716	-0.201565122678353	10	88296423	F	II		IGR	island	IGR-island	chr10:88296170-88296619	rs574415990;rs538518590	16;37
cg01440934	-0.193631449457896	0.689356319415985	-2.51681846014173	0.012599928186647	0.0798467359243695	-3.01206273205706	0.765908287806316	0.57227683834842	0.193631449457896	1	47051752	F	II	MKNK1	Body	opensea	Body-opensea		rs377649534	5
cg02172262	-0.197801296443418	0.583349395998872	-2.51553131302487	0.0126446285558241	0.079986834823076	-3.01499285080527	0.66154990854627	0.463748612102852	0.197801296443418	12	58288057	R	II		IGR	shelf	IGR-shelf	chr12:58290232-58290466	rs147348295	29
cg25325699	-0.201313825026157	0.586074298288397	-2.51532491658473	0.0126518094830395	0.079986834823076	-3.01546257022988	0.665663484926645	0.464349659900489	0.201313825026157	4	140812198	F	II	MAML3	Body	opensea	Body-opensea		rs150228362;rs558168508;rs188047596	0;40;48
cg06398054	-0.188774395484397	0.831840234683879	-2.51524003217852	0.0126547638290737	0.079986834823076	-3.01565574067709	0.906471972433524	0.717697576949127	0.188774395484397	1	53092881	R	II		IGR	opensea	IGR-opensea		rs144090975	1
cg04249612	-0.189773495113885	0.772539902234595	-2.51365053049959	0.0127101991076413	0.0801769004935797	-3.01927182350827	0.847566632861015	0.65779313774713	0.189773495113885	1	185402937	R	II		IGR	opensea	IGR-opensea		rs528353464;rs142115276;rs150757141;rs532198775	43;42;40;31
cg18882597	-0.199467417498561	0.607823129768508	-2.51320305511806	0.0127258442108858	0.0801769004935797	-3.02028943440707	0.686682341337706	0.487214923839145	0.199467417498561	12	49673654	R	II		IGR	opensea	IGR-opensea		rs565233205;rs185752727;rs376886703	38;33;1
cg14218917	-0.203555553530068	0.568239845786544	-2.51318063167087	0.0127266286544579	0.0801769004935797	-3.02034042346151	0.648715297182152	0.445159743652084	0.203555553530067	2	68512232	F	II	CNRIP1	Body	opensea	Body-opensea
cg16211507	0.19739232626117	0.52579341974125	2.51312499931749	0.0127285750374423	0.0801769004935797	-3.02046692496761	0.447754593079857	0.645146919341027	-0.19739232626117	5	139135961	F	I		IGR	island	IGR-island	chr5:139135589-139135976	rs138620632	19
cg23543615	0.194716766283358	0.622326721340465	2.5111028922559	0.0127995019090384	0.0805544618000594	-3.02506318122591	0.545345674205184	0.740062440488542	-0.194716766283358	19	19281185	R	I	LOC729991-MEF2B	Body	island	Body-island	chr19:19280998-19281560	rs559605153	21
cg20000185	-0.201888086909088	0.476338512055509	-2.50985430527698	0.0128434727181619	0.0807198647089692	-3.02789949320771	0.556154732461428	0.35426664555234	0.201888086909088	6	75982940	R	II	TMEM30A	Body	opensea	Body-opensea		rs553409178;rs565653796	51;2
cg13033578	0.20909154530478	0.532014750803071	2.5095322292443	0.0128548369155835	0.0807198647089692	-3.02863091236359	0.44935065149653	0.65844219680131	-0.20909154530478	19	2302995	F	II	LINGO3	5'UTR	island	5'UTR-island	chr19:2302466-2302999	rs563298040;rs530484212	9;37
cg05603736	-0.198102980795204	0.381327984915937	-2.50941965949424	0.0128588109629127	0.0807198647089692	-3.02888653210748	0.459647768021018	0.261544787225814	0.198102980795204	1	40860592	R	II	SMAP2	Body	opensea	Body-opensea		rs547054030;rs553122783	37;3
cg22018621	-0.200264062453689	0.591238913868927	-2.50846424864145	0.0128925839172705	0.0808436529894885	-3.03105561568769	0.670413078094803	0.470149015641115	0.200264062453688	2	72441974	F	II	EXOC6B	Body	opensea	Body-opensea		rs148424134;rs142547554;rs571879693	15;16;36
cg09408138	-0.195604631697861	0.372405352489716	-2.50786911690942	0.0129136612480303	0.0808436529894885	-3.03240636106884	0.449737416184219	0.254132784486359	0.195604631697861	3	185422584	F	II	IGF2BP2	Body	opensea	Body-opensea		rs114792305;rs545277832	1;51
cg04813175	-0.194970840887448	0.563768877179265	-2.50770503121118	0.0129194779447942	0.0808436529894885	-3.03277872665163	0.640850372413838	0.44587953152639	0.194970840887447	9	7977013	F	II		IGR	opensea	IGR-opensea		rs114374242;rs565871404;rs185425410	8;32;37
cg09565754	-0.202377945074142	0.438484018965558	-2.50761599433819	0.0129226352023569	0.0808436529894885	-3.03298077168036	0.518493904227428	0.316115959153286	0.202377945074142	16	4104522	F	II	ADCY9	Body	opensea	Body-opensea		rs143695978;rs148108610;rs553423641	2;24;47
cg10289324	-0.192257796367698	0.707443120662047	-2.50720544498322	0.0129372022247737	0.0808657857732656	-3.03391231512584	0.783452016900439	0.591194220532742	0.192257796367697	18	60710970	F	II		IGR	opensea	IGR-opensea
cg04882394	0.203472208561203	0.415255934586586	2.50538929960986	0.0130018179777327	0.0811595468056551	-3.03803146550358	0.334813433527506	0.538285642088708	-0.203472208561203	1	1565931	F	II	MIB2	3'UTR	island	3'UTR-island	chr1:1564421-1570006	rs116306698;rs371607681;rs555590828;rs566133553;rs137939848	11;13;34;40;41
cg20792493	-0.204767880022848	0.592814642937896	-2.50526256757383	0.0130063376291114	0.0811595468056551	-3.03831879863771	0.673769386202743	0.469001506179895	0.204767880022847	5	67979617	R	II		IGR	opensea	IGR-opensea		rs550405962;rs568635934	20;2
cg27557378	0.197162246711613	0.500454123881285	2.50489113905905	0.013019591968149	0.0811731703320308	-3.03916084127493	0.422506258902275	0.619668505613888	-0.197162246711613	16	2286786	R	I	DNASE1L2	5'UTR	island	5'UTR-island	chr16:2286600-2288073	rs568607870	20
cg11242791	0.196578500300625	0.625735874266418	2.50456595079612	0.0130312061130323	0.0811765532886598	-3.03989795945338	0.548018792752217	0.744597293052843	-0.196578500300625	19	10406958	R	I	ICAM5	Body	island	Body-island	chr19:10406934-10407342	rs569416626	25
cg20026393	-0.199633551925151	0.489430668872982	-2.5037741786498	0.0130595229719651	0.0812838900088693	-3.04169232836871	0.568355561494553	0.368722009569402	0.199633551925151	14	62070628	R	II	FLJ22447	Body	opensea	Body-opensea		rs186648120	1
cg03431846	0.198109021671718	0.528453365912149	2.50302335705495	0.0130864259024813	0.0813822516683572	-3.04339340122559	0.450131194553563	0.648240216225281	-0.198109021671718	14	24641183	R	II	REC8	TSS200	island	TSS200-island	chr14:24641053-24642220	rs116371699	26
cg15661311	0.199415692372908	0.504523919010102	2.50255790908761	0.0131031282962709	0.0813877028223713	-3.04444768719715	0.425685156909184	0.625100849282093	-0.199415692372908	11	504551	F	I	RNH1	5'UTR	island	5'UTR-island	chr11:504189-504659	rs35756450;rs569074798	28;33
cg02033258	0.208694801156321	0.399020893858913	2.50238039971483	0.0131095031414649	0.0813877028223713	-3.04484971519819	0.316513646890134	0.525208448046456	-0.208694801156321	5	131593261	R	I	PDLIM4	TSS200	island	TSS200-island	chr5:131593039-131593813	rs563245222;rs528831845;rs183757281;rs565422003	32;31;28;2
cg16997058	0.209457448279247	0.362787485987619	2.50151602272053	0.0131405847700462	0.0814452698329572	-3.04680699756569	0.279978727365592	0.489436175644839	-0.209457448279247	3	158449920	F	I	RARRES1	Body	island	Body-island	chr3:158449795-158450597	rs567390344;rs370268724;rs373683910;rs6441223	6;16;43;45
cg26177213	-0.199797694045074	0.500091547381684	-2.5013156919979	0.0131477977079072	0.0814452698329572	-3.04726053301409	0.579081333399504	0.37928363935443	0.199797694045074	7	4754566	R	II	FOXK1	Body	shelf	Body-shelf	chr7:4757802-4758037	rs552434604;rs141722802;rs531530285;rs150145560	35;26;2;1
cg11745838	-0.196393061374335	0.670024351208016	-2.5011959464386	0.0131521108485177	0.0814452698329572	-3.04753161275189	0.747668119658334	0.551275058283999	0.196393061374334	1	224007693	F	II	TP53BP2	Body	opensea	Body-opensea		rs181358246;rs573009984	1;33
cg01425249	-0.190971590434657	0.756588347693409	-2.50088800334266	0.013163208504099	0.0814452698329572	-3.04822867781185	0.832088743911762	0.641117153477105	0.190971590434658	1	35915735	F	II	KIAA0319L	Body	opensea	Body-opensea		rs531974339;rs147576233	4;9
cg10453443	-0.200972535726388	0.399236562069099	-2.49995782768472	0.0131967808422002	0.0815815826655361	-3.05033375031677	0.478690820379532	0.277718284653144	0.200972535726388	1	224022797	F	II	TP53BP2	Body	opensea	Body-opensea		rs6604728	37
cg00524900	-0.197570596258456	0.516040334873089	-2.49966147379053	0.0132074929929066	0.0815815826655361	-3.05100427209645	0.594149640370619	0.396579044112162	0.197570596258456	5	118609965	R	II	TNFAIP8	Body	opensea	Body-opensea		rs73247096	26
cg26264232	0.196990949763361	0.558953595013001	2.49820600332321	0.0132602156157375	0.081838300416319	-3.05429629616875	0.481073452083301	0.678064401846662	-0.196990949763361	7	27138751	R	I		IGR	shelf	IGR-shelf	chr7:27135342-27136736	rs569490360;rs17471401	27;18
cg26287345	0.198433549415713	0.533731492567971	2.49712869241661	0.013299360485669	0.0820016110212119	-3.05673183089463	0.455281019543154	0.653714568958867	-0.198433549415713	20	35169886	F	I	MYL9	TSS200	shore	TSS200-shore	chr20:35169189-35169540	rs528936233;rs146827176	8;30
cg23512567	-0.200627911833858	0.580365241334069	-2.49683213608776	0.0133101541185045	0.0820016110212119	-3.05740209890725	0.659683252989315	0.459055341155457	0.200627911833858	1	236349007	R	II	GPR137B	Body	opensea	Body-opensea
cg10143146	0.200568062353175	0.55599634655369	2.49655552181093	0.0133202289588466	0.0820016110212119	-3.05802722721244	0.47670199632104	0.677270058674215	-0.200568062353175	6	33161377	F	II	COL11A2	TSS1500	shore	TSS1500-shore	chr6:33159991-33160263	rs572573427	23
cg16196740	-0.195961813591311	0.6716410384616	-2.49510807883311	0.0133730585012156	0.0822005692665302	-3.06129728519418	0.749114313602351	0.553152500011039	0.195961813591311	14	81778390	F	II	STON2	Body	opensea	Body-opensea		rs545851975;rs564366005	1;47
cg10125918	-0.197583414544075	0.563084386804779	-2.49496313611157	0.0133783589585506	0.0822005692665302	-3.06162464134742	0.641198759996623	0.443615345452547	0.197583414544075	2	26497061	R	II	HADHB	Body	opensea	Body-opensea		rs115647254;rs148432325;rs567891705	38;37;1
cg27141751	-0.198659487295934	0.585606161794829	-2.49474933093478	0.013386181083502	0.0822005692665302	-3.06210749224516	0.664145959097873	0.465486471801939	0.198659487295934	10	50231850	F	II	C10orf72	Body	opensea	Body-opensea		rs577938686;rs573475832;rs74471192;rs12569955;rs144300553	1;19;22;30;32
cg20847110	-0.196714016735444	0.596722275185933	-2.49430765140667	0.0134023529522673	0.0822310057288899	-3.06310484458257	0.674492932965062	0.477778916229618	0.196714016735444	4	39482781	F	II	LOC401127	Body	shore	Body-shore	chr4:39481980-39482195
cg07664553	0.207637386281024	0.374596127314431	2.49251305226923	0.0134682403127043	0.082566168873535	-3.06715550890292	0.292506928087049	0.500144314368074	-0.207637386281025	4	57372597	F	I	ARL9	5'UTR	shore	5'UTR-shore	chr4:57371582-57372022	rs188508763;rs12644498	12;33
cg14755254	0.197308799176649	0.628743614558189	2.49179104376832	0.0134948295369976	0.0826600586175992	-3.06878441324639	0.550737810232537	0.748046609409186	-0.197308799176649	8	637813	R	I	ERICH1	Body	island	Body-island	chr8:637393-638251	rs187438779;rs576214117	13;1
cg25269587	-0.203249468247342	0.57480789091693	-2.4911223137708	0.0135194983522031	0.0826756795824151	-3.07029272266746	0.655162331851925	0.451912863604583	0.203249468247342	13	51289912	R	II	DLEU7	Body	opensea	Body-opensea		rs148757599;rs568882286	46;40
cg21326139	-0.196579711664719	0.525832592230247	-2.49111057395392	0.0135199317811396	0.0826756795824151	-3.07031919823938	0.603550152655834	0.406970440991115	0.196579711664719	4	1294783	F	II	MAEA	Body	opensea	Body-opensea		rs567020930	1
cg13619781	-0.194674510926813	0.608697140230309	-2.49057031354489	0.0135398913449111	0.082700269934985	-3.07153746403704	0.685661481759514	0.490986970832701	0.194674510926813	1	162200384	R	II	NOS1AP	Body	opensea	Body-opensea		rs149446638	34
cg17178175	-0.198470905235014	0.625799052354652	-2.4901365129879	0.0135559367965717	0.082700269934985	-3.07251548774796	0.704264293959193	0.505793388724179	0.198470905235014	2	178109973	R	II	NFE2L2	Body	opensea	Body-opensea		rs13402068;rs568109385;rs373013655	14;7;6
cg03847470	0.194639272077098	0.587406148798266	2.49008640956301	0.01355779111591	0.082700269934985	-3.07262843797971	0.51045573890732	0.705095010984418	-0.194639272077098	11	128556580	F	II	FLI1	1stExon	shelf	1stExon-shelf	chr11:128560103-128560537	rs142795171	1
cg18808904	0.190934133850342	0.627671656069847	2.48919363215556	0.013590870524605	0.0828331360651734	-3.0746407058701	0.552186068268549	0.743120202118891	-0.190934133850342	20	11898851	R	II	BTBD3	1stExon	opensea	1stExon-opensea
cg04652611	0.195637463270548	0.612622197244434	2.4872640892932	0.0136626098779468	0.0831383721027234	-3.07898747059204	0.535277153625845	0.730914616896393	-0.195637463270548	1	169429782	F	II	CCDC181	1stExon	opensea	1stExon-opensea		rs536114287;rs554423073;rs575966005	3;10;19
cg07968537	-0.198539254819854	0.555352605675293	-2.48723670477126	0.0136636304396865	0.0831383721027234	-3.07904913814016	0.633844869208724	0.43530561438887	0.198539254819854	3	30221933	R	II		IGR	opensea	IGR-opensea		rs78756919;rs150977101	51;33
cg09661417	-0.193864488824192	0.603294760282361	-2.48557407879912	0.0137257201115832	0.0834469153052473	-3.08279203345462	0.679938860515181	0.486074371690988	0.193864488824192	12	114298934	R	II	RBM19	Body	opensea	Body-opensea
cg08507334	-0.194952958858084	0.567485620195609	-2.48421272741847	0.0137767456420089	0.0836432157116985	-3.08585495299571	0.644560045790665	0.449607086932581	0.194952958858084	13	80354114	F	II		IGR	opensea	IGR-opensea		rs532076499;rs545063571	1;18
cg19195069	-0.19605806976816	0.49698682045036	-2.48410410033313	0.0137808244107654	0.0836432157116985	-3.08609928647354	0.574498150358702	0.378440080590542	0.19605806976816	3	187607568	R	II		IGR	opensea	IGR-opensea		rs16862692;rs532617804;rs75931227	19;4;1
cg07185131	0.196850216196092	0.531716401301433	2.48357737956989	0.0138006171459679	0.0836940652723215	-3.0872838904672	0.453891897223908	0.65074211342	-0.196850216196092	2	62798365	F	I		IGR	opensea	IGR-opensea
cg04183654	-0.196484356481383	0.498228139617769	-2.48200336722951	0.0138599150131097	0.0839842122943146	-3.09082246689909	0.575908001482502	0.379423645001119	0.196484356481383	16	21622716	F	II	METTL9	Body	opensea	Body-opensea		rs537845191	18
cg25570328	-0.195860173326045	0.576462182123585	-2.48165929923259	0.0138729072485197	0.0839915037130285	-3.09159569447229	0.653895273903649	0.458035100577605	0.195860173326044	2	108903952	F	II	SULT1C2	TSS1500	opensea	TSS1500-opensea		rs150411873;rs543856360;rs73952181	1;13;19
cg02530824	0.199413410405046	0.461819579439335	2.48136498730441	0.0138840292553451	0.0839915037130285	-3.09225702491899	0.382981719511759	0.582395129916805	-0.199413410405046	4	74847766	F	II	PF4	TSS200	island	TSS200-island	chr4:74847528-74847830
cg24104567	0.204758514067232	0.594189050201638	2.47988314286758	0.0139401485080702	0.0841749890457436	-3.09558566957028	0.513238009756453	0.717996523823685	-0.204758514067232	17	40932508	R	I	WNK4	TSS200	island	TSS200-island	chr17:40932329-40933299	rs538814418;rs547695680	37;3
cg12694372	0.195761519693807	0.655176089075734	2.47987252617892	0.0139405513016531	0.0841749890457436	-3.0956095109464	0.577781999894461	0.773543519588268	-0.195761519693807	6	32064582	F	I	TNXB	Body	island	Body-island	chr6:32063533-32065044	rs369785145	1
cg11213574	0.202720783538555	0.412239536988693	2.47882216817256	0.0139804527252507	0.0841749890457436	-3.09796777492598	0.332094110938566	0.534814894477121	-0.202720783538555	22	50623692	F	I	TRABD	TSS1500	island	TSS1500-island	chr22:50623164-50625226	rs570682153;rs534775876	4;37
cg03085538	-0.192835913890042	0.614726802614871	-2.47870954423682	0.0139847371507331	0.0841749890457436	-3.09822058256551	0.690964256943493	0.498128343053451	0.192835913890042	15	81317493	R	II		IGR	opensea	IGR-opensea		rs191191050;rs552326105	48;1
cg01313002	-0.192510339091557	0.631542624116519	-2.47869226464017	0.0139853946022431	0.0841749890457436	-3.09825936922855	0.707651362827134	0.515141023735578	0.192510339091556	7	38918245	F	II	VPS41	Body	opensea	Body-opensea		rs191113803;rs182681184;rs146012887;rs138308367	11;13;31;41
cg03053757	0.20182527258448	0.353538220802072	2.47861867797829	0.0139881947242665	0.0841749890457436	-3.09842454275847	0.273746833966348	0.475572106550827	-0.20182527258448	19	10589579	F	II		IGR	shore	IGR-shore	chr19:10589681-10590041
cg07935482	-0.199520461799278	0.581573265314291	-2.47830681829222	0.0140000671523946	0.0841749890457436	-3.0991244957948	0.660453447886099	0.460932986086821	0.199520461799278	12	42575257	F	II	YAF2	Body	opensea	Body-opensea		rs114039773;rs569927696;rs537336350	17;18;41
cg03746834	-0.198850188363746	0.510673009318912	-2.47814571437658	0.0140062038510375	0.0841749890457436	-3.09948605288254	0.589288200067369	0.390438011703624	0.198850188363745	8	28196926	R	II	PNOC	Body	opensea	Body-opensea		rs147679588;rs142337272;rs147012260	18;11;1
cg07021587	-0.196359170183275	0.547187408217127	-2.47746575671785	0.0140321308511994	0.0842617390671532	-3.10101180331443	0.624817777824468	0.428458607641193	0.196359170183275	2	112376721	F	II		IGR	opensea	IGR-opensea		rs142486489	0
cg06868100	0.195763236127456	0.551010522138224	2.47521777557882	0.0141181510516414	0.0847089063098481	-3.10605322999968	0.473615754366904	0.669378990494361	-0.195763236127457	7	29606349	R	II	PRR15	3'UTR	shore	3'UTR-shore	chr7:29603540-29604793	rs112093295;rs367964733	35;32
cg25459558	0.196346418292312	0.638182772028409	2.47447044992104	0.014146851503581	0.0848080225801349	-3.10772826599465	0.560557443866332	0.756903862158644	-0.196346418292312	6	33161290	F	I	COL11A2	TSS1500	island	TSS1500-island	chr6:33160945-33161337	rs572263874;rs74648076;rs13437546;rs368327862	27;28;30;31
cg20896049	-0.187644202626853	0.77521094968798	-2.47418561262497	0.0141578040968474	0.0848080225801349	-3.10836656785351	0.849395867005573	0.66175166437872	0.187644202626853	12	10283565	R	II	CLEC7A	TSS1500	opensea	TSS1500-opensea		rs116436032;rs190240750;rs541024841;rs560821837	51;30;18;2
cg09300089	-0.194352619628595	0.419595201537169	-2.47375448179745	0.0141743963211919	0.0848381010832479	-3.10933257282661	0.496432283715916	0.302079664087321	0.194352619628595	16	89539230	F	II	ANKRD11	5'UTR	opensea	5'UTR-opensea		rs187054092	1
cg02619037	-0.191125974724173	0.599660412625001	-2.47162155585648	0.0142567372463659	0.0852613356365048	-3.11410934790902	0.675221844492697	0.484095869768524	0.191125974724173	6	88381391	F	II		IGR	opensea	IGR-opensea		rs139700370	39
cg11364273	0.199237321992255	0.4179184809985	2.47127261667505	0.014270248313355	0.085269340790366	-3.11489044342663	0.339150237420167	0.538387559412422	-0.199237321992255	11	63768032	R	I	MACROD1	Body	island	Body-island	chr11:63766058-63768666	rs554366492;rs574252520	39;5
cg04771669	0.19570779708941	0.548407323552875	2.47082115167285	0.0142877461047396	0.085269340790366	-3.11590088797425	0.471034473540783	0.666742270630193	-0.19570779708941	19	55963862	R	II		IGR	island	IGR-island	chr19:55962482-55964247	rs34216196;rs553944984	49;1
cg20242427	-0.194960253662312	0.528569745841256	-2.47062004848808	0.0142955465578043	0.085269340790366	-3.11635093046081	0.605647055428681	0.410686801766369	0.194960253662312	11	61115736	F	II	DAK	3'UTR	opensea	3'UTR-opensea
cg20373822	-0.194657743474551	0.64702750304673	-2.47035362991507	0.0143058863115235	0.085269340790366	-3.11694708725194	0.72398521558318	0.529327472108629	0.194657743474551	5	75919288	R	II	F2RL2	TSS200	opensea	TSS200-opensea
cg17459233	-0.19428429024582	0.510931664456721	-2.47008742098916	0.014316224565322	0.085269340790366	-3.11754271464857	0.58774173269344	0.39345744244762	0.19428429024582	12	12532985	F	II	LOH12CR1	Body	opensea	Body-opensea		rs374709521;rs148440844	0;18
cg07590649	-0.195912322821267	0.57536834250269	-2.46804819709184	0.0143956384847125	0.0856727446184348	-3.12210336403819	0.652822051525051	0.456909728703784	0.195912322821267	14	78031892	R	II	SPTLC2	Body	opensea	Body-opensea		rs78662219;rs143587959;rs183025695;rs561439146;rs139752889;rs149780704	51;48;47;32;25;2
cg09456758	-0.200897498903554	0.450705541718157	-2.46723549263945	0.0144273967050703	0.0857921108204182	-3.12391996230821	0.530130134307934	0.32923263540438	0.200897498903554	14	61329252	F	II	MNAT1	Body	opensea	Body-opensea		rs557304072;rs577163594;rs188554525;rs60175838	1;30;31;33
cg19205376	-0.194878564044884	0.490328979986635	-2.46637406718106	0.0144611267363032	0.0858713413807022	-3.12584485106092	0.567373993678798	0.372495429633915	0.194878564044884	11	48037488	R	II	PTPRJ	Body	opensea	Body-opensea		rs546645672	29
cg02291020	-0.197307928156333	0.427562437415764	-2.46621515797988	0.0144673566421894	0.0858713413807022	-3.12619987091897	0.505567897384547	0.308259969228214	0.197307928156333	10	81963408	F	II	ANXA11	5'UTR	shore	5'UTR-shore	chr10:81964681-81965558	rs577584011;rs545817454;rs550797987;rs556153468	23;24;39;47
cg09051789	-0.189933933669925	0.623889506270217	-2.46595659011998	0.0144774986800284	0.0858713413807022	-3.12677749279413	0.698979666093211	0.509045732423286	0.189933933669925	7	97755633	R	II	LMTK2	Body	opensea	Body-opensea
cg07872868	0.197236619716766	0.476452838403334	2.4651990335658	0.0145072493607525	0.0858713413807022	-3.12846949194284	0.398475570143217	0.595712189859984	-0.197236619716767	2	27530153	R	II	TRIM54	3'UTR	island	3'UTR-island	chr2:27529083-27531465	rs534128118	45
cg12231246	0.196924862207146	0.439888804937606	2.46517230101827	0.0145083001896643	0.0858713413807022	-3.12852919005145	0.362034789646409	0.558959651853555	-0.196924862207146	17	27346732	F	II		IGR	shore	IGR-shore	chr17:27346853-27347222
cg05882699	0.193486299700308	0.558606467894723	2.46510383535437	0.0145109918126964	0.0858713413807022	-3.12868208219684	0.482111884292276	0.675598183992583	-0.193486299700308	10	126840591	R	I	CTBP2	5'UTR	island	5'UTR-island	chr10:126839791-126841034	rs573648325;rs112353254;rs553269032;rs577788530	18;17;11;9
cg08539965	-0.19818722480536	0.616933180508252	-2.46394998550094	0.0145564204254233	0.086004304324352	-3.1312581693113	0.695286269384789	0.497099044579429	0.19818722480536	1	21396338	F	II	EIF4G3	5'UTR	opensea	5'UTR-opensea		rs145082765	6
cg22820233	-0.190746460419834	0.587630087692936	-2.46393729987965	0.0145569205764486	0.086004304324352	-3.13128648495719	0.663041479021707	0.472295018601873	0.190746460419834	19	55385581	F	II	FCAR	1stExon	opensea	1stExon-opensea		rs3816051;rs559946949;rs143210491	23;43;48
cg24684972	-0.196625796674141	0.55448251721169	-2.46314473256235	0.014588199096523	0.0860515253303448	-3.13305530743854	0.632218297292164	0.435592500618023	0.196625796674141	12	27025721	F	II		IGR	opensea	IGR-opensea		rs527804407	0
cg14415410	-0.190930155579988	0.648164424418503	-2.46301625157595	0.0145932751922412	0.0860515253303448	-3.13334199623043	0.723648439415242	0.532718283835255	0.190930155579988	3	171848481	R	II	FNDC3B	Body	opensea	Body-opensea		rs530760417;rs192367182;rs560931941;rs139044388	50;34;17;1
cg25777459	-0.19061941076662	0.641862421582036	-2.46284300459878	0.0146001224101131	0.0860515253303448	-3.13372855233815	0.717223583978142	0.526604173211522	0.190619410766619	2	232829998	F	II	DIS3L2	5'UTR	shelf	5'UTR-shelf	chr2:232826077-232826836	rs572886186;rs16828543	1;37
cg15240213	-0.195230777607376	0.543384463415944	-2.46237391962864	0.0146186763165591	0.0860916745004108	-3.13477506674402	0.620568724330488	0.425337946723112	0.195230777607376	14	45646416	F	II	FANCM	Body	opensea	Body-opensea		rs571958039;rs371008261;rs374399826	1;4;7
cg26346730	-0.194541064304165	0.573397896390393	-2.46143349334348	0.0146559364486702	0.0861862146942972	-3.13687256556954	0.650309479952505	0.45576841564834	0.194541064304165	18	74725828	F	II	MBP	3'UTR	opensea	3'UTR-opensea		rs141418719;rs3752069;rs534457262;rs117862091;rs147599766	11;26;34;45;50
cg26833602	0.200987081008992	0.306516704112096	2.46135220618415	0.0146591610400209	0.0861862146942972	-3.13705383070502	0.2270566953411	0.428043776350091	-0.200987081008992	9	95821549	F	II	SUSD3	Body	shore	Body-shore	chr9:95820744-95821526
cg24689895	0.199448543800001	0.388573437690331	2.4609614017111	0.0146746727116879	0.0861862146942972	-3.13792522105487	0.309721687815913	0.509170231615913	-0.199448543800001	17	27346926	F	II		IGR	island	IGR-island	chr17:27346853-27347222	rs571064360;rs538443345;rs191389962	3;17;41
cg16413076	-0.195614476098332	0.491671989674445	-2.46078324715582	0.0146817487933957	0.0861862146942972	-3.13832241535516	0.569007945341228	0.373393469242896	0.195614476098332	1	9621736	F	II	SLC25A33	Body	opensea	Body-opensea		rs554872724	1
cg06735326	-0.19275089577168	0.431967102947928	-2.46032426556886	0.0146999929402157	0.0862242785901292	-3.13934558710165	0.508170945462313	0.315420049690633	0.19275089577168	5	94419559	F	II	MCTP1	Body	opensea	Body-opensea		rs186182784;rs140128347	9;10
cg25733780	-0.190298989499489	0.714891378344453	-2.45986873218177	0.0147181199224051	0.0862318463220667	-3.14036089482159	0.790125862565181	0.599826873065692	0.190298989499489	1	146736210	F	II	CHD1L	5'UTR	opensea	5'UTR-opensea		rs587768473;rs201333837;rs139274984	0;1;29
cg18014247	0.204155405829163	0.291239978045772	2.45970085646154	0.0147248051821096	0.0862318463220667	-3.1407350171973	0.21052737574122	0.414682781570382	-0.204155405829163	2	220083722	F	II	ABCB6	TSS200	island	TSS200-island	chr2:220082991-220084012	rs78480692;rs573557098	21;46
cg00495456	-0.197593669571154	0.440675773815494	-2.45760863883538	0.014808349317688	0.0866518892236937	-3.14539565360938	0.518794201320368	0.321200531749214	0.197593669571154	13	51815959	R	II	FAM124A	Body	opensea	Body-opensea		rs149315136;rs561266564;rs528823613	38;25;1
cg10305928	-0.19841747622267	0.54859865416517	-2.45617719188632	0.0148657504249061	0.0867544836446802	-3.14858220716395	0.627042772671806	0.428625296449137	0.19841747622267	10	62426219	F	II	ANK3	Body	opensea	Body-opensea		rs113186068;rs190679672	0;1
cg10330187	-0.200232285871552	0.593671113114855	-2.45607874006624	0.0148697055970751	0.0867544836446802	-3.14880130731954	0.672832714505934	0.472600428634381	0.200232285871552	16	88666383	R	II	ZC3H18	Body	opensea	Body-opensea		rs146329545;rs367627240	41;16
cg13828018	-0.197155340907697	0.562011062085239	-2.45602116661811	0.0148720189672517	0.0867544836446802	-3.14892943065016	0.639956196862701	0.442800855955004	0.197155340907697	2	17941268	F	II	GEN1	Body	opensea	Body-opensea		rs147110059;rs181124955	26;27
cg06023345	0.197939998522645	0.371565542087658	2.45579858353615	0.0148809656271931	0.0867544836446802	-3.14942473810367	0.293310193834519	0.491250192357164	-0.197939998522646	8	127568650	F	I	FAM84B	3'UTR	shore	3'UTR-shore	chr8:127568676-127570873
cg25693439	-0.199293296931171	0.407326087151892	-2.4556971649068	0.0148850437022651	0.0867544836446802	-3.14965040795263	0.486116460357239	0.286823163426068	0.199293296931171	16	4104417	R	II	ADCY9	Body	opensea	Body-opensea		rs11076804;rs184355384	30;2
cg00702719	0.192492231047627	0.618108850239485	2.45462775670297	0.0149281053494879	0.0868956511305454	-3.15202944962957	0.542007270522982	0.734499501570609	-0.192492231047627	6	74025019	F	II		IGR	island	IGR-island	chr6:74024402-74025020	rs539717306	0
cg14413688	-0.200143613107666	0.595591524985116	-2.45434371682281	0.0149395612915484	0.0868956511305454	-3.15266117074731	0.6747180697021	0.474574456594435	0.200143613107666	10	7528893	F	II		IGR	opensea	IGR-opensea		rs554606720	37
cg03055065	0.194971212900507	0.603872022731711	2.45421341062371	0.0149448194320264	0.0868956511305454	-3.15295095628965	0.526790380422208	0.721761593322715	-0.194971212900507	12	4671310	R	II		IGR	island	IGR-island	chr12:4671309-4671704	rs577703432	41
cg26265624	-0.199216571431118	0.448507427084517	-2.45328794229042	0.0149822113799997	0.0870095516959772	-3.15500867230434	0.527267466952633	0.328050895521516	0.199216571431117	20	58629939	R	II	C20orf197	TSS1500	opensea	TSS1500-opensea		rs79813406	1
cg13899320	0.200794745409029	0.358738409157003	2.45314132259442	0.0149881429067129	0.0870095516959772	-3.15533460434026	0.279354440041805	0.480149185450834	-0.200794745409029	11	67183080	F	II	ATPGD1	TSS200	island	TSS200-island	chr11:67182965-67183393	rs549910782;rs568214379	10;35
cg26833652	0.192144756631472	0.666644148126773	2.45264715141563	0.0150081500418262	0.0870567690717323	-3.15643300012488	0.590679942016657	0.782824698648128	-0.192144756631472	12	102036256	F	II	MYBPC1	Body	island	Body-island	chr12:102036253-102036461	rs2293468	49
cg13508436	-0.188322262047171	0.630380832201714	-2.45149903613838	0.0150547244240333	0.0871952442945432	-3.15898411683476	0.704833819522689	0.516511557475518	0.188322262047171	2	44474193	F	II		IGR	opensea	IGR-opensea
cg16416659	-0.19793340134603	0.3952006917608	-2.45147237891762	0.0150558073209072	0.0871952442945432	-3.15904333595435	0.473453431827835	0.275520030481805	0.19793340134603	16	11444071	R	II	RMI2	Body	opensea	Body-opensea		rs72773852;rs542129040;rs562087975;rs9940779	45;27;25;17
cg09027699	0.192925086775174	0.667087282826158	2.45105329484363	0.015072840868138	0.0872249954579226	-3.15997425333157	0.59081457410109	0.783739660876264	-0.192925086775174	12	51876950	F	II	SLC4A8	Body	opensea	Body-opensea
cg00656387	0.195963088966427	0.381895721392093	2.44992925360688	0.015118611640395	0.0874208679395712	-3.16247036358919	0.304421942033273	0.500385030999701	-0.195963088966428	3	40428638	F	I	ENTPD3	TSS200	shore	TSS200-shore	chr3:40428651-40429015	rs559734228;rs577083181	18;51
cg14339738	-0.189305480817467	0.715626865080629	-2.44959653503846	0.0151321835135243	0.087430393633696	-3.16320901111817	0.790468566799162	0.601163085981696	0.189305480817467	8	117672859	F	II	EIF3H	Body	opensea	Body-opensea		rs148677386;rs575781391	16;39
cg08358041	-0.198568328294066	0.526911817983764	-2.44924762075652	0.0151464276316997	0.0874437853508834	-3.16398351247085	0.605415575681418	0.406847247387353	0.198568328294065	4	15691805	R	II	FAM200B	3'UTR	opensea	3'UTR-opensea		rs181328712;rs112445646	37;19
cg24517380	0.199246931982968	0.428734035925428	2.44887174747949	0.0151617856332474	0.0874635816388432	-3.16481773997346	0.34996199304844	0.549208925031409	-0.199246931982968	6	30881740	R	I	VARS2	TSS1500	island	TSS1500-island	chr6:30881533-30882296	rs566265030;rs535304084;rs140816086;rs150149398	36;24;13;12
cg04093047	0.195316063086476	0.402431204102206	2.44814533080149	0.0151915058172114	0.0875311186577147	-3.16642963594687	0.325213225672668	0.520529288759145	-0.195316063086476	1	32827707	F	II	LOC100128071	1stExon	island	1stExon-island	chr1:32826944-32828017	rs544444958;rs187403580	27;50
cg25470077	0.203755868192272	0.291472099145366	2.44800215744292	0.0151973696196496	0.0875311186577147	-3.16674728015506	0.21091745358098	0.414673321773252	-0.203755868192272	19	10406364	R	I	ICAM5	Body	island	Body-island	chr19:10405924-10406398	rs529309010;rs576408367	49;1
cg03999208	-0.19897414632049	0.451596043418123	-2.44758852334708	0.0152143216805684	0.0875599737534754	-3.167664870096	0.530260240800642	0.331286094480152	0.19897414632049	19	14189493	F	II		IGR	shelf	IGR-shelf	chr19:14185107-14185601	rs533821842;rs547540970	45;50
cg11965692	-0.191869764002951	0.60857762936959	-2.4466725977859	0.0152519189645209	0.0876448937022331	-3.16969620550286	0.68443311746378	0.492563353460829	0.191869764002951	1	202301587	F	II	UBE2T	Body	opensea	Body-opensea
cg03291396	0.191623212862648	0.622776491533119	2.4466466622823	0.0152529847741475	0.0876448937022331	-3.16975371473849	0.54701847714556	0.738641690008208	-0.191623212862648	2	219252533	R	II	SLC11A1	Body	island	Body-island	chr2:219252421-219252631	rs181431210	8
cg17491368	-0.194126603148233	0.445356430349856	-2.44586943673265	0.0152849552253465	0.0877598212311984	-3.17147686433567	0.522104157175901	0.327977554027668	0.194126603148233	1	211779938	R	I		IGR	opensea	IGR-opensea
cg13528935	0.197057215917392	0.420062822533615	2.4422133027028	0.0154361454926959	0.0883906226953084	-3.17957580065865	0.342156481356971	0.539213697274363	-0.197057215917392	8	127569642	F	I	FAM84B	5'UTR	island	5'UTR-island	chr8:127568676-127570873	rs202073050;rs530015443;rs190825769	0;25;49
cg08574629	0.200930601248264	0.475657910350286	2.44196235315759	0.0154465713405971	0.0883906226953084	-3.18013127739831	0.396220230787018	0.597150832035283	-0.200930601248264	1	155290542	F	II	RUSC1	TSS200	shore	TSS200-shore	chr1:155290606-155291001	rs145119331;rs16836822	19;45
cg07879739	0.204768900384546	0.367789021336496	2.4418746543724	0.0154502163104285	0.0883906226953084	-3.18032538597988	0.286833874672838	0.491602775057384	-0.204768900384546	22	38221187	F	II	GALR3	Body	island	Body-island	chr22:38220589-38221619	rs558547028;rs576707680	6;36
cg23941927	0.199896729319726	0.325671151116566	2.44143998912255	0.0154682932879752	0.0883906226953084	-3.18128735793898	0.24664221161807	0.446538940937796	-0.199896729319726	10	135193000	F	I	PAOX	1stExon	island	1stExon-island	chr10:135191594-135193307
cg16949361	-0.196194581346177	0.399407580433634	-2.44128817478896	0.0154746114004595	0.0883906226953084	-3.18162330530214	0.476972880035611	0.280778298689434	0.196194581346177	11	8796038	F	II	LOC102724784	Body	opensea	Body-opensea		rs141003830;rs568128395	2;42
cg14591123	0.202161365452546	0.454198217178329	2.44122633249107	0.0154771857695991	0.0883906226953084	-3.18176014944482	0.37427395641802	0.576435321870566	-0.202161365452546	3	38040395	R	II	VILL	Body	island	Body-island	chr3:38040289-38040535
cg02889973	-0.194431538684454	0.493814730024051	-2.44109934605377	0.0154824731470041	0.0883906226953084	-3.18204113380306	0.570683012759766	0.376251474075312	0.194431538684454	1	234977572	F	II		IGR	opensea	IGR-opensea
cg10470429	-0.193200181898779	0.553009723042021	-2.44036824520924	0.0155129453984408	0.0883906226953084	-3.18365858181987	0.629391190304329	0.43619100840555	0.193200181898779	9	79779034	R	II		IGR	opensea	IGR-opensea		rs575497372;rs184195208	32;26
cg10884953	0.193060760538176	0.522275862698419	2.44014327340081	0.0155223329037928	0.0883906226953084	-3.1841562056572	0.445949515508908	0.639010276047084	-0.193060760538176	19	2579745	F	II	GNG7	5'UTR	island	5'UTR-island	chr19:2578956-2579746	rs532009861	38
cg22759407	-0.193056043886089	0.607323532291059	-2.44005987697119	0.0155258141052006	0.0883906226953084	-3.18434066248584	0.683648014757652	0.490591970871563	0.193056043886089	5	58656075	F	II	PDE4D	Body	opensea	Body-opensea		rs76983075;rs189961305;rs567482692;rs115349914	0;9;11;13
cg17662639	-0.19253115061409	0.702858055689709	-2.44002115464997	0.0155274307189794	0.0883906226953084	-3.18442630678235	0.778975022211559	0.586443871597468	0.19253115061409	13	52732648	R	II	NEK3	5'UTR	shore	5'UTR-shore	chr13:52733378-52733861
cg01989508	0.188657905593414	0.760089295842732	2.43943632596243	0.0155518648150007	0.0884610339981264	-3.18571964931409	0.685503612236033	0.874161517829447	-0.188657905593414	8	70623824	F	II	SLCO5A1	Body	opensea	Body-opensea		rs141993278;rs113469533;rs570491122;rs528154968	14;34;38;46
cg02485963	-0.19671801323529	0.407941660628034	-2.4383312586531	0.0155981274896104	0.0886127608133746	-3.18816269841413	0.48571389841873	0.288995885183441	0.19671801323529	1	197433283	R	II	CRB1	Body	opensea	Body-opensea		rs546470226;rs568301716;rs141366645	44;39;27
cg27258399	0.189607351377587	0.660599362010946	2.43822194070634	0.0156027106123932	0.0886127608133746	-3.18840431862812	0.585638316117482	0.775245667495069	-0.189607351377588	8	38832267	F	II	HTRA4	Body	island	Body-island	chr8:38831592-38832353
cg18601167	0.206987515319733	0.364634543658298	2.43729680247866	0.0156415445713799	0.0887645547967164	-3.19044869945775	0.282802270159799	0.489789785479532	-0.206987515319733	7	752286	F	I	PRKAR1B	5'UTR	shore	5'UTR-shore	chr7:750788-751237
cg17594860	0.200520682130298	0.459283047158056	2.43588573852665	0.0157009408925975	0.0890327135533833	-3.19356547954623	0.380007428641426	0.580528110771724	-0.200520682130298	1	19615358	F	I	AKR7A3	TSS200	island	TSS200-island	chr1:19614998-19615660	rs541958123	1
cg27661394	-0.198732858159714	0.59508773086101	-2.43494132906673	0.0157408057491028	0.0891897896077447	-3.19565055781801	0.673656535249734	0.47492367709002	0.198732858159714	4	4661952	F	II		IGR	opensea	IGR-opensea		rs112106671;rs546588650	0;18
cg09589182	-0.199731459302135	0.445896463758247	-2.43423046664835	0.0157708713839233	0.0892313493749928	-3.19721950666283	0.524860063947463	0.325128604645328	0.199731459302135	14	50770648	F	II	L2HGDH	Body	opensea	Body-opensea		rs578237434;rs543767593	0;31
cg27094076	0.202943243267579	0.314967870757576	2.43419244938932	0.0157724807405879	0.0892313493749928	-3.19730340265519	0.234734495512254	0.437677738779833	-0.202943243267579	7	50132541	R	II	ZPBP	Body	shore	Body-shore	chr7:50132572-50132921	rs572087392	2
cg25767504	0.208123272701496	0.386655571690054	2.43310725788263	0.0158184807485044	0.0893597593646443	-3.19969766957018	0.304374277831323	0.512497550532819	-0.208123272701496	3	38040374	R	II	VILL	Body	island	Body-island	chr3:38040289-38040535
cg19803593	-0.186079211749379	0.787458386920462	-2.43287810930471	0.0158282092742089	0.0893597593646443	-3.20020311356843	0.861024586914402	0.674945375165024	0.186079211749379	17	73304723	R	II		IGR	opensea	IGR-opensea		rs12936583	15
cg09328678	-0.193088389426981	0.314100315509497	-2.43279494514072	0.0158317413276968	0.0893597593646443	-3.20038654167753	0.390437585748071	0.197349196321089	0.193088389426981	5	169761251	R	II	LINC01366	Body	opensea	Body-opensea		rs140210552	7
cg22830091	-0.198846865881189	0.567716257326245	-2.43194320028649	0.0158679558762124	0.0894312196457041	-3.2022648232435	0.646330134535088	0.447483268653899	0.198846865881189	7	75961684	R	II	YWHAG	Body	shelf	Body-shelf	chr7:75958865-75959074	rs528458757;rs6948661;rs189622670;rs529171204	43;39;31;1
cg18260397	0.197594805180124	0.505758150962006	2.43183534162005	0.0158725470490689	0.0894312196457041	-3.20250263079911	0.427639274495445	0.625234079675569	-0.197594805180124	5	154230438	R	II	C5orf4	TSS1500	opensea	TSS1500-opensea		rs183907607;rs559611981	48;16
cg12285709	0.198380984223451	0.430710571661047	2.43163697290101	0.0158809939960047	0.0894312196457041	-3.20293996966509	0.352280880223869	0.55066186444732	-0.198380984223451	14	102975664	R	I	ANKRD9	5'UTR	island	5'UTR-island	chr14:102973317-102976666	rs1061924;rs555059591	11;2
cg24006126	0.202091560407257	0.460234982455715	2.43122086413165	0.0158987256980845	0.0894623613341179	-3.2038572459063	0.380338319038892	0.582429879446149	-0.202091560407257	1	155290813	R	II	RUSC1	5'UTR	island	5'UTR-island	chr1:155290606-155291001
cg19884032	-0.201553584328829	0.414390864605284	-2.43008555274455	0.0159471941060398	0.0894866620615179	-3.20635919192386	0.494074839805053	0.292521255476224	0.201553584328829	4	174203061	F	II	GALNT7	Body	opensea	Body-opensea		rs138716484;rs575002678;rs540688354;rs564544536;rs578107036	9;27;42;43;46
cg03557857	0.203348201209643	0.320378732692143	2.43004854125591	0.0159487763907885	0.0894866620615179	-3.20644073760741	0.239985257795307	0.44333345900495	-0.203348201209643	10	103589693	F	II	KCNIP2	Body	shore	Body-shore	chr10:103590286-103590609	rs185283450	0
cg00545916	0.204360413833721	0.383977524100054	2.42981049059945	0.0159589566603156	0.0894866620615179	-3.20696519557629	0.303183872119281	0.507544285953002	-0.204360413833721	17	56565440	R	II	HSF5	1stExon	island	1stExon-island	chr17:56564854-56565891	rs550036152;rs375600400	8;5
cg24775454	0.204683939331262	0.328189920460967	2.42970177107259	0.015963607980091	0.0894866620615179	-3.20720470340341	0.247268363050933	0.451952302382195	-0.204683939331262	2	220083696	F	I	ABCB6	TSS200	island	TSS200-island	chr2:220082991-220084012	rs537509870;rs551440206;rs571279635;rs76861178;rs553589280;rs78480692	4;5;8;9;16;47
cg13250850	-0.19044183294182	0.628624540311822	-2.42925147327764	0.0159828857424007	0.0894866620615179	-3.20819659676423	0.703915497521378	0.513473664579559	0.190441832941819	1	76250734	R	II	RABGGTB	TSS1500	opensea	TSS1500-opensea		rs530984439	28
cg09454295	-0.188475563071983	0.687326052735443	-2.4289510323075	0.0159957594268324	0.0894866620615179	-3.2088582968612	0.76183964743832	0.573364084366338	0.188475563071982	4	39172219	R	II	MIR1273H	Body	shore	Body-shore	chr4:39172242-39172522	rs183079298	2
cg21893651	-0.188181122209373	0.634727451147966	-2.4287940134975	0.0160024912254468	0.0894866620615179	-3.20920408911215	0.709124638998183	0.52094351678881	0.188181122209373	6	30001368	R	II	NCRNA00171	Body	opensea	Body-opensea		rs147784207	51
cg27424995	0.187598651545246	0.677869183893593	2.42863977164999	0.0160091064111057	0.0894866620615179	-3.20954374536766	0.603702275143147	0.791300926688393	-0.187598651545246	1	27902555	R	I	AHDC1	5'UTR	island	5'UTR-island	chr1:27901660-27902688
cg15346842	-0.203157513882872	0.585361107583917	-2.42855160576502	0.0160128887922411	0.0894866620615179	-3.20973788651102	0.665679194467843	0.462521680584971	0.203157513882873	2	59477066	R	II		IGR	opensea	IGR-opensea		rs528196350;rs540289021;rs564913659	51;30;16
cg24675644	-0.194866261530485	0.500902520935541	-2.42776007267308	0.016046881601768	0.0896083289445265	-3.21148054422639	0.577942670842942	0.383076409312458	0.194866261530484	3	157163881	R	II	VEPH1	Body	opensea	Body-opensea		rs181519981	1
cg13894021	0.196803291767946	0.42337158789326	2.42736705280274	0.0160637837770942	0.0896344464639683	-3.21234562740019	0.345565635333839	0.542368927101785	-0.196803291767945	22	23487383	F	II	RAB36	TSS200	island	TSS200-island	chr22:23487368-23487970	rs58367083;rs564680016;rs575195147;rs530678044	19;21;23;49
cg03228893	0.197847860534226	0.468254406332703	2.42704906365314	0.0160774707231722	0.0896425972184778	-3.21304546266908	0.390035484726148	0.587883345260375	-0.197847860534226	19	17400502	R	II		IGR	shelf	IGR-shelf	chr19:17403039-17403570	rs11669059;rs554893530;rs568656967	51;48;31
cg07846311	0.200879359998786	0.315565829816215	2.42638999553847	0.0161058713339781	0.0897327117178778	-3.21449567498132	0.236148408421346	0.437027768420132	-0.200879359998786	4	57371927	F	I	ARL9	5'UTR	island	5'UTR-island	chr4:57371582-57372022
cg19927678	-0.197569491555505	0.540524052118366	-2.42502889250375	0.0161646647106088	0.0899918919196537	-3.21748947092016	0.618632920872868	0.421063429317363	0.197569491555505	17	2117809	F	II	SMG6	Body	opensea	Body-opensea		rs560767825	23
cg17520907	-0.191859402111059	0.501690424630393	-2.42427571916818	0.0161972799171547	0.0901050503433825	-3.21914542400197	0.577541816162672	0.385682414051613	0.191859402111058	13	31256334	F	II		IGR	opensea	IGR-opensea		rs562021192;rs17609774	8;45
cg21724915	-0.19511171729368	0.666448762577834	-2.42382480078703	0.0162168342261013	0.0901454348337945	-3.22013659722699	0.7435859531358	0.548474235842121	0.195111717293679	16	54114835	F	II	FTO	Body	opensea	Body-opensea		rs185175608;rs549913300;rs190032887	0;21;33
cg16713785	-0.196760749200217	0.423214883732457	-2.42349609103453	0.0162311020607169	0.0901563941736184	-3.22085903176014	0.501004017137194	0.304243267936977	0.196760749200217	12	46621654	F	II	SLC38A1	Body	opensea	Body-opensea		rs146986879;rs138360236;rs531759683	0;23;33
cg20522370	0.192602972977918	0.548906896845882	2.42305431784864	0.0162502949795047	0.0901946728158427	-3.22182981060806	0.472761535436008	0.665364508413925	-0.192602972977918	22	42095347	R	II	MEI1	TSS200	shore	TSS200-shore	chr22:42095414-42096189
cg06236715	-0.183714839645759	0.771305877505538	-2.42186602569708	0.0163020202776416	0.0902931609635639	-3.22444020856381	0.843937325737582	0.660222486091823	0.183714839645759	1	171566880	R	II		IGR	opensea	IGR-opensea
cg27610334	-0.187061589810817	0.708912023526863	-2.42181462075017	0.016304261173659	0.0902931609635639	-3.22455310593554	0.782866605545093	0.595805015734276	0.187061589810817	15	43396451	R	II	UBR1	Body	opensea	Body-opensea		rs140199161;rs557471793;rs191907540	36;27;2
cg13297177	0.204260566167359	0.497931808215594	2.42179803324235	0.0163049843311182	0.0902931609635639	-3.2245895355287	0.417177630893615	0.621438197060973	-0.204260566167359	1	9747823	R	II	PIK3CD-AS2	TSS200	shore	TSS200-shore	chr1:9749295-9750228
cg26006714	-0.185841136316259	0.776952853486458	-2.42144670801602	0.0163203075543716	0.0903098075386057	-3.2253610631397	0.850424930634746	0.664583794318487	0.185841136316259	10	73989551	R	II	ANAPC16	Body	opensea	Body-opensea
cg08290072	0.202257088135456	0.323224166935627	2.42056639389643	0.0163587588789337	0.0904166585782445	-3.22729381397242	0.243262062323935	0.445519150459392	-0.202257088135456	2	220083701	F	I	ABCB6	TSS200	island	TSS200-island	chr2:220082991-220084012	rs551440206;rs571279635;rs76861178;rs553589280;rs78480692	0;3;4;11;42
cg07487971	-0.190626883555114	0.532442777823306	-2.42036511709801	0.0163675617200186	0.0904166585782445	-3.22773562913775	0.607806894577653	0.417180011022539	0.190626883555114	19	29698063	R	II		IGR	opensea	IGR-opensea		rs552931979;rs571142299;rs538456934;rs187211851	22;19;10;2
cg10140454	0.189456334360057	0.664181392234483	2.42015827184117	0.0163766124647993	0.0904166585782445	-3.22818963139658	0.589280050743298	0.778736385103355	-0.189456334360058	17	17626019	F	II	RAI1	5'UTR	island	5'UTR-island	chr17:17625605-17628500	rs139861652	9
cg02345285	-0.183315230142892	0.796736985218673	-2.41914855146798	0.0164208575123058	0.0905927218060391	-3.2304053307789	0.869210448298421	0.685895218155529	0.183315230142892	11	34393828	F	II		IGR	opensea	IGR-opensea		rs145278221	7
cg08171914	-0.195061367882179	0.525366218875768	-2.41617270288956	0.0165518723867268	0.0911813228782013	-3.23693037997515	0.602483503852444	0.407422135970264	0.195061367882179	18	39628295	R	II	PIK3C3	Body	opensea	Body-opensea		rs553128530	9
cg03450844	-0.188357050225731	0.712527859402275	-2.41590200909092	0.0165638357263755	0.0911813228782013	-3.23752354663534	0.786994600189192	0.598637549963462	0.18835705022573	7	150416671	F	II	GIMAP1	Body	shore	Body-shore	chr7:150417414-150418018	rs189512093;rs73163557;rs146221004;rs543030008	20;24;25;38
cg17925976	-0.189258798761768	0.603271991395646	-2.41587893795744	0.0165648557110971	0.0911813228782013	-3.23757409912004	0.67809523741774	0.488836438655972	0.189258798761768	9	107969333	R	II		IGR	opensea	IGR-opensea		rs7029837;rs150960012	28;1
cg24650171	-0.190098685678261	0.599892416238081	-2.41524524725484	0.0165928931794597	0.0912671363779434	-3.23896243753987	0.675047710575998	0.484949024897737	0.190098685678261	3	52230288	F	II		IGR	shore	IGR-shore	chr3:52231942-52232541	rs542997026;rs186870556	25;31
cg10866482	-0.195648184048376	0.404695735686821	-2.41445958643152	0.0166277128027757	0.091390097653637	-3.24068324780214	0.482045017752458	0.286396833704082	0.195648184048376	16	67524410	R	II		IGR	opensea	IGR-opensea		rs187862732;rs550868468	22;1
cg00439981	-0.1811780271738	0.812725798296124	-2.41298668864822	0.0166931641999455	0.0916811085498131	-3.24390787325705	0.884354320667161	0.703176293493362	0.181178027173799	6	170684299	R	II	FAM120B	Body	shore	Body-shore	chr6:170686006-170687003
cg21361094	0.198195508060626	0.420508756382508	2.4120835287596	0.0167334106614784	0.091765378780663	-3.24588425137	0.342152392730633	0.540347900791259	-0.198195508060626	12	58021917	F	I	B4GALNT1	Body	island	Body-island	chr12:58021294-58022037	rs61649746;rs145474220;rs202231637	12;37;46
cg07952576	-0.186155607998233	0.687457200833607	-2.41208064117876	0.0167335394748699	0.091765378780663	-3.2458905691248	0.761053603995699	0.574897995997466	0.186155607998233	3	152215571	R	II		IGR	opensea	IGR-opensea
cg24967811	-0.194213685462206	0.598351763311657	-2.41112705439813	0.0167761264465007	0.0918833774653861	-3.24797653771367	0.675133918029273	0.480920232567067	0.194213685462205	12	123503709	F	II	PITPNM2	Body	opensea	Body-opensea		rs555841674	1
cg02037307	0.192652852198107	0.503357489881098	2.41103773461357	0.0167801203527212	0.0918833774653861	-3.24817188473431	0.427192408779521	0.619845260977628	-0.192652852198108	5	134363562	R	I	PITX1	3'UTR	island	3'UTR-island	chr5:134363092-134365146	rs371961364;rs575545206;rs1051297	33;28;22
cg12893409	-0.193484815395463	0.523880813490085	-2.4099459333115	0.0168290078991999	0.0920823029230846	-3.25055916039715	0.600374810274337	0.406889994878875	0.193484815395463	10	97802590	F	II	CCNJ	TSS1500	shore	TSS1500-shore	chr10:97802871-97804262	rs145204259;rs550084444	0;27
cg04303382	0.194226923202418	0.57604438260044	2.40905098815093	0.0168691747014675	0.0921399887667514	-3.25251524144051	0.499256994357623	0.693483917560041	-0.194226923202418	17	77766421	R	II		IGR	island	IGR-island	chr17:77763364-77767356
cg27427514	0.203683472261783	0.319236485804257	2.40900644605475	0.0168711760458875	0.0921399887667514	-3.2526125791999	0.238710461886807	0.44239393414859	-0.203683472261783	3	193922037	F	I		IGR	island	IGR-island	chr3:193921881-193922407	rs533650834;rs571800308	2;43
cg12146213	-0.186408142488057	0.652203432287665	-2.40870325875401	0.0168848042926824	0.0921399887667514	-3.25327508881657	0.725899674666664	0.539491532178607	0.186408142488057	7	42942402	F	II		IGR	opensea	IGR-opensea		rs577992939	0
cg12507840	-0.199452942417207	0.465191722168681	-2.40859177539605	0.0168898179081443	0.0921399887667514	-3.25351867689154	0.544045211031298	0.344592268614091	0.199452942417207	13	99930073	F	II	UBAC2	Body	opensea	Body-opensea		rs377433575;rs537666689;rs2149261	5;11;25
cg08666831	0.195630220876594	0.572119726901949	2.40790846202623	0.0169205765554799	0.0922233845567057	-3.25501146589081	0.494777546555388	0.690407767431982	-0.195630220876594	19	47507691	F	II	GRLF1	3'UTR	island	3'UTR-island	chr19:47507306-47507692	rs548810655	25
cg02585938	-0.185930269796693	0.672017378887157	-2.40769354029301	0.0169302612675022	0.0922233845567057	-3.25548090857126	0.745524694853292	0.559594425056599	0.185930269796693	14	59800395	F	II	DAAM1	Body	opensea	Body-opensea		rs151123899;rs541932758	0;48
cg10184431	0.188703173911789	0.573121859971565	2.4069074260543	0.0169657265670707	0.0923479637637432	-3.25719764207136	0.498518279587834	0.687221453499623	-0.188703173911789	6	27783226	R	II	HIST1H2AJ	TSS1500	shore	TSS1500-shore	chr6:27782247-27782485	rs569068697;rs45458699;rs370894477;rs201271927	38;24;23;6
cg15371711	0.191070848469118	0.489750090309274	2.40589625098251	0.0170114419696857	0.0924615407045749	-3.25940509209581	0.414210452542413	0.605281301011531	-0.191070848469118	20	35169846	F	I	MYL9	TSS200	shore	TSS200-shore	chr20:35169189-35169540	rs557844949;rs561981993;rs528936233	30;39;48
cg10344081	0.194423562330535	0.321127176471451	2.40562584647072	0.0170236854412889	0.0924615407045749	-3.25999525178363	0.244262047177983	0.438685609508518	-0.194423562330535	4	76555777	F	I	CDKL2	TSS200	island	TSS200-island	chr4:76555366-76556079	rs548289018	21
cg19809499	0.190374403074063	0.421030081256543	2.40560953086536	0.0170244244341484	0.0924615407045749	-3.26003085870515	0.345765782366797	0.536140185440861	-0.190374403074063	1	47882265	F	I	FOXE3	1stExon	island	1stExon-island	chr1:47881896-47883065
cg14027571	0.189203812146518	0.643089987917793	2.4035750277041	0.017116796946853	0.0928944154066071	-3.26446914411913	0.568288480790099	0.757492292936618	-0.189203812146518	12	54745920	F	I		IGR	opensea	IGR-opensea		rs554002469	29
cg21335396	-0.184724840578738	0.701884021344216	-2.40287411864252	0.0171487227328484	0.0929114083570427	-3.26599736391702	0.774914772270694	0.590189931691957	0.184724840578737	9	4904699	F	II		IGR	opensea	IGR-opensea		rs146440492;rs562167925	23;40
cg15235987	-0.187372441384736	0.637163668512847	-2.40271722524155	0.0171558762913089	0.0929114083570427	-3.26633938731471	0.711241145339371	0.523868703954635	0.187372441384736	12	132469937	R	II	EP400	Body	opensea	Body-opensea		rs572923829;rs144659960	2;1
cg22877957	-0.19053857003095	0.354985972563152	-2.40260592790644	0.0171609524946217	0.0929114083570427	-3.26658199976096	0.430315174668411	0.239776604637461	0.19053857003095	4	25163346	F	II	SEPSECS	TSS1500	shore	TSS1500-shore	chr4:25161781-25162290	rs112577706;rs79635023	0;34
cg24698979	0.190855838697	0.653746387819157	2.40230005368554	0.0171749100669935	0.0929114083570427	-3.267248707773	0.578291753915692	0.769147592612692	-0.190855838697	17	36666093	R	II	ARHGAP23	Body	island	Body-island	chr17:36665988-36667234	rs73982815;rs555617344	49;26
cg18612786	0.19302790842889	0.490598471217921	2.40211655402207	0.0171832882886184	0.0929114083570427	-3.2676486400046	0.414285112071616	0.607313020500506	-0.19302790842889	19	45281236	R	I	CBLC	1stExon	island	1stExon-island	chr19:45281133-45281355	rs34932144	27
cg18561265	-0.190074346753421	0.592153896759802	-2.40114254482887	0.0172278200528244	0.0930720855176399	-3.26977098325419	0.667299568732085	0.477225221978664	0.190074346753421	2	38375714	F	II	CYP1B1-AS1	Body	opensea	Body-opensea		rs529282096;rs569712770;rs186409180;rs555369498	0;8;20;49
cg27290532	-0.187202927660922	0.567325443737043	-2.40091163355917	0.0172383922712705	0.0930720855176399	-3.27027401462152	0.641335903509966	0.454132975849044	0.187202927660921	13	37662928	R	II		IGR	opensea	IGR-opensea		rs534105717	30
cg14622790	0.184643488002685	0.591929188453322	2.40062476647457	0.0172515343971367	0.0930745034582828	-3.27089888011988	0.518930600173191	0.703574088175876	-0.184643488002685	14	24641433	F	II	REC8	1stExon	island	1stExon-island	chr14:24641053-24642220	rs149044480	32
cg02763536	0.194610194922149	0.550520372679089	2.39757948591047	0.0173915932806215	0.0936664359846208	-3.27752789702224	0.473581458407542	0.66819165332969	-0.194610194922148	17	40932515	R	I	WNK4	TSS200	island	TSS200-island	chr17:40932329-40933299	rs538814418;rs547695680	44;10
cg18430990	0.191345587696122	0.455504306208624	2.39720258601405	0.0174089973580476	0.0936664359846208	-3.27834778766353	0.379856050607832	0.571201638303954	-0.191345587696122	1	1475941	R	I	TMEM240	TSS1500	shore	TSS1500-shore	chr1:1476093-1476669
cg17813946	0.201633290027425	0.419418495750981	2.39715461097445	0.0174112138010167	0.0936664359846208	-3.27845214163819	0.339703008995952	0.541336299023377	-0.201633290027425	22	39784464	R	I		IGR	island	IGR-island	chr22:39784354-39785104	rs547178464	2
cg14780632	0.19404038753015	0.479476817059243	2.3971300139288	0.0174123502791923	0.0936664359846208	-3.27850564368622	0.402763175477556	0.596803563007706	-0.19404038753015	11	65816521	F	I	GAL3ST3	5'UTR	island	5'UTR-island	chr11:65816404-65816665
cg10056026	-0.192777801994077	0.524677561147904	-2.39404593545164	0.0175553667178549	0.0943188893312908	-3.2852098516035	0.600892041006028	0.408114239011951	0.192777801994077	10	60038269	R	II	CISD1	Body	opensea	Body-opensea		rs535078422;rs9888114;rs574981515;rs545523325	43;23;7;2
cg21637884	0.196212334698728	0.361945514748613	2.39395997583731	0.0175593676946552	0.0943188893312908	-3.28539659518302	0.284373196379349	0.480585531078077	-0.196212334698728	3	57530016	F	I	DNAH12	5'UTR	opensea	5'UTR-opensea
cg06635885	-0.192913909080638	0.563015786027476	-2.39336784382989	0.0175869502684116	0.0943978911917962	-3.28668280493446	0.639284075664008	0.44637016658337	0.192913909080638	6	3965628	F	II		IGR	opensea	IGR-opensea		rs554901807	1
cg17741362	-0.187833971439717	0.618488730821353	-2.39308169014776	0.0176002935268402	0.0944004039054807	-3.28730427113519	0.692748673018451	0.504914701578733	0.187833971439717	12	112211680	F	II	ALDH2	Body	opensea	Body-opensea
cg08743751	0.19763766247413	0.453751488966343	2.3925836893961	0.0176235364635348	0.094455971747542	-3.2883856580805	0.375615668918431	0.573253331392561	-0.19763766247413	5	66462471	F	II	MAST4	Body	shelf	Body-shelf	chr5:66459035-66459595	rs200131786;rs559705314	23;34
cg08091497	-0.190229125019595	0.584951992407121	-2.39131885617012	0.017682691244113	0.0946766334432634	-3.29113123495727	0.660158855786961	0.469929730767366	0.190229125019595	3	16545999	F	II	RFTN1	5'UTR	opensea	5'UTR-opensea		rs113884042;rs148483083;rs576149640	0;1;2
cg10734164	0.188568434287077	0.480063783273235	2.39115146655189	0.0176905329810789	0.0946766334432634	-3.29149448553577	0.40551347204346	0.594081906330537	-0.188568434287077	8	145726283	R	II	PPP1R16A	Body	island	Body-island	chr8:145725460-145726707	rs531841125;rs550030859	38;22
cg04068159	-0.183983274502099	0.706247556898365	-2.39062645839304	0.0177151480671297	0.0947003543369671	-3.29263364517262	0.77898513053873	0.595001856036631	0.183983274502099	3	195973977	F	II	PCYT1A	Body	opensea	Body-opensea		rs562180862;rs184771760;rs187598930	0;1;38
cg18827470	0.203589586356341	0.390157939562281	2.39050605736514	0.0177207973472885	0.0947003543369671	-3.29289485738881	0.309669033328379	0.513258619684721	-0.203589586356342	15	75471200	R	II		IGR	island	IGR-island	chr15:75470911-75471212	rs542004018;rs563754948;rs575241460;rs545756133;rs564855756	31;29;21;19;6
cg18467168	0.19661986820855	0.375909935036979	2.39004510816067	0.0177424400295452	0.0947365810409045	-3.29389478045881	0.298176498768482	0.494796366977033	-0.19661986820855	3	13114803	R	I	IQSEC1	TSS200	island	TSS200-island	chr3:13114627-13115245	rs543989691	4
cg06693277	0.193946643549608	0.366898762786083	2.38981148276717	0.0177534182147031	0.0947365810409045	-3.29440150751291	0.290222182778098	0.484168826327707	-0.193946643549609	6	30881803	F	I	GTF2H4	3'UTR	island	3'UTR-island	chr6:30881533-30882296	rs574148241;rs542681260	24;37
cg00862039	0.19018647515916	0.486822849820392	2.3880627764782	0.0178357814529979	0.0950696849131144	-3.29819292078975	0.411632848013282	0.601819323172442	-0.19018647515916	14	74100798	F	I		IGR	island	IGR-island	chr14:74100343-74101230	rs529604775;rs547847069	6;33
cg04165291	0.197080017232694	0.465043695865326	2.38777832091744	0.0178492110164464	0.0950696849131144	-3.29880940855071	0.387128340215191	0.584208357447885	-0.197080017232694	2	172973127	R	II	DLX2-AS1	Body	island	Body-island	chr2:172972804-172973242	rs556587865	4
cg18390025	-0.190013021933665	0.621521772303328	-2.38766125770397	0.0178547403335186	0.0950696849131144	-3.29906309429082	0.696643199579428	0.506630177645763	0.190013021933665	10	103986736	R	II	ELOVL3	Body	shore	Body-shore	chr10:103985852-103986246	rs575013269;rs535927815	36;14
cg23645681	0.194718252698448	0.313015026776151	2.38717657012355	0.0178776499622984	0.0951225903654366	-3.30011332791809	0.236033391988393	0.430751644686841	-0.194718252698448	10	135192992	F	I	PAOX	1stExon	island	1stExon-island	chr10:135191594-135193307
cg15928459	-0.187387177106973	0.526451807441562	-2.38533077817027	0.0179651323009504	0.0954953639959793	-3.30411099774987	0.600535110018737	0.413147932911764	0.187387177106973	7	148817871	R	II	ZNF425	Body	opensea	Body-opensea		rs147099656	1
cg25272883	-0.18571979837913	0.696361518775428	-2.38514918929026	0.0179737591809126	0.0954953639959793	-3.30450413072934	0.769785625111363	0.584065826732233	0.18571979837913	2	43371609	R	II		IGR	opensea	IGR-opensea		rs575700425;rs112810815;rs539269824;rs556179616	51;26;13;1
cg14854503	-0.188048688283192	0.524156163081452	-2.38432280882015	0.0180130648436495	0.0956348960417367	-3.30629285647608	0.598500993332946	0.410452305049754	0.188048688283192	8	19540272	F	II	CSGALNACT1	TSS200	opensea	TSS200-opensea		rs538139271;rs558001807;rs1552776;rs140804344;rs573107674;rs573451769	0;8;34;40;41;46
cg17050687	-0.185059930067915	0.651828012012696	-2.38339587014584	0.018057243640047	0.0957275071730742	-3.30829854818534	0.724991240179081	0.539931310111166	0.185059930067915	7	75505981	R	II		IGR	shelf	IGR-shelf	chr7:75508166-75508759	rs189040406;rs561417504	5;1
cg01057656	0.188130057116851	0.701018788250931	2.38314144148336	0.0180693866640305	0.0957275071730742	-3.30884894732641	0.626641788925664	0.814771846042516	-0.188130057116851	19	45281140	F	I	CBLC	5'UTR	island	5'UTR-island	chr19:45281133-45281355	rs536079345;rs201826947	13;29
cg06953309	0.18747033242881	0.533852737145837	2.38313536526524	0.0180696767495274	0.0957275071730742	-3.30886209117932	0.459736559208866	0.647206891637676	-0.18747033242881	6	24911056	F	II	FAM65B	1stExon	island	1stExon-island	chr6:24910626-24911285
cg22289837	0.185260246493888	0.673818839048489	2.38212223170507	0.0181181023738134	0.0959147484511192	-3.31105322282146	0.600576416016022	0.78583666250991	-0.185260246493888	8	86350278	R	II	CA3	TSS1500	shore	TSS1500-shore	chr8:86350765-86351196	rs533617282;rs141987791	45;4
cg04191452	-0.185557630449842	0.709187283580786	-2.3817458486133	0.0181361218254962	0.0959408695703737	-3.31186701303126	0.782547277014445	0.596989646564602	0.185557630449842	10	29528675	F	II		IGR	opensea	IGR-opensea		rs72800441;rs534810049	22;32
cg26942829	-0.194761137316766	0.46704614626279	-2.37927535389694	0.0182547903720226	0.096499007215335	-3.31720554074487	0.544044735434535	0.349283598117769	0.194761137316766	6	13408158	F	II	GFOD1	Body	opensea	Body-opensea
cg17017270	-0.198729985857171	0.588335552680253	-2.37728667698183	0.0183508120377945	0.0969367102745745	-3.32149910600546	0.666903221507506	0.468173235650336	0.19872998585717	10	49719908	R	II	ARHGAP22	Body	opensea	Body-opensea		rs114046200	2
cg13084677	-0.188305718796901	0.642821730019662	-2.37661094188766	0.0183835405848578	0.0970396829144547	-3.3229572514064	0.717268176985879	0.528962458188978	0.188305718796901	4	39482740	R	II	LOC401127	Body	shore	Body-shore	chr4:39481980-39482195	rs559999450;rs528755561;rs117518418;rs181584926;rs530988804;rs184590282	35;34;28;16;13;1
cg23613219	0.190458922029781	0.409891446844797	2.37631257184878	0.0183980082077059	0.0970461843013668	-3.32360096938015	0.334593733484186	0.525052655513967	-0.190458922029781	17	37856404	F	I	ERBB2	5'UTR	shore	5'UTR-shore	chr17:37856448-37856891	rs533116130;rs551298195	15;42
cg04748721	-0.182930697886948	0.723251288386286	-2.37530959477237	0.018446715035377	0.0972331521490901	-3.32576428193721	0.795572727085777	0.612642029198829	0.182930697886948	2	160418964	R	II	BAZ2B	5'UTR	opensea	5'UTR-opensea		rs138187481;rs181941055	6;2
cg24008908	0.191338400975454	0.493876873405245	2.37463199093975	0.0184796853119954	0.0973369631519756	-3.32722531223434	0.418231459066112	0.609569860041566	-0.191338400975454	1	19615453	F	II	AKR7A3	TSS200	island	TSS200-island	chr1:19614998-19615660	rs560770403;rs570994109	0;46
cg00308680	-0.187404944376936	0.331376417198527	-2.37344157122807	0.0185377335590963	0.0975188581730396	-3.32979110958786	0.405466744045223	0.218061799668287	0.187404944376936	18	2963259	F	II	LPIN2	5'UTR	opensea	5'UTR-opensea
cg15861278	0.192959598464112	0.354552930674104	2.37291966651362	0.018563233752488	0.0975188581730396	-3.33091562576334	0.278266577792944	0.471226176257056	-0.192959598464113	1	11863490	R	II	MTHFR	5'UTR	shore	5'UTR-shore	chr1:11865462-11866566	rs563865923;rs531062987;rs546298964;rs564397537	41;33;9;2
cg10925265	-0.191314256020406	0.558512386282528	-2.37253882507029	0.0185818611202192	0.0975188581730396	-3.33173605431766	0.634148254941758	0.442833998921352	0.191314256020405	7	127681482	R	II	SND1	Body	opensea	Body-opensea		rs563766731;rs116237524	43;1
cg05504540	-0.188611233537669	0.623656153902	-2.37239611141327	0.0185888456420413	0.0975188581730396	-3.33204346354596	0.698223385765729	0.509612152228061	0.188611233537669	2	38138728	F	II		IGR	opensea	IGR-opensea		rs551326014;rs563551672	1;51
cg08816590	0.194943314931336	0.482725530821718	2.37222993516988	0.0185969813574135	0.0975188581730396	-3.33240138986424	0.405654917941887	0.600598232873224	-0.194943314931336	12	54954337	F	I	PDE1B	TSS1500	opensea	TSS1500-opensea		rs182569432;rs567419718;rs145176906;rs1874308	0;11;17;19
cg08305085	-0.188618712782676	0.488741686487382	-2.37215374690895	0.0186007124583767	0.0975188581730396	-3.33256548353477	0.563311875261928	0.374693162479252	0.188618712782676	8	37662390	F	II	ADGRA2	Body	opensea	Body-opensea		rs188866600;rs140340487;rs374822003;rs527672850	0;1;7;42
cg16126458	0.193285882866368	0.361608405213986	2.37201882103837	0.0186073216835901	0.0975188581730396	-3.33285607360395	0.285193056173794	0.478478939040162	-0.193285882866368	1	19615370	F	II	AKR7A3	TSS200	island	TSS200-island	chr1:19614998-19615660	rs117809516	41
cg25472264	-0.191674055538663	0.575770996330568	-2.3712419309628	0.018645417243004	0.0976487137326464	-3.33452895968205	0.651549111310969	0.459875055772306	0.191674055538663	1	228325921	R	II		IGR	shore	IGR-shore	chr1:228327508-228328560	rs145632005;rs115936315	39;14
cg17527484	0.186297013253914	0.621963000158609	2.369480791822	0.0187320310207737	0.098032299389231	-3.33831932600223	0.548310692593107	0.734607705847022	-0.186297013253914	17	62039082	F	I	SCN4A	Body	opensea	Body-opensea		rs545212849;rs73326355	29;48
cg18628371	0.183521375942994	0.486705376164296	2.3689590927436	0.0187577564362303	0.0980579897559246	-3.33944162931495	0.414150413582182	0.597671789525176	-0.183521375942994	14	24641189	R	II	REC8	TSS200	island	TSS200-island	chr14:24641053-24642220	rs116371699	32
cg08858201	0.196924925623367	0.3698627515507	2.36883889509564	0.0187636878924662	0.0980579897559246	-3.33970017103666	0.292008711187973	0.48893363681134	-0.196924925623367	9	131012953	R	II	DNM1	Body	island	Body-island	chr9:131012454-131013429	rs114569685	20
cg23516812	-0.18910641506703	0.529594406519348	-2.36767424237544	0.0188212462549082	0.0982887304422985	-3.3422046649389	0.604357407824918	0.415250992757889	0.189106415067029	11	33959143	F	II		IGR	opensea	IGR-opensea		rs531785834	1
cg26132229	-0.186939031335362	0.587009408832104	-2.36512249235654	0.0189479004622875	0.098822687774998	-3.34768793980927	0.660915537499573	0.473976506164211	0.186939031335361	1	113675885	F	II		IGR	opensea	IGR-opensea		rs185738385;rs572106666;rs540648856	23;25;42
cg07759247	0.205771827424407	0.421693631974915	2.36507128136778	0.0189504499470332	0.098822687774998	-3.34779792636721	0.340341979272243	0.546113806696649	-0.205771827424406	3	38040636	R	I	VILL	Body	shore	Body-shore	chr3:38040289-38040535	rs543954088;rs113261216;rs574467623	21;12;5
cg22706634	0.189083940684457	0.476420007200086	2.36427347366965	0.0189902069932965	0.0989596287667734	-3.34951109892091	0.401665891115533	0.590749831799991	-0.189083940684457	22	38092651	F	II	TRIOBP	TSS1500	opensea	TSS1500-opensea		rs571603752;rs534471567	21;37
cg15809122	0.189663430041625	0.403266192055457	2.36388400871124	0.0190096418190059	0.0989905495859028	-3.35034721846952	0.328282975527372	0.517946405568998	-0.189663430041625	22	23487482	F	II	RAB36	TSS200	island	TSS200-island	chr22:23487368-23487970	rs377116903;rs201259585;rs1476441	20;26;51
cg17333269	-0.182659588977791	0.412638488684912	-2.36352769994917	0.0190274374470426	0.0990128966371299	-3.35111204305943	0.484852744792411	0.30219315581462	0.182659588977791	3	71137113	F	II	FOXP1	Body	opensea	Body-opensea		rs548786211;rs146857336;rs537793792;rs140704190	0;29;36;48
cg14647416	-0.183897252058528	0.659558652509042	-2.36280626511084	0.0190635140093043	0.0990798079610845	-3.35266028563032	0.732262217276367	0.548364965217839	0.183897252058528	5	179027133	R	II	RUFY1	Body	opensea	Body-opensea		rs146702597	34
cg04719903	0.188065641961926	0.509677638034724	2.36264465885964	0.0190716036546695	0.0990798079610845	-3.3530070412182	0.435326105166056	0.623391747127982	-0.188065641961926	1	1181956	R	I	FAM132A	1stExon	island	1stExon-island	chr1:1181756-1182470	rs571313759	13
cg03020951	0.20104048832496	0.325906718567753	2.36232113002697	0.0190878078643042	0.0990798079610845	-3.35370116387881	0.24642559527649	0.44746608360145	-0.20104048832496	6	34203887	F	II	HMGA1	TSS1500	island	TSS1500-island	chr6:34202567-34206193	rs115177000;rs556891505;rs555255269	6;32;37
cg11482719	0.196844994297861	0.371471736697053	2.36217899671418	0.019094930561231	0.0990798079610845	-3.35400607882635	0.293649297090922	0.490494291388783	-0.196844994297861	4	57372411	F	II	ARL9	5'UTR	shore	5'UTR-shore	chr4:57371582-57372022
cg20046808	-0.188077310435718	0.613138215945802	-2.36192105769916	0.0191078625827842	0.0990798079610845	-3.35455938455149	0.687494361932017	0.499417051496299	0.188077310435718	2	165531675	F	II		IGR	opensea	IGR-opensea		rs183129456	0
cg13255542	-0.18079596392542	0.653062723677548	-2.36163177571898	0.0191223751880928	0.0990849857802801	-3.35517985632227	0.724540197787598	0.543744233862178	0.18079596392542	11	134120785	R	II	THYN1	Body	shore	Body-shore	chr11:134122762-134122981	rs556998495	1
cg14973445	-0.188242293955058	0.328155646537598	-2.36128823179975	0.0191396225951045	0.0991043169966851	-3.35591661964056	0.402577018566341	0.214334724611284	0.188242293955058	12	6753429	R	II	ACRBP	Body	shelf	Body-shelf	chr12:6756001-6756679	rs192361841;rs141591366	16;1
cg12158483	0.186648928235681	0.582782532579335	2.35993858000122	0.0192075136939244	0.0993856671869114	-3.35881009968039	0.508991095834996	0.695640024070677	-0.186648928235681	22	38485020	R	I	BAIAP2L2	Body	island	Body-island	chr22:38484615-38485721
cg22853588	0.185683974561658	0.591332796479245	2.35930790939091	0.0192393107324243	0.0994799903315482	-3.36016164114177	0.517922853047892	0.703606827609549	-0.185683974561658	20	35169881	F	I	MYL9	TSS200	shore	TSS200-shore	chr20:35169189-35169540	rs561981993;rs528936233;rs146827176	4;13;35
cg27046536	-0.185988187195592	0.444149030014029	-2.35770840917617	0.0193201619322263	0.0998276443178879	-3.3635878774607	0.517679243556472	0.33169105636088	0.185988187195592	18	46928041	F	II	DYM	Body	opensea	Body-opensea		rs546821573;rs116564078;rs186175189;rs78509572;rs568787986	0;1;16;26;43
cg24722950	0.195258238406961	0.423951299803796	2.35684633145943	0.0193638619658983	0.0998700674717066	-3.36543359585494	0.346756182294067	0.542014420701028	-0.195258238406961	14	62035475	R	I		IGR	opensea	IGR-opensea		rs138069457;rs201386257	48;2
cg00394026	-0.191202438424698	0.405790613193785	-2.35679854265355	0.0193662869963149	0.0998700674717066	-3.36553589360254	0.481382274896573	0.290179836471875	0.191202438424698	13	113357420	R	II	ATP11A	Body	opensea	Body-opensea
cg14189634	-0.186586333618354	0.415889651367422	-2.35674044174558	0.0193692356716812	0.0998700674717066	-3.36566026302047	0.489656341402585	0.303070007784231	0.186586333618354	16	4566306	F	II	CDIP1	5'UTR	opensea	5'UTR-opensea		rs149444770;rs189027898	20;40
cg09215664	0.193438611040969	0.310289861482091	2.35642736911815	0.0193851312021907	0.0998817863488842	-3.36633036900234	0.233814131535661	0.42725274257663	-0.193438611040969	10	135192987	F	I	PAOX	1stExon	island	1stExon-island	chr10:135191594-135193307
cg23417203	0.182602759510487	0.58118765636323	2.35561989974445	0.0194261815745893	0.100023007938826	-3.36805830228722	0.508995867719549	0.691598627230037	-0.182602759510487	5	176790179	F	I	RGS14	Body	island	Body-island	chr5:176789978-176790296	rs539103296	7
cg27434890	-0.188556803015013	0.547963215970259	-2.35498008505474	0.0194587629726523	0.100050927013159	-3.36942706816217	0.622508928790148	0.433952125775134	0.188556803015013	6	135517041	F	II	MYB	Body	opensea	Body-opensea		rs199722406;rs6927965	1;18
cg14476968	-0.189327811260696	0.367437469802676	-2.35484836564966	0.0194654765093786	0.100050927013159	-3.36970881403491	0.442287999835974	0.252960188575278	0.189327811260696	10	14594283	F	II	FAM107B	5'UTR	opensea	5'UTR-opensea		rs530292824;rs550527591	18;50
cg15620642	-0.187035794559805	0.601484893457272	-2.3545243421191	0.0194820001683635	0.100050927013159	-3.37040183229049	0.675429277353009	0.488393482793204	0.187035794559804	2	180097911	F	II	SESTD1	5'UTR	opensea	5'UTR-opensea		rs550871011;rs561509837	0;29
cg04784321	-0.187367867918532	0.513027600824397	-2.35444227628071	0.0194861870942159	0.100050927013159	-3.3705773395877	0.587103269536375	0.399735401617843	0.187367867918532	14	91828035	R	II	CCDC88C	Body	opensea	Body-opensea		rs543709135	47
cg26271045	0.18815392354947	0.564374130415618	2.35330903595619	0.0195440850165257	0.100224690940275	-3.37300031468605	0.489987695523967	0.678141619073438	-0.188153923549471	2	238535754	F	II	LRRFIP1	TSS1500	island	TSS1500-island	chr2:238535561-238536840	rs149307165	30
cg00832563	0.187575376399804	0.566334811089969	2.35324485077065	0.0195473688004082	0.100224690940275	-3.37313751573263	0.492177104141209	0.679752480541013	-0.187575376399804	11	94883425	F	II	LOC101929295	TSS1500	island	TSS1500-island	chr11:94883335-94883565
cg25821633	-0.185177539403288	0.601296727577443	-2.35253207615928	0.0195838677660635	0.10023574310097	-3.37466089186732	0.674506452457812	0.489328913054524	0.185177539403288	11	33079630	F	II	TCP11L1	Body	opensea	Body-opensea		rs200534855	20
cg02994349	0.18477789715304	0.535974588232323	2.35236478827402	0.0195924427398704	0.10023574310097	-3.37501836443619	0.462922861450889	0.647700758603929	-0.18477789715304	1	66999753	R	II	SGIP1	TSS200	shore	TSS200-shore	chr1:66998728-66999060	rs188888306;rs193237755;rs539524620;rs12081943	44;23;4;1
cg04052996	0.192448097957562	0.36769156417	2.35230617936063	0.0195954477428709	0.10023574310097	-3.3751435984242	0.291607432419336	0.484055530376898	-0.192448097957562	12	124873678	R	II	NCOR2	Body	island	Body-island	chr12:124873241-124874008	rs12819167;rs564434614;rs531612708	47;21;7
cg21515958	-0.178619229834067	0.721891758994156	-2.3521353595774	0.0196042083478984	0.10023574310097	-3.37550858484712	0.792508663812276	0.613889433978209	0.178619229834067	3	190161974	R	II	TMEM207	Body	opensea	Body-opensea		rs186189041	1
cg05297854	0.192170082119587	0.356116565039496	2.35186480028062	0.0196180912106528	0.10023682561429	-3.37608663101841	0.280142346527102	0.472312428646688	-0.192170082119587	22	50623687	F	I	TRABD	TSS1500	island	TSS1500-island	chr22:50623164-50625226	rs570682153;rs534775876	9;42
cg24092822	-0.190986775795991	0.445183160440357	-2.35074409534995	0.019675688661746	0.100413306921462	-3.37848033281131	0.520689560173656	0.329702784377665	0.190986775795991	11	19265869	R	II		IGR	shore	IGR-shore	chr11:19262473-19264397	rs553431329	2
cg13072055	-0.181203268341114	0.666074618934307	-2.35065989404413	0.0196800221012194	0.100413306921462	-3.37866013397635	0.737713120371491	0.556509852030378	0.181203268341113	18	60648732	R	II		IGR	opensea	IGR-opensea
cg25399309	0.192964559624489	0.374988500561056	2.35029942877036	0.0196985830207829	0.100438115930723	-3.37942979291413	0.298700186290909	0.491664745915398	-0.192964559624489	5	66462293	F	II	MAST4	Body	shelf	Body-shelf	chr5:66459035-66459595	rs539560876;rs3188121	18;32
cg19765472	0.186794810743988	0.509585570029065	2.34962904173689	0.0197331432476581	0.100504949762352	-3.38086089478357	0.435736458804698	0.622531269548686	-0.186794810743988	11	128556341	F	II	FLI1	TSS200	shelf	TSS200-shelf	chr11:128560103-128560537	rs549280344;rs565802031	1;12
cg06953293	-0.190885414185034	0.497186225559817	-2.34951347633883	0.0197391063363048	0.100504949762352	-3.38110755787748	0.572652552098086	0.381767137913053	0.190885414185034	10	62569076	R	II		IGR	opensea	IGR-opensea		rs187412074	26
cg06918474	0.189063768276849	0.51198433893346	2.34890104808795	0.0197707336417007	0.100565024621087	-3.38241453513039	0.437238197986798	0.626301966263647	-0.189063768276849	5	126205081	F	I	MARCH3	3'UTR	opensea	3'UTR-opensea		rs537986343;rs138945342	1;28
cg16055869	0.186676570772209	0.524745423511497	2.3486906186322	0.0197816110213403	0.100565024621087	-3.38286353633856	0.450943058322484	0.637619629094693	-0.186676570772209	4	74864612	R	I	CXCL5	TSS200	shore	TSS200-shore	chr4:74864113-74864329	rs538963777;rs557177711;rs575312490;rs542809513;rs555537533;rs574119043	49;47;38;31;16;10
cg07427436	0.189276901497742	0.48388235475676	2.3484887134395	0.0197920527179799	0.100565024621087	-3.38329431329563	0.409051951839048	0.59832885333679	-0.189276901497742	1	9749296	R	II	PIK3CD	5'UTR	island	5'UTR-island	chr1:9749295-9750228	rs527500515;rs185822151;rs572146514	34;33;3
cg04611395	0.190213109933509	0.469974184686033	2.34801062831063	0.019816796622568	0.100577017217009	-3.38431419741872	0.394773652851855	0.584986762785364	-0.190213109933509	12	2903398	F	II	FKBP4	TSS1500	island	TSS1500-island	chr12:2903389-2905189	rs569566383;rs549031056	5;16
cg27342941	-0.187476576463448	0.535095085608337	-2.34785309568917	0.0198249558810475	0.100577017217009	-3.38465021390261	0.609213732117142	0.421737155653694	0.187476576463448	21	34619110	F	II	IFNAR2	Body	opensea	Body-opensea		rs146101901;rs140084698;rs141399727;rs150825310	15;16;33;34
cg07972410	-0.188037703867355	0.530345616237265	-2.34764833695539	0.0198355655886246	0.100577017217009	-3.38508693168169	0.604686103812731	0.416648399945376	0.188037703867355	10	22980041	F	II	PIP4K2A	Body	opensea	Body-opensea		rs191864039;rs527257755	4;51
cg25028736	-0.181362141353756	0.667052133413787	-2.34630121457026	0.0199054921901927	0.100757536463782	-3.38795923238797	0.738753445111783	0.557391303758027	0.181362141353756	4	185556747	F	II	CASP3	Body	opensea	Body-opensea		rs570345139	1
cg12196936	0.183488858116695	0.652511529592124	2.34626329664155	0.0199074635715231	0.100757536463782	-3.3880400575174	0.579969422894826	0.763458281011521	-0.183488858116695	16	68270220	F	I	ESRP2	TSS200	island	TSS200-island	chr16:68269010-68272143	rs7184821;rs542697469;rs561014336	9;13;33
cg23679982	-0.188708721985142	0.672465729799741	-2.34616848476558	0.0199123936628506	0.100757536463782	-3.3882421512942	0.74707150360782	0.558362781622678	0.188708721985142	17	1686737	F	II	SMYD4	Body	opensea	Body-opensea		rs138315300;rs142820824;rs530674372;rs139673522;rs367969992	11;19;22;31;43
cg19468440	-0.185121247695131	0.706411960676573	-2.34558492764515	0.0199427615019195	0.100841605056603	-3.38948584738228	0.779599430695578	0.594478183000448	0.18512124769513	20	33222571	R	II	PIGU	Body	opensea	Body-opensea		rs115569429;rs141161016;rs180902017;rs147368753	45;23;8;2
cg14240440	-0.181469633565917	0.647094643049129	-2.34454155980146	0.0199971590210418	0.101046981352363	-3.3917087788532	0.718838451668213	0.537368818102295	0.181469633565917	8	62570021	R	II	ASPH	Body	opensea	Body-opensea		rs564144353;rs528055397	46;15
cg22183049	0.186781418608118	0.468281680349744	2.3437916649948	0.0200363364233101	0.101175219459855	-3.39330587879833	0.394437863690721	0.581219282298839	-0.186781418608118	5	139143972	R	I		IGR	island	IGR-island	chr5:139143965-139144177	rs562706688;rs114479511;rs545328669	35;7;5
cg26932981	-0.174765455150014	0.781018321021708	-2.34333327252192	0.020060317833414	0.101226600381687	-3.39428190951511	0.85011164049962	0.675346185349607	0.174765455150014	18	59768649	F	II	PIGN	Body	opensea	Body-opensea		rs141229831	1
cg25568066	0.189162923979509	0.487290469362685	2.34288575588072	0.0200837545981215	0.101275164177047	-3.39523460893025	0.412505127324275	0.601668051303784	-0.189162923979509	5	126205045	R	I	MARCH3	3'UTR	opensea	3'UTR-opensea		rs192047049;rs558642571;rs568963288	47;44;32
cg20087374	-0.192149778217641	0.485274103946305	-2.33975906584794	0.0202481741850169	0.102034098367384	-3.40188609212078	0.561240295334674	0.369090517117034	0.192149778217641	8	74103621	R	II		IGR	opensea	IGR-opensea		rs192901280;rs143969845;rs143498216;rs538365167	40;35;18;1
cg03521774	0.189887412275374	0.460162839580232	2.33929422607034	0.0202727189055343	0.102087620202869	-3.40287424044301	0.38509107193648	0.574978484211854	-0.189887412275374	8	81478172	R	II		IGR	opensea	IGR-opensea		rs192957871;rs556053101	26;9
cg17521426	-0.201410000662518	0.47130384324196	-2.33898235816825	0.0202892009744964	0.102100495226498	-3.4035370998331	0.550931052806211	0.349521052143693	0.201410000662518	4	174203520	R	II	GALNT7	Body	opensea	Body-opensea		rs568482540;rs537569648	29;1
cg19497358	-0.189374064714681	0.43343328204414	-2.33861061240626	0.0203088629424076	0.102103595779554	-3.40432711748552	0.508302098326688	0.318928033612007	0.189374064714681	7	20547849	R	II		IGR	opensea	IGR-opensea		rs564483657	10
cg20518572	0.18628679264707	0.618766063492331	2.33844422756296	0.0203176686091611	0.102103595779554	-3.40468067276046	0.545117796631862	0.731404589278932	-0.18628679264707	2	27988785	F	II		IGR	opensea	IGR-opensea		rs570828135;rs13013484	24;36
cg18761994	0.180772520007068	0.611454526788716	2.33810160970193	0.0203358117101366	0.102124774971727	-3.40540863507658	0.539986321204526	0.720758841211594	-0.180772520007068	6	24911326	R	I	FAM65B	TSS200	shore	TSS200-shore	chr6:24910626-24911285
cg06594770	0.186646490255671	0.419508716799148	2.33777463040736	0.0203531399555405	0.102141835834376	-3.40610327604235	0.345718243907371	0.532364734163042	-0.186646490255671	22	38092974	R	II	TRIOBP	TSS200	opensea	TSS200-opensea		rs528830374;rs540457688	46;25
cg09391368	-0.189973515483236	0.54787268225995	-2.33675641583233	0.0204071832983774	0.102280095787191	-3.40826580222605	0.622978490706811	0.433004975223575	0.189973515483235	17	38431760	R	II	WIPF2	Body	opensea	Body-opensea		rs543847204;rs149652263;rs577854184	50;28;21
cg06943420	0.185070133244031	0.614784827422106	2.33672994870916	0.0204085897622287	0.102280095787191	-3.40832200232521	0.541617565441908	0.726687698685939	-0.185070133244031	1	1566699	F	I	MMP23A	TSS1500	island	TSS1500-island	chr1:1564421-1570006	rs542928579;rs553564128;rs569458377;rs573345020	4;10;22;46
cg13857354	-0.188795058930531	0.521073428064518	-2.33497671318264	0.0205019466319414	0.102677781902592	-3.41204347037421	0.595713335083565	0.406918276153034	0.188795058930531	2	241519705	F	II		IGR	opensea	IGR-opensea		rs115835704	45
cg24382527	0.181101639915911	0.458962882233174	2.33449108224684	0.0205278719259483	0.10273744502461	-3.41307381769668	0.387364559475721	0.568466199391632	-0.181101639915911	10	135090367	R	I	ADAM8	1stExon	island	1stExon-island	chr10:135089969-135090491	rs549852199;rs374765469;rs535113696;rs549052078	44;37;33;2
cg01985390	0.189340545793562	0.526440562979742	2.33371360766939	0.0205694371812414	0.102842279090666	-3.41472293847017	0.451584998363683	0.640925544157245	-0.189340545793562	2	27529981	F	II	TRIM54	3'UTR	island	3'UTR-island	chr2:27529083-27531465	rs78954740	46
cg03942934	-0.183098985800368	0.578980057904842	-2.33357469082318	0.0205768717165858	0.102842279090666	-3.41501754380164	0.65136802903522	0.468269043234852	0.183098985800368	5	58652948	R	II	PDE4D	TSS1500	opensea	TSS1500-opensea		rs538196813;rs556899519;rs116861873	46;19;18
cg13577076	0.190543261242771	0.395160092409721	2.33215906767309	0.0206527675407276	0.103078476116262	-3.41801875535852	0.319829035639324	0.510372296882094	-0.19054326124277	7	752456	F	II	PRKAR1B	5'UTR	shore	5'UTR-shore	chr7:750788-751237	rs560041949;rs182801847;rs542698049;rs146434122;rs531561736	9;10;24;32;45
cg05171514	-0.188513087520315	0.459888122876541	-2.33195821796146	0.0206635555896022	0.103078476116262	-3.41844443015246	0.534416552826433	0.345903465306118	0.188513087520315	2	202831855	F	II		IGR	opensea	IGR-opensea		rs10804126	43
cg13721134	0.18721241892937	0.396692271063808	2.33190701519672	0.020666306586321	0.103078476116262	-3.41855294219808	0.32267805892894	0.509890477858311	-0.18721241892937	8	86350390	F	II	CA3	TSS1500	shore	TSS1500-shore	chr8:86350765-86351196
cg14572478	-0.18453643208298	0.529048673364964	-2.33143282558702	0.0206917988960864	0.103135465333858	-3.41955776695962	0.602004937211723	0.417468505128743	0.18453643208298	3	159726919	R	II	IL12A-AS1	Body	opensea	Body-opensea		rs556961266	28
cg23635599	0.186527928345179	0.584627880717805	2.32927866060645	0.0208079542164789	0.103643967605451	-3.42412008782528	0.510884281139479	0.697412209484658	-0.186527928345179	19	45281006	F	II	CBLC	TSS200	shore	TSS200-shore	chr19:45281133-45281355	rs532518920;rs552497914;rs565950483	14;16;19
cg25844708	-0.185418978902666	0.502264357668167	-2.32859224025077	0.0208450869591748	0.103701900082974	-3.4255730246847	0.575569535373872	0.390150556471206	0.185418978902666	13	53270248	R	II		IGR	opensea	IGR-opensea
cg04328001	-0.19640563553666	0.353585408643129	-2.32854079233229	0.0208478724389394	0.103701900082974	-3.42568190750363	0.431234148273901	0.234828512737242	0.196405635536659	4	174203069	R	II	GALNT7	Body	opensea	Body-opensea		rs572546984;rs535081563;rs138716484	36;15;1
cg27178826	-0.196347557121447	0.606135263853194	-2.32827643754208	0.0208621902209028	0.103702765220108	-3.4262413441243	0.683761042250045	0.487413485128598	0.196347557121447	17	47690259	R	II	SPOP	Body	opensea	Body-opensea		rs184181919	10
cg15883716	0.185011307240499	0.513384583013593	2.32749980679254	0.0209043034467016	0.103841702487274	-3.4278845292838	0.440240577825489	0.625251885065988	-0.185011307240499	1	173638701	F	II	ANKRD45	5'UTR	island	5'UTR-island	chr1:173638662-173639045	rs540470333	1
cg18449964	0.179898841199935	0.631966803720524	2.32645402398661	0.0209611294824145	0.104053487721776	-3.4300963640466	0.560844006036828	0.740742847236764	-0.179898841199935	18	72917101	F	II	ZADH2	Body	island	Body-island	chr18:72916107-72917233	rs186882286;rs548632815;rs115971020	4;8;40
cg15511801	0.182912893295698	0.646844815052899	2.32488674441097	0.0210465466252895	0.104406819930056	-3.43340940693036	0.574530415377856	0.757443308673554	-0.182912893295698	10	88296171	R	II		IGR	island	IGR-island	chr10:88296170-88296619	rs560820746	29
cg09219877	0.183783406120984	0.476671668993825	2.32414457659117	0.0210871014357405	0.104537273648985	-3.43497752507175	0.404013113085529	0.587796519206513	-0.183783406120984	16	2287294	R	II	DNASE1L2	Body	island	Body-island	chr16:2286600-2288073	rs367865754;rs200934792;rs560039852;rs111804441	47;31;27;1
cg00579751	-0.186691951864894	0.574490166546514	-2.32375266630265	0.0211085445275138	0.104567061952624	-3.43580539697596	0.648298612632635	0.461606660767741	0.186691951864894	3	4790361	R	II	ITPR1	Body	opensea	Body-opensea		rs569810547;rs538503210;rs183754083	38;26;14
cg25197500	-0.193112036183532	0.52732793028688	-2.32351178833809	0.0211217334860083	0.104567061952624	-3.4363141624621	0.60367454924316	0.410562513059628	0.193112036183532	17	80581805	F	II	WDR45L	Body	opensea	Body-opensea		rs562444392;rs111575195	29;36
cg06119871	-0.188047265262314	0.606789945675203	-2.32302342437178	0.0211484954119666	0.104567061952624	-3.43734549741899	0.681134213337048	0.493086948074734	0.188047265262314	3	136617564	F	II	NCK1	5'UTR	opensea	5'UTR-opensea		rs571450393	7
cg08084103	-0.187214443761632	0.455685832345331	-2.32299311647312	0.0211501572389172	0.104567061952624	-3.4374094953761	0.529700844995279	0.342486401233647	0.187214443761632	22	31692449	F	II		IGR	opensea	IGR-opensea
cg02688118	-0.187636074557176	0.560444274550011	-2.32241876390761	0.0211816715084525	0.104599311440611	-3.43862214517972	0.634625978444708	0.446989903887532	0.187636074557176	13	114918456	R	II		IGR	shelf	IGR-shelf	chr13:114914536-114914753	rs116339452;rs536805096;rs2987457;rs370918284;rs538921548	49;47;34;17;1
cg10853746	-0.187706837796564	0.536646003111265	-2.32224381970334	0.0211912787407979	0.104599311440611	-3.4389914543998	0.610855683170372	0.423148845373808	0.187706837796563	14	50864245	F	II	CDKL1	TSS200	shore	TSS200-shore	chr14:50863088-50863563	rs556977302	12
cg18038331	-0.177050586290169	0.682530230453728	-2.32209455901954	0.0211994785598401	0.104599311440611	-3.43930652461641	0.752526973870771	0.575476387580602	0.177050586290168	3	170019477	R	II	PRKCI	Body	opensea	Body-opensea		rs562825295	21
cg27387279	-0.185729487778386	0.582454771467132	-2.32062429049306	0.0212803984538475	0.104927963324553	-3.44240905005508	0.655882708495796	0.47015322071741	0.185729487778386	14	94492008	F	II	OTUB2	TSS1500	shore	TSS1500-shore	chr14:94492639-94493297	rs537069678	50
cg15424045	-0.178948398847246	0.725176634413186	-2.31976868129503	0.0213276136625739	0.105090096353489	-3.44421368073202	0.795923675817911	0.616975276970665	0.178948398847246	3	93818778	R	II	NSUN3	Body	opensea	Body-opensea
cg16704703	-0.183852920606704	0.438353676584493	-2.31783563983634	0.0214346234454896	0.10548563495157	-3.44828848881394	0.511039714963888	0.327186794357184	0.183852920606704	10	3509710	R	II		IGR	opensea	IGR-opensea		rs370806229;rs574086290;rs79178748;rs559831443;rs191597282	47;33;17;16;1
cg04972021	-0.180882792093713	0.649817663172337	-2.31765067053449	0.0214448876656537	0.10548563495157	-3.44867823153832	0.721329464697759	0.540446672604046	0.180882792093713	12	32741238	F	II	FGD4	5'UTR	opensea	5'UTR-opensea		rs150666127	22
cg05428298	0.185237606286497	0.436582360623764	2.31721646429045	0.0214689993512739	0.10548563495157	-3.44959301763079	0.363348888370963	0.54858649465746	-0.185237606286497	14	75536360	R	II	FAM164C	1stExon	island	1stExon-island	chr14:75535825-75536376
cg22748895	0.187732434594761	0.465125395711966	2.31715453310058	0.0214724403573426	0.10548563495157	-3.44972348110526	0.390905595988456	0.578638030583217	-0.187732434594761	2	29179435	F	II		IGR	opensea	IGR-opensea		rs12472404	17
cg14422240	-0.188660036513311	0.656702600027961	-2.31702171244854	0.0214798217379561	0.10548563495157	-3.45000326831805	0.731289126091363	0.542629089578052	0.188660036513311	6	37425031	F	II	FTSJD2	Body	opensea	Body-opensea		rs372047134;rs532689926	32;46
cg14187687	-0.189508238952523	0.508805386984035	-2.31523804412048	0.0215791632124394	0.105901343890923	-3.45375910273397	0.583727248895497	0.394219009942974	0.189508238952523	14	55249770	F	II	SAMD4A	Body	opensea	Body-opensea		rs577634939;rs142254026	0;34
cg18554789	-0.187459550081154	0.502899267031113	-2.31498374585927	0.0215933591266952	0.105901343890923	-3.45429435061533	0.577011182179476	0.389551632098322	0.187459550081154	7	139432178	F	II	HIPK2	Body	opensea	Body-opensea		rs189114199	0
cg06744545	0.191744330548606	0.346980925426743	2.31335457010506	0.0216845004571999	0.106277244219378	-3.45772212600559	0.271175027302875	0.462919357851481	-0.191744330548606	2	27958421	R	I		IGR	island	IGR-island	chr2:27958207-27958723
cg25807462	-0.176874937561931	0.746389529911131	-2.31264632108707	0.0217242272477997	0.106317347425196	-3.45921156549224	0.816316830807708	0.639441893245777	0.176874937561931	9	7844737	F	II		IGR	opensea	IGR-opensea		rs185945998;rs190320051;rs115556437;rs182540184	1;42;44;46
cg02904191	-0.185273887194418	0.460287891376563	-2.3122802381922	0.0217447864093403	0.106317347425196	-3.45998126443807	0.533535707244123	0.348261820049705	0.185273887194418	2	136901698	R	II		IGR	opensea	IGR-opensea		rs546498861;rs566483813;rs535527625	36;2;1
cg06366062	0.193710280485474	0.380856890225168	2.31205216254731	0.0217576037255283	0.106317347425196	-3.46046074121733	0.304273756079748	0.497984036565221	-0.193710280485474	17	30814700	F	I	CDK5R1	Body	island	Body-island	chr17:30813177-30815239
cg07895169	0.189014336690034	0.491291464038419	2.31201479555282	0.0217597042942497	0.106317347425196	-3.46053929249453	0.416564865812126	0.605579202502161	-0.189014336690034	5	34839102	R	I	TTC23L	TSS200	island	TSS200-island	chr5:34838921-34839624	rs147630310;rs527842773	40;6
cg00823094	-0.17641577883204	0.771101117046926	-2.31191730921389	0.021765185281672	0.106317347425196	-3.46074421839924	0.840846890073547	0.664431111241507	0.176415778832039	2	60771364	F	II	BCL11A	Body	opensea	Body-opensea		rs180731208	19
cg04350675	-0.180122898998198	0.608450067864808	-2.31123258333859	0.0218037168296126	0.106363508435154	-3.46218334939665	0.679661446538514	0.499538547540317	0.180122898998198	6	111873161	F	II		IGR	opensea	IGR-opensea		rs73766000	0
cg19478079	-0.187656007721827	0.365858608535396	-2.3111735687839	0.0218070405499744	0.106363508435154	-3.46230736508174	0.44004819298356	0.252392185261733	0.187656007721827	17	79453653	F	II		IGR	shore	IGR-shore	chr17:79454734-79455823	rs368253666;rs550727098	0;20
cg00266128	-0.181203967144659	0.586665660808945	-2.31097627238785	0.0218181555764418	0.106363508435154	-3.46272195033503	0.658304438517298	0.477100471372639	0.181203967144659	7	139445706	F	II	HIPK2	Body	opensea	Body-opensea
cg06095916	-0.184516049961258	0.692244344353094	-2.31030818815689	0.0218558301178861	0.106476376361688	-3.46412556850659	0.76519255015173	0.580676500190473	0.184516049961258	10	5819013	R	II	GDI2	Body	opensea	Body-opensea		rs560732649	12
cg21865657	0.18943034959343	0.543050955497664	2.30937711826271	0.0219084300190427	0.106626425276952	-3.46608106854857	0.468159887053749	0.65759023664718	-0.189430349593431	19	3687751	R	II	PIP5K1C	Body	shore	Body-shore	chr19:3687786-3688262	rs557087835;rs577905043	44;2
cg15299926	-0.179402994099861	0.660871608692167	-2.30924832020669	0.0219157150698808	0.106626425276952	-3.46635152077951	0.731798373801414	0.552395379701553	0.17940299409986	8	117069367	R	II	LINC00536	Body	opensea	Body-opensea		rs111674373	47
cg03356331	-0.184531143289171	0.475617071414336	-2.30898799329143	0.0219304461129153	0.106627341445554	-3.46689811584879	0.548571244342613	0.364040101053442	0.184531143289171	10	3610737	R	II	LOC105376360	Body	opensea	Body-opensea		rs557316697	1
cg23936587	0.187540225074507	0.428887093895971	2.30784297382435	0.0219953420620335	0.106871999999224	-3.46930156223531	0.354743283982794	0.542283509057301	-0.187540225074507	19	10406145	F	I	ICAM5	Body	island	Body-island	chr19:10405924-10406398
cg20814026	0.190980808427997	0.342353046141414	2.30733391809223	0.0220242476674064	0.106895905320859	-3.47036973043107	0.266849005600113	0.45782981402811	-0.190980808427997	2	71205520	R	II	ANKRD53	TSS200	shore	TSS200-shore	chr2:71205563-71206529
cg12248682	-0.182730953849454	0.564211556190243	-2.30710725442127	0.0220371289695108	0.106895905320859	-3.47084527443598	0.636454026316772	0.453723072467317	0.182730953849454	6	106242435	R	II		IGR	opensea	IGR-opensea		rs545501232;rs553704814	11;1
cg15032314	0.196061677548267	0.503614226602862	2.30690401209605	0.0220486848487527	0.106895905320859	-3.47127164249048	0.42610147036285	0.622163147911116	-0.196061677548266	19	50096610	F	I	PRR12	Body	island	Body-island	chr19:50096609-50096912
cg21293813	-0.1787549539952	0.73207408444451	-2.30670635956255	0.022059927997675	0.106895905320859	-3.47168625001437	0.802744647651915	0.623989693656714	0.178754953995201	4	147065211	F	II		IGR	opensea	IGR-opensea		rs151175968;rs561754429;rs140060743;rs150306381	0;1;13;33
cg15139668	0.196064009484456	0.390454512300841	2.30647387665496	0.0220731588455784	0.106895905320859	-3.47217387674436	0.312940834132568	0.509004843617024	-0.196064009484456	4	4577005	R	II		IGR	island	IGR-island	chr4:4577004-4577448	rs573931205	22
cg01636650	0.186142209692056	0.588856681632225	2.30589066775499	0.0221063804823459	0.106986126532383	-3.47339693725091	0.515265575474901	0.701407785166957	-0.186142209692056	3	38040315	R	I	VILL	Body	island	Body-island	chr3:38040289-38040535
cg12379720	0.181153880601088	0.463524778883711	2.30536117603777	0.0221365801301568	0.107020098307853	-3.47450709273776	0.391905802832118	0.573059683433206	-0.181153880601088	22	38092989	R	II	TRIOBP	TSS200	opensea	TSS200-opensea		rs540457688;rs565169498	40;13
cg00906528	-0.181499600178206	0.308779862422428	-2.30525583423753	0.0221425926258884	0.107020098307853	-3.47472792818663	0.380535518306835	0.199035918128629	0.181499600178206	1	192757387	F	II		IGR	opensea	IGR-opensea		rs6703040;rs538423549;rs552456835	45;46;50
cg11616651	0.185138055754183	0.403723297937136	2.30464874784498	0.0221772706174828	0.107117093654403	-3.47600042011801	0.330529182871528	0.515667238625712	-0.185138055754183	19	2251837	F	I	AMH	Body	island	Body-island	chr19:2250560-2253959	rs555942326	33
cg02664515	-0.18173114782184	0.461159690695842	-2.30376025355729	0.0222281089571415	0.10712575964468	-3.47786218918781	0.533006888671918	0.351275740850079	0.181731147821839	15	51850888	R	II	DMXL2	Body	opensea	Body-opensea
cg24550026	-0.180187511271576	0.613719385009169	-2.30343672543157	0.0222466460988106	0.10712575964468	-3.47853994788058	0.684956308070025	0.504768796798449	0.180187511271576	1	114430031	F	II	BCL2L15	1stExon	opensea	1stExon-opensea		rs146604347	39
cg05398335	-0.181621035220518	0.515791607228184	-2.30339721966836	0.0222489105819126	0.10712575964468	-3.47862270228568	0.587595272315365	0.405974237094848	0.181621035220518	19	16787345	F	II	TMEM38A	Body	opensea	Body-opensea		rs549176188	1
cg14851700	-0.186866562129752	0.572741798959557	-2.30335630099374	0.0222512562664078	0.10712575964468	-3.47870841496026	0.646619277010854	0.459752714881103	0.186866562129751	1	182362230	F	II	GLUL	TSS1500	shore	TSS1500-shore	chr1:182359697-182361563	rs141169539;rs4652707	7;29
cg18751306	0.188377869033811	0.41091394198366	2.30334126308547	0.0222521183768204	0.10712575964468	-3.47873991462469	0.336438970505176	0.524816839538987	-0.188377869033811	15	81294292	F	I	MESDC1	1stExon	island	1stExon-island	chr15:81292793-81295609	rs531629343;rs551384677	29;32
cg19084488	-0.178838432443066	0.675627843351512	-2.30257451844711	0.0222961139840132	0.107220951106991	-3.48034574430456	0.746331409666212	0.567492977223146	0.178838432443066	6	24687380	R	II	ACOT13	5'UTR	opensea	5'UTR-opensea		rs576226817	23
cg15249357	0.184408874369713	0.500447361085853	2.30233538276925	0.0223098511037193	0.107220951106991	-3.48084647397826	0.427541527032711	0.611950401402424	-0.184408874369713	10	88296605	F	II		IGR	island	IGR-island	chr10:88296170-88296619	rs186647322	13
cg11168614	-0.17647052981506	0.746613714738892	-2.30223251515816	0.0223157626008276	0.107220951106991	-3.48106185482359	0.816381133502986	0.639910603687926	0.176470529815059	14	87179368	F	II		IGR	opensea	IGR-opensea		rs552080340;rs149257763;rs527928300	3;9;16
cg08145590	0.180932276627511	0.594992228752597	2.30191730967033	0.0223338850701282	0.107237750710006	-3.48172176506496	0.523460863574279	0.70439314020179	-0.180932276627511	3	119422161	F	II	C3orf15	Body	island	Body-island	chr3:119421855-119422334	rs7624672	43
cg16762030	-0.181415645769134	0.638598407404971	-2.30035641238143	0.0224238175950472	0.107485184383299	-3.48498837954647	0.710320872011373	0.528905226242239	0.181415645769134	15	50148234	R	II		IGR	opensea	IGR-opensea		rs78895723	14
cg09555736	-0.183046014889781	0.548719618371512	-2.30014085647234	0.022436261932286	0.107485184383299	-3.48543932579624	0.621086647513983	0.438040632624203	0.183046014889781	16	474271	F	II	RAB11FIP3	TSS1500	shore	TSS1500-shore	chr16:474922-476815
cg24597363	-0.184163920727092	0.533957440014884	-2.30005048240006	0.0224414811499145	0.107485184383299	-3.48562837783263	0.606766431930246	0.422602511203154	0.184163920727092	4	1294996	R	II	MAEA	Body	opensea	Body-opensea		rs535452763;rs73071916;rs572231834	45;43;38
cg10545142	0.188957702520688	0.457025908093732	2.30000590708496	0.0224440558225356	0.107485184383299	-3.48572162161224	0.382321700120436	0.571279402641125	-0.188957702520688	19	42070902	F	I	CEACAM21	5'UTR	opensea	5'UTR-opensea		rs553040686;rs574478826	0;47
[truncated: 5,801 more rows]
