# Supplementary material for: Leukemia stemness and co-occurring mutations drive resistance to IDH inhibitors in acute myeloid leukemia
Source: Nat Commun. 2021 May 10;12:2607. doi: 10.1038/s41467-021-22874-x (PMC8110775; doi:10.1038/s41467-021-22874-x)
Supplement: Supplementary file 6 — Source Data [file 41467_2021_22874_MOESM6_ESM.zip › source data files/Figure4/Fig4G.txt]

Gene	cluster1	cluster1	cluster1	cluster2	cluster1	cluster1	cluster1	cluster1	cluster2	cluster2	cluster1	cluster1	cluster1	cluster1	cluster2	cluster1	cluster1	cluster1	cluster2	cluster2	cluster2
A1BG|1	610.094047536786	820.27582604132	184.362214207315	380.62772456136	293.109714983047	390.257967468898	151.034780288341	1222.73153293099	724.000872722345	357.107927429599	376.434392240362	205.382485957682	288.112969116078	490.46473714017	433.878358979881	511.197762843207	87.401381432241	702.692587777924	557.717435223017	273.298286658992	400.858150246914
A1CF|29974	0	0	0	0	0	0	0	0	0	0.875264528013724	11.8624283269022	0	0.923439003577172	0	1.11536853208196	0	0	0	0	0	0
A2BP1|54715	0	0	0	0	0	0	0	0	3.23503517749037	0	0	0	0	0	0	0	0	0	0	0	0
A2LD1|87769	21.900811962859	74.6419573505033	4.49663937091013	11.8154947757407	0	12.7953431957016	15.3594691818652	74.7521461180519	36.8794010233902	28.0084648964392	15.8165711025362	0	11.0812680429261	17.8646096309333	3.34610559624587	3.49656472532973	9.14665619639732	8.43408665052467	29.2071474805071	8.81607376319327	27.5098730561608
A2ML1|144568	37.5442490791868	165.783715799539	12.8475410597432	80.176571692526	0	0	31.5722422071674	27.2311389430046	83.4639075792515	2.62579358404117	34.0056278704529	25.1023038392722	70.1813642718651	51.1577457613091	22.3073706416391	93.0086216937708	20.3259026586607	21.7510655724057	99.4433830883932	14.6934562719888	53.0547551797387
A2M|2	3069.24236222352	3398.95902629765	2262.45198062078	676.015093954877	858.012074768554	857.287994112006	879.756262583502	2387.79712457092	430.259678606219	1292.76570787627	2948.99968206788	1049.73270600593	2585.62921001608	5345.57841820156	1302.75044547172	411.196011698776	1214.47268385498	360.002330188184	291.376066531726	4938.96043489117	837.086137280321
A4GALT|53947	90.7319352747015	539.779207366271	333.393690500337	52.3257625782801	522.268219424338	2453.50705777578	105.809676586183	1201.37377689726	0	16.6300260322607	929.223552274004	241.894927905714	411.853795595419	34.1051638408728	137.190329446081	297.208001653027	194.11237039021	29.2973536281383	2.78163309338163	599.493015897143	55.0197461123216
A4GNT|51146	0	0.785704814215824	3.85426231792297	0.843963912552905	0	3.1988357989254	5.11982306062174	0	0.647007035498074	16.6300260322607	1.58165711025362	4.56405524350403	19.3922190751206	0.81202771049697	2.23073706416391	16.0841977365168	5.08147566466518	5.77069086614846	0.695408273345407	0	10.807450129206
AAA1|404744	0	0	0	0	0	0	0	0	0	0	0	0	0	0	0	0	0	0	0	0	0
AAAS|8086	3576.08972479254	7833.47699773177	6629.33118682751	8435.41930596629	4462.3733578025	9612.50157577081	6121.60177281672	8708.09107885221	7931.65924817089	6649.38461932026	8685.67002095777	6277.8579874398	7078.15996241902	7355.34700168156	7297.85630541224	5578.41936279105	8478.95029406031	5730.29603008542	8436.69317222648	8318.45537744859	9332.72443430255
AACSL|729522	0	0	0	0.843963912552905	0	0	0	0	0	0	0	0	0	0	0	0	0	0	0	0	0
AACS|65985	1332.82084231113	1822.83516898071	828.666398353438	2011.16600361357	774.520216561262	1509.85049709279	674.110036315195	2465.21899019318	1292.07304988965	1958.84201369471	1017.79635044821	1111.34745179323	730.440251829543	1506.31140297188	1640.70711069256	1412.61214903321	665.673312071138	1930.07414507796	1357.43694957024	928.626436389692	758.486499977005
AADACL2|344752	0	0	0	0	0	0	0	0	0	0.875264528013724	0	0	0.923439003577172	0.81202771049697	0	0	0	0	3.47704136672704	0	6.8774682640402
AADACL3|126767	0	0	0	0	0	0	0.853303843436956	0	0	0	0	0	0	0	0	1.39862589013189	0	2.66339578437621	0	0	0
AADACL4|343066	0	0	0	0	0	0	0	0	0	0	0	0	0	0	0	0	0	0	0	0	0
AADAC|13	0	0	0	0	0	0	1.70660768687391	0	0	0	2.37248566538043	0	0	0	0	0	0	0	0	0	0.982495466291457
AADAT|51166	0	0	1214.73500719872	1548.67377953458	518.71537439424	243.11152071833	0.853303843436956	0	0	3.50105811205489	285.489108400779	93.5631324918327	57.2532182217847	0.81202771049697	5.57684266040978	8.39175534079135	69.1080690394464	27.5217564385542	0	11.754765017591	0
AAGAB|79719	1192.02990826418	2113.54595024057	1778.74205972145	2852.59802442882	3632.78404327473	2507.88726635751	2233.94946211795	1429.90176645816	2633.31863447716	1895.82296767773	2723.61354385674	3838.37045978689	2696.44189044534	2727.60107955932	2531.88656782604	2479.76370320384	4163.76115962664	1551.42804439914	3159.93519408153	2692.82075277981	3178.37283345286
AAK1|22848	10718.8831121078	26435.0384742914	6469.3793006337	5923.78270220884	15282.5628969645	3409.95896165447	8166.9710855351	7033.64300580784	8787.64955613484	8475.18642475689	6295.78612736455	6417.06167236667	7623.91241353313	11946.5516768314	6929.78468982519	9696.67329628441	5131.27412617889	10730.8216152518	6872.02455719932	7700.35065027359	8157.65985661797
AAMP|14	5465.81692844495	10178.805868166	4529.40060061247	6555.06770879841	1700.03634690167	5226.8976954441	5465.4111172137	13500.771532821	4970.3080466962	6003.43939764613	5568.22385664788	3420.75940500627	5520.31836338434	5097.90996649998	4926.582806206	2986.76558837666	4477.79635570295	5602.89693173275	5514.58760762908	5750.03922110495	5504.92209763103
AANAT|15	315.997429749822	109.998673990215	7.70852463584594	31.2266647644575	0	47.9825369838809	15.3594691818652	425.01934507121	21.3512321714364	11.3784388641784	5.53579988588768	25.1023038392722	28.6266091108923	36.5412469723637	14.4997909170654	29.3711436927697	15.2444269939955	119.852810296929	61.1959280543958	6.85694626026144	24.5623866572864
AARS2|57505	5030.92937661103	9441.02904761734	3302.460429407	3445.06069104096	1158.2274798118	2613.44884772205	3259.62068192917	8192.30127063765	3619.35735657623	2507.63287275932	3406.8894154863	2708.76678701964	2743.53727962778	3647.62847555239	2936.76534497179	3130.82405506024	3797.89491177075	6674.46983564678	2446.44630562914	3648.87497421055	3985.98410674444
AARSD1|80755	1107.55534783601	3886.88171592568	1677.88886240247	2222.1569817518	1142.23967717636	2347.94547641124	1946.3860668797	3467.96563597677	2203.05895587094	2059.49743441629	2351.13329439201	1275.65344055938	1748.99347277516	2108.02393645013	2151.54589838609	2076.95944684586	2037.67174153074	2275.87169774947	1764.94619775064	2189.32498452633	2319.67179591413
AARS|16	6623.43127505321	25430.1220169094	24344.8055541074	24597.3282313544	11203.8968024126	19653.6471485976	16241.785355979	15541.5051218438	14280.092280478	10936.4302775315	14403.3604745246	10207.5095520968	13197.7902391249	13996.9216458363	12319.2454368452	10028.8469451907	17372.5490023573	11410.8753388625	13782.991977706	18961.4155371258	13776.5514283388
AASDHPPT|60496	738.370231890674	930.274500031536	1181.97377749638	1141.88317368408	500.951149243752	1228.35294678735	708.242190052673	858.581792555911	771.879393349202	974.169419679274	1162.51797603641	1786.82762783183	975.151587777494	911.907118888098	1135.44516565943	1162.2581146996	1191.09789579752	695.590199019587	1229.48182727468	1125.51875043434	855.753551139859
AASDH|132949	657.024358885769	670.206206526098	2893.26624665417	1816.21033981385	2222.30456632601	1695.38297343046	1320.91434964041	447.978932807468	1984.37057787259	1741.77641074731	2305.26523819466	2108.59352249886	1721.29030266785	2835.60076505542	2096.89284031408	3395.16434829517	2741.96426865333	872.706018680605	2303.88760959333	2125.65334068104	2806.0070517284
AASS|10157	391.085927908196	880.775096735939	7154.795616171	3551.40014402262	2968.40202264649	2178.40717906819	42.6651921718478	136.689638615866	72.4647879757843	1279.63673995606	415.184991441576	2704.20273177614	142.209606550885	117.744018022061	1811.3584961011	37.0635860884951	519.326812928781	650.312470685191	1028.50883627786	76.4059726143417	90.389582898814
AATF|26574	22523.4207600888	27692.9518818509	5728.7185585395	5945.72576393522	10750.9090610751	7274.15260675635	7479.20818772492	22316.1853357427	6295.37845539626	7511.52017941378	5396.61406018536	6186.57688256972	5946.94718303699	6985.06236569494	6022.99007324256	7479.15194748029	6163.82998123886	17105.6594251562	6728.07504461682	6394.59216956952	5596.29417599614
AATK|9625	13575.3747295493	3019.46360103141	79.0123775174208	698.802119593805	286.004024922851	1183.5692456024	974.472989205004	9863.01173637611	866.342420531921	1010.05526532784	306.050650834076	1227.73086050259	585.460328267927	69.8343831027395	611.221955580912	3411.24854603169	741.895447041116	8292.03887535794	624.476629464176	440.803688159664	515.810119803015
ABAT|18	2437.24750272388	2862.32263818825	1147.28541663507	2128.47698745843	5574.41385222303	2639.03953411345	2732.27890668513	3289.09442919428	1863.38026223445	2659.05363610569	1202.85023234788	2964.35388065587	1277.11614194723	1779.96474140936	2771.69080222366	6441.37153700243	691.080690394464	3863.69948453509	2292.06566894646	2237.32360834816	1126.9222998363
ABCA10|10349	90.7319352747015	64.4277947656976	433.604510766334	71.7369325669969	26.6463377257315	57.5790443806571	39.2519767981	99.3135655568404	34.2913728813979	208.312957667266	86.9911410639493	52.4866353002964	58.1766572253618	193.262595098279	61.3452692645076	302.802505213555	24.3910831903928	150.03796251986	33.3795971205796	74.4468451114099	55.0197461123216
ABCA11P|79963	109.504059814295	42.4280599676545	396.346641693079	308.04682808181	0	89.5674023699111	157.0079071924	32.5705779514369	228.39348353082	92.7780399694547	283.116622735399	136.921657305121	155.137752600965	69.8343831027395	188.497281921851	190.912434003003	302.855949614044	138.940480084959	134.213796755664	33.3051675498413	169.971715668422
ABCA12|26154	3.12868742326557	0	79.0123775174208	61.6093656163621	3.55284503009753	6.39767159785079	42.6651921718478	17.0862048269833	53.0545769108421	27.1332003684254	3.95414277563406	4.56405524350403	3.69375601430869	96.6312975491395	14.4997909170654	2.79725178026378	23.3747880574598	33.2924473047026	3.47704136672704	134.200233950831	73.6871599718593
ABCA13|154664	115858.423970947	4751.15701156309	3957.04264640091	317.330431119892	20331.1556847331	2485.49541576503	53027.7140465462	69007.4436888796	8887.28863960154	20609.8538411391	20146.3574418555	84635.8404355388	8479.94036984917	338.615555277237	97444.1718053401	262377.321798127	122104.811336505	92184.5670902346	7572.99609673149	45915.091722462	9285.56465192056
ABCA17P|650655	0	7.07134332794242	0	0	0	0	11.9462538081174	2.13577560337291	0	0	3.16331422050725	6.84608286525605	0	4.87216626298182	0	1.39862589013189	1.01629513293303	11.5413817322969	0.695408273345407	0.979563751465919	0.982495466291457
ABCA1|19	54858.4052795385	4109.23617834876	15993.9038652743	2420.48850120173	18520.9811418984	7478.87809788757	18439.0427528292	12899.0167565707	63444.8628939056	21667.1733909797	7876.65240906304	7567.20359372969	6954.41913593968	8648.90714450323	9886.62666837446	25392.7523482896	6173.99293256819	17662.3091440908	5872.02746012862	11338.450423218	29629.1157769515
ABCA2|20	34656.4705875127	41752.3538274289	3957.04264640091	11864.4446826687	21313.5173355551	19778.4017447557	10019.4937296367	28062.4895966175	27901.5313988189	9095.74897511862	16198.5412946625	12443.8966214138	11457.107717382	9529.14518268195	7680.42771191635	10004.3709921134	10552.1923652437	34275.2403491375	7461.73077299622	9187.32842499886	12857.9181673563
ABCA3|21	1110.68403525928	3279.53189453685	819.030742558631	991.657597249663	556.020247210264	2872.554547435	994.952281447491	2267.65974688119	1393.00614742735	1982.47415595108	2991.70442404473	1437.67740170377	1385.15850536576	1330.10138979404	2158.23810957858	569.940050228746	279.481161556585	1692.58802097108	1016.68689563099	323.256037983753	263.30878496611
ABCA4|24	331.64086686615	74.6419573505033	41.7545084441655	3.37585565021162	30.199182755829	3.1988357989254	20.4792922424869	624.714363986577	18.1161969939461	21.0063486723294	30.8423136499457	59.3327181655524	4.61719501788586	3.24811084198788	28.9995818341309	138.463963123057	19.3096075257277	130.95029273183	0	47.0190600703641	11.7899455954975
ABCA5|23461	1098.16928556621	238.068558707395	6080.09880652348	465.024115816651	1653.8493615104	1100.39951483034	338.761625844471	490.694444874927	743.411083787287	1551.84400816833	536.972588931105	1871.26264983665	480.18828186013	1329.28936208354	972.601359975465	3097.95634664214	1629.12109809166	1649.08588982627	472.877625874877	404.559829355425	276.081226027899
ABCA6|23460	178.335183126137	46.3565840387336	238.321886658237	97.899813856137	17.7642251504877	41.5848653860301	213.325960859239	82.2273607298571	150.105632235553	498.900780967822	151.048254029221	75.3069115178166	289.036408119655	57.6539674452849	47.9608468795241	43.3574025940887	1.01629513293303	3.99509367656432	2.78163309338163	183.178421524127	5453.83233338388
ABCA7|10347	184605.072722362	58833.5764884809	3957.6850234539	17919.8857552358	15000.1117170718	19167.424107161	13204.0236733435	138726.634597583	22414.2647307598	6788.55167927444	6799.54391698033	15246.2265409252	10409.0044483219	7961.93170142279	12462.0126089517	47358.871265756	18810.6066154575	110358.692124223	12464.4978914431	16881.8016927637	21994.1435084006
ABCA8|10351	96.9893101212326	0	3.85426231792297	262.472776803953	0	28.7895221903286	11.0929499646804	12.8146536202375	4.52904924848652	155.797085986443	18.1890567679167	0	0	9.74433252596364	2.23073706416391	2.09793883519784	1.01629513293303	0	0.695408273345407	280.155232919253	0
ABCA9|10350	50.0589987722491	42.4280599676545	129.117787650419	205.083230750356	0	73.5732233752841	589.632955814937	25.0953633396317	925.220060762246	369.361630821791	143.139968477953	11.4101381087601	188.381556729743	125.052267416533	18.9612650453933	9.0910682858573	3.04888539879911	4.43899297396035	11.1265323735265	77.3855363658076	2899.34412102609
ABCB10|23456	2843.9768677484	4314.30513485909	4523.61920713559	2915.89531787029	10226.8644191358	10824.8603435635	4840.79270381785	7807.86166203052	3325.6161624601	3662.10678520942	15811.8261312055	24666.4365635176	5789.96255242887	4985.0381147409	10790.0751793608	8376.3704559999	7902.71095368728	4134.47805594667	4093.17309691107	15532.9424069951	6970.80533333789
ABCB11|8647	18.7721245395934	110.784378804431	784.342381697324	211.834942050779	46.1869853912679	0	22.1858999293609	3.7376073059026	1.29401407099615	6.12685169609607	4.74497133076087	13.6921657305121	16.6219020643891	0	10.0383167887376	17.4828236266487	0	16.8681733010493	5.56326618676326	0.979563751465919	5.89497279774874
ABCB1|5243	347.284303982478	1124.34358914284	18342.4343709954	3899.11327599442	3467.57674937519	4423.98990991382	1433.55045697409	437.300054790604	7775.08354558036	364.985308181723	7272.45939294616	4794.54003330099	2207.01921854944	1240.77834163937	1422.09487840449	256.647850839202	1378.0962002572	492.728220109599	2802.49534158199	858.097846284145	1114.14985877451
ABCB4|5244	125.147496930623	642.706538028544	299.347706692017	50.6378347531743	321.532475223827	665.357846176482	127.142272672106	796.110356157253	72.4647879757843	178.5539637148	286.279936955906	714.274645608381	898.506150480589	125.86429512703	47.9608468795241	148.953657299047	182.933123927946	22.1949648698018	52.1556205009055	101.874630152456	226.956452713327
ABCB5|340273	25.0294993861245	0.785704814215824	2.56950821194865	0.843963912552905	67.5040555718531	63.9767159785079	3.41321537374782	0.533943900843228	0	0.875264528013724	23.7248566538043	4.56405524350403	20.3156580786978	0.81202771049697	21.1920021095572	0	15.2444269939955	0	0.695408273345407	114.608958921513	9.82495466291457
ABCB6|10058	2077.44844904834	2218.83039534549	1248.78099100704	815.269139526106	2430.14600058671	4596.72704305579	959.113520023138	3611.59654530359	1157.49558650605	294.088881412611	3608.55069704364	3950.18981325274	1650.18549939241	318.314862514812	1490.13235886149	1423.1018432092	988.855164343843	2124.94593663482	215.576564737076	3765.44306063499	1258.57669231936
ABCB7|22	2111.86401070426	1911.6198129871	6041.55618334425	6962.70227856147	4290.06037384277	4897.41760815478	2510.41990739152	1482.2282687408	4182.25347745955	7371.47785493158	7209.98393709114	5636.60822572748	5599.73411769197	7279.01639689484	5571.26581774937	3388.17121884451	8066.3344700895	2793.90217781064	6770.49494929089	6274.10582813921	5323.16043636711
ABCB8|11194	938.60622697967	3254.38934048194	610.258200337803	1038.07561244007	470.751966487923	1688.98530183261	1071.74962735682	2860.87142071802	698.120591302422	1100.20751171325	971.928294250851	490.635938676684	915.128052544978	695.095720185407	949.178620801745	348.957159587907	1160.60904180953	1248.24482427765	1340.74715100995	962.911167690999	849.85857834211
ABCB9|23457	356.670366252275	681.991778739335	112.415984272753	223.65043682652	1.77642251504877	284.69638610436	110.076195803367	332.647050225331	346.14876399147	168.926053906649	302.096508058442	182.562209740161	106.195485411375	211.939232439709	105.960010547786	132.86945956253	121.955415951964	200.198583125612	166.897985602898	150.852817725752	167.024229269548
ABCC10|89845	5944.50610420458	11192.3650785044	2089.01017631425	2822.21532357691	950.38604555109	2616.64768352097	3543.77086179368	9962.85924583379	3042.22708091194	3606.08985541654	2351.13329439201	3947.90778563099	3003.94707863654	3696.35013818221	3483.29592569195	4937.14939216558	2644.39993589176	4693.79117066568	3337.95971205796	2817.22534921598	3515.36877839083
ABCC11|85320	37.5442490791868	5.49993369951077	3.85426231792297	0	17.7642251504877	0	10.2396461212435	17.6201487278265	0.647007035498074	8.75264528013724	4.74497133076087	0	2.77031701073152	32.4811084198788	0	18.8814495167805	8.13036106346428	11.9852810296929	3.47704136672704	0.979563751465919	7.85996373033166
ABCC12|94160	0	0	0	0	0	0	0	0	0	0	0	0	0	0	0	0	0	0	0	0	0
ABCC13|150000	56.3163736187802	0	30.1917214903966	0	67.5040555718531	67.1755517774333	14.5061653384283	32.0366340505937	0	6.12685169609607	234.876080872663	1223.16680525908	167.142459647468	58.4659951557819	162.843805683966	3.49656472532973	60.9777079759821	0.443899297396035	0.695408273345407	0	51.0897642471558
ABCC1|4363	17495.6200709011	28856.5807117046	32914.1154409562	47217.2490155974	17689.6154048556	12408.2840640316	12391.6784143915	28113.7482110985	61967.7458318635	16414.7109583694	16170.0714666779	13009.8394716083	19209.3781524123	18415.1644186503	13712.3407334156	19477.2641459767	15867.4159104835	11958.2031725518	20480.4690582956	13896.0913782955	26928.2357401163
ABCC2|1244	1877.21245395934	1350.626575637	867.209021532668	1037.23164852752	943.280355490895	259.105699712957	1801.32441349541	1298.55156685073	538.309853534398	857.759237453449	351.918707031431	620.711513116549	747.062153893932	1717.43860770109	2199.50674526562	1146.17391696309	592.500062499959	1895.89389917847	1038.24455210469	503.495768253483	693.641799201769
ABCC3|8714	466.17442606657	337.067365298589	43.681639603127	419.450064538794	99.479660842731	934.060053286215	2454.95515756812	1363.15877885276	276.919011193176	1880.06820617348	1484.38519797303	116.383408709353	281.648896091037	28.420969867394	236.458128801375	21.6787012970443	142.281318610625	87.8920608844149	806.673597080672	115.588522672978	504.020174207517
ABCC4|10257	963.635726365795	2828.53733117697	6443.04184146123	5522.05587983366	3693.18240878639	4516.75614808266	1449.76322999939	2127.76644486026	142.341547809576	1995.60312387129	4529.86596376638	4915.48749725385	2902.36878824305	6843.76954406847	1912.85703252055	821.692710452487	1826.28235388066	797.687037420675	1671.06608084901	2759.43108787949	1185.87202781379
ABCC5|10057	8929.27390599993	8573.61093272307	3369.91001997065	3641.70428266579	4037.80837670585	5294.07324722153	1956.62571300094	7545.16126281566	2788.6003229967	2692.31368817021	5358.65428953927	9360.87730442677	3469.36033643944	2717.04471932286	6567.28991689856	6858.8613652068	3796.87861663782	11284.3640391046	2201.66259341156	8032.42276202054	2267.59953620068
ABCC6P1|653190	187.721245395934	60.4992706946185	0	0.843963912552905	12.4349576053414	227.117341723703	0	164.454721459714	3.23503517749037	121.661769393908	1.58165711025362	31.9483867045282	2.77031701073152	5.68419397347879	4.46147412832782	71.3299203967265	3.04888539879911	122.516206081306	4.17244964007244	0.979563751465919	7.85996373033166
ABCC6P2|730013	0	0	0	0	0	38.3860295871047	0	0	0	10.5031743361647	0	9.12811048700807	0	0	0	0.699312945065946	0	0	0	0	0
ABCC6|368	10803.357672536	1379.69765376299	587.775003483253	834.680309514823	2236.5159464464	2981.31496459847	1133.18750408428	9924.41528497308	991.861785418547	2608.2882934809	275.999165739257	2409.82116857013	1302.97243404739	2092.59540995069	652.490591267944	5928.77514826909	1604.73001490126	8625.40724770236	485.394974795094	1296.94240694088	1421.67093972374
ABCC8|6833	3.12868742326557	9.42845777058989	0.642377052987161	5.90774738787034	0	0	0	697.330734501256	0	28.0084648964392	3.95414277563406	9.12811048700807	198.539385769092	4.87216626298182	0	0.699312945065946	0	1.33169789218811	0	21.5504025322502	1.96499093258291
ABCC9|10060	184.592557972668	14.1426866558848	38.5426231792297	0.843963912552905	0	140.748775152717	0	2.13577560337291	2.5880281419923	42.0126973446587	33.2147993153261	0	0	0.81202771049697	12.2690538529015	0	7.11406593053125	0	2.78163309338163	417.294158124482	0
ABCD1|215	9135.76727593546	3799.66848154773	1079.83582607142	2358.03517167282	1911.43062619247	3972.95406226534	3899.59856450689	7743.78839392934	4429.41016501981	5157.93386358487	1568.21302481647	3078.45526174347	2776.78108375656	1550.16089933872	4023.13429521962	3516.14548779158	1657.57736181378	4378.62266951449	3682.18680736393	3422.59574762192	4649.16854649117
ABCD2|225	90.7319352747015	505.208195540775	449.663937091013	160.353143385052	895.316947584579	25.5906863914032	103.249765055872	198.627131113681	58.8776402303247	101.530685249592	687.230014405199	321.765894667034	571.60874321427	415.758187774449	371.417721183291	86.0154922431114	40.6518053173214	67.0287939068013	192.628091716678	89.1403013833987	369.418295325588
ABCD3|5825	6513.92721523891	2818.32316859216	7355.217256703	5608.14019891405	3714.49947896697	5921.04506381091	5109.58341450049	4069.72041222708	3776.58006620226	7704.95364010481	7166.48836655917	8226.70957641602	5101.0770557603	5974.08786612621	5877.99216407191	9470.79521502811	17850.2077148358	5410.24463666288	8502.06154992095	6600.30055737736	6607.28201081005
ABCD4|5826	4117.35264901749	7259.12677854	4129.19969660147	6463.07564233015	2385.73543771049	3937.76686847716	2682.78728376579	5967.35703582392	3702.82126415548	2218.79557851479	3824.44689259326	2984.89212925164	3262.50999963815	4147.02551750803	3024.87945900626	2710.53697507561	2733.83390758986	5657.94044460986	3691.92252319077	3403.98403634407	3392.5568451044
ABCE1|6059	531.876861955147	550.779074765293	6254.82536493599	4418.15108221446	5126.75537843074	4158.48653860301	4947.45568424747	609.763934762966	3445.95947106274	3685.73892746579	5705.03719668482	2489.69213533145	5286.68829547931	6721.15335978342	3890.40543990186	1936.3975448876	5985.97833297558	585.50317326537	3712.78477139113	4522.64584051815	3835.66230040185
ABCF1|23	20696.2673049017	33449.0253507961	11808.817365063	12755.6705743246	17359.2008170565	10677.713896813	14946.4701216417	23087.7342724612	10700.8493601026	10490.9206327725	8713.34902038721	9958.7685413258	11128.3634321085	10174.707212527	9061.25395463381	9167.29339686949	9525.73428098134	22925.1792140182	8633.49371358323	10660.5923072036	8020.11049133716
ABCF2|10061	2784.53180670636	4355.94749001253	3978.88346620248	3932.87183249654	2728.58498311491	5463.61154456457	4687.1980119992	3317.92739983982	2122.83008346918	5222.70343865789	4393.05262372944	4064.29119434034	4497.14794742083	2831.54062650294	4526.16550318858	1254.56742344831	4542.83924421067	3314.1521543588	4156.4552497855	4948.75607240582	2590.84054461057
ABCF3|55324	12464.69069429	14911.8916690021	4220.41723812565	5378.58201469966	4080.44251706702	5214.10235224839	6215.46519559479	10307.2530618777	5187.70241062356	5626.20038607222	4389.0984809538	5312.5603034387	4612.57782286797	4575.77614865043	5658.26456325176	5963.74079552239	5299.97911824578	18145.7154789551	4688.44257889474	5285.7260029101	4492.95176735083
ABCG1|9619	11063.038728667	1305.05569641248	2966.49723069471	3508.35798448243	7189.18191840236	3256.41484330605	3187.94315908047	4303.58784079642	7042.02457436104	1725.14638471505	2643.73985978893	4187.52068591495	2367.69760517187	2172.1741255794	2898.842814881	984.632626652852	700.227346590861	2181.76504670151	1391.51195496416	1721.09351132562	2543.68076222858
ABCG2|9429	112.63274723756	73.8562525362875	231.898116128365	356.996735009879	643.064950447654	614.176473393676	153.594691818652	95.5759582509378	7.11707739047881	25.382671312398	1643.34173755351	3861.19073600441	669.49327759345	82.826826470691	421.609305126979	48.2525932095503	301.839654481111	37.731440278663	24.3392895670893	1219.55687057507	387.103213718834
ABCG4|64137	0	4.71422888529494	0	6.75171130042324	0	0	0	70.4805949113061	0	0	0	0	0.923439003577172	2.43608313149091	1.11536853208196	0	0	0	0	32.3256037983753	0
ABCG5|64240	0	0	10.9204099007817	0.843963912552905	0	38.3860295871047	2.55991153031087	27.2311389430046	12.9401407099615	12.2537033921921	0	0	0	6.49622168397576	3.34610559624587	11.8883200661211	0	14.2047775166731	6.95408273345407	0.979563751465919	4.91247733145728
ABCG8|64241	46.9303113489835	60.4992706946185	40.4697543381912	10.9715308631878	0	0	4.26651921718478	191.685860402719	6.47007035498074	14.0042324482196	6.32662844101449	0	4.61719501788586	4.87216626298182	0	3.49656472532973	1.01629513293303	30.6290515203264	8.34489928014489	5.87738250879552	4.91247733145728
ABHD10|55347	638.252234346176	207.426070952978	1749.19271528404	1251.59848231596	2019.79239961045	1896.90962876276	739.814432259841	326.239723415212	902.574814519813	1473.0702006471	1746.94027827513	1526.6764789521	1315.90058009747	1535.54440054977	1497.93993858607	1244.77704221738	1921.81409637637	233.491030430314	2142.5528901772	1515.38512351778	1215.34689180253
ABHD11|83451	475.560488336366	607.349821388832	388.638117057233	302.983044606493	342.849545404412	511.813727828063	698.00254393143	782.761758636172	696.179570195928	990.799445711535	380.388535015996	547.686629220484	614.086937378819	480.720404614206	226.419812012637	151.75090907931	346.556640330165	944.173805561367	299.025557538525	495.659258241755	775.188922903959
ABHD12B|145447	650.766984039238	40.8566503392229	438.743527190231	216.898725526097	538.256022059776	543.802085817317	608.40564037055	293.135201562932	401.144362008806	177.678699186786	139.185825702319	871.734551509271	147.750240572348	215.187343281697	787.450183649861	1305.61726843812	406.518053173214	389.743583113719	312.238314732088	434.926305650868	278.046216960482
ABHD12|26090	2634.35481038961	3236.31812975498	2780.20788532843	2731.0672210212	870.447032373896	4347.21785073961	3667.49991909204	4942.18474620492	4612.51315606577	4144.37754014498	4341.6487676462	3172.0183942353	4619.04189589301	2860.77362408083	3653.94731110049	1551.07611215627	2901.52260452382	2271.87660407291	4243.38128395368	3271.74292989617	5360.49526408619
ABHD13|84945	600.707985266989	154.783848400517	887.12271017527	1017.8204785388	1501.07702521621	850.890322514155	1374.67249177694	167.12444096393	761.527280781233	1113.33647963346	1046.26617843277	1261.96127482887	1157.99251048577	1028.02708148916	1279.327706298	1352.47123575754	1219.55415951964	235.266627619899	971.485357863534	963.890731442465	694.62429466806
ABHD14A|25864	56.3163736187802	78.5704814215824	136.826312286265	153.601432084629	177.642251504877	195.128983734449	137.38191879335	168.192328765617	71.8177809402862	201.310841443156	282.325794180272	168.870044009649	137.592411532999	325.623111909285	246.496445590112	114.687322990815	273.383390758986	31.9607494125145	176.633701429733	326.194729238151	202.39406605604
ABHD14B|84836	118.890122084092	355.924280839768	492.060822588166	791.638149974625	225.605659411193	991.639097666872	546.967763643089	413.272579252658	428.965664535223	985.547858543453	636.616986877083	595.609209277276	506.968012963868	606.584699741237	375.879195311619	241.962278992817	579.28822577183	208.18877047874	549.372535942872	570.106103353165	503.037678741226
ABHD15|116236	400.471990177993	1621.69473654146	144.534836922111	308.890791994363	81.7154356922433	607.778801795825	363.507437304143	1523.87589300657	762.821294852229	523.408187752207	337.683793039149	187.126264983665	516.202402999639	874.553844205237	346.879613477488	255.24922494907	148.379089408223	311.173407474621	340.75005393925	561.290029589972	911.755792718472
ABHD1|84696	754.013669007002	246.711311663769	113.05836132574	86.9282829929492	115.46746347817	223.918505924778	90.4502074043173	690.923407691137	195.396124720418	76.148013937194	55.3579988588768	177.998154496657	80.339193311214	82.826826470691	136.074960913999	393.013875127062	106.710988957969	456.77237702052	135.604613302354	83.2629188746031	172.919202067296
ABHD2|11057	8472.48554220316	7648.83636639105	10965.3762944908	7440.38585306641	6114.44629679786	6400.87043364971	7184.81836173917	6467.12852701318	22667.891488675	8179.34701428825	4291.03574011808	6483.24047339748	6489.00587813679	8703.31300110653	5951.60648718932	11968.0417418586	8630.37826886733	10525.2962405574	10010.4020948071	6213.37287554833	7440.4381662252
ABHD3|171586	1048.11028679397	876.84657266486	1286.68123713328	1749.53719072217	2637.98743484742	732.533397953915	1268.00951134732	491.762332676613	1707.45156667942	1185.10817093058	1206.01354656839	1204.91058428507	1296.50836102235	1010.97449956873	1258.13570418845	743.369660605101	742.911742174049	1132.83100695468	1854.6538650122	866.913920047339	1588.69516899329
ABHD4|63874	813.458730049048	520.136587010876	1187.75517097326	2087.96671965589	1859.91437325606	1285.93199116801	540.141332895593	564.378703191292	1359.36178158145	586.427233769195	1003.56143645592	1417.139153108	1536.60250195241	1082.43293809246	935.794198416761	1238.48322571179	569.1252744425	534.898653362222	1165.5042661269	1538.89465355296	793.856336763497
ABHD5|51099	8707.13709894807	3241.81806345449	1748.55033823105	2706.59226755717	8661.83618337779	3345.98224567596	11461.5772250452	3464.22802867086	4402.2358695289	6679.14361327272	3998.42917472116	6741.10959465546	4154.5520770937	3278.96789498677	6703.36487781256	17828.9835344563	9987.13227133294	13576.2161115603	4326.13486848178	7457.41883991004	2514.20589823984
ABHD6|57406	68.8311233118425	132.784113602474	202.348771690956	362.904482397749	58.6219429966093	620.574144991527	128.84888035898	135.087806913337	274.330983051183	704.587945051048	351.127878476304	212.228568822938	466.336696806472	244.420340859588	759.565970347812	266.438232070125	144.313908876491	85.6725643974348	385.256183433356	88.1607376319327	283.941189758231
ABHD8|79575	894.804603053952	520.922291825091	253.738935929929	552.796362722153	319.756052708778	854.08915831308	494.916229193434	1243.55534506388	1000.27287688002	604.807788857483	353.500364141685	561.378794950996	364.758406412983	487.216626298182	836.526399061467	741.971034714969	572.174159841299	618.795620570073	424.894455014044	521.127915779869	464.720355555859
ABI1|10006	12549.1652547182	10505.6590708798	9049.80792248313	9075.98791559394	20368.4605575492	7709.1942754102	10970.9275150689	8892.83566854396	10826.3687249893	8232.73815049708	8351.94037069426	10326.1749884279	8459.62471177047	8771.52332878827	10075.1239502963	13597.4409038623	7459.60627572848	13459.0266970478	8960.33560205557	7716.02367029705	9103.80299065664
ABI2|10152	228.394181898386	1083.48693880362	872.348037956565	931.736159458407	580.890162420947	585.386951203347	396.786287198184	552.631937372741	722.706858651349	263.454622932131	1309.61208729	312.637784180026	684.268301650685	820.960015312437	262.11160503926	154.548160859574	239.845651372196	126.955199055266	222.53064747053	424.151104384743	755.53901357813
ABI3BP|25890	165.820433433075	35.3567166397121	224.831968545506	89.4601747306079	3.55284503009753	41.5848653860301	61.4378767274608	118.001602086353	85.4049286857458	36.7611101765764	98.0627408357246	68.4608286525605	49.8657061931673	123.428211995539	36.8071615587045	77.62373690232	108.743579223835	12.873079624485	51.4602122275601	262.523085392866	99.2320420954372
ABI3|51225	575.678485880865	6218.85360451825	202.991148743943	471.775827117074	369.495883130144	377.462624273197	408.732541006302	1712.35809000423	664.476225456522	425.37856061467	282.325794180272	255.587093636226	1813.63420302557	285.021726384437	515.300261821864	130.771520727332	53.8636420454509	379.53389927361	2350.47996390748	445.701506916993	870.490983134231
ABL1|25	4082.93708736157	7364.41122364492	6148.83315119311	5637.67893585341	4071.56040449177	7181.38636858751	4113.77782920956	5043.63408736513	5772.59677071382	4739.55741919431	5302.50546212527	3418.47737738452	4729.85457632228	4398.75410776209	4217.20841980188	3572.78983634192	5045.90533501252	4768.81015192561	6282.31834140241	4880.18660980321	5841.918042569
ABL2|27	816.587417472313	2034.97546881898	3549.13321775407	3014.63909563898	3179.79630193729	1749.76318201219	2405.46353464878	1177.88024526016	2563.44187464337	1956.21622011067	2646.90317400944	1506.13823035633	2168.2347803992	3269.2235624608	1331.75002730586	1586.04175940957	2146.41532075457	1157.24546831146	2478.43508620303	1463.46824469008	2654.70274991952
ABLIM1|3983	782.171855816392	3278.74618972263	2881.70345970041	8015.12527751494	11928.6771885525	2443.910550379	995.805585290928	2104.80685712401	10360.5236594307	640.693634506046	5875.06533603708	3039.66079217369	2433.26177442585	1179.8762633521	1808.01239050485	2564.38056955682	915.681914772665	1025.40737698484	1994.43092795463	9542.91006678099	2235.17718581306
ABLIM2|84448	0	125.712770274532	37.9002461262425	29.5387369393517	14.2113801203901	6.39767159785079	13.6528614949913	96.6438460526243	14.2341547809576	13.1289679202059	59.3121416345109	27.3843314610242	78.4923153040596	33.2931361303758	59.1145322003437	2.79725178026378	1.01629513293303	70.5799882859696	27.1209226604709	13.7138925205229	17.6849183932462
ABLIM3|22885	231.522869321652	235.711444264747	226.116722651481	37.9783760648807	0	393.456803267824	17.9193807121761	356.674525763276	58.8776402303247	2218.79557851479	1012.26055056232	25.1023038392722	58.1766572253618	90.1350758651637	139.421066510244	11.8883200661211	16.2607221269286	1.77559718958414	18.776023380326	73.467281359944	381.208240921085
ABO|28	397.343302754727	4132.02161796102	1931.62779833239	569.675640973211	428.117826126753	220.719670125852	1814.97727499041	368.421291581827	5023.36262360705	484.896548519603	1531.83491128063	20.5382485957682	46.1719501788586	5.68419397347879	271.034553295915	330.075710071127	392.289921312152	6.65848946094053	1762.85997293061	1427.22438588584	2049.48554268398
ABP1|26	378.571178215134	31.428192568633	96.3565579480742	58.2335099661505	24.8699152106827	57.5790443806571	48.6383190759065	160.183170252968	5.82306331948267	345.729488565421	203.242938667591	3283.83774770115	35.0906821359325	38.1653023933576	18.9612650453933	807.706451551168	67.0754787735803	67.4726932041973	1089.00935605891	55.8351338335574	7.85996373033166
ABRA|137735	106.375372391029	40.8566503392229	82.2242627823566	25.3189173765872	0	70.3743875763587	47.7850152324695	500.305435090105	18.7632040294441	15.754761504247	37.959770646087	88.9990772483287	45.2485111752814	127.488350548024	44.6147412832782	68.5326686164627	41.6681004502544	106.535831375048	57.0234784143234	81.3037913716713	94.3195647639799
ABR|29	31868.8100933831	32782.747668341	1794.80148604613	3669.55509178003	14985.9003369514	12510.6468095972	12209.071391896	20121.675903277	17748.0499907477	13159.6021786863	7314.37330636788	10885.2717557571	13176.5511420427	9628.21256336258	14763.0178906368	6977.74456586801	9754.40068589127	31001.9269301391	9277.44177470108	10597.9002271098	21071.5802655529
ABT1|29777	1101.29797298948	1536.05291179194	797.189922757067	735.09256783358	683.922668293775	1151.58088761314	874.63643952288	818.535999992669	843.697174289488	1052.0679626725	850.931525316449	848.91427529175	906.817101512783	898.102647809649	1174.4830642823	1039.87834931306	866.899748391879	1033.84146363537	975.657807503606	864.954792544407	777.153913836542
ABTB1|80325	65874.5136968565	15825.6663679351	4691.27961796524	8823.64270574062	16208.0790273049	7485.27576948542	11207.292679701	56918.953773789	13450.6292609695	8275.62611236976	4294.98988289371	27099.0780083052	10741.4424896097	2915.17948068412	16373.6100509631	22517.1775181784	7286.83610312986	32924.4547871613	13156.4291234218	7494.64226246575	5513.76455682766
ABTB2|25841	3694.97984687664	3629.17053686289	616.039593814688	189.891880324404	243.369884561681	95.9650739677618	554.647498234021	3165.21944419866	4576.92776911338	424.503296086656	302.096508058442	602.455292142533	344.442748334285	867.245594810764	527.569315674765	1669.25999987241	542.701600986241	2070.7902223525	253.128611497728	657.287277233632	1740.98196626846
ACAA1|30	11432.2238446124	7659.05052897585	3322.3741180496	6753.39922824835	3327.23937068634	4878.22459336123	4874.92485755533	12968.4294636803	4102.67161209329	9360.07886257876	3760.38977962799	6734.2635117902	5526.78243640937	3864.43987425508	6408.90758534292	10760.3282857297	4735.93531946794	12343.5077626915	11040.997155905	5863.66861627499	6436.32779967533
ACAA2|10449	901.061977900483	784.133404587392	1631.63771458739	232.090075952049	870.447032373896	4024.13543504815	172.367376374265	687.185800385235	1713.9216370344	2928.63511073392	2261.76966766268	1900.92900891943	1821.02171505418	3500.65145995244	2491.73330067109	664.347297812649	1134.18536835327	790.584648662339	4127.24810230499	1436.04045964904	1310.6489520328
ACACA|31	2922.19405333004	6878.84564845954	8538.47578830535	14119.5162570101	7587.10056177328	7610.03036564351	11703.9155165813	5714.26762682423	14327.9708011048	8482.18854098099	7954.15360746547	7375.51327350252	8973.98023676296	11603.8759830017	8116.53680796039	4952.53427695703	8422.03776661606	6057.0059129689	10980.496636124	11776.3154201233	16987.3466121793
ACACB|32	10784.5855479964	4422.73239922087	1967.60091329968	2689.71298930611	2510.08501376391	4353.61552233746	2559.91153031087	7163.39137371275	2027.07304221547	3815.27807761182	3810.21197860098	1891.80089843242	2480.35716360828	2334.57966767879	3622.71699220219	5677.72180099042	3426.94718825019	7730.95016344935	1516.68544416633	5453.23140441077	1527.78045008322
ACAD10|80724	3181.87510946108	2812.82323489265	3187.47493692229	3065.27693039215	1827.93876798518	2658.232548907	2899.52645999878	3771.77971555656	2732.95771794386	3915.05823380539	2544.88629039808	2879.91885865105	2563.46667393023	2930.60800718357	2797.34427846155	2825.22429806642	2670.82360934802	3212.49921525511	3223.21734695596	3184.5617560157	3221.60263396969
ACAD11|84129	1883.46982880587	1481.83927961104	2712.75829476478	4001.23290941332	1961.17045661384	1404.28891572825	1140.86723867521	1212.05265491413	1705.51054557292	939.158838558725	3273.23938966987	1894.08292605417	1861.65303121158	2671.57116753503	2248.58296067722	1262.9591787891	2449.27127036861	2872.02845415235	2710.7014495004	1631.95320994222	2560.38318515554
ACAD8|27034	5256.19487108615	3497.17212807463	1932.91255243837	2786.76883924969	2721.47929305471	3093.27421756086	3861.19989155223	5753.24553158578	1711.9806159279	3599.08773919243	2805.85971358993	7971.1224827798	2917.14381230029	2265.55731228655	13914.2224377224	13976.468520088	3946.27400117898	4518.45094819424	3073.00915991335	3116.97185716456	2611.47294940269
ACAD9|28976	9842.85063359348	13742.762905449	11162.5860497579	6804.03706300152	5331.04396766135	9251.03313049224	8323.97899272751	15199.2470814033	6435.77898209934	7671.69358804029	7179.1416234412	7149.59253894907	6537.94814532638	8931.49278775618	8986.52426298432	8351.19518997753	14196.6267119416	14690.4033480244	7063.2618323693	9772.12798462401	8197.94217073592
ACADL|33	0	0	0	0	0	0	0	0	0	23.6321422563705	0	0	0	0	0	0	6.09777079759821	0	0	0	0
ACADM|34	2615.58268585001	1646.83729059637	8699.71242860513	7927.35303060944	6162.40970470417	8806.39495444161	6123.3083805036	2922.27496931499	7759.5553767284	9598.15081419849	8431.02322620694	6665.80268313764	5868.45486773293	6807.2282970961	9143.79122600787	11234.4624624844	9649.72228719917	2651.85440264391	8107.06965066076	7309.50471343869	5385.05765074348
ACADSB|36	600.707985266989	498.922557027048	1563.54574697075	1380.72496093655	822.483624467579	1113.19485802604	1185.23903853393	295.270977166305	648.30104956907	1142.22020905791	1453.54288432308	1026.91242978841	1146.91124244285	1244.02645248136	1650.74542748129	1598.62939242075	669.73849260287	365.773021054333	1215.57366180777	1162.74217299005	641.569539488321
ACADS|35	1461.09702666502	2584.18313395585	742.587873253158	2755.54217448523	373.048728160241	3112.46723235441	2101.68736638522	2834.17422567585	3290.6777825432	3086.18272577639	2606.57091769797	1875.82670508016	1799.78261797191	1942.37028350875	2121.43094801988	2309.13134460775	1922.8303915093	1315.71751748185	2711.39685777374	1679.95183376405	2648.80777712177
ACADVL|37	66034.0767554431	89750.2752230594	25428.4956424968	47629.1034049232	31265.0362648583	46114.4168773085	47407.8549336704	77947.8003645986	46968.1817279117	52353.9477431409	38272.9387539172	30152.4309662094	33980.7084536328	47195.0505340839	37568.9582661165	21096.1736138044	44581.8185963735	69218.9930401533	47497.0804777647	46243.2455792031	45492.4875756933
ACAN|176	6.25737484653114	388.923883036833	41.7545084441655	3.37585565021162	284.227602407803	0	63.1444844143347	311.289294191602	3.88204221298844	61.2685169609607	73.5470556267935	18.2562209740161	37.8609991466641	61.7141059977697	56.8837951361797	8.39175534079135	2.03259026586607	27.0778571411581	12.5173489202173	23.5095300351821	130.671897016764
ACAP1|9744	71750.1886777493	58441.5097861872	16567.5465735919	20858.568098745	17169.1236079463	11160.7381024507	11637.3578167932	67890.4330483156	24823.7189309546	11401.1957419068	16038.0030979717	20666.0421425863	11998.2429734782	11546.2220155564	22054.1819848565	25214.4275472978	18436.6100065382	62128.5895628465	14968.6630837599	12014.3494117295	15359.3516245343
ACAP2|23527	15956.3058586544	7671.62180600331	8550.03857525912	10595.9669221017	23885.7771373457	8252.99636122752	14809.0882028484	10768.0466483054	12822.3854295008	14932.0128479141	8896.82124517663	14545.6440610474	11678.7330782405	9586.79915012723	18788.3829229205	22840.9594117439	13568.556319789	14175.9240623424	12972.8413392586	11326.6956582004	12121.0465676377
ACAP3|116983	12007.9023304932	17029.3661433138	1329.07812263044	4439.25018002828	545.361712119971	4158.48653860301	2982.29693281216	21041.1273005291	4893.31420947193	3662.10678520942	2245.16226800502	1554.06081041312	2568.08386894812	2859.96159637033	1771.20522894615	2041.99379959256	2111.86128623485	10203.4692499453	3248.94745306974	2334.30041974329	3932.9293515647
ACAT1|38	1733.29283248912	945.202891501636	1995.22312657812	2724.31550972078	2776.54839102122	2923.73592021781	4589.92137384739	1649.35270970473	1546.99382187589	2684.43630741809	3980.24011795324	5440.35385025681	4235.81470940849	3427.56896600771	7829.88709521533	3883.98409689626	4604.83324731958	1330.81009359331	5044.49161484758	2393.07424483124	2618.35041766673
ACAT2|39	938.60622697967	528.77933996725	1299.52877819303	2647.51479367846	982.361650821968	1324.31802075511	1498.40154907529	925.324780161314	1774.09329133572	981.171535903384	1443.26211310643	1332.70413110318	1346.37406721552	1567.21348125915	1931.81829756595	853.86110592552	1589.48558790727	652.975866469568	2254.51362218581	1877.82371156017	1889.33878167847
ACBD3|64746	6116.58391248419	5688.50285492257	2928.59698456847	2823.05928748947	3886.8124629267	2293.56526782951	2696.44014526078	4810.30060269664	2831.94979437507	3266.48721854722	2179.52349792949	2631.17784788008	2353.84602011821	2513.22576398812	2594.34720562263	3436.42381205406	2333.41362521425	3822.41684987726	3672.4510915371	2761.39021538243	2404.1664060152
ACBD4|79777	2183.82382143937	3039.10622138681	1029.73041593842	1378.19306919889	346.40239043451	991.639097666872	966.793254614071	4391.15464053471	1429.23854141525	1494.95181384744	1228.94757466707	730.248838960646	766.454372969053	1086.49307664495	1635.13026803215	1624.50397138819	1013.24624753424	1995.77124109257	899.162897435612	1065.76536159492	1101.37741771272
ACBD5|91452	4761.86225821019	5760.00199301621	6088.44970821232	5998.89549042605	9317.33609143078	3301.19854449101	4597.60110843832	3495.19677491977	6118.74553470529	5329.48571107556	4166.87565696317	5848.83679455042	5524.01211939864	4737.36966303933	5072.69608390874	5757.44347672793	4374.13425214378	5313.03069053314	5706.52029107241	4019.15007226467	4923.28478158649
ACBD6|84320	2008.61732573649	4421.16098959244	3574.82829987355	3369.1039389112	2458.56876082749	2402.32568499297	2454.95515756812	2690.54331634903	2681.84416213952	2457.74279466254	2673.00051632862	2809.17600237673	2399.09453129349	3393.46380216684	2879.88154983561	2309.13134460775	2821.23528902211	4016.84474213672	2990.9509836586	2572.3344113495	2842.35938398118
ACBD7|414149	6.25737484653114	7.07134332794242	92.5022956301512	82.7084634301847	0	51.1813727828063	29.0123306768565	38.4439608607124	30.4093306684095	45.5137554567136	15.8165711025362	22.8202762175202	17.5453410679663	195.69867822977	210.80465256349	16.7835106815827	15.2444269939955	13.3169789218811	15.298982013599	5.87738250879552	18.6674138595377
ACCN1|40	0	0	0	0	0	0	0	0	12.2931336744634	0.875264528013724	0	0	0	0	0	0	0	0	0	0	7.85996373033166
ACCN2|41	0	35.3567166397121	5.78139347688445	1.68792782510581	31.9756052708778	12.7953431957016	22.1858999293609	75.2860900188952	3.88204221298844	185.556079938909	62.4754558550181	2.28202762175202	18.4687800715434	30.8570529988849	28.9995818341309	3.49656472532973	1.01629513293303	0	4.86785791341785	4.8978187573296	21.6149002584121
ACCN3|9311	657.024358885769	798.276091243277	129.760164703407	629.597078764467	268.239799772364	166.339461544121	302.069560576682	456.52203522096	374.617073553385	99.7801561935645	314.749764940471	141.485712548625	198.539385769092	127.488350548024	190.728018986014	129.3728948372	258.138963764991	811.891814937348	1016.68689563099	213.54489781957	353.698367864924
ACCN4|55515	71.9598107351081	65.9992043941292	23.1255739075378	14.3473865133994	10.6585350902926	204.725491131225	9.38634227780651	49.6567827784202	5.82306331948267	5.25158716808234	7.90828555126812	2.28202762175202	15.6984630608119	9.74433252596364	6.69221119249173	37.0635860884951	18.2933123927946	55.9313114719004	10.4311241001811	31.3460400469094	7.85996373033166
ACCN5|51802	0	4.71422888529494	3.21188526493581	0	0	0	0	0	0	0	0	0	0	0	0	0	0	0	0	4.8978187573296	0
ACCSL|390110	43.8016239257179	0	0	0	0	0	0.853303843436956	0	0	0	44.2863990871015	0	0.923439003577172	0	1.11536853208196	0	0	0	0	0	12.7724410617889
ACCS|84680	4258.14358306444	2309.18644898031	3150.85944490203	4065.37416676734	724.780386139897	2789.38481666294	1973.69178986968	7478.41827521025	533.133797250413	2451.61594296644	1786.48170603147	2485.12808008795	1666.8074014568	1847.36304138061	1650.74542748129	1300.02276487759	1121.98982675807	2570.17693192304	3844.91234332676	2256.91488337748	4772.9629752439
ACD|65057	1692.61989598667	2642.32529020782	1233.36394173535	1760.50872158536	6938.70634378048	1407.48775152717	702.269063148615	3530.97101627627	1988.25262008558	1361.03634106134	1545.27899671779	1298.4737167769	1553.2244040168	1689.0176378337	1652.97616454546	1208.41276907395	1254.10819403937	1196.30860648231	1381.77623913732	1249.92334687051	1647.64489697077
ACE2|59272	40.6729365024524	9.42845777058989	3.85426231792297	0.843963912552905	0	0	3.41321537374782	26.1632511413182	0	0	0.790828555126812	18.2562209740161	1.84687800715434	0	1.11536853208196	27.9725178026378	11.1792464622634	5.77069086614846	0.695408273345407	4.8978187573296	0.982495466291457
ACER1|125981	3.12868742326557	0.785704814215824	8.99327874182026	7.59567521297615	0	0	9.38634227780651	21.8916999345724	3.88204221298844	7.00211622410979	7.1174569961413	0	9.23439003577172	4.06013855248485	18.9612650453933	0.699312945065946	0	0	0.695408273345407	1.95912750293184	0.982495466291457
ACER2|340485	219.00811962859	216.854528723567	381.571969474374	152.757468172076	0	310.287072495763	74.2374343790152	165.522609261401	73.1117950112824	75.2727494091802	233.294423762409	173.434099253153	170.836215661777	139.668766205479	156.151594491474	153.848847914508	116.873940287299	70.1360889885735	86.9260341681759	73.467281359944	122.811933286432
ACER3|55331	1173.25778372459	926.345975960457	716.892791133672	1199.27271973768	865.11776482875	1090.80300743356	2735.69212205888	946.682536195043	1195.02199456494	1492.3260202634	982.999894022627	1563.18892090013	1447.02891860543	1279.75567174323	1560.40057638266	2129.40791772581	1186.01642013285	1145.26018728177	1776.76813839752	1333.18626574512	1194.71448701041
ACE|1636	150.176996316747	669.420501711882	2322.19304654859	3676.30680308045	136.784533658755	217.520834326927	366.920652677891	366.285515978454	1636.92779981013	568.046678680907	1300.91297318361	61.6147457873045	643.636985493289	2362.18860983569	239.804234397621	42.6580896490227	125.004301350763	356.895035106412	239.22044603082	87.1811738804668	751.609031712965
ACHE|43	150.176996316747	443.137515217725	208.13016516784	52.3257625782801	428.117826126753	2322.35479001984	117.7559303943	803.585570769058	2.5880281419923	4.37632264006862	631.872015546322	787.299529504446	121.893948472187	14.6164987889455	375.879195311619	46.1546543743524	158.542040737553	65.6970960146132	1.39081654669081	914.912543869169	197.481588724583
ACIN1|22985	64419.674045038	70423.5082029785	23103.7330877362	23641.9610823445	33544.1863516659	17241.7249562079	21237.8793593024	45097.4358091199	27497.1520016326	22681.6049789476	18327.4517650639	19458.8495306795	19768.9821885801	21062.3747548704	22746.8258432794	24767.5665754006	22267.0263625628	58169.0078300738	20038.8848047213	22394.7864860138	22137.5878464791
ACLY|47	9626.97120138815	16106.1629866102	16578.4669834927	19280.3555822711	11269.6244354694	17673.5677890628	15955.0752645842	14963.7778211315	19139.1151170685	20192.3526612766	14138.4329085571	13543.8339350982	16233.1342438831	16598.6584302686	15622.967028872	11150.5449090765	13206.7552524648	10856.4451164148	17951.2691681383	17388.2361522715	19232.3487526553
ACMSD|130013	28.1581868093901	33.7853070112804	33.4036067553324	20.2551339012697	28.4227602407803	19.1930147935524	23.8925076162348	77.4218656222681	10.3521125679692	11.3784388641784	41.1230848665942	4.56405524350403	16.6219020643891	22.7367758939152	21.1920021095572	9.0910682858573	15.2444269939955	41.7265339552273	20.8622482003622	32.3256037983753	22.5973957247035
ACN9|57001	628.866172076379	62.8563851372659	371.936313679566	288.635658093094	593.325120026288	377.462624273197	272.203926056389	190.617972601032	119.049294531646	322.09734630905	412.021677221069	527.148380624716	253.945725983722	376.780857670594	1148.82958804441	556.653104272493	667.705902337004	111.862622943801	335.186787752486	285.053051676583	98.2495466291457
ACO1|48	1276.50446869235	982.13101776978	2201.426160587	1973.18762754869	1259.48356316958	3326.78923088241	1758.65922132357	1121.28219177078	1928.08096578426	1943.08725219047	2054.57258621946	1802.80182118409	1559.68847704184	1854.67129077508	1646.28395335297	1914.01953064549	1640.30034455392	1149.69918025573	2307.36465096006	2041.41085805498	1527.78045008322
ACO2|50	6370.0075937687	9455.17173427323	6879.21586043951	8024.40888055302	8555.25083247486	10325.8419589312	9548.47000805954	12054.3175054367	8375.50607452257	9956.13400615611	9616.47523034203	8642.03860357489	9443.08725058016	8134.08157604815	8810.29603491537	7155.37005391476	9534.88093717774	5959.34806754177	7500.67363630356	10827.1181449528	10406.5919789591
ACOT11|26027	2987.89648921862	1699.47951314883	1056.06787511089	1934.36528757126	818.930779437482	1631.40625745195	1364.43284565569	2904.65482058716	1656.33801087507	1775.91172733985	917.361123947101	2309.41195321304	634.402595457517	2501.04534833067	934.678829884679	1800.03152059975	2391.34244779143	4647.18174443909	3041.02037933947	2864.24440928635	1904.07621367284
ACOT12|134526	0	1.57140962843165	16.059426324679	15.1913504259523	0	0	5.11982306062174	0	14.8811618164557	3.50105811205489	0	0	0	14.6164987889455	15.6151594491474	0	0	0	17.3852068336352	0	5.89497279774874
ACOT13|55856	409.858052447789	78.5704814215824	569.788445999612	400.88285846263	579.113739905898	332.678923088241	334.495106627287	311.823238092445	445.787847458173	607.433582441524	517.992703608062	367.406447102075	279.802018083883	413.322104642958	341.302770817079	395.11181396226	627.054097019683	135.833185003187	479.831708608331	525.046170785733	472.580319286191
ACOT1|641371	59.4450610420458	42.4280599676545	2126.91042244049	454.052584953463	0	847.69148671523	774.799889840756	575.591525109	660.594183243534	66.520104129043	361.408649692953	269.279259366738	172.683093668931	547.306676874958	602.299007324256	1333.58978624076	385.17585538162	141.603875869335	623.085812917485	390.845936834902	709.361726662432
ACOT2|10965	541.262924224943	1521.91022513605	1553.91009117594	877.722469055021	836.695004587969	873.282173106633	1152.81349248333	1814.87531896613	1250.01759258228	1438.05961952655	696.719957066721	864.888468644015	663.02920456841	768.178214130134	965.909148782974	1359.4643652082	483.756483276125	509.596393410648	867.869525135068	953.115530176339	904.878324454432
ACOT4|122970	0	105.28444510492	48.1782789740371	52.3257625782801	1.77642251504877	147.146446750568	36.6920652677891	68.8787632087764	9.05809849697304	224.942983699527	33.2147993153261	27.3843314610242	38.7844381502412	20.3006927624243	28.9995818341309	78.323049847386	67.0754787735803	23.0827634645938	18.776023380326	47.99862382183	14.7374319943719
ACOT6|641372	0	0	8.99327874182026	0.843963912552905	0	19.1930147935524	4.26651921718478	0	0	0	4.74497133076087	2.28202762175202	5.54063402146303	0.81202771049697	0	0	10.1629513293304	0	0	11.754765017591	0
ACOT7|11332	616.351422383317	2399.54250261513	529.318691661421	191.579808149509	484.963346608313	2197.60019386175	774.799889840756	2346.68344420599	2572.49997314034	999.552090991672	2118.62969918473	905.964965835551	1644.64486537094	2243.63256410313	1269.28938950927	1069.9488059509	776.449481560839	713.346170915428	1948.53398191383	1607.46411615557	2663.54520911614
ACOT8|10005	707.083357658018	811.633073084946	370.009182520605	432.109523227087	198.959321685462	454.234683447406	519.662040653106	1316.17171557856	743.411083787287	539.162949256454	555.952474254149	638.967734090565	486.65235488517	510.765429902594	596.722164663846	739.873095879771	483.756483276125	709.351077238864	881.082282328631	621.043418429393	579.67232511196
ACOT9|23597	1639.43220979116	1587.12372471596	1556.47959938789	3481.35113928073	1776.42251504877	1762.55852520789	2350.85208866881	1420.82472014383	1494.58625200055	2467.37070447069	1421.11891356288	2450.89766576167	2564.39011293381	2078.79093887224	2315.50507260214	2200.73783812253	2020.39472427087	1977.12747060194	3128.64182178099	1580.03633111453	654.34198055011
ACOX1|51	19435.4062733257	3890.02453518255	6620.33790808568	10537.7334121356	12838.2055162574	6279.31467329055	14072.6869859623	5874.98474097804	15070.7348778566	11237.5212751682	7815.75861031828	13087.4284107478	9585.29685713105	6570.11620563099	15997.7308556515	23198.3083266726	9428.16994821977	9332.53882845424	12003.4422062151	10206.0747265234	9953.66156899875
ACOX2|8309	31.2868742326557	18.071210726964	2.56950821194865	46.4180151904098	0	134.351103554867	263.670887622019	33.1045218522801	10.9991196034673	54.2664007368509	12.653256882029	59.3327181655524	45.2485111752814	131.548489100509	44.6147412832782	4.89519061546162	3.04888539879911	10.6535831375048	60.5005197810504	39.1825500586368	107.092005825769
ACOX3|8310	2349.64425487244	2402.68532187199	1375.32927044551	1871.06799412979	511.609684334045	2085.64094089936	1907.98739392503	2731.65699671395	1611.6945254257	2226.67295926691	1606.96362401768	1366.93454542946	2086.04870908083	2504.29345917266	2141.50758159736	1404.22039369242	1966.53108222542	2376.63683825837	1963.83296392743	2021.81958302566	1821.54659450436
ACOXL|55289	75.0884981583736	21.2140299838273	21.1984427485763	0.843963912552905	62.1747880267068	35.1871937881793	44.3717998587217	240.808699280296	9.05809849697304	7.87738075212351	1.58165711025362	2.28202762175202	18.4687800715434	0.81202771049697	3.34610559624587	92.3093087487049	32.5214442538571	84.3408665052467	9.7357158268357	0	3.92998186516583
ACP1|52	1010.56603771478	802.204615314356	2203.99566879895	2299.80166170667	2783.65408108142	2475.89890836826	2035.98297044058	1315.10382777687	1776.03431244221	1641.99625455375	3747.73652274596	4182.95663067145	2540.3806988408	2183.54251352635	2452.69540204822	1450.37504806677	2768.38794210959	676.058629934161	1953.40183982725	2249.07837336575	1964.99093258291
ACP2|53	922.962789863343	997.845114054097	535.100085138305	634.660862239785	511.609684334045	646.16483138293	643.391097951465	932.799994773119	1076.6197070688	685.332125434746	570.187388246431	839.786164804742	591.00096228939	538.374372059491	895.640931261811	824.48996223275	820.150172276959	890.461990576446	796.242472980491	638.675565955779	732.941617853427
ACP5|54	841.616916858438	1267.34186533012	549.232380304023	194.111699887168	1307.44697107589	697.346204165736	273.910533743263	1196.03433788883	146.870597058063	628.439931113854	865.166439308732	2327.66817418706	1480.27272273421	238.736146886109	271.034553295915	371.335173830017	235.780470840464	278.324859467314	358.135260772885	495.659258241755	335.030954005387
ACP6|51205	1608.1453355585	334.710250855941	689.912954908211	150.225576434417	353.508080494705	492.620713034511	280.736964490759	1319.90932288446	716.883795331866	523.408187752207	778.175298244783	1220.88477763733	326.897407266319	599.276450346764	1106.4455838253	2311.22928344295	1024.4254939965	1566.964519808	541.027636662727	770.916672403678	216.149002584121
ACPL2|92370	794.686605509454	450.208858545667	494.630330800114	229.55818421439	468.975543972875	1183.5692456024	363.507437304143	345.461703845569	152.693660377545	1726.89691377108	347.964564255797	641.249761712317	327.820846269896	184.330290282812	384.802143568275	147.555031408915	791.693908554834	879.808407438942	371.348017966448	511.33227826521	375.313268123337
ACPP|55	6892.49839345405	1442.55403890025	395.704264640091	1975.71951928635	1765.76397995847	2888.54872642963	4223.85402501293	3981.61966858795	2758.83799936379	6834.06543473115	2330.57175195871	2688.22853842388	6730.02345807043	1361.77047050342	2731.53753506871	9670.0994043719	12187.411234133	11057.5314981352	8883.14528371423	3310.92547995481	3812.08240921085
ACPT|93650	28.1581868093901	126.498475088748	145.177213975098	109.715308631878	179.418674019925	76.7720591742095	209.059441642054	317.696621001721	164.986794052009	67.3953686570567	106.76185494212	63.8967734090565	78.4923153040596	190.826511966788	104.844642015704	112.589384155617	151.427974807022	192.652295069879	92.4893003549392	166.525837749206	110.039492224643
ACRBP|84519	2190.0811962859	675.706140225609	682.204430272365	496.250780581108	1410.47947694872	1365.90288614114	1474.50904145906	1229.67280364195	311.210384074574	1143.97073811394	570.978216801558	684.608286525605	631.632278446786	531.066122665019	233.112023205129	834.280343463674	1078.28913604195	1422.2533488569	1050.06649275156	626.920800938188	280.011207893065
ACRC|93953	7333.64332013449	8589.32502900739	1584.10181266634	319.862322857551	1808.39812031964	316.684744093614	556.354105920895	1217.9260378234	664.476225456522	251.200919539939	773.430326914022	967.579711622855	975.151587777494	1154.70340432669	506.377313565208	1375.54856294472	432.941726629473	6556.39262253944	1278.16040640886	1443.87696966077	1475.70819036977
ACRV1|56	184.592557972668	153.212438772086	66.1648364576776	61.6093656163621	0	47.9825369838809	68.2643074749565	107.856667970332	54.9955980173363	24.5074067843843	46.6588847524819	52.4866353002964	36.0141211395097	28.420969867394	104.844642015704	47.5532802644843	136.183547813027	485.181932053866	75.7995017946494	96.976811395126	56.9847370449045
ACR|49	0	3.1428192568633	62.3105741397546	88.616210818055	12.4349576053414	0	43.5184960152848	6.94127071096197	14.8811618164557	0	12.653256882029	9.12811048700807	8.31095103219455	0	0	0	2.03259026586607	2.66339578437621	5.56326618676326	7.83651001172735	0.982495466291457
ACSBG1|23205	12.5147496930623	1110.98660730118	254.381312982916	35.446484327222	0	6.39767159785079	88.7435997174434	114.263994780451	73.7588020467804	7.00211622410979	220.64116688038	0	48.9422671895901	36.5412469723637	35.6917930266226	1270.65162118482	158.542040737553	23.9705620593859	7.64949100679948	48.978187573296	19.6499093258291
ACSBG2|81616	100.117997544498	54.2136321808919	28.2645903314351	10.9715308631878	0	41.5848653860301	21.3325960859239	96.1099021517811	19.4102110649422	13.1289679202059	15.8165711025362	41.0764971915363	6.4640730250402	53.5938288928	12.2690538529015	34.2663343082314	26.4236734562589	131.394192029226	15.9943902869444	23.5095300351821	26.5273775898693
ACSF2|80221	816.587417472313	1038.70176439332	1446.63312332709	4381.01667006213	1298.56485850065	1452.27145271213	1343.10024956977	643.936344416933	2969.76229293616	1592.10617645696	1878.21781842618	2177.05435115142	1631.71671932086	2110.46001958163	1906.16482132806	1279.74268947068	475.62612221266	1087.10937932289	697.494498165444	1382.16445331841	2914.08155302046
ACSF3|197322	7571.42356430267	9540.81355902275	6799.5611058691	6360.11204499869	1527.72336294194	5342.05578420541	5787.95997003287	11550.2744630407	11073.5254125495	5357.494175972	7325.44490613966	4123.6239125059	5301.46331953654	5214.84195681154	4829.54574391487	5008.47931256231	5893.49547587867	7417.55725948775	7278.83839710638	3889.84765707117	6384.25553996189
ACSL1|2180	46786.3917275133	15523.9557192763	2538.03173635227	20651.7969401696	14794.0467053261	6135.36706233891	35841.3213358825	14199.170155124	26281.4257819318	44413.5479450004	4310.80645399625	13915.8044374438	15092.6870744653	13042.7890860023	12144.1325773083	28990.0181377088	14415.1301655222	28081.957351868	22018.0167506623	8983.57916469395	8865.05659234782
ACSL3|2181	1867.82639168954	526.422225524602	2293.92845621715	2786.76883924969	6618.95029107171	2005.67004592622	4096.71175234083	564.378703191292	2568.61793092735	3137.8233329292	1719.26127884569	2978.04604638638	3114.7597590658	1472.20623913101	2091.31599765367	2293.7464598163	2224.67004599041	788.809051472754	2565.36112037121	2622.29216267427	2916.04654395304
ACSL4|2182	1977.33045150384	2017.68996290624	5376.69593350254	9474.33888231891	7484.06805590046	5322.86276941186	6230.82466477665	1162.39587213571	5036.94977135251	6274.77140133038	4054.57800213516	4091.67552580137	6741.10472611336	4574.15209322943	3580.33298798308	2986.06627543159	2769.40423724252	1162.57225988022	7132.1072514305	4309.10094269858	5629.69902185005
ACSL5|51703	3450.94222786192	6028.71303947802	5564.27003297479	8050.57176184216	5018.39360501277	8173.02546625438	5725.66878946197	4419.98761118024	5135.29484074821	7649.81197483994	6532.24386534746	6038.24508715584	9483.71856673756	8300.54725670003	7010.09122413509	4548.33139470891	7133.37553805697	3603.13059696362	9335.16066138875	4747.94550335531	5757.42343246794
ACSL6|23305	807.201355202517	582.207267333926	1046.43221931609	590.774738787033	5879.95852481142	3988.94824125997	314.869118228237	2467.8887096974	76.9938372242708	309.843642916858	11191.0148835995	8092.06994673265	1793.31854494687	540.810455190982	3076.18641148203	112.589384155617	1224.63563518431	429.250620581966	101.529607908429	10548.9220395365	2000.36076936941
ACSM1|116285	2108.73532328099	2020.8327821631	194.64024705511	59.0774738787034	692.804780869019	591.784622801198	865.250097245073	781.693870834486	181.161969939461	116.410182225825	289.443251176413	419.893082402371	540.211817092646	17.8646096309333	718.29733466078	1450.37504806677	985.806278945044	3084.21231830765	299.720965811871	1214.65905181774	168.006724735839
ACSM2A|123876	0	0	0	0	0	0	0	0	0	3.50105811205489	0	0	0	0	0	0	0	2.66339578437621	0	0	0
ACSM2B|348158	0	0	5.13901642389729	0	0	0	0	0	0	0	0	0	0	0	0	0	0	0	0	0.979563751465919	0
ACSM3|6296	378.571178215134	2244.75865421461	2688.99034380426	4445.15792741615	740.768188775336	1244.34712578198	966.793254614071	224.256438354156	173.397885513484	309.843642916858	2404.90963614063	1031.47648503191	1194.00663162528	486.404598587685	720.528071724944	798.61538326531	1598.63224410366	739.980128759191	484.699566521749	1578.0772036116	214.184011651538
ACSM4|341392	0	1.57140962843165	2.56950821194865	0	0	0	6.82643074749565	5.33943900843228	12.2931336744634	8.75264528013724	8.69911410639493	0	5.54063402146303	34.1051638408728	1.11536853208196	0	0	2.66339578437621	0	8.81607376319327	0
ACSM5|54988	175.206495702872	190.140565040229	32.7612297023452	0	0	0	0	10.1449341160213	5.17605628398459	405.247476470354	81.4553411780616	2.28202762175202	24.9328530965836	3.24811084198788	79.1911657778189	3.49656472532973	24.3910831903928	0	7.64949100679948	122.44546893324	15.7199274606633
ACSS1|84532	2750.11624505043	7326.69739256256	5785.24773920237	7947.60816451071	1328.76404125648	7501.26994848005	3625.68803076363	7219.45548330129	4182.25347745955	2902.37717489351	6036.39436128295	6193.42296543497	4880.37513390536	3323.6294190641	5427.3832771108	3689.57509816793	6190.25365469512	3491.71187331721	5753.8080536599	4237.59278884157	3017.24357698106
ACSS2|55902	2343.38688002591	1408.76873188897	925.022956301512	4361.60550007341	1966.49972415899	4535.94916287621	4036.98048330024	3502.13804563073	7045.90661657403	5286.59774920289	2979.84199571783	2266.05342839975	4146.2411260615	3336.62186243205	3875.9056489848	4797.98611609746	3151.53120722534	2182.6528452963	4853.2543396776	2830.93924173651	7207.58674071413
ACSS3|79611	315.997429749822	23.5711444264747	0.642377052987161	0	467.199121457826	303.889400897913	8.53303843436956	11.746765818551	2.5880281419923	561.919826984811	7.1174569961413	545.404601598732	0	3.24811084198788	6.69221119249173	12.587633011187	40.6518053173214	4.88289227135639	114.742365101992	54.8555700820915	8.84245919662311
ACTA1|58	503.718675145756	1489.6963277532	39.827377285204	25.3189173765872	0	3.1988357989254	24.7458114596717	2220.67268360699	852.755272786462	10.5031743361647	17.3982282127899	13.6921657305121	12.9281460500804	32.4811084198788	21.1920021095572	1046.87147876372	7.11406593053125	1324.59550342977	13.2127571935627	5.87738250879552	9.82495466291457
ACTA2|59	694.568607964956	1234.34226313306	3157.92559248489	3324.37385154589	3597.25559297375	1209.1599319938	2111.92701250647	1379.7110397789	568.072177167309	1523.83554327189	2022.14861545926	2067.51702530733	1512.59308785941	1857.91940161707	2296.54380755675	1133.5862839519	1851.68973220399	796.799238825883	1232.95886864141	1987.53485172435	865.578505802774
ACTBL2|345651	0	0	0	0	0	0	0	0	0	0	0	0	0	0	0	0	0	0	0	0	0
ACTB|60	3531721.80844322	1551167.51530301	953499.531060433	1377320.41051331	1888317.59284917	2214691.5735354	2835747.97082877	2990463.34305997	2715647.04470911	3001549.89750463	1391813.9706241	3466454.72610424	2040569.33815466	995807.445992066	2521496.9099497	4176039.56077005	2550959.72877963	2310901.12300489	2153794.16491583	1974636.9358088	2060565.14405735
ACTC1|70	3.12868742326557	10.9998673990215	0.642377052987161	0.843963912552905	0	0	0	6.40732681011874	0	0	0	0	0	0	2.23073706416391	0	0	3.55119437916828	0	0	0
ACTG1|71	645294.909735947	324104.021568842	307179.567722037	468038.75491229	348594.49581808	667088.416343701	624629.506345816	451266.959348861	494000.223715347	588726.553684287	310177.985063283	589961.19091344	407315.092892837	433215.971522423	824866.336427082	768390.378466615	445759.240846024	548745.648045194	440547.399838776	454070.899609518	681114.982006553
ACTG2|72	0	5.49993369951077	0	1.68792782510581	0	0	0	25.0953633396317	0	0	0	0	0	0	4.46147412832782	0	1.01629513293303	13.3169789218811	0.695408273345407	0	0
ACTL6A|86	1120.07009752907	1057.5586799345	3883.81166236038	2959.78144132304	1712.47130450701	4459.177103702	3125.65197850957	1065.21808218224	2413.33624240782	3366.26737474078	4090.16528711587	2494.25619057495	3299.44755978124	4531.11462457309	4006.40376723839	2853.89612881413	6242.0847064747	1175.8892388021	4184.96698899266	4289.50966766926	2895.41413916092
ACTL6B|51412	6.25737484653114	33.7853070112804	0.642377052987161	7.59567521297615	1.77642251504877	0	10.2396461212435	79.557641225641	3.23503517749037	0	0	11.4101381087601	0.923439003577172	7.30824939447273	0	2.09793883519784	1.01629513293303	0	2.78163309338163	32.3256037983753	0
ACTL7A|10881	103.246684967764	99.7845114054097	10.2780328477946	5.90774738787034	0	0	1.70660768687391	276.048996735949	3.23503517749037	6.12685169609607	8.69911410639493	9.12811048700807	11.0812680429261	25.1728590254061	1.11536853208196	16.7835106815827	8.13036106346428	34.6241451968907	20.8622482003622	0	11.7899455954975
ACTL7B|10880	34.4155616559212	4.71422888529494	0	0.843963912552905	0	3.1988357989254	0.853303843436956	72.616370514679	0	3.50105811205489	0.790828555126812	2.28202762175202	0.923439003577172	5.68419397347879	0	7.69244239572541	0	45.2777283343956	0	0.979563751465919	0.982495466291457
ACTL8|81569	0	0	0	0	0	0	0	2.13577560337291	0	0	3.16331422050725	0	0	0	0	0	0	0	0	0	0
ACTL9|284382	0	1.57140962843165	0	0	0	0	0	4.27155120674582	0	0	0	2.28202762175202	0	0	0	0	0	0	0	0	0
ACTN1|87	197545.323904988	42823.2694892051	8840.39300320931	21932.0901955123	24798.8583100808	28418.4572376532	51595.870197259	80780.372758572	52832.6534976662	43873.5097312159	24631.1461779797	46507.7229313061	25272.6786499	17332.7314805578	88800.0656817049	130240.742202027	93451.3863585914	198838.031779093	33164.0205558425	64835.3655820263	50854.9478307121
ACTN2|88	168.949120856341	15.7140962843165	1.28475410597432	0	0	0	3.41321537374782	18.1540926286698	4.52904924848652	17.5052905602745	0	2.28202762175202	8.31095103219455	0.81202771049697	0	11.8883200661211	4.06518053173214	10.6535831375048	5.56326618676326	0	0
ACTN3|89	162.69174600981	163.426601356891	38.5426231792297	3.37585565021162	0	6.39767159785079	11.9462538081174	246.682082189571	4.52904924848652	5.25158716808234	7.1174569961413	2.28202762175202	44.3250721717043	4.87216626298182	0	16.0841977365168	2.03259026586607	19.0876697880295	2.78163309338163	3.91825500586368	0.982495466291457
ACTN4|81	195045.502653799	129847.93471175	88905.6265104761	79022.0290601536	97134.7831228666	100788.918352541	109484.002936022	74906.9898492965	130075.588430604	135886.568503187	71083.6246775735	95984.3637985116	82363.3716070551	104930.220750419	123573.910406424	128664.490823848	134918.260372525	146466.792672309	121386.991153808	109624.938554054	91788.6564428131
ACTR10|55860	1833.41083003362	426.637714119192	2714.68542592374	3184.27584206211	4080.44251706702	2475.89890836826	3222.07531281795	753.394844089795	2303.34504637314	3282.24198005146	4025.31734559547	4774.00178470522	3353.00702198871	2232.26417615617	4008.63450430255	4263.71102606707	3319.21990415929	421.704332526233	2999.99129121209	3742.91309435128	2630.14036326223
ACTR1A|10121	6379.39365603849	5017.51094358225	5383.11970403241	7497.77539912001	5458.94638874486	6496.83550761748	6498.76207161586	4852.48217086326	8405.26839815548	7806.4843253544	5856.08545071404	7699.56119579131	6681.08119088084	5133.63918576185	6991.1299590897	6504.30970205836	5632.30762671488	5779.56885209638	7057.00315790919	7488.76487995695	6985.54276533226
ACTR1B|10120	6107.19785021439	3808.3112345041	3718.07838268969	6847.92318645427	2666.4101950882	5431.62318657532	5144.56887208141	6397.71581990356	6494.65662232967	6420.94057750868	4430.2215658204	5294.30408246468	4442.66504620978	4775.53496543268	6195.87219571526	6288.22200203299	6335.58385870454	4105.62460161593	4859.51301413771	4410.97557285103	4128.4459493567
ACTR2|10097	27939.1786897615	7460.26721097925	25750.9689230963	32268.1162325478	19947.4484214826	33363.8573827919	54730.9085180464	13421.7478354962	42048.3402299843	61583.6121910456	27954.9985951777	45127.0962201461	37480.5422771903	38426.7753161376	59427.9507578587	73264.919315724	61034.6205034264	10078.733547377	46441.4507188263	39144.3470723296	39350.9084159054
ACTR3B|57180	957.378351519264	982.916722583996	930.804349778397	432.95348713964	810.048666862238	716.539218959288	748.34747069421	1119.14641616741	626.949817397634	944.410425726808	786.083583796051	1052.01473362768	627.938522432477	1032.08722004165	1130.9836915311	469.23898613925	451.235039022268	1807.55793899665	1294.85020496915	773.855363658076	598.339738971497
ACTR3C|653857	275.32449324737	232.568625007884	248.599919506031	213.522869875885	396.142220855875	179.134804739822	247.458114596717	103.585116763586	72.4647879757843	191.682931635005	230.921938097029	518.020270137708	60.9469742360934	69.8343831027395	268.803816231751	373.433112665215	164.639811535152	889.574191981654	233.657179844057	175.3419115124	33.4048458539095
ACTR3|10096	30683.0375599654	13133.0559696175	17351.8889552892	18353.683206288	58939.922626803	19225.0031515416	35988.0895969536	22411.2273500928	22975.2198305366	32297.2610837064	23772.306367112	42993.400393808	27311.6319697984	20561.3536574938	49235.7131116938	60666.796610361	41915.0601675572	19156.4741791259	30312.151226853	27902.8734605067	23349.9872518828
ACTR5|79913	657.024358885769	2322.54343082198	1084.33246544233	1039.76354026518	840.247849618067	838.094979318453	992.39236991718	878.871660787953	925.220060762246	876.139792541737	1127.72151961083	741.658977069406	1001.93131888123	1059.69616219855	896.756299793892	749.663477110694	430.909136363607	996.997821951495	930.456269736155	897.280396342782	845.928596476944
ACTR6|64431	284.710555517167	240.425673150042	1205.09935140391	1082.80569980538	692.804780869019	633.369488187228	681.789770906128	177.269375079952	816.522878798569	930.406193278588	1402.92985679496	775.889391395686	976.075026781071	981.741501990837	990.447256488777	874.141181332433	926.861161234928	157.140351278196	827.535845281035	1034.41932154801	923.54573831397
ACTR8|93973	1892.85589107567	2129.26004652488	2165.45304561972	2082.05897226802	1472.65426497543	1641.00276484873	1553.01299505526	1667.5068023334	2045.18923920941	1988.60100764718	1940.6932742812	1531.2405341956	1778.54352088963	2196.5349568943	1927.35682343762	2287.45264331071	2667.77472394922	1700.13430902681	2283.72076966632	1783.78559141944	1829.40655823469
ACTRT1|139741	0	0	0	0	0	0	0	0	0	0	0	0	0	0	0	0	0	0	0	0	0
ACTRT2|140625	0	3.1428192568633	0	0	0	0	0	0	0	0	0	0	0	0	0	0	0	0	0	0	0
ACVR1B|91	2430.99012787735	914.560403747219	164.448525564713	91.1481025557137	596.877965056386	1656.99694384335	2758.73132583168	2174.75350813447	280.801053406164	2086.63063478472	1103.2058344019	1720.64882680102	1200.47070465032	852.629096021819	2467.19519296529	3219.63679908362	1838.47789547586	1823.53831370291	2405.41721750176	1183.31301177083	372.365781724462
ACVR1C|130399	0	5.49993369951077	28.9069673844223	5.06378347531743	60.3983655116581	0	23.8925076162348	33.6384657531234	20.7042251359384	31.509523008494	149.466596918967	4.56405524350403	34.1672431323554	47.9096349193212	23.4227391737211	3.49656472532973	1.01629513293303	0.443899297396035	18.776023380326	0.979563751465919	9.82495466291457
ACVR1|90	328.512179442885	1624.05185098411	3313.38083930778	2320.90075952049	1401.59736437348	2287.16759623166	1285.92889205949	947.75042399673	2368.04574992295	1898.44876126177	2047.45512922332	976.707822109863	1273.42238593292	1870.91184498502	861.06450676727	258.046476729334	334.361098734969	300.07592503972	1602.91607006116	1154.90566297832	3118.44061000908
ACVR2A|92	219.00811962859	148.498209886791	308.340985433837	124.90665905783	1108.48764939043	937.258889085141	219.299087763298	207.170233527172	49.1725346978536	360.608985541654	529.064303379837	383.380640454339	488.499232892324	192.450567387782	201.881704306834	93.0086216937708	138.216138078893	67.0287939068013	262.864327324564	138.118488956695	160.146761005507
ACVR2B|93	334.769554289416	1480.26786998261	2866.28641042871	724.121036970393	232.711349471388	1237.94945418413	552.940890547147	806.789234174118	42.7024643428729	399.995889302272	272.83585151875	632.121651225309	842.176371262381	371.096663697115	293.341923937554	248.955408443477	147.36279427529	1283.75676806933	141.863287762463	141.057180211092	383.173231853668
ACVRL1|94	381.699865638399	185.426336154934	20.5560656955892	0	0	163.140625745195	691.176113183934	443.173437699879	20.0572181004403	645.945221674128	159.747368135616	73.0248838960646	326.897407266319	129.924433679515	1089.71505584407	19.5807624618465	43.7006907161205	0	73.0178687012678	230.197481594491	20.6324047921206
ACY1|95	541.262924224943	942.060072244773	1673.39222303156	2907.45567874476	200.735744200511	3307.59621608886	1558.13281811588	1196.03433788883	508.547529901486	1684.88421642642	1754.84856382639	985.835932596872	1567.07598907046	1742.6114667265	971.485991443384	868.546677771905	1091.50097277008	338.251264615779	2064.66716356251	1914.06757036441	1468.83072210573
ACY3|91703	0	7.85704814215824	293.566313215133	1332.61901792104	175.865828989828	223.918505924778	600.725905779617	104.119060664429	4580.80981132636	231.069835395623	109.1343406075	189.408292605417	848.640444287421	3004.50252883879	313.41855751503	4.19587767039568	4.06518053173214	4.43899297396035	1345.61500892336	661.205532239495	3507.5088146605
ACYP1|97	125.147496930623	185.426336154934	858.215742790848	567.987713148105	110.138195933024	697.346204165736	457.370860082208	168.72627266646	548.661966102367	337.852107813297	658.760186420634	470.097690080916	508.814890971022	579.787785294837	456.18572962152	272.732048575719	573.190454974232	151.369660412048	454.797010767896	495.659258241755	510.897642471558
ACYP2|98	212.750744782059	194.069089111309	127.833033544445	146.005756871653	99.479660842731	105.561581364538	154.447995662089	125.476816698159	194.74911768492	206.562428611239	133.650025816431	150.613823035633	167.142459647468	200.570844492752	144.997909170654	154.548160859574	223.584929245268	150.481861817256	103.615832728466	189.055804032922	177.831679398754
ADAD1|132612	0	0	1.28475410597432	0.843963912552905	0	0	0.853303843436956	13.3485975210807	0	0	0	4.56405524350403	0	0	0	0	0	4.43899297396035	0	0	0
ADAD2|161931	0	14.1426866558848	0	0	1.77642251504877	0	0	17.6201487278265	0	0	2.37248566538043	15.9741933522641	0.923439003577172	0	0	0	0	0.443899297396035	0.695408273345407	0	1.96499093258291
ADAL|161823	125.147496930623	171.28364949905	480.498035634397	256.565029416083	63.9512105417556	521.410235224839	297.803041359498	118.001602086353	351.971827310952	345.729488565421	415.975819996703	504.328104407196	275.184823065997	456.359573299297	401.532671549504	159.443351475036	366.882542988826	180.22311474279	288.594433438344	757.202779883156	488.300246746854
ADAM10|102	13124.8437405991	6921.27370842719	18036.6628937735	22468.851243896	24463.1144547366	19397.7402846836	25559.8633263106	8841.04311016217	30587.9046102069	25176.1088837867	19092.9738064266	20759.6052750781	22538.375760308	15594.1801523838	29656.5338995271	14350.6009456983	20335.0493148571	10440.9553740521	29887.9521801123	18772.3597330929	21707.2548322434
ADAM11|4185	259.681056131042	212.926004652488	36.6154920202682	44.730087365304	0	79.9708949731349	231.245341571415	470.938520543727	222.570420211337	36.7611101765764	41.913913421721	189.408292605417	76.6454372969053	185.954345703806	129.382749721507	396.510439852391	77.2384301029107	173.56462528185	91.7938920815938	151.832381477217	235.79891190995
ADAM12|8038	15.6434371163278	95.8559873343305	33.4036067553324	1.68792782510581	74.6097456320482	31.9883579892539	74.2374343790152	63.5393242003441	78.2878512952669	47.2642845127411	147.884939808714	50.2046076785444	56.3297792182075	62.5261337082667	25.653476237885	25.87457896744	17.2770172598616	34.6241451968907	27.1209226604709	86.2016101290009	100.214537561729
ADAM15|8751	19435.4062733257	5879.42912477701	2257.31296419688	5638.52289976596	3137.16216157612	13236.7825359533	18693.3272981734	24879.1160597902	11112.3458346794	14747.3320325032	7633.07721408399	15773.3749215499	10417.3153993541	5380.49560975293	25276.4816740413	30385.1474631154	16600.1647013282	15710.4839334405	10885.2257026757	10933.8905938626	7068.07238450074
ADAM17|6868	4405.19189195792	5234.36547230582	4021.92272875262	5869.76901180545	10495.1042189081	2878.95221903286	6594.3321020808	2692.6790919524	5734.42335561943	7160.53910368027	4309.224796886	4536.67091204301	5085.37859269949	6769.06299470274	4085.5949330162	6623.19290271958	4792.84784691219	6336.6624703284	9688.42806424822	5118.22060140943	5145.32875696836
ADAM18|8749	0	0	0	0	0	0	0	0	0	0	0	0	0	0	0	0	0	0	0	0	0
ADAM19|8728	4101.70921190116	8256.18618777988	2229.04837386545	498.782672318767	2252.50374908184	2747.79995127691	1674.18214082331	16354.1677389272	5860.58972754155	9420.47211501171	1465.40531264998	1588.2912247394	2484.97435862617	520.509762428558	1064.06157960619	2174.16394621003	875.030109455343	6107.61043287205	911.680246355829	1093.19314663597	1427.56591252149
ADAM20|8748	18.7721245395934	35.3567166397121	75.1581151994979	31.2266647644575	39.0812953310729	3.1988357989254	38.398672954663	47.5210071750473	14.2341547809576	21.8816132003431	21.3523709884239	45.6405524350403	24.9328530965836	66.5862722607516	11.1536853208196	13.286945956253	30.4888539879911	9.32188524531674	27.1209226604709	71.5081538570121	46.1772869156985
ADAM21P1|145241	0	3.1428192568633	7.06614758285877	12.6594586882936	0	12.7953431957016	4.26651921718478	0	0	0.875264528013724	1.58165711025362	0	0	11.3683879469576	1.11536853208196	0.699312945065946	2.03259026586607	4.43899297396035	0	3.91825500586368	0
ADAM21|8747	37.5442490791868	46.3565840387336	56.5291806628702	38.8223399774336	0	0	22.1858999293609	13.8825414219239	13.5871477454596	0.875264528013724	57.7304845242572	15.9741933522641	7.38751202861738	77.1426324972122	28.9995818341309	6.99312945065946	16.2607221269286	0.443899297396035	15.298982013599	55.8351338335574	55.0197461123216
ADAM22|53616	253.423681284511	263.211112762301	1889.87328988823	356.152771097326	1406.92663191862	1180.37040980347	416.412275597234	389.245103714713	145.576582987067	345.729488565421	875.44721052538	721.120728473637	433.092892677694	747.065493657213	714.951229064534	341.964030137248	1034.58844532583	1136.82610063125	395.687307533537	283.093924173651	308.503576415517
ADAM23|8745	21.900811962859	5.49993369951077	37.2578690732554	6.75171130042324	53.292675451463	108.760417163463	10.2396461212435	61.9374924978145	34.938379916896	103.281214305619	252.274309085453	134.639629683369	13.8515850536576	30.8570529988849	185.151176325605	9.0910682858573	180.90053366208	78.1262763417022	51.4602122275601	4.8978187573296	65.8271962415276
ADAM28|10863	1467.35440151155	1252.41347386002	856.930988684873	4175.08947539922	5030.82856261811	4679.89677382785	1057.24346201839	1692.06822177219	4131.7869286907	3275.23986382735	7279.5768499423	2135.97785395989	4515.61672749237	3205.88540104204	2936.76534497179	1404.91970663749	1531.55676533008	2116.0679506869	1824.75130925835	2720.24853782086	2499.46846624547
ADAM29|11086	0	0	0	0	0	0	0.853303843436956	0	0	0.875264528013724	6.32662844101449	0	0	0	1.11536853208196	0	0	0	0	0	0
ADAM2|2515	0	0	0	0	0	0	0	0	0	0	0	0	0	0	0	0	0	0	0	0	0
ADAM30|11085	178.335183126137	0.785704814215824	0.642377052987161	0	0	12.7953431957016	8.53303843436956	54.4622778860093	0.647007035498074	0	0	0	1.84687800715434	4.87216626298182	1.11536853208196	0	0	10.2096838401088	0.695408273345407	0	1.96499093258291
ADAM32|203102	281.581868093901	7.85704814215824	7.70852463584594	7.59567521297615	1.77642251504877	153.544118348419	91.3035112477543	43.2494559683015	12.2931336744634	302.841526692748	44.2863990871015	632.121651225309	37.8609991466641	4.87216626298182	6.69221119249173	67.1340427263308	71.1406593053125	71.0238875833656	185.674008983224	139.098052708161	6.8774682640402
ADAM33|80332	93.860622697967	10.9998673990215	0	0	0	0	0	96.6438460526243	0	0	0	2.28202762175202	38.7844381502412	0.81202771049697	0	0	1.01629513293303	8.8779859479207	0	17.6321475263865	0.982495466291457
ADAM3A|1587	0	0	0	0	0	0	0	0	0	0	0	0	0	0	0	0	0	0	0	0	0
ADAM5P|255926	0	0	0	0	0	0	0	0	0	0	0	0	0	0	0	0	0	0	0	0	0
ADAM6|8755	94986.9501703426	405027.688909	654914.968307365	109798.017095308	110473.939788368	1792336.48766009	282655.191530805	156684.769814644	20585.8228484422	284524.865915005	609623.63580494	106066.361831412	77390.6525727921	78506.8390508471	474771.115471602	320807.715610168	138858.436602906	4306.26708403894	199555.748935745	103776.942957802	59056.8199833132
ADAM7|8756	0	0	0	0	0	0	0	0	0	0	0	0	0	0	0	0.699312945065946	0	0	0	36.243858804239	0
ADAM8|101	43460.596996582	23082.4360320325	2852.79649231598	1790.04745852471	3545.73934003734	3825.80761551477	2309.89350418384	57113.8432975967	13589.7357736015	5070.4074107835	2002.37790158109	12051.3878704724	7699.63441182646	1187.99654045707	1200.13654052018	26920.7511332587	3069.21130145777	15600.8408069837	3801.79703037934	1720.11394757415	1912.91867286947
ADAM9|8754	14570.2973301477	5221.79419527837	2883.63059085937	4833.38132719049	12557.5307588797	8249.79752542859	16035.2858258673	11493.1424656505	5407.0377956574	16583.637012276	7865.58080929127	14869.6919833361	10580.7641029872	6027.68169501901	13655.4569382794	26504.6599309444	12196.5578903294	24293.2768485928	10283.6975462319	5807.83348244144	4661.94098755296
ADAMDEC1|27299	12.5147496930623	241.211377964258	3.85426231792297	42.1981956276452	0	67.1755517774333	37.5453691112261	32.0366340505937	265.27288455421	705.463209579061	116.251797603641	13.6921657305121	48.018828186013	20.3006927624243	22.3073706416391	117.484574771079	25.4073783233259	12.429180327089	56.328070140978	53.8760063306256	69.7571781066934
ADAMTS10|81794	325.383492019619	2496.96989957789	2848.94222999806	2035.64095707761	600.430810086483	495.819548833436	2737.39872974575	1775.36347030373	9320.13634634976	746.600642395706	1551.6056251588	342.304143262803	1674.19491348541	297.202142041891	1319.48097345295	87.4141181332433	189.030894725545	542.001042120559	226.703097110603	179.260166518263	7855.0512530002
ADAMTS12|81792	40.6729365024524	0	0	0	0	0	0	4.27155120674582	0	0	0	0	0	0	2.23073706416391	0.699312945065946	0	0	0.695408273345407	0	0.982495466291457
ADAMTS13|11093	531.876861955147	671.77761615453	194.64024705511	1066.77038546687	150.995913779145	249.509192316181	335.348410470724	1666.97285843256	582.306331948267	377.239011573915	704.628242617989	328.61197753229	174.529971676086	428.7506311424	221.958337884309	465.74242141392	377.045494318156	391.075281005907	315.715356098815	142.036743962558	394.963177449166
ADAMTS14|140766	128.276184353888	344.924413440747	24.4103280135121	56.5455821410446	101.25608335778	115.158088761314	52.0515344496543	222.654606651626	4.52904924848652	13.1289679202059	72.7562270716667	36.5124419480323	68.3344862647107	130.736461390012	11.1536853208196	80.4209886825838	97.5643327615714	82.1213700182665	712.793480179042	8.81607376319327	4.91247733145728
ADAMTS15|170689	0	0	7.70852463584594	0	0	0	0	0	5.17605628398459	3.50105811205489	0	0	0	0	2.23073706416391	0.699312945065946	0	16.4242740036533	30.5979640271979	7.83651001172735	30.4573594550352
ADAMTS16|170690	0	0	10.2780328477946	1.68792782510581	0	0	3.41321537374782	10.1449341160213	9.05809849697304	0	7.1174569961413	0	0.923439003577172	0	1.11536853208196	0	5.08147566466518	0	0.695408273345407	3.91825500586368	4.91247733145728
ADAMTS17|170691	666.410421155566	874.489458222212	164.448525564713	49.7938708406214	214.947124320901	291.094057702211	93.0101189346282	740.580190469557	370.088024304898	698.461093354951	391.460134787772	177.998154496657	185.611239719012	122.616184285043	160.613068619802	408.398759918512	52.8473469125178	3134.3729389134	44.5061294941061	84.2424826260691	143.444338078553
ADAMTS18|170692	0	0	0	0	0	0	4.26651921718478	0	2.5880281419923	56.892194320892	0.790828555126812	6.84608286525605	0.923439003577172	38.1653023933576	1.11536853208196	0	0	0	0.695408273345407	46.0394963188982	63.8622053089447
ADAMTS19|171019	0	0	0	0	0	19.1930147935524	0	0	0	0	0	6.84608286525605	0	0	0	0	0	0	0	0	0
ADAMTS1|9510	178.335183126137	4555.51651282335	88.0056562592411	84.3963912552905	198.959321685462	828.498471921677	40.9585844849739	355.072694060747	55.6426050528344	1574.60088589669	117.833454713895	773.607363773934	77.5688763004825	88.5110204441698	43.4993727511963	127.274956002002	73.1732495711785	57.2630093640885	15.9943902869444	64.6512075967507	2.94748639887437
ADAMTS20|80070	0	0	0	0.843963912552905	0	0	3.41321537374782	0	0	17.5052905602745	0	0	0	0	6.69221119249173	156.646099694772	0	0.443899297396035	0	0	40.2823141179497
ADAMTS2|9509	90.7319352747015	912.988994118788	22.4831968545506	1.68792782510581	0	1231.55178258628	1017.13818137685	29.3669145463775	5.82306331948267	50276.0697536363	46.6588847524819	6.84608286525605	1.84687800715434	6.49622168397576	50.191583943688	0.699312945065946	13.2118367281295	66.1409953120092	0.695408273345407	196.89231404465	2.94748639887437
ADAMTS3|9508	90.7319352747015	119.427131760805	459.941969938808	45.5740512778569	94.1503932975847	639.767159785079	1.70660768687391	73.6842583163655	5.17605628398459	54.2664007368509	143.93079703308	504.328104407196	96.0376563720259	1.62405542099394	45.7301098153602	244.759530773081	101.629513293304	4.43899297396035	7.64949100679948	2.93869125439776	182.744156730211
ADAMTS4|9507	46.9303113489835	41.6423551534387	16.7018033776662	1.68792782510581	0	3.1988357989254	3.41321537374782	178.871206782481	1.94102110649422	0.875264528013724	3.95414277563406	9.12811048700807	13.8515850536576	4.87216626298182	22.3073706416391	6.99312945065946	1.01629513293303	9.76578454271277	1.39081654669081	18.6117112778525	38.3173231853668
ADAMTS5|11096	265.938430977573	754.276621647191	5.13901642389729	0	0	1212.35876779272	11.9462538081174	327.841555117742	0	234.570893507678	22.1431995435507	1257.39721958536	43.4016331681271	12.9924433679515	1.11536853208196	13.286945956253	2.03259026586607	218.398454318849	0.695408273345407	78.3651001172735	108.07450129206
ADAMTS6|11174	81.3458730049048	80.1418910500141	244.103280135121	464.180151904098	387.260108280631	63.9767159785079	258.551064561398	137.22358251671	40.1144362008806	92.7780399694547	1365.760914704	198.536403092426	298.270798155427	7292.82086797329	93.6909566948843	25.87457896744	29.472558855058	39.5070374682471	252.433203224383	115.588522672978	161.129256471799
ADAMTS7|11173	125.147496930623	827.347169369263	141.965328710163	407.634569763053	37.3048728160241	35.1871937881793	16.2127730253022	462.929362031079	18.1161969939461	73.5222203531528	12.653256882029	4.56405524350403	6.4640730250402	4.87216626298182	240.919602929702	82.5189275177816	1.01629513293303	20.4193676802176	0	30.3664762954435	6.8774682640402
ADAMTS8|11095	0	17.2855059127481	7.70852463584594	7.59567521297615	0	22.3918505924778	41.8118883284108	19.7559243311994	7.76408442597689	2.62579358404117	30.8423136499457	29.6663590827762	11.0812680429261	15.4285264994424	1.11536853208196	7.69244239572541	0	50.604519903148	0.695408273345407	0.979563751465919	0
ADAMTS9|56999	153.305683740013	0	3.85426231792297	0	0	57.5790443806571	5.11982306062174	33.1045218522801	1.29401407099615	114.659653169798	86.9911410639493	0	16.6219020643891	3.24811084198788	24.538107705803	0	5.08147566466518	19.5315690854255	0	500.557076999085	1.96499093258291
ADAMTSL1|92949	0	0	0	0	0	0	0.853303843436956	0	0	0.875264528013724	0	0	0	0.81202771049697	0	0	0	0	0	7.83651001172735	0.982495466291457
ADAMTSL2|9719	0	0	2.56950821194865	0	0	143.947610951643	1.70660768687391	33.1045218522801	0.647007035498074	6.12685169609607	7.90828555126812	54.7686629220484	0	0	13.3844223849835	1.39862589013189	0	0.88779859479207	5.56326618676326	9.79563751465919	0
ADAMTSL3|57188	272.195805824104	28.2853733117697	12.8475410597432	0	0	0	0	3.7376073059026	2.5880281419923	22.7568777283568	0	2.28202762175202	0	12.9924433679515	0	0	6.09777079759821	0	0	61.7125163423529	0
ADAMTSL4|54507	17695.8560659901	8910.67829802166	2109.56624200984	5526.27569939642	13307.1810602303	11563.7914131153	8119.18607030264	20595.8180872258	5867.05979789654	10697.4830613837	1877.42698987105	4705.54095605266	7977.58955190319	4882.72262321828	2164.93032077108	4507.77124389509	2480.77641948954	8447.40362944655	12181.4667241915	4109.26993739953	4832.89519868768
ADAMTSL5|339366	3.12868742326557	226.282986494157	10.9204099007817	13.5034226008465	159.878026354389	0	7.6797345909326	179.939094584168	0	7.87738075212351	30.0514850948188	2.28202762175202	17.5453410679663	17.0525819204364	41.2686356870324	18.1821365717146	1.01629513293303	8.8779859479207	8.34489928014489	3.91825500586368	2.94748639887437
ADAP1|11033	6867.46889406792	4906.72656477782	395.704264640091	1151.16677672216	1612.99164366428	3329.98806668134	4862.97860374721	7452.25502406893	3642.64960985416	5445.02062877337	940.295152045779	1971.67186519374	3993.87369047127	2560.32337119695	2294.31307049258	4018.25218234893	1748.02762864482	5814.19299729327	3110.56120667401	2014.9626367654	5473.48224270971
ADAP2|55803	1279.63315611562	1589.48083915861	177.296066624457	578.959244011293	838.471427103018	499.018384632362	1607.62444103522	1184.82151597112	892.222701951844	1932.5840778543	627.127044215562	68.4608286525605	1712.97935163565	656.118390081552	655.83669686419	190.912434003003	216.470863314736	201.086381720404	3381.07502500537	630.839055944052	1357.80873441479
ADARB1|104	835.359542011907	4166.59262978652	732.309840405364	150.225576434417	1366.0689140725	1765.75736100682	756.88050912858	1974.52454531826	1147.79048097358	1232.37245544332	1696.32725074701	1063.42487173644	1001.93131888123	1473.0182668415	1026.1390495154	1167.85261826013	1316.10219714828	1544.32565564081	1193.32059706072	1722.07307507709	1377.45864374062
ADARB2|105	6.25737484653114	23.5711444264747	436.81639603127	102.963597331454	227.382081926242	0	32.4255460506043	21.8916999345724	10.9991196034673	63.8943105450018	64.8479415203985	114.101381087601	0	8.1202771049697	31.2303188982948	167.135793870761	70.1243641723794	173.56462528185	80.6673597080673	68.5694626026144	0.982495466291457
ADAR|103	65067.312341654	43880.8281691396	47776.1509388671	59311.2518824805	81100.7935020364	31642.88372297	52900.5717738741	27484.7622959052	69547.4332527235	40198.2739780863	37024.2204653719	60466.8858935632	49028.1470169228	35600.9188836082	61533.7665464294	79583.9110873399	47630.7039951726	52657.9980529021	50750.2003804745	38777.0106655299	44495.2546774075
ADAT1|23536	2312.10000579325	2958.96433033679	2001.00452005501	1441.49036264036	1772.86967001867	1330.71569235296	1641.7565947727	1403.204571416	1821.32480492708	1923.83143257416	1773.03762059431	2962.07185303412	1582.77445213127	2246.88067494512	1950.77956261134	1445.47985745131	1720.58766005563	2083.66330197699	1589.00790459426	2114.87813941492	1931.586086729
ADAT2|134637	325.383492019619	1071.70136659038	1292.46263061017	1153.69866845982	889.987680039432	886.077516302334	855.01045112383	656.217054136327	628.24383146863	620.56255036173	994.071493794402	641.249761712317	873.573297384005	1082.43293809246	785.219446585697	514.694327568536	828.280533340424	944.617704858763	992.347606063896	884.546067573725	1010.00533934762
ADAT3|113179	46.9303113489835	325.281793085351	9.63565579480742	43.8861234527511	28.4227602407803	44.7837011849555	123.729057298359	309.687462489072	53.0545769108421	67.3953686570567	57.7304845242572	2.28202762175202	53.559462207476	94.1952144176486	30.1149503662128	40.5601508138249	15.2444269939955	65.6970960146132	95.9663417216662	36.243858804239	48.1422778482814
ADA|100	2014.87470058303	9861.38112322281	16686.3863283945	41126.3614587031	4723.50746751467	10165.9001689849	10057.8924025914	2348.81921980936	19366.8615935638	2785.96699266768	21929.6758336665	4739.77137037894	8765.28302195452	13164.5932425769	9110.33017004542	1084.63437779728	9177.14505038531	3928.06488265751	15063.2386089349	6717.84820755327	11406.7723636438
ADCK1|57143	347.284303982478	1470.83941221202	714.965659974711	521.569697957695	383.707263250534	988.440261867947	740.667736103278	1110.60331375391	477.491192197579	707.213738635089	553.579988588768	540.840546355228	706.430837736537	533.50220579651	509.723419161454	483.225245040569	461.397990351598	441.235901611659	659.942451404792	1385.10314457281	865.578505802774
ADCK2|90956	2465.40568953327	1235.91367276149	1059.27976037583	899.665530781397	362.390193069948	3182.84161993077	1291.04871512011	2754.61658445021	867.636434602917	1210.49084224298	1742.19530694437	1978.517948059	918.821808559286	958.192698386425	2491.73330067109	1080.43850012689	1398.42210291586	2256.78402796144	1328.92521036307	1071.64274410372	567.882379516462
ADCK4|79934	3854.54290546318	3478.31521253345	1558.40673054685	3823.15652386466	284.227602407803	2213.59437285637	1554.71960274213	4533.18371815901	2519.4453962295	2148.77441627369	1413.21062801161	2398.41103046137	1702.82152259631	1765.34824262041	2179.43011168814	2752.49575177956	1719.5713649227	3435.78056184531	2664.10909518626	1733.82784009468	2518.135880105
ADCK5|203054	744.627606737205	1987.83317996604	192.070738843161	400.038894550077	63.9512105417556	847.69148671523	432.625048622537	1926.46959424237	344.207742884975	604.807788857483	420.720791327464	390.226723319595	549.446207128417	421.442381747928	486.300679987733	441.266468336612	252.041192967393	1523.0184893658	270.513818331363	453.538016928721	575.742343246794
ADCY10|55811	75.0884981583736	80.9275958642299	145.819591028086	16.8792782510581	163.430871384487	0	55.4647498234021	194.355579906935	5.82306331948267	14.8794969762333	49.0313704178623	86.7170496265767	90.4970223505629	72.2704662342304	36.8071615587045	48.2525932095503	16.2607221269286	48.3850234161678	25.0346978404347	308.562581711765	85.4771055673567
ADCY1|107	75.0884981583736	46.3565840387336	42.3968854971526	1.68792782510581	0	70.3743875763587	3.41321537374782	385.507496408811	0	409.623799110423	1.58165711025362	45.6405524350403	13.8515850536576	12.1804156574546	11.1536853208196	5.59450356052757	23.3747880574598	26.1900585463661	1.39081654669081	55.8351338335574	25.5448821235779
ADCY2|108	21.900811962859	875.275163036428	3.85426231792297	2.53189173765871	21.3170701805852	153.544118348419	870.369920305695	18.1540926286698	594.59946562273	757.103816731871	15.8165711025362	20.5382485957682	257.639481998031	333.743389014255	12.2690538529015	6.99312945065946	54.8799371783839	132.281990624018	1.39081654669081	96.976811395126	486.335255814271
ADCY3|109	2233.88282021162	2515.04111030485	5625.29585300857	4799.62277068837	1261.25998568462	3154.05209774044	2937.92513295344	4373.00054790604	14868.8686827812	2750.08114701912	5717.69045356685	2366.46264375684	4340.16331681271	3391.83974674585	4525.0501346565	1225.8955927006	1784.61425343041	2285.19358299479	5013.19824254704	2083.53209936801	6113.08679126544
ADCY4|196883	9336.00327102445	4290.73399043262	182.435083048354	1547.82981562203	2595.35329448625	937.258889085141	875.489743366317	4873.30598299614	2984.64345475262	1551.84400816833	381.97019212625	1597.41933522641	915.128052544978	2085.28716055622	2809.61333231445	3810.55623766434	1213.45638872204	7679.9017442488	1978.43653766768	938.422073904351	3047.7009364361
ADCY5|111	118.890122084092	31.428192568633	7.70852463584594	1.68792782510581	0	3.1988357989254	0.853303843436956	144.164853227672	2.5880281419923	7.87738075212351	2.37248566538043	13.6921657305121	12.9281460500804	5.68419397347879	7.80757972457369	3.49656472532973	0	8.8779859479207	1.39081654669081	0	11.7899455954975
ADCY6|112	225.265494475121	653.706405427566	2016.4215693267	4267.92550578004	660.829175598141	959.650739677619	286.710091394817	213.577560337291	1268.78079661172	621.437814889744	922.106095277862	739.376949447654	677.804228625644	463.66782269377	331.264454028341	37.0635860884951	336.393689000835	391.963079600699	513.211305728911	203.749260304911	1966.9559235155
ADCY7|113	46373.4049876422	49449.9038923013	14572.9658240667	23360.9210994644	11493.4536723655	26099.3012834323	19504.8192532819	45837.4820556886	35606.7381845655	24078.5271656575	8027.70066309226	18776.5232717756	26323.5522359709	15385.4890307861	20659.9713197541	22917.8838357012	13491.317889686	31979.3931830052	31340.6600631308	17954.4240006188	27790.8667595202
ADCY8|114	0	0	0	0	0	0	0	0	0	0	0	0	0	0	0	0	0	0	0.695408273345407	0	0
ADCY9|115	1939.78620242465	5532.93330170783	265.944099936685	205.927194662909	644.841372962702	1967.28401633912	1949.79928225344	1961.70989169802	747.293126000275	2777.21434738754	1351.52600071172	607.019347386037	3502.60414056821	3784.04913091588	915.717564839286	150.352283189178	849.622731132017	3509.02394591566	612.654688817304	144.975435216956	1797.96670331337
ADCYAP1R1|117	0	0	0	0	0	0	0	0	0	0	0	0	0	0	0	0	0	0	0	0	0
ADCYAP1|116	0	14.1426866558848	147.10434513406	0	268.239799772364	99.1639097666872	0	0.533943900843228	0	0	0.790828555126812	0	0.923439003577172	0	0	0	0	3.10729508177225	0	0	0.982495466291457
ADC|113451	43.8016239257179	301.710648658876	17.3441804306534	10.1275669506349	0	67.1755517774333	7.6797345909326	166.056553162244	12.9401407099615	14.8794969762333	100.435226501105	70.7428562743125	62.7938522432477	50.3457180508122	45.7301098153602	34.9656472532973	1.01629513293303	11.5413817322969	23.6438812937438	11.754765017591	12.7724410617889
ADD1|118	29550.4527127433	28423.6573590717	19875.7883964758	21288.989694147	69905.7788121991	19682.436670788	19357.1976883673	37922.2976695886	20957.8518938536	19560.4116720507	20331.4113237552	44698.0750272568	21516.1287833481	22298.2809302468	26884.8430973035	35168.4480073664	20836.0828153931	32644.3543305044	22508.2795833708	21550.4025322502	16408.6567825336
ADD2|119	1079.39716102662	6619.56305976832	2306.7759972769	399.194930637524	2428.36957807166	5565.97429013019	491.503013819687	2607.78201171833	94.4630271827188	1451.18858744675	7612.51567165069	2327.66817418706	1442.41172358754	191.638539677285	2323.31265232671	3335.72274796456	2131.17089376057	669.844039770617	4423.49202675014	4858.63620727096	2442.48372920056
ADD3|120	18478.0279218064	4708.72895159543	14354.5576260511	13273.0204527195	18512.0990293232	8454.52301655982	15992.6206336954	2857.66775731296	12467.1785670124	26803.2256413643	18164.5410827077	16113.397037191	15692.9224267905	8545.77962527012	15897.3476877641	25456.3898262906	19227.2876199601	13937.5501396407	16902.5934919335	11454.038945891	6710.44403477065
ADH1A|124	0	0	26.3374591724736	10.9715308631878	0	0	28.1590268334195	5.33943900843228	1.94102110649422	11.3784388641784	2.37248566538043	0	1.84687800715434	2.43608313149091	8.92294825665565	4.19587767039568	14.2281318610625	0	0.695408273345407	7.83651001172735	6.8774682640402
ADH1B|125	3.12868742326557	2.35711444264747	0	0	0	44.7837011849555	4.26651921718478	24.5614194387885	0	339.602636869325	5.53579988588768	0	0	30.8570529988849	10.0383167887376	2.79725178026378	10.1629513293304	0	0	62.6920800938188	0
ADH1C|126	0	0	0	0	0	0	0	0	0.647007035498074	28.0084648964392	7.1174569961413	0	0	3.24811084198788	0	0	0	6.21459016354449	0	14.6934562719888	0
ADH4|127	0	0	10.9204099007817	10.1275669506349	0	0	6.82643074749565	0	5.82306331948267	4.37632264006862	0.790828555126812	0	0.923439003577172	6.49622168397576	6.69221119249173	7.69244239572541	10.1629513293304	0.443899297396035	1.39081654669081	8.81607376319327	1.96499093258291
ADH5|128	1492.38390089768	1550.98130326204	3497.10067646211	4581.03611733717	964.59742567148	3912.17618208576	2762.14454120543	2047.67485973378	2986.58447585911	4252.03507709067	4442.87482270243	3589.62944901592	3113.83632006222	4989.91028100388	3777.75321816158	3507.75373245079	4093.63679545427	910.881358256664	4087.6098307243	3560.71423657862	3278.58737101459
ADH6|130	0	5.49993369951077	54.6020495039087	14.3473865133994	37.3048728160241	0	41.8118883284108	3.20366340505937	12.9401407099615	28.0084648964392	15.0257425474094	9.12811048700807	13.8515850536576	17.0525819204364	2.23073706416391	18.8814495167805	10.1629513293304	13.3169789218811	10.4311241001811	25.4686575381139	22.5973957247035
ADH7|131	0	0	0	0	0	0	0	0	0	0	0	0	0	0	0	0	0	0	0	0	0
ADHFE1|137872	678.925170848628	1162.84312503942	621.820987291572	127.438550795489	1005.4551435176	524.609071023765	559.767321294643	454.92020351843	932.984145188223	1273.50988825997	951.366751817554	1022.3483745449	1278.03958095081	918.403340572073	682.605541634157	497.910816886954	272.367095626053	683.604917989894	805.282780533982	1186.25170302523	1369.59868001029
ADI1|55256	707.083357658018	656.063519870213	402.128035169963	657.447887878713	559.573092240362	937.258889085141	835.38446272478	697.330734501256	851.461258715465	758.854345787898	986.954036798261	1104.50136892798	792.310665069214	837.200569522376	1152.17569364066	677.634243768902	1248.01042324177	544.664437904935	942.973618656372	1411.55136586239	1038.49770787007
ADIG|149685	84.4745604281703	9.42845777058989	5.13901642389729	3.37585565021162	0	0	0.853303843436956	244.546306586198	0	0	0	0	0	10.5563602364606	0	0.699312945065946	1.01629513293303	3.55119437916828	0	0	3.92998186516583
ADIPOQ|9370	12.5147496930623	0	0	0	0	0	0	0	0	7.00211622410979	8.69911410639493	0	0	0.81202771049697	0	0	0	0	0	0	0
ADIPOR1|51094	8187.77498668599	3527.02891101483	6690.35700686129	5205.56941262632	73666.4652765573	4251.25277677185	6431.35106798434	5743.10059746976	6149.1548653737	5996.43728142202	13546.8931493223	80147.0921035526	18410.6034143181	3749.13193936451	8183.45891988531	8074.26726373141	7107.96815973365	4748.39078424539	4654.36757350081	15941.4204913564	7473.84301207911
ADIPOR2|79602	1079.39716102662	509.136719611854	1167.84148233066	1528.41864563331	754.979568895726	1426.68076632073	1980.51822061717	1027.30806522237	1766.32920690974	1440.68541311059	1916.96841762739	1426.26726359501	1837.64361711857	1537.16845597076	2328.88949498712	2367.17431904823	2271.41962210533	738.648430867002	1627.9507679016	2497.88756623809	1791.08923504933
ADK|132	3153.71692265169	1447.26826778555	5670.26224671767	6197.22700987598	2908.00365713483	4993.38268212254	5966.3004733112	3511.21509194507	6048.221767836	6943.47350073287	5806.26325174105	4963.41007731064	7022.75362220439	14543.4162950007	4024.2496637517	5021.76625851856	6916.90467474224	3507.24834872607	9255.18870995403	5924.40156886588	6391.13300822593
ADM2|79924	0	20.4283251696114	8.99327874182026	7.59567521297615	12.4349576053414	51.1813727828063	10.2396461212435	90.2365192425055	8.41109146147496	0.875264528013724	8.69911410639493	0	15.6984630608119	0.81202771049697	10.0383167887376	11.8883200661211	4.06518053173214	4.88289227135639	1.39081654669081	0.979563751465919	5.89497279774874
ADM|133	11666.8754013573	6085.28378610156	135.541558180291	756.191665647403	150.995913779145	415.848653860301	1396.00508786286	14952.5649992138	1190.49294531646	959.289922703041	289.443251176413	447.277413863395	986.23285582042	19.4886650519273	229.765917608883	274.130674465851	141.265023477692	5850.14884038235	574.407233783306	72.487717608478	612.094675499578
ADNP2|22850	1767.70839414505	1994.11881847976	1930.98542127941	2925.17892090837	2796.08903868676	3230.82415691465	2646.94852234144	4040.35349768071	2581.55807163732	2349.20999318883	2255.44303922167	2124.56771585113	2013.09702779824	2384.1133580191	2232.96780122808	1816.81503128133	2203.32784819882	1977.57136989934	2769.81115273476	1784.76515517091	1888.35628621218
ADNP|23394	3366.46766743375	2991.17822771964	17516.9798579069	8362.83840948674	13349.8152005915	7254.9595919628	6235.09118399384	2788.25505020334	6548.35820627601	7984.16302454119	7775.42635400681	7448.53815739858	8126.26323147911	10007.4295041647	7168.47355569073	6984.0383823736	7913.89020014954	3729.19799742409	7785.09562010184	7203.71182828037	8475.00589223011
ADORA1|134	56.3163736187802	8.64275295637407	0	0	0	3.1988357989254	0	61.9374924978145	0	0	0	0	12.9281460500804	0	11.1536853208196	0	0	7.5462880557326	0	0	7.85996373033166
ADORA2A|135	5856.90285635314	1229.62803424776	531.88819987337	1038.07561244007	1934.52411888811	399.854474865674	2298.80055421916	3598.78189168336	1141.9674176541	420.126973446587	575.723188132319	3035.09673693018	1127.51902336773	453.923490167806	1741.09027857993	5798.70294048683	1494.97014054449	2991.88126444928	1384.55787223071	449.619761922857	461.772869156985
ADORA2B|136	71.9598107351081	58.9278610661868	247.957542453044	287.791694180541	42.6341403611704	211.123162729076	249.164722283591	184.210645790914	242.627638311778	277.45885538035	234.085252317536	15.9741933522641	210.544092815595	282.585643252946	109.306116144032	172.030984486223	208.340502251272	122.960105378702	278.163309338163	43.1008050645004	379.243249988502
ADORA3|140	71.9598107351081	32.2138973828488	469.577625733615	540.980867946412	369.495883130144	22.3918505924778	119.462538081174	124.408928896472	199.278166933407	1826.67706996464	105.180197831866	34.2304143262803	323.20365125201	149.413098731443	133.844223849835	520.98814407413	54.8799371783839	46.1655269291876	178.71992624977	210.606206565173	175.866688466171
ADO|84890	187.721245395934	340.210184555452	132.329672915355	182.296205111427	21.3170701805852	204.725491131225	191.993364773315	456.52203522096	237.451582027793	180.304492770827	156.584053915109	109.537325844097	156.984630608119	232.239925202134	205.22780990308	213.290448245114	188.014599592611	139.384379382355	187.76023380326	186.117112778525	214.184011651538
ADPGK|83440	5034.0580640343	5034.01074468079	2423.04624386757	2987.63225043728	1851.03226068082	4935.80363774188	5161.63494895015	7197.56378336671	4080.02636585085	5080.91058511967	3915.39217643284	4463.64602814695	4236.73814841207	4947.68484005804	5428.49864564288	5754.64622494767	5103.8341575897	5273.5236530649	4216.2603612932	4682.31473200709	5628.71652638376
ADPRHL1|113622	572.549798457599	319.78185938584	85.4361480472925	27.8508091142459	0	3.1988357989254	52.0515344496543	178.337262881638	56.9366191238305	21.0063486723294	24.5156852089312	22.8202762175202	28.6266091108923	26.7969144464	8.92294825665565	34.2663343082314	88.417676565174	265.895679140225	52.851028774251	41.1416775615686	77.6171418370251
ADPRHL2|54936	1301.53396807848	1983.90465589496	533.815331032331	809.361392138236	83.4918582072921	774.118263339946	664.723694037389	2654.76907499253	771.232386313704	535.661891144399	756.822927256359	800.991695234958	810.779445140757	820.14798760194	1046.21568309287	1000.0175114443	1016.29513293304	1096.43126456821	771.903183413402	1046.1740865656	772.241436505085
ADPRH|141	34.4155616559212	187.783450597582	147.10434513406	262.472776803953	5.3292675451463	284.69638610436	350.707879652589	214.111504238134	34.938379916896	861.260295565504	176.354767793279	109.537325844097	413.700673602573	442.555102220849	165.074542748129	373.433112665215	85.3687911663749	40.8387353604352	308.065865092015	357.540769285061	217.131498050412
ADRA1A|148	0	0	0	0	0	0	0	10.6788780168646	0	0	0	0	0	0	0	0	0	0	0	0.979563751465919	0
ADRA1B|147	0	0	0	0	0	0	1.70660768687391	0	0.647007035498074	0.875264528013724	0	0	0.923439003577172	6.49622168397576	0	0	0	0	0	0	0
ADRA1D|146	0	10.9998673990215	5.78139347688445	1.68792782510581	0	0	4.26651921718478	2.66971950421614	5.17605628398459	1.75052905602745	0.790828555126812	0	0	2.43608313149091	1.11536853208196	0	0	3.55119437916828	0	0	5.89497279774874
ADRA2A|150	43.8016239257179	91.1417584490356	136.183935233278	165.416926860369	28.4227602407803	25.5906863914032	59.7312690405869	64.0732681011874	146.223590022565	17.5052905602745	85.4094839536957	9.12811048700807	50.7891451967445	40.6013855248485	8.92294825665565	4.89519061546162	42.6843955831875	39.9509367656432	18.776023380326	33.3051675498413	30.4573594550352
ADRA2B|151	597.579297843723	54.9993369951077	7.70852463584594	0.843963912552905	24.8699152106827	0	17.9193807121761	1040.12271884261	73.7588020467804	47.2642845127411	3.95414277563406	0	24.9328530965836	16.2405542099394	205.22780990308	16.0841977365168	0	80.3457728286824	2.78163309338163	0	0.982495466291457
ADRA2C|152	0	0	3.85426231792297	451.520693215804	1.77642251504877	0	454.810948551897	0	161.10475183902	1540.46556930415	3.95414277563406	0	2.77031701073152	4.06013855248485	0	0	1.01629513293303	0	368.566384873066	255.666139132605	27.5098730561608
ADRB1|153	71.9598107351081	140.641161744633	3.85426231792297	141.785937308888	46.1869853912679	67.1755517774333	175.780591748013	623.112532284047	0.647007035498074	124.287562977949	228.549452431649	18.2562209740161	208.697214808441	126.676322837527	41.2686356870324	0.699312945065946	7.11406593053125	34.1802458994947	7.64949100679948	30.3664762954435	0
ADRB2|154	9636.35726365795	12569.7056178248	1107.45803934987	1559.64531039777	4174.5929103646	2661.43138470593	5305.84329849099	3933.03077361122	5249.16807899587	12148.6716488305	3691.58769533196	3658.09027766848	6621.05765564832	12335.5129501595	4758.16215786162	6069.33705022735	4124.12564944226	6038.36214247827	9006.92795636972	3515.65430401118	7198.7442815175
ADRB3|155	0	0	0	0	0	0	0.853303843436956	0	0	0	0	0	0	0	0	0	0	0	0	0	14.7374319943719
ADRBK1|156	169374.622345905	109860.389942913	36867.9462020921	64575.8987689855	21015.0783530269	63909.5404267305	81151.7554223848	128418.847591805	65568.9869914458	61835.6883751135	42956.2254573782	73426.5207574929	62281.3435962624	66489.6409632024	101352.423141755	92061.0526532065	80504.8026601574	152588.607882697	67089.5131709982	53863.2720018565	50208.4658138923
ADRBK2|157	1282.76184353888	1906.11987928759	14245.3535270433	8094.45788529491	8683.15325355837	6218.53679311097	5241.84551023322	2039.13175732029	5049.88991206247	6518.97020464621	4873.87638524654	3416.19534976277	6904.55342974652	3454.36588045411	4752.58531520121	2062.27387499948	4174.94040608891	1649.08588982627	10560.4700390234	3616.54937041217	3786.53752708728
ADRM1|11047	12001.6449556467	12873.7733809263	3280.61960960543	4234.16694927792	8539.26302983942	5991.41945138726	6035.41808462959	13641.7327226436	5092.59237640534	5817.00805317921	4719.66481699681	5223.56122619037	5149.09588394631	6026.86966730851	5223.2708357398	4870.01534943925	5868.08809755534	11346.9538400374	13858.0960712273	5414.04885435214	4735.62814752482
ADSL|158	7014.5172029614	6620.34876458253	12078.6157273176	16679.2588037831	8450.44190408699	17827.1119074112	14455.8204116655	6997.3348205505	7535.04393541057	12477.7711113636	15240.8479144039	9842.38513261645	13165.4698739997	12859.27082343	13275.1162688394	11714.1911427997	17983.3423772501	5820.85148675421	16397.7270854847	12892.038533043	10559.8612717006
ADSSL1|122622	290.967930363698	234.140034636316	78.3700004644337	145.1617929591	0	249.509192316181	161.274426409585	321.434228307623	128.107393028619	441.133322118917	85.4094839536957	184.844237361913	235.476945912179	67.3982999712485	250.95791971844	339.86609130205	250.008602701527	343.134156887135	397.078124080228	27.4277850410457	94.3195647639799
ADSS|159	13334.4657979578	4603.44450649051	4678.4320769055	4448.53378306636	5165.83667376181	4280.04229896218	8446.00144233899	11647.986196895	6819.4541541497	6560.10763746286	6825.64125929951	14976.9472815585	5671.76235997099	4628.55794983273	18578.6936388891	29970.4548866913	15074.7057067957	9425.75768090741	6873.41537374601	7594.55776511527	5200.34850308068
AEBP1|165	2118.12138555079	8264.82894073625	4839.02634015229	4383.54856179979	5458.94638874486	2584.65932553172	1708.31429456079	11922.4333619284	294.388201151624	602.181995273442	1690.79145086112	2879.91885865105	4316.1539027197	1537.16845597076	398.186565953258	285.319681586906	536.603830188643	1388.0731029574	598.05111507705	1661.3401224862	416.578077707578
AEBP2|121536	2402.83194106796	4410.16112219342	3480.39887308444	2865.25748311711	7054.17380725865	1836.13174858318	2226.26972752702	3334.47966076596	2904.41458235085	1823.17601185259	2593.91766081594	1579.1631142524	2324.29597200374	2551.39106638148	2150.43052985401	3125.92886444478	2321.21808361905	2339.7931965745	2178.01871211782	1923.86320787907	2610.4904539364
AEN|64782	416.115427294321	1829.12080749444	916.029677559692	978.99813856137	1543.71116557738	1394.69240833147	1354.19319953445	1206.7132159057	682.592422450468	851.632385757353	1051.80197831866	1357.80643494245	1303.89587305097	1546.10076078623	1011.63925859833	323.781893565533	642.298524013678	492.728220109599	721.833787732533	2221.65058832471	929.440711111718
AES|166	4073.55102509177	9422.17213207616	7517.09627405576	18205.9895215913	12267.9738889268	14452.3401395449	8603.86265337483	4325.47954073099	14641.1222062859	13966.596073515	14119.4530232341	8662.57685217066	13000.1742923594	9418.70941405436	13903.0687524016	4162.31064903251	7622.21349699776	2862.70656890703	9970.0684149531	9158.92107620634	10897.8397121048
AFAP1L1|134265	93.860622697967	112.355788432863	479.85565858141	190.735844236957	28.4227602407803	159.94178994627	57.171357510276	46.4531193733608	1.29401407099615	47.2642845127411	204.033767222717	50.2046076785444	19.3922190751206	8.93230481546667	45.7301098153602	6.99312945065946	11.1792464622634	13.3169789218811	40.3336798540336	81.3037913716713	1.96499093258291
AFAP1L2|84632	153.305683740013	775.490651631018	630.171888980405	658.291851791266	120.796731023316	118.35692456024	21.3325960859239	500.305435090105	48.5255276623556	73.5222203531528	390.669306232645	54.7686629220484	110.812680429261	43.0374686563394	69.1528489890813	7.69244239572541	56.91252744425	71.9116861781577	77.1903183413402	100.89506640099	79.582132769608
AFAP1|60312	184.592557972668	421.137780419682	342.386969242157	114.779092107195	305.544672588388	63.9767159785079	1258.62316906951	1977.19426482247	81.5228864727573	64.7695750730155	306.050650834076	855.760358157007	248.405091962259	121.804156574546	165.074542748129	15.3848847914508	259.155258897924	50.160620605752	370.652609693102	69.5490263540803	75.6521509044422
AFARP1|246182	84.4745604281703	43.9994695960862	292.281559109158	25.3189173765872	0	380.661460072122	328.521979723228	162.852889757185	18.1161969939461	133.040208258086	98.8535693908514	184.844237361913	247.481652958682	308.570529988849	65.8067433928354	56.6443485503416	27.4399685891919	28.4095550333462	106.397465821847	230.197481594491	185.691643129085
AFF1|4299	25777.255680285	24381.9917947455	35727.084555987	38110.8783991515	98269.9171099827	20334.9991737687	20197.7019741527	10743.4852288666	14755.6424515691	22346.3786647184	19610.9665100347	59588.3052591887	23003.7890181109	53261.7095592068	26115.2388101669	27091.3834918548	23769.1105690378	25150.0024925672	15916.5045603297	37119.5887980495	14762.9768764954
AFF2|2334	30780.0268700867	9760.81090700318	2311.27263664781	4148.92659411008	36819.9094694158	8176.22430205331	14445.5807655442	6109.92005734906	9376.42595843809	8739.51631221703	3654.418753241	22064.9250747203	4700.30452820781	9962.76798008733	27875.2903537922	31540.4124483643	27458.2619015847	31007.6976210052	11524.3059058801	18114.0928921078	10010.6463060437
AFF3|3899	929.220164709874	5966.64235915497	2676.7851797975	212.678905963332	2996.82478288727	1193.16575299917	2750.19828739731	5281.23912324037	1260.36970515025	2607.41302895288	493.47701839913	855.760358157007	6224.90232311372	3284.65208896025	2128.12315921237	29.3711436927697	251.02489783446	432.801814961134	3188.44693328869	2233.4053533423	9900.60681381901
AFF4|27125	10362.2127458556	9262.67405479035	13354.3765545501	10524.2299895347	16909.7659207492	5316.46509781401	10976.900641973	2772.23673317804	13581.9716891756	9599.02607872651	7841.85595263746	8041.86533905411	8711.72355974704	9059.7931660147	9482.86325976079	6200.10857095468	7209.59767302695	11712.2829617944	8339.33601395813	8500.65423522125	9539.04848222376
AFG3L1|172	763.399731276799	1048.13022216391	223.547214439532	139.254045571229	300.215405043242	118.35692456024	244.044899222969	725.095817345104	186.338026223445	201.310841443156	141.558311367699	127.793546818113	168.065898651045	220.871537255176	178.458965133113	206.297318794454	281.513751822451	633.444297384142	226.007688837257	239.99311910915	292.783648954854
AFG3L2|10939	3863.92896773298	6757.8471070703	6849.02413894911	5728.82703840912	3988.06854628448	10031.54906543	8095.2935626864	8605.03990598946	6259.14606140837	9215.6602154565	7704.2517840454	6234.49946262651	7233.29771501999	8082.92383028684	6219.29493488899	5009.87793845244	8103.93739000802	5463.5125523504	6977.72661474782	7537.74306753025	7958.2132769608
AFMID|125061	312.868742326557	798.276091243277	878.771808486437	1154.54263237237	568.455204815605	1679.38879443583	949.727177745332	1239.28379385713	476.197178126582	849.006592173312	1062.08274953531	470.097690080916	832.941981226609	1109.22985253886	728.335651449517	762.251110121881	753.074693503379	835.418477699338	1073.01496577196	1192.12908553402	878.350946864563
AFM|173	0	0	0	0	0	0	0	0	0	0	0	0	0	0	0	0	0	0	0	0	0
AFP|174	0	0	0	0	0	0	0	0	0	0	0	0	0	0	0	0	0	0	0	0	0
AFTPH|54812	3666.82166006725	1350.626575637	5614.37544310779	4753.20475549796	4384.21076714036	5278.0790682269	5913.3956350181	1837.30096280155	6400.19359514695	6289.65089830662	5136.43146554864	8457.19436621298	6983.04574505058	5756.46443971302	6809.32488836034	9429.53575126922	7042.92527122593	2026.4002926129	8016.66657512586	6722.7460263106	6590.57958788309
AG2|387763	331.64086686615	284.425142746128	211.342050432776	20.2551339012697	0	195.128983734449	52.0515344496543	717.620602733298	176.632920690974	244.198803315829	50.6130275281159	82.1529943830726	114.506436443569	16.2405542099394	15.6151594491474	50.3505320447481	6.09777079759821	12.429180327089	6.25867446010867	121.465905181774	175.866688466171
AGAP11|119385	37.5442490791868	32.9996021970646	24.4103280135121	10.9715308631878	529.373909484533	137.549939353792	87.8902958740065	60.869604696128	22.6452462424326	130.414414674045	60.8937987447645	107.255298222345	39.7078771538184	77.9546602077092	6.69221119249173	21.6787012970443	15.2444269939955	57.7069086614846	18.0806151069806	45.0599325674323	18.6674138595377
AGAP1|116987	240.908931591449	4153.23564794485	993.114923918151	165.416926860369	1366.0689140725	4113.70283741806	484.676583072191	732.571031956909	163.692779981013	868.262411789614	960.065865923949	821.529943830726	1538.44937995957	427.126575721406	402.648040081586	625.885085834022	80.2873155017098	1021.85618260567	46.5923543141423	138.118488956695	280.993703359357
AGAP2|116986	15806.1288623376	8110.04509233574	4616.12150276574	6076.54017038092	5263.5399120895	3493.12869242653	3210.12905900983	14124.4180090059	7487.81242181921	3270.86354118729	3856.87086335346	7222.61742284513	3263.43343864173	2755.21002171622	7657.00497274263	12307.2085202156	5119.0785845837	12007.4759945628	3288.58572465043	3870.25638204185	3083.07077322259
AGAP3|116988	1705.13464567973	4645.08686164395	285.2154115263	2451.71516596619	520.491796909289	3086.87654596301	2674.25424533142	4148.74410955188	168.868836264997	3049.42161559981	2856.47274111804	2183.90043401668	2910.67973927525	1537.16845597076	2984.72619185131	712.599891022199	179.884238529147	2173.77485934838	3656.45670125015	2276.5061584068	783.048886634291
AGAP4|119016	3791.96915699787	2845.82283708971	1521.79123852659	2781.70505577438	5803.57235666432	1893.71079296383	1943.82615534939	2248.43776645083	1400.12322481783	1018.80791060797	1863.19207587877	1348.67832445544	328.744285273473	1466.52204515753	867.756717959762	2685.36170905323	1677.90326447244	1338.35638164905	1339.35633446325	146.934562719888	1378.44113920691
AGAP5|729092	4583.52707508406	9598.17001046051	4025.13461401755	3608.78969007622	2051.76800488133	3771.42740693304	3239.14138968668	6722.88765551708	4827.31949185113	3910.68191116532	3144.3343351842	3559.96308993315	3611.56994299032	5050.81235929116	2708.11479589499	4729.45344748099	2634.23698456243	5184.29989428829	5568.13404467668	4036.78221979105	6661.31926145608
AGAP6|414189	7633.99731276799	18011.4971610836	10646.1148991562	10818.7733950157	8768.42153428071	7123.80732420685	8713.93884917819	12257.2161877571	11592.425055019	8396.41261723565	7898.79560860659	9342.62108345276	7631.29992556175	10316.812061864	7667.04328953136	8862.39295282074	7687.25638550548	10456.9357487584	10661.9996469318	12900.8546068062	10902.7521894363
AGAP7|653268	2108.73532328099	1937.54807185622	367.439674308656	1000.09723637519	5952.79184792842	767.720591742095	283.296876021069	1177.88024526016	994.44981356054	2243.30298529917	1186.24283269022	296.663590827762	3249.58185358807	1130.34257301178	1825.85828701816	1699.33045651025	1743.96244811309	7779.77908616291	3318.48828040428	430.028486893539	1306.71897016764
AGAP8|728404	1038.72422452417	1780.40710901306	1800.58287952301	707.241758719334	142.113801203901	841.293815117379	618.645286491793	2986.88218131702	2181.70772369951	323.847875365078	566.233245470797	908.246993457303	723.976178804503	1182.31234648359	1199.0211719881	567.142798448482	566.0763890437	983.680843029614	479.136300334986	2423.44072112668	1698.73466121793
AGA|175	1971.07307665731	1720.69354313265	1960.53476571682	1569.7728773484	2577.58906933576	2437.51287878115	2379.01111550223	2257.51481276517	2078.18659801981	5563.18134005523	2620.01500313513	3365.99074208423	1870.88742124735	1596.44647883704	3381.79738927249	4818.26619150437	4376.16684240965	1282.86896947454	3179.4066257352	2571.35484759804	2269.56452713327
AGBL1|123624	0	0	0	0	0	0	0	0	0	0	0	0	0	3.24811084198788	0	0	0	1.77559718958414	0	7.83651001172735	0
AGBL2|79841	50.0589987722491	79.3561862357982	105.349836689894	306.358900256705	5.3292675451463	73.5732233752841	50.3449267627804	82.2273607298571	40.1144362008806	85.7759237453449	128.114225930543	88.9990772483287	126.511143490073	195.69867822977	52.4223210078519	64.336790946067	70.1243641723794	81.6774707208705	109.874507188574	36.243858804239	130.671897016764
AGBL3|340351	31.2868742326557	38.4995358965754	146.461968081073	17.723242163611	1.77642251504877	31.9883579892539	129.702184202417	18.688036529513	13.5871477454596	28.0084648964392	102.016883611359	29.6663590827762	24.9328530965836	123.428211995539	22.3073706416391	11.8883200661211	48.7821663807857	19.0876697880295	20.1668399270168	15.6730200234547	15.7199274606633
AGBL4|84871	0	5.49993369951077	835.09016888331	1581.58837212414	0	3.1988357989254	9.38634227780651	0	10.9991196034673	15.754761504247	9.48994266152174	0	7.38751202861738	12.9924433679515	0	0	1.01629513293303	8.8779859479207	2.78163309338163	0	389.068204651417
AGBL5|60509	969.893101212326	1190.34279353697	1823.70845343055	1914.11015366999	2849.38171413822	1800.944554795	1221.93110380172	1552.70886365211	1400.77023185333	978.545742319343	1731.12370717259	1910.05711940644	1055.49078108871	1701.19805349115	1579.36184142805	1825.20678662212	2040.72062692953	1179.88433247866	1206.53335425428	1897.41498658949	1551.36034127421
AGER|177	14945.7398209396	6357.13765182023	1359.91222117382	1836.46547371512	1827.93876798518	1548.23652667989	2146.05916624394	7791.30940110438	1744.97797473831	1104.58383435332	936.341009270145	1592.85527998291	1299.27867803308	1482.76259936747	1891.665030411	3579.78296579258	1198.21196172805	9297.47078395996	1794.15334523115	1894.47629533509	1767.50934385833
AGFG1|3267	14329.3883985563	3167.9618109182	6152.04503645804	7188.04064321309	17458.6804778993	8224.20683903719	21694.3969155412	4142.87072664261	7591.3335474989	21766.9535471733	6555.17789344614	12852.3795657074	7388.43546762095	6539.2591526321	15368.6630035573	17099.6001327525	12140.661658018	8840.25450764204	11129.3140066199	7809.08222668631	5723.03609114774
AGFG2|3268	1323.43478004134	4814.79910151457	1365.05123759772	795.014005624836	357.060925524802	1730.57016721864	627.178324926163	3483.98395300206	509.841543972482	844.630269533243	2414.39957880216	737.094921825902	1355.60845725129	1114.91404651234	1329.51929024169	748.964164165628	717.504363850723	1026.73907487703	669.678167231627	990.338952732044	502.055183274935
AGGF1|55109	5497.1038026776	6001.99907579468	6662.09241652985	5625.01947716511	6572.76330568044	5002.97918951932	5087.39751457113	4930.43798038637	5280.87142373528	5549.17710760701	4830.38081471457	7005.82479877869	5066.90981262794	4361.40083307923	5585.76560866643	4438.53926233356	6950.44241412903	4883.33617065378	5111.94621736209	4907.61439484426	5080.48405619312
AGK|55750	678.925170848628	2871.75109595884	2304.84886611793	1751.22511854728	2247.17448153669	1957.68750894234	1683.56848310111	1052.93737246285	943.336257756192	1664.7531322821	2064.06252888098	1487.88200938232	1447.95235760901	1648.41625230885	1154.40643070482	773.440117242936	2018.36213400501	1298.8493441808	1853.26304846551	1937.57710039959	975.617998027417
AGL|178	8081.39961429496	2208.61623276068	11073.9380164457	8096.98977703257	13436.8599038289	7171.78986119073	9667.07924229727	4284.36586036606	7501.39956956467	15065.0530561722	8419.16079788004	12697.2016874282	6631.21548468767	7323.67792097218	13953.2603363453	25006.0322896681	19929.5475568168	8611.64636948308	9244.0621775805	10628.2667034052	8507.42824261773
AGMAT|79814	75.0884981583736	149.283914701007	115.627869537689	29.5387369393517	213.170701805852	150.345282549494	130.555488045854	177.803318980795	93.8160201472207	101.530685249592	124.160083154909	107.255298222345	183.764361711857	210.315177018715	60.2299007324256	80.4209886825838	13.2118367281295	62.1459016354449	120.305631288755	95.9972476436601	95.3020602302713
AGPAT1|10554	641.380921769441	243.568492406905	488.84893732323	622.845367464044	360.6137705549	646.16483138293	504.302571471241	415.942298756875	526.663726895432	494.524458327754	705.419071173116	611.583402629541	562.374353178498	411.698049221964	511.954156225618	507.701198117877	515.261632397049	295.193032768363	621.694996370794	546.596573317983	575.742343246794
AGPAT2|10555	2249.52625732794	960.131282971737	929.519595672422	2333.56021820878	1252.37787310938	1676.18995863691	2531.75250347745	2573.60960206436	2345.40050368052	2350.96052224486	1335.70942960918	2576.40918495803	1373.15379831925	1006.91436101624	3231.22263744143	3211.24504374282	2975.71214922793	1970.468981141	2197.49014377149	1574.15894860573	1294.92902457214
AGPAT3|56894	2008.61732573649	10602.3007630283	2520.68755592162	4649.39719425395	3831.74336496019	5175.71632266129	5888.64982355843	12067.6661029578	3676.94098273555	6376.30208657998	3585.61666894496	8105.76211246317	6111.31932567372	4124.28874161411	3807.8681685278	3090.26390424642	3542.80483340456	2274.53999985728	4931.14006629228	4407.05731784517	5124.69635217624
AGPAT4|56895	857.260353974766	2377.54276781708	1239.14533521223	530.009337083224	1152.89821226665	2063.24909030688	214.179264702676	689.855519889451	848.873230573473	574.173530377003	718.863156610272	1225.44883288083	810.779445140757	257.41278422754	314.533926047112	465.74242141392	499.00091027012	811.004016342556	1303.89051252264	1691.70659878164	956.950584167879
AGPAT5|55326	353.541678829009	559.421827721667	2912.53755824379	1484.53252218056	1442.4550822196	1423.4819305218	977.886204578751	365.751572077611	1168.49470610952	743.974848811665	2884.15174054748	842.068192426494	1771.15600886102	1879.84414980049	1161.09864189732	721.690959308056	2039.7043317966	539.337646336183	1483.30584704575	1241.10727310732	1277.24410617889
AGPAT6|137964	3516.6446637505	4057.37966061052	5487.18478661633	5619.95569368979	5624.1536826444	5399.63482858607	4640.26630061017	6053.32200385968	3959.03605021271	5010.01415835055	4720.45564555194	3012.27646071266	6778.04228625644	4274.51386805605	4272.97684640597	3046.20718870726	3261.29108158211	5432.43960153268	5057.70437204115	2964.15991193587	3770.81759962661
AGPAT9|84803	6294.91909561032	316.639040128977	185.004591260302	1192.52100843725	4888.71476141421	2351.14431221017	2689.61371451328	1846.37800911588	1849.79311448899	2868.24185830097	578.095673797699	5323.97044154746	4207.1881002976	151.849181862933	4434.70528355786	10076.4002254552	2846.64266734543	2016.63450807019	1560.49616538709	1396.8579095904	4546.00652253057
AGPHD1|123688	3.12868742326557	25.1425540549064	43.681639603127	34.6025204146691	0	0	7.6797345909326	2.13577560337291	5.17605628398459	17.5052905602745	54.56717030375	0	19.3922190751206	30.0450252883879	10.0383167887376	2.79725178026378	1.01629513293303	13.7608782192771	4.17244964007244	32.3256037983753	5.89497279774874
AGPS|8540	9855.36538328654	3563.17133246876	10791.2921131313	11063.522929656	6295.64139333283	8646.45316449534	18161.7190037122	8531.88959157394	10208.4770060886	14878.6217117053	12580.5006549573	12781.636709433	10524.434323769	9694.79883562333	17200.0981332358	21614.3645060983	25184.8096892135	10537.2815215871	15365.0457995668	12326.8302484471	13983.8579717263
AGR2|10551	0	9.42845777058989	98.9260661600228	351.088987622009	3.55284503009753	0	3.41321537374782	45.9191754725176	36529.3702171858	0.875264528013724	1.58165711025362	0	331.514602284205	0	0	18.1821365717146	1.01629513293303	0	632.821528744321	9.79563751465919	7024.84258398392
AGR3|155465	0	0	0	0	0	0	0	0	0.647007035498074	0	0	0	0	0	0	0	0	0	0	0	5.89497279774874
AGRN|375790	1608.1453355585	21793.0944319043	268.513608148633	200.019447275038	126.125998568462	1733.76900301756	884.022781800686	6726.09131892214	1121.26319251816	1254.25406864367	2148.68118427955	235.048845040458	1246.64265482918	1721.49874625358	2563.11688672433	652.458977746528	752.058398370446	339.139063210571	1441.58135064503	1307.717608207	1097.44743584756
AGRP|181	75.0884981583736	29.0710781259855	24.4103280135121	33.7585565021162	0	3.1988357989254	41.8118883284108	127.078648400688	40.1144362008806	14.8794969762333	18.1890567679167	29.6663590827762	31.3969261216239	40.6013855248485	36.8071615587045	46.1546543743524	16.2607221269286	27.9656557359502	55.6326618676326	28.4073487925117	57.967232511196
AGTPBP1|23287	20517.9321217756	3364.38801447216	5672.18937787663	8296.16526039506	31492.4183467845	12942.4896424521	16393.6734401108	6848.36447221524	15735.2111033132	16202.021678062	10381.2064431497	30574.6060762335	14109.2245356556	16567.8013772697	23466.2385464723	42879.7718526086	23220.311197254	19825.8743195991	21225.9467273219	12304.3002821634	18447.3348750884
AGTR1|185	3.12868742326557	1.57140962843165	82.8666398353438	0.843963912552905	46.1869853912679	35.1871937881793	5.11982306062174	7.47521461180519	0	2.62579358404117	19.7707138781703	57.0506905438004	8.31095103219455	12.9924433679515	5.57684266040978	29.3711436927697	7.11406593053125	0	0.695408273345407	191.014931535854	26.5273775898693
AGTR2|186	0	0	0	0	0	0	0	0	0	0	0	0	0	0	0	0	0	0	0	0	0
AGTRAP|57085	7124.0212627757	2533.89802584603	336.605575765273	1375.66117746124	1804.84527528955	6256.92282269807	6577.26602521206	8949.43372203335	3326.2631694956	7480.8859209333	1338.87274382969	6930.51788726088	3810.10932875941	3633.01197676345	10322.7357644185	11654.050229524	7943.3627590046	4975.22332521476	6328.91069571655	5330.78593547753	4210.97556852518
AGT|183	6.25737484653114	39.2852407107912	0	0	0	0	0	13.3485975210807	0	24.5074067843843	0	6.84608286525605	0	233.05195291263	0	4.19587767039568	0	0	11.8219406468719	36.243858804239	0
AGXT2L1|64850	0	0	0	0	0	0	0.853303843436956	0	0	0	0	0	0	0	0	0	0	0	0	0	0
AGXT2L2|85007	6970.71557903568	5809.5013963118	3743.77346480918	4723.66601855861	3195.78410457273	3329.98806668134	4966.22836880308	7942.41552504302	5608.9039907328	4109.36695902443	3356.27638795819	4265.10962505452	4098.22229787549	4043.89799827491	4739.20089281623	4106.36561342724	3338.52951168502	7976.42647490935	5340.73553929273	3683.15970551186	4624.60615983389
AGXT2|64902	21.900811962859	0	0	0	0	0	0	23.493531637102	0	14.0042324482196	0	0	0	1.62405542099394	0	0	1.01629513293303	0	0	0	0
AGXT|189	0	0	0	40.5102678025394	0	0	5.11982306062174	0	0	0	0	0	0	4.87216626298182	0	0	0	0	63.9775611477775	0	0
AHCTF1|25909	8844.79934557176	6697.34783637568	12493.5913035473	8813.51513878999	11139.9455918708	5284.47673982475	12611.8308059982	5572.23854919993	20253.2612321962	6235.38449756977	7473.32984594837	7393.76949447654	9366.44181328326	9784.121883778	6384.36947763712	11868.7393036592	6680.10790876884	11789.9653388387	6963.12304100756	8158.78648595964	10466.5242024029
AHCYL1|10768	6654.71814928586	4924.01207069057	6858.65979474392	8417.69606380267	11056.4537336635	9788.43754471171	7829.91606737751	7004.27609126147	9917.32384011448	6684.39520044081	7924.89295092578	7870.71326742271	8863.1675563337	7797.90210390241	9286.55839811436	8570.77945472824	9310.27971279953	4418.57360628013	7118.89449423693	8408.57524258345	8249.03193498307
AHCYL2|23382	2365.28769198877	2686.3247598039	1588.59845203725	3061.90107474194	941.503932975847	1855.32476337673	1922.49355926346	3249.58258053189	1059.15051711035	1800.41913412423	1981.81635914779	1617.95758382218	1556.91816003111	2590.36839648534	1386.40308537787	1179.74093832625	1604.73001490126	1353.89285705791	2330.31312398046	1361.59361453763	1459.00576744281
AHCY|191	2940.96617786963	4960.1544921445	4227.48338570851	11335.2793094981	1628.97944629972	11218.3171468314	10497.3438819614	8259.5782021439	4975.48410298019	11079.0983955977	10792.4372918156	6417.06167236667	7632.22336456533	10723.637944823	9439.36388700959	6081.22537029347	11603.0415326965	6007.28919166054	10746.8394562799	10893.7284800525	11247.6080981046
AHDC1|27245	516.233424838819	2192.11643166215	3216.38190430672	3977.60191986184	531.150331999581	1269.93781217338	2138.37943165301	1484.89798824502	3493.8379916896	1092.33013096113	1778.5734204802	602.455292142533	1427.63669953031	2049.55794129435	479.608468795241	262.24235439973	549.815666916772	652.088067874776	2294.1518937665	1303.79935320114	2312.79432765009
AHI1|54806	400.471990177993	1800.04972936845	2468.65501462966	1436.42657916504	1639.63798139001	1292.32966276586	1278.24915746856	735.774695361968	1157.49558650605	1312.89679202059	987.744865353388	778.171419017438	741.521519872469	4108.04818740417	857.718401171024	613.297452822835	814.052401479361	788.365152175358	1324.05735244966	2137.40810569864	1330.29886135863
AHNAK2|113146	1908.499328192	5213.15144232199	2796.26731165311	7399.03162135132	1492.19491264096	11320.679892397	5890.35643124531	20450.0514022956	3745.52372849835	4304.55094877149	1905.89681785562	4192.08474115846	7434.60741779981	4699.20436064597	2945.68829322845	128.673581892134	345.540345197232	3001.64704899199	6296.92191514266	2811.34796670719	6095.4018728722
AHNAK|79026	225781.72789996	511887.472166424	175563.57571255	405343.207740472	247796.729469183	303460.756900857	566803.664787624	247741.426888844	895906.113004935	790048.773566308	308991.742230593	113318.64561334	857443.588308522	675348.018293831	294761.788078895	53935.2102011562	54131.9439605452	103047.67069611	630448.795715666	184924.983692991	846559.358566304
AHRR|57491	78.2171855816392	29.0710781259855	26.9798362254608	16.8792782510581	14.2113801203901	19.1930147935524	31.5722422071674	266.438006520771	14.8811618164557	31.509523008494	782.129441020417	13.6921657305121	23.0859750894293	19.4886650519273	436.109096044045	24.4759530773081	32.5214442538571	1716.55858303047	22.253064747053	19.5912750293184	24.5623866572864
AHR|196	1608.1453355585	1461.41095444143	9718.52243464276	6671.53472873071	16520.7293899535	2578.26165393387	24572.590779454	1363.6927227536	7396.58442981398	18150.3605174206	1678.13819397909	1446.80551219078	21173.532913021	50943.3704457379	4371.12927722919	1983.95082515209	2027.5087902014	1087.55327862029	13180.7684129889	3494.10390147893	16293.7048129775
AHSA1|10598	2224.49675794182	3833.45378855901	7202.97389514504	6763.52679519898	6652.70231885763	7466.08275469187	6505.58850236335	3569.41497713698	4482.46474193066	6725.53263325745	8108.3651757152	7469.07640599435	7246.22586107007	8193.35959891443	7193.01166339653	5251.84021744525	8776.72476800969	2805.88745884034	8538.91818840826	10288.3580816466	6105.22682753511
AHSA2|130872	4658.61557324243	7655.90770971899	3966.67830219572	3874.63832253039	1856.36152822596	2088.83977669828	2206.64373912797	2821.35957205562	3281.61968404623	3281.36671552345	2213.52912579995	3475.52806792832	2593.94016104828	2792.56329639908	2721.49921827997	2963.68826118948	3227.75334219532	6185.29280991635	3013.899456679	3298.19115118575	3492.77138266613
AHSG|197	3.12868742326557	0	3.85426231792297	0	0	0	0	51.2586144809499	0	0	3.16331422050725	2.28202762175202	0	0	0	0	0	0	0	0	0
AHSP|51327	4217.47064656199	7779.26336555087	8186.45316326838	2955.56162176027	48499.8875058614	29000.6453530576	3594.11578855646	10150.2735550298	58.2306331948267	449.885967399054	70223.2032095955	58545.418636048	21328.6706656219	3054.8482468896	17571.5158544191	7388.94057756679	14516.7596788155	426.143325500194	32.6841888472341	66196.9591965639	10277.8850728749
AICDA|57379	12.5147496930623	0	3.21188526493581	1.68792782510581	0	0	0	0	4.52904924848652	0.875264528013724	11.0715997717754	2.28202762175202	0	0	6.69221119249173	0	0	0.443899297396035	6.25867446010867	0	3.92998186516583
AIDA|64853	96.9893101212326	1067.7728425193	1399.09722140604	1141.03920977153	1170.66243741714	153.544118348419	434.331656309411	1100.45837963789	988.626750241057	787.738075212351	1101.62417729165	3621.57783572045	1516.28684387372	554.614926269431	577.760899618453	1277.64475063548	578.271930638897	598.820152187251	506.257222995457	926.66730888676	704.449249330975
AIF1L|83543	12.5147496930623	21.9997347980431	47.5359019210499	87.7722469055021	0	79.9708949731349	155.301299505526	22.4256438354156	35.5853869523941	114.659653169798	495.058675509384	266.997231744986	58.1766572253618	0.81202771049697	14.4997909170654	19.5807624618465	169.721287199817	35.5119437916828	28.5117392071617	563.249157092904	15.7199274606633
AIF1|199	8403.65441889132	2364.18578597541	5378.6230646615	6863.11453688022	2359.08909998476	11493.4170255389	9074.88637495203	8030.51626868215	11255.98139656	15668.9855805017	4939.51515532206	8365.9132613429	10046.0929199161	13294.5176762564	7725.04245319963	8677.07502237826	12147.7757239486	3909.42111216688	16486.0439361996	9460.62671165785	11389.0874452506
AIFM1|9131	2039.90419996915	4220.80626196741	3509.94821752185	5246.07968042886	4874.50338129382	5457.21387296672	4409.02095903875	3244.7770854243	5051.18392613346	4680.91469581739	4669.0517894687	3493.78428890234	4426.96658314896	5983.02017094168	4671.16341235923	3537.82418908862	5089.60602572864	2198.63322000256	4675.22982170117	5500.25046448114	5991.2573534453
AIFM2|84883	184.592557972668	313.496220872114	109.204099007817	86.0843190803963	5.3292675451463	300.690565098987	200.526403207685	349.733255052314	164.986794052009	361.484250069668	102.016883611359	310.355756558274	184.687800715434	91.7591312861577	137.190329446081	216.087700025377	96.5480376286383	115.857716620365	63.9775611477775	235.095300351821	154.251788207759
AIFM3|150209	2549.88024996144	2995.89245660494	82.2242627823566	740.156351308898	387.260108280631	1612.2132426584	435.184960152848	3323.26683884825	9.70510553247111	2139.14650646554	1037.56706432638	340.022115641051	890.195199448394	1965.10705940267	207.458546967244	1137.78216162229	599.614128430491	2707.78571411581	888.731773335431	382.029863071709	416.578077707578
AIG1|51390	375.442490791868	601.064182875105	238.964263711224	373.032049348384	255.804842167022	1266.73897637446	140.795134167098	556.369544678644	280.154046370666	1722.52059113101	1014.6330362277	1145.57786611951	289.036408119655	841.260708074861	2820.76701763527	2385.35645561994	3597.68477058294	731.989941406062	1388.73032187078	1913.08800661294	1154.43217289246
AIM1L|55057	256.552368707777	97.4273969627622	50.7477871859857	69.2050408293382	55.0690979665118	25.5906863914032	120.315841924611	926.926611863844	47.2315135913594	3.50105811205489	11.8624283269022	95.8451601135847	65.5641692539792	18.6766373414303	301.149503662128	209.793883519784	53.8636420454509	360.002330188184	51.4602122275601	4.8978187573296	31.4398549213266
AIM1|202	12887.0634964309	8396.0416447103	2060.74558598281	8233.71193086614	10052.775012661	5965.82876499586	9690.11844607007	8538.29691838406	8527.55272786462	7060.75894748671	7579.30087233536	7037.77318548322	11908.6693901312	17059.0781421204	8296.11114162559	16377.2098604994	8990.14674592563	9178.50577225782	12143.9146774308	6376.96002204313	10987.2467995374
AIM2|9447	0	148.498209886791	232.540493181352	434.641414964746	353.508080494705	115.158088761314	68.2643074749565	74.7521461180519	320.915489607045	309.843642916858	96.481083725471	189.408292605417	109.889241425683	19.4886650519273	214.150758159736	113.988010045749	36.5866247855893	19.9754683828216	462.446501774696	393.7846280893	245.623866572864
AIMP1|9255	1739.55020733566	2014.54714364937	2844.44559062715	3398.64267585055	1367.84533658755	3243.61950011035	4180.33552899765	1366.36244225782	2771.77814007375	3621.84461692079	3841.05429225092	2647.15204123234	3689.1388192908	4983.41405931991	2766.11395956325	2614.73110160157	3548.90260420216	1743.63644017163	3627.94496204299	3290.35464117402	3167.56538332366
AIMP2|7965	265.938430977573	606.564116574616	773.421971796542	838.900129077588	792.28444171175	1279.53431957016	930.954493189719	608.69604696128	478.138199233077	849.006592173312	788.456069461431	449.559441485147	991.773489841883	955.756615254934	497.454365308552	411.895324643842	734.781381110584	283.651651036066	1100.13588843243	856.138718781213	619.954639229909
AIPL1|23746	3.12868742326557	0	0	0	0	0	0	5.33943900843228	0	0	0	0	0	3.24811084198788	0	0	0	0	0	0	0
AIP|9049	5371.95630574698	10277.018969943	3477.82936487249	5361.70273644861	4169.26364281946	4990.18384632362	3736.61753041043	8031.58415648384	4589.22090278784	4446.34380230972	4602.62219083804	3925.08750941347	5451.98387711962	4392.25788607811	3792.25300907865	3963.70577263378	3810.09045336595	5236.68001138103	6022.23564717123	3704.71010804411	4164.79828160949
AIRE|326	15.6434371163278	57.3564514377552	3.85426231792297	11.8154947757407	0	0	2.55991153031087	172.463879972363	19.4102110649422	1.75052905602745	26.8881708743116	25.1023038392722	6.4640730250402	11.3683879469576	32.3456874303767	2.09793883519784	1.01629513293303	10.2096838401088	35.4658219406158	0	25.5448821235779
AJAP1|55966	0	4.71422888529494	7.70852463584594	0	0	0	0.853303843436956	10.1449341160213	4.52904924848652	0	0	0	16.6219020643891	0	1.11536853208196	0	4.06518053173214	0	0	0	0
AK1|203	982.407850905388	4590.87322946306	1549.41345180503	4229.10316580261	2563.37768921537	1704.97948082724	603.285817309928	2489.78040963197	1961.07832459466	527.784510392275	3658.37289601663	5721.04324773231	2149.76600032766	1003.66625017426	1539.2085742731	925.191026322247	968.529261685182	662.74165101228	324.06025537896	1110.82529416235	1098.42993131385
AK2|204	14851.8791982416	31836.7590720252	13265.7285212379	12815.5920121159	21546.2286850265	27593.1576015305	21392.3273549645	21493.9117284441	22995.277048637	35925.2325523233	20650.9060600264	19111.9813321731	17942.4198395045	46404.9475717704	30472.9836650111	26845.2253351915	41710.7848458376	17643.6653736002	19105.6469018917	32904.5259754917	27035.327745942
AK3L1|205	3.12868742326557	21.9997347980431	12.8475410597432	0.843963912552905	0	31.9883579892539	232.951949258289	87.5667997382894	135.224470419097	101.530685249592	313.168107830217	0	100.654851389912	104.751574654109	149.459383298982	32.8677084180995	132.118367281295	68.8043910963854	194.714316536714	9.79563751465919	257.413812168362
AK3|50808	860.389041398031	762.919374603565	3417.4459218917	2418.80057337663	2330.66633974398	1855.32476337673	1722.82045989921	484.287118064808	2330.51934186406	2520.76184067952	2300.52026686389	2288.87370461727	1948.45629754783	2380.05321946662	2012.12483187585	1896.53670701885	2128.12200836178	714.677868807617	2301.8013847733	2187.3658570234	2323.6017777793
AK5|26289	56.3163736187802	50.2851081098127	480.498035634397	2277.85859998029	371.272305645192	31.9883579892539	86.1836881871325	274.447165033419	135.871477454596	276.583590852337	535.390931820851	68.4608286525605	385.997503495258	140.480793915976	166.189911280211	19.5807624618465	154.476860205821	37.287540981267	284.421983798272	18.6117112778525	414.613086774995
AK7|122481	65.7024358885769	16.4998010985323	56.5291806628702	4.21981956276452	10.6585350902926	147.146446750568	3.41321537374782	100.381453358527	16.8221829229499	0.875264528013724	240.411880758551	292.099535584258	117.276753454301	40.6013855248485	69.1528489890813	24.4759530773081	30.4888539879911	35.0680444942868	4.17244964007244	109.711140164183	22.5973957247035
AKAP10|11216	4455.25089073017	1939.11948148465	3762.4023993458	2661.01821627931	2932.87357234551	2415.12102818867	2875.63395238254	1780.70290931217	3720.93746114942	3943.06669870182	2420.72620724317	4641.6441826436	2987.32517657215	3305.76480943317	3636.10141458718	6346.26497647346	3736.91720379477	4699.56186153182	4129.33432712503	3310.92547995481	4438.9145167048
AKAP11|11215	1748.93626960545	1946.97652962681	8207.00922896397	6157.56070598599	6274.32432315224	4129.69701641269	5399.70672126906	1425.63021525142	5089.35734122785	3975.45148623833	6531.45303679234	7866.1492121792	6789.12355429937	7966.80386768578	5683.91803948965	5725.97439419997	5386.36420454509	2484.50436752561	7305.2639114935	5891.09640131604	5524.57200695686
AKAP12|9590	1079.39716102662	154.783848400517	71.9462299345621	9.28360303808195	429.894248641802	764.521755943169	5.97312690405869	1426.69810305311	18.1161969939461	121.661769393908	283.116622735399	13.6921657305121	14.7750240572348	31.6690807093818	76.9604287136549	2714.03353980094	30.4888539879911	54.1557142823163	95.9663417216662	132.241106447899	38.3173231853668
AKAP13|11214	84092.8605625319	48389.20239311	42515.0828749023	40371.0137569682	87998.6421279708	32282.6508827551	60297.8627926291	49465.0969180175	52579.026739751	58588.4569761826	26462.7051116534	46156.2906775563	53982.3972711143	39139.735645954	58646.0774168692	44566.5146761077	28936.9713200023	60590.0345980718	57750.8754682427	33570.6293264885	37780.8806607717
AKAP14|158798	0	3.1428192568633	5.78139347688445	8.43963912552905	0	0	11.0929499646804	11.746765818551	8.41109146147496	3.50105811205489	2.37248566538043	0	1.84687800715434	4.06013855248485	1.11536853208196	8.39175534079135	3.04888539879911	1.77559718958414	0	0.979563751465919	3.92998186516583
AKAP1|8165	1676.97645887034	4260.0915026782	1968.24329035266	2482.94183073065	3480.01170698053	4859.03157856767	2905.49958690283	3339.28515587355	1349.65667604898	3199.09184989016	2746.54757195542	1926.0313127587	2767.54669372078	3697.16216589271	2787.30596167281	2025.90960185605	2946.23959037287	2987.44227147532	2823.35758978235	3632.22239043563	2523.04835743646
AKAP2|11217	65.7024358885769	29.0710781259855	35.3307379142939	58.2335099661505	17.7642251504877	19.1930147935524	27.3057229899826	145.766684930201	34.2913728813979	4.37632264006862	18.1890567679167	4.56405524350403	30.4734871180467	8.93230481546667	1.11536853208196	8.39175534079135	16.2607221269286	149.594063222464	29.2071474805071	5.87738250879552	10.807450129206
AKAP3|10566	3.12868742326557	6.28563851372659	17.9865574836405	48.1059430155156	1.77642251504877	0	6.82643074749565	13.8825414219239	1.94102110649422	14.0042324482196	35.5872849807065	50.2046076785444	24.0094140930065	0	1.11536853208196	14.6855718463849	1.01629513293303	32.4046487099106	18.0806151069806	6.85694626026144	0.982495466291457
AKAP4|8852	0	3.1428192568633	0	0	0	0	0	0	0	0	0	6.84608286525605	4.61719501788586	0	0	0	0	0	0	0.979563751465919	0
AKAP5|9495	62.5737484653114	132.784113602474	150.958607451983	61.6093656163621	120.796731023316	6.39767159785079	56.3180536668391	99.8475094576836	40.7614432363787	22.7568777283568	93.3177695049638	100.409215357089	64.640730250402	97.4433252596364	45.7301098153602	55.2457226602097	86.385086299308	98.9895433193158	44.5061294941061	31.3460400469094	118.881951421266
AKAP6|9472	21.900811962859	10.2141625848057	163.163771458739	24.4749534640342	298.438982528193	156.742954147344	0.853303843436956	135.62175081418	9.70510553247111	107.657536945688	113.879311938261	68.4608286525605	102.501729397066	21.9247481834182	122.690538529015	32.1683954730335	21.3421977915937	82.1213700182665	32.6841888472341	115.588522672978	44.2122959831156
AKAP7|9465	481.817863182897	245.139902035337	1231.43681057639	988.281741599452	1838.59730307547	742.129905350692	534.168205991534	198.093187212838	651.536084746561	761.48013937194	919.733609612482	1487.88200938232	676.880789622067	632.56958647714	736.143231174091	593.017377415922	537.620125321576	286.315046820443	605.005197810504	1149.02828046952	714.274203993889
AKAP8L|26993	31768.6920958386	28624.0120866967	10402.0116190211	14402.2441677153	15747.9855959073	12251.5411098843	8840.22781800686	27463.9384837723	11842.8167777567	7894.01077815577	9559.5355743729	12092.4643676639	7863.08311545962	8552.27584695409	9883.28056277821	9777.79359791206	6970.76831678769	20311.056251653	7544.48435752432	12270.0155508621	10109.8783481391
AKAP8|10270	17545.6790696733	18783.8449934577	3062.2114115898	4030.77164635267	5357.69030538708	3829.0064513137	6130.98811509453	17162.5588048039	5141.76491110319	4885.72659537261	2759.20082883745	2713.33084226315	3780.55928064494	4676.46758475205	3613.79404394554	3663.00120625543	2847.65896247836	11837.4625636601	2794.15044230185	3291.33420492549	4393.7197252554
AKAP9|10142	30101.101699238	34517.5838981296	49451.4702930577	26753.6560279271	53234.0535084664	15066.5166129386	23481.2151636982	11531.5864265112	28411.3729427914	19321.4644559029	22292.6661404697	34114.0309175709	25140.6268723885	31840.4185562967	25125.9069222102	19896.1526000712	28186.9455118977	59189.0884154899	23307.999097718	29280.1400950678	23580.8736864613
AKD1|221264	1482.99783862788	1767.8358319856	3497.74305351509	2110.75374529482	2447.9102257372	1295.52849856478	948.020570058458	585.736459225021	1450.58977358668	985.547858543453	1056.54694964942	2067.51702530733	1384.23506636218	1502.2512644194	1118.7146376782	1545.48160859574	2702.32875846894	2725.98558530905	1153.68232548003	1283.22851442035	1329.31636589234
AKIRIN1|79647	1026.20947483111	338.63877492702	1794.80148604613	1633.07017078987	3099.8572887601	1218.75643939058	2199.81730838047	522.73107892552	2155.18043524408	1837.18024430081	1619.61688089971	2124.56771585113	2095.2830991166	1631.36367038841	1625.09195124341	1841.9902973037	1687.04992066884	597.932353592459	1494.43237941928	1869.98720154844	2050.46803815027
AKIRIN2|55122	2021.13207542956	936.560138545262	1377.89877865746	1926.76961235828	3654.10111345531	1100.39951483034	2215.17677756234	912.510126541077	1861.43924112796	2429.7343297661	1459.86951276409	1932.87739562396	2134.99097627042	1285.4398657167	1393.09529657036	3376.28289877839	1050.84916745276	1430.68743550742	1575.79514740069	1261.6781118881	1343.07130242042
AKNAD1|254268	109.504059814295	0	26.9798362254608	4.21981956276452	0	0	9.38634227780651	89.7025753416623	5.17605628398459	1.75052905602745	25.306513764058	4.56405524350403	6.4640730250402	24.3608313149091	8.92294825665565	2.09793883519784	35.5703296526562	19.5315690854255	0	19.5912750293184	14.7374319943719
AKNA|80709	103193.497281568	76434.9357365438	19447.9652791863	29531.9852280513	88281.0933078635	27004.5718145282	27570.247181448	48249.3066557975	62339.1278702394	29204.0762417059	21483.648528575	29130.0825916645	39283.0952121729	31165.6235288737	33418.6719582396	32727.8458290863	16053.3979198102	69354.3823258591	32443.5775846566	21720.8466250053	46440.5957006646
AKR1A1|10327	1961.68701438751	2240.83013014353	5070.28207922766	9789.9813856137	1824.38592295508	9209.44826510621	5496.13005557743	4331.35292364027	3614.82830732774	4865.59551122829	5100.84418056793	4988.51238114991	5386.41970786565	8449.14832772098	3641.67825724759	2716.8307915812	3922.89921312152	1721.44147530182	7315.69503559369	4761.65939587583	4797.52536190118
AKR1B10|57016	0	0	0	0	0	0	0	0	0	0	0	0	0	0	0	0	0	0	0	0	0
AKR1B15|441282	0	0	0	0	0	0	0	0	0	0	0	0	0	0	0	0	0	0	0	0	0
AKR1B1|231	1238.96021961316	4547.65946468119	5918.8621662237	1392.54045571229	1595.22741851379	7769.97215558978	3049.70793644368	4088.94239265744	2654.6698666486	4886.60185990062	7262.96945028464	2211.2847654777	4534.08550756392	878.613982757722	3622.71699220219	437.769903611282	741.895447041116	307.622213095452	4331.69813466854	4006.41574349561	3176.40784252028
AKR1C1|1645	431.758864410648	1436.26840038653	1242.35722047717	903.885350344161	1881.23144343664	531.006742621616	365.214044991017	159.115282451282	96.404048289213	76.148013937194	426.256591213351	2348.20642278283	95.1142173684487	40.6013855248485	61.3452692645076	285.319681586906	1563.06191445101	352.899941429848	1.39081654669081	754.264088628758	70.7396735729849
AKR1C2|1646	172.077808279606	751.133802390328	114.985492484702	27.8508091142459	371.272305645192	0	35.8387614243521	27.7650828438479	196.690138791414	46.3890199847274	82.2461697331884	77.5889391395686	7.38751202861738	25.1728590254061	12.2690538529015	25.1752660223741	130.085777015428	44.3899297396035	1.39081654669081	123.425032684706	0.982495466291457
AKR1C3|8644	416.115427294321	2139.47420910969	4979.06453770349	5209.78923218908	1811.95096534974	3329.98806668134	1982.22482830405	674.371146764997	3429.78429517529	641.568899034059	6253.0813853877	1289.34560628989	2087.89558708799	1192.05667900955	1105.33021529322	1159.46086291934	2425.89648231115	154.47695549382	2303.19220131999	2557.64095507752	1744.91194813363
AKR1C4|1109	0	56.5707466235393	30.8340985433837	10.9715308631878	0	51.1813727828063	11.0929499646804	14.4164853227672	5.82306331948267	0.875264528013724	11.8624283269022	4.56405524350403	24.0094140930065	24.3608313149091	0	5.59450356052757	0	1.77559718958414	1.39081654669081	11.754765017591	3.92998186516583
AKR1CL1|340811	3.12868742326557	10.9998673990215	16.059426324679	22.7870256389284	0	57.5790443806571	20.4792922424869	11.746765818551	16.1751758874519	2.62579358404117	8.69911410639493	43.3585248132883	48.9422671895901	25.1728590254061	6.69221119249173	0.699312945065946	0	14.6486768140692	2.78163309338163	9.79563751465919	0
AKR1D1|6718	0	0	12.8475410597432	4.21981956276452	0	0	0	0	0	0	0	0	0	0	6.69221119249173	0	0	1.77559718958414	0	0	0
AKR1E2|83592	431.758864410648	387.352473408401	2084.51353694334	5.90774738787034	2069.53223003181	1164.37623080884	1336.27381882227	217.849111544037	944.630271827188	337.852107813297	282.325794180272	677.762203660349	354.600577373634	134.796599942497	186.266544857687	263.640980289862	140.248728344759	609.917634622152	6.95408273345407	79.3446638687395	24.5623866572864
AKR7A2|8574	2443.50487757041	2977.03554106376	4376.51486200153	5914.49909917076	1836.82088056043	5319.66393361293	4246.03992494229	7621.51524063624	7472.93126000275	7923.76977210824	7333.35319169092	3783.60179686484	4663.36696806472	9365.11558516156	6588.48191900811	3534.32762436329	7676.07713904321	2317.1543324073	9232.24023693363	7038.16555428263	14557.6353240405
AKR7A3|22977	259.681056131042	180.71210726964	48.8206560270243	160.353143385052	0	227.117341723703	114.342715020552	772.082880619308	255.567779021739	79.6490720492488	98.0627408357246	36.5124419480323	75.7219982933281	393.833439591031	103.729273483622	89.5120569684411	125.004301350763	220.174051508433	187.064825529915	157.709763986013	293.766144421146
AKR7L|246181	128.276184353888	168.926535056402	55.2444265568959	80.176571692526	0	166.339461544121	63.9977882577717	343.859872143039	83.4639075792515	23.6321422563705	50.6130275281159	6.84608286525605	44.3250721717043	196.510705940267	62.4606377965895	48.9519061546162	22.3584929245268	68.8043910963854	60.5005197810504	56.8146975850233	125.759419685306
AKT1S1|84335	716.469419927815	773.919242002587	182.435083048354	335.053673283503	497.398304213655	259.105699712957	271.350622212952	1292.14424004061	307.975348897083	357.107927429599	300.514850948188	264.715204123234	304.734871180467	288.269837226424	258.765499443014	327.977771235929	378.061789451089	560.644812611192	280.944942431545	405.539393106891	249.55384843803
AKT1|207	17189.008703421	24257.0647292851	8711.2752155589	12511.7650035968	12344.3600570739	15990.980158828	9519.45767738268	17277.890687386	14307.2665759689	16770.0683567429	9233.71420966065	10034.0754528436	11320.4387448526	11568.1467637398	13663.264518004	10373.6082271082	12228.0630394503	19228.8297646014	15303.8498715124	13474.8789651652	10789.7652108128
AKT2|208	17351.7004494308	22900.9382199486	10752.7494899521	14728.0142379607	36269.2184897507	15405.5932076247	14531.7644537314	14911.4513188488	16034.7753607488	14152.1521534539	15615.700649534	32938.7866923686	14825.8132024315	14035.8989759401	15821.5026275825	12651.9698021331	13051.262097126	21631.6566614062	15476.311123302	21277.1042455912	16281.914867382
AKT3|10000	829.102167165375	419.56637079125	5877.10765777954	3375.01168629907	6245.90156291146	4091.31098682558	1617.86408715647	515.789808214558	5766.12670035884	2055.99637630424	4131.28837198246	3562.2451175549	3392.71489914253	1616.74717159947	2535.23267342229	1474.85100114408	2886.27817752982	1159.90886409584	3200.96428220891	469.211036952175	2785.37464693628
AKTIP|64400	1827.15345518709	333.924546041725	293.566313215133	437.173306702405	1461.99572988514	278.298714506509	1029.93773902841	693.593127195353	786.760555165658	719.467442027281	755.241270146105	1054.29676124943	945.601539663024	431.998741984388	1283.78918042633	3111.94260554346	1279.51557236269	1855.05516381803	605.70060608385	514.270969519608	464.720355555859
ALAD|210	4211.21327171545	7476.76701207778	4477.36805932051	4409.71144308893	5528.22686683176	11550.9960699196	4734.12972338823	10957.0627892039	4898.49026575592	5689.2194320892	10129.7229626193	8213.01741068551	5785.34535741098	3673.61336228829	7955.92373934059	7193.13295294832	8312.27789225929	6471.6078567368	4407.49763646319	12936.1189018589	6885.32822777053
ALAS1|211	19591.840644489	6399.56571178789	2976.77526354251	3500.76230926945	5791.13739905898	4142.49235960839	5675.32386269919	12692.3804669444	3341.79133834755	6626.6277415919	3742.9915514152	6775.34000898174	4019.72998257143	4228.22828855773	11128.0318445817	31299.1494823165	23586.1774451099	22122.6092843262	6272.58262557557	8465.38994016847	4891.84492666516
ALAS2|212	3263.22098246599	5023.79658209598	11878.1940867856	2021.29357056421	206779.133596707	15639.1082209463	4350.99629768504	9894.51442652586	105.462146786186	635.442047337963	95407.9293761639	358593.256426868	55911.461349587	5834.41909992073	19366.143822539	3280.47702530435	19640.9197390638	2418.807271511	149.512778769263	78785.3329666524	30499.6067600857
ALB|213	0	8.64275295637407	0	0	0	0	54.6114459799652	10.6788780168646	13.5871477454596	0.875264528013724	9.48994266152174	0	0	6.49622168397576	3.34610559624587	0	4.06518053173214	9.76578454271277	2.78163309338163	0.979563751465919	2.94748639887437
ALCAM|214	3716.88065883949	922.417451889378	3416.16116778572	1692.14764466857	2794.31261617171	3077.28003856623	5467.11772490058	1279.86353032122	5069.30012312741	5620.94879890413	4622.39290471621	4354.10870230285	5479.68704722694	5109.27835444694	5789.87805003743	5523.87295307591	10831.6735268003	3347.4446016635	5283.7120608784	4340.44698274549	8233.31200752241
ALDH16A1|126133	5531.51936433352	9899.09495430517	1932.27017538538	3207.06286770104	401.471488401021	3525.11705041578	2758.73132583168	19790.0967408534	4868.72794212301	3711.12159877819	2899.96831165002	1255.11519196361	2161.77070737416	2850.21726384437	2564.23225525642	2654.59193947033	2523.46081507273	3692.79825503762	3326.83317968443	2883.83568431567	3815.02989560973
ALDH18A1|5832	1958.55832696425	6828.56054034973	13296.5626197813	11464.4057881187	4785.68225554138	10767.2812991829	5650.57805123952	5787.95188514059	7531.16189319758	7472.13327565316	9861.63208243134	4719.23312178317	6646.91394774849	9485.29568631511	6101.0658704883	4014.05630467853	7940.3138736058	2503.14813801624	9954.07402466616	9100.14725111839	8773.68451398271
ALDH1A1|216	522.49079968535	2418.39941815631	1235.9334499473	2967.37711653601	239.817039531584	2197.60019386175	640.831186421154	1683.5251193587	188.27904732994	316.845759140968	1824.44147667755	235.048845040458	1785.93103291825	388.961273328049	496.33899677647	2553.19156243577	1703.31064279577	104.316334888068	43.1153129474153	467.251909449243	220.078984449286
ALDH1A2|8854	65.7024358885769	14.1426866558848	0	24.4749534640342	0	0	80.2105612830739	68.8787632087764	12.2931336744634	19.2558196163019	1.58165711025362	22.8202762175202	22.1625360858521	4.87216626298182	8.92294825665565	0	2.03259026586607	8.8779859479207	20.8622482003622	13.7138925205229	7.85996373033166
ALDH1A3|220	763.399731276799	58.9278610661868	5.13901642389729	38.8223399774336	1.77642251504877	380.661460072122	53.7581421365282	66.2090437045603	25.2332743844249	103.281214305619	90.9452838395833	34.2304143262803	18.4687800715434	35.7292192618667	82.5372713740647	69.2319815615287	65.0428885077142	140.716077274543	31.2933723005433	255.666139132605	10.807450129206
ALDH1B1|219	15.6434371163278	365.352738610358	352.665002089952	497.094744493661	127.902421083511	825.299636122752	430.065137092226	329.977330721115	64.0536965143093	779.860694460228	616.055444443786	225.92073455345	365.68184541656	830.704347838401	389.263617696603	113.288697100683	558.962323113169	98.9895433193158	516.688347095638	831.649624994565	308.503576415517
ALDH1L1|10840	0	3.1428192568633	3.85426231792297	0	0	22.3918505924778	0	0	0	19.2558196163019	3.95414277563406	0	0.923439003577172	0	0	0	0	0	0	0	0
ALDH1L2|160428	143.919621470216	49.4994032955969	155.455246822893	7.59567521297615	104.808928387877	95.9650739677618	385.693337233504	157.513450748752	12.2931336744634	190.807667106992	105.180197831866	29.6663590827762	173.606532672508	34.9171915513697	34.5764244945406	134.967398397728	89.4339716981071	66.1409953120092	121.696447835446	57.7942613364892	58.9497279774874
ALDH2|217	5087.24575022981	590.064315476084	2804.61821334195	2120.88131224545	1065.85350902926	10850.4510299549	13046.1624623076	10036.5435041502	6761.22352095487	41605.6993391324	2489.5282915392	1839.31426313213	7908.3316266349	976.869335727855	4078.90272182371	6756.76167522717	12095.944672169	8084.73790347399	1066.06088303851	9641.84600567904	9829.86714024603
ALDH3A1|218	3.12868742326557	24.3568492406905	2.56950821194865	9.28360303808195	0	25.5906863914032	10.2396461212435	52.8604461834796	0	103.281214305619	2.37248566538043	9.12811048700807	0.923439003577172	53.5938288928	1.11536853208196	9.79038123092324	16.2607221269286	17.7559718958414	2.78163309338163	3.91825500586368	0.982495466291457
ALDH3A2|224	2578.03843677083	1114.91513137225	2591.9914088032	1927.61357627083	2764.11343341588	3854.5971377051	3719.55145354169	2147.52236919146	487.843304765548	5318.9825367394	2779.76237127074	3416.19534976277	3024.26273671524	4309.43105960742	3108.53209891241	4523.85544163161	7897.62947802262	1577.61810294551	3419.32248003937	1826.88639648394	1085.65749025206
ALDH3B1|221	15455.7158709319	4645.08686164395	412.406068017758	1356.25000747252	2851.15813665327	9110.28435533953	8790.73619508752	17597.1891400903	1602.63642692873	7787.2285057381	1674.18405120346	18920.291011946	5332.86024565817	4127.5368524561	9618.93822067479	13647.0921229619	9470.85434380295	15235.0677859293	8488.15338445404	5916.56505885415	5369.33772328281
ALDH3B2|222	12.5147496930623	10.2141625848057	2.56950821194865	1.68792782510581	0	0	0.853303843436956	61.4035485969712	11.6461266389653	0	0.790828555126812	2.28202762175202	14.7750240572348	0	0	28.6718307477038	1.01629513293303	27.9656557359502	0.695408273345407	0	0.982495466291457
ALDH4A1|8659	2021.13207542956	1138.48627579873	409.194182752822	665.043563091689	538.256022059776	1992.87470273052	1746.71296751545	3327.00444615415	1058.50351007485	1568.47403420059	1067.6185494212	1503.85620273458	885.578004430508	717.832496079322	4005.2883987063	2702.14521973482	3150.51491209241	2470.29959000894	2398.46313476831	2780.00192666028	1224.18935099916
ALDH5A1|7915	253.423681284511	1147.91473356932	2814.25386913675	2858.50577181669	32751.9019099541	3266.01135070283	1156.22670785708	1005.95030918864	1341.24558458751	2006.10629820745	3034.40916602158	9137.23859749508	2312.29126495724	1305.74055847913	1099.75337263281	502.106694557349	1838.47789547586	278.324859467314	1803.88906105799	4431.54641163182	1758.66688466171
ALDH6A1|4329	625.737484653114	560.993237350098	1724.14001021754	2277.01463606774	1348.30468892201	1672.99112283798	1327.7407803879	702.136229608845	1079.20773521079	1046.81637550441	1977.07138781703	1725.21288204453	1604.93698821713	2032.50535937392	1948.54882554718	1706.32358596091	1620.99073702819	389.743583113719	2069.53502147593	2287.28135967292	1538.58790021242
ALDH7A1|501	175.206495702872	146.141095444143	553.729019674933	356.996735009879	76.386168147097	2549.47213174354	252.577937657339	378.566225697849	32.3503517749037	687.957919018787	1085.80760618911	429.021192889379	1172.76753454301	202.194899913746	409.340251274078	17.4828236266487	224.601224378201	315.168501151185	445.061294941061	1626.07582743343	2437.5712518691
ALDH8A1|64577	59.4450610420458	175.212173570129	65.5224594046905	15.1913504259523	0	3.1988357989254	47.7850152324695	146.834572731888	41.4084502718767	76.148013937194	23.7248566538043	25.1023038392722	38.7844381502412	34.9171915513697	1.11536853208196	10.4896941759892	0	25.74615924897	15.298982013599	33.3051675498413	33.4048458539095
ALDH9A1|223	1345.33559200419	1078.77270991833	2270.16050525663	2584.21750023699	2081.96718763715	3397.16361845877	2846.62162170568	1173.07475015257	3302.32390918217	4822.70754935562	3154.61510640085	2781.79167091571	3784.25303665925	2906.24717586866	2944.57292469636	1797.93358176455	2915.75073638488	1018.3049882265	3173.14795127509	2647.76082021238	3075.21080949226
ALDOA|226	125012.963371422	62223.107057008	50590.4048080039	77302.8745702833	55424.3824695215	132227.07658438	131817.524430298	139069.426581925	121818.484643577	159666.630464791	72274.6124815944	93674.9518452986	91627.3116909413	79548.6706034147	128964.486521976	152271.897223384	135647.960277971	94364.5565397465	129542.739383603	105395.182275224	98616.0174380724
ALDOB|229	93.860622697967	10.2141625848057	100.210820265997	10.9715308631878	0	3.1988357989254	15.3594691818652	436.766110889761	25.2332743844249	4.37632264006862	23.7248566538043	0	22.1625360858521	33.2931361303758	2.23073706416391	51.74915793488	15.2444269939955	135.389285705791	12.5173489202173	30.3664762954435	27.5098730561608
ALDOC|230	969.893101212326	565.707466235393	317.976641228645	138.410081658676	820.70720195253	927.662381688364	796.985789770117	1300.6873424541	161.751758874518	547.040330008577	634.244501211703	1223.16680525908	804.315372115717	356.48016490817	354.687193202062	1914.01953064549	719.536954116589	1216.72797416253	334.491379479141	122.44546893324	212.219020718955
ALG10B|144245	262.809743554308	241.211377964258	2295.21321032313	2122.56924007056	365.943038100046	726.135726356065	778.213105214504	389.245103714713	1080.50174928178	786.862810684338	1172.00791869793	1006.37418119264	969.610953756031	1193.68073443055	855.48766410686	1637.09160439938	1223.61934005137	253.910398110532	1388.73032187078	1225.43425308387	998.21539375212
ALG10|84920	350.412991405744	235.711444264747	3446.99526632911	2358.03517167282	1069.40635405936	1301.92617016264	1587.99845263617	584.134627522492	1724.92075663787	1424.05538707833	2177.15101226411	2005.90227952002	1505.20557583079	2048.74591358386	2060.08567875537	2312.62790933308	2503.13491241407	534.898653362222	2139.07584881047	1845.49810776179	1633.88996044269
ALG11|440138	0	10.2141625848057	7.06614758285877	0.843963912552905	12.4349576053414	0	11.0929499646804	11.2128219177078	3.23503517749037	11.3784388641784	8.69911410639493	9.12811048700807	9.23439003577172	7.30824939447273	8.92294825665565	9.0910682858573	8.13036106346428	3.55119437916828	5.56326618676326	9.79563751465919	7.85996373033166
ALG12|79087	4098.58052447789	3981.9519984458	2517.47567065669	4025.70786287736	2229.4102563862	3525.11705041578	3189.64976676734	4528.91216695226	3445.95947106274	3438.91433056592	2956.11713906402	2031.0045833593	2815.5655219068	3305.76480943317	3023.76409047418	2297.9423374867	4210.51073574156	3087.31961338942	3376.20716709195	2928.8956168831	4118.62099469379
ALG13|79868	2083.70582389487	3134.17650390692	4991.26970171024	3186.80773379977	6899.62504844941	2533.47795274891	3614.59508079895	1591.68676841366	3515.83623089653	2905.87823300556	4007.91911738268	3128.65986942202	4537.77926357822	6958.26545124854	2360.11981388542	3690.97372405806	2712.49170979827	2444.55343075997	4322.65782711505	4705.82426204228	5931.32513000153
ALG14|199857	93.860622697967	75.4276621647191	126.548279438471	75.9567521297615	188.300786595169	211.123162729076	217.592480076424	248.817857792944	155.281688519538	279.209384436378	239.621052203424	132.357602061617	276.108262069574	243.608313149091	206.343178435162	113.988010045749	553.880847448504	31.9607494125145	208.622482003622	226.279226588627	364.50581799413
ALG1L2|644974	187.721245395934	145.355390629927	368.724428414631	329.145925895633	0	147.146446750568	119.462538081174	776.354431826054	65.3477105853055	34.1353165925352	177.145596348406	387.944695697843	75.7219982933281	136.420655363491	330.149085496259	863.651487156443	144.313908876491	447.894391072599	367.175568326375	244.89093786648	148.35681541001
ALG1L|200810	131.404871777154	20.4283251696114	73.8733610935236	32.0706286770104	1.77642251504877	47.9825369838809	42.6651921718478	72.0824266138358	12.2931336744634	44.6384909286999	56.1488274140036	2.28202762175202	23.0859750894293	10.5563602364606	0	1.39862589013189	10.1629513293304	24.858360654178	30.5979640271979	0	2.94748639887437
ALG1|56052	1630.04614752136	3478.31521253345	2570.79296605462	2681.27335018058	1865.24364080121	5860.26718363132	4399.63461676094	4806.0290514899	842.403160218492	4024.4662998071	3955.72443274431	2802.32991951148	3707.60759936235	4124.28874161411	3178.80031643357	2227.31173003504	4242.01588486249	2246.57434412133	5108.46917599536	4028.94570977933	1717.40207507747
ALG2|85365	954.249664095998	1488.91062293899	2224.55173449454	2371.53859427366	2636.21101233237	1701.78064502831	2295.38733884541	2001.75568426126	5354.63022578206	3059.04952540796	2244.37143944989	2377.8727818656	2520.98847976568	2274.48961710201	2256.3905404018	2432.90973588443	2611.8784916379	900.227775119159	2543.10805562415	2191.28411202926	2875.76422983509
ALG3|10195	688.311233118425	960.916987785953	1439.56697574423	1956.30834929763	2833.39391150278	2104.83395569291	1740.73984061139	1239.81773775798	1581.28519475729	1823.17601185259	2129.7012989565	1540.36864468261	1966.92507761938	1944.80636664024	2180.54548022022	1043.37491403839	2521.42822480686	521.137775142945	2441.57844771572	1907.21062410414	1456.05828104394
ALG5|29880	932.348852133139	566.493171049609	2134.61894707634	1735.18980420877	2009.13386452016	1794.54688319715	1544.47995662089	419.145962161934	1889.26054365438	2107.63698345705	1761.96602082254	1403.44698737749	1372.23035931568	2245.25661952412	1695.36016876457	1300.72207782266	2613.91108190377	654.307564361756	1575.79514740069	2111.93944816052	2070.1179474761
ALG6|29929	1351.59296685073	324.496088271135	2691.55985201621	1710.71485074474	1316.32908365114	1068.41115684108	2338.05253101726	388.177215913027	1483.58713239708	2587.28194480857	1824.44147667755	3117.24973131326	1722.21374167143	2145.377211133	2330.00486351921	2972.08001653027	3207.42743953666	509.152494113252	2024.33348370848	1949.33186541718	2160.50753037491
ALG8|79053	575.678485880865	519.35088219666	2836.7370659913	2667.76992757973	2677.06873017849	2821.3731746522	2535.1657188512	1171.47291845004	2218.5871247229	2654.67731346562	3421.12432947859	3242.76125050962	2753.69510866713	3847.38729233465	2263.08275159429	1788.14320053362	3792.81343610609	511.815889897628	3274.67755918352	3223.74430607434	2958.29384900358
ALG9|79796	622.608797229848	1182.48574539482	3730.92592374943	2575.77786111147	3073.21095103437	2578.26165393387	2290.26751578479	968.574236129616	2390.69099616538	2121.64121590527	2727.56768663237	2758.97139469819	2128.52690324538	2777.13476989964	2144.8536871936	2148.98868018765	2667.77472394922	1505.26251746996	2516.68254123703	2318.62739971983	2459.18615212752
ALKBH1|8846	206.493369935527	438.42328633243	412.406068017758	326.614034157974	392.589375825777	431.842832854928	290.123306768565	257.894904107279	414.084502718767	338.727372341311	344.010421480163	394.790778563099	351.830260362903	410.07399380097	455.070361089438	450.357536622469	350.621820861897	366.660819649125	394.296490986846	486.843184478562	465.702851022151
ALKBH2|121642	237.780244168183	264.782522390733	325.042788811504	427.889703664323	106.585350902926	441.439340251704	186.020237869256	345.995647746412	203.160209146395	255.577242180007	342.428764369909	148.331795413881	226.242555876407	338.615555277237	231.996654673047	84.6168663529795	164.639811535152	195.315690854255	257.301061137801	292.88956168831	190.604120460543
ALKBH3|221120	297.225305210229	544.493436251566	1838.48312564926	1084.49362763048	2380.40617016535	1292.32966276586	817.465082012604	357.20846966412	1130.32129101514	842.004475949202	1458.28785565384	1113.62947941498	1105.35648728188	1092.98929832892	1019.44683832291	1104.21514025913	856.736797062549	343.134156887135	817.800129454199	1140.21220670633	1189.80200967895
ALKBH4|54784	1698.8772708332	826.561464555047	185.004591260302	218.586653351202	17.7642251504877	198.327819533374	243.191595379532	1596.49226352125	117.755280460649	186.431344466923	185.053881899674	95.8451601135847	160.678386622428	120.992128864049	229.765917608883	237.766401322422	218.503453580603	589.942166239331	175.242884883043	269.380031653128	128.706906084181
ALKBH5|54890	8657.07810017583	8748.8231062932	2816.8233773487	3499.07438144434	5014.84075998267	4289.63880635895	4016.50119105775	8605.03990598946	4862.25787176803	5011.76468740658	3527.09535586558	5739.29946870632	3988.33305644981	2972.02142041891	3943.9431294418	4265.80896490227	3116.97717270562	6217.69745862626	2923.49638114409	4782.23023465662	3658.81311646939
ALKBH6|84964	575.678485880865	637.206604329033	416.902707388668	557.016182284917	472.528389002972	540.603250018392	401.052806415369	560.641095885389	734.352985290314	561.044562456797	400.950077449293	355.996308993315	385.074064491681	502.645152797625	495.223628244388	809.1050774413	400.420282375616	484.73803275647	431.153129474153	533.862244548926	512.862633404141
ALKBH7|84266	879.161165937625	2133.18857059596	271.725493413569	537.6050122962	135.008111143706	1775.35386840359	734.694609199219	3235.70003910996	572.601226415796	694.960035242897	598.657216230996	251.023038392722	554.063402146303	777.922546656098	566.607214297634	457.350666073129	300.823359348178	664.073348904469	626.562854284212	657.287277233632	628.797098426532
ALKBH8|91801	228.394181898386	564.921761421178	916.029677559692	783.198510849096	298.438982528193	626.971816589377	583.659828910878	145.766684930201	421.848587144744	714.215854859198	611.310473113025	700.582479877869	567.914987199961	802.283377971007	519.761735950191	217.486325915509	551.848257182638	294.305234173571	612.654688817304	375.172916811447	574.759847780502
ALK|238	125.147496930623	149.283914701007	599.337790437022	133.346298183359	300.215405043242	233.515013321554	500.889356097493	335.316769729547	67.2887316917997	150.54549881836	176.354767793279	88.9990772483287	145.903362565193	298.014169752388	57.9991636682617	4.89519061546162	38.6192150514553	79.0140749364943	136.995429849045	88.1607376319327	31.4398549213266
ALLC|55821	0	0.785704814215824	0	0	0	0	0	0	0	0	9.48994266152174	0	0	0	0	0	0	0	0	0.979563751465919	0
ALMS1P|200420	3.12868742326557	106.855854733352	102.780328477946	75.9567521297615	0	0	29.0123306768565	37.9100169598692	24.5862673489268	34.1353165925352	18.1890567679167	41.0764971915363	24.9328530965836	25.1728590254061	21.1920021095572	20.9793883519784	2.03259026586607	58.1508079588806	25.7301061137801	25.4686575381139	29.4748639887437
ALMS1|7840	5481.46036556127	6483.63612690898	20835.4997136386	9238.87295071665	13976.8923484037	9011.12044557284	7962.17816311024	2792.52660141008	7226.42157947799	7346.09518361918	9659.970800874	10488.1989495723	8459.62471177047	15281.5494838425	8278.26524511228	7349.77905264309	8939.33198927898	10246.9713810901	10282.3067296852	11365.8782082591	13566.2973985524
ALOX12B|242	3.12868742326557	600.27847806089	75.800492252485	54.8576543159388	392.589375825777	259.105699712957	29.0123306768565	360.412133069179	131.342428206109	64.7695750730155	230.921938097029	159.741933522641	68.3344862647107	17.8646096309333	54.6530580720158	98.6031252542984	54.8799371783839	13.7608782192771	21.5576564737076	188.076240281457	50.1072687808643
ALOX12P2|245	0	0	0	0	1.77642251504877	0	0.853303843436956	0	0	0	0	13.6921657305121	0.923439003577172	0.81202771049697	0	0.699312945065946	0	3.99509367656432	1.39081654669081	6.85694626026144	4.91247733145728
ALOX12|239	1770.83708156831	951.488530015363	193.355492949136	273.444307667141	143.89022371895	521.410235224839	427.505225561915	2865.14297192476	463.257037416621	246.82459689987	986.163208243134	406.200916671859	574.379060225001	277.713476989964	374.763826779537	353.852350203369	419.729889901343	1023.18788049786	385.256183433356	521.127915779869	609.147189100703
ALOX15B|247	40.6729365024524	3.92852407107912	7.70852463584594	0	31.9756052708778	3.1988357989254	31.5722422071674	116.933714284667	1.29401407099615	105.031743361647	12.653256882029	146.049767792129	290.883286126809	5.68419397347879	2.23073706416391	0	1.01629513293303	3.10729508177225	17.3852068336352	8.81607376319327	5.89497279774874
ALOX15|246	137.662246623685	1756.83596458658	892.261726599167	30.3827008519046	0	169.538297343046	104.956372742746	1710.7562583017	771.879393349202	56.892194320892	66.4295986306522	0	1338.06311618332	20.3006927624243	5.57684266040978	5782.61874275031	1.01629513293303	31.5168501151185	1.39081654669081	47.0190600703641	449.982923561487
ALOX5AP|241	38720.6355503347	7489.33828910524	1449.84500859202	4528.71035475889	40294.5919088512	11870.8796498121	20483.5587617041	35884.23380007	10559.8018263641	22825.1483615419	5992.10796219585	56194.9301856434	8341.4245193126	2289.91814360146	54489.0988977998	66348.0149760767	36213.6444718028	17258.8046827578	6993.72100503476	19769.5556320852	2454.27367479606
ALOX5|240	152507.86844708	24135.2804830817	3119.38296930566	10825.5251063161	52523.4845024469	19493.7053586514	30412.6022839365	52594.5421208597	11022.4118567452	19824.7415595108	4953.75006931435	58068.4748631018	13058.3509495848	1355.27424881944	71375.7784735206	66103.9547582487	27894.252513613	114161.577405015	18673.1029558709	14659.1715406875	4039.03886192418
ALOXE3|59344	0	66.7849092083451	4.49663937091013	3.37585565021162	394.365798340826	35.1871937881793	3.41321537374782	63.5393242003441	0.647007035498074	5.25158716808234	9.48994266152174	45.6405524350403	12.9281460500804	0	0	0	0	0	0	11.754765017591	5.89497279774874
ALPI|248	0	0	0	0	0	0	0	0	0	0	0	0	0	0	0	0	0	0	0	0	0.982495466291457
ALPK1|80216	19203.8834040041	5049.7248409651	3603.73526725798	3975.07002812418	7249.58028391402	3691.45651195991	8946.03749459305	9761.02845131505	3401.31598561337	6562.7334310469	3213.13641948024	12236.2321078343	3812.87964577014	6274.53811901009	13379.9609108551	23461.2499940174	10265.5971377566	21953.0397527209	5522.93250690922	6096.80478912388	3650.95315273905
ALPK2|115701	18.7721245395934	582.207267333926	14.7746722187047	62.453329528915	33.7520277859266	0	17.9193807121761	80.6255290273274	2893.41546274739	115.534917697812	49.8221989729891	50.2046076785444	450.63823374566	45.4735517878303	55.7684266040978	0	6.09777079759821	148.262365330276	36.1612302139612	19.5912750293184	392.015691050291
ALPK3|57538	1689.49120856341	648.206471728055	96.9989350010614	194.955663799721	17.7642251504877	671.755517774333	156.154603348963	2167.27829352266	128.754400064117	35.8858456485627	15.8165711025362	636.685706468813	60.0235352325162	82.014798760194	16.7305279812293	259.445102619466	18.2933123927946	534.454754064826	216.271973010422	93.0585563892623	186.674138595377
ALPL|249	2434.11881530061	4310.37661078801	271.725493413569	0	186.524364080121	278.298714506509	536.728117521845	1982.53370383091	996.390834667034	8574.96658095045	144.721625588207	13.6921657305121	357.370894384366	111.247796338085	54.6530580720158	1537.08985325495	150.411679674089	1086.2215807281	354.658219406158	465.292781946312	902.913333521849
ALPPL2|251	12.5147496930623	0	0	0	0	0	0	8.54310241349165	0	0	4.74497133076087	4.56405524350403	0	0	0	0	15.2444269939955	0	0	0	6.8774682640402
ALPP|250	25.0294993861245	45.5708792245178	0	0.843963912552905	0	83.1697307720603	1.70660768687391	184.744589691757	0	0	7.90828555126812	50.2046076785444	0	24.3608313149091	2.23073706416391	0	54.8799371783839	6.21459016354449	31.9887805738887	0	32.4223503876181
ALS2CL|259173	203.364682512262	325.281793085351	548.590003251036	6.75171130042324	202.512166715559	1119.59252962389	514.542217592484	1658.96369991991	21.3512321714364	936.533044974684	560.697445584909	162.023961144393	621.474449407437	721.892634631807	286.649712745063	139.163276068123	96.5480376286383	315.168501151185	746.173077299622	174.362347760934	47.1597823819899
ALS2CR11|151254	28.1581868093901	0.785704814215824	50.1054101329986	43.0421595401982	0	25.5906863914032	4.26651921718478	34.7063535548098	6.47007035498074	8.75264528013724	27.6789994294384	0	23.0859750894293	39.7893578143515	18.9612650453933	44.0567155391546	6.09777079759821	31.0729508177225	9.7357158268357	49.9577513247619	54.0372506460301
ALS2CR12|130540	1088.78322329642	920.846042260946	783.700004644337	294.543405480964	7077.26729995429	390.257967468898	368.627260364765	471.47246444457	263.978870483214	377.239011573915	902.335381399692	5082.07551364174	455.255428763546	306.946474567855	334.610559624587	148.254344353981	221.552338979402	612.137131109132	223.226055743876	770.916672403678	348.785890533467
ALS2CR4|65062	37.5442490791868	168.926535056402	491.418445535178	548.576543159388	602.207232601532	511.813727828063	238.925076162348	150.038236136947	494.960382156027	455.137554567136	623.172901439928	303.509673693018	306.581749187621	607.396727451734	434.993727511963	404.202882248117	279.481161556585	105.648032780256	340.054645665904	510.352714513744	808.593768757869
ALS2CR8|79800	922.962789863343	612.064050274127	3401.38649556702	1844.90511284065	2272.04439674737	1167.57506660777	1422.45750700941	231.731652965961	2674.72708474904	1464.31755536696	2182.68681215	1656.75205339196	1326.05840913682	2448.26354714837	1274.86623216968	2154.58318374818	1718.55506978976	1231.820550274	2355.34782182089	1454.65217092689	2256.79208607148
ALS2|57679	2653.1269349292	4973.51147398617	8388.15955790635	16094.3918123839	8143.12080898355	4958.19548833436	4316.01084010412	3583.83146245975	10645.8537620853	4899.73082782082	5603.02031307346	7852.45704644869	5608.96850772774	5717.48710960917	4161.43999319778	7644.88911546092	7015.48530263674	5071.10557345231	11031.2614400782	6575.81146359072	8344.33399521334
ALX1|8092	0	0	0	0	0	0	0	0	0	0	0	0	0	0	0	0	0	0	0	0	0
ALX3|257	165.820433433075	119.427131760805	80.9395086763823	38.8223399774336	0	19.1930147935524	49.4916229193434	957.361414211908	27.8213025264172	24.5074067843843	37.1689420909601	31.9483867045282	40.6313161573956	43.0374686563394	42.3840042191143	47.5532802644843	44.7169858490535	114.969918025573	34.7704136672704	31.3460400469094	44.2122959831156
ALX4|60529	3.12868742326557	1.57140962843165	0.642377052987161	0.843963912552905	0	0	5.11982306062174	231.197709065118	2.5880281419923	0.875264528013724	2.37248566538043	2.28202762175202	0.923439003577172	8.93230481546667	6.69221119249173	0.699312945065946	0	7.10238875833656	5.56326618676326	6.85694626026144	18.6674138595377
AMAC1L2|83650	419.244114717586	146.926800258359	167.018033776662	46.4180151904098	0	57.5790443806571	46.0784075455956	553.165881273584	27.8213025264172	6.12685169609607	60.8937987447645	200.818430714178	64.640730250402	215.999370992194	50.191583943688	93.0086216937708	51.8310517795848	87.4481615870189	97.357158268357	170.44409275507	141.47934714597
AMAC1L3|643664	1023.08078740784	786.49051903004	324.400411758516	351.932951534561	124.349576053414	175.935968940897	174.927287904576	1471.01544682309	384.969186121354	128.663885618017	132.068368706178	221.356679309946	112.659558436415	206.25503846623	213.035389627654	53.1477838250119	61.9940031089151	282.319953143878	187.064825529915	190.035367784388	471.597823819899
AMAC1|146861	0	32.2138973828488	0	0.843963912552905	0	0	0	63.5393242003441	3.88204221298844	9.62790980815096	0	2.28202762175202	0	16.2405542099394	1.11536853208196	0	0	18.1998711932374	0	0	0.982495466291457
AMACR|23600	187.721245395934	272.639570532891	611.542954443778	633.816898327232	211.394279290803	345.474266283943	264.524191465456	570.786030001411	408.908446434783	443.759115702958	400.950077449293	835.222109561238	280.72545708746	324.811084198788	784.104078053615	1500.02626716645	806.93833554883	318.275796232957	456.187827314587	492.720566987357	380.225745454794
AMBN|258	0	9.42845777058989	0	0	0	0	0.853303843436956	13.3485975210807	0	0	0.790828555126812	0	0	3.24811084198788	0	0	0	0	0	0	0
AMBP|259	12.5147496930623	0	26.3374591724736	4.21981956276452	0	6.39767159785079	1.70660768687391	21.3577560337291	1.29401407099615	7.00211622410979	1.58165711025362	13.6921657305121	0.923439003577172	16.2405542099394	2.23073706416391	9.79038123092324	7.11406593053125	0.88779859479207	11.8219406468719	2.93869125439776	3.92998186516583
AMBRA1|55626	6570.24358885769	9399.3866924639	6620.33790808568	6306.94231850786	7333.07214212131	4356.81435813639	3977.24921425965	8207.25169986126	6274.67423026032	4436.71589250156	5216.30514961645	7692.71511292605	6181.50068994559	5356.94680614851	4886.42953905105	5118.97075788273	4138.35378130332	7180.07113538087	4399.15273718305	6292.71753941707	6348.88570317539
AMD1|262	4139.25346098035	3243.38947308292	18109.8938778141	18169.6990733515	5553.09678204245	7865.93722955755	10237.9395135566	5365.6022595736	12456.1794474089	7337.34253833904	10081.4824207566	5816.88840784589	8948.1239446628	7166.95657284626	6338.63936782176	7800.13658926556	9274.70938314688	4091.41982409926	5913.056548256	6109.53911789294	5668.99884050171
AMDHD1|144193	75.0884981583736	7.85704814215824	41.1121313911783	6.75171130042324	0	108.760417163463	56.3180536668391	144.164853227672	21.3512321714364	97.1543626095233	159.747368135616	15.9741933522641	25.8562921001608	127.488350548024	22.3073706416391	11.1890071210551	2.03259026586607	9.32188524531674	123.782672655483	29.3869125439776	20.6324047921206
AMDHD2|51005	13212.4469884505	8494.25474648728	567.861314840651	865.906974279281	458.317008882582	934.060053286215	1500.96146060561	20892.6908960947	1129.67428397964	799.991778604543	538.554246041359	1592.85527998291	893.888955462703	778.734574366595	1296.05823427923	1908.42502708497	662.624426672339	7769.5694023228	663.419492771519	764.059726143417	1085.65749025206
AMELX|265	0	10.9998673990215	0	0	0	0	0	0	0	0	0	9.12811048700807	7.38751202861738	0	0	0	10.1629513293304	0	0	0.979563751465919	2.94748639887437
AMELY|266	0	0	0	0	0	0	0	0	0	0	0	0	0	0	0	0	0	0	0	0	0
AMFR|267	5772.42829592497	8590.89643863582	6403.85684122901	9610.21707223993	32197.6580852589	14621.878436888	5269.1512332232	10749.8925556767	7568.04129422097	5964.92775841353	9188.63698201842	72157.7133997988	9066.32413712068	5255.44334233639	8799.14234959455	6719.69808913868	6971.78461192062	5097.73953129607	6248.93874428183	14462.2792266428	7306.81878280957
AMHR2|269	475.560488336366	103.713035476489	254.381312982916	552.796362722153	46.1869853912679	124.75459615809	8.53303843436956	708.543556418964	15.5281688519538	0	14.2349139922826	6.84608286525605	23.0859750894293	3.24811084198788	21.1920021095572	90.211369913507	49.7984615137187	98.1017447245238	4.86785791341785	0	28.4923685224522
AMH|268	531.876861955147	634.06378507217	19.2713115896148	443.081054090275	95.9268158126334	76.7720591742095	110.076195803367	1867.20182124877	298.270243364612	14.8794969762333	82.2461697331884	31.9483867045282	16.6219020643891	107.999685496097	227.535180544719	86.7148051881773	81.3036106346428	307.622213095452	101.529607908429	68.5694626026144	193.551606859417
AMICA1|120425	47962.7781986612	6609.34889718351	2526.46894939851	8389.84525468843	28492.0407188672	9718.06315713535	10922.289195993	18132.734872636	20345.7832382724	9466.86113499643	4142.35997175424	22048.950881368	32356.3792463405	1592.38634028456	16111.4984459239	14896.7643557948	5356.89164569003	26781.3324104976	22304.5249592806	9759.39365585495	11284.9429258237
AMIGO1|57463	156.434371163278	185.426336154934	123.336394173535	69.2050408293382	301.99182755829	143.947610951643	36.6920652677891	292.067313761246	23.9392603134287	111.158595057743	270.46336585337	228.202762175202	103.425168400643	99.8794083911274	216.381495223899	27.9725178026378	10.1629513293304	53.2679156875242	86.2306258948305	28.4073487925117	32.4223503876181
AMIGO2|347902	6.25737484653114	201.140432439251	134.899181127304	342.649348496479	83.4918582072921	44.7837011849555	221.005695450172	171.929936071519	42.0554573073748	77.8985429932214	328.193850377627	95.8451601135847	324.127090255587	101.503463812121	243.150339993866	27.2732048575719	31.5051491209241	60.3703044458608	43.8107212207607	19.5912750293184	54.0372506460301
AMIGO3|386724	3166.23167234475	2392.47115928718	854.361480472925	864.219046454175	495.621881698606	1641.00276484873	942.900746997836	3742.41280101019	1443.4726961962	776.359636348173	1018.58717900333	536.276491111724	566.068109192807	1070.25252243501	671.451856313337	634.276841174813	651.445180210075	1713.0073886513	1451.31706647187	988.379825229113	1235.97929659465
AMMECR1L|83607	1880.34114138261	2269.90120826952	3294.75190477115	1911.57826193233	3764.23930938834	1928.89798675201	1603.35792181804	1862.39632614118	2483.21300224161	2266.93512755554	1708.98050762904	1955.69767184148	2155.30663434912	1520.11587405033	1964.16398499632	2291.64852098111	1813.07051715253	2140.03851274629	2083.44318694284	2054.14518682403	2122.19020718955
AMMECR1|9949	466.17442606657	649.777881356487	436.81639603127	325.770070245421	808.272244347189	607.778801795825	379.720210329445	595.881393341043	192.161089542928	355.357398373572	848.559039651069	392.508750941347	423.858502641922	709.712218974352	391.494354760766	376.929677390545	343.507754931366	378.202201381422	250.346978404347	892.382577585453	387.103213718834
AMN1|196394	832.230854588641	139.069752116201	639.807544775213	655.759960053607	1255.93071813948	383.860295871047	432.625048622537	194.355579906935	453.55193188415	388.617450438093	551.998331478515	652.659899821077	522.666476024679	394.645467301528	530.915421271011	920.995148651851	387.208445647486	275.661463682938	358.83066904623	372.234225557049	462.755364623276
AMN|81693	653.895671462504	1154.20037208305	471.504756892576	625.377259201703	0	150.345282549494	168.10085715708	3926.08950290026	14.2341547809576	112.033859585757	123.369254599783	59.3327181655524	70.1813642718651	316.690807093818	2.23073706416391	55.9450356052757	54.8799371783839	420.372634634045	442.975070121024	143.016307714024	75.6521509044422
AMOTL1|154810	4361.3902680322	2021.61848697732	6437.90282503733	3375.01168629907	4092.87747467236	2955.72427820706	602.432513466491	1162.39587213571	1792.20948832966	2327.32837998849	336.102135928895	2001.33822427652	1675.11835248899	2427.96285438594	1834.78123527482	2379.76195205941	2875.09893106756	5090.63714253773	1062.58384167178	1841.57985275593	2793.23461066661
AMOTL2|51421	178.335183126137	30.6424877544171	24.4103280135121	15.1913504259523	0	63.9767159785079	0.853303843436956	19.7559243311994	7.76408442597689	88.4017173293861	18.9798853230435	13.6921657305121	11.0812680429261	12.9924433679515	16.7305279812293	3.49656472532973	2.03259026586607	0	4.17244964007244	109.711140164183	96.2845556965628
AMOT|154796	81.3458730049048	235.711444264747	715.608037027698	1328.39919835827	1387.38598425309	383.860295871047	309.749295167615	151.106123938634	365.558975056412	202.18610597117	531.436789045217	531.71243586822	437.71008769558	210.315177018715	269.919184763833	21.6787012970443	44.7169858490535	243.256814973027	158.553086322753	32.3256037983753	355.663358797507
AMPD1|270	65.7024358885769	32.9996021970646	25.0527050664993	0	30.199182755829	294.292893501136	5.11982306062174	107.856667970332	0.647007035498074	23.6321422563705	151.839082584348	6.84608286525605	0.923439003577172	17.8646096309333	52.4223210078519	44.7560284842206	23.3747880574598	0	13.9081654669081	36.243858804239	28.4923685224522
AMPD2|271	41145.3683033655	15637.8829173375	9865.62677977682	13249.3894631681	12365.6771272545	14836.200435416	13154.5320504241	21547.8400624293	15368.3581141858	9301.43613920184	7928.84709370141	13349.8615872493	16053.0636381856	11114.223273572	10527.9635743216	20246.5083855493	10889.6023493775	42537.5379715699	17141.1185296909	8430.1256451157	8507.42824261773
AMPD3|272	68311.7611995804	10727.2278284886	6484.15397285241	5393.77336512562	16980.8228213512	6071.3903463604	17272.5763988509	37152.3505645727	8699.0095922716	6953.10141054102	7213.14725131165	43299.1920951228	11070.1867748831	3789.73332488936	38425.5612987555	62031.8554791297	38417.9886151346	107934.558061143	11120.2736990664	19923.3471410653	8255.90940324711
AMPH|273	12.5147496930623	942.845777058989	16.059426324679	58.2335099661505	83.4918582072921	0	451.39773317815	7.47521461180519	633.419887752614	6163.61280627264	37.959770646087	20.5382485957682	132.051777511536	157.533375836412	47.9608468795241	23.7766401322422	1.01629513293303	359.114531593392	84.8398093481397	79.3446638687395	47.1597823819899
AMTN|401138	0	0	0	0	0	0	0	0	0	0	0	0	0	0	0	0	0	0	0	0	0
AMT|275	2934.7088030231	4181.52102125662	1057.99500626985	1054.95489069113	556.020247210264	1215.55760359165	1437.81697619127	3539.51411868976	2584.14609977931	1389.04480595778	1896.40687519409	1905.49306416293	1694.51057156411	1232.6580645344	1890.54966187892	2451.79118540121	1334.39550954107	2429.0169553511	1661.33036502218	1896.43542283802	2062.25798374577
AMY1A|276|1of3	0	0	0	0	0	0	0	0	0	0	0	0	0	0	0	0	0	0	0	0	0
AMY1A|276|2of3	0	0	0	0	0	0	0	0	0	0	0	0	0	0	0	0	0	0	0	0	0
AMY1A|276|3of3	12.5147496930623	301.710648658876	16.7018033776662	0	24.8699152106827	0	15.3594691818652	45.9191754725176	142.341547809576	17.5052905602745	7.90828555126812	18.2562209740161	14.7750240572348	1.62405542099394	4.46147412832782	141.960527848387	4.06518053173214	50.604519903148	25.0346978404347	0	13.7549365280804
AMY2A|279	0	9.42845777058989	0	2.53189173765871	0	0	78.5039535961999	43.7833998691447	29.7623236329114	96.2790980815096	0	0	4.61719501788586	4.06013855248485	1.11536853208196	32.8677084180995	1.01629513293303	15.9803747062573	2.78163309338163	0	6.8774682640402
AMY2B|280	0	6.28563851372659	5.78139347688445	4.21981956276452	0	19.1930147935524	17.0660768687391	0	12.2931336744634	23.6321422563705	20.5615424332971	29.6663590827762	42.4781941645499	0	7.80757972457369	25.1752660223741	14.2281318610625	0	17.3852068336352	11.754765017591	36.3523322527839
AMZ1|155185	18.7721245395934	135.141228045122	8.99327874182026	64.1412573540208	0	19.1930147935524	29.0123306768565	452.250484014214	236.804574992295	3.50105811205489	22.1431995435507	0	12.9281460500804	58.4659951557819	1.11536853208196	8.39175534079135	5.08147566466518	17.3120725984454	4.17244964007244	0	83.5121146347738
AMZ2P1|201283	713.340732504549	767.63360348886	908.963529976833	499.62663623132	1922.08916128277	415.848653860301	599.019298092743	334.782825828704	711.060732012383	439.382793062889	262.555080302101	518.020270137708	677.804228625644	378.404913091588	525.338578610601	400.706317522787	384.159560248687	646.317377008627	518.774571915674	360.479460539458	477.492796617648
AMZ2|51321	1999.2312634667	1580.83808620224	3110.38969056384	1763.88457723557	15286.1157419946	2235.98622344885	1756.95261363669	862.853343762657	1253.89963479527	2070.00060875246	2185.05929781538	3484.65617841533	2517.29472375137	2715.42066390187	2594.34720562263	3372.78633405306	1488.8723697469	1842.18208419355	1557.71453229371	2000.26918049341	2286.26695006022
ANAPC10|10393	475.560488336366	223.92587205151	986.048776335293	778.978691286331	659.052753083093	841.293815117379	820.878297386352	98.7796216559972	698.76759833792	632.816253753922	881.773838966395	666.352065551589	711.048032754423	1246.46253561285	566.607214297634	830.084465793278	869.948633790678	487.845327838243	715.575113272424	792.467074935929	640.58704402203
ANAPC11|51529	631.994859499645	560.207532535883	394.419510534117	484.435285805367	28.4227602407803	934.060053286215	647.657617168649	1436.30909326828	528.604748001926	678.330009210636	744.960498929457	597.891236899029	572.532182217847	671.546916580995	752.87375915532	662.249358977451	986.822574077977	357.782833701204	719.052154639151	860.056973787077	471.597823819899
ANAPC13|25847	525.619487108615	268.711046461812	561.437544310779	927.516339895643	341.073122889363	550.199757415168	495.769533036871	166.590497063087	511.782565078977	694.960035242897	805.854297674221	595.609209277276	621.474449407437	696.719775606401	614.568061177158	681.830121439297	642.298524013678	354.675538619432	661.333267951482	575.003922110495	419.525564106452
ANAPC16|119504	1179.51515857112	1037.13035476489	1244.92672868912	1600.99954211286	1053.41855142392	2383.13267019942	1913.96052082909	2733.79277231733	2195.29487144496	2912.00508470166	2079.87909998351	2592.38337831029	1572.61662309192	1734.49118962153	2268.6595942547	2802.84628382431	2514.31415887633	811.891814937348	1785.11303767766	2182.46803826607	1625.04750124607
ANAPC1|64682	1317.1774051948	3072.89152839809	11727.8778563866	10300.5795527082	7624.40543458931	7079.0236230219	7629.38966416982	2915.33369860403	7861.1354813016	6884.83077735595	9622.01103022792	5892.19531936371	8147.50232856139	11849.1083515718	7534.31443421361	5377.71654755713	10450.5628519504	3670.15939087042	9217.63666319337	9105.04506987572	7700.79946479244
ANAPC2|29882	8923.0165311534	14148.9722943986	1817.92705995367	3142.92161034702	897.093370099627	3336.38573827919	2728.86569131139	14070.4896750207	3631.00348321519	3215.72187592242	2650.06648822995	3019.12254357792	2505.29001670487	3091.38949386197	3116.33967863698	3179.07664826979	2364.91877433517	7303.47514005697	3165.49846026829	2937.71169064629	3123.35308734054
ANAPC4|29945	1407.90934046951	1584.76661027332	4253.178467828	3122.66647644575	3181.57272445234	2303.16177522628	2856.86126782693	1600.22987082715	2896.00349088938	3352.26314229256	2892.06002609875	3457.27184695431	3058.42997984759	4329.73175236985	3696.3313153196	5349.04471680942	3885.29629320299	2638.98132301943	3083.44028401354	3137.54269594534	2963.20632633503
ANAPC5|51433	5184.23506035105	9610.74128748796	7752.20627544906	9048.98107039225	6496.37713753334	8473.71603135337	8441.7349231218	6827.54066008236	10322.3502443363	8194.22651126448	9785.71254113917	6407.93356187966	8615.68590337502	11328.5985891432	7662.58181540304	7297.33058176315	9760.49845668887	6581.69488249101	9478.4147656979	9469.44278542104	10392.837042431
ANAPC7|51434	2177.56644659284	1775.69288012776	4276.94641878852	4470.47684479274	2712.59718047947	3707.45069095453	2645.24191465456	1378.64315197721	2686.373211388	2472.62229163877	3200.48316259821	3044.22484741719	2736.14976759916	4261.5214246881	3588.14056770765	3867.89989915975	4524.54593181787	1933.18144015973	4087.6098307243	4253.26580886502	3954.54425182311
ANGEL1|23357	312.868742326557	831.275693440342	1093.32574418415	1985.84708623699	300.215405043242	1500.25398969601	674.110036315195	966.972404427086	1061.09153821684	854.258179341394	1051.01114976353	844.350220048246	1325.13497013324	1050.76385738308	873.333560620171	844.070724694597	771.368005896174	410.162950793936	1042.41700174477	809.119658710849	1128.88729076888
ANGEL2|90806	922.962789863343	693.777350952573	2299.70984969404	1464.27738827929	2995.04836037222	1237.94945418413	1236.43726914015	722.960041741731	1704.86353853743	1539.59030477614	1445.63459877181	1595.13730760466	1712.05591263208	1809.19773898725	1619.515108583	1366.45749465886	1385.21026618773	543.332740012747	1687.06047113596	1773.98995390478	2045.55556081881
ANGPT1|284	575.678485880865	300.924943844661	26837.2285196976	16382.1835065644	3629.23119824463	1026.82629145505	797.839093613554	24.0274755379453	11667.4778711368	274.833061796309	3658.37289601663	1138.73178325426	1525.52123390949	2753.58596629523	553.22279191265	41.9587767039568	773.40059616204	855.837845379556	519.469980189019	610.268217163268	1248.75173765644
ANGPT2|285	18.7721245395934	69.9277284652083	279.434018049415	78.4886438674202	289.556869952949	41.5848653860301	228.685430041104	128.146536202375	82.1698935082554	80.5243365772626	130.486711595924	86.7170496265767	192.998751747629	334.555416724752	56.8837951361797	108.393506485222	86.385086299308	45.7216276317916	119.61022301541	125.384160187638	255.448821235779
ANGPT4|51378	6.25737484653114	7.85704814215824	0.642377052987161	11.8154947757407	0	9.59650739677618	2.55991153031087	61.9374924978145	24.5862673489268	3.50105811205489	11.8624283269022	0	15.6984630608119	6.49622168397576	10.0383167887376	5.59450356052757	10.1629513293304	6.65848946094053	22.253064747053	6.85694626026144	27.5098730561608
ANGPTL1|9068	18.7721245395934	40.8566503392229	295.493444374094	0	166.983716414584	76.7720591742095	159.567818722711	258.428848008122	51.1135558043478	77.0232784652077	37.1689420909601	244.176955527466	67.4110472611336	239.548174596606	39.0378986228685	316.788764114874	162.607221269286	52.3801170927321	84.8398093481397	176.321475263865	163.094247404382
ANGPTL2|23452	187.721245395934	56.5707466235393	45.6087707620885	9.28360303808195	0	127.953431957016	44.3717998587217	224.790382254999	16.8221829229499	57.7674588489058	44.2863990871015	22.8202762175202	27.7031701073152	48.7216626298182	43.4993727511963	85.3161792980454	15.2444269939955	50.604519903148	10.4311241001811	88.1607376319327	18.6674138595377
ANGPTL3|27329	0	14.9283914701007	224.189591492519	51.4817986657272	0	28.7895221903286	24.7458114596717	27.2311389430046	14.2341547809576	35.0105811205489	47.4497133076087	52.4866353002964	35.0906821359325	92.5711589966546	31.2303188982948	32.8677084180995	71.1406593053125	6.21459016354449	41.029088127379	73.467281359944	134.60187888193
ANGPTL4|51129	372.313803368603	360.638509725063	138.11106639224	162.885035122711	85.2682807223408	140.748775152717	109.22289195993	800.915851264842	82.1698935082554	77.8985429932214	116.251797603641	34.2304143262803	41.5547551609727	137.232683073988	47.9608468795241	92.3093087487049	41.6681004502544	199.754683828216	74.4086852479586	190.035367784388	99.2320420954372
ANGPTL5|253935	0	0	0	0	0	0	0	0	0	0	0	0	0	0	0	0	0	0	0	0	0
ANGPTL6|83854	137.662246623685	120.212836575021	134.899181127304	668.419418741901	1.77642251504877	271.901042908659	124.582361141796	130.282311805748	642.477986249588	18.3805550882882	113.088483383134	289.817507962506	67.4110472611336	100.691436101624	111.536853208196	53.8470967700778	151.427974807022	445.674894585619	153.685228409335	235.095300351821	502.055183274935
ANGPTL7|10218	181.463870549403	198.783317996604	135.541558180291	120.686839495065	21.3170701805852	95.9650739677618	186.020237869256	386.575384210497	68.5827457627958	57.7674588489058	57.7304845242572	86.7170496265767	49.8657061931673	181.894207151321	84.7680084382286	134.967398397728	92.4828570969062	94.5505503453555	116.828589922028	178.280602766797	170.954211134713
ANG|283	12.5147496930623	0.785704814215824	21.8408198015635	26.1628812891401	78.1625906621457	998.036769264723	26.4524191465456	68.3448193079332	20.0572181004403	522.532923224193	139.185825702319	2.28202762175202	129.281460500804	37.3532746828606	60.2299007324256	14.6855718463849	24.3910831903928	0	21.5576564737076	70.5285901055462	21.6149002584121
ANK1|286	26418.6366020545	63656.2326381376	31428.9396944499	6912.06444380829	191917.582835809	118619.229095751	12861.8488321252	48211.3966388376	434.788727854706	1050.31743361647	110999.114340489	296266.518021577	52944.4518310936	5585.12659279816	41647.8609879402	23005.2979538344	33761.3243160354	11600.4203388506	187.064825529915	178634.225281077	28755.6773074184
ANK2|287	550.64898649474	37.7138310823596	14.7746722187047	22.7870256389284	0	243.11152071833	24.7458114596717	2.66971950421614	3.88204221298844	15.754761504247	24.5156852089312	15.9741933522641	6.4640730250402	24.3608313149091	24.538107705803	4.89519061546162	0	39.0631381708511	17.3852068336352	228.238354091559	12.7724410617889
ANK3|288	513.104737415553	1373.41201524926	1089.47148186623	351.088987622009	2710.82075796442	1084.40533583571	399.346198728495	470.404576642884	472.962142949092	2473.49755616678	982.999894022627	2473.71794197919	759.066860940436	1499.8151812879	1598.32310647344	4435.04269760823	68.0917739065134	632.55649878935	328.232705019032	364.397715545322	730.976626920844
ANKAR|150709	143.919621470216	112.355788432863	1288.60836829225	540.980867946412	595.101542541337	591.784622801198	430.918440935663	107.856667970332	558.367071634838	512.029748888028	699.092442732101	602.455292142533	629.785400439631	693.471664764413	492.992891180224	704.907448626474	618.923735956218	205.081475396968	455.492419041242	713.122411067189	615.042161898452
ANKDD1A|348094	1692.61989598667	1754.47885014394	149.031476293021	750.283918259533	39.0812953310729	92.7662381688365	476.143544637821	2767.43123807045	898.045765271327	324.723139893091	197.707138781703	933.349297296575	519.896159013948	477.472293772219	1204.59801464851	490.917687436294	391.273626179218	650.756369982587	621.694996370794	377.132044314379	473.562814752482
ANKFN1|162282	0	51.8565177382444	0.642377052987161	434.641414964746	49.7398304213655	0	60.5845728840239	0	3.23503517749037	1.75052905602745	0	0	22.1625360858521	80.3907433392001	0	6.99312945065946	4.06518053173214	19.5315690854255	6.25867446010867	2.93869125439776	41.2648095842412
ANKFY1|51479	11238.2452243699	8012.61769537297	4848.66199594709	7260.62153969264	3154.92638672661	5994.61828718619	8143.93188176231	5019.07266792634	6727.57915510897	8045.43154150215	4579.68816273937	6985.28655018292	6150.10376382397	5192.10518091763	8694.29770757885	4695.18711317276	8518.5858042447	12133.9872943206	6229.46731262816	5684.40844975673	5955.88751665881
ANKHD1-EIF4EBP3|404734	50.0589987722491	6.28563851372659	48.1782789740371	41.3542317150923	268.239799772364	54.3802085817317	75.0907382224521	25.6293072404749	32.9973588104018	51.6406071528097	40.3322563114674	47.9225800567924	46.1719501788586	64.1501891292607	73.6143231174091	32.1683954730335	35.5703296526562	25.74615924897	33.3795971205796	58.7738250879552	80.5646282358995
ANKHD1|54882	162.69174600981	202.711842067683	216.481066856673	138.410081658676	275.345489832559	70.3743875763587	216.739176232987	306.483799084013	135.871477454596	132.164943730072	107.552683497246	230.484789796954	180.070605697549	236.300063754618	146.113277702736	100.701064089496	172.770172598616	356.451135809016	190.541866896642	205.708387807843	234.816416443658
ANKH|56172	4098.58052447789	5431.57738067399	2836.09468893832	1219.52785363895	28818.9024616361	9964.3735136526	1178.41260778644	4797.4859490764	1164.61266389653	1543.96662741621	10566.2603250493	59385.2048008527	4272.75226955158	1478.70246081498	4062.17219384248	842.672098804465	2461.46681196381	2602.13768133556	787.897573700346	10696.8361660078	2154.61255757716
ANKIB1|54467	5143.56212384859	5477.93396471273	8162.68521230786	6235.20538594086	5265.31633460455	5354.85112740111	5607.91285906767	2577.34720937026	5597.90487112934	5830.13702109941	5954.93902010489	6134.09024726942	5640.36543384937	5668.76544697935	5227.73230986813	2890.26040195756	5721.74159841299	5005.40847743769	5939.48206264312	5500.25046448114	4034.12638459272
ANKK1|255239	18.7721245395934	62.0706803230501	10.2780328477946	5.06378347531743	14.2113801203901	0	8.53303843436956	70.4805949113061	0.647007035498074	4.37632264006862	27.6789994294384	9.12811048700807	27.7031701073152	2.43608313149091	30.1149503662128	2.79725178026378	4.06518053173214	23.5266627619899	1.39081654669081	0.979563751465919	5.89497279774874
ANKLE1|126549	682.053858271894	739.34823017709	585.205495271304	477.683574504944	282.451179892754	2082.44210510043	626.325021082726	1932.34297715164	192.161089542928	332.600520645215	1629.89765211636	1136.4497556325	687.962057664993	797.411211708025	912.37145924304	616.094704603099	839.459779802687	862.496334840496	624.476629464176	1180.37432051643	311.451062814392
ANKLE2|23141	9279.68689740567	10145.8062659689	7720.0874227997	7102.80028804525	5487.36914898564	4692.69211702355	8348.72480418718	5885.6636189949	10704.0843952801	6495.33806238984	5392.65991740973	4472.77413863395	5299.61644152939	6030.1177781505	6563.94381130231	5714.78538707891	6259.36172373456	12646.690982813	5607.77231625736	5734.36620108149	6983.57777439968
ANKMY1|51281	5540.90542660332	8832.10781660008	3004.39747682095	2909.14360656986	2616.67036466683	1925.69915095309	2766.41106042261	5505.49556159452	3404.55102079087	2423.60747807	2009.49535857723	1392.03684926873	2283.66465584635	3265.97545161881	2299.88991315299	2128.00929183567	2036.6554463978	4246.78457818787	2747.5580879877	2123.69421317811	2984.82122659345
ANKMY2|57037	425.501489564117	497.351147398617	2099.93058621503	1883.72745281808	1168.88601490209	1279.53431957016	865.250097245073	242.944474883669	601.716543013209	895.395612158039	1136.42063371723	908.246993457303	744.291836883201	1018.2827489632	910.140722178876	1238.48322571179	1141.2994342838	684.04881728729	1109.17619598592	816.956168722577	776.171418370251
ANKRA2|57763	491.203925452694	187.783450597582	2185.36673426232	1785.82763896195	1657.4022065405	1017.22978405828	930.954493189719	269.64166992583	1542.46477262741	1547.46768552826	1597.47368135616	1551.77878279137	1260.49423988284	1092.17727061843	1370.78792592872	789.524314979453	1100.64762896648	409.275152199144	1262.86142439526	1077.52012661251	1368.616184544
ANKRD10|55608	4120.48133644075	6910.27384102817	8879.57800344153	5675.65731191829	4938.45459183557	5837.87533303885	6918.58756258684	6523.72658050256	5053.77195427546	6146.10751571237	5686.05731136178	4947.43588395837	5622.8200927814	6497.03371168626	4801.66153061282	5454.64097151438	4777.6034199182	4919.73591304026	5856.72847811502	4600.03137688396	6417.6603858158
ANKRD11|29123	222155.579176395	142804.992802983	34083.8840544458	31199.6579192558	61332.7637545737	28613.5862213877	33912.0013458715	62394.5484769363	28016.6986511376	25422.9334806866	20462.6888639062	34353.6438178549	24963.3265837017	28729.5403973828	34890.9584205877	37842.6207092986	24362.6269266707	125110.797474586	20414.4052723278	30993.3970963817	31193.2485592875
ANKRD12|23253	12539.7791924484	7554.55178868515	12183.3231869545	6899.40498512	27575.406701102	7095.01780201653	12142.5136921079	3503.20593343242	8829.05800640672	10567.9439112377	10822.4887769104	17010.2338925395	11342.6012809384	9618.46823083661	12071.633622723	25422.8228049274	12736.2106059168	13452.8121068842	8525.70543121469	12574.659877568	9093.97803599372
ANKRD13A|88455	17761.5585018786	7318.8403444204	8911.0544790379	13706.8179037717	35286.8568389287	6954.26902686381	9360.74316250341	6142.4906353005	9512.94444292818	7196.42494932884	6981.43448465949	19118.8274150384	10403.4638143004	7922.95437131894	13193.6943659975	18244.3754238255	9921.07308769229	18451.1181955636	11860.8835101793	8744.56560933626	7461.07057101732
ANKRD13B|124930	572.549798457599	1272.84179902964	247.315165400057	676.85905786743	621.747880267068	444.63817605063	326.815372036354	2168.34618132435	339.031686600991	153.171292402402	521.156017828569	207.664513579434	416.470990613305	161.593514388897	192.958756050178	35.6649601983633	178.867943396214	379.089999976214	598.746523350396	215.504025322502	265.273775898693
ANKRD13C|81573	988.665225751919	1440.98262927182	2646.5934583071	1832.24565415236	2977.28413522173	1257.14246897768	1663.94249470206	694.127071096196	2234.11529357485	1732.14850093916	2003.16873013621	2215.84882072121	2056.49866096636	1946.43042206124	1461.13277702736	972.744306586731	1693.14769146644	1621.12023409032	1930.45336680685	1654.48317622594	1956.14847338629
ANKRD13D|338692	45134.4447680291	22104.2335383338	3440.57149579924	7866.58762890563	10198.441658895	12280.3306320746	11852.3903853393	31684.2310760372	8933.87314615741	8713.25837637662	3511.27878476304	18306.4255816947	9130.96486737108	10456.4808280695	9587.70790177649	13098.1314610852	11438.4017211613	39580.7247516149	10265.6169311249	10744.8347898297	8557.53551139859
ANKRD16|54522	153.305683740013	247.497016477985	411.121313911783	362.904482397749	83.4918582072921	351.871937881793	202.233010894559	138.825414219239	279.507039335168	231.069835395623	345.592078590417	187.126264983665	365.68184541656	262.284950490521	283.303607148817	123.778391276672	174.802762864482	175.340222471434	223.921464017221	282.114360422185	288.853667089688
ANKRD17|26057	23487.0564864546	24208.3510308038	59733.9997802231	48949.0629641559	311783.468461239	35932.522529329	37753.5752490247	16228.1569783282	59147.4421641274	41971.5599118421	44748.2429632955	70729.164108582	41165.9873404668	64055.1818871325	39809.7336470692	36567.0738974983	41703.6707799071	22340.5638393477	40383.0538414411	45202.9488751463	44057.0616994415
ANKRD19|138649	334.769554289416	219.997347980431	75.800492252485	33.7585565021162	47.9634079063167	38.3860295871047	28.1590268334195	221.052774949096	55.6426050528344	23.6321422563705	51.4038560832428	34.2304143262803	31.3969261216239	98.2553529701334	18.9612650453933	79.0223627924519	10.1629513293304	285.871147523047	45.2015377674515	16.6525837749206	56.002241578613
ANKRD1|27063	0	15.7140962843165	51.3901642389729	4.21981956276452	0	57.5790443806571	5.97312690405869	107.322724069489	0.647007035498074	0	10.2807712166486	0	1.84687800715434	12.9924433679515	1.11536853208196	0	5.08147566466518	10.2096838401088	3.47704136672704	6.85694626026144	5.89497279774874
ANKRD20A3|441425|1of3	3.12868742326557	94.2845777058989	10.9204099007817	5.06378347531743	0	51.1813727828063	15.3594691818652	122.807097193942	117.108273425151	246.82459689987	9.48994266152174	0	7.38751202861738	60.0900505767758	6.69221119249173	12.587633011187	14.2281318610625	14.2047775166731	4.17244964007244	117.54765017591	92.3545738313969
ANKRD20A3|441425|2of3	0	131.998408788258	112.415984272753	19.4111699887168	0	0	25.5991153031087	12.8146536202375	185.691019187947	618.812021305703	72.7562270716667	27.3843314610242	7.38751202861738	104.751574654109	13.3844223849835	18.1821365717146	13.2118367281295	3.55119437916828	6.95408273345407	222.360971582764	168.006724735839
ANKRD20A3|441425|3of3	0	168.140830242186	0	5.06378347531743	0	0	0	136.689638615866	43.996478413869	22.7568777283568	20.5615424332971	0	18.4687800715434	1.62405542099394	0	89.5120569684411	26.4236734562589	743.531323138359	2.78163309338163	0	15.7199274606633
ANKRD20A4|728747	0	1057.5586799345	2.56950821194865	28.6947730267988	248.699152106827	0	0	324.103947811839	2.5880281419923	17.5052905602745	0.790828555126812	2.28202762175202	286.266091108923	799.035267129019	140.536435042326	2307.03340577256	853.687911663749	7137.90070212824	319.192397465542	552.473955826778	617.989648297326
ANKRD20B|729171	0	189.354860226014	5.78139347688445	0	0	0	19.62598839905	28.8329706455343	0	0	0	563.660822572748	0	0	0	16.7835106815827	0	11.0974824349009	1.39081654669081	8.81607376319327	16.7024229269548
ANKRD22|118932	2327.74344290958	234.140034636316	17.9865574836405	1149.47884889706	547.13813463502	156.742954147344	864.396793401636	711.747219824023	396.615312760319	132.164943730072	389.878477677518	3174.30042185706	361.064650398674	141.292821626473	2316.62044113422	4781.90191836094	1662.65883747845	986.34423881399	378.997508973247	434.926305650868	208.289038853789
ANKRD23|200539	1223.31678249684	1954.04787295475	621.178610238585	354.46484327222	101.25608335778	425.445161257078	334.495106627287	1176.81235745847	529.251755037425	211.814015779321	393.832620453152	276.125342231994	322.280212248433	554.614926269431	244.265708525948	207.695944684586	267.285619961388	1232.26444957139	319.887805738887	372.234225557049	639.604548555738
ANKRD24|170961	197.107307665731	399.923750435854	18.6289345366277	9.28360303808195	0	19.1930147935524	42.6651921718478	168.72627266646	46.5845065558613	43.7632264006862	113.088483383134	50.2046076785444	71.1048032754423	64.9622168397576	94.8063252269663	221.682203585905	32.5214442538571	188.213302095919	53.5464370475964	95.0176838921942	85.4771055673567
ANKRD26P1|124149	37.5442490791868	0	0	0	0	0	0	0	0	0	0	0	0	0	0	0	0	0	0	0	0
ANKRD26|22852	1207.67334538051	1451.98249667084	1776.1725515095	1920.01790105786	2222.30456632601	1362.70405034222	1566.66585655025	806.789234174118	2142.24029453412	2040.24161479999	2498.2274056456	2503.38430106196	1957.69068758361	4220.10801145275	1331.75002730586	492.316313326426	1642.33293481978	1424.02894604648	1713.48598552308	2776.08367165442	5387.02264167606
ANKRD27|84079	7217.88188547366	9693.24029298062	8194.80406495722	5224.98058261504	5577.96669725313	10879.2405521453	4566.02886623115	5512.97077620633	6076.04307036241	6030.57259801456	8460.28388274663	8231.27363165953	5311.62114857589	8534.41123732316	6238.25619993438	8905.75035541482	8054.1389284943	8357.29207207515	12274.6514328198	11940.8821303696	6070.83948621491
ANKRD28|23243	3388.36847939661	3214.31839495694	15182.5816473516	23346.573712951	7935.27937472284	8943.9448937954	16179.4941754081	2063.15923285823	17370.1978820168	5718.10316151366	22235.7264845006	9867.48743645572	22169.9235978807	80078.9246983692	13182.5406806766	15120.5444982159	14120.4045769716	7605.32666228627	24440.8191749977	8458.53299390821	8089.86766944386
ANKRD29|147463	3.12868742326557	0	0	2.53189173765871	0	0	0.853303843436956	0	1.29401407099615	0.875264528013724	4.74497133076087	9.12811048700807	12.9281460500804	0.81202771049697	0	0.699312945065946	0	0	2.78163309338163	0	1.96499093258291
ANKRD2|26287	444.273614103711	25.9282588691222	0	3.37585565021162	56.8455204815605	25.5906863914032	0	585.736459225021	0.647007035498074	0.875264528013724	0	4.56405524350403	0.923439003577172	0	1.11536853208196	39.161524923693	1.01629513293303	68.3604917989894	4.17244964007244	0	0.982495466291457
ANKRD30A|91074	0	0	0	0	0	0	0	0	0	0	0	0	0	0	0	0	0	0	0	0	0
ANKRD30B|374860	0	7.85704814215824	5.13901642389729	0	0	0	0	0	0.647007035498074	0	0	0	0	0	0	0	0	0	0	0	0
ANKRD31|256006	43.8016239257179	24.3568492406905	83.509016888331	2.53189173765871	191.853631625267	25.5906863914032	7.6797345909326	32.0366340505937	10.9991196034673	5.25158716808234	7.1174569961413	75.3069115178166	8.31095103219455	3.24811084198788	4.46147412832782	13.286945956253	3.04888539879911	5.77069086614846	22.253064747053	5.87738250879552	4.91247733145728
ANKRD32|84250	872.903791091093	439.208991146646	2071.6659958836	1065.08245764177	1028.54863621324	687.74969676896	1302.14166508479	698.932566203786	908.397877839296	1396.9221867099	1382.36831436167	1677.29030198773	1597.54947618851	1449.46946323709	1350.71129235125	995.122320828841	4040.78944854175	1304.17613574955	1204.44712943425	1504.60992225165	1733.12200253813
ANKRD33|341405	0	7.85704814215824	0	0	0	0	0	4.27155120674582	0	0	0	4.56405524350403	23.0859750894293	0	0	0	0	0	0	0	0
ANKRD34A|284615	71.9598107351081	101.355921033841	25.6950821194865	31.2266647644575	0	0	10.2396461212435	172.997823873206	20.0572181004403	30.6342584804803	25.306513764058	20.5382485957682	25.8562921001608	28.420969867394	13.3844223849835	5.59450356052757	4.06518053173214	47.4972248213758	13.2127571935627	8.81607376319327	13.7549365280804
ANKRD34B|340120	81.3458730049048	9.42845777058989	14.7746722187047	0.843963912552905	0	0	330.228587410102	122.807097193942	1088.26583370776	220.566661059458	24.5156852089312	0	132.051777511536	0	4.46147412832782	584.625622075131	64.0265933747812	215.291159237077	70.2362356078861	0.979563751465919	424.438041437909
ANKRD34C|390616	0	0	0	0	0	0	0	0	0	0	0	0	0	0	0	0	0	0	0	0	0
ANKRD35|148741	281.581868093901	330.781726784862	29.5493444374094	14.3473865133994	21.3170701805852	86.3685665709857	52.9048382930913	319.832396605094	0.647007035498074	613.56043413762	47.4497133076087	219.074651688194	28.6266091108923	99.0673806806304	136.074960913999	71.3299203967265	235.780470840464	16.4242740036533	253.824019771074	193.953622790252	48.1422778482814
ANKRD36BP1|84832	165.820433433075	35.3567166397121	1498.02328756606	965.494715960523	952.162468066139	697.346204165736	1614.45087178272	244.546306586198	788.701576272152	1095.83118907318	1126.93069105571	1104.50136892798	1754.53410679663	682.915304527952	1265.94328391302	1163.65674058973	1294.75999935669	66.1409953120092	1102.22211325247	767.977981149281	1225.17184646545
ANKRD36B|57730	15023.9570065213	10772.7987077132	15144.6814012253	5529.65155504663	6764.6169373057	3649.87164657388	5629.2454551536	4447.75269402409	6354.90310266208	4095.36272657621	7701.87929838002	6275.57595981805	5866.60798972578	6745.51419109833	6049.75891801253	15468.8023448587	9531.83205177894	24808.2000335722	4799.01249435666	5121.15929266383	6493.31253672024
ANKRD36|375248	18027.4969328562	16957.8670052201	23987.6439126466	9184.85926031327	19283.0664008544	5562.77545433126	13788.5368060978	6817.92966986718	18592.3941720727	7513.2707084698	4459.48222236009	17252.1288204453	8648.92970750379	18590.5624041176	12631.5486258282	37369.185845489	20778.1539928159	47433.7472218481	7557.00170644454	11053.3973715414	12853.9881854911
ANKRD37|353322	131.404871777154	77.7847766073666	84.7937709943053	32.0706286770104	99.479660842731	79.9708949731349	22.1858999293609	61.4035485969712	51.1135558043478	85.7759237453449	45.8680561973551	50.2046076785444	66.4876082575564	84.4508818916849	37.9225300907865	43.3574025940887	51.8310517795848	80.7896721260784	38.9428633073428	48.978187573296	33.4048458539095
ANKRD39|51239	791.557918086189	1763.90730791453	479.85565858141	406.7906058505	408.577178461216	467.030026643108	494.916229193434	986.728328758285	647.007035498074	428.879618726725	602.61135900663	367.406447102075	328.744285273473	826.644209285916	500.800470904798	257.347163784268	354.687001393629	673.839133447181	411.681697820481	480.965801969766	537.425020061427
ANKRD40|91369	904.190665323749	1463.76806888408	1519.86410736762	1925.08168453318	943.280355490895	1493.85631809816	1448.90992615595	763.005834304973	1450.58977358668	1396.9221867099	1395.0215712437	1378.34468353822	1485.81335675567	1586.70214631108	1233.59759648264	997.919572609105	1217.52156925378	1529.23307952934	1385.25328050405	1290.08546068062	1642.73241963932
ANKRD42|338699	3641.79216068112	4077.80798578013	889.049841334231	418.606100626241	431.67067115685	1145.18321601529	1187.79895006424	2188.10210565555	1232.54840262383	968.042567983178	1009.88806489694	1444.52348456903	1226.32699675048	1623.24339328344	1057.36936841369	2422.42004170844	1249.0267183747	2134.26782188014	1187.75733087396	1284.20807817182	1451.14580371248
ANKRD43|134548	3.12868742326557	5.49993369951077	0	0	0	0	0	32.5705779514369	0	0	0	0	0	0	1.11536853208196	0	0	0.443899297396035	0.695408273345407	0	0
ANKRD44|91526	26193.3711075793	12430.6358657086	12585.4512221245	14625.0506406293	30048.1868420499	10361.0291527194	15846.7056764677	15447.5309952954	23523.2347896035	12504.9043117321	13204.4643849524	15129.8431322159	23414.7193747028	14346.09356135	16102.5754976672	17800.3117037086	11608.1230083611	20650.1953148636	23422.74146282	10069.9153650696	16703.4054224211
ANKRD45|339416	0	0	3.21188526493581	8.43963912552905	0	0	0.853303843436956	0	0	0	0	0	3.69375601430869	8.93230481546667	1.11536853208196	0	0	2.66339578437621	2.78163309338163	19.5912750293184	4.91247733145728
ANKRD46|157567	112.63274723756	137.498342487769	534.457708085318	368.812229785619	0	345.474266283943	239.778380005785	148.436404434417	388.204221298844	335.226314229256	786.083583796051	378.816585210835	410.930356591842	399.517633564509	555.453528976814	329.376397126061	511.196451865317	357.782833701204	488.176607888476	309.54214546323	279.028712426774
ANKRD49|54851	522.49079968535	571.207399934904	1251.35049921899	845.651840378011	2273.82081926242	876.481008905558	610.96555190086	540.351227653347	868.283441638415	864.761353677559	1125.34903394545	1191.21841855455	944.678100659447	690.223553922425	786.334815117779	1098.6206366986	977.67591788158	506.932997626272	874.823607868522	687.653753529075	585.567297909708
ANKRD50|57182	804.072667779251	762.133669789349	4302.64150090801	1613.65900080115	2534.95492897459	2578.26165393387	3024.96212498401	506.17881799938	2764.66106268327	3475.6754407425	2205.62084024868	1522.1124237086	2776.78108375656	4859.17381961387	2666.84616020796	3125.92886444478	4378.19943267551	1495.94063222464	2623.77541533222	3025.87242827822	3217.67265210452
ANKRD52|283373	3810.74128153746	7271.69805556745	5343.29232674721	7002.36858245145	2598.90613951635	4974.18966732899	5177.84772197545	5221.43740634593	7541.51400576555	3929.93773078162	4250.70348380661	3881.72898460018	4980.10654629169	4939.56456295307	6415.59979653541	3715.44967713537	4201.36407954517	4972.55992943038	4595.9532785398	4836.10624098724	5513.76455682766
ANKRD53|79998	256.552368707777	206.640366138762	77.0852463584594	42.1981956276452	1.77642251504877	70.3743875763587	40.9585844849739	348.665367250628	54.3485909818382	26.2579358404117	12.653256882029	152.895850657385	38.7844381502412	60.9020782872728	27.8842133020489	48.9519061546162	26.4236734562589	76.7945784495141	51.4602122275601	92.0789926377964	52.0722597134472
ANKRD54|129138	628.866172076379	1841.69208452189	501.054101329986	823.708778651635	1286.12990089531	722.936890557139	697.149240087993	1224.33336463352	1038.44629197441	506.778161719946	680.903385964185	449.559441485147	665.799521579141	959.004726096922	615.68342970924	755.257980671222	557.946027980236	1115.96283365363	622.39040464414	731.734122345042	1142.64222729696
ANKRD55|79722	147.048308893482	124.927065460316	136.183935233278	430.421595401982	1117.36976196567	131.152267755941	703.975670835489	108.924555772019	364.911968020914	203.061370499184	192.171338895815	684.608286525605	210.544092815595	209.503149308218	167.305279812293	511.897075788273	50.8147566466518	433.24571425853	190.541866896642	219.422280328366	122.811933286432
ANKRD56|345079	0	0	10.9204099007817	0	0	0	0.853303843436956	0	0.647007035498074	3.50105811205489	0	0	0	0	0	0	0	0	0	0	0
ANKRD57|65124	37.5442490791868	17.2855059127481	8.99327874182026	0	0	25.5906863914032	0	76.8879217214248	27.1742954909191	92.7780399694547	49.0313704178623	0	6.4640730250402	0.81202771049697	11.1536853208196	0	1.01629513293303	5.77069086614846	2.78163309338163	0	0
ANKRD58|347454	694.568607964956	135.926932859338	16.059426324679	61.6093656163621	8.88211257524384	41.5848653860301	61.4378767274608	1227.53702803858	170.162850335993	93.6533044974684	65.6387700755254	125.511519196361	60.0235352325162	92.5711589966546	273.265290360079	678.333556713968	254.073783233259	446.118793883015	211.404115097004	218.4427165769	166.041733803256
ANKRD5|63926	28.1581868093901	51.0708129240286	68.7343446696263	37.9783760648807	330.414587799071	249.509192316181	34.9854575809152	45.3852315716744	23.9392603134287	191.682931635005	161.32902524587	257.869121257978	108.042363418529	219.247481834182	156.151594491474	134.967398397728	75.2058398370446	81.6774707208705	75.7995017946494	127.34328769057	143.444338078553
ANKRD6|22881	1301.53396807848	392.066702293696	144.534836922111	294.543405480964	676.81697823358	604.5799659969	755.173901441706	591.075898233453	351.324820275454	713.340590331185	1026.4954645546	899.118882970295	498.657061931673	652.058251529067	588.914584939273	1190.92994544731	471.560941680928	1036.50485941974	641.861836297811	435.905869402334	415.595582241286
ANKRD7|56311	3.12868742326557	6.28563851372659	23.767950960525	0	0	3.1988357989254	0	11.746765818551	0.647007035498074	3.50105811205489	1.58165711025362	9.12811048700807	0	25.9848867359031	0	0	0	0.443899297396035	0	7.83651001172735	0
ANKRD9|122416	112.63274723756	224.711576865726	24.4103280135121	23.6309895514813	56.8455204815605	105.561581364538	13.6528614949913	365.217628176768	3.88204221298844	45.5137554567136	92.526940949837	150.613823035633	23.0859750894293	17.8646096309333	28.9995818341309	16.7835106815827	48.7821663807857	34.6241451968907	0	170.44409275507	21.6149002584121
ANKS1A|23294	14795.5628246229	11963.9272060644	3693.66805467618	7196.48028233862	17130.0423126153	4020.93659924922	7006.47785846084	7551.03464572493	7640.50608219676	8480.43801192497	4373.28190985127	8187.91510684624	6368.03536866818	6147.04976846207	8552.64590400444	10700.187372454	4396.49274506831	15471.222212144	6434.61275326505	6658.09481871385	7200.70927245009
ANKS1B|56899	3.12868742326557	0	0	20.2551339012697	0	31.9883579892539	0.853303843436956	58.1998851919119	1.29401407099615	1.75052905602745	0.790828555126812	2.28202762175202	0.923439003577172	7.30824939447273	1.11536853208196	2.79725178026378	0	11.5413817322969	1.39081654669081	0	1.96499093258291
ANKS3|124401	2021.13207542956	4371.66158629685	687.98582374925	869.282829929492	657.276330568044	764.521755943169	591.33956350181	5123.19172859077	567.425170131811	474.393374183438	570.978216801558	422.175110024123	692.579252682879	984.989612832825	515.300261821864	728.684088758716	459.365400085732	1973.13237692538	599.441931623741	704.306337303996	683.816844538854
ANKS4B|257629	0	15.7140962843165	0	0	0	0	0	0	0	5.25158716808234	0	0	0	0	0	0	0	0.88779859479207	0	0	0
ANKS6|203286	228.394181898386	302.496353473092	154.812869769906	587.398883136822	563.125937270459	959.650739677619	285.85678755138	429.824840178799	308.622355932581	458.638612679191	473.70630452096	431.303220511131	333.361480291359	336.179472145746	211.920021095572	185.317930442476	173.786467731549	452.33338404656	119.61022301541	160.648455240411	630.762089359115
ANKZF1|55139	9529.98189126692	10143.4491515263	3100.11165771604	3913.46066250782	6464.40153226246	2076.04443350258	2092.30102410742	4816.70792950676	3960.97707131921	3036.29264767961	2389.0930650381	2487.4101077097	3401.9492891783	2605.79692298478	2983.61082331923	3484.67640526361	2645.41623102469	8672.90447252373	2536.1539728907	2683.02511526515	2741.16235095316
ANLN|54443	6898.75576830058	2816.75175896373	2510.40952307383	752.815809997191	3247.30035750915	3739.43904894379	3875.70605689065	1112.73908935729	1295.95509210264	4383.32475629273	4028.48065981598	3708.29488534703	1882.89212829385	3339.05794556354	4810.58447886948	6100.80613275531	11361.1632910584	12614.2863341031	2168.28299629098	5815.66999245316	3498.66635546388
ANO10|55129	7837.36199528025	1122.77217951441	2163.52591446076	2581.68560849934	3714.49947896697	2888.54872642963	4753.75571178728	4405.57112585747	2875.94627278894	4386.82581440478	3014.63845214341	5848.83679455042	2652.11681827364	1693.88980409668	8787.98866427373	13312.1212222753	7950.47682493513	5060.0080910174	2853.95555380955	3396.14752633234	3112.54563721134
ANO1|55107	0	0	0	0	0	0	0	0	0	1.75052905602745	0	0	0	0	0	0	4.06518053173214	0	0	13.7138925205229	0
ANO2|57101	40.6729365024524	117.070017318158	122.051640067561	9.28360303808195	49.7398304213655	86.3685665709857	5.11982306062174	15.4843731244536	212.218307643368	5.25158716808234	54.56717030375	25.1023038392722	1.84687800715434	0	1.11536853208196	4.19587767039568	7.11406593053125	152.701358304236	0	7.83651001172735	14.7374319943719
ANO3|63982	0	0	0	0	0	0	0	0	0	0	0	9.12811048700807	0	0	0	13.286945956253	0	0	0.695408273345407	3.91825500586368	0
ANO4|121601	0	0	0	0	17.7642251504877	0	0.853303843436956	0	0.647007035498074	4.37632264006862	0	0	0	0	0	0	0	0	0	0	9.82495466291457
ANO5|203859	290.967930363698	318.210449757409	9.63565579480742	237.997823339919	0	2363.93965540587	63.1444844143347	27.7650828438479	0	259.953564820076	41.1230848665942	1261.96127482887	10.1578290393489	0.81202771049697	44.6147412832782	0.699312945065946	141.265023477692	66.1409953120092	9.7357158268357	423.171540633277	42.2473050505326
ANO6|196527	8854.18540784156	6212.56796600452	6964.00963143382	7676.69574858122	8573.01505762535	12353.9038554499	10422.253143739	6095.50357202629	6019.10645123858	16449.7215394899	11332.5731949672	9616.464398063	9760.75026781071	9441.44618994827	10281.4671287315	7180.54531993713	11615.2370742917	7695.88211895506	13795.5093266262	7926.62987686222	8997.69348029716
ANO7|50636	2405.96062849122	238.854263521611	117.555000696651	31.2266647644575	166.983716414584	419.047489659227	28.1590268334195	3314.72373643476	61.465668372317	531.28556850433	50.6130275281159	803.27372285671	72.9516812825966	361.352331171152	1484.55551620108	1086.03300368741	2211.45820926228	3247.56725974939	813.627679814127	499.577513247619	1051.27014893186
ANO8|57719	797.81529293272	2001.97586662192	639.165167722226	1926.76961235828	669.711288173385	1218.75643939058	719.335140017354	1862.39632614118	2947.11704669373	1664.7531322821	834.324125658786	353.714281371563	1094.27521923895	1906.64106424689	615.68342970924	466.441734358986	228.666404909933	863.384133435288	1397.07522115092	559.33090208704	1942.39353685821
ANO9|338440	675.796483425363	5452.79141065782	426.538363183475	329.989889808186	698.134048414165	476.626534039884	246.60481075328	3109.68927851096	359.088904701431	259.953564820076	907.080352730453	607.019347386037	801.545055104985	467.727961246255	568.837951361798	465.74242141392	81.3036106346428	1150.14307955313	312.933723005433	145.954998968422	308.503576415517
ANP32A|8125	44865.3776496282	34562.3690725399	25038.5727713336	26213.5191238932	29561.4470729265	23076.4014534478	25140.891139183	70986.7737293055	29383.824517145	25252.2568977239	18056.9883992105	24073.109381862	19401.4534651564	26932.523074053	27121.3012261048	33913.8805839181	24358.561746139	39019.6360397063	25187.6876605707	22072.5100117816	24887.5926566289
ANP32B|10541	87302.8938588024	136349.642049386	39287.1381836418	32273.1800160231	45344.9611191348	27436.4146473831	27437.9850857153	237042.259003748	22592.1916655217	18898.7116888723	26220.7115737846	39221.2087350519	23002.8655791074	19866.2579373084	30427.2535551958	28985.1229470933	34985.9599512197	104776.214560171	23431.0863621002	24096.2887223101	19122.3092604306
ANP32C|23520	444.273614103711	257.71117906279	5.78139347688445	21.9430617263755	1.77642251504877	6.39767159785079	19.62598839905	551.564049571055	84.1109146147496	16.6300260322607	3.95414277563406	22.8202762175202	7.38751202861738	8.1202771049697	10.0383167887376	74.8264851220562	0	340.914660400155	5.56326618676326	0	16.7024229269548
ANP32D|23519	0	36.1424214539279	0.642377052987161	4.21981956276452	0	0	1.70660768687391	7.47521461180519	18.7632040294441	1.75052905602745	6.32662844101449	0	0	0	1.11536853208196	34.2663343082314	1.01629513293303	23.9705620593859	0.695408273345407	0.979563751465919	0
ANP32E|81611	18187.0599914427	12722.1323517826	4600.70445349405	581.491135748952	11497.0065173956	5098.94426348708	7905.00680559996	43142.6671881328	5354.63022578206	6666.01464535252	6899.97914348143	6994.41466066993	4201.64746627613	6288.34259008854	10968.534144494	14885.5753486737	8969.82084326697	22240.2425981362	4036.14961849674	6955.88219915949	6146.49163711935
ANPEP|290	62238.9789110219	14907.963144931	17690.4216622134	5116.95320180826	76059.306404328	6819.91792330894	23622.0102978653	25078.2771348047	88262.7587615408	66445.7066441618	4533.02927798688	13386.3740291973	15691.9989877869	15276.6773175795	21163.002527723	32476.0931688625	17552.4332408864	34381.7761805125	14534.7283211924	22384.0112847477	26254.2438502403
ANTXR1|84168	1035.5955371009	96.6416921485464	24.4103280135121	31.2266647644575	0	291.094057702211	55.4647498234021	69.4127071096196	31.0563377039076	158.422879570484	83.827826843442	6.84608286525605	15.6984630608119	33.2931361303758	61.3452692645076	23.7766401322422	8.13036106346428	24.4144613567819	15.9943902869444	371.254661805583	272.151244162734
ANTXR2|118429	6767.35089652342	2405.04243631464	5548.8529837031	6555.06770879841	3346.78001835188	3713.84836255238	6269.22333773132	4460.03340374348	7124.84147490479	4888.35238895665	4276.00999757067	7407.46166020705	6546.25909635857	20217.8659359536	7012.32196119926	11470.1309249716	8353.94599270955	7325.22620562937	6457.56122628545	6142.84428544278	7369.69849265222
ANTXRL|195977	125.147496930623	27.4996684975538	12.8475410597432	15.1913504259523	72.8333231169995	0	54.6114459799652	460.793586427706	5.82306331948267	153.171292402402	70.3837414062862	52.4866353002964	11.0812680429261	10.5563602364606	629.067852094223	120.281826551343	169.721287199817	278.76875876471	16.6897985602898	18.6117112778525	0.982495466291457
ANUBL1|93550	735.241544467408	510.708129240286	1712.57722326377	575.583388361081	4115.97096736799	1007.6332766615	884.876085644123	276.048996735949	223.864434282334	852.507650285367	1035.98540721612	1971.67186519374	1195.85350963244	811.215682786473	710.489754936206	1279.74268947068	1036.6210355917	263.676182653245	858.829217581578	1076.54056286105	669.079412544482
ANXA10|11199	0	3.1428192568633	0.642377052987161	1.68792782510581	0	0	4.26651921718478	0	2.5880281419923	0	1.58165711025362	2.28202762175202	0	17.0525819204364	0	2.09793883519784	1.01629513293303	0	0	1.95912750293184	5.89497279774874
ANXA11|311	34984.9827669556	11828.000273205	9597.75554868118	18779.0410182147	20103.7736028069	16755.5019147712	20242.0737740115	23789.3365581692	19947.8739114411	26008.4854499278	10765.5491209413	28858.521304676	14571.8674764478	9038.68044554178	31621.8132530555	43162.9935953603	26096.4264234545	29367.0458178295	19995.7694917738	13497.4089314489	14197.0594879116
ANXA13|312	0	0	0	0	0	0	0	0	0	0	0	0	0	0	0	0	0	0	0	0	0
ANXA1|301	75826.8683902643	41137.1469578979	22309.1126731911	43303.7883530896	40383.4130346036	70396.7794269512	101391.269284866	75205.4644898678	29280.3033914653	130000.414552294	59543.0635726079	121273.793902767	62859.4164125017	89379.078066691	134664.019720915	194111.091413735	125500.253375635	76716.4521731724	131932.857619091	78730.4773965703	21677.7799682547
ANXA2P1|303	0	0	0	0	0	3.1988357989254	15.3594691818652	0	3.23503517749037	11.3784388641784	0	2.28202762175202	11.0812680429261	0.81202771049697	6.69221119249173	0	0	0	9.7357158268357	2.93869125439776	7.85996373033166
ANXA2P2|304	331.64086686615	372.424081938301	17.9865574836405	98.7437777686899	909.528327704969	358.269609479644	299.509649046372	555.8356007778	411.496474576775	336.976843285284	90.1544552844565	15.9741933522641	322.280212248433	114.495907180073	140.536435042326	283.221742751708	8.13036106346428	23.5266627619899	399.859757173609	127.34328769057	198.464084190874
ANXA2P3|305	0	0.785704814215824	0	0	0	0	0	1.60183170252968	0	0	0	2.28202762175202	0	0	0	0.699312945065946	0	0	0	0	0.982495466291457
ANXA2|302	4305.07389441342	4458.8748206748	1961.81951982279	10909.9214975714	2639.76385736247	31908.3870942808	26917.4697412188	6750.11879446009	15948.7234250275	34179.9550834639	6994.87857009665	2204.43868261245	29756.8984512708	13940.0797061015	13378.8455423231	13572.2656378399	1962.46590169369	418.153138147065	31466.5289606063	9433.1989266168	23669.2982784275
ANXA3|306	51210.3557440108	4525.65972988315	784.984758750311	2033.9530292525	18918.8997852694	2184.80485066604	25457.4668650981	23855.5456018737	3833.51668532609	10901.4196964109	9364.9917498117	51183.597528276	5609.89194673132	133.172544521503	59030.8795604375	86728.7914470786	52859.542454113	36658.9795761542	3872.03326598723	16734.8671300438	3172.47786065511
ANXA4|307	8325.43723330968	5499.14799469655	5058.07691522091	6294.28285981957	5265.31633460455	5671.53587149473	7314.52054594159	11842.8757207028	5650.95944804018	5838.88966637955	3335.71484552489	8210.73538306376	5524.93555840222	4775.53496543268	10488.9256756987	14563.1920809983	7134.39183318991	9237.54437881149	5650.19222093143	4142.57510494937	4051.81130298597
ANXA5|308	11097.454290323	5200.58016529454	3323.65887215557	394.97511107476	2483.43867603818	15207.2653880913	17028.5314996279	14454.9292836279	1580.63818772179	19540.2805879064	4010.29160304806	13495.9113550414	13425.8796730085	475.036210640728	9966.93320268436	769.943552517607	10526.7849869204	8781.21590108837	19341.3903065558	3546.02078030663	5940.16758919815
ANXA6|309	41686.6312275904	42274.8475288824	17409.702890058	43034.5638649852	26935.8945956845	43638.5179689402	33131.2283291267	34144.1106272219	54012.1473233792	41350.1220969523	30011.9436670625	47281.33029508	35733.3956824223	62502.5849046623	65541.2856821999	36916.7303700313	61721.6360132891	36584.4044941916	58289.121471812	30412.5157917624	51530.9047115206
ANXA7|310	5475.20299071474	3098.81978726721	7966.76021114677	10080.3049715319	9665.51490438034	11151.1415950539	9358.1832509731	3978.94994908374	13054.0139482091	11704.9125331275	9807.06491212759	15447.0449716394	9757.0565117964	8091.04410739181	13211.5402625108	12414.9027137557	9428.16994821977	3995.09367656432	9618.88723691367	12624.6176288928	11473.5820553516
ANXA8L1|728113	0	0	0	0	0	0	0	0	0	0	0	0	0	0	0	0	0	0	0	0	0
ANXA8L2|244	103.246684967764	11.7855722132374	36.6154920202682	5.90774738787034	0	3.1988357989254	32.4255460506043	404.195532938324	28.4683095619153	3.50105811205489	49.0313704178623	0	16.6219020643891	0	7.80757972457369	11.1890071210551	156.509450471687	20.4193676802176	63.9775611477775	0	9.82495466291457
ANXA8|653145|1of2	21.900811962859	2.35711444264747	0	4.21981956276452	0	0	0	75.2860900188952	6.47007035498074	0	1.58165711025362	0	8.31095103219455	22.7367758939152	0	5.59450356052757	5.08147566466518	0	20.1668399270168	0	0
ANXA8|653145|2of2	0	0	0	0	0	0	0	1.60183170252968	0	0	0	0	0	0	3.34610559624587	0	0	0	0	0	0
ANXA9|8416	306.611367480026	95.0702825201147	154.170492716919	171.32467424824	94.1503932975847	99.1639097666872	116.049322707426	246.682082189571	244.568659418272	135.666001842127	109.925169162627	91.2811048700807	121.893948472187	100.691436101624	137.190329446081	224.479455366169	139.232433211826	162.023243549553	143.949512582499	95.0176838921942	200.429075123457
AOAH|313	14229.2704010118	21783.6659741337	12110.092202914	5651.18235845425	23264.0292570787	20936.3803039667	21078.3115405797	8843.17888576554	23177.7330326475	41700.2279081578	5186.25366452163	12395.974041357	28791.9046925327	7146.65588008384	11576.4099944786	22597.598506861	10723.9462427094	23013.9590734974	11273.9589274757	20611.0008945944	23993.5217823037
AOC2|314	1949.17226469445	208.211775767193	292.923936162146	395.819074987312	94.1503932975847	124.75459615809	446.277910117528	1219.52786952593	245.862673489268	140.917589010209	93.3177695049638	196.254375470673	352.75369936648	263.909005911515	143.882540638572	627.283711724154	115.857645154366	619.239519867469	136.3000215757	144.975435216956	146.391824477427
AOC3|8639	2086.83451131813	259.282588691222	95.0718038420999	107.183416894219	14.2113801203901	44.7837011849555	228.685430041104	1255.30211088243	71.1707739047881	79.6490720492488	60.8937987447645	278.407369853746	151.443996586656	25.1728590254061	25.653476237885	336.36952657672	41.6681004502544	508.26469551846	43.1153129474153	113.629395170047	39.2998186516583
AOX1|316	444.273614103711	47.1422888529494	151.60098450497	34.6025204146691	56.8455204815605	31.9883579892539	1739.88653676795	63.0053802995009	58.8776402303247	559.294033400769	109.1343406075	707.428562743125	712.894910761577	194.886650519273	191.843387518096	828.685839903146	2626.10662349896	3835.28992950174	242.697487397547	566.187848347301	87.4420964999397
AOX2P|344454	0	0	0.642377052987161	0	0	0	0.853303843436956	0	0	0	0	0	0.923439003577172	0	0	1.39862589013189	0	0	4.17244964007244	0.979563751465919	0.982495466291457
AP1AR|55435	37.5442490791868	73.8562525362875	533.815331032331	327.457998070527	440.552783732094	259.105699712957	281.590268334195	59.8017168944415	182.455984010457	187.306608994937	410.440020110815	143.767740170377	334.284919294936	578.163729873843	160.613068619802	139.163276068123	189.030894725545	47.4972248213758	349.094953219394	202.769696553445	335.030954005387
AP1B1|162	8506.90110385908	13239.9118243509	14099.5339360152	29281.327946023	9738.34822749734	13543.8707726501	13981.3834747145	11638.9091505807	34276.4917195815	14620.4186759412	10339.2925297279	10175.5611653922	11518.0546916181	6901.42351151375	11401.2971349418	7768.6675067376	8785.87142420609	9122.13056148852	11393.5691504912	12079.0006193263	14099.7924367487
AP1G1|164	6376.26496861523	4430.58944736303	8233.34668813645	7094.36064891972	13017.6241902774	5447.61736556995	11097.2164838976	3999.23981731578	8474.49815095377	8972.33667666868	6570.99446454868	8833.72892380206	7269.3118361595	9149.92824187986	8815.87287757578	9519.04780823766	8905.79424989219	6765.91309091037	9389.40250670969	8396.82047756586	8134.07996542697
AP1G2|8906	17908.6068107721	15889.3084578866	8626.48144456459	15334.8242910863	6215.70238015564	9043.10880356209	10522.0896934211	15906.1888061198	14066.5799587636	9728.56522887254	9385.553292245	12329.7952403261	9251.93537683969	12683.8728379627	12569.0879880316	14005.8396637808	8583.62869275241	16345.7038280142	11767.698801551	10650.7966696889	12284.1408150421
AP1M1|8907	13249.9912375297	5500.71940432498	3556.84174238991	6303.56646285765	2664.63377257315	8512.10206094047	8666.15383394572	6141.42274749881	7995.0659376497	8789.40639031381	5924.88753501007	8979.77869159419	6852.84084554619	5254.6313146259	10220.121859467	13854.7880676465	14129.551233168	10141.7672476072	8228.07069022286	7957.97591690913	6117.9992685969
AP1M2|10053	25.0294993861245	9.42845777058989	1.28475410597432	3.37585565021162	0	19.1930147935524	1.70660768687391	157.513450748752	4.52904924848652	0.875264528013724	25.306513764058	11.4101381087601	0.923439003577172	3.24811084198788	21.1920021095572	18.1821365717146	1.01629513293303	22.1949648698018	3.47704136672704	8.81607376319327	9.82495466291457
AP1S1|1174	384.828553061665	642.706538028544	301.917214903966	182.296205111427	369.495883130144	1138.78554441744	607.552336527113	1342.33496671988	279.507039335168	795.615455964475	988.535693908515	497.48202154194	639.019790475403	1472.20623913101	1086.36895024783	124.477704221738	702.259936856727	356.00723651162	828.926661827726	968.788550199794	389.068204651417
AP1S2|8905	5828.74466954375	1404.05450300368	3566.47739818472	4301.68406228216	4382.43434462531	6333.69488187228	7833.32928275126	4874.37387079783	5449.09325296478	12681.7077463908	3361.81218784408	3701.44880248177	9891.87860631867	3036.98363725867	4033.17261200835	7656.77743552704	6222.77509894897	2635.43012864026	10226.6740678176	3338.35326499585	8181.23974780896
AP1S3|130340	150.176996316747	17.2855059127481	7.70852463584594	21.9430617263755	159.878026354389	220.719670125852	99.8365496821238	81.1594729281707	44.6434854493671	154.046556930415	17.3982282127899	143.767740170377	83.1095103219455	341.051638408728	78.0757972457369	157.345412639838	147.36279427529	110.530925051613	124.478080928828	146.934562719888	500.090192342352
AP2A1|160	24068.992347182	16883.2250478696	8867.37283943477	10986.7222136137	16387.4977013249	17465.6434621327	13789.3901099412	19326.6334349215	13752.1345395116	17373.1256165444	17066.8710481917	19782.8974529682	15768.6444250838	7562.41406785829	14929.207801917	15686.9879837193	14974.0924886353	19908.8834882122	18066.7069415137	17660.5548751791	16721.0903408143
AP2A2|161	10568.7061157911	13557.336569294	7001.90987756006	10590.0591747139	5952.79184792842	7600.43385824674	4997.80061101025	13541.8852131859	9446.30271827188	8641.48668507949	4265.72922635402	6957.9022187219	6957.18945295042	4609.0692847808	5677.22582829716	7726.00941708857	5384.33161427922	9785.3161117982	7327.51697624056	5408.17147184334	6486.4350684562
AP2B1|163	10118.1751268408	9215.5317659374	19426.7668364377	19028.0103724178	16206.3026047899	17072.1866588648	14797.1419490403	6669.49326543276	15990.7788823349	11744.2994368881	23167.3225224399	30001.8171431738	19863.172966945	16684.7333675813	18971.303362182	17233.1689052601	18044.320085226	7773.56449599937	16425.5434164185	26810.6598776222	14927.0536193661
AP2M1|1173	10493.6176176327	7783.97759443617	11601.9719540011	18795.0763325532	41182.8031663756	22618.9679342015	17112.1552762847	11676.8191675406	14054.9338321247	20669.3718290441	22711.8052746869	43938.1598292133	17084.5450051813	13745.1930555822	18960.1496768612	16050.6307151536	20941.7775092181	6824.06389886925	15510.386128696	25811.504851127	14896.5962599111
AP2S1|1175	1051.23897421723	1347.48375638014	790.123775174209	1516.60315085757	820.70720195253	3208.43230632217	2224.56311984014	3129.44520284216	1880.8494521929	3364.51684568475	2623.17831735563	3281.5557200794	2561.61979592308	1752.35579925246	2931.18850231138	2216.12272291398	3171.857109884	909.10576106708	1888.72887040613	3660.62973922814	2519.1183755713
AP3B1|8546	13559.731292433	9936.80878538753	11783.7646599965	10848.312131955	27530.9961382258	8697.63453727815	14536.0309729485	8074.29966855129	13211.2366578352	11320.6714053295	9911.45428140433	13247.1703442705	11654.7236641475	14635.1754262869	13512.6897661729	7796.64002454023	13591.9311078464	15284.7845072377	14440.8482042907	12699.0644740042	15827.0194664891
AP3B2|8120	187.721245395934	538.993502552055	84.7937709943053	498.782672318767	0	156.742954147344	59.7312690405869	85.4310241349165	8.41109146147496	61.2685169609607	9.48994266152174	130.075574439865	69.2579252682879	0.81202771049697	11.1536853208196	10.4896941759892	128.053186749562	281.876053846482	68.1500107878499	0.979563751465919	12.7724410617889
AP3D1|8943	19166.3391549249	28180.874571479	10895.3571957152	14322.0675960228	23871.5657572253	13166.4081483769	14774.1027452675	16806.4182229414	16598.9654957031	14149.5263598699	9364.20092125658	13892.9841612263	13679.8253989922	10662.7358665357	13846.1849572654	11430.2700871029	13463.8779210968	19267.4490034749	13362.9653806053	14023.4346659861	15112.7452624952
AP3M1|26985	2014.87470058303	861.918181194759	4033.48551570639	3951.4390385727	5576.19027473808	2866.15687583715	3278.39336648478	930.664219169747	3504.19010425757	4519.86602266287	3338.08733119027	3313.50410678393	3558.01048078284	3892.86084412248	3808.98353705988	3822.44455773046	4266.40696805288	1339.68807954123	4650.19512386074	3750.749604363	4086.19864430617
AP3M2|10947	312.868742326557	399.923750435854	1020.7371371966	685.298696992959	515.162529364142	841.293815117379	709.948797739547	630.587746895852	569.366191238305	362.359514597682	1128.51234816596	518.020270137708	709.201154747268	913.531174309092	827.603450804811	732.180653484046	737.830266509383	878.920608844149	656.465410038065	694.510699789337	730.976626920844
AP3S1|1176	5487.71774040781	714.9913809364	1158.84820358884	2294.73787823135	18528.0868319586	1605.81557106055	3411.50876606095	1572.99873188415	1476.4700550066	2982.90151147077	2090.95069975529	5848.83679455042	1821.02171505418	1598.07053425804	4349.93727511963	5090.29892713502	4942.24323145335	1844.84547997792	2305.27842614003	1648.60579371714	1591.64265539216
AP3S2|10239	2537.36550026838	1154.20037208305	1334.21713905433	1318.27163140764	1415.80874449387	1221.9552751895	2254.42875436044	1540.96209783356	1791.56248129417	1620.98990588142	1790.4358488071	2950.66171492536	1616.94169526363	1174.19206937862	2249.69832920931	4176.29690793383	2728.7524319252	2862.70656890703	1934.62581644692	2312.75001721104	1635.85495137528
AP4B1|10717	4414.57795422772	4247.52022565075	5640.71290228026	5662.15388931744	3604.36128303395	5236.49420284087	3691.39242670827	4549.73597908515	5377.27547202449	4038.47053225532	3121.40030708553	6711.44323557268	3942.16110627095	4335.41594634333	5206.54030775857	8967.98920752569	6373.18677862306	11332.3051632234	6337.95100327004	5421.88536436386	5017.60434635047
AP4E1|23431	1432.93883985563	1202.91407056443	3275.48059318154	2104.00203399439	1264.81283071472	1641.00276484873	2975.47050206467	1102.59415524127	1905.43571954183	2683.56104289008	2106.76727085783	3014.55848833441	2814.64208290322	2546.5189001185	3043.84072405166	1298.62413898746	3051.9342841979	1531.89647531372	2655.76419590611	2297.07699718758	3293.32480300896
AP4M1|9179	3660.56428522071	6040.49861169126	3402.67124967299	4682.31178684352	1051.64212890887	4580.73286406117	2597.45689942209	5075.67072141573	1884.73149440589	3273.48933477133	2692.77123020679	2708.76678701964	3006.71739564727	3486.84698887399	2918.91944845848	1043.37491403839	3271.45403291144	3067.3441450066	3460.35156816675	3230.6012523346	1833.33654009986
AP4S1|11154	37.5442490791868	86.4275295637406	652.012708781969	551.108434897047	470.751966487923	223.918505924778	350.707879652589	124.942872797315	353.265841381948	303.716791220762	615.264615888659	369.688474723827	273.337945058843	331.307305882764	281.072870084653	432.175400050755	346.556640330165	54.1557142823163	337.968420845868	286.032615428048	314.398549213266
APAF1|317	23990.7751616004	5011.22530506853	5959.97429761488	8207.549049577	13785.0387167784	11483.8205181422	17892.0749891861	9628.61036390593	12434.181208202	23177.0047018034	10928.4598032974	23183.1186093787	15753.8694010266	12467.06143926	36692.2785999001	68337.5603047893	28442.0355902639	25742.6080545909	17987.4303983523	18631.3025528818	25086.0567408198
APBA1|320	25.0294993861245	29.0710781259855	5.13901642389729	5.90774738787034	0	51.1813727828063	23.8925076162348	12.2807097193942	753.763196355256	70.0211622410979	404.904220224928	45.6405524350403	15.6984630608119	6.49622168397576	137.190329446081	23.7766401322422	22.3584929245268	52.8240163901282	130.736755388937	39.1825500586368	40.2823141179497
APBA2|321	3641.79216068112	11916.7849172114	5372.84167118462	1258.35019361638	2744.57278575035	655.761338779706	802.105612830739	1978.796096525	240.686617205284	2427.10853618206	4163.71234274266	1236.85897098959	2879.28281315362	1795.3932679088	1761.16691215741	255.948537894136	531.522354523977	2266.99371180155	356.049035952849	149.873253974286	595.392252572623
APBA3|9546	1661.33302175402	2306.82933453766	575.569839476497	977.310210736264	779.849484106409	690.948532567885	807.22543589136	2432.1144683409	1003.50791205751	719.467442027281	975.882437026485	1047.45067838418	999.1610018705	835.576514101382	789.680920714025	1209.81139496409	861.818272727214	1354.3367563553	849.093501754742	1032.46019404508	1018.84779854424
APBB1IP|54518	32128.4911495141	13183.3410777273	17302.4259222092	17152.7225587252	40520.1975682624	24013.6603425329	19595.2694606863	16318.9274414716	20655.0526012405	30523.0998854226	14750.5342102253	27425.4079582157	19680.3320442367	21438.3435848305	24058.4992370078	32885.8905546712	18170.3406817097	25182.4071412771	23735.6751858254	18070.0125232918	19520.2199242787
APBB1|322	525.619487108615	1283.84166642866	337.890329871247	162.885035122711	451.211318822387	1708.17831662616	186.873541712693	1466.2099517155	196.690138791414	842.004475949202	1436.93548466542	1675.00827436598	747.062153893932	470.164044377746	656.952065396272	78.323049847386	103.66210355917	231.271533943334	146.731145675881	79.3446638687395	223.026470848161
APBB2|323	766.528418700064	87.2132343779565	16.7018033776662	249.81331811566	0	697.346204165736	22.1858999293609	104.119060664429	0	1782.03857903594	160.538196690743	342.304143262803	7.38751202861738	414.946160063952	88.1141140344745	117.484574771079	83.3362009005089	58.5947072562766	273.295451424745	172.403220258002	80.5646282358995
APBB3|10307	2387.18850395163	2719.32436200097	1641.91574743518	2863.56955529201	2851.15813665327	1445.87378111428	1543.62665277745	4602.59642526863	2693.49028877848	1630.61781568957	1126.13986250058	1061.14284411469	2137.76129328115	1516.86776320834	1729.93659325911	995.122320828841	648.396294811276	2586.6012059267	1684.97424631592	1420.36743962558	2348.16416443658
APC2|10297	960.507038942529	1576.90956213116	159.309509140816	171.32467424824	72.8333231169995	246.310356517255	209.059441642054	2922.27496931499	233.569539814805	178.5539637148	211.151224218859	219.074651688194	178.223727690394	146.977015599952	166.189911280211	329.376397126061	175.819057997415	582.395878183598	163.420944236171	262.523085392866	195.516597792
APCDD1L|164284	78.2171855816392	7.07134332794242	1.92713115896148	0	0	19.1930147935524	2.55991153031087	115.86582648298	0.647007035498074	0	0	0	1.84687800715434	4.87216626298182	0	0.699312945065946	1.01629513293303	18.6437704906335	6.25867446010867	5.87738250879552	2.94748639887437
APCDD1|147495	165.820433433075	4.71422888529494	0	0	0	76.7720591742095	651.924136385834	17.6201487278265	100.9330975377	1127.34071208168	117.042626158768	0	215.161287833481	220.059509544679	31.2303188982948	27.9725178026378	64.0265933747812	8.8779859479207	144.644920855845	9.79563751465919	296.71363082002
APCS|325	0	0	0	0	0	0	0	0	2.5880281419923	0	3.16331422050725	0	0	0	0	0	0	0	0	0	0
APC|324	23543.3728600734	9534.52792050903	22247.4444761044	17131.6234609114	26838.1913573568	10073.1339308161	17068.6367802694	7714.9554232838	15253.1908618671	15795.8989370637	12877.852191685	18806.1896308584	16705.011574711	12528.7755452578	17310.519617912	17516.3906480118	20387.8966617696	25768.3542138398	15536.8116430831	14537.7056355057	13118.2794659235
APEH|327	11939.0712071814	18182.7808105826	12292.5272859623	16805.0094267534	4840.75135350789	23495.448943107	12972.778331772	27904.4422019679	10682.0861560732	9797.71112658562	15865.6024729541	16672.4938045202	11959.458535328	11477.1996601642	14244.3715232187	14550.6044479871	16952.819112456	11671.444226434	16451.2735225323	22296.8301108673	13758.8665099456
APEX1|328	4887.00975514082	7350.26853698903	26429.3190910508	25810.1043736929	23789.8503215331	29365.3126341351	16555.8011703638	10833.1878042083	13781.8968631445	22215.9642500443	18524.3680752904	11916.748240789	17588.7427011344	20367.279034685	17717.6291321219	12079.2325001241	29445.1188864688	5154.11474206536	27253.0502324065	26727.3969587476	26330.878496611
APEX2|27301	528.748174531881	1112.55801692961	946.221399050089	830.460489952059	524.044641939386	1049.21814204753	884.876085644123	1175.21052575594	759.586259674739	962.790980815096	1068.40937797632	846.632247669998	1000.08444087408	882.674121310207	1091.94579290823	1130.08971922657	1484.80718921516	673.395234149785	1095.26803051902	1473.26388220474	1021.79528494312
APH1A|51107	3069.24236222352	2794.75202416569	4105.43174564095	5937.28612480969	1662.73147408565	6410.46694104649	6110.50882285204	5848.28754593588	6105.15838695983	7679.57096879241	6214.33078618649	5047.84509931546	6096.54430161649	5101.15807734197	7139.4739738566	5877.02599033421	5927.03321526546	2209.28680314007	6089.69024968573	5079.03805135079	6097.36686380478
APH1B|83464	431.758864410648	119.427131760805	753.50828315394	1111.50047283218	438.776361217045	614.176473393676	695.442632401119	379.634113499535	626.302810362136	939.158838558725	527.482646269583	1223.16680525908	568.838426203538	917.591312861577	1340.67297556251	911.904080365994	664.657016938205	197.535187341236	1340.74715100995	700.388082298132	656.306971482693
API5|8539	1902.24195334547	909.846174861924	6099.3701181131	4820.72186850219	4600.93431397631	4683.09560962678	4969.64158417683	982.45677755154	4078.08534474436	5676.090464169	5478.06940136342	7530.69115178166	5969.10971912284	5308.2251435187	5933.76059067601	4852.5325258126	7387.44932129023	1233.59614746358	5467.29984504159	5650.12371845542	4602.99125957548
APIP|51074	600.707985266989	225.497281679942	694.409594279121	583.179063574057	161.654448869438	722.936890557139	666.430301724263	340.65620873798	507.900522865988	799.991778604543	941.085980600906	1490.16403700407	847.717005283844	765.742130998643	916.832933371368	735.677218209375	1240.89635731124	205.96927399176	955.49096757659	731.734122345042	1009.02284388133
APITD1|378708	247.16630643798	77.7847766073666	188.858853578225	174.700529898451	150.995913779145	198.327819533374	191.993364773315	269.107726024987	164.339787016511	166.300260322607	272.045022963623	162.023961144393	216.084726837058	328.059195040776	199.65096724267	148.953657299047	482.740188143192	94.1066510479594	155.771453229371	255.666139132605	235.79891190995
APLF|200558	847.874291704969	800.633205685925	2066.5269794597	1148.6348849845	3458.69463679995	668.556681975408	730.428089982034	424.485401170366	986.038722099065	752.727494091802	1303.28545884899	1962.54375470673	890.195199448394	899.726703230643	528.684684206847	1309.11383316345	661.608131539406	388.855784518927	641.861836297811	1654.48317622594	617.007152831035
APLNR|187	46.9303113489835	3.1428192568633	0.642377052987161	91.1481025557137	7.10569006019507	3.1988357989254	0	0.533943900843228	0	0	30.8423136499457	0	7.38751202861738	3.24811084198788	0	0	3.04888539879911	0	0	7.83651001172735	0
APLN|8862	0	3.1428192568633	202.991148743943	8.43963912552905	92.3739707825359	0	4.26651921718478	25.6293072404749	2.5880281419923	3.50105811205489	15.8165711025362	0	5.54063402146303	9.74433252596364	10.0383167887376	0	3.04888539879911	7.99018735312863	5.56326618676326	11.754765017591	0.982495466291457
APLP1|333	929.220164709874	247.497016477985	34.6883608613067	9.28360303808195	92.3739707825359	31.9883579892539	46.9317113890326	5355.99126935842	28.4683095619153	1.75052905602745	3.16331422050725	6.84608286525605	5.54063402146303	4.06013855248485	15.6151594491474	48.9519061546162	8.13036106346428	361.777927377769	4.17244964007244	4.8978187573296	14.7374319943719
APLP2|334	67348.1254732146	49625.9017706857	40307.2329437854	4150.61452193519	61787.5279184262	110558.162882459	99536.186729234	55358.2357516242	116114.470618626	121210.132897452	56692.1266313757	56110.4951636386	78909.7097336765	59887.8556768621	52810.4692570164	58673.0554039779	58016.2239586152	43446.6437326369	99339.7672556648	78362.1614260191	94515.0813617719
APOA1BP|128240	838.488229435172	1504.6247192233	2071.6659958836	2891.42036440625	1989.59321685462	3320.39155928456	2531.75250347745	1672.31229744099	2280.05279309521	2541.76818935185	2347.9699801715	1862.13453934965	2387.08982424699	2773.07463134715	1955.24103673967	1210.51070790915	1711.44100385923	458.104074912708	2974.95659337165	2868.16266429221	2590.84054461057
APOA1|335	156.434371163278	32.9996021970646	16.059426324679	27.8508091142459	0	57.5790443806571	4.26651921718478	623.64647618489	58.8776402303247	13.1289679202059	17.3982282127899	25.1023038392722	20.3156580786978	46.2855794983273	5.57684266040978	4.19587767039568	1.01629513293303	35.0680444942868	20.1668399270168	15.6730200234547	45.194791449407
APOA2|336	475.560488336366	223.140167237294	18.6289345366277	82.7084634301847	660.829175598141	89.5674023699111	523.075256026854	961.632965418654	252.332743844249	269.581474628227	18.9798853230435	253.305066014474	218.85504384779	73.0824939447273	313.41855751503	1174.84574771079	84.3524960334419	468.757658050213	594.574073710323	145.954998968422	181.76166126392
APOA4|337	81.3458730049048	7.07134332794242	0	0	0	0	0.853303843436956	359.878189168336	0	0	0	0	0	0	0	0	0	25.74615924897	0	0	0
APOA5|116519	312.868742326557	90.3560536348198	16.7018033776662	0	0	0	0	63.0053802995009	0	0	3.16331422050725	27.3843314610242	0	9.74433252596364	0	7.69244239572541	0	35.0680444942868	0	0	12.7724410617889
APOB48R|55911	14645.3858283061	12036.9977537864	2164.81066856673	2698.15262843164	6816.13319024212	3438.7484838448	4808.36715776725	30591.2479110111	6138.15574577023	6490.96173974977	1130.88483383134	5187.04878424234	3273.59126768108	2557.07526035496	5037.00429088211	12293.2222613143	3433.04495904779	18477.30825411	4401.93437027643	2780.98149041174	3573.33601090203
APOBEC1|339	0	0	0	0	0	0	0	0	0.647007035498074	0	0	0	0	0	0	0	0	0	0	0	1.96499093258291
APOBEC2|10930	122.018809507357	47.9279936671653	123.336394173535	97.899813856137	1.77642251504877	19.1930147935524	91.3035112477543	111.594275276235	57.5836261593286	49.0148135687685	121.787597489529	177.998154496657	67.4110472611336	83.638854181188	88.1141140344745	86.7148051881773	73.1732495711785	61.2581030406528	91.7938920815938	168.484965252138	54.0372506460301
APOBEC3A|200315	12076.7334538051	2238.47301570088	28.9069673844223	1221.21578146405	8992.25077117686	2779.78830926617	1791.93807121761	10271.4788205212	4064.4981969989	5951.79879049332	578.095673797699	6558.5473849153	2527.45255279072	217.623426413188	6057.5664977371	6374.2374942761	2591.55258897924	20236.4811696904	7151.57868308417	2975.91467695346	1065.02508545994
APOBEC3B|9582	23721.7080431995	2267.54409382687	608.331069178842	1125.00389543302	4778.57656548118	3374.77176786629	2455.80846141156	4419.4536672794	727.882914935333	2167.15497136198	2054.57258621946	3763.06354826908	1585.544769142	1837.61870885464	1694.24480023249	3294.46328420567	5002.2046442964	2067.68292727073	684.281740971881	2215.77320581591	655.324476016402
APOBEC3C|27350	669.539108578831	1498.33908070958	2491.13821148421	3936.24768814675	4670.21479206321	4455.97826790307	2653.77495308893	1001.14481408105	3921.50964215383	3103.68801633666	3633.8572108077	3489.22023365883	3773.17176861633	3408.08030095578	2677.99984552878	1666.46274809215	3189.13412714386	528.240163901282	3516.67963830772	3028.81111953262	3234.37507503148
APOBEC3D|140564	359.79905367554	2243.18724458618	1627.78345226947	2163.92347178565	2456.79233831244	703.743875763587	586.219740441189	714.950883229082	1280.42692325069	427.129089670697	1577.70296747799	775.889391395686	1165.38002251439	1186.37248503607	538.723000995585	334.271587741522	459.365400085732	504.269601841896	1255.21193338846	512.311842016676	1259.55918778565
APOBEC3F|200316	544.391611648209	1473.98223146889	1457.55353322787	2195.99410046266	1081.8413116647	924.463545889439	972.76638151813	1599.16198302547	2252.2314905688	1109.8354215214	1805.46159135451	1017.7843193014	1512.59308785941	1156.32745974769	967.024517315056	641.969283570539	1071.17507011142	760.399496439408	1282.33285604893	734.672813599439	1333.24634775751
APOBEC3G|60489	513.104737415553	2355.54303301904	1711.93484621079	2331.02832647112	982.361650821968	1656.99694384335	1225.34431917547	1407.47612262275	2089.18571762328	1373.29004445353	1788.06336314172	1971.67186519374	2826.64678994972	1728.80699564805	1998.74040949086	1165.75467942493	1046.78398692103	328.929379370462	1887.33805385944	872.791302556134	1829.40655823469
APOBEC3H|164668	18.7721245395934	806.918844199651	98.9260661600228	229.55818421439	1.77642251504877	3.1988357989254	58.024661353713	121.205265491413	197.984152862411	70.8964267691116	94.1085980600906	175.716126874905	128.358021497227	431.998741984388	606.760481452584	57.3436614954076	49.7984615137187	94.5505503453555	46.5923543141423	38.2029863071709	268.221262297568
APOBEC4|403314	0	0.785704814215824	0	5.06378347531743	0	0	1.70660768687391	0	8.41109146147496	7.87738075212351	0.790828555126812	0	3.69375601430869	4.87216626298182	20.0766335774752	10.4896941759892	8.13036106346428	11.5413817322969	0.695408273345407	11.754765017591	10.807450129206
APOB|338	0	10.9998673990215	0	0	0	57.5790443806571	6.82643074749565	13.8825414219239	1.94102110649422	90.1522463854135	24.5156852089312	0	3.69375601430869	0	2.23073706416391	0.699312945065946	0	0	15.9943902869444	292.88956168831	0.982495466291457
APOC1P1|342	12.5147496930623	42.4280599676545	0	0	0	6.39767159785079	0	53.928333985166	1.94102110649422	0.875264528013724	1.58165711025362	2.28202762175202	0.923439003577172	0	1.11536853208196	1.39862589013189	0	4.88289227135639	0	0.979563751465919	0
APOC1|341	816.587417472313	1153.41466726883	661.005987523789	151.06954034697	0	1394.69240833147	90.4502074043173	593.211673836826	51.7605628398459	57.7674588489058	845.395725430562	104.973270600593	179.147166693971	37.3532746828606	247.611814122194	323.082580620467	451.235039022268	0.88779859479207	14.6035737402536	1165.68086424444	66.8096917078191
APOC2|344	0	874.489458222212	1120.9479574626	96.2118860310312	500.951149243752	76.7720591742095	10.2396461212435	94.5080704492514	5.17605628398459	4698.41998637767	26.0973423191848	0	10.1578290393489	782.794712919079	12.2690538529015	60.8402262207373	1.01629513293303	15.0925761114652	1057.71598375836	303.664762954435	3.92998186516583
APOC3|345	25.0294993861245	4.71422888529494	0	0	0	0	0	243.478418784512	0	0	0	0	0	0	0	0	0	0	0	0	0
APOC4|346	0	14.1426866558848	0	0	0	0	0	2.66971950421614	0	0	0	0	0	0	0	0	0	0	0	11.754765017591	0
APOD|347	807.201355202517	0	5.13901642389729	0	0	175.935968940897	0	22.4256438354156	11.6461266389653	62.1437814889744	11.0715997717754	0	9.23439003577172	10.5563602364606	1.11536853208196	0	1.01629513293303	0	0	49.9577513247619	5.89497279774874
APOE|348	8391.13966919825	9023.81979126874	1184.54328570833	427.889703664323	287.7804474379	1167.57506660777	436.891567839721	3166.28733200034	502.724466582004	978.545742319343	3576.91755483857	371.970502345579	560.527475171343	358.104220329164	1033.94662923997	550.3592877669	1634.20257375632	305.402716608472	100.138791361739	4469.74939793899	376.295763589628
APOF|319	0	47.9279936671653	6.42377052987161	40.5102678025394	0	0	7.6797345909326	5.33943900843228	42.7024643428729	0.875264528013724	0.790828555126812	4.56405524350403	37.8609991466641	9.74433252596364	7.80757972457369	18.1821365717146	20.3259026586607	9.76578454271277	1.39081654669081	3.91825500586368	32.4223503876181
APOH|350	0	0	0	0	0	0	0	0	0	0	0	0	0	0	0	0	0	0	0	0	0
APOL1|8542	1301.53396807848	1592.62365841548	653.297462887943	1154.54263237237	859.788497283603	1020.4286198572	710.802101582984	2136.8434911746	1070.14963671381	601.306730745428	1107.95080573266	554.53271208574	758.143421936858	746.253465946716	535.376895399339	548.960661876768	607.744489493955	367.104718946521	923.502187002701	358.520333036526	619.954639229909
APOL2|23780	2825.20474320881	3373.81647224275	1911.07173263681	3330.28159893376	1255.93071813948	2008.86888172515	1587.99845263617	3678.339532909	2556.32479725289	1595.60723456902	2187.43178348076	1832.46818026687	2460.04150552959	1509.55951381387	1840.35807793523	1483.24275648487	1097.59874356768	1649.97368842106	2513.2054998703	1125.51875043434	1379.42363467321
APOL3|80833	325.383492019619	2612.46850726762	1202.52984319197	2432.30399597747	1133.35756460111	1426.68076632073	1285.07558821606	1576.20239528921	1147.14347393809	515.530807000083	1774.61927770457	1188.9363909328	2701.98252446681	1080.80888267147	1467.82498821985	186.716556332608	427.860250964808	385.748489437154	851.875134848124	708.22459230986	657.289466948985
APOL4|80832	400.471990177993	368.495557867222	40.4697543381912	6.75171130042324	287.7804474379	988.440261867947	29.8656345202935	292.601257662089	26.527288455421	137.416530898155	370.107763799348	114.101381087601	206.850336801287	34.1051638408728	248.727182654276	662.249358977451	90.4502668310401	3.10729508177225	5.56326618676326	357.540769285061	58.9497279774874
APOL5|80831	0	0	0	0.843963912552905	0	0	0	0	0	0	0	0	0	0	0	0	0	0	0	9.79563751465919	0
APOL6|80830	2900.29324136718	8748.03740147898	2096.71870095009	4324.47108792109	1172.43885993219	1717.77482402294	3056.53436719118	3230.89454400237	1509.46741381701	1357.53528294929	2360.62323705353	1811.9299316711	2870.97186212143	2022.76102684795	2597.69331121888	1084.63437779728	1476.6768281517	2458.75820827664	1848.39519055209	751.32539737436	1155.41466835875
APOLD1|81575	37.5442490791868	29.0710781259855	24.4103280135121	1.68792782510581	0	47.9825369838809	29.0123306768565	70.4805949113061	34.2913728813979	19.2558196163019	65.6387700755254	4.56405524350403	45.2485111752814	137.232683073988	46.8454783474421	13.286945956253	56.91252744425	37.731440278663	27.8163309338163	74.4468451114099	104.144519426894
APOM|55937	306.611367480026	187.783450597582	192.070738843161	221.118545088861	33.7520277859266	316.684744093614	452.251037021587	596.949281142729	189.573061400936	354.482133845558	213.523709884239	214.51059644469	247.481652958682	162.405542099394	182.920439261441	306.99838288395	232.731585441665	323.158688504314	253.128611497728	190.035367784388	209.27153432008
APOOL|139322	334.769554289416	243.568492406905	1474.25533660554	1163.82623541046	525.821064454435	1055.61581364538	768.826762936697	131.884143508277	961.452454750138	969.793097039206	1216.29431778504	1385.19076640347	963.146880730991	1368.2666921874	959.216937590482	1221.00040208514	1185.00012499992	292.085737686591	1207.22876252763	1164.70130049298	884.245919662311
APOO|79135	90.7319352747015	102.927330662273	380.2872153684	380.62772456136	587.995852481142	377.462624273197	345.588056591967	84.8970802340733	281.448060441662	234.570893507678	517.201875052935	330.894005154043	507.891451967445	602.524561188752	330.149085496259	263.640980289862	396.355101843884	77.2384777469101	360.221485592921	371.254661805583	386.120718252543
APPBP2|10513	891.675915630687	472.20859334371	2374.22558784055	2740.35082405928	1442.4550822196	1455.47028851105	1267.15620750388	404.729476839167	2217.2931106519	1682.25842284238	2147.89035572442	1677.29030198773	1852.41864117581	1861.16751245906	1761.16691215741	1796.53495587442	1624.03962242699	528.684063198678	1876.21152148591	1758.31693388133	2031.80062429073
APPL1|26060	3012.92598860474	1800.04972936845	7055.22717295799	6726.39238304665	18055.5584429557	4843.03739957305	8067.13453585298	1617.31607565414	4678.50787368657	7986.78881812523	5670.24074025924	6305.24231890082	6493.62307315467	10334.6766714949	8535.91537602321	10097.3796138072	11125.3828202179	3513.01903959222	7809.43490966892	7926.62987686222	8843.4416920894
APPL2|55198	6191.67241064256	3713.24095198398	4109.28600795887	4479.76044783082	8553.47440995981	2453.50705777578	3182.82333601985	2953.77765946474	2791.83535817419	2126.89280307335	3324.64324575312	7224.89945046689	3256.96936561669	2959.84100476146	4735.85478721998	7792.44414686984	2588.50370358044	4522.00214257341	3025.02598905252	4041.68003854838	3567.44103810428
APP|351	89345.9267461948	7167.19931527675	10389.1640779614	37634.0387885591	48151.7086929119	75738.8352111566	71078.5035506116	75451.6126281566	32775.4353972259	35461.342352476	47081.9780294747	77075.4829246744	22683.3556838697	579.787785294837	77302.8468530041	78567.110065214	90730.7642877296	101566.822639997	58235.5750347644	13266.2318861029	39233.0089599505
APRT|353	4458.37957815343	7146.77099010714	4348.89264872308	7296.06802401986	488.516191638411	9490.94581541165	6858.00298970281	16097.8746665225	5937.58356476583	9245.41920940896	8055.3796625217	4689.5667627004	6798.35794433514	7309.87344989373	7421.66221247333	4477.70078725725	6842.71513003812	3582.267329986	7867.84920462994	6997.02387672106	7759.74919276993
APTX|54840	2255.78363217447	2885.89378261472	2317.69640717768	2158.85968831033	2046.43873733618	2437.51287878115	2704.97318369515	3151.33690277673	2821.5976818071	2841.98392246056	2203.2483545833	1827.90412502337	2204.24890153871	2441.76732546439	2022.16314866459	2340.60042713572	2528.54229073739	2615.89855955483	2703.74736676694	2461.64370743386	2707.75750509926
AQP10|89872	15.6434371163278	56.5707466235393	12.8475410597432	73.4248603921027	230.93492695634	6.39767159785079	0	83.8291924323868	10.3521125679692	0	297.351536727681	13.6921657305121	21.239097082275	0.81202771049697	5.57684266040978	2.79725178026378	0	0	0	3.91825500586368	66.8096917078191
AQP11|282679	81.3458730049048	120.998541389237	89.2904103652154	52.3257625782801	0	60.7778801795825	58.024661353713	131.884143508277	38.1734150943864	29.7589939524666	22.9340280986775	36.5124419480323	22.1625360858521	101.503463812121	24.538107705803	25.87457896744	21.3421977915937	59.4825058510687	14.6035737402536	53.8760063306256	58.9497279774874
AQP12A|375318	0	0	0	0	0	0	3.41321537374782	0	0	0	0	0	0	0	0	0	0	0	0	0	0
AQP12B|653437	0	0	0	0	0	0	0	3.7376073059026	0	0	0	0	0	0	0	0	0	0	0	0	0
AQP1|358	469.303113489835	1459.05383999879	1083.04771133635	164.572962947816	550.690979665118	4651.10725163752	436.038263996284	2143.78476188556	5.17605628398459	91.0275109134272	6613.69920652553	1040.60459551892	1719.44342466069	156.721348125915	2094.66210324991	1166.45399237	1288.66222855909	32.4046487099106	34.075005393925	3441.20745889977	976.600493493708
AQP2|359	12.5147496930623	0	0	0	0	0	0	46.9870632742041	0	0	0	0	0	0	0	3.49656472532973	0	0	0	0	0
AQP3|360	134.533559200419	873.703753407996	895.473611864103	71.7369325669969	346.40239043451	1449.0726169132	331.081891253539	1267.04887670098	247.803694595762	766.731726540022	3746.94569419083	1127.3216451455	1213.3988507004	661.802584055031	1118.7146376782	222.381516530971	318.10037660804	88.335960181811	323.364847105614	2052.1860593211	365.488313460422
AQP4|361	0	15.7140962843165	0	0	0	0	0.853303843436956	0	0	4.37632264006862	0	0	0	8.1202771049697	13.3844223849835	0	1.01629513293303	0	6.25867446010867	31.3460400469094	6.8774682640402
AQP5|362	3.12868742326557	8.64275295637407	0.642377052987161	0	0	0	0.853303843436956	6.94127071096197	0	0	0.790828555126812	0	0	0	0	0	0	0	0	0	0
AQP6|363	3.12868742326557	0	2.56950821194865	3.37585565021162	0	0	4.26651921718478	40.5797364640853	0	4.37632264006862	4.74497133076087	0	0.923439003577172	2.43608313149091	1.11536853208196	4.19587767039568	3.04888539879911	11.9852810296929	0	1.95912750293184	0.982495466291457
AQP7P1|375719	0	0	2.56950821194865	19.4111699887168	0	0	8.53303843436956	43.2494559683015	0.647007035498074	28.8837294244529	12.653256882029	4.56405524350403	0.923439003577172	51.1577457613091	6.69221119249173	0.699312945065946	0	11.5413817322969	0.695408273345407	0	10.807450129206
AQP7P3|441432	0	0	0	0	0	0	0	0	0	0	0	0	0	0	0	0	0	0	0	0	0
AQP7|364	118.890122084092	10.2141625848057	2.56950821194865	0.843963912552905	23.093492695634	15.994178994627	1.70660768687391	115.331882582137	0	10.5031743361647	0	2.28202762175202	2.77031701073152	1.62405542099394	1.11536853208196	4.89519061546162	1.01629513293303	3.55119437916828	4.17244964007244	21.5504025322502	4.91247733145728
AQP8|343	37.5442490791868	51.8565177382444	10.9204099007817	6.75171130042324	0	0	17.9193807121761	337.45254533292	10.9991196034673	4.37632264006862	0	4.56405524350403	9.23439003577172	25.1728590254061	8.92294825665565	9.0910682858573	4.06518053173214	15.9803747062573	0	0.979563751465919	1.96499093258291
AQP9|366	5090.37443765308	1642.12306171107	98.9260661600228	3100.72341471937	8615.64919798652	924.463545889439	7464.70202238649	1002.74664578358	7536.33794948157	5483.53226800598	407.276705890308	3687.75663675126	4836.05006173365	234.676008333624	1466.70961968777	1562.26511927732	274.399685891919	2080.99990619261	6675.91942411591	1092.2135828845	1186.85452328008
AQPEP|206338	84.4745604281703	9.42845777058989	17.3441804306534	44.730087365304	0	0	19.62598839905	65.1411559028738	7.11707739047881	8.75264528013724	18.1890567679167	25.1023038392722	14.7750240572348	43.8494963668364	12.2690538529015	182.520678662212	3.04888539879911	23.0827634645938	45.2015377674515	47.0190600703641	36.3523322527839
AQR|9716	4545.98282600487	3486.17226067561	8889.21365923634	6381.21114281251	5780.47886396869	5457.21387296672	6387.83257196905	3110.2232224118	6799.39693604926	7925.52030116427	6177.16184409553	7626.53631189524	6900.85967373221	8155.19429652107	7153.97376477366	10277.8023536342	7844.7821311101	6015.72327831107	6970.77253201436	7937.40507812834	6781.18370834364
ARAF|369	10237.0652489249	12122.639578536	4842.88060247021	6033.49801084072	12456.274675522	8336.16609199958	8037.26890133269	11307.8639320579	6801.33795715575	7218.30656252918	5962.84730565616	8495.98883578276	7290.55093324177	6253.42539853717	7495.27653559074	7326.00241251085	7674.04454877735	9371.1580673277	7588.99048701843	7715.04410654558	6367.55311703493
ARAP1|116985	166655.792975087	62311.1059962001	13007.492945937	38334.5288359781	28040.8294000448	27433.2158115842	35574.2372328867	131745.318094058	45496.8877291891	34198.3356385522	12316.363917545	47415.9699247634	33180.0868375314	17400.1297805291	30535.4443028077	67158.5186794081	24235.5900350541	133137.384570101	31949.8377105814	23402.7575862723	26422.2505749762
ARAP2|116984	7990.66767902026	4142.23578054583	6206.64708596195	6049.53332517922	10663.8643578377	2875.75338323393	8974.19652142647	2024.71527199752	8239.63459706797	3823.15545836394	5140.38560832428	9253.62200620443	8267.54939902642	6088.58377330628	5263.42410289475	6232.97627937278	6371.1541883572	6753.48391058328	7008.32457877501	5644.24633594663	6786.09618567509
ARAP3|64411	34262.2559721812	2792.39490972304	628.887134874431	3742.13598825958	9903.55552139688	3493.12869242653	3751.12369574886	10344.6291349367	27.1742954909191	1691.88633265053	836.696611324167	5572.71145231843	3550.62296875423	74.7065493657213	5683.91803948965	4770.71291123988	4904.64031153483	22213.164740995	6385.93417413088	2839.7553154997	1251.69922405532
ARCN1|372	6532.69933977851	4147.73571424534	7368.70717481573	8380.56165165035	9880.46202870124	7670.8082458231	8816.33531039063	3921.28400779267	6438.36701024133	9435.35161198794	7786.49795377859	16298.2412745529	9347.04959420814	7667.16564251239	9903.35719635569	9761.70940017554	9942.41528548388	4628.98187324585	9115.4116470116	8308.65973993393	7085.75730289399
ARC|23237	250.294993861245	84.0704151210932	4.49663937091013	10.9715308631878	0	19.1930147935524	6.82643074749565	319.29845270425	23.9392603134287	0.875264528013724	3.95414277563406	20.5382485957682	0.923439003577172	0.81202771049697	0	0	0	31.5168501151185	0	0	0.982495466291457
AREG|374	28.1581868093901	302.496353473092	544.735740933113	93.6799942933725	643.064950447654	31.9883579892539	435.184960152848	669.565651657408	5283.45945187727	6294.02722094669	939.504323490652	212.228568822938	725.823056811657	149.413098731443	187.381913389769	122.379765386541	402.452872641482	559.313114719004	723.224604279224	46.0394963188982	113.969474089809
ARF1|375	6601.53046309035	4113.16470241984	4788.92093001929	6399.77834888868	9047.31986914337	8761.61125325666	9039.90091737111	6073.07792819088	6689.40574001459	10600.3286987742	7028.09336941197	11321.1390315118	7635.91712057964	6203.89170819685	8535.91537602321	8298.74671909758	7617.1320213331	4516.67535100466	7666.87621363312	8209.72380103587	6405.8704402203
ARF3|377	3316.4086686615	4005.52314287227	2171.23443909661	5684.94091495637	9985.27095708912	3659.46815397065	5017.4265994093	4427.46282579205	9545.94180173858	5168.43703792104	4727.57310254808	4767.15570183996	4906.23142600552	6605.84542489285	6213.71809222858	4970.01710058368	5137.37189697649	2910.6476930258	5722.51468135936	6103.66173538414	9995.90887404928
ARF4|378	2922.19405333004	1217.05675722031	2983.84141112536	2950.49783828496	1538.38189803223	3134.85908294689	4803.24733470662	1252.09844747737	5377.27547202449	5142.17910208063	3927.25460475975	3865.75479124792	4008.6487145285	3428.38099371821	4188.20883796774	4067.20408850354	4029.61020207948	1753.40222471434	3785.8026400924	4946.79694490289	4398.63220258685
ARF5|381	3210.03329627047	1974.47619812437	2398.63591585406	3396.11078411289	3012.81258552271	4839.83856377412	3750.27039190542	3871.0932811134	2178.47268852202	4615.26985621637	3753.27232263185	4153.29027158867	2952.23449443622	2925.73584092058	3991.90397632132	3280.47702530435	5850.81108029548	2928.40366492164	4907.49618499854	4669.58040323804	1989.5533192402
ARF6|382	3932.76009104482	4067.59382319532	2768.00272132168	2967.37711653601	5061.02774537394	5166.11981526451	6259.83699545351	6157.44106452411	4966.42600448322	5105.41799190405	4094.1194298915	3019.12254357792	6668.15304483076	3856.31959715011	5004.65860345174	5971.43323791811	4320.27061009833	3522.34092483754	3615.42761312277	3428.47313013072	4414.35213004752
ARFGAP1|55738	7899.93574374556	13397.052787194	3046.79436231811	5003.01807361362	1973.60541421918	4152.08886700516	4687.1980119992	12031.3579177005	4578.22178318437	4213.52343785807	3520.76872742456	3564.52714517665	3736.23420847324	4302.93483792345	3835.75238182985	4858.12702937313	3634.27139536853	8196.15662712039	4885.24312025149	4486.40198171391	4145.14837228366
ARFGAP2|84364	5775.55698334824	8616.82469750494	7183.06020650244	8295.3212964825	6062.93004386144	6420.06344844327	6478.28277937337	10005.5747579013	6996.08707484067	5892.28080258839	5446.43625915835	8028.1731733236	6278.46178532119	6503.52993337024	6421.17663919582	5576.32142395585	5863.00662189068	7504.56152177737	6940.17456798716	6427.89733711936	6597.45705614713
ARFGAP3|26286	1642.56089721442	1161.27171541099	2428.18526029147	4091.53704805648	3707.39378890678	3349.18108147489	5626.68554362329	1324.71481799205	3473.13376655366	3010.90997636721	3090.55799343558	3792.72990735185	3515.53228661829	2705.67633137591	3406.33549697829	5049.7387763212	4248.11365566009	1609.13495306063	3856.03887570028	3552.87772656689	3090.93073695292
ARFGEF1|10565	20155.0043806768	6891.41692548699	14671.8918902268	10954.6515849367	16538.493615104	6794.32723691754	21161.9353172365	6867.05250874476	14527.2489680383	15907.0575321214	14662.7522406062	16044.9362085384	13883.9054187828	12838.1581029571	20696.7784813128	41839.8935032956	33435.0935783639	53722.0246687604	18038.1952023065	16519.3631047213	14439.7358680855
ARFGEF2|10564	19238.29896566	24265.7074822415	25283.3184285217	22233.3853122937	21066.5946059633	26172.8745068076	38744.261011255	22453.9428621603	25085.7567803313	24838.2567759734	24472.1896383992	24303.594171659	24192.2550157148	30276.4531858795	26380.6965208024	21989.8955575987	34208.494174526	24633.7476096956	33886.5497518484	31318.6122618684	27505.9430742956
ARFIP1|27236	926.091477286608	205.06895651033	878.12943143345	1524.19882607055	2424.81673304157	550.199757415168	1158.78661938739	179.405150683325	551.897001279857	922.528812526465	886.518810297156	928.785242053071	1104.4330482783	1784.83690767234	1152.17569364066	1163.65674058973	438.023202294138	628.561405112786	1210.01039562101	721.938484830383	505.002669673809
ARFIP2|23647	760.271043853533	1968.19055961064	978.340251699447	1260.03812144149	1135.13398711616	1442.67494531535	1023.96461212435	2246.8359347483	1250.01759258228	1491.45075573538	1170.42626158768	1150.14192136302	1133.05965738919	1536.35642826027	1158.86790483315	850.36454120019	1237.84747191244	1368.54153387198	965.226683403425	1108.86616665942	1347.98377975188
ARFRP1|10139	2681.28512173859	5381.29227256418	2401.20542406601	2567.33822198594	1717.80057205216	3042.09284477805	2004.41072823341	4487.79848658733	3299.73588104018	1949.21410388656	2108.34892796808	2044.69674908981	2512.67752873349	1980.53558590211	1886.08818775059	2094.44227047251	2348.65805220824	3573.38934403808	2157.15646391745	2848.57138926289	3030.99851350914
ARG1|383	31502.753664861	1704.19374203412	1067.63066206466	1612.8150368886	6418.2145468712	1362.70405034222	17253.8037142952	7627.92256744636	3470.54573841167	10495.2969554126	4019.78154570958	33226.3221727094	5202.65534615379	453.111462457309	34711.3840869225	72394.2746991169	23498.7760636776	27370.3867781421	2252.42739736577	9995.46851995824	2348.16416443658
ARG2|384	491.203925452694	205.06895651033	875.559923221501	822.864814739082	1120.92260699577	678.153189372184	842.210893472275	633.257466400068	559.014078670336	567.171414152893	817.716726001123	2396.12900283962	738.751202861738	626.885392503661	582.222373746781	633.577528229747	368.915133254692	214.847259939681	639.080203204429	803.242276202054	789.926354898331
ARGFXP2|503640	37.5442490791868	20.4283251696114	22.4831968545506	55.7016182284917	0	86.3685665709857	162.981034096459	64.6072120020306	29.7623236329114	41.137432816645	21.3523709884239	79.8709667613206	37.8609991466641	39.7893578143515	42.3840042191143	107.694193540156	19.3096075257277	39.9509367656432	47.9831708608331	74.4468451114099	67.7921871741105
ARGFX|503582	0	0	0	0	0	0	0	28.8329706455343	0	0.875264528013724	0	0	0	0	0	0	1.01629513293303	0	0	0	0
ARGLU1|55082	46454.7508606472	82820.3587616758	20779.6129100287	12566.6226579128	13072.6932882439	7398.90720291444	8504.0261036927	25545.4780480426	21109.8985471957	13540.3422483723	9773.05928425714	10469.9427285983	8906.56918950182	9687.49058622886	11664.5241085131	11923.2857133744	12784.9927722976	42593.4692830418	7149.49245826413	9507.64577172821	10731.7979783016
ARHGAP10|79658	1967.94438923404	1764.69301272874	604.476806860919	237.153859427366	545.361712119971	2360.74081960694	195.406580147063	1439.51275667334	309.269362968079	2315.94994112431	2243.58061089476	1360.0884625642	1067.49548813521	2492.9250712257	1460.01740849528	2326.6141682344	2071.20948091753	2961.25221292895	2324.05444952035	1095.1522741389	1037.51521240378
ARHGAP11A|9824	3144.3308603819	1672.76554946549	3382.75756103039	1233.03127623979	2538.50777400469	3090.07538176193	3360.31053545473	1073.22724069489	1919.66987432279	2785.96699266768	3702.65929510373	2952.94374254711	2630.87772119136	4502.6936547057	3569.17930266226	1453.17229984704	7008.37123670621	3889.00174448666	2342.83047290068	4603.94963188982	4253.22287357572
ARHGAP11B|89839	4499.05251465589	3567.09985653984	2065.24222535372	1049.89110721581	1248.82502807928	1871.31894237136	2187.01775072892	1164.53164773908	1261.66371922124	1386.41901237374	1387.11328569243	1647.62394290496	1083.19395119602	2309.40680865338	1708.74459114956	1146.17391696309	3320.23619929223	11068.1850812727	1279.55122295555	2447.92981491333	2839.41189758231
ARHGAP12|94134	2897.16455394392	1915.54833705818	2977.41764059549	3010.41927607621	3511.98731225141	2335.15013321554	2982.29693281216	626.316195689107	1559.93396258586	2833.23127718042	2337.68920895486	1700.11057820525	3280.05534070612	2851.84131926536	1990.93282976629	2889.56108901249	2426.91277744409	2703.34672114185	2232.9559657121	2342.13692975501	3432.83915922235
ARHGAP15|55843	17989.952683777	7932.47580432296	14391.8154951244	8443.85894509182	14499.160567828	7184.58520438644	9370.98280862465	6426.01484664825	5993.22616981866	7957.02982417276	9565.07137425879	14121.1869234015	8809.60809412622	8640.78686739826	15740.0807247406	21522.0551973496	13624.4525521003	21016.4122352153	6635.58574426188	10840.8320374733	5112.90640658074
ARHGAP17|55114	3607.3765990252	6889.84551585856	4286.58207458333	6014.93080476455	9253.38488088903	6407.26810524757	5799.05291999755	8226.47368029161	5293.81156444524	5769.74376866647	4140.77831464399	3012.27646071266	8840.08158124427	8438.59196748452	5740.80183462583	2835.01467929735	2869.00116026996	3136.59243540038	7024.31896906196	5061.4059038244	7945.44083589901
ARHGAP18|93663	2628.09743554308	2150.47407650871	4368.1639603127	4213.0678514641	1726.6826846274	1529.04351188634	1971.98518218281	1184.82151597112	991.214778383049	1999.10418198334	2350.34246583688	1001.81012594914	2250.42085171757	2766.57840966318	1424.32561546866	2765.08338479075	2122.02423756418	3074.00263446754	1850.48141537213	1216.61817932067	1423.63593065632
ARHGAP19|84986	5077.85968796002	2999.82098067602	2380.64935837042	2444.96345466577	7361.49490236209	2798.98132405972	3909.83821062813	2816.02013304718	2360.28166549697	3299.74727061174	2957.69879617428	4267.39165267627	2633.64803820209	3917.22167543738	4063.28756237457	4621.05994099577	4648.5339380357	7784.66197843427	3573.70311672205	4051.47567606304	3012.33109964961
ARHGAP1|392	11231.9878495234	7608.76542086604	4643.74371604419	5721.23136319614	3796.21491465922	5185.31283005806	7472.38175697742	9958.0537507262	9914.08880493699	9443.22899274006	5742.99696733091	11047.2957169015	9736.7408537177	6563.61998394701	10567.0014729445	12086.9249425198	9386.50184776951	10685.09998762	10556.2975893833	7398.64501482209	9306.19705671268
ARHGAP20|57569	0	0	275.579755731492	0	0	0	5.11982306062174	6.94127071096197	0	21.8816132003431	13.4440854371558	6.84608286525605	8.31095103219455	16.2405542099394	10.0383167887376	0	4.06518053173214	0	11.1265323735265	10.7752012661251	19.6499093258291
ARHGAP21|57584	1983.58782635037	3017.89219140298	6310.06979149289	8141.71986439787	10031.4579424804	3902.57967468898	1071.74962735682	1087.64372601766	2679.25613399752	2587.28194480857	2850.93694123216	3427.60548787153	1078.57675617814	3258.66720222434	2723.72995534414	1832.89922901784	1117.92464622634	1817.32372353937	217.662789557112	904.137342603044	4667.83596035071
ARHGAP22|58504	563.163736187802	2045.18963140379	8928.39865946856	3809.65310126381	273.56906731751	1231.55178258628	246.60481075328	860.18362425844	661.241190279032	169.801318434662	688.811671515453	429.021192889379	250.251969969414	1105.16971398638	98.1524308232121	130.072207782266	267.285619961388	667.180643986241	169.679618696279	191.99449528732	898.000856190392
ARHGAP23|57636	2049.29026223895	3973.30924548942	2732.0296063544	2017.917714914	1540.15832054728	3566.70191580182	1849.10942872788	1859.19266273612	1687.39434857898	829.75077255701	3478.85481400284	1478.75389889531	1433.17733355177	1353.65019339845	1975.31767031714	1697.23251767505	2440.12461417222	2761.49752910073	1750.34262401039	3984.86534096336	1278.22660164519
ARHGAP24|83478	11316.4624099516	1611.48057395666	249.242296559019	465.868079729204	2913.33292467998	2939.73009921244	6866.53602813718	6141.95669139965	751.175168213264	10234.4681260645	1482.01271230764	10898.9639214876	1875.50461626524	176.210013177843	7389.31652504296	17667.4422441461	5801.01261878176	11259.5056784504	1700.27322832952	4433.50553913475	639.604548555738
ARHGAP25|9938	51689.0449197704	25331.9089151324	14405.9477902901	19939.4913979749	17046.550454408	11384.6566083755	11479.4966057574	22297.4972992132	19238.7542005352	12398.1220393144	11380.8137368299	22092.3094061813	17130.7169553601	20961.6833187688	16775.1427225126	29241.0714849875	13563.4748441243	43247.7768474035	14198.1507168932	11870.353540264	11215.185747717
ARHGAP26|23092	71731.4165532097	29507.1442978753	2756.43993436791	3249.26106332868	14856.2214933528	4939.00247354081	14372.1966350086	16961.261954186	9879.79743205559	10156.5695830712	5271.66314847533	3854.34465313916	13932.8476859724	7444.67004983622	6471.36822313951	5709.19088351838	5885.36511481521	66341.1938951348	15056.2845262014	5062.38546757587	10116.7558164031
ARHGAP27|201176	24926.2527011568	10501.7305468087	1417.72615594267	5557.50236416088	2895.56869952949	3646.67281077495	4893.69754211094	18293.9859306907	6260.44007547936	5366.24682125214	2114.67555640909	3735.67921680805	5341.17119669036	2366.24874838817	4867.46827400566	7465.86500152404	3090.55349924936	20233.3738746087	5958.25808602345	3089.54407212351	4592.18380944627
ARHGAP28|79822	40.6729365024524	9.42845777058989	0	0	0	0	0	0.533943900843228	0	12.2537033921921	0	2.28202762175202	0	0	0	2.79725178026378	1.01629513293303	0	6.25867446010867	15.6730200234547	0
ARHGAP29|9411	300.353992633494	0.785704814215824	42.3968854971526	0	0	51.1813727828063	91.3035112477543	14.9504292236104	25.2332743844249	1440.68541311059	36.3781135358333	57.0506905438004	75.7219982933281	5.68419397347879	16.7305279812293	41.9587767039568	472.577236813861	269.002974221997	17.3852068336352	119.506777678842	0
ARHGAP30|257106	41861.8377232933	29464.7162379076	16773.7496076008	21764.1413769143	29461.9674120838	19359.3542550965	23942.8525429975	55584.0940216809	29590.2197614689	25714.3965685152	13602.2511481812	25376.1471538824	25674.3746164561	17650.2343153621	28816.6613948694	40827.2883588401	17169.2899757707	28889.4101738314	25711.3300903997	13568.9170853059	19058.4470551217
ARHGAP31|57514	1717.6493953728	1488.91062293899	2694.12936022815	1787.51556678705	506.280416788899	3224.4264853168	7800.90373670065	2735.9285479207	3729.9955596464	8965.33456044457	1559.51391071007	680.044231282101	10494.8842756546	937.892005624001	2543.04025314686	373.433112665215	417.697299635477	344.021955481927	991.652197790551	1020.70542902749	5173.82112549081
ARHGAP32|9743	1032.46684967764	105.28444510492	7299.9728301461	4246.82640796622	3902.80026556214	3038.89400897912	227.832126197667	759.802170899914	3830.9286571841	2086.63063478472	650.851900869366	3089.86539985223	1424.86638251958	1335.78558376752	1513.55509803521	551.058600711965	2366.95136460104	2077.44871181344	3326.13777141108	2204.01844079832	3444.62910481785
ARHGAP33|115703	10665.6954259123	10818.3695869377	1147.92779368806	2445.80741857832	1422.91443455406	2603.85234032527	2513.83312276527	14317.1717572103	2651.43483147111	1326.02575994079	1086.59843474424	1750.3151858838	1381.46474935145	2738.96946750628	2268.6595942547	5370.0241051614	2399.4728088549	10834.6940508424	1125.17058627287	2088.42991812534	2076.99541574014
ARHGAP36|158763	0	0	0	0	0	0	0	0	0	0	0	0	0	0	0	0	0	0	0	0	0.982495466291457
ARHGAP39|80728	56.3163736187802	157.926667657381	13.4899181127304	20.2551339012697	0	15.994178994627	42.6651921718478	327.307611216899	1154.90755836406	3.50105811205489	84.6186553985688	25.1023038392722	69.2579252682879	12.9924433679515	3.34610559624587	10.4896941759892	0	67.9165925015934	9.0403075534903	11.754765017591	9.82495466291457
ARHGAP42|143872	40.6729365024524	66.7849092083451	78.3700004644337	8.43963912552905	1888.33713349684	332.678923088241	25.5991153031087	46.4531193733608	0.647007035498074	414.875386278505	589.167273569475	842.068192426494	158.831508615274	381.653023933576	245.38107705803	30.7697695829016	114.841350021433	7.5462880557326	1.39081654669081	301.705635451503	76.6346463707336
ARHGAP4|393	105173.956420495	100440.57492528	11117.6196560488	24236.1116767818	9654.85636929005	19461.7170006621	26081.2319746506	142541.129825207	30340.7479226467	19696.0776738928	13215.5359847241	21508.1103350128	17953.5011075474	18835.7947726877	26999.7260561079	33160.021229137	18650.0319844541	92797.5920199385	18268.3753407838	16696.6641437366	21097.1251476765
ARHGAP5|394	1639.43220979116	515.422358125581	8435.05308277442	2512.48056767	7864.22247412089	4657.50492323537	331.081891253539	746.987517279676	350.677813239956	3306.74938683585	5218.67763528183	5118.58795558977	1834.87330010784	2055.24213526783	4957.81312510429	4701.48092967836	2664.72583855042	2045.04406310353	3457.56993507337	2636.98561894625	2458.20365666123
ARHGAP6|395	181.463870549403	100.570216219625	62.9529511927418	154.445395997182	0	236.713849120479	4.26651921718478	337.986489233763	62.1126754078151	53.3911362088371	482.405418627355	41.0764971915363	12.0047070465032	0	39.0378986228685	0	79.2710203687767	18.1998711932374	2.08622482003622	59.7533888394211	184.709147662794
ARHGAP8|23779	0	0	0	0	0	0	1.70660768687391	0	0	0	0	0	0	0	0	0	0	0	0	0	0
ARHGAP9|64333	104707.781994429	34221.3731831702	10678.2337518056	22413.1496256675	51960.3585651764	11099.9602222711	21823.2457959001	70265.4155192663	21618.4460770971	18413.8151403527	9391.08909213089	24910.613519045	16470.4580678024	10816.2091038196	26196.6607130089	42522.4229376799	19026.0611836394	69464.4693516133	16984.6516681882	13698.2195004994	11224.0282069136
ARHGDIA|396	74678.6401059258	52072.5865621537	8926.47152830959	14150.7429217746	9793.41732546385	18038.2350701403	20934.9564948823	38136.4091738267	18438.4064976241	18770.0478032543	9552.41811737676	12386.8459308699	14375.1749686858	13330.2468955183	17314.9810920403	21242.3300193232	16560.5291911438	49278.592701826	16039.5918247118	12310.1776646722	14296.291530007
ARHGDIB|397	58985.1439908258	11686.5734066462	36999.6334979545	54634.0038791123	79821.7692912013	47333.1733166991	55665.2762266098	22294.2936358081	51313.4809783168	58093.9325178549	32151.1349086805	83821.1565745734	38285.7810883096	36935.0804119547	88386.2639563025	89657.5140610148	80027.1439476789	26308.1357594734	56516.5257830546	41588.3586322371	32115.8118021351
ARHGDIG|398	0	0	0	0	0	0	0	0	0	0	0	0	0	0	0	0	0	0	0	0	0
ARHGEF10L|55160	1479.86915120461	62.0706803230501	13.4899181127304	88.616210818055	1.77642251504877	2261.57690984025	2037.68957812745	2747.14136983841	222.570420211337	3413.53165925352	158.165711025362	29.6663590827762	1845.03112914719	113.683879469576	1609.47679179426	146.156405518783	93.4991522298392	116.301615917761	2735.04073906749	692.551572286405	678.904367207397
ARHGEF10|9639	913.576727593546	469.851478901063	754.150660206927	368.812229785619	859.788497283603	1561.03186987559	772.239978310445	469.336688841197	1033.27023569042	706.338474107075	506.130275281159	638.967734090565	580.843133250041	212.751260150206	453.954992557356	508.400511062943	627.054097019683	3208.50412157854	317.801580918851	441.78325191113	247.588857505447
ARHGEF11|9826	23418.2253631428	8655.32423340152	1530.14214021542	148.537648609311	312.650362648583	10556.1581364538	2530.89919963401	8061.48501493106	3843.86879789406	16401.5819904492	2057.73590043996	8947.83030488966	2448.03679848308	782.794712919079	815.33439695191	8330.21580162555	2804.97456689518	20984.8953851002	6651.58013454882	8506.53161773004	10533.3338941107
ARHGEF12|23365	3438.42747816886	3120.81952206525	11003.9189176701	1579.05648038649	137646.098578554	10658.5208820194	4151.32319832079	3330.20810955921	261.390842341222	3487.92914413469	26673.8563358722	237766.739937964	15462.9861148997	2558.69931577595	8086.42185759418	1763.66724745632	6308.14389011535	1166.56735355678	173.852068336352	54473.5402190198	8681.32994015131
ARHGEF15|22899	3.12868742326557	15.7140962843165	0.642377052987161	0	0	0	0.853303843436956	18.688036529513	0	0.875264528013724	1.58165711025362	0	0	0.81202771049697	1.11536853208196	0	1.01629513293303	0	0.695408273345407	34.2847313013072	0
ARHGEF16|27237	53.1876861955147	47.1422888529494	3.21188526493581	2.53189173765871	0	15.994178994627	12.7995576515543	577.727300712373	23.9392603134287	47.2642845127411	16.607399657663	36.5124419480323	2.77031701073152	17.0525819204364	45.7301098153602	9.0910682858573	15.2444269939955	34.1802458994947	2.08622482003622	41.1416775615686	12.7724410617889
ARHGEF17|9828	3119.30136099577	1716.76501906158	3937.7713348113	13070.4691137068	2474.55656346293	5847.47184043562	2813.34277181164	4288.63741157281	6055.33884522647	1541.34083383217	4087.79280145049	4922.3335801191	1526.44467291307	2674.81927837702	2708.11479589499	6853.26686164627	2193.16489686949	1930.07414507796	2575.79224447139	4669.58040323804	3592.98592022786
ARHGEF18|23370	22880.0911263411	29778.998163594	5729.36093559249	6964.39020638657	4245.64981096655	6420.06344844327	6985.14526237492	31756.8474465518	15382.5922689667	11763.5552565044	6481.63083781935	6067.91144623861	7598.97956043655	6960.70153438003	9140.44512041163	11213.4830741324	7461.63886599434	29335.9728670118	10104.9776199821	6815.80458269987	10017.5237743077
ARHGEF19|128272	256.552368707777	1459.839544813	213.911558644725	302.13908069394	23.093492695634	492.620713034511	364.36074114758	1053.47131636369	580.365310841772	623.188343945771	438.90984809538	166.588016387897	265.026994026648	462.855794983273	307.84171485462	141.261214903321	193.096075257277	360.44622948558	250.346978404347	302.685199202969	258.396307634653
ARHGEF1|9138	179414.580287164	172713.632260922	17605.6278912191	36395.943728844	55728.1507195949	30686.4318190913	39565.1393086413	215186.867254433	29856.1396530586	36354.987435578	18735.5192995093	27404.86970962	30742.2078680876	20490.7072466806	46335.7549282807	45921.7831636455	24587.2281510489	151048.277320733	26837.196084946	24946.5500585826	28259.5170969412
ARHGEF2|9181	58024.6369518832	48375.8454112683	27537.4195074536	30197.0287911429	24845.0452954721	21022.7488705377	19802.6222946414	43575.1617478158	51908.0804439395	26042.6207665203	18454.7751624393	21282.1896004593	23093.3626014579	26028.7362322699	25914.4724743922	31143.9020085119	20533.226865779	56304.6307810105	28442.1983798272	23612.384229086	34313.6541602291
ARHGEF33|100271715	40.6729365024524	43.2137647818703	63.595328245729	11.8154947757407	12.4349576053414	6.39767159785079	34.9854575809152	79.0236973247978	30.4093306684095	19.2558196163019	36.3781135358333	6.84608286525605	8.31095103219455	107.999685496097	8.92294825665565	25.1752660223741	23.3747880574598	64.8092974198211	31.2933723005433	32.3256037983753	41.2648095842412
ARHGEF35|445328	153.305683740013	140.641161744633	19.2713115896148	0	1.77642251504877	63.9767159785079	2.55991153031087	711.21327592318	9.70510553247111	33.2600520645215	28.4698279845652	95.8451601135847	43.4016331681271	5.68419397347879	220.842969352227	397.209752797457	108.743579223835	347.129250563699	18.0806151069806	6.85694626026144	19.6499093258291
ARHGEF37|389337	162.69174600981	600.27847806089	327.612297023452	5.06378347531743	1259.48356316958	524.609071023765	38.398672954663	307.017742984856	5.17605628398459	20.1310841443156	716.490670944891	832.940081939486	168.989337654622	58.4659951557819	314.533926047112	189.513808112871	255.090078366192	35.9558430890788	3.47704136672704	646.512075967507	134.60187888193
ARHGEF38|54848	0	0	0	0	0	0	0	0	0	0	0	9.12811048700807	0	0	0	0	0	0	0	6.85694626026144	0
ARHGEF3|50650	1949.17226469445	11930.9276038673	7562.70504481785	8286.03769344442	3376.97920110771	1573.82721307129	2258.69527357762	2623.26638484278	1873.08536776692	3854.66498137244	4761.57873041853	2498.82024581846	4967.17840024161	4626.93389441174	3223.41505771685	1027.99002924694	726.65102004712	2171.11146356401	2319.88199988028	1088.29532787864	1917.83115020092
ARHGEF4|50649	228.394181898386	236.497149078963	87.3632792062539	16.8792782510581	33.7520277859266	28.7895221903286	12.7995576515543	1190.6948988804	13.5871477454596	21.8816132003431	75.1287127370471	2.28202762175202	24.9328530965836	25.1728590254061	25.653476237885	13.286945956253	21.3421977915937	117.633313809949	34.075005393925	3.91825500586368	35.3698367864924
ARHGEF5|7984	2299.58525610019	1051.27304142077	208.772542220827	29.5387369393517	2060.65011745657	1145.18321601529	24.7458114596717	4285.96769206859	22.6452462424326	527.784510392275	506.130275281159	1736.62302015329	109.889241425683	99.0673806806304	788.565552181943	3166.4890152586	768.319120497374	1791.5775642904	119.61022301541	181.219294021195	218.113993516703
ARHGEF6|9459	20048.6290082858	12861.987808713	58095.9382951059	59343.3225111575	25386.8541625619	18118.2059651134	24558.0846141156	7628.4565113472	51369.7705904051	22306.9917609578	32087.8686242704	29716.5636904548	27972.8142963597	25898.8117985904	27874.1749852602	26803.9658714326	27217.3999550796	26355.6329842948	27029.1287683893	21411.3044795421	22065.8656774398
ARHGEF7|8874	5290.61043274208	7211.19878487283	5015.68002972376	2942.90216307198	6396.89747669061	4855.83274276875	4844.2059191916	5088.48537503596	3909.21650847936	4926.86402818925	3695.54183810759	4196.64879640196	4414.96187610246	4317.55133671239	4336.55285273464	5311.28181777586	3842.61189761981	6650.94317288479	5458.2595374881	4306.16225144418	3928.99936969954
ARHGEF9|23229	663.2817337323	1221.77098610561	1365.69361465071	898.821566868844	966.373848186529	783.714770736722	491.503013819687	636.995073705971	767.997351136214	606.55831791351	756.032098701232	707.428562743125	904.046784502052	915.967257440583	509.723419161454	513.295701678404	689.048100128598	1510.14540974131	892.208814702158	775.814491161008	1116.1148497071
ARID1A|8289	58274.9319457445	42235.5622881716	56238.82623492	48599.661904359	216689.794808164	44879.6662589233	47802.0813093383	24933.0443937754	55862.5874449037	49362.29358639	33077.9859752891	37582.712902634	44042.4998366096	39015.4954062479	42192.1608315962	43572.790981169	41543.0961489037	60958.0271156131	49560.3568247805	37738.673088976	46477.9305283837
ARID1B|57492	19948.5110107413	40195.0868856531	36838.3968576547	29299.8951520992	46568.9162320034	35110.4217290051	23269.5958105258	16626.4791283573	33139.7003582113	20559.0884985144	30037.2501808266	29292.1065528089	26354.0257230889	19334.3797869329	17770.0514531297	11292.5054369249	21916.4045417009	28380.2576797181	23587.5532236029	33819.4385193609	23818.6375893038
ARID2|196528	9323.48852133139	6364.99469996239	18444.5723224204	11513.3556950467	38216.1775662441	8761.61125325666	13831.2019982696	4238.98062879439	10472.4558765718	8959.20770874848	10304.4960733024	14118.9048957797	10629.7063701768	15830.4802161384	12491.0121907858	15961.8179711302	14634.6499142357	11251.9593903947	10021.5286271807	13251.538429831	12117.1165857725
ARID3A|1820	13750.5812252522	6412.13698881534	1201.88746613898	2055.05212706632	975.255960761773	2002.4712101273	2902.93967537252	11311.0675954629	2712.25349280793	2238.05139813109	886.518810297156	2293.43775986078	1370.38348130852	1630.55164267792	3373.98980954792	6468.64474186	2719.6057757288	8670.68497603675	2852.56473726286	2244.18055460842	1958.11346431887
ARID3B|10620	8416.16916858438	7683.40737821654	1439.56697574423	2042.39266837803	1938.0769639182	953.253068079768	2006.11733592028	8984.674019489	1361.30280268795	1283.13779806812	730.725584937174	2003.62025189827	1857.95927519727	1282.19175487472	1235.82833354681	4330.8450687934	978.692213014513	9016.48252870827	1607.78392797458	1170.57868300177	958.915575100462
ARID3C|138715	12.5147496930623	0	0.642377052987161	0	0	0	0.853303843436956	5.87338290927551	1.29401407099615	0	0.790828555126812	6.84608286525605	0	0	0	0	1.01629513293303	7.99018735312863	0.695408273345407	0	0
ARID4A|5926	20405.299374538	12972.7721875175	11019.9783439948	6734.83202217218	16231.1725200006	4462.37593950093	8778.7899412794	9813.88889749853	7553.16013240452	6884.83077735595	6930.82145713138	9901.717850782	7549.11385424338	7555.10581846381	8052.96080163172	13749.8911258866	7485.0136540518	26358.7402793766	6442.26224427185	7629.82206016805	7555.3901357813
ARID4B|51742	18628.2049181232	15828.809187192	15780.6346836826	11244.1312069424	23478.9763813996	5204.50584485162	8665.30053010229	11592.4560312073	11217.1609744301	8353.52465536298	8205.6370879958	12176.8993896688	9325.81049712586	11837.7399636248	10113.0464803871	11942.8664758362	7713.68005896174	20299.0709706233	7728.07214168751	9083.49466734347	11036.3715728519
ARID5A|10865	5440.78742905882	4802.22782448712	2431.39714555641	1747.84926289707	2856.48740419842	1388.29473673362	2051.34243962244	7266.44254657549	691.003513911943	1676.13157114628	1288.25971630158	1944.28753373272	1913.3656154119	1264.32714524378	1723.24438206662	3289.56809359021	1654.52847641498	3259.10864148169	1200.27467979417	1185.27213927376	847.893587409527
ARID5B|84159	794.686605509454	6384.63732031779	10881.8672776025	8697.04811885769	4982.86515471179	1141.98438021637	3020.69560576682	3914.87668098255	1308.8952328126	2847.23550962864	2291.8211527575	1083.96312033221	3213.56773244856	4584.70845346589	1054.02326281745	434.972651831018	307.93742527871	1230.48885238181	1479.82880567903	730.754558593576	2093.69783866709
ARIH1|25820	60612.0614509238	32873.8894267901	7326.95266637156	6784.6258930128	8072.0639083816	6468.04598542715	6383.56605275187	14363.0909326828	6828.51225264667	6225.75658776162	6835.92203051616	7368.66719063726	6858.38147956766	7051.64863795569	5972.79848929887	6950.47136101044	6445.34373306131	19335.3655959765	6992.33018848807	6838.33454898358	6081.64693634412
ARIH2|10425	7874.90624435943	15687.3823206331	5924.0011826476	6299.34664329488	10557.2790069348	6033.00431677329	6227.4114494029	7461.86601428411	7445.10995747634	5096.66534662391	5942.28576322286	6704.59715270743	6626.59828966979	5692.31425058376	5347.0767428009	4606.37436914939	5339.61462843017	7869.00284493951	5132.11305728911	6948.04568914777	5279.93063585029
ARL10|285598	112.63274723756	584.564381776573	246.030411294083	138.410081658676	0	95.9650739677618	51.1982306062174	591.075898233453	31.7033447394056	38.5116392326038	62.4754558550181	66.1788010308085	119.123631461455	34.1051638408728	68.0374804569993	8.39175534079135	6.09777079759821	104.316334888068	107.788282368538	4.8978187573296	42.2473050505326
ARL11|115761	919.834102440077	343.353003812315	178.580820730431	340.117456758821	0	518.211399425914	387.399944920378	1060.41258707465	320.268482571547	417.501179862546	175.563939238152	456.405524350403	311.198944205507	299.638225173382	621.260272369649	886.72881434362	701.243641723794	727.107049134705	350.485769766085	380.070735568777	373.348277190754
ARL13A|392509	0	4.71422888529494	43.681639603127	15.1913504259523	31.9756052708778	3.1988357989254	20.4792922424869	14.9504292236104	18.1161969939461	8.75264528013724	22.9340280986775	18.2562209740161	18.4687800715434	34.1051638408728	6.69221119249173	20.2800754069124	16.2607221269286	4.43899297396035	18.0806151069806	35.2642950527731	57.967232511196
ARL13B|200894	278.453180670636	448.637448917236	722.674184610556	394.97511107476	669.711288173385	182.333640538748	267.937406839204	518.993471619618	404.379397186296	429.754883254738	419.13913421721	721.120728473637	538.364939085491	623.637281661673	441.685938704455	361.544792599094	442.08838282587	231.271533943334	478.44089206164	596.554324642745	674.974385342231
ARL14|80117	0	0	0	0	0	0	0	0	0	0	0	0	0	0	0	0	0	0	0	0	0
ARL15|54622	219.00811962859	107.641559547568	498.484593118037	256.565029416083	161.654448869438	751.726412747468	273.057229899826	123.341041094786	405.673411257292	383.365863270011	389.087649122391	638.967734090565	389.691259509567	520.509762428558	380.340669439947	397.209752797457	236.796765973397	213.515562047493	456.187827314587	492.720566987357	642.552034954613
ARL16|339231	275.32449324737	568.850285492257	257.593198247852	205.927194662909	277.121912347608	425.445161257078	275.617141430137	361.480020870865	415.378516789764	220.566661059458	235.66690942779	180.280182118409	174.529971676086	276.901449279467	292.226555405472	192.311059893135	296.758178816446	379.089999976214	276.077084518127	303.664762954435	294.748639887437
ARL17A|51326|1of2	0	17.2855059127481	0	1.68792782510581	0	0	0	19.7559243311994	16.8221829229499	0	0.790828555126812	0	0.923439003577172	8.93230481546667	0	13.9862589013189	0	31.0729508177225	2.78163309338163	0	3.92998186516583
ARL17A|51326|2of2	206.493369935527	245.925606849553	140.038197551201	201.707375100144	92.3739707825359	105.561581364538	192.846668616752	266.971950421614	379.793129837369	67.3953686570567	164.492339466377	82.1529943830726	138.515850536576	53.5938288928	311.187820450866	237.766401322422	284.56263722125	181.998711932374	269.123001784673	95.0176838921942	188.63912952796
ARL17B|641522	6.25737484653114	34.5710118254963	21.1984427485763	8.43963912552905	0	9.59650739677618	21.3325960859239	21.3577560337291	39.4674291653825	4.37632264006862	16.607399657663	15.9741933522641	41.5547551609727	8.93230481546667	6.69221119249173	187.415869277674	143.297613743558	37.287540981267	20.8622482003622	124.404596436172	119.864446887558
ARL1|400	519.362112262084	434.494762261351	1681.1007476674	1674.42440250496	1545.48758809243	1800.944554795	1194.62538081174	581.998851919119	1060.44453118134	1550.0934791123	1693.95476508163	1172.96219758054	1138.60029141065	1622.43136557295	1365.21108326831	1289.5330707016	1531.55676533008	289.866241199611	1382.47164741067	1497.75297599139	1198.64446887558
ARL2BP|23568	725.855482197612	1034.77324032224	1626.49869816349	2487.16165029341	1540.15832054728	1938.49449414879	1906.28078623816	1340.73313501735	1600.04839878674	2653.80204893761	2655.60228811583	2183.90043401668	2107.28780616311	2235.51228699816	1830.31976114649	1393.03138657136	2063.07911985406	739.092330164398	2009.03450169488	1896.43542283802	1317.52642029684
ARL2|402	168.949120856341	72.2848429078558	402.77041222295	539.292940121306	319.756052708778	553.398593214093	329.375283566665	123.874984995629	510.48855100798	365.860572709736	435.746533874873	367.406447102075	350.906821359325	550.554787716946	409.340251274078	512.596388733338	624.005211620884	77.2384777469101	525.728654649128	546.596573317983	296.71363082002
ARL3|403	234.651556744918	36.1424214539279	133.61442702133	284.415838530329	415.682868521411	38.3860295871047	173.220680217702	65.1411559028738	282.742074512658	242.448274259801	218.268681215	148.331795413881	268.720750040957	290.705920357915	194.07412458226	125.177017166804	144.313908876491	44.8338290369995	296.939332718489	186.117112778525	288.853667089688
ARL4A|10124	256.552368707777	168.140830242186	1068.91541617064	763.787340860379	2760.56058838578	639.767159785079	1743.2997521417	213.043616436448	845.638195395983	3333.00732267626	2173.19686948848	1398.88293213399	2843.26869201411	1648.41625230885	577.760899618453	1160.85948880947	1007.14847673664	122.960105378702	1029.89965282455	3106.19665589843	1166.22211848796
ARL4C|10123	344.155616559212	4557.873627266	795.262791598106	588.242847049375	2479.88583100808	524.609071023765	407.879237162865	2366.43936853719	389.498235369841	338.727372341311	1680.51067964447	810.119805721966	2074.96744103791	820.14798760194	1122.06074327445	141.261214903321	102.645808426237	276.993161575126	243.392895670893	148.89369022282	312.433558280683
ARL4D|379	362.927741098806	442.351810403509	44.9663937091013	133.346298183359	0	111.959252962389	75.0907382224521	600.686888448632	95.1100342182169	243.323538787815	57.7304845242572	41.0764971915363	89.5735833469857	38.1653023933576	23.4227391737211	23.0773271871762	6.09777079759821	93.2188524531674	14.6035737402536	44.0803688159664	134.60187888193
ARL5A|26225	728.984169620877	405.423684135365	1694.59066578013	1562.17720213543	2609.56467460664	1042.82047044968	1192.06546928143	374.828618391946	1025.50615126445	1191.23502262668	1320.68368706178	1138.73178325426	1578.15725711339	1307.36461390012	898.987036858056	940.575911113698	956.333720089986	363.997423864749	1344.91960065002	1187.23126677669	1139.69474089809
ARL5B|221079	960.507038942529	1090.55828213156	2133.97657002335	1202.64857538789	964.59742567148	1036.42279885183	898.528947139115	1408.01006652359	2416.57127758531	759.729610315912	963.229180144457	766.761280908678	1289.12084899373	717.832496079322	651.375222735862	1017.50033507095	834.378304138022	961.041978862416	725.31082909926	669.042042251223	763.398977308462
ARL5C|390790	28.1581868093901	39.2852407107912	15.4170492716919	84.3963912552905	0	99.1639097666872	29.8656345202935	26.1632511413182	51.1135558043478	5.25158716808234	6.32662844101449	0	8.31095103219455	1.62405542099394	20.0766335774752	0	2.03259026586607	10.2096838401088	2.78163309338163	14.6934562719888	28.4923685224522
ARL6IP1|23204	5196.74981004411	4392.87561628067	3822.14346527361	4864.60799195494	8318.98663797338	8972.73441598573	5828.91855451785	6641.72818258891	4385.41368660595	7320.71251230678	9234.50503821578	8870.24136575009	6464.99646404378	6185.21507085542	6267.25578176851	5664.43485503416	6564.25026361447	3699.01284520116	3671.75568326375	7756.18578410715	5257.33324012559
ARL6IP4|51329	7080.21963884998	11383.2913483589	2859.22026284586	3498.23041753179	2504.75574621876	4875.0257575623	3529.26469645525	15113.2821133676	4608.63111385278	5335.61256277166	3516.81458464893	4210.34096213247	3276.36158469181	3815.71821162526	4386.74443667833	3827.33974834592	4943.25952658628	6565.71450778476	4009.72410410962	3531.32732403464	3910.33195584
ARL6IP5|10550	5403.24317997964	3813.81116820361	7730.3654556475	13179.3404584262	1922.08916128277	11637.3646364906	9981.09505668207	5688.63831958375	15957.134516489	18352.5466233918	13210.0001848383	10668.4791316907	10350.8277910965	10994.0431724185	10562.5399988161	9142.11813084711	9957.65971247788	2348.22728322503	12582.0218896385	9005.1295672262	9184.36761889254
ARL6IP6|151188	1044.9815993707	315.853335314761	1336.1442702133	1239.78298754022	1929.19485134296	1106.79718642819	1153.66679632676	868.192782771089	1098.61794627573	1337.40419880497	1690.79145086112	1834.75020788862	1206.01133867179	1300.86839221615	1911.74166398847	2693.75346439402	1927.91186717397	495.391615893975	1512.51299452626	1190.16995803109	951.05561137013
ARL6|84100	25.0294993861245	6.28563851372659	140.680574604188	111.403236456983	0	19.1930147935524	61.4378767274608	2.66971950421614	73.7588020467804	88.4017173293861	103.598540721612	207.664513579434	100.654851389912	170.525819204364	122.690538529015	120.281826551343	134.150957547161	7.10238875833656	59.1097032343596	141.057180211092	117.899455954975
ARL8A|127829	16772.8932761267	7281.12651333804	4136.90822123732	8120.62076658405	20727.297905589	4644.70958003967	9499.83168898363	6585.66407300037	8471.91012281178	9860.73017260261	4623.18373327134	7473.64046123786	6259.99300524965	4315.1152535809	8810.29603491537	10485.4982983188	6240.05211620884	15465.8954205753	8104.28801756738	4551.05318931066	4787.70040723827
ARL8B|55207	6563.98621401116	5771.00186041523	2144.89697992413	3604.56987051346	2121.04848296823	5434.82202237425	6744.5135785257	7028.30356679941	3720.29045411393	5616.57247626406	3881.38654856239	3372.83682494948	3769.47801260202	4445.03968726042	4673.39414942339	6565.84924122417	7596.80611867444	5597.570140164	4724.6038091087	4815.53540220646	3913.27944223887
ARL9|132946	0	46.3565840387336	34.0459838083195	14.3473865133994	0	31.9883579892539	11.0929499646804	40.0457925632421	3.23503517749037	21.8816132003431	23.7248566538043	27.3843314610242	12.9281460500804	26.7969144464	25.653476237885	4.89519061546162	45.7332809819866	14.2047775166731	8.34489928014489	27.4277850410457	4.91247733145728
ARMC10|83787	262.809743554308	233.3543298221	1192.25181034417	1136.81939020876	353.508080494705	1049.21814204753	1000.92540835155	217.315167643194	330.620595139516	1139.59441547387	1183.87034702484	933.349297296575	916.974930552132	1045.8916911201	953.640094930072	538.470967700778	1476.6768281517	207.744871181344	1520.16248553306	1068.70405284932	398.893159314332
ARMC1|55156	325.383492019619	233.3543298221	1171.0533675956	779.822655198884	56.8455204815605	991.639097666872	610.96555190086	191.685860402719	910.985905981288	758.854345787898	1379.99582869629	892.272800105039	1042.56263503863	746.253465946716	882.256508876827	689.522563835023	1130.12018782153	396.845971872055	1261.47060784857	951.156402673408	972.670511628542
ARMC2|84071	622.608797229848	632.492375443738	828.024021300451	700.490047418911	856.235652253506	547.000921616243	862.690185714762	282.990267446911	460.669009274629	526.909245864262	534.600103265725	383.380640454339	675.033911614913	794.163100866037	1291.5967601509	723.788898143254	453.267629288134	1093.76786878383	844.225643841325	567.167412098767	657.289466948985
ARMC3|219681	15.6434371163278	6.28563851372659	0	0.843963912552905	0	6.39767159785079	0	28.2990267446911	0.647007035498074	0.875264528013724	66.4295986306522	2.28202762175202	1.84687800715434	0	0	0	0	0	0.695408273345407	0	4.91247733145728
ARMC4|55130	122.018809507357	14.9283914701007	127.190656491458	156.97728773484	195.406476655364	134.351103554867	0	3.7376073059026	3.88204221298844	214.439809363362	14.2349139922826	41.0764971915363	0.923439003577172	5.68419397347879	0	4.89519061546162	116.873940287299	57.2630093640885	1.39081654669081	3.91825500586368	0
ARMC5|79798	5569.06361341271	8740.18035333683	4069.45863067367	2071.93140531738	2169.01189087454	3230.82415691465	3413.21537374782	14520.6043834316	3322.38112728261	4909.35873762898	2741.80260062466	2003.62025189827	2455.4243105117	3987.05605854012	3139.76241781071	4833.65107629582	2348.65805220824	3488.16067893804	2577.18306101808	3359.9036675281	3183.28531078432
ARMC6|93436	922.962789863343	2702.03885608822	1530.14214021542	2261.82328564179	429.894248641802	2287.16759623166	1663.94249470206	2305.03581994022	1722.97973553137	1481.82284592723	1922.50421751328	1234.57694336784	1867.19366523304	1837.61870885464	1716.55217087413	1036.38178458773	1842.54307600759	973.915058486901	1699.57782005618	1717.17525631976	1993.48330110537
ARMC7|79637	1120.07009752907	695.348760581004	337.24795281826	411.854389325818	723.003963624848	598.182294399049	270.497318369515	815.866280488453	429.612671570721	392.118508550148	241.993537868804	324.047922288786	265.026994026648	279.337532410958	332.379822560423	424.482957655029	324.198147405638	830.979484725378	436.716395660916	383.98899057464	424.438041437909
ARMC8|25852	6332.46334468951	4646.65827127238	7699.53135710412	6224.23385507767	10898.3521298242	7210.17589077784	8760.01725672379	4009.3847514318	5175.40927694909	7660.31514917611	8021.37403465125	9573.10587324971	6837.14238248538	5641.96853253295	8901.75625454609	11728.876714646	12786.0090674305	8254.30743507927	6851.8577172723	8362.53574626455	5532.43197068719
ARMC9|80210	353.541678829009	1070.12995696195	201.706394637969	114.779092107195	301.99182755829	412.649818061376	60.5845728840239	271.24350162836	179.867955868465	224.067719171513	202.452110112464	114.101381087601	123.740826479341	649.622168397576	97.0370622911302	112.589384155617	196.144960656076	689.375608856043	150.208187042608	291.909997936844	926.493224712844
ARMCX1|51309	46.9303113489835	98.213101776978	634.668528351315	653.228068315948	195.406476655364	236.713849120479	191.140060929878	68.3448193079332	249.744715702257	202.18610597117	321.076393381486	257.869121257978	223.472238865676	376.780857670594	39.0378986228685	267.836857960257	359.768477058294	52.3801170927321	143.949512582499	211.585770316639	227.938948179618
ARMCX2|9823	21.900811962859	23.5711444264747	43.0392625501398	0.843963912552905	19.5406476655364	83.1697307720603	3.41321537374782	55.5301656876957	3.23503517749037	14.0042324482196	46.6588847524819	54.7686629220484	29.5500481144695	110.435768627588	16.7305279812293	27.2732048575719	28.456263722125	4.88289227135639	15.298982013599	13.7138925205229	0.982495466291457
ARMCX3|51566	87.6032478514359	100.570216219625	402.77041222295	285.259802442882	81.7154356922433	99.1639097666872	194.553276303626	143.630909326828	357.794890630435	443.759115702958	186.635539009928	337.740088019299	274.26138406242	236.300063754618	321.226137239603	515.393640513602	309.970015544576	138.940480084959	261.473510777873	247.829629120878	249.55384843803
ARMCX5|64860	143.919621470216	121.784246203453	894.831234811116	549.420507071941	932.621820400603	463.831190844182	383.98672954663	131.884143508277	461.963023345625	598.680937161387	493.47701839913	529.430408246468	395.23189353103	442.555102220849	432.762990447799	434.273338885953	618.923735956218	106.535831375048	632.821528744321	407.498520609822	408.718113977246
ARMCX6|54470	209.622057358793	190.140565040229	411.121313911783	416.918172801135	607.536500146678	431.842832854928	101.543157368998	268.0398382233	168.868836264997	172.427112018704	256.228451861087	134.639629683369	199.462824772669	240.360202307103	207.458546967244	396.510439852391	349.605525728964	233.047131132918	200.277582723477	276.236977913389	115.934465022392
ARMS2|387715	0	0	0	0	0	0	0	0	0	0	0	0	0	0	0	0	0	0	0	0	0
ARNT2|9915	125.147496930623	0.785704814215824	0	0.843963912552905	0	591.784622801198	46.9317113890326	8.00915851264842	26.527288455421	34.1353165925352	56.1488274140036	1880.39076032366	1.84687800715434	0	0	0	0	6.21459016354449	0	27.4277850410457	3.92998186516583
ARNTL2|56938	143.919621470216	302.496353473092	2729.46009814245	573.051496623423	159.878026354389	633.369488187228	339.614929687908	98.245677755154	392.086263511833	790.363868796392	514.038560832427	1070.2709546017	458.025745774277	781.982685208582	433.878358979881	256.647850839202	741.895447041116	186.881604203731	593.878665436978	591.656505885415	699.536771999517
ARNTL|406	3992.20515208686	1670.40843502284	1647.05476385908	1358.78189921018	3920.56449071263	1682.58763023476	1222.78440764516	1117.01064056403	2456.68571378619	2401.72586486966	1448.79791299232	2231.82301407347	2266.11931477838	1127.90648988029	2160.46884664275	3753.911889114	860.801977594281	3570.72594825371	207.927073730277	1197.02690429135	1097.44743584756
ARNT|405	9636.35726365795	5935.99987140055	8438.90734509234	8864.15297354316	13205.9249768725	9871.60727548377	10785.7605810431	5628.30265878847	8275.21998402037	16327.184505568	8124.18174681774	9956.48651370405	9130.0414283675	8847.04190586449	10534.6557855141	13847.7949381959	10597.9256462257	10900.391146857	11212.7629994213	11311.022638177	11696.6085261998
ARPC1A|10552	4999.64250237838	3109.03394985202	3512.5177257338	5096.69806790699	6583.42184077073	5709.92190108183	7137.0333465067	2625.40216044615	2177.82568148652	7435.37216547658	5754.85939565781	5581.83956280543	5247.90385732907	4294.00253310798	5438.53696243162	2917.53360681513	5679.0572028298	3879.23595994395	6506.93521369298	5733.38663733003	2399.25392868374
ARPC1B|10095	21694.3185929234	11829.5716828334	4504.34789554598	9292.88664112004	4822.9871283574	19397.7402846836	20570.5957537347	29320.4614270042	7080.84499649092	23734.5482061481	9273.25563741699	14424.6965970945	14191.410606974	9156.42446356384	17727.6674489106	10467.3161617471	17397.9563806806	15096.1273058444	19845.5613047312	12445.3574623745	7105.40721221982
ARPC2|10109	43003.8086327852	18923.7004503881	16611.870590248	19963.1223875264	100639.664745058	27759.4970630746	35668.1006556648	28358.2945176847	30673.3095388927	36640.3236717105	19897.2464469906	34403.8484255334	28817.7609846328	28430.7141999199	42742.0375179126	72016.6457087813	35184.1375021417	31398.7729020111	36672.3552948701	28331.9223836488	24998.6146443198
ARPC3|10094	67645.3507784248	13892.04682015	26155.6664664782	44405.1612589711	42486.6972924214	49105.3283493037	64652.2723056878	36395.218113177	49919.1808168184	74103.3959997539	34589.2593441365	68241.7540008723	44841.2745747039	37052.0124022663	66308.6592322723	87578.4566753338	67124.2609399611	22471.0702327821	62321.0986406687	41813.6582950742	42723.815351684
ARPC4|10093	3970.30434012401	1186.41426946589	1589.24082909024	2173.20707482373	5309.72689748076	3713.84836255238	3982.36903732027	1930.20720154827	3297.14785289819	3979.8278088784	2139.19124161803	4602.84971307382	2979.01422553996	2230.64012073518	5216.57862454731	6900.12082896569	4104.81604191653	1712.5634893539	3848.38938469348	4033.84352853666	2922.92401221708
ARPC5L|81873	1251.47496930623	1686.12253130716	898.685497129039	1342.74658487167	746.097456320482	614.176473393676	2076.08825108211	1676.58384864774	1623.98765910017	873.513998957696	1094.50672029551	885.426717239783	1305.74275105812	898.102647809649	1130.9836915311	1874.15869277674	874.01381432241	1364.54644019541	794.156248160455	697.449391043735	1129.86978623518
ARPC5|10092	10243.3226237715	2507.96976697691	2022.84533985657	2816.30757618904	2993.27193785717	3905.77851048791	6397.21891424686	5674.22183426098	4371.82653886049	5313.73094957132	3069.20562244716	6239.06351787001	3773.17176861633	2779.57085303113	11614.3325245694	15257.6098354488	7973.85161299259	5954.46517527041	4983.99109506653	3905.52067709462	2536.80329396454
ARPM1|84517	18.7721245395934	10.2141625848057	43.0392625501398	60.7654017038092	0	44.7837011849555	11.9462538081174	13.3485975210807	25.2332743844249	39.3869037606176	25.306513764058	2.28202762175202	26.779731103738	21.1127204729212	4.46147412832782	15.3848847914508	27.4399685891919	0	11.8219406468719	26.4482212895798	32.4223503876181
ARPP19|10776	2574.90974934756	1339.62670823798	2639.52731072425	2825.59117922713	3849.50759011068	1887.31312136598	2444.71551144688	587.872234828394	3059.69627087039	2664.30522327377	2453.9410065585	3384.24696305824	2513.60096773706	2834.78873734492	3266.91443046805	2135.00242128633	2679.97026554441	2310.93974224376	2318.49118333359	2479.27585496024	2410.06137881294
ARPP21|10777	12.5147496930623	54.9993369951077	3806.08403894893	85.2403551678434	12797.3477984113	28.7895221903286	128.84888035898	11.746765818551	32.3503517749037	4.37632264006862	45.0772276422283	20.5382485957682	114.506436443569	4.06013855248485	102.61390495154	16.7835106815827	0	15.9803747062573	295.548516171798	143.016307714024	5.89497279774874
ARR3|407	90.7319352747015	17.2855059127481	131.044918809381	70.892968654444	186.524364080121	143.947610951643	35.8387614243521	72.0824266138358	95.1100342182169	61.2685169609607	49.8221989729891	79.8709667613206	37.8609991466641	124.240239706036	65.8067433928354	75.5257980671222	32.5214442538571	127.842997650058	73.0178687012678	72.487717608478	102.179528494312
ARRB1|408	7527.62194037696	5950.92826287065	11490.1983467814	14484.9526311455	5379.00737556767	6976.66087745629	8903.3723024212	3416.17307759497	18004.2647768049	7429.24531378049	8085.43114761652	4990.79440877166	11844.9520988844	8164.93862904704	10182.1993293762	5118.27144493766	7278.7057420664	10508.8719665537	13141.1301414082	6480.79377969852	11426.4222729696
ARRB2|409	123589.410593836	29559.0008156135	11199.2015417782	33586.3878639554	64034.7023999629	30225.7994640461	42678.8450333428	62916.7456119609	32413.111457347	40245.538262599	17591.9812087959	42165.024367112	36286.535645565	17230.4159890352	58687.3460525563	31001.2421677185	32926.9460118974	77167.4538593267	45768.9909185013	25847.7487099312	26988.16796356
ARRDC1|92714	13434.5837955023	8865.89312361136	1596.3069766731	4482.29233956848	2371.5240575901	4811.04904158379	5685.56350882044	16726.8605817158	5109.41455932829	5584.18768872756	3316.73496020185	6382.83125804039	4931.1642791021	4623.68578356975	5933.76059067601	7863.0747543215	6565.26655874741	10134.2209595515	6458.95204283214	5346.45895550099	4136.30591308703
ARRDC2|27106	1066.88241133356	2423.89935185582	1497.38091051307	1850.81286022852	1282.57705586521	2165.61183587249	1969.42527065249	3775.51732286247	2747.19187272482	1059.07007889661	1770.66513492893	2758.97139469819	2589.32296603039	849.380985179831	1826.97365555024	1397.22726424176	1374.03101972546	1741.86084298204	1676.62934703578	4585.33792061197	1387.28359840354
ARRDC3|57561	4783.76307017305	3050.89179360004	10254.2648968341	9908.13633337111	9626.43360904927	4209.66791138582	6171.9466995795	1638.13988778702	5836.00346019263	8448.05322438846	5540.54485721844	4566.33727112579	8257.39156998707	8688.69650231758	3076.18641148203	2805.64353560458	3827.36747062581	4639.19155708596	6058.39687738519	3288.39551367109	5774.12585539489
ARRDC4|91947	187.721245395934	443.923220031941	276.222132784479	518.193842307484	836.695004587969	793.311278133498	1433.55045697409	263.234343115711	1045.56336936489	4658.15781808904	1138.79311938261	791.86358474795	1139.52373041423	2116.9562412656	458.416466685684	451.056849567535	475.62612221266	131.838091326622	1143.25120137985	1661.3401224862	1345.036293353
ARRDC5|645432	4636.71476127957	1584.76661027332	444.524920667116	542.668795771518	1215.07300029336	259.105699712957	820.024993542915	1842.64040180998	420.554573073748	394.744302134189	180.308910568913	981.271877353367	399.849088548916	923.275506835055	979.293571167957	1355.2684875378	140.248728344759	2322.03722467866	440.888845300988	726.836303587712	738.836590651176
ARSA|410	4245.62883337138	4835.22742668418	420.756969706591	663.355635266583	428.117826126753	2255.1792382424	3274.98015111104	7752.86544024367	488.490311801046	1853.81027033307	1274.81563086442	2227.25895882997	1670.5011574711	2151.06140510647	1271.52012657343	2525.21904463313	1285.61334316029	1890.56710760971	1308.06296216271	1050.09234157147	1626.02999671236
ARSB|411	3507.2586014807	4146.1643046169	2912.53755824379	1940.27303495913	6192.60888746	5649.14402090225	4647.9460352011	3766.44027654813	3032.52197537947	5518.54284912653	2824.83959891297	5276.04786149066	3794.4108656986	4291.56644997649	4328.74527301007	3067.88589000431	5300.99541337871	4663.16211914535	5397.75901770705	6420.06082710764	3479.01644613805
ARSD|414	2355.90162971897	1600.48070655763	1075.33918670051	1118.2521841326	1424.69085706911	914.867038492663	2054.75565499619	3128.91125894132	5.82306331948267	3024.91420881543	2155.79864127569	1830.18615264512	1513.51652686299	1369.89074760839	1926.24145490554	3502.15922889026	2165.7249282803	4558.84578425728	2205.83504305163	2424.42028487815	1886.3912952796
ARSE|415	12.5147496930623	19.6426203553956	0	11.8154947757407	113.691040963121	479.825369838809	108.369588116493	19.2219804303562	1.94102110649422	5.25158716808234	6.32662844101449	0	0.923439003577172	50.3457180508122	21.1920021095572	148.254344353981	86.385086299308	73.6872833677418	8.34489928014489	162.607582743343	7.85996373033166
ARSF|416	0	0	0	0	0	0	0	0	0	0	0	0	0	0.81202771049697	0	0	0	0	0	0	0
ARSG|22901	10258.9660608878	2325.68625007884	305.129100168902	189.047916411851	2296.91431195806	1704.97948082724	762.853636032639	3241.57342201924	551.897001279857	818.372333692832	548.04418870288	1800.51979356234	1614.1713782529	388.149245617552	1298.2889713434	1683.24625877373	1517.32863346902	6293.60423848099	379.692917246592	180.239730269729	585.567297909708
ARSH|347527	3.12868742326557	0	0	0	0	0	0	0	0	0	0	0	0	0	0	0	0	0	0	0	0
ARSI|340075	0	0	0	0	0	0	0	0	0	0	0	0	0	0	0	0	0	0	0	0	0
ARSJ|79642	0	0	0	0	0	0	0.853303843436956	0.533943900843228	0	7.87738075212351	0.790828555126812	0	0	0	0	0	0	0	0.695408273345407	0.979563751465919	0
ARSK|153642	84.4745604281703	72.2848429078558	456.087707620885	289.479622005646	17.7642251504877	147.146446750568	116.049322707426	42.7155120674582	113.873238247661	194.308725219047	338.474621594275	86.7170496265767	166.219020643891	254.976701096049	189.612650453933	61.5395391658033	270.334505360187	60.8142037432568	247.565345310965	237.054427854752	307.521080949226
ART1|417	56.3163736187802	21.2140299838273	8.99327874182026	3.37585565021162	0	12.7953431957016	20.4792922424869	263.234343115711	7.76408442597689	0	0.790828555126812	11.4101381087601	7.38751202861738	36.5412469723637	1.11536853208196	28.6718307477038	7.11406593053125	44.8338290369995	3.47704136672704	1.95912750293184	26.5273775898693
ART3|419	15.6434371163278	145.355390629927	3.21188526493581	5.06378347531743	0	0	2.55991153031087	21.3577560337291	16.1751758874519	1.75052905602745	0.790828555126812	0	2.77031701073152	11.3683879469576	1.11536853208196	5.59450356052757	0	13.3169789218811	0	14.6934562719888	0.982495466291457
ART4|420	21.900811962859	49.4994032955969	159.309509140816	40.5102678025394	333.967432829168	377.462624273197	30.7189383637304	20.2898682320427	3.23503517749037	0.875264528013724	406.485877335181	296.663590827762	108.965802422106	32.4811084198788	208.573915499326	37.0635860884951	132.118367281295	6.21459016354449	0	535.821372051858	77.6171418370251
ART5|116969	12.5147496930623	0	0	0	0	0	0	68.8787632087764	2.5880281419923	0	0	11.4101381087601	0	5.68419397347879	0	0	1.01629513293303	0	1.39081654669081	0	2.94748639887437
ARTN|9048	56.3163736187802	83.2847103068774	19.2713115896148	14.3473865133994	0	3.1988357989254	36.6920652677891	274.981108934262	2.5880281419923	14.8794969762333	2.37248566538043	0	11.0812680429261	64.9622168397576	1.11536853208196	10.4896941759892	6.09777079759821	3.55119437916828	173.156660063006	8.81607376319327	13.7549365280804
ARV1|64801	190.8499328192	113.141493247079	423.326477918539	455.740512778569	721.227541109799	898.872859498036	345.588056591967	244.546306586198	306.681334826087	571.547736792961	782.920269575543	711.992617986629	460.796062785009	523.757873270546	700.451438147468	568.541424338614	643.314819146611	64.8092974198211	561.194476589744	819.894859976974	463.737860089568
ARVCF|421	369.185115945337	1859.76329524886	464.438609309718	1019.50840636391	87.0447032373896	617.375309192601	250.018026127028	954.691694707692	401.791369044304	35.0105811205489	460.262219083804	349.150226128059	313.045822212661	258.224811938037	339.072033752915	289.515559257302	194.11237039021	151.813559709444	261.473510777873	271.33915915606	170.954211134713
ARX|170302	37.5442490791868	49.4994032955969	0	1.68792782510581	0	25.5906863914032	4.26651921718478	44.8512876708312	0	5.25158716808234	0.790828555126812	0	0	0	0	4.19587767039568	1.01629513293303	0	2.08622482003622	0	0
AR|367	187.721245395934	9.42845777058989	1840.41025680822	20.2551339012697	433.447093671899	1679.38879443583	838.797678098528	24.0274755379453	111.285210105669	764.981197483994	998.025636570036	652.659899821077	997.314123863346	14.6164987889455	69.1528489890813	1.39862589013189	185.982009326745	93.2188524531674	25.7301061137801	870.832175053202	1541.5353866113
AS3MT|57412	190.8499328192	111.570083618647	105.992213742882	109.715308631878	5.3292675451463	195.128983734449	58.024661353713	120.137377689726	78.934858330765	17.5052905602745	175.563939238152	63.8967734090565	94.1907783648716	51.9697734718061	64.6913748607534	163.639229145431	18.2933123927946	239.705620593859	205.145440636895	106.772448909785	70.7396735729849
ASAH1|427	16976.257958639	5687.71715010835	10404.5811272331	12659.4586882936	16273.8066603618	17264.1168068004	20453.6931271838	7708.54809647368	24479.5111880696	28384.8286434851	17875.8886600864	22240.6412015952	18185.2842974453	15410.6618898115	22427.830443104	40660.1525649693	19850.276536448	16125.9736758032	37825.3422120767	15232.216335295	14371.9436809114
ASAH2B|653308	0	18.071210726964	28.9069673844223	6.75171130042324	0	147.146446750568	5.97312690405869	0	2.5880281419923	20.1310841443156	33.2147993153261	54.7686629220484	36.0141211395097	12.9924433679515	6.69221119249173	11.8883200661211	8.13036106346428	0	2.78163309338163	0	0.982495466291457
ASAH2|56624	0	0	0	0.843963912552905	0	0	7.6797345909326	0	0	0	0	2.28202762175202	0	7.30824939447273	0	0.699312945065946	0	0	0	3.91825500586368	9.82495466291457
ASAM|79827	140.790934046951	47.9279936671653	19.2713115896148	26.1628812891401	0	3.1988357989254	30.7189383637304	42.7155120674582	29.1153165974133	56.892194320892	30.0514850948188	70.7428562743125	28.6266091108923	17.0525819204364	37.9225300907865	58.7422873855395	36.5866247855893	30.6290515203264	17.3852068336352	90.1198651348646	21.6149002584121
ASAP1IT1|29065	0	0	0.642377052987161	0.843963912552905	1.77642251504877	0	5.11982306062174	0	0	0.875264528013724	0	0	0	6.49622168397576	0	0	0	0	0.695408273345407	0	1.96499093258291
ASAP1|50807	53960.4719890612	14310.827486127	8145.34103187721	10222.0909088408	59709.1135758192	15184.8735374989	25190.3827621024	9628.07642000509	12340.3651880548	14238.8033417273	12291.848232336	37413.8428586243	20621.3163888818	6002.50883599361	21551.1507768876	39437.753536994	23672.5625314092	100960.900099052	23319.8210383649	18901.6621482864	11733.9433539189
ASAP2|8853	428.630176987383	274.210980161323	811.964594975772	398.350966724971	449.434896307338	783.714770736722	111.782803490241	618.307037176458	262.684856412218	1244.62615883552	827.997497217772	193.972347848921	238.24726292291	498.58501424514	124.921275593179	220.982890640839	57.928822577183	387.524086626739	102.225016181775	1025.60324778482	4098.97108536796
ASAP3|55616	37.5442490791868	67.5706140225609	29.5493444374094	16.8792782510581	0	124.75459615809	55.4647498234021	138.291470318396	17.469189958448	24.5074067843843	61.6846272998913	54.7686629220484	67.4110472611336	6.49622168397576	33.4610559624587	1.39862589013189	11.1792464622634	32.4046487099106	70.2362356078861	53.8760063306256	41.2648095842412
ASB10|136371	3.12868742326557	0	0	0	0	0	0	53.3943900843228	0	0	0	0	0	0	0	0	0	0	0	0	0
ASB11|140456	0	0	1.92713115896148	0.843963912552905	0	0	0.853303843436956	19.2219804303562	0	0.875264528013724	0.790828555126812	0	0.923439003577172	0	1.11536853208196	0.699312945065946	0	0.443899297396035	0.695408273345407	0	0.982495466291457
ASB12|142689	0	0	0	0	0	0	0.853303843436956	0	0	0	0	0	0	0	0	0	0	0	0	0	0
ASB13|79754	256.552368707777	146.141095444143	60.3834429807932	279.352055055012	81.7154356922433	706.942711562512	322.548852819169	414.340467054345	412.790488647771	530.410303976317	290.23407973154	622.993540738301	289.959847123232	207.067066176727	572.184056958043	616.094704603099	170.73758233275	233.047131132918	191.237275169987	539.739627057722	391.033195584
ASB14|142686	81.3458730049048	56.5707466235393	313.480001857735	171.32467424824	49.7398304213655	83.1697307720603	434.331656309411	183.142757989227	88.6399638632361	162.799202210553	178.727253458659	264.715204123234	146.82680156877	1011.78652727923	199.65096724267	428.678835325425	302.855949614044	181.998711932374	254.519428044419	441.78325191113	496.160210477186
ASB15|142685	0	0	26.3374591724736	0.843963912552905	131.455266113609	0	15.3594691818652	20.2898682320427	0.647007035498074	1.75052905602745	1.58165711025362	0	3.69375601430869	0.81202771049697	0	0	0	1.77559718958414	0	0	0.982495466291457
ASB16|92591	178.335183126137	179.926402455424	35.3307379142939	67.5171130042324	1.77642251504877	31.9883579892539	104.956372742746	637.529017606814	101.580104573198	60.3932524329469	60.1029701896377	136.921657305121	45.2485111752814	82.826826470691	47.9608468795241	142.659840793453	35.5703296526562	138.940480084959	78.581134888031	117.54765017591	122.811933286432
ASB17|127247	0	0	0	0	0	0	0	0	0	0	0	0	0	0	0	0	0	0	0	0	0
ASB18|401036	0	0	0	0	0	0	0	0	0	0	0	0	0	0	0	0	0	0	0	0	0
ASB1|51665	1626.9174600981	2443.54197221121	473.431888051538	643.944465277867	779.849484106409	982.042590270096	869.516616462258	2200.38281537494	472.315135913594	1060.82060795263	787.665240906304	739.376949447654	664.876082575564	751.937659920195	369.186984119127	1366.45749465886	583.353406303562	974.358957784297	426.98067983408	910.994288863305	1120.04483157226
ASB2|51676	466.17442606657	485.565575185379	109.204099007817	93.6799942933725	104.808928387877	191.930147935524	84.4770805002586	584.134627522492	363.617953949918	32.3847875365078	73.5470556267935	355.996308993315	533.747744067605	233.863980623127	118.229064400687	142.659840793453	49.7984615137187	163.354941441741	122.391856108792	65.6307713482166	259.378803100945
ASB3|51130	1170.12909630132	1055.98727030607	2172.51919320258	1856.72060761639	3336.12148326158	1410.6865873261	1528.26718359559	388.177215913027	2706.43042948844	1330.40208258086	1758.80270660203	1526.6764789521	1672.34803547826	2285.04597733847	1461.13277702736	1615.41290310234	1802.9075658232	1233.59614746358	2290.67485239977	1683.87008876992	2538.76828489712
ASB4|51666	0	0	1.28475410597432	0	0	0	0	0	0	0.875264528013724	0	0	0	0	0	0	0	0	0	0	0
ASB5|140458	0	0	2.56950821194865	0.843963912552905	0	0	0	0	0	0	0	0	0	0	0	0	0	0	0	0	0
ASB6|140459	2374.67375425857	3037.53481175838	619.893856132611	733.404640008474	405.024333431119	1145.18321601529	952.287089275643	4029.140675763	1350.95069011998	877.890321597765	1024.12297888922	1202.62855666331	1049.95014706724	597.65239492577	1077.44600199117	1806.32533710534	799.824269618299	2853.82858295911	828.23125355438	885.525631325191	740.801581583759
ASB7|140460	2940.96617786963	1415.84007521692	929.519595672422	1008.53687550072	978.808805791871	962.849575476544	986.419243013121	718.688490534985	1184.02287496148	982.922064959412	958.484208813696	1727.49490966628	1073.95956116025	803.907433392001	1413.17193014784	2309.13134460775	1356.7540024656	1583.83269310905	1082.05527332545	1139.23264295486	896.035865257809
ASB8|140461	1270.24709384582	777.06206125945	1205.09935140391	1804.39484503811	1083.61773417975	1295.52849856478	1450.61653384282	1126.62163077921	1514.64347010099	1497.57760743148	1558.72308215495	1953.41564421973	1501.51181981648	1275.69553319074	1897.24187307141	2197.2412733972	1619.97444189526	733.765538595646	1650.899240922	1865.08938279111	1391.2135802687
ASB9|140462	0	47.9279936671653	246.67278834707	702.177975244017	156.325181324291	316.684744093614	71.6775228487043	74.2182022172087	10.9991196034673	147.044440706306	32.4239707601993	50.2046076785444	145.903362565193	86.0749373126789	2.23073706416391	51.74915793488	44.7169858490535	35.0680444942868	11.8219406468719	232.156609097423	24.5623866572864
ASCC1|51008	2703.18593370145	3113.74817873731	3380.18805281844	4047.65092460373	4306.04817647821	3134.85908294689	3270.71363189385	1350.34412523252	2313.69715894111	5760.99112338633	3051.01656567924	3261.01747148363	2289.20528986781	3658.18483578885	3091.80157093118	2758.78956828516	2982.82621515846	3210.72361806552	3993.03430554933	3370.67886879423	3177.39033798657
ASCC2|84164	13625.4337283215	16840.796987902	7257.57594464895	6713.73292435836	48597.5907441891	8009.88484050919	8662.74061857198	9492.45466919091	7865.66453055009	9502.746980645	14677.7779831536	41526.0566330215	11101.5837010048	6815.34857420107	9312.21187435225	8524.62480035388	9141.57472073265	14887.0507367708	7795.52674420202	15259.6441203361	10380.0646013692
ASCC3|10973	3904.60190423543	7420.19626545424	17864.505843573	15271.5269976448	9050.87271417347	8099.4522428791	10755.8949465228	2656.9048505959	14010.2903466753	11453.7116135876	13539.7756923261	12254.4883288083	12349.1497948375	19470.8004422964	10293.7361825844	7263.06424745492	13588.8822224476	6954.57029230368	13592.4501108093	13992.0886259392	19148.8366380205
ASCL1|429	0	0	0	0	0	0	0	0	0	0	0	0	0	0	0	0	0	0	0	0	0
ASCL2|430	0	11.7855722132374	0	0	0	3.1988357989254	9.38634227780651	11.2128219177078	10.3521125679692	7.00211622410979	0.790828555126812	25.1023038392722	12.9281460500804	1.62405542099394	4.46147412832782	2.79725178026378	10.1629513293304	10.6535831375048	0	1.95912750293184	1.96499093258291
ASCL3|56676	0	0.785704814215824	24.4103280135121	13.5034226008465	0	0	1.70660768687391	5.33943900843228	4.52904924848652	0.875264528013724	5.53579988588768	2.28202762175202	13.8515850536576	22.7367758939152	0	16.7835106815827	4.06518053173214	9.76578454271277	5.56326618676326	4.8978187573296	3.92998186516583
ASCL4|121549	3.12868742326557	0	0	0	0	0	0	0	0	0	0	0	0	0	0	0	0	0	0	0	0
ASF1A|25842	851.002979128234	775.490651631018	3063.49616569577	1838.15340154023	1628.97944629972	1720.97365982186	1303.84827277167	947.216480095887	1454.47181579967	1270.88409467593	2449.98686378286	1567.75297614364	1557.84159903469	1624.86744870444	1888.31892481475	1579.04862995891	1640.30034455392	569.078899261717	1629.34158444829	2402.8698823459	2079.94290213901
ASF1B|55723	622.608797229848	331.567431599078	236.394755499275	201.707375100144	229.158504441291	559.796264811944	580.24661353713	570.252086100568	568.072177167309	522.532923224193	637.40781543221	677.762203660349	496.810183924519	480.720404614206	922.409776031777	538.470967700778	1501.06791134209	530.903559685658	472.877625874877	885.525631325191	605.217207235537
ASFMR1|100126270	0	0	9.63565579480742	5.06378347531743	0	0	17.9193807121761	0	1.94102110649422	6.12685169609607	0	6.84608286525605	4.61719501788586	0.81202771049697	3.34610559624587	5.59450356052757	8.13036106346428	0	2.08622482003622	4.8978187573296	9.82495466291457
ASGR1|432	247.16630643798	258.496883877006	20.5560656955892	81.0205356050789	0	809.305457128125	316.575725915111	612.433654267183	175.985913655476	317.721023668982	71.9653985165398	34.2304143262803	406.313161573956	72.2704662342304	140.536435042326	11.8883200661211	38.6192150514553	95.8822482375436	152.98982013599	127.34328769057	499.10769687606
ASGR2|433	569.421111034333	46.3565840387336	0	18.5672060761639	152.772336294194	1372.30055773899	552.08758670371	832.952485315436	345.501756955972	3303.24832872379	305.259822278949	13.6921657305121	408.16003958111	149.413098731443	834.295661997303	13.9862589013189	81.3036106346428	62.589800932841	1216.96447835446	286.032615428048	1431.49589438665
ASH1L|55870	27060.0175238239	25353.9086499304	30812.2577235822	21875.5446133713	32407.2759420347	14353.1762297782	25068.3603124909	12064.4624395527	29840.6114842067	20645.7396867877	16682.5283704001	24705.2310330873	19768.9821885801	27599.197824371	20154.7093747209	25602.5462318094	19902.1075882276	30368.9265320523	19374.074495403	22690.6147389566	25907.4229506394
ASH2L|9070	8544.44535293827	5342.7927366676	9183.42234950446	10271.8847796814	11058.2301561786	8297.78006241247	8942.6242792193	7828.68547416341	7732.38108123748	8350.89886177894	11625.9705889193	13879.2919954958	9879.87389927216	7383.76797154895	11941.1355044694	14106.5407278703	14646.8454558309	11189.8134887593	9082.03204989102	10690.958783499	7790.20655222496
ASIP|434	15.6434371163278	30.6424877544171	0.642377052987161	16.8792782510581	0	0	17.9193807121761	140.961189822612	4.52904924848652	8.75264528013724	15.8165711025362	4.56405524350403	12.0047070465032	18.6766373414303	10.0383167887376	11.8883200661211	15.2444269939955	57.2630093640885	5.56326618676326	13.7138925205229	18.6674138595377
ASL|435	19113.1514687294	12363.065251686	3443.78338106417	9508.94140273358	5522.89759928662	7498.07111268113	7268.44213839599	14077.4309457317	3123.7499673847	9338.19724937842	3510.48795620792	7234.02756095389	3798.10462171291	7940.81898094987	9722.66749415841	6151.15666480006	5968.70131571572	19328.7071065156	6171.74842594049	6012.56230649781	2781.44466507111
ASMTL|8623	8481.87160447295	9512.52818571098	6303.00364391003	8294.47733256995	3520.86942482666	4296.03647795681	4489.23152032182	10666.5973071452	7885.72174865053	5177.18968320118	4607.3671621688	3292.96585818816	4418.65563211677	5328.52583628112	3183.2617905619	3305.65229132673	1805.956451222	6555.94872324204	5641.84732165129	4348.28349275722	6270.28606587208
ASMT|438	541.262924224943	262.425407948085	39.1850002322168	29.5387369393517	0	95.9650739677618	66.5576997880826	1693.13610957388	48.5255276623556	15.754761504247	56.1488274140036	43.3585248132883	78.4923153040596	31.6690807093818	18.9612650453933	69.2319815615287	4.06518053173214	245.032412162611	222.53064747053	41.1416775615686	59.9322234437789
ASNA1|439	2384.05981652836	2195.25925091901	2157.10214393089	2374.91444992387	3737.59297166261	4062.52146463525	3503.66558115214	2102.13713761979	2581.55807163732	3317.25256117201	3768.29806517926	6177.44877208271	3256.96936561669	3249.73489740888	4208.28547154522	2682.56445727297	4934.11287038988	1303.73223645216	3666.88782535033	5191.68788276937	2937.66144421146
ASNSD1|54529	838.488229435172	334.710250855941	1678.53123945545	1308.98802836956	1739.11764223274	905.270531095887	1134.04080792771	360.946076970022	786.11354813016	1376.79110256559	1950.18321694272	2190.74651688194	1560.61191604542	1015.03463812121	1731.0519617912	1337.08635096609	1816.11940255133	309.397810285036	1404.02930388438	1487.95733847673	936.318179375758
ASNS|440	147.048308893482	934.988728916831	873.632792062539	281.88394679267	486.739769123362	780.515934937796	1293.60862665043	570.786030001411	423.789608251238	715.091119387212	1716.09796462518	999.528098327384	1136.7534134035	1790.52110164582	902.333142454302	2082.55395040639	493.919434605455	123.404004676098	527.119471195819	1236.20945434999	303.59109908406
ASPA|443	15.6434371163278	0	3.21188526493581	17.723242163611	0	44.7837011849555	0	4.27155120674582	8.41109146147496	0.875264528013724	7.1174569961413	13.6921657305121	5.54063402146303	0	0	11.8883200661211	0	1.77559718958414	0.695408273345407	30.3664762954435	0
ASPDH|554235	68.8311233118425	120.212836575021	30.8340985433837	0	0	12.7953431957016	89.5969035608804	378.032281797005	58.2306331948267	36.7611101765764	60.8937987447645	36.5124419480323	38.7844381502412	48.7216626298182	30.1149503662128	56.6443485503416	59.9614128430491	35.9558430890788	86.9260341681759	116.568086424444	46.1772869156985
ASPG|374569	12.5147496930623	60.4992706946185	0	0	0	0	0	68.3448193079332	0	0.875264528013724	3.95414277563406	0	0	7.30824939447273	0	1.39862589013189	1.01629513293303	11.0974824349009	0	0	0
ASPHD1|253982	181.463870549403	115.498607689726	16.059426324679	10.1275669506349	191.853631625267	12.7953431957016	11.9462538081174	288.329706455343	11.6461266389653	13.1289679202059	12.653256882029	9.12811048700807	16.6219020643891	9.74433252596364	7.80757972457369	11.1890071210551	13.2118367281295	83.0091686130586	2.08622482003622	0.979563751465919	32.4223503876181
ASPHD2|57168	240.908931591449	303.282058287308	75.800492252485	96.2118860310312	270.016222287413	460.632355045257	191.140060929878	539.28333985166	391.439256476335	126.91335656199	136.022511481812	180.280182118409	482.035159867284	103.127519233115	255.419393846768	83.2182404628476	96.5480376286383	146.486768140692	220.444422650494	149.873253974286	451.94791449407
ASPH|444	5325.025994398	7185.27052600371	3708.44272689488	3714.28517914533	5752.05610372791	3035.6951731802	4611.25396993331	3034.93713239291	5581.08268820639	9301.43613920184	8216.70868776757	2462.30780387043	4446.35880222408	6632.64233933925	5534.45865619067	3534.32762436329	4098.71827111893	8379.04313764756	5212.08500872383	4359.05869402334	4378.98229326102
ASPM|259266	12467.8193817133	5501.5051091392	13132.7564712695	2582.52957241189	9248.05561334388	11455.0309959518	7957.91164389305	4582.84050093743	1920.31688135828	8131.20746524749	13822.8923150615	9611.9003428195	5463.06514516255	11892.1458202281	10871.4970822028	7039.98341797888	19320.7867721899	12584.5450811776	4815.0068846436	15333.111401696	10755.3778694926
ASPN|54829	87.6032478514359	129.641294345611	174.084181359521	32.9145925895633	1.77642251504877	38.3860295871047	128.84888035898	68.8787632087764	11.6461266389653	14.0042324482196	20.5615424332971	41.0764971915363	5.54063402146303	274.465366147976	18.9612650453933	75.5257980671222	157.52574560462	331.592775154838	68.1500107878499	120.486341430308	172.919202067296
ASPRV1|151516	422.372802140852	247.497016477985	143.892459869124	66.6731490916795	55.0690979665118	115.158088761314	134.822007263039	541.953059355876	115.167252318657	56.0169297928783	71.174569961413	27.3843314610242	174.529971676086	73.0824939447273	50.191583943688	102.799002924694	48.7821663807857	174.896323174038	58.4142949610142	75.4264088628758	151.304301808884
ASPSCR1|79058	2240.14019505815	5463.00557324263	1103.60377703194	2544.55119634701	1058.74781896907	1759.35968940897	2234.80276596139	4987.03603387575	2337.63641925454	1794.29228242813	1462.24199842947	853.478330535254	1554.14784302038	1726.37091251656	1393.09529657036	1518.20840373817	1638.26775428805	2889.78442604819	1343.52878410333	1787.7038464253	1632.9074649764
ASRGL1|80150	1495.51258832094	428.209123747624	107.919344901843	11.8154947757407	591.548697511239	1960.88634474127	246.60481075328	1426.69810305311	1577.4031525443	1587.72985381689	273.626680073877	1378.34468353822	282.572335094615	866.433567100267	933.563461352597	999.318198499237	1441.10649849904	891.349789171239	1748.25639919035	1097.11140164183	1964.99093258291
ASS1|445	575.678485880865	65.9992043941292	188.216476525238	297.075297218623	0	236.713849120479	1128.06768102366	98.7796216559972	11.6461266389653	2447.23962032637	302.096508058442	4.56405524350403	79.4157543076368	45.4735517878303	427.186147787389	14.6855718463849	129.069481882495	5.32679156875242	14.6035737402536	89.1403013833987	0.982495466291457
ASTE1|28990	419.244114717586	433.709057447135	1214.09263014574	663.355635266583	383.707263250534	617.375309192601	551.234282860274	205.568401824643	504.665487688498	444.634380230972	676.158414633424	654.941927442829	712.894910761577	872.929788784243	711.605123468288	937.778659333434	1276.46668696389	306.290515203264	726.006237372605	598.513452145677	527.600065398512
ASTL|431705	569.421111034333	388.923883036833	93.7870497361256	27.8508091142459	198.959321685462	47.9825369838809	108.369588116493	2263.92213957529	327.385559962025	47.2642845127411	30.0514850948188	43.3585248132883	229.936311890716	43.0374686563394	6.69221119249173	24.4759530773081	0	661.853852417488	81.3627679814127	11.754765017591	268.221262297568
ASTN1|460	0	4.71422888529494	0	0	0	0	0	0	0	0	0.790828555126812	0	0	0	0	6.29381650559352	0	0	0	41.1416775615686	2.94748639887437
ASTN2|23245	43.8016239257179	243.568492406905	55.2444265568959	42.1981956276452	198.959321685462	172.737133141971	24.7458114596717	112.662163077921	1.29401407099615	99.7801561935645	124.160083154909	187.126264983665	62.7938522432477	43.0374686563394	46.8454783474421	11.8883200661211	18.2933123927946	154.033056196424	55.6326618676326	115.588522672978	18.6674138595377
ASXL1|171023	19469.8218349816	24468.4193243092	24412.8975217241	25716.4243793996	26534.4231072834	18662.0080509308	19641.3478682318	16601.3837650176	18039.8501637573	14894.3764732095	20431.8465502563	20442.4034356546	20590.8429017638	20465.5343876551	18025.4708469765	11923.2857133744	19193.7498805733	18482.1911463813	20000.6373496873	17590.0262850735	17405.8896808195
ASXL2|55252	8603.89041398031	9024.60549608296	6401.92971007005	6644.52788352902	10615.9009499314	5597.96264811944	8107.23981649452	3460.49042136496	10347.5835187207	7143.03381312	6937.14808557239	7925.48193034476	7256.38369010942	9593.29537181121	8598.3760138198	11203.6926929015	7503.3069664446	10484.457505197	7888.7114528303	8015.77017824562	8608.62527564575
ASXL3|80816	0	3.1428192568633	5.78139347688445	0.843963912552905	0	35.1871937881793	0	0	0.647007035498074	0	0.790828555126812	41.0764971915363	0	0	0	0	0	0	3.47704136672704	5.87738250879552	3.92998186516583
ASZ1|136991	0	0	0	0	0	0	0	0	0	0	1.58165711025362	0	0	0	0	0	0	0	0	0	0
ATAD1|84896	1192.02990826418	894.917783391824	3118.09821519968	2452.55912987874	1739.11764223274	1775.35386840359	1202.30511540267	588.406178729237	2487.74205149009	1434.55856141449	2499.80906275585	2606.0755440408	2206.09577954586	2342.69994478376	2601.03941681512	2555.98881421603	2902.53889965675	1065.35831375048	1746.86558264366	2141.3263607045	2688.10759577343
ATAD2B|54454	7680.92762411697	7075.2718520135	9356.86415381099	4825.78565197751	6647.37305131249	4481.56895429448	6361.38015282251	3678.87347680984	6399.54658811145	5478.2806808379	4026.89900270572	6225.3713521395	4746.47647838666	7089.81394034905	4035.40334907252	5380.51379933739	5004.23723456226	11031.3414395889	4936.0079242057	5054.54895756414	7988.67063641584
ATAD2|29028	27685.755008477	25485.9070587187	8956.020872747	4716.91430725819	5629.48295018954	8128.24176506943	8998.94233288614	24454.096714719	7234.83267093946	6970.60670110129	12496.6728281139	10024.9473423566	7373.66044356372	9968.45217406081	10008.2018383714	8367.97870065911	20366.554463978	58615.1266239569	5330.30441519255	10001.345902467	8714.73478600522
ATAD3A|55210	3166.23167234475	8451.82668651962	1939.97870002123	2023.82546230187	1506.40629276135	2293.56526782951	2228.82963905733	6227.38771553457	1944.25614167171	1775.91172733985	2079.87909998351	1038.32256789717	1808.0935690041	2319.15114117935	1896.12650453932	1192.32857133744	2129.13830349471	3480.17049158491	1756.6012984705	2355.85082227554	2017.06319229636
ATAD3B|83858	5641.02342414782	10890.6544298455	2111.4933731688	2380.82219731175	2566.93053424547	3617.88328858462	3284.36649338884	6581.92646569447	3293.91281772069	1497.57760743148	2174.77852659873	1791.39168307533	2215.33016958164	2730.84919040131	1837.01197233898	2411.23103458738	1885.22747159078	6977.20915647088	2812.92646568217	2124.67377692958	1880.49632248185
ATAD3C|219293	65.7024358885769	83.2847103068774	26.3374591724736	9.28360303808195	0	25.5906863914032	0.853303843436956	123.341041094786	18.7632040294441	3.50105811205489	18.1890567679167	2.28202762175202	0	5.68419397347879	1.11536853208196	6.29381650559352	5.08147566466518	39.5070374682471	17.3852068336352	0	8.84245919662311
ATAD5|79915	1360.97902912052	678.848959482472	3274.19583907556	1425.45504830186	1701.81276941672	1752.96201781112	2035.98297044058	728.833424651006	1629.16371538415	1860.81238655718	2117.8388706296	2528.48660490124	1407.32104145161	1980.53558590211	1990.93282976629	2099.33746108797	3854.807439215	3168.5531848129	1390.12113841747	2201.07974954392	2213.56228555465
ATCAY|85300	31.2868742326557	0	3.85426231792297	0	0	0	1.70660768687391	162.318945856341	0	0	0	0	0	0	0	1.39862589013189	0	0.443899297396035	0	0	3.92998186516583
ATE1|11101	3707.4945965697	2300.54369602393	2909.32567297885	3258.54466636677	2725.03213808481	2136.82231368216	2982.29693281216	3017.31698366508	2399.74909466236	1896.69823220574	2299.72943830877	3662.65433291199	2056.49866096636	2298.85044841692	3023.76409047418	5258.13403395085	3329.38285548862	4811.42448447562	2331.70394052715	2462.62327118532	1960.07845525146
ATF1|466	1623.78877267483	626.206736930012	1638.06148511726	1470.18513566716	3734.04012663251	2034.45956811655	1896.04114011692	685.050024781862	1659.57304605256	1809.17177940437	2009.49535857723	2236.38706931698	1853.34208017938	1644.35611375636	2417.0036090216	3053.89963110299	2552.93337392778	1420.47775166731	1767.03242257068	1951.29099292011	1504.20055889222
ATF2|1386	4051.65021312891	2891.39371631423	7592.89676630825	6341.54483892253	23672.6064355399	4916.61062294833	5048.14553777303	1183.21968426859	5402.50874640892	4658.15781808904	5366.56257509054	6524.31697058902	5463.98858416613	5956.22325649528	5373.84558757086	6164.44361075632	6691.2871552311	4961.90634629288	6315.69793852299	5681.46975850233	6176.94899657439
ATF3|467	3597.9905367554	6208.63944193344	4718.2594541907	930.048231633301	1623.65017875457	2958.92311400599	1985.6380436778	4441.34536721397	2441.15754493423	3188.588675554	1156.98217615053	422.175110024123	2908.83286126809	2280.17381107549	410.45561980616	290.914185147434	138.216138078893	5425.33721277434	470.791401054841	370.275098054118	782.066391168
ATF4|468	25742.8401186291	38607.1774561229	17162.387724658	17982.3390847647	69276.9252418718	20216.6422492085	25459.173472785	22289.4881407006	15562.4602248352	20477.6888974091	16242.0368651945	15298.7131762255	15795.4241561875	19137.0570532821	18014.3171616557	21734.6463326496	15927.3773233265	22309.9347878273	15036.1176862744	12103.4897131129	11459.8271188236
ATF5|22809	197.107307665731	1250.05635941738	208.772542220827	306.358900256705	1534.82905300213	553.398593214093	701.415759305178	679.710585773429	350.030806204458	401.746418358299	247.529337754692	212.228568822938	510.661768978176	415.758187774449	340.187402284997	369.936547939885	189.030894725545	277.437060872522	357.439852499539	370.275098054118	350.75088146605
ATF6B|1388	11450.995969152	15443.028123412	6093.58872463621	8217.67661652764	9383.06372448759	8592.07295591361	8668.71374547603	12049.5120103291	9844.2120451032	7830.99173213879	7226.5913367488	7154.15659419257	7654.38590065118	8354.95311330333	8557.10737813277	7001.52120600025	7692.33786117014	13758.6587227901	8916.52488083481	7790.47051540846	7601.567422697
ATF6|22926	10240.1939363482	4199.59223198358	10186.8153062704	10257.537393168	16534.9407700739	8070.66272068877	11625.4115629851	3181.7717051248	9980.73052959329	10684.3540934635	8203.26460233042	10590.8901925511	8175.20549866871	8868.96665404791	7302.31777954057	7305.02302415887	8599.88941487934	6080.53257573089	9841.4178843842	9721.19066954778	8224.46954832579
ATF7IP2|80063	137.662246623685	236.497149078963	2430.75476850342	2158.85968831033	3583.04421285336	694.147368366811	247.458114596717	206.636289626329	145.576582987067	62.1437814889744	1016.21469333795	2220.41287596471	847.717005283844	1511.99559694536	2002.08651508711	2184.65364038602	687.015509862732	329.373278667858	842.834827294634	1736.76653134907	1439.35585811698
ATF7IP|55729	28292.7203685905	35280.5032727331	49184.883816068	25218.4856709934	45101.5912345731	16985.8180922938	17778.585578009	37199.8715717477	24726.0208685944	21244.4206239491	14965.6395772198	25827.9886229893	19267.5548096377	22693.7384252588	20520.5502532438	25405.3399813008	15676.3524254921	22909.6427386094	20910.2313712231	23287.1690635993	27638.579962245
ATF7|11016	4164.28296036647	4173.66397311446	4517.83781365871	5635.9910080283	13170.3965265716	3784.22275012874	5039.61249933866	2652.63329938916	6464.89429869675	6141.7311930723	3550.02938396426	5479.14831982659	4071.44256677175	3978.93578143515	5942.68353893266	8469.37907769367	3903.58960559579	6473.38345392638	4760.76503932266	4799.862382183	6039.39963129359
ATG10|83734	350.412991405744	254.568359805927	763.786316001735	1279.4492914302	225.605659411193	588.585787002273	598.165994249306	127.078648400688	652.183091782059	952.287806478931	453.93559064279	353.714281371563	647.330741507598	798.223239418522	748.412285026992	275.529300355983	683.966624463933	293.861334876175	302.502598905252	386.927681829038	841.016119145487
ATG12|9140	1461.09702666502	1539.1957310488	1290.53549945121	1191.6770445247	355.284503009753	1052.41697784645	1372.11258024663	714.950883229082	1565.75702590534	1439.81014858258	1221.83011767092	1859.85251172789	1542.14313597388	1231.8460368239	1639.59174216048	1095.12407197327	1369.96583919373	1720.55367670703	1368.56348194376	1353.7571045259	1417.74095785857
ATG16L1|55054	5578.44967568251	12135.2108555634	4428.54740329349	2910.83153439497	6775.275472396	2527.08028115106	5403.1199366428	6836.08376249585	4367.9444966475	3732.12794745052	3740.61906574982	3235.91516764436	4751.09367340455	4284.25820058202	4019.78818962337	5941.36278128028	4120.06046891052	9303.2414748261	5008.33038463362	3422.59574762192	3760.01014949741
ATG16L2|89849	106331.570767104	43047.9810660708	8853.88292132205	22177.6836940652	12493.579548338	18006.246712151	14821.0344566565	108781.992750493	18752.8519168762	14205.5432896627	8673.80759263087	30328.1470930843	19962.9043793313	13000.5636450565	20469.2433007681	44253.9217896632	18675.4393627775	92435.8140925608	18611.9070278165	19875.3485172435	20741.4617888789
ATG2A|23130	127662.961618928	39455.738655476	4899.40978313308	10638.1651177294	14422.7743996809	10703.3045832044	12423.2506565986	104984.583727696	13097.3634195875	10191.5801641918	6249.12724261206	16567.5205339196	12929.9929280876	5962.71947817925	8545.95369281195	18001.7138318876	7187.23918010242	71973.8320797931	6908.18578741328	11383.5103557854	8313.87663575831
ATG2B|55102	3629.27741098806	2670.61066351959	11141.3876070093	5956.6972947984	8374.05573593989	4187.27606079334	4166.68266750266	2315.71469795708	7440.58090822785	5503.66335215029	6385.940582649	7364.10313539376	7099.3990595013	6465.36463097688	6677.71140157467	5632.26645956113	5476.81447137613	3353.21529252965	6936.69752662044	8159.76604971111	7072.00236636591
ATG3|64422	7393.08838117654	2714.61013311567	4788.92093001929	5753.30199187315	10953.4212277907	6416.86461264434	8690.8996454054	2466.28687799487	8066.23671155449	9129.00902718314	7559.53015845719	10695.8634631517	8399.60117653796	9497.47610197256	9855.39634947616	12145.6672299054	8751.31738968636	5447.53217764414	9480.50099051794	9098.18812361546	8748.13963185913
ATG4A|115201	625.737484653114	724.41983870699	1273.19131902055	976.466246823711	3384.0848911679	1388.29473673362	1088.81570422556	698.398622302942	1052.68044675537	1164.97708678627	1775.41010625969	2256.92531791274	1069.34236614237	1258.6429512703	1593.86163234511	1389.53482184603	1668.75660827604	407.943454306956	1068.14710785855	3002.36289824304	1184.8895323475
ATG4B|23192	13162.3879896782	9508.5996616399	4869.86043869567	5262.11499476736	7114.57217277031	5351.65229160219	4593.33458922113	13266.3701603508	4446.87935497826	3789.02014177141	3827.61020681377	5470.02020933959	4755.71086842244	4780.40713169566	6115.56566140536	8893.8620353487	6187.20476929632	11510.7526807766	4746.85687385575	5152.50533271074	4585.30634118223
ATG4C|84938	675.796483425363	274.996684975538	1999.07738889605	1024.57218983923	815.377934407384	1250.74479737983	926.687973972534	238.13897977608	1160.73062168354	1313.7720565486	1730.33287861746	997.246070705632	1737.91220473224	1582.6420077586	1257.02033565636	1134.98490984203	1770.38612156935	466.982060860629	1997.21256104801	1419.38787587412	1844.14399022906
ATG4D|84971	2540.49418769164	3986.66622733109	933.373857990345	1625.4744955769	2291.58504441291	1641.00276484873	1621.27730253022	3163.61761249613	1140.02639654761	988.173652127494	1712.93465040467	1688.70044009649	1428.56013853389	1226.16184285043	1724.3597505987	1207.01414318382	1409.60134937812	2669.16647524236	1367.17266539707	2046.30867681231	1069.9375627914
ATG5|9474	1082.52584844989	988.416656283507	1760.11312518482	1444.86621829057	1509.95913779145	1461.86796010891	1675.03544466674	894.88997781325	1451.88378765768	1602.60935079313	1452.75205576795	1818.77601453636	1343.60375020479	1581.8299800481	1385.28771684579	1517.5090907931	1874.04822512852	1500.82352449599	1365.78184885038	1443.87696966077	1533.67542288096
ATG7|10533	20236.3502536817	8178.40141117251	1787.09296141028	3667.86716395493	3600.80843800385	6509.63085081318	14704.9851339491	14292.0763938707	3250.56334634232	9055.48680682998	2811.39551347582	10319.3289055626	5245.13354031834	9422.76955260684	13068.7730904043	17472.3339324727	14738.3120177949	23673.1495301306	8216.24874957599	8340.9853437323	6156.31659178227
ATG9A|79065	5797.4577953111	2551.18353175878	2169.30730793764	5483.23353985622	8032.98261305052	2536.67678854784	4948.30898809091	4566.28824001129	7380.40925392653	3787.26961271538	3779.36966495103	6108.98794343015	5079.83795867802	2557.88728806546	3265.79906193597	6812.70671083245	3248.07924485398	5279.73824322844	2468.6993703762	8138.21564717886	5314.31797717049
ATG9B|285973	46.9303113489835	30.6424877544171	26.3374591724736	6.75171130042324	1.77642251504877	19.1930147935524	28.1590268334195	184.210645790914	7.76408442597689	10.5031743361647	22.1431995435507	15.9741933522641	10.1578290393489	25.9848867359031	7.80757972457369	6.99312945065946	8.13036106346428	27.0778571411581	3.47704136672704	2.93869125439776	5.89497279774874
ATHL1|80162	14395.0908344449	12971.200777889	1043.22033405115	4792.0270954754	1412.25589946377	2360.74081960694	3113.70572470145	14846.8441068468	2363.51670067446	3062.55058352002	4642.95444714951	1065.70689935819	5247.90385732907	2477.49654472626	3033.80240726292	1131.4883451167	448.186153623468	8972.53649826606	3317.79287213094	1105.92747540502	2192.92988076253
ATIC|471	1683.23383371688	7186.05623081793	11478.6355598276	12817.279939941	6942.25918881058	11915.6633509971	8223.28913920194	7042.18610822133	5836.00346019263	8820.91591332231	11141.1926846265	5716.4791924888	9243.62442580749	11230.3432361731	7972.65426732182	3704.95998295938	8152.71955638881	2739.30256423093	10711.3736343393	8703.42393177469	8827.72176462874
ATL1|51062	84.4745604281703	201.140432439251	1997.79263479007	1456.68171306631	2128.15417302842	610.97763759475	265.377495308893	80.6255290273274	470.3741148071	456.01281909515	1247.13663143498	431.303220511131	416.470990613305	234.676008333624	182.920439261441	153.149534969442	350.621820861897	130.062494137038	396.382715806882	217.463152825434	185.691643129085
ATL2|64225	854.1316665515	579.850152891278	2717.89731118868	2213.71734262627	1037.43074878848	1762.55852520789	1778.28520972262	602.822664052004	2300.11001119565	1746.15273338738	2325.03595207283	1752.59721350555	1737.91220473224	2166.48993160592	1728.82122472703	2083.95257629652	2372.0328402657	1521.24289217621	1757.29670674384	1690.72703503018	2063.24047921206
ATL3|25923	1320.30609261807	1368.69778636397	4268.59551709969	3590.22248400006	2081.96718763715	5533.98593214093	5921.92867345247	1348.20834962915	6292.79042725427	6507.59176578204	4582.06064840475	5221.27919856862	4882.22201191251	4948.49686776854	6353.13915873882	3910.55798880877	5701.41569575433	1903.4401872342	6990.24396366803	6390.67391456366	5585.48672586693
ATMIN|23300	1432.93883985563	970.345445556543	3482.3260042434	2731.91118493375	5885.28779235656	3355.57875307274	3231.46165509575	938.673377682395	2978.17338439763	4589.01192037595	2576.51943260315	4004.95847617479	2770.31701073152	2123.45246294958	3058.34051496872	3135.01993273064	2661.67695315162	1170.11854793595	2650.89633799269	2954.36427442121	2290.19693192539
ATM|472	15659.0805534442	14341.4699738814	23155.1232519752	22374.3272856901	29001.8739806862	14999.3410611612	28976.4919154321	10314.1943325886	15719.0359274257	23203.2626376438	37566.7288541889	43600.419741194	41605.5443061695	26342.9909562322	27297.5294541738	41885.3488447248	14290.1258641714	16370.5621886684	32097.959672804	22390.868231008	30833.6552186248
ATN1|1822	3879.5724048493	17580.9309228933	5046.51412826714	10056.6739819804	11999.7340891544	5716.31957267968	4596.74780459488	3894.58681275051	7665.73935658118	4860.34392406021	5418.75725972891	2786.35572615921	4698.45765020065	5606.23931327108	2491.73330067109	4711.97062385434	1677.90326447244	4432.33448449941	764.949100679948	3564.63249158448	6628.89691106846
ATOH1|474	0	0	0	0	0	0	0	0	0	0	0	0	0	0	0	0	0	0	0	0	0
ATOH7|220202	0	0	0	0	0	0	0	0	0	0	3.16331422050725	0	0	0	0	0	0	0	0	0	0
ATOH8|84913	3.12868742326557	5.49993369951077	3.85426231792297	0.843963912552905	1.77642251504877	6.39767159785079	1.70660768687391	0.533943900843228	3.23503517749037	40.2621682886313	5.53579988588768	2.28202762175202	0.923439003577172	0.81202771049697	5.57684266040978	0.699312945065946	12.1955415951964	36.8436416838709	4.17244964007244	36.243858804239	3.92998186516583
ATOX1|475	1192.02990826418	667.063387269235	834.447791830323	1535.17035693373	451.211318822387	1308.32384176049	1476.21564914593	796.110356157253	1133.55632619263	967.167303455165	1022.54132177897	1234.57694336784	959.453124716682	1360.14641508243	1390.8645595062	909.806141530796	1503.10050160796	720.448559673765	1438.1043092783	1142.17133420926	1124.95730890372
ATP10A|57194	341.026929135947	3763.5260600938	3852.33518676401	6427.62915800292	1083.61773417975	1935.29565834986	2902.08637152909	2292.75511022082	8931.93212505091	898.02140574208	1631.47930922661	1136.4497556325	5324.54929462597	5435.71349406672	1060.71547400994	230.773271871762	114.841350021433	480.742939079906	3312.92501421752	814.997041219645	9444.72891745978
ATP10B|23120	53.1876861955147	4.71422888529494	61.0258200337803	6.75171130042324	0	12.7953431957016	13.6528614949913	5.33943900843228	11.6461266389653	2.62579358404117	8.69911410639493	15.9741933522641	7.38751202861738	33.2931361303758	0	2.79725178026378	5.08147566466518	0	6.25867446010867	27.4277850410457	3.92998186516583
ATP10D|57205	1126.3274723756	1713.62219980471	2033.12337270437	1979.09537493656	2543.83704154983	3022.8998299845	4278.4654709929	1670.17652183762	7652.15220883572	4674.7878441213	6052.21093238549	2656.28015171935	4065.90193275029	9368.36369600355	3484.41129422403	5475.62035986636	4609.91472298425	1939.83992962067	7145.32000862406	4249.34755385916	7807.89147061821
ATP11A|23250	62752.0836484375	19353.4809837642	5224.45257194458	5096.69806790699	24702.9314942682	16150.9219487743	21612.4797465712	24956.5379254125	13465.5104227859	14590.6596819888	7541.34110168928	26371.1111969663	14146.1620957987	15782.5705812191	24001.6154418716	41157.3640689112	15408.0505103977	46008.8304772069	22527.0556067511	11624.4830386461	14102.7399231476
ATP11B|23200	11738.8352120924	3950.52380587716	7693.74996362723	11637.418390192	23086.3870055738	9772.44336571708	18055.909327126	6866.51856484391	5576.5536389579	15289.9960398717	12765.554536857	22601.201565832	12183.8542131972	10069.1436101624	24524.723283418	34923.6884765934	21778.188403622	10873.7571890133	14865.0472510314	10641.9805959257	6057.08454968683
ATP11C|286410	1961.68701438751	1339.62670823798	5689.53355830729	4211.379923639	4286.50752881267	2658.232548907	1837.16317491977	989.931992163345	2313.69715894111	2748.33061796309	2737.84845784902	3635.27000145096	3007.64083465085	2783.63099158361	2791.76743580114	2688.1589608335	3303.9754771653	3258.66474218429	2977.73822646503	2533.15186129087	3568.42353357057
ATP12A|479	0	10.9998673990215	0	16.0353143385052	35.5284503009753	0	12.7995576515543	0	11.6461266389653	0	2.37248566538043	0	19.3922190751206	16.2405542099394	1.11536853208196	0	0	1.77559718958414	45.2015377674515	0	4.91247733145728
ATP13A1|57130	10305.8963722368	16066.0920410852	6137.91274129233	8285.19372953187	3281.05238529507	8390.54630058131	7932.31252858994	15164.0067839477	7872.78160794056	7458.12904320494	5550.82562843509	4967.97413255414	7220.36956896991	6322.44775392941	7735.08076998836	4863.02221998859	7556.15431335712	9178.50577225782	8961.03101032892	8235.19245857398	9771.89990773483
ATP13A2|23400	5844.38810666008	8876.10728619617	6890.77864739328	7064.82191198037	3650.54826842522	7280.5502783542	8278.75388902535	12537.5367356998	7616.56682188333	7390.73367454788	4729.15475965833	5084.35754126349	6817.75016341026	4815.32432324703	11613.2171560373	9163.79683214416	5601.81877272689	8194.38102993081	3846.30315987345	7182.16142574812	8587.01037538733
ATP13A3|79572	3957.78959043094	4430.58944736303	9013.19243046286	7659.81647033017	3437.37756661936	9673.27945595039	14301.3724160034	5589.32475402691	15854.2603978448	9828.3453850661	11594.3374467142	7240.87364381915	9385.83403235838	11745.1688046282	8339.61051437678	8244.8996223275	12217.9000881209	5648.61855936455	10443.6414491013	8731.8312805672	13054.4172606146
ATP13A4|84239	84.4745604281703	32.2138973828488	240.891394870186	399.194930637524	7.10569006019507	303.889400897913	51.1982306062174	110.526387474548	21.9982392069345	210.938751251307	233.294423762409	29.6663590827762	54.4829012110532	536.750316638497	122.690538529015	381.824868006007	10.1629513293304	208.18877047874	91.7938920815938	3.91825500586368	12.7724410617889
ATP13A5|344905	0	0	0	10.9715308631878	0	0	0	6.40732681011874	0	0.875264528013724	2.37248566538043	0	0	0.81202771049697	3.34610559624587	0	0	0.88779859479207	0	0	0
ATP1A1|476	8910.50178146034	11471.290287551	19030.4201947447	13586.1310642767	17698.4975174309	32049.1358694335	24870.3938208135	17942.116900035	24577.2092504298	33253.0499482974	32454.0222452941	27288.4863009106	29639.6216978165	31764.8999792205	32548.6845032156	11487.6137485983	28217.4343658857	12775.4217790579	41777.3474294987	27530.6392349497	22172.9576832656
ATP1A2|477	0	0	0	0	0	0	0	73.6842583163655	0	18.3805550882882	0	0	37.8609991466641	0	10.0383167887376	0	0	0	0	28.4073487925117	7.85996373033166
ATP1A3|478	1220.18809507357	4218.44914752476	871.705660903578	1108.96858109452	1710.69488199196	1573.82721307129	732.988001512345	1470.48150292225	1040.3873130809	315.970494612954	1835.51307644933	867.170496265767	1316.82401910105	527.005984112534	511.954156225618	283.221742751708	351.63811599483	1056.03642850517	367.175568326375	141.057180211092	316.363540145849
ATP1A4|480	193.978620242465	36.1424214539279	16.7018033776662	0	166.983716414584	994.837933465798	0.853303843436956	595.347449440199	0.647007035498074	0	0	0	12.0047070465032	0	61.3452692645076	0.699312945065946	0	3.55119437916828	149.512778769263	1.95912750293184	2.94748639887437
ATP1B1|481	475.560488336366	330.781726784862	5443.50314701321	2318.36886778283	655.499908052995	2283.96876043273	394.226375667874	177.803318980795	2092.42075280077	1188.60922904264	2415.19040735728	880.862661996279	1627.09952430298	891.606426125673	320.110768707521	100.00175114443	708.357707654325	170.457330200077	1399.16144597096	1208.78166930894	1927.65610486384
ATP1B2|482	585.064548150661	312.710516057898	993.757300971139	196.643591624827	7006.21039935234	2990.91147199524	294.38982598575	883.677155895542	26.527288455421	32.3847875365078	2702.26117286832	2167.92624066442	1778.54352088963	73.0824939447273	1315.01949932463	315.390138224742	1231.74970111484	84.3408665052467	4.86785791341785	2116.83726691785	648.447007752362
ATP1B3|483	2862.74899228799	5284.65058041563	2419.83435860264	3786.02211171233	2600.68256203139	3483.53218502976	3945.67697205248	2958.04921067148	2362.86969363897	2961.89516279844	3001.19436670625	1750.3151858838	3622.65121103325	3671.9893068673	3546.87193202062	1061.55705061011	2787.69754963532	3070.89533938577	4100.82258791787	2380.33991606218	2194.89487169511
ATP1B4|23439	0	3.1428192568633	0	0	0	0	0	122.273153293099	0	0	0	0	0	0	0	0	0	0	0	0	0
ATP2A1|487	2493.56387634266	2540.18366435976	912.175415241769	1465.12135219184	399.695065885973	559.796264811944	965.939950770634	5272.69602082688	450.963903742158	408.748534582409	366.153621023714	308.073728936522	515.278963996062	604.960644320243	172.882122472703	720.292333417925	477.658712478526	1657.96387577419	529.9011042892	366.356843048254	824.313696218532
ATP2A2|488	21171.8277932381	34111.37450918	42620.4327115922	47160.7034334563	25097.297292609	38357.2400649144	58536.6436597752	33728.7022723659	39981.7997586035	47577.62921377	33398.2715401155	20764.1693303216	38128.7964577014	60405.1173284486	35178.7235018649	27040.3336468649	30924.8446000193	24184.9654200282	33351.7807896457	34764.7175395255	36328.7523615929
ATP2A3|489	147304.861262189	107016.924220266	62660.0272565797	70992.5563961253	24557.2648480342	35778.9784109805	30959.5700475796	177295.538331093	75668.7668155708	29051.7802138315	24292.6715563854	48814.8528568974	25149.8612624243	24377.8838968295	70713.2495654639	34370.5319370462	47811.6045288346	126291.569605659	45824.623580369	39092.4301935019	36822.9475811375
ATP2B1|490	2640.61218523614	2441.18485776857	7647.49881581216	8042.13212271663	6773.49904988095	2261.57690984025	11004.206364963	2293.82299802251	7560.92421683049	4792.94855540315	4956.91338353485	2706.48475939789	12581.856423739	13024.9244763714	2540.8095160827	3180.47527415992	4681.05538228956	2533.77718953657	11895.6539238465	3442.18702265124	14042.8076997038
ATP2B2|491	219.00811962859	87.2132343779565	71.3038528815749	17.723242163611	0	0	18.772684555613	4310.52911150738	139.753519667584	49.8900780967822	2.37248566538043	13.6921657305121	15.6984630608119	34.9171915513697	1.11536853208196	4.19587767039568	0	40.8387353604352	30.5979640271979	33.3051675498413	138.531860747095
ATP2B3|492	84.4745604281703	35.3567166397121	3.21188526493581	0.843963912552905	0	0	20.4792922424869	102.5172289619	0	0.875264528013724	4.74497133076087	0	0	14.6164987889455	7.80757972457369	0	0	8.8779859479207	34.7704136672704	0.979563751465919	0
ATP2B4|493	25623.949996545	28627.1549059536	45399.3558428146	17076.7658065955	31716.2475836807	30603.2620883193	11553.7340401364	15017.7061551166	51407.9440054995	19439.6251671848	25455.1895324218	22423.2034113353	28365.27587288	29979.2510438376	24903.9485843259	20824.8401911188	33532.6579111255	21535.7744131686	33154.980248289	21923.6163215587	33620.0123610274
ATP2C1|27032	8944.91734311626	7216.69871857234	40242.3528614337	24035.2482655942	23940.8462353122	17068.9878230659	16896.2694038952	7692.52977944839	21905.0701938228	18433.070959969	25110.3882823865	19881.0246407036	16663.4568195501	17206.0551577203	16243.1119327095	29222.1900354707	24516.0874917436	11135.6577744769	19771.1526194833	19457.0747953676	16539.3286795504
ATP2C2|9914	7762.27349712187	2232.97308200137	86.0785251002796	56.5455821410446	0	390.257967468898	687.762897810186	19181.934637793	97.6980623602092	373.73795346186	740.215527598696	3402.50318403226	288.112969116078	12.9924433679515	3790.02227201449	3671.39296159622	1658.59365694671	9172.29118209427	23.6438812937438	178.280602766797	271.168748696442
ATP4A|495	12.5147496930623	30.6424877544171	23.767950960525	2.53189173765871	7.10569006019507	31.9883579892539	1.70660768687391	106.254836267802	0	12.2537033921921	2.37248566538043	2.28202762175202	0	10.5563602364606	3.34610559624587	2.09793883519784	5.08147566466518	17.3120725984454	9.7357158268357	2.93869125439776	2.94748639887437
ATP4B|496	90.7319352747015	0.785704814215824	22.4831968545506	5.90774738787034	1.77642251504877	38.3860295871047	1.70660768687391	84.36313633323	1.29401407099615	0	11.0715997717754	0	1.84687800715434	2.43608313149091	7.80757972457369	11.8883200661211	5.08147566466518	26.6339578437621	0	11.754765017591	6.8774682640402
ATP5A1|498	6698.51977321158	7566.33736089839	18794.6678162984	27532.6347192134	6658.03158640278	30427.3261193784	22704.7086661705	13027.6972366739	22462.7902584221	28059.230239064	24704.6932336065	18356.6301893732	22730.4510730521	29387.2828428854	24522.4925463539	5614.78363593448	28508.0947739046	5389.38136968526	26701.5914716436	23031.5029244667	26827.0387070882
ATP5B|506	12671.1840642256	14370.5410520074	26185.2158109157	44151.9720852052	22587.2122788451	44041.5712796048	40105.2806415369	23091.4718797671	36301.6237406904	49811.304289261	37803.977420727	33789.9829952821	40199.1467037215	38287.1065499322	36111.1715946854	22703.894074511	36186.2045032136	12408.7609594088	48076.3555694614	35569.9189432305	41132.1726962918
ATP5C1|509	4195.56983459913	2297.40087676707	7223.52996084063	9303.85817198323	8015.21838790004	9267.02730948687	8579.97014575859	3898.85836395725	7575.15837161145	10049.7873106536	12131.3100356453	7437.12801928982	8740.35016885793	8891.70342994183	8792.45013840206	6371.44024249583	9642.60822126864	1827.97730667687	10329.5944922727	8629.95665041475	7777.43411116317
ATP5D|513	894.804603053952	2143.40273318077	812.606972028759	1435.58261525249	1016.11367860789	1701.78064502831	1675.88874851018	3684.21291581827	1478.4110761131	1985.97521406314	1527.880768505	1193.50044617631	1416.55543148738	1480.32651623598	1451.09446023862	1025.19277746668	2047.83469286007	956.602985888456	1578.57678049407	1757.33737012986	1878.53133154927
ATP5EP2|432369	31.2868742326557	250.639835734848	19.913688642602	21.9430617263755	8.88211257524384	35.1871937881793	12.7995576515543	896.49180951578	281.448060441662	16.6300260322607	21.3523709884239	36.5124419480323	42.4781941645499	13.8044710784485	22.3073706416391	295.809375762895	35.5703296526562	324.934285693898	36.1612302139612	18.6117112778525	11.7899455954975
ATP5E|514	20593.020619934	6072.7125090741	10543.3345706783	16760.2793393881	15216.8352639077	21809.6624770733	18690.7673866431	9492.45466919091	17047.3413713033	19815.9889142307	23328.6515476858	37454.9193558159	19434.6972692852	16913.7251819414	19840.1754486738	23919.2999730356	21906.2415903716	8345.30679104546	18616.7748857299	22105.8151793314	17402.9421944206
ATP5F1|515	2994.15386406515	861.132476380543	3732.21067785541	4585.25593689993	4636.46276427728	4699.08978862141	5409.9463673903	1425.63021525142	3527.4823575355	6711.52840080923	4945.84178376308	3963.88197898325	5020.73786244908	4955.80511716301	4528.39624025274	4182.59072443942	6432.13189633318	1139.93339571302	5965.2121687569	4965.40865618075	4701.24080620462
ATP5G1|516	944.863601826201	793.561862357982	1682.38550177338	2275.32670824263	1046.31286136372	4676.69793802893	2264.66840048168	2189.16999345724	1480.99910425509	3055.54846729591	2406.49129325089	1558.62486565663	2265.1958757748	3390.21569132485	2531.88656782604	1619.60878077273	2780.58348370478	330.704976560046	2557.71162936441	2995.50595198278	2084.85537947047
ATP5G2|517	3860.80028030971	3391.1019781555	8246.19422919619	15900.2801124967	4831.86924093265	17318.4970153821	12062.3031308248	8522.27860135876	9123.44620755834	13624.3676430616	11458.3149352324	7030.92710261797	11158.8369192265	12349.3174212379	9356.82661563553	5898.70469163126	13577.7029759853	2435.23154551465	12774.6499813551	10214.8908002866	10980.3693312733
ATP5G3|518	1254.60365672949	709.491447236889	1916.85312611369	3618.0732931143	545.361712119971	5121.33611407956	3426.86823524281	1561.78590996644	3003.40665878206	4448.96959589376	3938.32620453152	3087.58337223048	3529.38387167195	3576.17003702866	4178.17052117901	2378.36332616928	4783.7011907158	507.376896923668	4326.13486848178	3675.32319550013	3849.41723692993
ATP5H|10476	2055.54763708548	1540.76714067723	2293.28607916417	2698.99659234419	2554.49557664013	3582.69609479644	4195.69499817951	2828.30084276658	3002.11264471106	5056.40317833528	3516.81458464893	2996.3022673604	3122.14727109442	3495.77929368946	3134.1855751503	3692.3723499482	4881.26552347737	1115.07503505884	3317.79287213094	3980.9470859575	3592.00342476157
ATP5I|521	2155.66563462998	2412.8994844568	1320.7272209416	2059.27194662909	1469.10141994533	2738.20344388014	2266.37500816855	2894.50988647114	1451.88378765768	2852.48709679673	2521.16143374428	2316.2580360783	2128.52690324538	4289.130366845	2604.38552241137	1863.66899860075	3064.1298257931	1746.299835956	1924.19469234674	2905.38608684792	2284.30195912764
ATP5J2|9551	1101.29797298948	294.639305330934	1011.10148140179	1351.1862239972	9804.07586055415	2140.02114948109	1583.73193341899	551.030105670211	803.582738088608	1691.88633265053	1845.79384766598	1631.64974955269	1435.02421155893	1822.1901823552	2309.92822994173	925.191026322247	2542.77042259845	408.387353604352	1671.76148912236	2410.70639235763	945.160638572382
ATP5J|522	581.935860727396	126.498475088748	995.6844321301	1028.79200940199	2119.27206045318	1205.96109619487	948.020570058458	145.232741029358	1239.01847297881	1341.78052144504	1066.82772086607	1172.96219758054	904.046784502052	1170.13193082613	1036.17736630414	1132.88697100683	1334.39550954107	57.7069086614846	1045.89404311149	1279.31025941449	1254.64671045419
ATP5L2|267020	15.6434371163278	30.6424877544171	99.56844321301	102.963597331454	14.2113801203901	3.1988357989254	137.38191879335	111.060331375391	75.0528161177766	110.283330529729	96.481083725471	73.0248838960646	72.0282422790194	63.3381614187637	82.5372713740647	82.5189275177816	39.6355101843884	91.4432552635832	65.3683776944683	11.754765017591	70.7396735729849
ATP5L|10632	11269.5320986026	6064.06975611773	10378.2436680606	15235.236549405	25544.9557664013	22190.3239371455	18685.6475635825	17772.3227395668	13306.3466920534	19281.2022876143	19568.2617680578	25570.1195017314	16796.4320360652	16249.4865147549	17259.2126654362	14550.6044479871	23806.7134889563	3405.15151032499	14540.9869956525	16730.9488750379	14377.8386537092
ATP5O|539	1736.42151991239	942.845777058989	2676.7851797975	3112.53890949511	1366.0689140725	4782.25951939346	3579.60962321803	2061.5574011557	1961.72533163016	4655.532024505	3939.90786164178	2834.27830621601	2973.47359151849	3113.31424204538	3019.30261634585	1615.41290310234	3837.53042195514	553.986323150252	3301.10307357065	3549.93903531249	3297.25478487413
ATP5SL|55101	788.429230662923	1079.55841473254	722.674184610556	1167.20209106067	707.016160989409	1292.32966276586	1279.102461312	1743.86078015398	1060.44453118134	1141.3449445299	1042.31203565714	940.195380161831	901.27646749132	1078.37279953998	1026.1390495154	969.947054806467	1186.01642013285	714.233969510221	1038.24455210469	1299.88109819527	1157.37965929134
ATP5S|27109	275.32449324737	209.783185395625	638.522790669238	748.595990434427	330.414587799071	454.234683447406	622.058501865541	208.772065229702	512.429572114475	400.871153830285	582.84064512846	467.815662459164	527.283671042565	531.878150375516	432.762990447799	400.007004577721	541.685305853308	169.569531605285	574.407233783306	599.493015897143	376.295763589628
ATP6AP1L|92270	18.7721245395934	69.9277284652083	84.7937709943053	121.530803407618	14.2113801203901	12.7953431957016	51.1982306062174	64.6072120020306	64.7007035498074	84.0253946893175	16.607399657663	36.5124419480323	44.3250721717043	86.0749373126789	43.4993727511963	16.0841977365168	56.91252744425	27.9656557359502	98.0525665417024	15.6730200234547	142.461842612261
[truncated: 19,558 more rows]
