# Supplementary material for: Leukemia stemness and co-occurring mutations drive resistance to IDH inhibitors in acute myeloid leukemia
Source: Nat Commun. 2021 May 10;12:2607. doi: 10.1038/s41467-021-22874-x (PMC8110775; doi:10.1038/s41467-021-22874-x)
Supplement: Supplementary file 6 — Source Data [file 41467_2021_22874_MOESM6_ESM.zip › source data files/Figure4/Fig4B.txt]

UPN	2HG_max_reduction	BestResponse	kmean_cluster
1825001	0.721186440677966	MLFS	Cluster1
2010157	0.708757637474542	SD	Cluster2
2150901	0.918509615384615	SD	Cluster1
2151503	1	SD	Cluster2
2163337	0.718904253185865	HI	Cluster1
2210551	0.812865497076023	SD	Cluster2
2219711	0.83963133640553	SD	Cluster1
2246061	0.890357142857143	CR	Cluster1
2247707	0.972048929663609	CRp	Cluster1
2281469	0.990842266462481	CRp	Cluster1
2283265	1	SD	Cluster2
2292873	0.977941176470588	CRp	Cluster1
2292915	0.582913165266106	SD	Cluster2
2295595	0.930584415584416	CR	Cluster1
2297625	1	MLFS	Cluster1
2361361	0.507262164124909	SD	Cluster1
2361405	0.993748271092669	PR	Cluster1
2370233	0.621911922663802	SD	Cluster1
2382431	0.886079219288174	SD	Cluster2
2410163	0.988827433628319	MLFS	Cluster1
2419959	0.112058159939835	PR	Cluster1
2463247	0.949830508474576	CRp	Cluster1
2480485	0.97431906614786	SD	Cluster2
2498789	0	SD	Cluster2
2620771	0.981958333333333	CR	Cluster1
4235533	0.966101694915254	SD	Cluster2
4259035	0.824180327868852	SD	Cluster2
