# Supplementary material for: Leukemia stemness and co-occurring mutations drive resistance to IDH inhibitors in acute myeloid leukemia
Source: Nat Commun. 2021 May 10;12:2607. doi: 10.1038/s41467-021-22874-x (PMC8110775; doi:10.1038/s41467-021-22874-x)
Supplement: Supplementary file 6 — Source Data [file 41467_2021_22874_MOESM6_ESM.zip › source data files/Figure4/Fig4A.txt]

UPN	Best.response	Kmean_cluster	EPIC_timepoint	Beta
1794247	CR	cluster1	BL	0.443670572574574
1794247	CR	cluster1	POST	0.405189168743061
1825001	MLFS	cluster1	BL	0.435749404787427
1825001	MLFS	cluster1	POST	0.385343024443184
2010157	SD	cluster2	BL	0.771632799369406
2010157	SD	cluster2	POST	0.816447331578505
2150901	SD	cluster1	BL	0.491749910164032
2150901	SD	cluster1	POST	0.467652924403548
2151503	SD	cluster2	BL	0.54902205564221
2151503	SD	cluster2	POST	0.460954235972171
2152641	SD	cluster1	BL	0.482082031528224
2152641	SD	cluster1	POST	0.401527002091159
2163337	HI	cluster1	BL	0.386145953118705
2163337	HI	cluster1	POST	0.36492927097679
2210551	SD	cluster2	BL	0.713139499450461
2210551	SD	cluster2	POST	0.497301671739466
2219711	SD	cluster1	BL	0.536853684100654
2219711	SD	cluster1	POST	0.448617008667497
2246061	CR	cluster1	BL	0.434370178123653
2246061	CR	cluster1	POST	0.439886481373511
2247707	CRp	cluster1	BL	0.577621095859436
2247707	CRp	cluster1	POST	0.384165188065521
2281469	CRp	cluster1	BL	0.499571914873726
2281469	CRp	cluster1	POST	0.386306161194747
2283265	SD	cluster2	BL	0.722221910220176
2283265	SD	cluster2	POST	0.602832671294524
2292873	CRp	cluster1	BL	0.510162771737065
2292873	CRp	cluster1	POST	0.336507162095628
2292915	SD	cluster2	BL	0.465331214372173
2292915	SD	cluster2	POST	0.450558883842056
2295595	CR	cluster1	BL	0.490246197500474
2295595	CR	cluster1	POST	0.383041170857518
2297625	MLFS	cluster1	BL	0.413876910410728
2297625	MLFS	cluster1	POST	0.430323958912087
2361361	SD	cluster1	BL	0.525977687181876
2361361	SD	cluster1	POST	0.582504588271259
2361405	PR	cluster1	BL	0.403711517826152
2361405	PR	cluster1	POST	0.336030551001782
2366711	SD	cluster1	BL	0.474577397352109
2366711	SD	cluster1	POST	0.40204770216431
2370233	SD	cluster1	BL	0.479002165475998
2370233	SD	cluster1	POST	0.479090224457786
2382431	SD	cluster2	BL	0.527038640994077
2382431	SD	cluster2	POST	0.513271741482537
2410163	MLFS	cluster1	BL	0.54467327217086
2410163	MLFS	cluster1	POST	0.372083220645485
2419959	PR	cluster1	BL	0.414770395904234
2419959	PR	cluster1	POST	0.531487257235275
2463247	CRp	cluster1	BL	0.41986491538736
2463247	CRp	cluster1	POST	0.404634672895752
2480485	SD	cluster2	BL	0.582787833914024
2480485	SD	cluster2	POST	0.512540657883533
2498789	SD	cluster2	BL	0.466919392266056
2498789	SD	cluster2	POST	0.440641742357763
2620771	CR	cluster1	BL	0.526647990844702
2620771	CR	cluster1	POST	0.386719047933455
4235533	SD	cluster2	BL	0.633706846625745
4235533	SD	cluster2	POST	0.523684345974471
4259035	SD	cluster2	BL	0.524940899606005
4259035	SD	cluster2	POST	0.535106044521273
