# Supplementary material for: Leukemia stemness and co-occurring mutations drive resistance to IDH inhibitors in acute myeloid leukemia
Source: Nat Commun. 2021 May 10;12:2607. doi: 10.1038/s41467-021-22874-x (PMC8110775; doi:10.1038/s41467-021-22874-x)
Supplement: Supplementary file 6 — Source Data [file 41467_2021_22874_MOESM6_ESM.zip › source data files/Figure1/Fig1A.txt]

UPN	Hugo_Symbol	Variant_Classification	Clinical_Info
1956615	ASXL1	Frame shift	NO_INFO
1956615	IDH2	Missense	NO_INFO
1956615	NRAS	Missense	NO_INFO
1956615	SRSF2	Missense	NO_INFO
2512641	DNMT3A	Frame shift	NRES-PD
2512641	GATA2	Frame shift	NRES-PD
2512641	IDH1	Missense	NRES-PD
757509	DNMT3A	Missense	NRES-SD
757509	EP300	Frame shift	NRES-SD
757509	IDH2	Missense	NRES-SD
757509	SRSF2	In frame indel	NRES-SD
757509	TET2	Frame shift	NRES-SD
1873085	ASXL1	Frame shift	NRES-SD
1873085	DNMT3A	Missense	NRES-SD
1873085	DNMT3A	Missense	NRES-SD
1873085	IDH2	Missense	NRES-SD
1873085	RUNX1	Splicing site	NRES-SD
2010157	IDH2	Missense	NRES-SD
2150901	IDH1	Missense	NRES-SD
2150901	MGA	Missense	NRES-SD
2150901	MGA	Missense	NRES-SD
2150901	MGA	Missense	NRES-SD
2150901	RUNX1	In frame indel	NRES-SD
2150901	RUNX1	Missense	NRES-SD
2150901	SRSF2	Missense	NRES-SD
2151503	IDH2	Missense	NRES-SD
2151503	MYB	Frame shift	NRES-SD
2151503	NRAS	Missense	NRES-SD
2151503	PTPN11	Missense	NRES-SD
2151503	RUNX1	Missense	NRES-SD
2151503	RUNX1	Missense	NRES-SD
2151503	SRSF2	Missense	NRES-SD
2151503	TET2	Frame shift	NRES-SD
2152641	ASXL1	Nonsense	NRES-SD
2152641	CEBPA	Frame shift	NRES-SD
2152641	IDH2	Missense	NRES-SD
2152641	SRSF2	Missense	NRES-SD
2152641	STAG2	In frame indel	NRES-SD
2210551	CEBPA	Nonsense	NRES-SD
2210551	IDH2	Missense	NRES-SD
2210551	MPL	Nonsense	NRES-SD
2210551	SRSF2	Missense	NRES-SD
2210551	TP53	Missense	NRES-SD
2210551	WT1	Nonsense	NRES-SD
2219711	ASXL1	Frame shift	NRES-SD
2219711	DNMT3A	Frame shift	NRES-SD
2219711	IDH2	Missense	NRES-SD
2219711	RUNX1	Missense	NRES-SD
2219711	SF3B1	Missense	NRES-SD
2219711	TET2	Frame shift	NRES-SD
2219711	TET2	Frame shift	NRES-SD
2246709	PTPN11	Missense	NRES-SD
2246709	RUNX1	Missense	NRES-SD
2246709	SF3B1	Missense	NRES-SD
2246709	IDH2	Missense	NRES-SD
2260553	DNMT3A	Missense	NRES-SD
2260553	FLT3	In frame indel	NRES-SD
2260553	IDH2	Missense	NRES-SD
2260553	NPM1	Frame shift	NRES-SD
2263055	IDH1	Missense	NRES-SD
2263055	NRAS	Missense	NRES-SD
2263055	TP53	Missense	NRES-SD
2264727	DNMT3A	Missense	NRES-SD
2264727	MGA	Missense	NRES-SD
2264727	NPM1	Frame shift	NRES-SD
2264727	NRAS	Missense	NRES-SD
2264727	RAD21	Frame shift	NRES-SD
2264727	TP53	Missense	NRES-SD
2264727	IDH1	Missense	NRES-SD
2280935	ASXL1	Frame shift	NRES-SD
2280935	IDH2	Missense	NRES-SD
2283265	IDH2	Missense	NRES-SD
2292915	ASXL1	Frame shift	NRES-SD
2292915	IDH2	Missense	NRES-SD
2292915	U2AF1	Missense	NRES-SD
2361361	IDH2	Missense	NRES-SD
2361361	MED12	Missense	NRES-SD
2366711	DNMT3A	Missense	NRES-SD
2366711	IDH2	Missense	NRES-SD
2366711	PHF6	Frame shift	NRES-SD
2366711	RUNX1	Frame shift	NRES-SD
2366711	XPO1	Missense	NRES-SD
2370233	ASXL1	Frame shift	NRES-SD
2370233	CEBPA	Frame shift	NRES-SD
2370233	DNMT3A	Missense	NRES-SD
2370233	IDH1	Missense	NRES-SD
2370233	NPM1	Frame shift	NRES-SD
2370233	SETD2	Nonsense	NRES-SD
2382431	IDH2	Missense	NRES-SD
2382431	SMC1A	Nonsense	NRES-SD
2383235	DNMT3A	Frame shift	NRES-SD
2383235	IDH2	Missense	NRES-SD
2426545	ASXL1	Frame shift	NRES-SD
2426545	IDH1	Missense	NRES-SD
2426545	NF1	Frame shift	NRES-SD
2426545	RUNX1	Frame shift	NRES-SD
2426545	RUNX1	Frame shift	NRES-SD
2426545	SRSF2	In frame indel	NRES-SD
2450523	ASXL1	Frame shift	NRES-SD
2450523	CEBPA	Frame shift	NRES-SD
2450523	CEBPA	Frame shift	NRES-SD
2450523	CEBPA	Missense	NRES-SD
2450523	CEBPA	Nonsense	NRES-SD
2450523	GATA2	Frame shift	NRES-SD
2450523	IDH1	Missense	NRES-SD
2450523	RUNX1	Splicing site	NRES-SD
2450523	SRSF2	Missense	NRES-SD
2450523	TET2	Frame shift	NRES-SD
2480485	IDH2	Missense	NRES-SD
2480485	JAK2	Missense	NRES-SD
2480485	RUNX1	Frame shift	NRES-SD
2480485	RUNX1	Missense	NRES-SD
2480485	SRSF2	Missense	NRES-SD
2498789	ASXL1	Frame shift	NRES-SD
2498789	IDH2	Missense	NRES-SD
2498789	SRSF2	Missense	NRES-SD
2616045	BCOR	Frame shift	NRES-SD
2616045	DNMT3A	Missense	NRES-SD
2616045	IDH2	Missense	NRES-SD
2616045	RUNX1	In frame indel	NRES-SD
2616045	SRSF2	Missense	NRES-SD
4235533	FLT3	Missense	NRES-SD
4235533	IDH1	Missense	NRES-SD
4235533	STAG2	Frame shift	NRES-SD
4235533	TET2	Missense	NRES-SD
4235533	WT1	Frame shift	NRES-SD
4259035	BCOR	Splicing site	NRES-SD
4259035	HIST1H2BL	Missense	NRES-SD
4259035	IDH1	Missense	NRES-SD
4259035	WT1	Frame shift	NRES-SD
1794247	ASXL1	Frame shift	RES-CR
1794247	IDH2	Missense	RES-CR
2222935	CEBPA	Missense	RES-CR
2222935	DNMT3A	Missense	RES-CR
2222935	DNMT3A	Missense	RES-CR
2222935	IDH2	Missense	RES-CR
2222935	STAG2	Frame shift	RES-CR
2246061	ASXL1	Frame shift	RES-CR
2246061	IDH2	Missense	RES-CR
2246061	SRSF2	Missense	RES-CR
2246061	STAG2	Frame shift	RES-CR
2246061	TBXA2R	Missense	RES-CR
2246061	TBXA2R	Missense	RES-CR
2295595	DNMT3A	Missense	RES-CR
2295595	IDH2	Missense	RES-CR
2295595	PHF6	Frame shift	RES-CR
2295595	SMC1A	Splicing site	RES-CR
2295595	SRSF2	Missense	RES-CR
2296723	ASXL1	Frame shift	RES-CR
2296723	DNMT3A	Missense	RES-CR
2296723	DNMT3A	Splicing site	RES-CR
2296723	IDH2	Missense	RES-CR
2430935	IDH1	Missense	RES-CR
2430935	SRSF2	Missense	RES-CR
2502699	IDH1	Missense	RES-CR
2502699	SRSF2	Missense	RES-CR
2502699	TET2	Nonsense	RES-CR
2620771	BCOR	Nonsense	RES-CR
2620771	DNMT3A	Missense	RES-CR
2620771	DNMT3A	Missense	RES-CR
2620771	IDH1	Missense	RES-CR
2620771	NF1	Splicing site	RES-CR
2620771	SRSF2	Missense	RES-CR
2620771	STAG2	Frame shift	RES-CR
2247707	CBL	Missense	RES-CRp
2247707	CBL	Missense	RES-CRp
2247707	DNMT3A	Missense	RES-CRp
2247707	IDH1	Missense	RES-CRp
2247707	NPM1	Frame shift	RES-CRp
2247707	WT1	Frame shift	RES-CRp
2247707	WT1	Frame shift	RES-CRp
2281469	ASXL1	Frame shift	RES-CRp
2281469	BCOR	Nonsense	RES-CRp
2281469	DNMT3A	Missense	RES-CRp
2281469	IDH1	Missense	RES-CRp
2281469	RUNX1	Missense	RES-CRp
2281469	SRSF2	Missense	RES-CRp
2292873	DNMT3A	Frame shift	RES-CRp
2292873	DNMT3A	Nonsense	RES-CRp
2292873	IDH1	Missense	RES-CRp
2297941	DNMT3A	Missense	RES-CRp
2297941	IDH1	Missense	RES-CRp
2463247	ASXL1	Frame shift	RES-CRp
2463247	IDH1	Missense	RES-CRp
2463247	KRAS	Missense	RES-CRp
2463247	NRAS	Missense	RES-CRp
2463247	NRAS	Missense	RES-CRp
2463247	RUNX1	Missense	RES-CRp
2463247	SRSF2	Missense	RES-CRp
4128869	BCOR	Nonsense	RES-CRp
4128869	DNMT3A	Missense	RES-CRp
4128869	IDH1	Missense	RES-CRp
4128869	RUNX1	Frame shift	RES-CRp
4128869	SRSF2	In frame indel	RES-CRp
2163337	ASXL1	Nonsense	RES-HI
2163337	BCOR	Frame shift	RES-HI
2163337	DNMT3A	Missense	RES-HI
2163337	IDH2	Missense	RES-HI
2163337	SRSF2	Missense	RES-HI
2163337	STAG2	Frame shift	RES-HI
1825001	IDH2	Missense	RES-MLFS
1825001	WT1	Missense	RES-MLFS
1850651	IDH2	Missense	RES-MLFS
1850651	SRSF2	In frame indel	RES-MLFS
2297625	ASXL1	Frame shift	RES-MLFS
2297625	IDH2	Missense	RES-MLFS
2297625	PHF6	Frame shift	RES-MLFS
2297625	RUNX1	Splicing site	RES-MLFS
2297625	SRSF2	Missense	RES-MLFS
2297625	STAG2	Frame shift	RES-MLFS
2297625	TET2	Frame shift	RES-MLFS
2297625	TET2	Missense	RES-MLFS
2337831	BCORL1	Nonsense	RES-MLFS
2337831	IDH2	Missense	RES-MLFS
2337831	RUNX1	Frame shift	RES-MLFS
2337831	SRSF2	Missense	RES-MLFS
2370759	BCOR	Nonsense	RES-MLFS
2370759	CBL	In frame indel	RES-MLFS
2370759	DNMT3A	Missense	RES-MLFS
2370759	IDH2	Missense	RES-MLFS
2370759	RUNX1	Frame shift	RES-MLFS
2370759	RUNX1	Nonsense	RES-MLFS
2370759	SRSF2	Missense	RES-MLFS
2370759	TET2	Frame shift	RES-MLFS
2370759	TET2	Nonsense	RES-MLFS
2394529	ASXL1	Nonsense	RES-MLFS
2394529	DNMT3A	Frame shift	RES-MLFS
2394529	DNMT3A	Frame shift	RES-MLFS
2394529	IDH1	Missense	RES-MLFS
2394529	IDH2	Missense	RES-MLFS
2394529	U2AF1	Missense	RES-MLFS
2410163	IDH1	Missense	RES-MLFS
2361405	ASXL1	Frame shift	RES-PR
2361405	IDH2	Missense	RES-PR
2361405	SRSF2	Missense	RES-PR
2419959	ASXL1	Frame shift	RES-PR
2419959	IDH2	Missense	RES-PR
2583919	DNMT3A	Splicing site	RES-PR
2583919	IDH2	Missense	RES-PR
2583919	MGA	Nonsense	RES-PR
2583919	NPM1	Frame shift	RES-PR
2260671	NPM1	Frame shift	RES-CR
2260671	IDH2	Missense	RES-CR
2260671	SRSF2	Missense	RES-CR
2307799	DNMT3A	Missense	RES-CR
2307799	IDH2	Missense	RES-CR
2307799	DNMT3A	Missense	RES-CR
2412147	IDH2	Missense	RES-CR
2412147	DNMT3A	Missense	RES-CR
974025	ASXL1	Frame shift	RES-CRp
974025	IDH2	Missense	RES-CRp
974025	NRAS	Missense	RES-CRp
974025	PHF6	Nonsense	RES-CRp
974025	RUNX1	Nonsense	RES-CRp
2248361	DNMT3A	Missense	NRES-SD
2248361	ASXL1	Nonsense	NRES-SD
2248361	BCORL1	Frame shift	NRES-SD
2248361	DNMT3A	Missense	NRES-SD
2248361	FLT3	In frame indel	NRES-SD
2248361	IDH1	Missense	NRES-SD
2248361	RUNX1	Frame shift	NRES-SD
2248361	RUNX1	Frame shift	NRES-SD
