# Supplementary material for: Leukemia stemness and co-occurring mutations drive resistance to IDH inhibitors in acute myeloid leukemia
Source: Nat Commun. 2021 May 10;12:2607. doi: 10.1038/s41467-021-22874-x (PMC8110775; doi:10.1038/s41467-021-22874-x)
Supplement: Supplementary file 6 — Source Data [file 41467_2021_22874_MOESM6_ESM.zip › source data files/Figure1/Fig1B.xlsx]

## Sheet: all
GENE	Mut CR	WT CR	Mut nonCR	WT nonCR	OR	lower CI	upper CI	Fisher
ASXL1	3	8	18	29	0.6042	0.1415	2.5793	0.729
BCOR	1	10	6	41	0.6833	0.0737	6.3362	1
CEBPA	1	10	4	43	1.075	0.1081	10.6885	1
Chromatin	4	7	24	23	0.5476	0.1412	2.1232	0.508
Cohesin	4	7	6	41	3.9048	0.8733	17.4601	0.083
DNMT3A	6	5	20	27	1.62	0.4327	6.0656	0.517
FLT3	0	11	3	44	0.5528	0.0266	11.4797	1
Methylation	7	4	27	20	1.2963	0.3334	5.0394	1
MGA	0	11	3	44	0.5528	0.0266	11.4797	1
NPM1	1	10	5	42	0.84	0.0881	8.0106	1
NRAS	0	11	5	42	0.336	0.0173	6.5324	0.572
NRAS/KRAS	0	11	5	42	0.336	0.0173	6.5324	0.572
PHF6	1	10	3	44	1.4667	0.1378	15.6125	1
RAS/RTK	1	10	12	35	0.2917	0.0337	2.5233	0.426
RUNX1	0	11	18	29	0.0693	0.0039	1.2481	0.012
Splicing	6	5	23	24	1.2522	0.3354	4.6755	1
SRSF2	6	5	19	28	1.7684	0.4714	6.6339	0.504
STAG2	3	8	4	43	4.0313	0.754	21.5532	0.117
TET2	1	10	7	40	0.5714	0.0629	5.1931	1
TF	1	10	22	25	0.1136	0.0135	0.9601	0.037
TP53	0	11	3	44	0.5528	0.0266	11.4797	1
TS	1	10	6	41	0.6833	0.0737	6.3362	1
WT1	0	11	5	42	0.336	0.0173	6.5324	0.572
