# Supplementary material for: Leukemia stemness and co-occurring mutations drive resistance to IDH inhibitors in acute myeloid leukemia
Source: Nat Commun. 2021 May 10;12:2607. doi: 10.1038/s41467-021-22874-x (PMC8110775; doi:10.1038/s41467-021-22874-x)
Supplement: Supplementary file 6 — Source Data [file 41467_2021_22874_MOESM6_ESM.zip › source data files/Figure6/Fig6D.txt]

UPN	Parameter1	Parameter2	Parameter3	Parameter4	Parameter5	Parameter6	Parameter7	Parameter8	Parameter9	Parameter10	Parameter11	Parameter12
2620771	Days	BCOR	DNMT3A_1	DNMT3A_2	IDH1	SRSF2	TET2	BM Blast	ANC	HGB	PLT	2HG
2620771	-13											2400
2620771	0	0.903509	0.445596	0.426901	0.285714	0.40583	0	92	0	9.2	12
2620771	1											740
2620771	8											112
2620771	15											54.1
2620771	29											100
2620771	41							35	1.25	8.7	7
2620771	69	0.931507	0.464865	0.463542	0.479167	0.459794	0	3	0.26	8.9	24
2620771	85											51.6
2620771	96							1	0.2	8.6	22
2620771	113											46.2
2620771	124							1	1.01	11.7	210
2620771	141											52.5
2620771	154							1	2.08	13.5	145
2620771	169											64.2
2620771	178							1	2	14.4	122
2620771	196											54.7
2620771	205							0	3.94	15.8	108
2620771	225											74.8
2620771	233							2	2.26	15.2	85
2620771	253											59.8
2620771	261							3	1.73	14.5	82
2620771	281											43.3
2620771	289							3	1.27	12.8	65
2620771	311											53.8
2620771	318	0.782	0.335	0.276	0.152	0.312	0.101	20	0.75	12.4	70
2620771	339											79.5
