# Supplementary material for: Leukemia stemness and co-occurring mutations drive resistance to IDH inhibitors in acute myeloid leukemia
Source: Nat Commun. 2021 May 10;12:2607. doi: 10.1038/s41467-021-22874-x (PMC8110775; doi:10.1038/s41467-021-22874-x)
Supplement: Supplementary file 6 — Source Data [file 41467_2021_22874_MOESM6_ESM.zip › source data files/Figure6/Fig6E.txt]

UPN	Parameter1	Parameter2	Parameter3	Parameter4	Parameter5	Parameter6	Parameter7	Parameter8	Parameter9	Parameter10	Parameter11	Parameter12	Parameter13	Parameter14	Parameter15
2370759	Days	BCOR	DNMT3A	IDH1	IDH2	RUNX1_2	RUNX1_1	SRSF2	TET2_1	TET2_2	BM Blast	ANC	HGB	PLT	2HG
2370759	-9	0.235294	0.281538	0	0.215926	0	0.222222222	0.259155	0.325658	0.063253012	60	2.1	9.6	70
2370759	0	0.290698	0.3498	0	0.30122	0.021786	0.26363636	0.34026	0.318182	0.07692308	63	2	8.5	51
2370759	1														1060
2370759	8														168
2370759	15														71.6
2370759	15														64.6
2370759	15														56.5
2370759	15														55.5
2370759	15														53
2370759	15														53.8
2370759	15														61.1
2370759	15														54.3
2370759	15														61.1
2370759	20										69	0.5	8.8	48
2370759	34										45	4	11.5	38
2370759	61										12	0.3	9.9	41
2370759	82														98.1
2370759	82														89.1
2370759	82														95.8
2370759	82														93.2
2370759	82														87.2
2370759	82														118
2370759	82														113
2370759	82														93.1
2370759	82														104
2370759	87										6	0.28	9.2	22
2370759	116										6	0.6	10	10
2370759	138														57
2370759	171	0.078556	0.312719	0	0.072826	0.159555	0.12145749	0.292727	0.279781	0.205074	5	1.9	11	29
2370759	194														66
2370759	231	0.010893	0.369643	0	0.011532	0.334232	0.02427184	0.4	0.34487	0.24747475	4	4.8	13.3	50
2370759	286	0.046137	0.408889	0.009195	0.033435	0.291667	0.05820106	0.365994	0.375276	0.25505051	14	3.9	13	41
2370759	286														152
2370759	342	0.534247	0.454023	0.394737	0.400612	0.027875	0.522523	0.497475	0.504505	0	87	4.2	9.8	35	824.5
