# Supplementary material for: Leukemia stemness and co-occurring mutations drive resistance to IDH inhibitors in acute myeloid leukemia
Source: Nat Commun. 2021 May 10;12:2607. doi: 10.1038/s41467-021-22874-x (PMC8110775; doi:10.1038/s41467-021-22874-x)
Supplement: Supplementary file 6 — Source Data [file 41467_2021_22874_MOESM6_ESM.zip › source data files/Figure6/Fig6B.txt]

UPN	Parameter1	Parameter2	Parameter3	Parameter4	Parameter5	Parameter6	Parameter7	Parameter8	Parameter9	Parameter10	Parameter11	Parameter12	Parameter13	Parameter14	Parameter15
2463247	Days	IDH1	NRAS_1	NRAS_2	RUNX1	SRSF2	TET2	KRAS_1	KRAS_2	ASXL1	BM Blast	ANC	HGB	PLT	2HG
2463247	-6														1180
2463247	0	0.26087	0.016194	0.104972	0.475771	0.462963	0.869565	0	0.03	0.22807018	25	4.44	11	164
2463247	1														966
2463247	8														74.6
2463247	14														72.8
2463247	29														91.7
2463247	57														59.2
2463247	70	0.444444	0.031469	0.091667	0.478827	0.496403	0.973451	0	0.04	0.16176471	4	23.07	9.9	72
2463247	85														74.3
2463247	99	0.162791	0.05298	0.152174	0.450311	0.510297	0.985507	0	0.035	0.21192053	4	29	8.8	74
2463247	113														83.8
2463247	127										3	21.32	11.5	65
2463247	141														73
2463247	154										4	6.7	9	21
2463247	169														81
2463247	182										2	20.44	9.4	30
2463247	197														92.8
2463247	209										6	48.55	8.9	22
2463247	224														82.1
2463247	236										3	36.86	8.1	46
2463247	253														70.8
2463247	264										6	2.58	7	59
2463247	281														136
2463247	291										6	2.25	9.3	20
2463247	309														122
2463247	315														166
2463247	319	0	0.097	0.053	0.416	0.4923	0.892	0.018	0.223	0.171	32	12.7	9	37
