# Supplementary material for: Leukemia stemness and co-occurring mutations drive resistance to IDH inhibitors in acute myeloid leukemia
Source: Nat Commun. 2021 May 10;12:2607. doi: 10.1038/s41467-021-22874-x (PMC8110775; doi:10.1038/s41467-021-22874-x)
Supplement: Supplementary file 6 — Source Data [file 41467_2021_22874_MOESM6_ESM.zip › source data files/Figure6/Fig6C.txt]

UPN	Parameter1	Parameter2	Parameter3	Parameter4	Parameter5	Parameter6	Parameter7	Parameter8	Parameter9	Parameter10	Parameter11	Parameter12	Parameter13
2297625	Days	IDH2	RUNX1	SRSF2	STAG2	TET2_1	TET2_2	ASXL1	BM Blast	ANC	HGB	PLT	2HG
2297625	0	0.057292	0.30829	0.289855	0.2287234	0.024554	0.2448276	0.1242604	25	5	7.6	27
2297625	1												119
2297625	8												34.6
2297625	15												35.4
2297625	15												31.3
2297625	15												37.8
2297625	15												30.8
2297625	15												44.4
2297625	15												31.9
2297625	15												0
2297625	15												32.3
2297625	23								17	8	9.6	30
2297625	24												37.3
2297625	31												0
2297625	31												0
2297625	31												0
2297625	31												0
2297625	31												30.5
2297625	31												0
2297625	31												0
2297625	39	0.06383	0.267045	0.277778	0.2741935	0.069038	0.2431507	0.1165049	4	9	10.7	4
2297625	45												0
2297625	58												30
2297625	66	0.047753	0.343066	0.348958	0.305	0.182377	0.273885	0.194118	50	4	8.9	4
2297625	72												0
