# Supplementary material for: Leukemia stemness and co-occurring mutations drive resistance to IDH inhibitors in acute myeloid leukemia
Source: Nat Commun. 2021 May 10;12:2607. doi: 10.1038/s41467-021-22874-x (PMC8110775; doi:10.1038/s41467-021-22874-x)
Supplement: Supplementary file 6 — Source Data [file 41467_2021_22874_MOESM6_ESM.zip › source data files/Figure6/Fig6A.txt]

UPN	Parameter1	Parameter2	Parameter3	Parameter4	Parameter5	Parameter6	Parameter7	Parameter8	Parameter9
1825001	Days	IDH2	KRAS	NPM1	BM Blast	ANC	HGB	PLT	2HG
1825001	-3								178
1825001	-3								204
1825001	-3								188
1825001	-3								209
1825001	-3								188
1825001	-3								133
1825001	-3								173
1825001	-3								208
1825001	-3								158
1825001	-2								146
1825001	-1								118
1825001	0	0.096939	0	0.12356	6	9.31	10.6	76	118
1825001	7								89
1825001	14								49.8
1825001	14								59.4
1825001	14								60.2
1825001	14								60.5
1825001	14								57.8
1825001	14								68.5
1825001	14								64.6
1825001	14								62.5
1825001	14								63.8
1825001	20	0.221805	0	0.234524	12	3.28	9	60	47.4
1825001	29								43.6
1825001	29								44.9
1825001	29								43.5
1825001	29								39.9
1825001	29								55.2
1825001	29								58
1825001	29								69.8
1825001	29								68
1825001	29								74.2
1825001	42								32.9
1825001	56								59.2
1825001	62	0.374118	0	0.345136	4	2	9.9	22
1825001	86								72.7
1825001	100								38.9
1825001	113								37.5
1825001	119	0.292135	0.119266	0.25685	11	3.72	9.1	53
1825001	141								57.3
1825001	168	0.443182	0.442623	0.423654	15	1	10.3	11
1825001	170								77.1
